# Supplementary material for: Use of Split‐Intein Proteins to Design a Small Molecule Biosensor in Plants
Source: Plant Biotechnol J. 2025 Dec 31;24(4):2745–7. doi: 10.1111/pbi.70523 (PMC13140391; doi:10.1111/pbi.70523)
Supplement: Supplementary file 1 — Data S1: pbi70523‐sup‐0001‐Supinfo1.zip. [file PBI-24-2745-s001.zip]

Archive with 28 entries (26 files):
- alphafold3_models/
- alphafold3_models/complex_no_int_v2_model_final.pdb
- alphafold3_models/fig_3_cerk1.pml
- alphafold3_models/fig_3_complex.pml
- alphafold3_models/fig_3_lyk5.pml
- alphafold3_models/complex_seed-1_sample-1_model_final.pdb
- alphafold3_models/fig_3_final_product.pml
- alphafold3_models/final_product_final.pdb
- alphafold3_models/lyk5_ngfp_nint_popc_model_final.pdb
- alphafold3_models/cif_json/
- alphafold3_models/cif_json/cerk1_cint_cgfp_popc_summary_confidences.json
- alphafold3_models/cif_json/complex_summary_confidences.json
- alphafold3_models/cif_json/final_product_summary_confidences.json
- alphafold3_models/cif_json/lyk5_ngfp_nint_popc_model.cif
- alphafold3_models/cif_json/complex_no_int_v2_model.cif
- alphafold3_models/cif_json/final_product_model.cif
- alphafold3_models/cif_json/ngfp_cgfp_summary_confidences.json
- alphafold3_models/cif_json/cerk1_cint_cgfp_popc_model.cif
- alphafold3_models/cif_json/lyk5_cerk1_extracellular_with_chitin_summary_confidences.json
- alphafold3_models/cif_json/nint_cint_model.cif
- alphafold3_models/cif_json/complex_seed-1_sample-1_model.cif
- alphafold3_models/cif_json/ngfp_cgfp_model.cif
- alphafold3_models/cif_json/lyk5_cerk1_extracellular_with_chitin_model.cif
- alphafold3_models/cif_json/complex_seed-1_sample-1_summary_confidences.json
- alphafold3_models/cif_json/nint_cint_summary_confidences.json
- alphafold3_models/cif_json/lyk5_ngfp_nint_popc_summary_confidences.json
- alphafold3_models/cerk1_cint_cgfp_popc_model_final.pdb
- alphafold3_models/fig_s11_control.pml
