# Supplementary material for: Use of Split‐Intein Proteins to Design a Small Molecule Biosensor in Plants
Source: Plant Biotechnol J. 2025 Dec 31;24(4):2745–7. doi: 10.1111/pbi.70523 (PMC13140391; doi:10.1111/pbi.70523)
Supplement: Supplementary file 1 — Data S1: pbi70523‐sup‐0001‐Supinfo1.zip. [file PBI-24-2745-s001.zip › alphafold3_models/complex_no_int_v2_model_final.pdb]

REMARK   1 PDBFIXER FROM: control_reorient.pdb
REMARK   1 CREATED WITH OPENMM 8.2, 2025-12-01
ATOM      1  N   GLN A   1      62.329 -88.955   5.216  1.00  0.00           N  
ATOM      2  H   GLN A   1      61.794 -89.635   5.717  1.00  0.00           H  
ATOM      3  H2  GLN A   1      62.343 -89.867   5.627  1.00  0.00           H  
ATOM      4  H3  GLN A   1      62.042 -89.913   5.243  1.00  0.00           H  
ATOM      5  CA  GLN A   1      62.959 -87.638   5.334  1.00  0.00           C  
ATOM      6  HA  GLN A   1      62.813 -86.868   5.955  1.00  0.00           H  
ATOM      7  C   GLN A   1      63.207 -87.105   3.940  1.00  0.00           C  
ATOM      8  O   GLN A   1      63.636 -87.864   3.079  1.00  0.00           O  
ATOM      9  CB  GLN A   1      64.264 -87.723   6.131  1.00  0.00           C  
ATOM     10  HB2 GLN A   1      65.236 -87.500   6.197  1.00  0.00           H  
ATOM     11  HB3 GLN A   1      65.176 -87.315   6.170  1.00  0.00           H  
ATOM     12  CG  GLN A   1      63.984 -87.938   7.615  1.00  0.00           C  
ATOM     13  HG2 GLN A   1      63.246 -87.850   8.284  1.00  0.00           H  
ATOM     14  HG3 GLN A   1      63.299 -87.842   8.337  1.00  0.00           H  
ATOM     15  CD  GLN A   1      65.258 -88.116   8.442  1.00  0.00           C  
ATOM     16  NE2 GLN A   1      65.233 -87.804   9.706  1.00  0.00           N  
ATOM     17 HE21 GLN A   1      65.366 -87.404  10.613  1.00  0.00           H  
ATOM     18 HE22 GLN A   1      65.552 -87.508  10.606  1.00  0.00           H  
ATOM     19  OE1 GLN A   1      66.278 -88.585   7.973  1.00  0.00           O  
ATOM     20  N   GLN A   2      62.872 -85.860   3.723  1.00  0.00           N  
ATOM     21  H   GLN A   2      62.781 -85.424   4.619  1.00  0.00           H  
ATOM     22  CA  GLN A   2      63.018 -85.167   2.448  1.00  0.00           C  
ATOM     23  HA  GLN A   2      63.915 -85.522   2.186  1.00  0.00           H  
ATOM     24  C   GLN A   2      63.492 -83.739   2.729  1.00  0.00           C  
ATOM     25  O   GLN A   2      62.985 -83.124   3.673  1.00  0.00           O  
ATOM     26  CB  GLN A   2      61.675 -85.138   1.715  1.00  0.00           C  
ATOM     27  HB2 GLN A   2      61.431 -84.172   1.800  1.00  0.00           H  
ATOM     28  HB3 GLN A   2      61.529 -84.178   1.953  1.00  0.00           H  
ATOM     29  CG  GLN A   2      61.201 -86.505   1.213  1.00  0.00           C  
ATOM     30  HG2 GLN A   2      60.662 -86.662   2.041  1.00  0.00           H  
ATOM     31  HG3 GLN A   2      60.463 -86.613   1.879  1.00  0.00           H  
ATOM     32  CD  GLN A   2      62.035 -87.074   0.063  1.00  0.00           C  
ATOM     33  NE2 GLN A   2      61.700 -88.255  -0.402  1.00  0.00           N  
ATOM     34 HE21 GLN A   2      61.663 -89.220  -0.661  1.00  0.00           H  
ATOM     35 HE22 GLN A   2      61.420 -89.208  -0.521  1.00  0.00           H  
ATOM     36  OE1 GLN A   2      62.970 -86.483  -0.448  1.00  0.00           O  
ATOM     37  N   PRO A   3      64.424 -83.208   1.944  1.00  0.00           N  
ATOM     38  CA  PRO A   3      64.890 -81.845   2.147  1.00  0.00           C  
ATOM     39  HA  PRO A   3      65.246 -81.513   3.021  1.00  0.00           H  
ATOM     40  C   PRO A   3      63.768 -80.841   1.870  1.00  0.00           C  
ATOM     41  O   PRO A   3      63.043 -80.933   0.874  1.00  0.00           O  
ATOM     42  CB  PRO A   3      66.090 -81.684   1.211  1.00  0.00           C  
ATOM     43  HB2 PRO A   3      66.803 -81.032   1.469  1.00  0.00           H  
ATOM     44  HB3 PRO A   3      66.854 -81.083   1.445  1.00  0.00           H  
ATOM     45  CG  PRO A   3      65.821 -82.703   0.108  1.00  0.00           C  
ATOM     46  HG2 PRO A   3      66.502 -82.520  -0.601  1.00  0.00           H  
ATOM     47  HG3 PRO A   3      66.409 -82.459  -0.663  1.00  0.00           H  
ATOM     48  CD  PRO A   3      65.099 -83.835   0.829  1.00  0.00           C  
ATOM     49  HD2 PRO A   3      65.074 -84.834   0.792  1.00  0.00           H  
ATOM     50  HD3 PRO A   3      65.539 -84.697   1.082  1.00  0.00           H  
ATOM     51  N   TYR A   4      63.648 -79.865   2.740  1.00  0.00           N  
ATOM     52  H   TYR A   4      64.164 -79.686   3.578  1.00  0.00           H  
ATOM     53  CA  TYR A   4      62.700 -78.773   2.570  1.00  0.00           C  
ATOM     54  HA  TYR A   4      61.750 -78.837   2.875  1.00  0.00           H  
ATOM     55  C   TYR A   4      63.155 -77.835   1.447  1.00  0.00           C  
ATOM     56  O   TYR A   4      64.321 -77.464   1.378  1.00  0.00           O  
ATOM     57  CB  TYR A   4      62.538 -78.034   3.902  1.00  0.00           C  
ATOM     58  HB2 TYR A   4      62.983 -78.113   4.794  1.00  0.00           H  
ATOM     59  HB3 TYR A   4      63.202 -78.136   4.643  1.00  0.00           H  
ATOM     60  CG  TYR A   4      61.582 -76.861   3.855  1.00  0.00           C  
ATOM     61  CD1 TYR A   4      61.995 -75.588   4.301  1.00  0.00           C  
ATOM     62  HD1 TYR A   4      62.819 -75.100   4.589  1.00  0.00           H  
ATOM     63  CD2 TYR A   4      60.268 -77.036   3.378  1.00  0.00           C  
ATOM     64  HD2 TYR A   4      60.225 -78.030   3.475  1.00  0.00           H  
ATOM     65  CE1 TYR A   4      61.101 -74.513   4.288  1.00  0.00           C  
ATOM     66  HE1 TYR A   4      61.476 -73.687   4.708  1.00  0.00           H  
ATOM     67  CE2 TYR A   4      59.373 -75.961   3.351  1.00  0.00           C  
ATOM     68  HE2 TYR A   4      58.477 -75.633   3.052  1.00  0.00           H  
ATOM     69  CZ  TYR A   4      59.788 -74.698   3.813  1.00  0.00           C  
ATOM     70  OH  TYR A   4      58.908 -73.649   3.811  1.00  0.00           O  
ATOM     71  HH  TYR A   4      58.545 -72.729   3.958  1.00  0.00           H  
ATOM     72  N   VAL A   5      62.229 -77.432   0.608  1.00  0.00           N  
ATOM     73  H   VAL A   5      61.495 -77.640   1.255  1.00  0.00           H  
ATOM     74  CA  VAL A   5      62.543 -76.602  -0.571  1.00  0.00           C  
ATOM     75  HA  VAL A   5      63.529 -76.770  -0.559  1.00  0.00           H  
ATOM     76  C   VAL A   5      63.087 -75.216  -0.212  1.00  0.00           C  
ATOM     77  O   VAL A   5      63.819 -74.627  -1.003  1.00  0.00           O  
ATOM     78  CB  VAL A   5      61.304 -76.524  -1.488  1.00  0.00           C  
ATOM     79  HB  VAL A   5      61.039 -77.483  -1.589  1.00  0.00           H  
ATOM     80  CG1 VAL A   5      60.184 -75.651  -0.914  1.00  0.00           C  
ATOM     81 HG11 VAL A   5      59.907 -74.913  -0.299  1.00  0.00           H  
ATOM     82 HG12 VAL A   5      59.590 -75.133  -0.299  1.00  0.00           H  
ATOM     83 HG13 VAL A   5      59.891 -74.804  -0.470  1.00  0.00           H  
ATOM     84  CG2 VAL A   5      61.660 -76.041  -2.891  1.00  0.00           C  
ATOM     85 HG21 VAL A   5      62.086 -75.435  -3.563  1.00  0.00           H  
ATOM     86 HG22 VAL A   5      62.311 -75.430  -3.342  1.00  0.00           H  
ATOM     87 HG23 VAL A   5      61.940 -75.208  -3.368  1.00  0.00           H  
ATOM     88  N   ASN A   6      62.759 -74.721   0.956  1.00  0.00           N  
ATOM     89  H   ASN A   6      62.210 -74.770   1.790  1.00  0.00           H  
ATOM     90  CA  ASN A   6      63.362 -73.538   1.574  1.00  0.00           C  
ATOM     91  HA  ASN A   6      62.899 -73.018   2.292  1.00  0.00           H  
ATOM     92  C   ASN A   6      63.417 -72.287   0.662  1.00  0.00           C  
ATOM     93  O   ASN A   6      64.437 -71.613   0.586  1.00  0.00           O  
ATOM     94  CB  ASN A   6      64.720 -73.962   2.170  1.00  0.00           C  
ATOM     95  HB2 ASN A   6      65.593 -74.442   2.250  1.00  0.00           H  
ATOM     96  HB3 ASN A   6      65.382 -74.692   1.998  1.00  0.00           H  
ATOM     97  CG  ASN A   6      65.227 -73.017   3.240  1.00  0.00           C  
ATOM     98  ND2 ASN A   6      66.519 -73.020   3.482  1.00  0.00           N  
ATOM     99 HD21 ASN A   6      67.453 -72.741   3.705  1.00  0.00           H  
ATOM    100 HD22 ASN A   6      67.409 -72.814   3.888  1.00  0.00           H  
ATOM    101  OD1 ASN A   6      64.487 -72.301   3.883  1.00  0.00           O  
ATOM    102  N   ASN A   7      62.326 -72.019  -0.047  1.00  0.00           N  
ATOM    103  H   ASN A   7      61.829 -72.546   0.643  1.00  0.00           H  
ATOM    104  CA  ASN A   7      62.214 -70.942  -1.044  1.00  0.00           C  
ATOM    105  HA  ASN A   7      61.314 -70.546  -1.225  1.00  0.00           H  
ATOM    106  C   ASN A   7      63.128 -71.060  -2.282  1.00  0.00           C  
ATOM    107  O   ASN A   7      63.073 -70.187  -3.145  1.00  0.00           O  
ATOM    108  CB  ASN A   7      62.296 -69.555  -0.376  1.00  0.00           C  
ATOM    109  HB2 ASN A   7      63.031 -68.960  -0.050  1.00  0.00           H  
ATOM    110  HB3 ASN A   7      63.075 -68.955  -0.194  1.00  0.00           H  
ATOM    111  CG  ASN A   7      60.958 -68.972   0.038  1.00  0.00           C  
ATOM    112  ND2 ASN A   7      60.985 -67.925   0.834  1.00  0.00           N  
ATOM    113 HD21 ASN A   7      61.206 -67.192   1.478  1.00  0.00           H  
ATOM    114 HD22 ASN A   7      61.159 -67.222   1.523  1.00  0.00           H  
ATOM    115  OD1 ASN A   7      59.897 -69.389  -0.369  1.00  0.00           O  
ATOM    116  N   HIS A   8      63.906 -72.111  -2.419  1.00  0.00           N  
ATOM    117  H   HIS A   8      63.988 -72.531  -1.515  1.00  0.00           H  
ATOM    118  CA  HIS A   8      64.781 -72.270  -3.586  1.00  0.00           C  
ATOM    119  HA  HIS A   8      65.441 -71.520  -3.618  1.00  0.00           H  
ATOM    120  C   HIS A   8      64.007 -72.411  -4.902  1.00  0.00           C  
ATOM    121  O   HIS A   8      64.532 -72.062  -5.955  1.00  0.00           O  
ATOM    122  CB  HIS A   8      65.739 -73.440  -3.361  1.00  0.00           C  
ATOM    123  HB2 HIS A   8      65.743 -74.312  -3.850  1.00  0.00           H  
ATOM    124  HB3 HIS A   8      66.049 -74.122  -4.023  1.00  0.00           H  
ATOM    125  CG  HIS A   8      66.705 -73.206  -2.232  1.00  0.00           C  
ATOM    126  CD2 HIS A   8      67.027 -74.072  -1.218  1.00  0.00           C  
ATOM    127  HD2 HIS A   8      67.091 -75.021  -0.908  1.00  0.00           H  
ATOM    128  ND1 HIS A   8      67.435 -72.057  -2.016  1.00  0.00           N  
ATOM    129  HD1 HIS A   8      67.535 -71.100  -2.287  1.00  0.00           H  
ATOM    130  CE1 HIS A   8      68.163 -72.225  -0.899  1.00  0.00           C  
ATOM    131  HE1 HIS A   8      68.752 -71.541  -0.468  1.00  0.00           H  
ATOM    132  NE2 HIS A   8      67.943 -73.441  -0.385  1.00  0.00           N  
ATOM    133  N   GLN A   9      62.748 -72.831  -4.852  1.00  0.00           N  
ATOM    134  H   GLN A   9      62.829 -72.909  -3.858  1.00  0.00           H  
ATOM    135  CA  GLN A   9      61.889 -72.922  -6.036  1.00  0.00           C  
ATOM    136  HA  GLN A   9      62.649 -73.172  -6.635  1.00  0.00           H  
ATOM    137  C   GLN A   9      61.602 -71.564  -6.700  1.00  0.00           C  
ATOM    138  O   GLN A   9      61.183 -71.542  -7.854  1.00  0.00           O  
ATOM    139  CB  GLN A   9      60.574 -73.648  -5.694  1.00  0.00           C  
ATOM    140  HB2 GLN A   9      60.963 -74.500  -5.343  1.00  0.00           H  
ATOM    141  HB3 GLN A   9      60.531 -74.634  -5.855  1.00  0.00           H  
ATOM    142  CG  GLN A   9      59.449 -72.803  -5.040  1.00  0.00           C  
ATOM    143  HG2 GLN A   9      58.646 -72.208  -5.070  1.00  0.00           H  
ATOM    144  HG3 GLN A   9      58.798 -72.088  -5.294  1.00  0.00           H  
ATOM    145  CD  GLN A   9      59.682 -72.430  -3.581  1.00  0.00           C  
ATOM    146  NE2 GLN A   9      58.756 -71.708  -2.990  1.00  0.00           N  
ATOM    147 HE21 GLN A   9      58.371 -71.080  -2.314  1.00  0.00           H  
ATOM    148 HE22 GLN A   9      58.434 -71.062  -2.299  1.00  0.00           H  
ATOM    149  OE1 GLN A   9      60.664 -72.779  -2.957  1.00  0.00           O  
ATOM    150  N   LEU A  10      61.811 -70.465  -5.996  1.00  0.00           N  
ATOM    151  H   LEU A  10      62.131 -70.368  -5.054  1.00  0.00           H  
ATOM    152  CA  LEU A  10      61.587 -69.131  -6.550  1.00  0.00           C  
ATOM    153  HA  LEU A  10      61.005 -69.246  -7.355  1.00  0.00           H  
ATOM    154  C   LEU A  10      62.736 -68.680  -7.455  1.00  0.00           C  
ATOM    155  O   LEU A  10      62.534 -67.865  -8.343  1.00  0.00           O  
ATOM    156  CB  LEU A  10      61.370 -68.133  -5.401  1.00  0.00           C  
ATOM    157  HB2 LEU A  10      61.977 -67.358  -5.227  1.00  0.00           H  
ATOM    158  HB3 LEU A  10      61.941 -67.407  -5.018  1.00  0.00           H  
ATOM    159  CG  LEU A  10      60.168 -68.446  -4.487  1.00  0.00           C  
ATOM    160  HG  LEU A  10      60.642 -69.197  -4.028  1.00  0.00           H  
ATOM    161  CD1 LEU A  10      60.116 -67.436  -3.346  1.00  0.00           C  
ATOM    162 HD11 LEU A  10      60.467 -66.743  -2.717  1.00  0.00           H  
ATOM    163 HD12 LEU A  10      60.387 -66.758  -2.663  1.00  0.00           H  
ATOM    164 HD13 LEU A  10      60.186 -66.770  -2.603  1.00  0.00           H  
ATOM    165  CD2 LEU A  10      58.836 -68.390  -5.237  1.00  0.00           C  
ATOM    166 HD21 LEU A  10      57.953 -67.920  -5.253  1.00  0.00           H  
ATOM    167 HD22 LEU A  10      57.935 -67.962  -5.313  1.00  0.00           H  
ATOM    168 HD23 LEU A  10      58.058 -68.050  -5.765  1.00  0.00           H  
ATOM    169  N   ALA A  11      63.920 -69.229  -7.259  1.00  0.00           N  
ATOM    170  H   ALA A  11      64.107 -69.578  -6.341  1.00  0.00           H  
ATOM    171  CA  ALA A  11      65.111 -68.821  -7.987  1.00  0.00           C  
ATOM    172  HA  ALA A  11      65.195 -67.827  -7.924  1.00  0.00           H  
ATOM    173  C   ALA A  11      65.404 -69.779  -9.157  1.00  0.00           C  
ATOM    174  O   ALA A  11      66.368 -70.540  -9.111  1.00  0.00           O  
ATOM    175  CB  ALA A  11      66.254 -68.687  -6.979  1.00  0.00           C  
ATOM    176  HB1 ALA A  11      66.816 -68.354  -6.222  1.00  0.00           H  
ATOM    177  HB2 ALA A  11      66.852 -68.401  -6.230  1.00  0.00           H  
ATOM    178  HB3 ALA A  11      67.020 -68.559  -6.349  1.00  0.00           H  
ATOM    179  N   CYS A  12      64.592 -69.727 -10.213  1.00  0.00           N  
ATOM    180  H   CYS A  12      63.982 -68.942 -10.107  1.00  0.00           H  
ATOM    181  CA  CYS A  12      64.758 -70.594 -11.392  1.00  0.00           C  
ATOM    182  HA  CYS A  12      65.150 -71.126 -10.641  1.00  0.00           H  
ATOM    183  C   CYS A  12      66.157 -70.500 -12.017  1.00  0.00           C  
ATOM    184  O   CYS A  12      66.707 -71.496 -12.471  1.00  0.00           O  
ATOM    185  CB  CYS A  12      63.721 -70.225 -12.460  1.00  0.00           C  
ATOM    186  HB2 CYS A  12      64.348 -69.721 -13.054  1.00  0.00           H  
ATOM    187  HB3 CYS A  12      64.307 -69.649 -13.030  1.00  0.00           H  
ATOM    188  SG  CYS A  12      62.010 -70.242 -11.887  1.00  0.00           S  
ATOM    189  N   GLU A  13      66.736 -69.319 -11.958  1.00  0.00           N  
ATOM    190  H   GLU A  13      66.591 -68.414 -11.559  1.00  0.00           H  
ATOM    191  CA  GLU A  13      68.097 -69.031 -12.416  1.00  0.00           C  
ATOM    192  HA  GLU A  13      68.428 -68.945 -13.356  1.00  0.00           H  
ATOM    193  C   GLU A  13      69.179 -69.689 -11.542  1.00  0.00           C  
ATOM    194  O   GLU A  13      70.316 -69.825 -11.954  1.00  0.00           O  
ATOM    195  CB  GLU A  13      68.299 -67.505 -12.378  1.00  0.00           C  
ATOM    196  HB2 GLU A  13      68.911 -66.886 -11.887  1.00  0.00           H  
ATOM    197  HB3 GLU A  13      69.058 -67.119 -11.854  1.00  0.00           H  
ATOM    198  CG  GLU A  13      67.357 -66.710 -13.299  1.00  0.00           C  
ATOM    199  HG2 GLU A  13      66.941 -65.879 -12.930  1.00  0.00           H  
ATOM    200  HG3 GLU A  13      66.821 -65.922 -12.997  1.00  0.00           H  
ATOM    201  CD  GLU A  13      67.685 -66.845 -14.786  1.00  0.00           C  
ATOM    202  OE1 GLU A  13      66.818 -66.428 -15.584  1.00  0.00           O  
ATOM    203  OE2 GLU A  13      68.786 -67.340 -15.102  1.00  0.00           O  
ATOM    204  N   VAL A  14      68.863 -70.058 -10.308  1.00  0.00           N  
ATOM    205  H   VAL A  14      68.017 -69.594 -10.047  1.00  0.00           H  
ATOM    206  CA  VAL A  14      69.835 -70.626  -9.365  1.00  0.00           C  
ATOM    207  HA  VAL A  14      70.776 -70.290  -9.404  1.00  0.00           H  
ATOM    208  C   VAL A  14      69.670 -72.138  -9.312  1.00  0.00           C  
ATOM    209  O   VAL A  14      68.878 -72.672  -8.542  1.00  0.00           O  
ATOM    210  CB  VAL A  14      69.740 -69.989  -7.970  1.00  0.00           C  
ATOM    211  HB  VAL A  14      69.104 -69.958  -7.199  1.00  0.00           H  
ATOM    212  CG1 VAL A  14      70.816 -70.549  -7.033  1.00  0.00           C  
ATOM    213 HG11 VAL A  14      71.518 -70.702  -6.337  1.00  0.00           H  
ATOM    214 HG12 VAL A  14      71.466 -70.815  -6.321  1.00  0.00           H  
ATOM    215 HG13 VAL A  14      71.472 -70.520  -6.279  1.00  0.00           H  
ATOM    216  CG2 VAL A  14      69.940 -68.474  -8.037  1.00  0.00           C  
ATOM    217 HG21 VAL A  14      70.428 -67.611  -7.909  1.00  0.00           H  
ATOM    218 HG22 VAL A  14      70.326 -67.552  -8.022  1.00  0.00           H  
ATOM    219 HG23 VAL A  14      70.308 -67.591  -7.746  1.00  0.00           H  
ATOM    220  N   ARG A  15      70.471 -72.829 -10.101  1.00  0.00           N  
ATOM    221  H   ARG A  15      71.309 -72.345 -10.351  1.00  0.00           H  
ATOM    222  CA  ARG A  15      70.403 -74.296 -10.212  1.00  0.00           C  
ATOM    223  HA  ARG A  15      69.685 -74.082  -9.550  1.00  0.00           H  
ATOM    224  C   ARG A  15      71.225 -75.052  -9.163  1.00  0.00           C  
ATOM    225  O   ARG A  15      71.249 -76.268  -9.169  1.00  0.00           O  
ATOM    226  CB  ARG A  15      70.766 -74.721 -11.635  1.00  0.00           C  
ATOM    227  HB2 ARG A  15      71.649 -75.191 -11.658  1.00  0.00           H  
ATOM    228  HB3 ARG A  15      71.730 -74.889 -11.428  1.00  0.00           H  
ATOM    229  CG  ARG A  15      69.754 -74.177 -12.651  1.00  0.00           C  
ATOM    230  HG2 ARG A  15      69.404 -73.287 -12.358  1.00  0.00           H  
ATOM    231  HG3 ARG A  15      69.437 -73.244 -12.482  1.00  0.00           H  
ATOM    232  CD  ARG A  15      69.932 -74.905 -13.975  1.00  0.00           C  
ATOM    233  HD2 ARG A  15      70.836 -75.320 -14.080  1.00  0.00           H  
ATOM    234  HD3 ARG A  15      70.825 -75.291 -13.743  1.00  0.00           H  
ATOM    235  NE  ARG A  15      68.884 -74.537 -14.933  1.00  0.00           N  
ATOM    236  HE  ARG A  15      68.542 -73.680 -14.548  1.00  0.00           H  
ATOM    237  CZ  ARG A  15      68.631 -75.172 -16.067  1.00  0.00           C  
ATOM    238  NH1 ARG A  15      69.343 -76.183 -16.466  1.00  0.00           N  
ATOM    239 HH11 ARG A  15      70.237 -76.627 -16.407  1.00  0.00           H  
ATOM    240 HH12 ARG A  15      70.017 -76.906 -16.317  1.00  0.00           H  
ATOM    241  NH2 ARG A  15      67.650 -74.785 -16.822  1.00  0.00           N  
ATOM    242 HH21 ARG A  15      67.033 -74.144 -17.279  1.00  0.00           H  
ATOM    243 HH22 ARG A  15      66.997 -74.106 -17.157  1.00  0.00           H  
ATOM    244  N   VAL A  16      71.836 -74.356  -8.241  1.00  0.00           N  
ATOM    245  H   VAL A  16      71.775 -73.362  -8.333  1.00  0.00           H  
ATOM    246  CA  VAL A  16      72.648 -74.978  -7.172  1.00  0.00           C  
ATOM    247  HA  VAL A  16      73.640 -75.026  -7.292  1.00  0.00           H  
ATOM    248  C   VAL A  16      71.823 -75.941  -6.313  1.00  0.00           C  
ATOM    249  O   VAL A  16      72.360 -76.909  -5.782  1.00  0.00           O  
ATOM    250  CB  VAL A  16      73.296 -73.897  -6.293  1.00  0.00           C  
ATOM    251  HB  VAL A  16      72.745 -73.273  -5.739  1.00  0.00           H  
ATOM    252  CG1 VAL A  16      74.193 -74.474  -5.200  1.00  0.00           C  
ATOM    253 HG11 VAL A  16      74.958 -74.584  -4.565  1.00  0.00           H  
ATOM    254 HG12 VAL A  16      74.750 -74.623  -4.383  1.00  0.00           H  
ATOM    255 HG13 VAL A  16      74.860 -74.543  -4.458  1.00  0.00           H  
ATOM    256  CG2 VAL A  16      74.162 -72.945  -7.128  1.00  0.00           C  
ATOM    257 HG21 VAL A  16      74.920 -72.343  -7.379  1.00  0.00           H  
ATOM    258 HG22 VAL A  16      74.872 -72.244  -7.197  1.00  0.00           H  
ATOM    259 HG23 VAL A  16      74.852 -72.305  -7.466  1.00  0.00           H  
ATOM    260  N   TYR A  17      70.529 -75.700  -6.198  1.00  0.00           N  
ATOM    261  H   TYR A  17      70.234 -74.775  -6.436  1.00  0.00           H  
ATOM    262  CA  TYR A  17      69.622 -76.488  -5.362  1.00  0.00           C  
ATOM    263  HA  TYR A  17      70.153 -77.008  -4.693  1.00  0.00           H  
ATOM    264  C   TYR A  17      68.694 -77.400  -6.171  1.00  0.00           C  
ATOM    265  O   TYR A  17      67.671 -77.834  -5.652  1.00  0.00           O  
ATOM    266  CB  TYR A  17      68.851 -75.544  -4.442  1.00  0.00           C  
ATOM    267  HB2 TYR A  17      68.063 -74.934  -4.361  1.00  0.00           H  
ATOM    268  HB3 TYR A  17      68.050 -75.033  -4.130  1.00  0.00           H  
ATOM    269  CG  TYR A  17      69.733 -74.647  -3.613  1.00  0.00           C  
ATOM    270  CD1 TYR A  17      70.446 -75.163  -2.511  1.00  0.00           C  
ATOM    271  HD1 TYR A  17      70.827 -76.026  -2.178  1.00  0.00           H  
ATOM    272  CD2 TYR A  17      69.861 -73.284  -3.942  1.00  0.00           C  
ATOM    273  HD2 TYR A  17      69.466 -72.637  -4.594  1.00  0.00           H  
ATOM    274  CE1 TYR A  17      71.252 -74.325  -1.731  1.00  0.00           C  
ATOM    275  HE1 TYR A  17      72.019 -74.290  -1.090  1.00  0.00           H  
ATOM    276  CE2 TYR A  17      70.664 -72.435  -3.166  1.00  0.00           C  
ATOM    277  HE2 TYR A  17      70.758 -71.439  -3.166  1.00  0.00           H  
ATOM    278  CZ  TYR A  17      71.355 -72.958  -2.056  1.00  0.00           C  
ATOM    279  OH  TYR A  17      72.125 -72.123  -1.283  1.00  0.00           O  
ATOM    280  HH  TYR A  17      72.665 -71.481  -0.738  1.00  0.00           H  
ATOM    281  N   ASP A  18      69.033 -77.705  -7.405  1.00  0.00           N  
ATOM    282  H   ASP A  18      69.871 -77.160  -7.378  1.00  0.00           H  
ATOM    283  CA  ASP A  18      68.145 -78.485  -8.275  1.00  0.00           C  
ATOM    284  HA  ASP A  18      67.684 -77.603  -8.180  1.00  0.00           H  
ATOM    285  C   ASP A  18      67.916 -79.924  -7.793  1.00  0.00           C  
ATOM    286  O   ASP A  18      66.888 -80.515  -8.109  1.00  0.00           O  
ATOM    287  CB  ASP A  18      68.672 -78.501  -9.706  1.00  0.00           C  
ATOM    288  HB2 ASP A  18      69.224 -79.231 -10.109  1.00  0.00           H  
ATOM    289  HB3 ASP A  18      69.449 -79.053 -10.010  1.00  0.00           H  
ATOM    290  CG  ASP A  18      68.471 -77.203 -10.491  1.00  0.00           C  
ATOM    291  OD1 ASP A  18      67.973 -76.212  -9.943  1.00  0.00           O  
ATOM    292  OD2 ASP A  18      68.825 -77.225 -11.691  1.00  0.00           O  
ATOM    293  N   ASN A  19      68.808 -80.477  -6.982  1.00  0.00           N  
ATOM    294  H   ASN A  19      69.508 -79.869  -6.608  1.00  0.00           H  
ATOM    295  CA  ASN A  19      68.556 -81.748  -6.296  1.00  0.00           C  
ATOM    296  HA  ASN A  19      68.553 -82.526  -6.924  1.00  0.00           H  
ATOM    297  C   ASN A  19      67.372 -81.670  -5.313  1.00  0.00           C  
ATOM    298  O   ASN A  19      66.733 -82.678  -5.035  1.00  0.00           O  
ATOM    299  CB  ASN A  19      69.838 -82.197  -5.572  1.00  0.00           C  
ATOM    300  HB2 ASN A  19      70.610 -82.831  -5.618  1.00  0.00           H  
ATOM    301  HB3 ASN A  19      70.615 -82.783  -5.800  1.00  0.00           H  
ATOM    302  CG  ASN A  19      70.244 -81.260  -4.447  1.00  0.00           C  
ATOM    303  ND2 ASN A  19      70.567 -81.793  -3.290  1.00  0.00           N  
ATOM    304 HD21 ASN A  19      70.967 -81.746  -2.375  1.00  0.00           H  
ATOM    305 HD22 ASN A  19      70.907 -81.951  -2.363  1.00  0.00           H  
ATOM    306  OD1 ASN A  19      70.269 -80.054  -4.583  1.00  0.00           O  
ATOM    307  N   ILE A  20      67.074 -80.486  -4.813  1.00  0.00           N  
ATOM    308  H   ILE A  20      67.773 -79.780  -4.924  1.00  0.00           H  
ATOM    309  CA  ILE A  20      65.948 -80.219  -3.917  1.00  0.00           C  
ATOM    310  HA  ILE A  20      65.775 -80.848  -3.159  1.00  0.00           H  
ATOM    311  C   ILE A  20      64.740 -79.734  -4.722  1.00  0.00           C  
ATOM    312  O   ILE A  20      63.611 -80.164  -4.482  1.00  0.00           O  
ATOM    313  CB  ILE A  20      66.368 -79.195  -2.836  1.00  0.00           C  
ATOM    314  HB  ILE A  20      66.975 -78.403  -2.900  1.00  0.00           H  
ATOM    315  CG1 ILE A  20      67.595 -79.704  -2.037  1.00  0.00           C  
ATOM    316 HG12 ILE A  20      68.290 -80.346  -1.713  1.00  0.00           H  
ATOM    317 HG13 ILE A  20      68.386 -80.226  -1.717  1.00  0.00           H  
ATOM    318  CG2 ILE A  20      65.185 -78.903  -1.904  1.00  0.00           C  
ATOM    319 HG21 ILE A  20      64.722 -78.563  -1.085  1.00  0.00           H  
ATOM    320 HG22 ILE A  20      64.692 -78.349  -1.233  1.00  0.00           H  
ATOM    321 HG23 ILE A  20      64.498 -78.692  -1.209  1.00  0.00           H  
ATOM    322  CD1 ILE A  20      68.143 -78.691  -1.027  1.00  0.00           C  
ATOM    323 HD11 ILE A  20      68.686 -78.135  -0.397  1.00  0.00           H  
ATOM    324 HD12 ILE A  20      68.484 -78.114  -0.285  1.00  0.00           H  
ATOM    325 HD13 ILE A  20      68.406 -78.098  -0.266  1.00  0.00           H  
ATOM    326  N   THR A  21      64.968 -78.855  -5.691  1.00  0.00           N  
ATOM    327  H   THR A  21      65.935 -78.605  -5.649  1.00  0.00           H  
ATOM    328  CA  THR A  21      63.897 -78.227  -6.473  1.00  0.00           C  
ATOM    329  HA  THR A  21      63.495 -77.972  -5.594  1.00  0.00           H  
ATOM    330  C   THR A  21      63.345 -79.127  -7.580  1.00  0.00           C  
ATOM    331  O   THR A  21      62.177 -78.997  -7.913  1.00  0.00           O  
ATOM    332  CB  THR A  21      64.342 -76.891  -7.068  1.00  0.00           C  
ATOM    333  HB  THR A  21      63.974 -75.989  -7.294  1.00  0.00           H  
ATOM    334  CG2 THR A  21      64.660 -75.863  -5.981  1.00  0.00           C  
ATOM    335 HG21 THR A  21      65.035 -75.169  -5.366  1.00  0.00           H  
ATOM    336 HG22 THR A  21      64.968 -75.174  -5.325  1.00  0.00           H  
ATOM    337 HG23 THR A  21      65.045 -75.317  -5.237  1.00  0.00           H  
ATOM    338  OG1 THR A  21      65.491 -77.072  -7.849  1.00  0.00           O  
ATOM    339  HG1 THR A  21      66.459 -76.932  -8.057  1.00  0.00           H  
ATOM    340  N   ASN A  22      64.105 -80.085  -8.085  1.00  0.00           N  
ATOM    341  H   ASN A  22      65.039 -79.933  -7.761  1.00  0.00           H  
ATOM    342  CA  ASN A  22      63.625 -81.018  -9.108  1.00  0.00           C  
ATOM    343  HA  ASN A  22      63.172 -80.327  -9.670  1.00  0.00           H  
ATOM    344  C   ASN A  22      62.599 -82.038  -8.589  1.00  0.00           C  
ATOM    345  O   ASN A  22      61.854 -82.610  -9.379  1.00  0.00           O  
ATOM    346  CB  ASN A  22      64.819 -81.721  -9.770  1.00  0.00           C  
ATOM    347  HB2 ASN A  22      65.454 -82.406  -9.412  1.00  0.00           H  
ATOM    348  HB3 ASN A  22      65.199 -82.452  -9.204  1.00  0.00           H  
ATOM    349  CG  ASN A  22      65.517 -80.856 -10.801  1.00  0.00           C  
ATOM    350  ND2 ASN A  22      66.801 -81.047 -11.011  1.00  0.00           N  
ATOM    351 HD21 ASN A  22      67.794 -81.003 -11.120  1.00  0.00           H  
ATOM    352 HD22 ASN A  22      67.794 -81.133 -11.096  1.00  0.00           H  
ATOM    353  OD1 ASN A  22      64.917 -80.043 -11.470  1.00  0.00           O  
ATOM    354  N   GLY A  23      62.530 -82.255  -7.294  1.00  0.00           N  
ATOM    355  H   GLY A  23      63.156 -81.811  -6.653  1.00  0.00           H  
ATOM    356  CA  GLY A  23      61.571 -83.164  -6.679  1.00  0.00           C  
ATOM    357  HA2 GLY A  23      60.789 -83.141  -7.301  1.00  0.00           H  
ATOM    358  HA3 GLY A  23      60.699 -82.831  -7.037  1.00  0.00           H  
ATOM    359  C   GLY A  23      62.087 -83.770  -5.385  1.00  0.00           C  
ATOM    360  O   GLY A  23      63.219 -83.533  -4.972  1.00  0.00           O  
ATOM    361  N   PHE A  24      61.232 -84.557  -4.749  1.00  0.00           N  
ATOM    362  H   PHE A  24      60.278 -84.311  -4.921  1.00  0.00           H  
ATOM    363  CA  PHE A  24      61.634 -85.349  -3.596  1.00  0.00           C  
ATOM    364  HA  PHE A  24      62.297 -84.756  -3.140  1.00  0.00           H  
ATOM    365  C   PHE A  24      62.320 -86.637  -4.052  1.00  0.00           C  
ATOM    366  O   PHE A  24      61.840 -87.304  -4.964  1.00  0.00           O  
ATOM    367  CB  PHE A  24      60.413 -85.632  -2.726  1.00  0.00           C  
ATOM    368  HB2 PHE A  24      60.496 -86.504  -2.244  1.00  0.00           H  
ATOM    369  HB3 PHE A  24      60.002 -86.492  -2.425  1.00  0.00           H  
ATOM    370  CG  PHE A  24      59.812 -84.406  -2.076  1.00  0.00           C  
ATOM    371  CD1 PHE A  24      60.580 -83.626  -1.199  1.00  0.00           C  
ATOM    372  HD1 PHE A  24      61.554 -83.512  -1.002  1.00  0.00           H  
ATOM    373  CD2 PHE A  24      58.473 -84.050  -2.323  1.00  0.00           C  
ATOM    374  HD2 PHE A  24      58.291 -84.716  -3.047  1.00  0.00           H  
ATOM    375  CE1 PHE A  24      60.017 -82.504  -0.568  1.00  0.00           C  
ATOM    376  HE1 PHE A  24      60.488 -81.857   0.031  1.00  0.00           H  
ATOM    377  CE2 PHE A  24      57.906 -82.931  -1.690  1.00  0.00           C  
ATOM    378  HE2 PHE A  24      57.020 -82.484  -1.569  1.00  0.00           H  
ATOM    379  CZ  PHE A  24      58.683 -82.158  -0.808  1.00  0.00           C  
ATOM    380  HZ  PHE A  24      58.458 -81.366  -0.240  1.00  0.00           H  
ATOM    381  N   THR A  25      63.419 -86.991  -3.413  1.00  0.00           N  
ATOM    382  H   THR A  25      63.697 -86.403  -2.653  1.00  0.00           H  
ATOM    383  CA  THR A  25      64.195 -88.183  -3.765  1.00  0.00           C  
ATOM    384  HA  THR A  25      64.522 -88.025  -4.697  1.00  0.00           H  
ATOM    385  C   THR A  25      63.426 -89.471  -3.467  1.00  0.00           C  
ATOM    386  O   THR A  25      62.720 -89.576  -2.466  1.00  0.00           O  
ATOM    387  CB  THR A  25      65.548 -88.213  -3.042  1.00  0.00           C  
ATOM    388  HB  THR A  25      66.088 -89.048  -2.935  1.00  0.00           H  
ATOM    389  CG2 THR A  25      66.517 -87.197  -3.637  1.00  0.00           C  
ATOM    390 HG21 THR A  25      67.197 -86.481  -3.796  1.00  0.00           H  
ATOM    391 HG22 THR A  25      67.287 -86.559  -3.647  1.00  0.00           H  
ATOM    392 HG23 THR A  25      67.205 -86.474  -3.575  1.00  0.00           H  
ATOM    393  OG1 THR A  25      65.404 -87.909  -1.682  1.00  0.00           O  
ATOM    394  HG1 THR A  25      65.602 -87.521  -0.782  1.00  0.00           H  
ATOM    395  N   CYS A  26      63.594 -90.481  -4.304  1.00  0.00           N  
ATOM    396  H   CYS A  26      64.367 -90.182  -4.863  1.00  0.00           H  
ATOM    397  CA  CYS A  26      62.978 -91.788  -4.093  1.00  0.00           C  
ATOM    398  HA  CYS A  26      62.216 -91.507  -3.510  1.00  0.00           H  
ATOM    399  C   CYS A  26      63.680 -92.542  -2.955  1.00  0.00           C  
ATOM    400  O   CYS A  26      64.666 -93.241  -3.184  1.00  0.00           O  
ATOM    401  CB  CYS A  26      63.023 -92.594  -5.388  1.00  0.00           C  
ATOM    402  HB2 CYS A  26      63.820 -93.077  -5.025  1.00  0.00           H  
ATOM    403  HB3 CYS A  26      63.716 -93.091  -4.865  1.00  0.00           H  
ATOM    404  SG  CYS A  26      62.229 -91.787  -6.797  1.00  0.00           S  
ATOM    405  N   ASN A  27      63.158 -92.409  -1.750  1.00  0.00           N  
ATOM    406  H   ASN A  27      62.761 -91.580  -1.356  1.00  0.00           H  
ATOM    407  CA  ASN A  27      63.721 -93.023  -0.544  1.00  0.00           C  
ATOM    408  HA  ASN A  27      64.638 -93.420  -0.592  1.00  0.00           H  
ATOM    409  C   ASN A  27      62.748 -93.966   0.188  1.00  0.00           C  
ATOM    410  O   ASN A  27      63.001 -94.397   1.308  1.00  0.00           O  
ATOM    411  CB  ASN A  27      64.270 -91.906   0.357  1.00  0.00           C  
ATOM    412  HB2 ASN A  27      65.206 -91.751   0.672  1.00  0.00           H  
ATOM    413  HB3 ASN A  27      65.161 -91.653   0.733  1.00  0.00           H  
ATOM    414  CG  ASN A  27      63.202 -90.954   0.885  1.00  0.00           C  
ATOM    415  ND2 ASN A  27      63.625 -89.950   1.622  1.00  0.00           N  
ATOM    416 HD21 ASN A  27      63.878 -89.214   2.250  1.00  0.00           H  
ATOM    417 HD22 ASN A  27      63.984 -89.250   2.239  1.00  0.00           H  
ATOM    418  OD1 ASN A  27      62.015 -91.093   0.648  1.00  0.00           O  
ATOM    419  N   GLY A  28      61.642 -94.282  -0.449  1.00  0.00           N  
ATOM    420  H   GLY A  28      61.856 -93.422  -0.912  1.00  0.00           H  
ATOM    421  CA  GLY A  28      60.609 -95.185   0.031  1.00  0.00           C  
ATOM    422  HA2 GLY A  28      60.392 -94.794   0.925  1.00  0.00           H  
ATOM    423  HA3 GLY A  28      60.514 -94.839   0.964  1.00  0.00           H  
ATOM    424  C   GLY A  28      60.135 -96.140  -1.068  1.00  0.00           C  
ATOM    425  O   GLY A  28      60.887 -96.422  -1.999  1.00  0.00           O  
ATOM    426  N   PRO A  29      58.893 -96.652  -0.982  1.00  0.00           N  
ATOM    427  CA  PRO A  29      58.360 -97.540  -2.010  1.00  0.00           C  
ATOM    428  HA  PRO A  29      59.092 -98.194  -1.818  1.00  0.00           H  
ATOM    429  C   PRO A  29      58.295 -96.844  -3.382  1.00  0.00           C  
ATOM    430  O   PRO A  29      58.124 -95.629  -3.447  1.00  0.00           O  
ATOM    431  CB  PRO A  29      56.976 -97.963  -1.497  1.00  0.00           C  
ATOM    432  HB2 PRO A  29      56.239 -98.574  -1.208  1.00  0.00           H  
ATOM    433  HB3 PRO A  29      56.819 -98.828  -1.021  1.00  0.00           H  
ATOM    434  CG  PRO A  29      56.564 -96.825  -0.573  1.00  0.00           C  
ATOM    435  HG2 PRO A  29      56.110 -96.068  -0.103  1.00  0.00           H  
ATOM    436  HG3 PRO A  29      55.888 -96.140  -0.300  1.00  0.00           H  
ATOM    437  CD  PRO A  29      57.894 -96.376   0.029  1.00  0.00           C  
ATOM    438  HD2 PRO A  29      58.249 -95.956   0.864  1.00  0.00           H  
ATOM    439  HD3 PRO A  29      58.152 -95.999   0.919  1.00  0.00           H  
ATOM    440  N   PRO A  30      58.371 -97.597  -4.497  1.00  0.00           N  
ATOM    441  CA  PRO A  30      58.409 -97.010  -5.841  1.00  0.00           C  
ATOM    442  HA  PRO A  30      59.165 -96.413  -5.572  1.00  0.00           H  
ATOM    443  C   PRO A  30      57.104 -96.315  -6.253  1.00  0.00           C  
ATOM    444  O   PRO A  30      57.103 -95.488  -7.153  1.00  0.00           O  
ATOM    445  CB  PRO A  30      58.742 -98.186  -6.769  1.00  0.00           C  
ATOM    446  HB2 PRO A  30      59.568 -97.947  -7.280  1.00  0.00           H  
ATOM    447  HB3 PRO A  30      59.377 -97.731  -7.393  1.00  0.00           H  
ATOM    448  CG  PRO A  30      58.225 -99.404  -6.005  1.00  0.00           C  
ATOM    449  HG2 PRO A  30      58.348-100.191  -6.609  1.00  0.00           H  
ATOM    450  HG3 PRO A  30      57.865-100.317  -5.816  1.00  0.00           H  
ATOM    451  CD  PRO A  30      58.501 -99.038  -4.557  1.00  0.00           C  
ATOM    452  HD2 PRO A  30      58.678 -99.423  -3.651  1.00  0.00           H  
ATOM    453  HD3 PRO A  30      58.913 -99.389  -3.716  1.00  0.00           H  
ATOM    454  N   SER A  31      55.998 -96.642  -5.606  1.00  0.00           N  
ATOM    455  H   SER A  31      56.467 -96.932  -4.772  1.00  0.00           H  
ATOM    456  CA  SER A  31      54.704 -95.990  -5.799  1.00  0.00           C  
ATOM    457  HA  SER A  31      55.043 -95.066  -5.977  1.00  0.00           H  
ATOM    458  C   SER A  31      53.899 -96.043  -4.504  1.00  0.00           C  
ATOM    459  O   SER A  31      54.003 -97.002  -3.736  1.00  0.00           O  
ATOM    460  CB  SER A  31      53.952 -96.661  -6.954  1.00  0.00           C  
ATOM    461  HB2 SER A  31      54.520 -97.151  -7.615  1.00  0.00           H  
ATOM    462  HB3 SER A  31      54.572 -97.303  -7.406  1.00  0.00           H  
ATOM    463  OG  SER A  31      52.610 -96.219  -7.025  1.00  0.00           O  
ATOM    464  HG  SER A  31      51.855 -95.612  -6.776  1.00  0.00           H  
ATOM    465  N   CYS A  32      53.089 -95.020  -4.262  1.00  0.00           N  
ATOM    466  H   CYS A  32      53.269 -94.130  -4.681  1.00  0.00           H  
ATOM    467  CA  CYS A  32      52.175 -94.957  -3.136  1.00  0.00           C  
ATOM    468  HA  CYS A  32      51.901 -95.751  -2.593  1.00  0.00           H  
ATOM    469  C   CYS A  32      51.018 -93.994  -3.412  1.00  0.00           C  
ATOM    470  O   CYS A  32      51.096 -93.122  -4.278  1.00  0.00           O  
ATOM    471  CB  CYS A  32      52.948 -94.524  -1.880  1.00  0.00           C  
ATOM    472  HB2 CYS A  32      53.099 -94.957  -0.991  1.00  0.00           H  
ATOM    473  HB3 CYS A  32      53.361 -94.944  -1.072  1.00  0.00           H  
ATOM    474  SG  CYS A  32      53.558 -92.816  -1.949  1.00  0.00           S  
ATOM    475  N   ARG A  33      49.963 -94.107  -2.627  1.00  0.00           N  
ATOM    476  H   ARG A  33      50.027 -94.908  -2.032  1.00  0.00           H  
ATOM    477  CA  ARG A  33      48.931 -93.077  -2.545  1.00  0.00           C  
ATOM    478  HA  ARG A  33      48.981 -92.535  -3.384  1.00  0.00           H  
ATOM    479  C   ARG A  33      49.453 -91.931  -1.679  1.00  0.00           C  
ATOM    480  O   ARG A  33      49.856 -92.152  -0.540  1.00  0.00           O  
ATOM    481  CB  ARG A  33      47.626 -93.695  -2.022  1.00  0.00           C  
ATOM    482  HB2 ARG A  33      48.031 -94.402  -1.442  1.00  0.00           H  
ATOM    483  HB3 ARG A  33      47.824 -94.475  -1.429  1.00  0.00           H  
ATOM    484  CG  ARG A  33      46.430 -92.733  -2.118  1.00  0.00           C  
ATOM    485  HG2 ARG A  33      46.668 -91.765  -2.190  1.00  0.00           H  
ATOM    486  HG3 ARG A  33      46.623 -91.752  -2.111  1.00  0.00           H  
ATOM    487  CD  ARG A  33      45.139 -93.467  -1.740  1.00  0.00           C  
ATOM    488  HD2 ARG A  33      45.321 -94.362  -1.332  1.00  0.00           H  
ATOM    489  HD3 ARG A  33      45.134 -94.214  -1.075  1.00  0.00           H  
ATOM    490  NE  ARG A  33      43.950 -92.594  -1.788  1.00  0.00           N  
ATOM    491  HE  ARG A  33      44.217 -91.886  -1.134  1.00  0.00           H  
ATOM    492  CZ  ARG A  33      42.825 -92.789  -2.469  1.00  0.00           C  
ATOM    493  NH1 ARG A  33      42.595 -93.841  -3.192  1.00  0.00           N  
ATOM    494 HH11 ARG A  33      42.344 -94.791  -3.379  1.00  0.00           H  
ATOM    495 HH12 ARG A  33      43.051 -94.564  -3.711  1.00  0.00           H  
ATOM    496  NH2 ARG A  33      41.883 -91.911  -2.441  1.00  0.00           N  
ATOM    497 HH21 ARG A  33      41.395 -91.122  -2.067  1.00  0.00           H  
ATOM    498 HH22 ARG A  33      41.361 -91.059  -2.404  1.00  0.00           H  
ATOM    499  N   SER A  34      49.430 -90.731  -2.229  1.00  0.00           N  
ATOM    500  H   SER A  34      49.671 -90.524  -3.177  1.00  0.00           H  
ATOM    501  CA  SER A  34      49.788 -89.495  -1.541  1.00  0.00           C  
ATOM    502  HA  SER A  34      50.165 -89.578  -0.619  1.00  0.00           H  
ATOM    503  C   SER A  34      48.630 -88.506  -1.619  1.00  0.00           C  
ATOM    504  O   SER A  34      47.624 -88.754  -2.292  1.00  0.00           O  
ATOM    505  CB  SER A  34      51.081 -88.924  -2.140  1.00  0.00           C  
ATOM    506  HB2 SER A  34      51.977 -88.694  -1.761  1.00  0.00           H  
ATOM    507  HB3 SER A  34      51.917 -88.664  -1.657  1.00  0.00           H  
ATOM    508  OG  SER A  34      50.862 -88.405  -3.434  1.00  0.00           O  
ATOM    509  HG  SER A  34      51.224 -87.691  -4.033  1.00  0.00           H  
ATOM    510  N   TYR A  35      48.766 -87.397  -0.940  1.00  0.00           N  
ATOM    511  H   TYR A  35      49.642 -87.149  -0.526  1.00  0.00           H  
ATOM    512  CA  TYR A  35      47.787 -86.322  -0.978  1.00  0.00           C  
ATOM    513  HA  TYR A  35      47.103 -86.118  -1.678  1.00  0.00           H  
ATOM    514  C   TYR A  35      48.475 -84.994  -1.266  1.00  0.00           C  
ATOM    515  O   TYR A  35      49.583 -84.730  -0.799  1.00  0.00           O  
ATOM    516  CB  TYR A  35      46.981 -86.287   0.325  1.00  0.00           C  
ATOM    517  HB2 TYR A  35      47.179 -85.641   1.062  1.00  0.00           H  
ATOM    518  HB3 TYR A  35      47.221 -85.554   0.961  1.00  0.00           H  
ATOM    519  CG  TYR A  35      46.187 -87.549   0.579  1.00  0.00           C  
ATOM    520  CD1 TYR A  35      44.875 -87.690   0.087  1.00  0.00           C  
ATOM    521  HD1 TYR A  35      44.900 -86.696  -0.018  1.00  0.00           H  
ATOM    522  CD2 TYR A  35      46.778 -88.623   1.271  1.00  0.00           C  
ATOM    523  HD2 TYR A  35      47.649 -88.378   1.697  1.00  0.00           H  
ATOM    524  CE1 TYR A  35      44.163 -88.881   0.261  1.00  0.00           C  
ATOM    525  HE1 TYR A  35      43.300 -88.376   0.262  1.00  0.00           H  
ATOM    526  CE2 TYR A  35      46.078 -89.826   1.448  1.00  0.00           C  
ATOM    527  HE2 TYR A  35      46.702 -90.233   2.115  1.00  0.00           H  
ATOM    528  CZ  TYR A  35      44.772 -89.953   0.935  1.00  0.00           C  
ATOM    529  OH  TYR A  35      44.098 -91.140   1.076  1.00  0.00           O  
ATOM    530  HH  TYR A  35      43.774 -92.020   1.423  1.00  0.00           H  
ATOM    531  N   LEU A  36      47.788 -84.160  -2.026  1.00  0.00           N  
ATOM    532  H   LEU A  36      47.021 -84.667  -2.419  1.00  0.00           H  
ATOM    533  CA  LEU A  36      48.184 -82.793  -2.322  1.00  0.00           C  
ATOM    534  HA  LEU A  36      48.970 -82.676  -1.715  1.00  0.00           H  
ATOM    535  C   LEU A  36      47.156 -81.843  -1.723  1.00  0.00           C  
ATOM    536  O   LEU A  36      46.000 -82.210  -1.502  1.00  0.00           O  
ATOM    537  CB  LEU A  36      48.307 -82.603  -3.844  1.00  0.00           C  
ATOM    538  HB2 LEU A  36      48.012 -81.697  -4.148  1.00  0.00           H  
ATOM    539  HB3 LEU A  36      47.841 -81.718  -3.853  1.00  0.00           H  
ATOM    540  CG  LEU A  36      49.278 -83.559  -4.554  1.00  0.00           C  
ATOM    541  HG  LEU A  36      49.042 -84.395  -4.058  1.00  0.00           H  
ATOM    542  CD1 LEU A  36      49.170 -83.388  -6.067  1.00  0.00           C  
ATOM    543 HD11 LEU A  36      49.219 -83.022  -6.996  1.00  0.00           H  
ATOM    544 HD12 LEU A  36      49.088 -83.008  -6.988  1.00  0.00           H  
ATOM    545 HD13 LEU A  36      49.343 -83.139  -7.020  1.00  0.00           H  
ATOM    546  CD2 LEU A  36      50.731 -83.302  -4.152  1.00  0.00           C  
ATOM    547 HD21 LEU A  36      51.660 -83.062  -3.871  1.00  0.00           H  
ATOM    548 HD22 LEU A  36      51.587 -82.884  -3.849  1.00  0.00           H  
ATOM    549 HD23 LEU A  36      51.586 -82.983  -3.743  1.00  0.00           H  
ATOM    550  N   THR A  37      47.562 -80.607  -1.514  1.00  0.00           N  
ATOM    551  H   THR A  37      48.469 -80.242  -1.303  1.00  0.00           H  
ATOM    552  CA  THR A  37      46.633 -79.528  -1.177  1.00  0.00           C  
ATOM    553  HA  THR A  37      45.722 -79.584  -0.769  1.00  0.00           H  
ATOM    554  C   THR A  37      46.681 -78.444  -2.241  1.00  0.00           C  
ATOM    555  O   THR A  37      47.745 -78.121  -2.766  1.00  0.00           O  
ATOM    556  CB  THR A  37      46.886 -78.944   0.214  1.00  0.00           C  
ATOM    557  HB  THR A  37      46.668 -77.986   0.398  1.00  0.00           H  
ATOM    558  CG2 THR A  37      46.623 -79.972   1.311  1.00  0.00           C  
ATOM    559 HG21 THR A  37      46.854 -80.196   2.258  1.00  0.00           H  
ATOM    560 HG22 THR A  37      46.873 -80.261   2.235  1.00  0.00           H  
ATOM    561 HG23 THR A  37      46.740 -80.201   2.277  1.00  0.00           H  
ATOM    562  OG1 THR A  37      48.212 -78.501   0.357  1.00  0.00           O  
ATOM    563  HG1 THR A  37      49.061 -77.988   0.481  1.00  0.00           H  
ATOM    564  N   PHE A  38      45.523 -77.891  -2.551  1.00  0.00           N  
ATOM    565  H   PHE A  38      44.931 -78.257  -1.833  1.00  0.00           H  
ATOM    566  CA  PHE A  38      45.383 -76.839  -3.547  1.00  0.00           C  
ATOM    567  HA  PHE A  38      46.220 -76.293  -3.519  1.00  0.00           H  
ATOM    568  C   PHE A  38      44.413 -75.775  -3.049  1.00  0.00           C  
ATOM    569  O   PHE A  38      43.324 -76.092  -2.570  1.00  0.00           O  
ATOM    570  CB  PHE A  38      44.921 -77.470  -4.860  1.00  0.00           C  
ATOM    571  HB2 PHE A  38      44.825 -78.445  -4.657  1.00  0.00           H  
ATOM    572  HB3 PHE A  38      44.727 -78.398  -4.541  1.00  0.00           H  
ATOM    573  CG  PHE A  38      44.959 -76.530  -6.043  1.00  0.00           C  
ATOM    574  CD1 PHE A  38      43.827 -75.771  -6.394  1.00  0.00           C  
ATOM    575  HD1 PHE A  38      43.147 -75.591  -5.683  1.00  0.00           H  
ATOM    576  CD2 PHE A  38      46.133 -76.411  -6.802  1.00  0.00           C  
ATOM    577  HD2 PHE A  38      47.063 -76.697  -6.569  1.00  0.00           H  
ATOM    578  CE1 PHE A  38      43.873 -74.901  -7.491  1.00  0.00           C  
ATOM    579  HE1 PHE A  38      43.345 -74.053  -7.455  1.00  0.00           H  
ATOM    580  CE2 PHE A  38      46.180 -75.546  -7.905  1.00  0.00           C  
ATOM    581  HE2 PHE A  38      47.095 -75.271  -8.200  1.00  0.00           H  
ATOM    582  CZ  PHE A  38      45.049 -74.787  -8.248  1.00  0.00           C  
ATOM    583  HZ  PHE A  38      45.259 -73.906  -8.671  1.00  0.00           H  
ATOM    584  N   TRP A  39      44.799 -74.518  -3.149  1.00  0.00           N  
ATOM    585  H   TRP A  39      45.717 -74.121  -3.132  1.00  0.00           H  
ATOM    586  CA  TRP A  39      43.942 -73.407  -2.772  1.00  0.00           C  
ATOM    587  HA  TRP A  39      43.582 -73.348  -1.841  1.00  0.00           H  
ATOM    588  C   TRP A  39      43.001 -73.062  -3.918  1.00  0.00           C  
ATOM    589  O   TRP A  39      43.461 -72.711  -5.006  1.00  0.00           O  
ATOM    590  CB  TRP A  39      44.797 -72.210  -2.355  1.00  0.00           C  
ATOM    591  HB2 TRP A  39      44.836 -71.213  -2.427  1.00  0.00           H  
ATOM    592  HB3 TRP A  39      44.883 -71.216  -2.425  1.00  0.00           H  
ATOM    593  CG  TRP A  39      45.608 -72.436  -1.116  1.00  0.00           C  
ATOM    594  CD1 TRP A  39      46.899 -72.836  -1.080  1.00  0.00           C  
ATOM    595  HD1 TRP A  39      47.673 -72.932  -1.706  1.00  0.00           H  
ATOM    596  CD2 TRP A  39      45.175 -72.301   0.280  1.00  0.00           C  
ATOM    597  CE2 TRP A  39      46.280 -72.638   1.101  1.00  0.00           C  
ATOM    598  CE3 TRP A  39      43.968 -71.916   0.889  1.00  0.00           C  
ATOM    599  HE3 TRP A  39      43.374 -71.122   0.761  1.00  0.00           H  
ATOM    600  NE1 TRP A  39      47.306 -72.956   0.250  1.00  0.00           N  
ATOM    601  HE1 TRP A  39      48.159 -72.936   0.771  1.00  0.00           H  
ATOM    602  CZ2 TRP A  39      46.180 -72.600   2.512  1.00  0.00           C  
ATOM    603  HZ2 TRP A  39      46.976 -72.359   3.067  1.00  0.00           H  
ATOM    604  CZ3 TRP A  39      43.881 -71.886   2.293  1.00  0.00           C  
ATOM    605  HZ3 TRP A  39      43.280 -71.442   2.958  1.00  0.00           H  
ATOM    606  CH2 TRP A  39      44.974 -72.222   3.090  1.00  0.00           C  
ATOM    607  HH2 TRP A  39      44.982 -71.980   4.060  1.00  0.00           H  
ATOM    608  N   SER A  40      41.712 -73.141  -3.677  1.00  0.00           N  
ATOM    609  H   SER A  40      41.549 -73.249  -2.696  1.00  0.00           H  
ATOM    610  CA  SER A  40      40.717 -72.813  -4.692  1.00  0.00           C  
ATOM    611  HA  SER A  40      41.394 -73.382  -5.159  1.00  0.00           H  
ATOM    612  C   SER A  40      40.859 -71.360  -5.155  1.00  0.00           C  
ATOM    613  O   SER A  40      40.724 -70.415  -4.376  1.00  0.00           O  
ATOM    614  CB  SER A  40      39.313 -73.073  -4.148  1.00  0.00           C  
ATOM    615  HB2 SER A  40      39.159 -73.422  -3.224  1.00  0.00           H  
ATOM    616  HB3 SER A  40      39.155 -73.154  -3.164  1.00  0.00           H  
ATOM    617  OG  SER A  40      38.349 -72.727  -5.119  1.00  0.00           O  
ATOM    618  HG  SER A  40      37.968 -71.858  -5.433  1.00  0.00           H  
ATOM    619  N   GLN A  41      41.118 -71.196  -6.445  1.00  0.00           N  
ATOM    620  H   GLN A  41      41.698 -71.921  -6.817  1.00  0.00           H  
ATOM    621  CA  GLN A  41      41.254 -69.910  -7.125  1.00  0.00           C  
ATOM    622  HA  GLN A  41      40.969 -69.114  -6.590  1.00  0.00           H  
ATOM    623  C   GLN A  41      40.635 -70.026  -8.520  1.00  0.00           C  
ATOM    624  O   GLN A  41      40.842 -71.038  -9.189  1.00  0.00           O  
ATOM    625  CB  GLN A  41      42.741 -69.535  -7.234  1.00  0.00           C  
ATOM    626  HB2 GLN A  41      43.400 -69.240  -7.926  1.00  0.00           H  
ATOM    627  HB3 GLN A  41      43.467 -69.202  -7.836  1.00  0.00           H  
ATOM    628  CG  GLN A  41      43.394 -69.102  -5.906  1.00  0.00           C  
ATOM    629  HG2 GLN A  41      43.778 -69.387  -5.028  1.00  0.00           H  
ATOM    630  HG3 GLN A  41      43.848 -69.276  -5.032  1.00  0.00           H  
ATOM    631  CD  GLN A  41      43.474 -67.592  -5.681  1.00  0.00           C  
ATOM    632  NE2 GLN A  41      43.960 -67.168  -4.530  1.00  0.00           N  
ATOM    633 HE21 GLN A  41      44.254 -66.661  -3.720  1.00  0.00           H  
ATOM    634 HE22 GLN A  41      44.260 -66.586  -3.774  1.00  0.00           H  
ATOM    635  OE1 GLN A  41      43.127 -66.770  -6.505  1.00  0.00           O  
ATOM    636  N   PRO A  42      39.905 -69.010  -8.992  1.00  0.00           N  
ATOM    637  CA  PRO A  42      39.442 -69.013 -10.376  1.00  0.00           C  
ATOM    638  HA  PRO A  42      38.877 -69.832 -10.278  1.00  0.00           H  
ATOM    639  C   PRO A  42      40.628 -69.040 -11.352  1.00  0.00           C  
ATOM    640  O   PRO A  42      41.588 -68.311 -11.132  1.00  0.00           O  
ATOM    641  CB  PRO A  42      38.605 -67.740 -10.532  1.00  0.00           C  
ATOM    642  HB2 PRO A  42      38.621 -66.985 -11.188  1.00  0.00           H  
ATOM    643  HB3 PRO A  42      38.706 -66.868 -11.010  1.00  0.00           H  
ATOM    644  CG  PRO A  42      38.259 -67.338  -9.107  1.00  0.00           C  
ATOM    645  HG2 PRO A  42      37.691 -66.792  -8.491  1.00  0.00           H  
ATOM    646  HG3 PRO A  42      37.771 -66.725  -8.485  1.00  0.00           H  
ATOM    647  CD  PRO A  42      39.438 -67.839  -8.289  1.00  0.00           C  
ATOM    648  HD2 PRO A  42      39.991 -67.576  -7.498  1.00  0.00           H  
ATOM    649  HD3 PRO A  42      39.959 -67.353  -7.588  1.00  0.00           H  
ATOM    650  N   PRO A  43      40.598 -69.813 -12.429  1.00  0.00           N  
ATOM    651  CA  PRO A  43      39.519 -70.685 -12.899  1.00  0.00           C  
ATOM    652  HA  PRO A  43      39.110 -70.098 -12.200  1.00  0.00           H  
ATOM    653  C   PRO A  43      39.490 -72.078 -12.255  1.00  0.00           C  
ATOM    654  O   PRO A  43      38.576 -72.851 -12.516  1.00  0.00           O  
ATOM    655  CB  PRO A  43      39.755 -70.768 -14.411  1.00  0.00           C  
ATOM    656  HB2 PRO A  43      39.044 -70.755 -15.114  1.00  0.00           H  
ATOM    657  HB3 PRO A  43      39.057 -70.713 -15.124  1.00  0.00           H  
ATOM    658  CG  PRO A  43      41.276 -70.728 -14.526  1.00  0.00           C  
ATOM    659  HG2 PRO A  43      42.240 -70.808 -14.780  1.00  0.00           H  
ATOM    660  HG3 PRO A  43      42.132 -71.008 -14.960  1.00  0.00           H  
ATOM    661  CD  PRO A  43      41.682 -69.774 -13.410  1.00  0.00           C  
ATOM    662  HD2 PRO A  43      42.475 -69.250 -13.099  1.00  0.00           H  
ATOM    663  HD3 PRO A  43      42.410 -69.100 -13.283  1.00  0.00           H  
ATOM    664  N   TYR A  44      40.445 -72.399 -11.409  1.00  0.00           N  
ATOM    665  H   TYR A  44      40.947 -71.657 -10.964  1.00  0.00           H  
ATOM    666  CA  TYR A  44      40.594 -73.715 -10.778  1.00  0.00           C  
ATOM    667  HA  TYR A  44      39.987 -74.324 -11.290  1.00  0.00           H  
ATOM    668  C   TYR A  44      39.873 -73.759  -9.427  1.00  0.00           C  
ATOM    669  O   TYR A  44      40.488 -73.769  -8.361  1.00  0.00           O  
ATOM    670  CB  TYR A  44      42.082 -74.062 -10.681  1.00  0.00           C  
ATOM    671  HB2 TYR A  44      42.482 -74.263  -9.787  1.00  0.00           H  
ATOM    672  HB3 TYR A  44      42.517 -73.941  -9.789  1.00  0.00           H  
ATOM    673  CG  TYR A  44      42.821 -73.941 -11.991  1.00  0.00           C  
ATOM    674  CD1 TYR A  44      42.550 -74.828 -13.054  1.00  0.00           C  
ATOM    675  HD1 TYR A  44      41.825 -75.168 -12.455  1.00  0.00           H  
ATOM    676  CD2 TYR A  44      43.760 -72.907 -12.174  1.00  0.00           C  
ATOM    677  HD2 TYR A  44      44.117 -72.345 -11.428  1.00  0.00           H  
ATOM    678  CE1 TYR A  44      43.215 -74.697 -14.277  1.00  0.00           C  
ATOM    679  HE1 TYR A  44      43.228 -75.523 -14.841  1.00  0.00           H  
ATOM    680  CE2 TYR A  44      44.431 -72.767 -13.395  1.00  0.00           C  
ATOM    681  HE2 TYR A  44      45.125 -72.047 -13.386  1.00  0.00           H  
ATOM    682  CZ  TYR A  44      44.156 -73.664 -14.447  1.00  0.00           C  
ATOM    683  OH  TYR A  44      44.817 -73.530 -15.646  1.00  0.00           O  
ATOM    684  HH  TYR A  44      45.402 -73.274 -16.416  1.00  0.00           H  
ATOM    685  N   ASN A  45      38.560 -73.741  -9.494  1.00  0.00           N  
ATOM    686  H   ASN A  45      38.605 -73.523 -10.469  1.00  0.00           H  
ATOM    687  CA  ASN A  45      37.693 -73.613  -8.325  1.00  0.00           C  
ATOM    688  HA  ASN A  45      38.155 -73.489  -7.447  1.00  0.00           H  
ATOM    689  C   ASN A  45      36.544 -74.631  -8.280  1.00  0.00           C  
ATOM    690  O   ASN A  45      35.540 -74.410  -7.606  1.00  0.00           O  
ATOM    691  CB  ASN A  45      37.210 -72.162  -8.237  1.00  0.00           C  
ATOM    692  HB2 ASN A  45      37.411 -71.486  -7.528  1.00  0.00           H  
ATOM    693  HB3 ASN A  45      37.555 -71.452  -7.623  1.00  0.00           H  
ATOM    694  CG  ASN A  45      36.331 -71.735  -9.402  1.00  0.00           C  
ATOM    695  ND2 ASN A  45      35.908 -70.491  -9.378  1.00  0.00           N  
ATOM    696 HD21 ASN A  45      35.967 -69.498  -9.278  1.00  0.00           H  
ATOM    697 HD22 ASN A  45      35.905 -69.509  -9.188  1.00  0.00           H  
ATOM    698  OD1 ASN A  45      36.027 -72.449 -10.337  1.00  0.00           O  
ATOM    699  N   THR A  46      36.693 -75.719  -9.004  1.00  0.00           N  
ATOM    700  H   THR A  46      37.598 -75.657  -9.426  1.00  0.00           H  
ATOM    701  CA  THR A  46      35.767 -76.855  -8.976  1.00  0.00           C  
ATOM    702  HA  THR A  46      35.716 -76.544  -8.027  1.00  0.00           H  
ATOM    703  C   THR A  46      36.571 -78.149  -8.888  1.00  0.00           C  
ATOM    704  O   THR A  46      37.724 -78.184  -9.315  1.00  0.00           O  
ATOM    705  CB  THR A  46      34.855 -76.897 -10.212  1.00  0.00           C  
ATOM    706  HB  THR A  46      34.100 -77.529 -10.038  1.00  0.00           H  
ATOM    707  CG2 THR A  46      34.067 -75.610 -10.435  1.00  0.00           C  
ATOM    708 HG21 THR A  46      33.757 -74.661 -10.489  1.00  0.00           H  
ATOM    709 HG22 THR A  46      34.048 -74.665 -10.108  1.00  0.00           H  
ATOM    710 HG23 THR A  46      33.812 -74.644 -10.396  1.00  0.00           H  
ATOM    711  OG1 THR A  46      35.590 -77.142 -11.389  1.00  0.00           O  
ATOM    712  HG1 THR A  46      36.344 -77.003 -12.031  1.00  0.00           H  
ATOM    713  N   ALA A  47      35.968 -79.209  -8.369  1.00  0.00           N  
ATOM    714  H   ALA A  47      35.110 -78.921  -7.944  1.00  0.00           H  
ATOM    715  CA  ALA A  47      36.647 -80.505  -8.336  1.00  0.00           C  
ATOM    716  HA  ALA A  47      37.504 -80.272  -7.877  1.00  0.00           H  
ATOM    717  C   ALA A  47      37.087 -80.948  -9.739  1.00  0.00           C  
ATOM    718  O   ALA A  47      38.191 -81.453  -9.902  1.00  0.00           O  
ATOM    719  CB  ALA A  47      35.712 -81.537  -7.696  1.00  0.00           C  
ATOM    720  HB1 ALA A  47      35.306 -81.881  -6.849  1.00  0.00           H  
ATOM    721  HB2 ALA A  47      35.349 -82.031  -6.906  1.00  0.00           H  
ATOM    722  HB3 ALA A  47      35.170 -81.827  -6.907  1.00  0.00           H  
ATOM    723  N   ASP A  48      36.271 -80.677 -10.747  1.00  0.00           N  
ATOM    724  H   ASP A  48      35.638 -79.971 -10.431  1.00  0.00           H  
ATOM    725  CA  ASP A  48      36.551 -81.064 -12.128  1.00  0.00           C  
ATOM    726  HA  ASP A  48      37.066 -81.875 -11.851  1.00  0.00           H  
ATOM    727  C   ASP A  48      37.704 -80.246 -12.743  1.00  0.00           C  
ATOM    728  O   ASP A  48      38.614 -80.803 -13.355  1.00  0.00           O  
ATOM    729  CB  ASP A  48      35.247 -80.917 -12.929  1.00  0.00           C  
ATOM    730  HB2 ASP A  48      34.655 -80.187 -12.586  1.00  0.00           H  
ATOM    731  HB3 ASP A  48      34.695 -80.162 -12.574  1.00  0.00           H  
ATOM    732  CG  ASP A  48      35.193 -81.836 -14.144  1.00  0.00           C  
ATOM    733  OD1 ASP A  48      35.496 -83.035 -13.986  1.00  0.00           O  
ATOM    734  OD2 ASP A  48      34.803 -81.332 -15.221  1.00  0.00           O  
ATOM    735  N   SER A  49      37.723 -78.935 -12.520  1.00  0.00           N  
ATOM    736  H   SER A  49      37.140 -78.343 -11.964  1.00  0.00           H  
ATOM    737  CA  SER A  49      38.802 -78.080 -13.030  1.00  0.00           C  
ATOM    738  HA  SER A  49      39.202 -78.043 -13.946  1.00  0.00           H  
ATOM    739  C   SER A  49      40.144 -78.371 -12.350  1.00  0.00           C  
ATOM    740  O   SER A  49      41.169 -78.424 -13.024  1.00  0.00           O  
ATOM    741  CB  SER A  49      38.442 -76.598 -12.915  1.00  0.00           C  
ATOM    742  HB2 SER A  49      38.531 -75.852 -13.575  1.00  0.00           H  
ATOM    743  HB3 SER A  49      38.786 -75.889 -13.530  1.00  0.00           H  
ATOM    744  OG  SER A  49      38.260 -76.174 -11.582  1.00  0.00           O  
ATOM    745  HG  SER A  49      38.429 -75.834 -10.657  1.00  0.00           H  
ATOM    746  N   ILE A  50      40.120 -78.618 -11.050  1.00  0.00           N  
ATOM    747  H   ILE A  50      39.531 -78.280 -10.316  1.00  0.00           H  
ATOM    748  CA  ILE A  50      41.319 -78.984 -10.292  1.00  0.00           C  
ATOM    749  HA  ILE A  50      41.956 -78.221 -10.186  1.00  0.00           H  
ATOM    750  C   ILE A  50      41.799 -80.382 -10.693  1.00  0.00           C  
ATOM    751  O   ILE A  50      42.990 -80.582 -10.902  1.00  0.00           O  
ATOM    752  CB  ILE A  50      41.058 -78.872  -8.777  1.00  0.00           C  
ATOM    753  HB  ILE A  50      40.333 -79.476  -8.446  1.00  0.00           H  
ATOM    754  CG1 ILE A  50      40.755 -77.411  -8.372  1.00  0.00           C  
ATOM    755 HG12 ILE A  50      41.102 -76.540  -8.720  1.00  0.00           H  
ATOM    756 HG13 ILE A  50      41.089 -76.524  -8.691  1.00  0.00           H  
ATOM    757  CG2 ILE A  50      42.266 -79.381  -7.981  1.00  0.00           C  
ATOM    758 HG21 ILE A  50      42.944 -79.307  -7.250  1.00  0.00           H  
ATOM    759 HG22 ILE A  50      43.018 -79.389  -7.321  1.00  0.00           H  
ATOM    760 HG23 ILE A  50      43.037 -79.406  -7.344  1.00  0.00           H  
ATOM    761  CD1 ILE A  50      40.200 -77.259  -6.950  1.00  0.00           C  
ATOM    762 HD11 ILE A  50      40.303 -77.054  -5.977  1.00  0.00           H  
ATOM    763 HD12 ILE A  50      40.261 -77.015  -5.982  1.00  0.00           H  
ATOM    764 HD13 ILE A  50      40.186 -76.833  -6.045  1.00  0.00           H  
ATOM    765  N   ALA A  51      40.882 -81.327 -10.857  1.00  0.00           N  
ATOM    766  H   ALA A  51      40.114 -81.023 -10.293  1.00  0.00           H  
ATOM    767  CA  ALA A  51      41.210 -82.679 -11.301  1.00  0.00           C  
ATOM    768  HA  ALA A  51      41.856 -82.815 -10.550  1.00  0.00           H  
ATOM    769  C   ALA A  51      41.899 -82.683 -12.667  1.00  0.00           C  
ATOM    770  O   ALA A  51      42.889 -83.383 -12.867  1.00  0.00           O  
ATOM    771  CB  ALA A  51      39.920 -83.502 -11.355  1.00  0.00           C  
ATOM    772  HB1 ALA A  51      38.978 -83.694 -11.079  1.00  0.00           H  
ATOM    773  HB2 ALA A  51      38.968 -83.578 -11.059  1.00  0.00           H  
ATOM    774  HB3 ALA A  51      39.061 -83.576 -10.848  1.00  0.00           H  
ATOM    775  N   LYS A  52      41.414 -81.855 -13.571  1.00  0.00           N  
ATOM    776  H   LYS A  52      40.992 -81.041 -13.173  1.00  0.00           H  
ATOM    777  CA  LYS A  52      41.983 -81.719 -14.908  1.00  0.00           C  
ATOM    778  HA  LYS A  52      42.527 -82.557 -14.867  1.00  0.00           H  
ATOM    779  C   LYS A  52      43.361 -81.054 -14.882  1.00  0.00           C  
ATOM    780  O   LYS A  52      44.252 -81.481 -15.599  1.00  0.00           O  
ATOM    781  CB  LYS A  52      40.980 -80.952 -15.770  1.00  0.00           C  
ATOM    782  HB2 LYS A  52      40.800 -80.045 -15.390  1.00  0.00           H  
ATOM    783  HB3 LYS A  52      40.598 -80.163 -15.289  1.00  0.00           H  
ATOM    784  CG  LYS A  52      41.023 -81.404 -17.225  1.00  0.00           C  
ATOM    785  HG2 LYS A  52      41.852 -81.878 -17.520  1.00  0.00           H  
ATOM    786  HG3 LYS A  52      41.897 -81.890 -17.226  1.00  0.00           H  
ATOM    787  CD  LYS A  52      39.914 -80.696 -18.002  1.00  0.00           C  
ATOM    788  HD2 LYS A  52      39.791 -79.840 -17.499  1.00  0.00           H  
ATOM    789  HD3 LYS A  52      39.565 -79.926 -17.468  1.00  0.00           H  
ATOM    790  CE  LYS A  52      39.799 -81.277 -19.410  1.00  0.00           C  
ATOM    791  HE2 LYS A  52      40.716 -81.510 -19.733  1.00  0.00           H  
ATOM    792  HE3 LYS A  52      40.749 -81.580 -19.479  1.00  0.00           H  
ATOM    793  NZ  LYS A  52      38.680 -80.660 -20.146  1.00  0.00           N  
ATOM    794  HZ1 LYS A  52      37.879 -80.078 -20.287  1.00  0.00           H  
ATOM    795  HZ2 LYS A  52      38.163 -79.920 -20.576  1.00  0.00           H  
ATOM    796  HZ3 LYS A  52      38.019 -79.977 -20.456  1.00  0.00           H  
ATOM    797  N   LEU A  53      43.527 -80.053 -14.040  1.00  0.00           N  
ATOM    798  H   LEU A  53      43.031 -79.484 -13.384  1.00  0.00           H  
ATOM    799  CA  LEU A  53      44.810 -79.372 -13.873  1.00  0.00           C  
ATOM    800  HA  LEU A  53      45.462 -78.948 -14.502  1.00  0.00           H  
ATOM    801  C   LEU A  53      45.882 -80.311 -13.308  1.00  0.00           C  
ATOM    802  O   LEU A  53      47.005 -80.326 -13.804  1.00  0.00           O  
ATOM    803  CB  LEU A  53      44.600 -78.151 -12.960  1.00  0.00           C  
ATOM    804  HB2 LEU A  53      43.910 -77.686 -12.406  1.00  0.00           H  
ATOM    805  HB3 LEU A  53      43.849 -77.835 -12.381  1.00  0.00           H  
ATOM    806  CG  LEU A  53      45.873 -77.304 -12.767  1.00  0.00           C  
ATOM    807  HG  LEU A  53      46.814 -77.546 -12.531  1.00  0.00           H  
ATOM    808  CD1 LEU A  53      46.259 -76.567 -14.041  1.00  0.00           C  
ATOM    809 HD11 LEU A  53      46.769 -75.909 -14.595  1.00  0.00           H  
ATOM    810 HD12 LEU A  53      46.773 -76.048 -14.724  1.00  0.00           H  
ATOM    811 HD13 LEU A  53      46.574 -75.810 -14.613  1.00  0.00           H  
ATOM    812  CD2 LEU A  53      45.669 -76.280 -11.655  1.00  0.00           C  
ATOM    813 HD21 LEU A  53      45.673 -75.521 -11.004  1.00  0.00           H  
ATOM    814 HD22 LEU A  53      45.571 -75.601 -10.927  1.00  0.00           H  
ATOM    815 HD23 LEU A  53      45.829 -75.534 -11.009  1.00  0.00           H  
ATOM    816  N   LEU A  54      45.528 -81.086 -12.297  1.00  0.00           N  
ATOM    817  H   LEU A  54      44.747 -80.788 -11.747  1.00  0.00           H  
ATOM    818  CA  LEU A  54      46.479 -81.911 -11.548  1.00  0.00           C  
ATOM    819  HA  LEU A  54      47.260 -81.288 -11.591  1.00  0.00           H  
ATOM    820  C   LEU A  54      46.548 -83.373 -12.025  1.00  0.00           C  
ATOM    821  O   LEU A  54      47.298 -84.157 -11.462  1.00  0.00           O  
ATOM    822  CB  LEU A  54      46.148 -81.811 -10.050  1.00  0.00           C  
ATOM    823  HB2 LEU A  54      46.172 -82.456  -9.286  1.00  0.00           H  
ATOM    824  HB3 LEU A  54      46.281 -82.355  -9.222  1.00  0.00           H  
ATOM    825  CG  LEU A  54      46.180 -80.382  -9.467  1.00  0.00           C  
ATOM    826  HG  LEU A  54      45.849 -79.666 -10.081  1.00  0.00           H  
ATOM    827  CD1 LEU A  54      45.859 -80.436  -7.980  1.00  0.00           C  
ATOM    828 HD11 LEU A  54      45.893 -80.114  -7.034  1.00  0.00           H  
ATOM    829 HD12 LEU A  54      45.762 -80.382  -6.986  1.00  0.00           H  
ATOM    830 HD13 LEU A  54      46.004 -80.295  -7.001  1.00  0.00           H  
ATOM    831  CD2 LEU A  54      47.536 -79.703  -9.612  1.00  0.00           C  
ATOM    832 HD21 LEU A  54      48.338 -79.112  -9.529  1.00  0.00           H  
ATOM    833 HD22 LEU A  54      48.367 -79.149  -9.560  1.00  0.00           H  
ATOM    834 HD23 LEU A  54      48.357 -79.132  -9.623  1.00  0.00           H  
ATOM    835  N   ASN A  55      45.787 -83.725 -13.055  1.00  0.00           N  
ATOM    836  H   ASN A  55      45.489 -82.774 -13.141  1.00  0.00           H  
ATOM    837  CA  ASN A  55      45.686 -85.091 -13.579  1.00  0.00           C  
ATOM    838  HA  ASN A  55      44.884 -84.575 -13.880  1.00  0.00           H  
ATOM    839  C   ASN A  55      45.292 -86.125 -12.504  1.00  0.00           C  
ATOM    840  O   ASN A  55      45.955 -87.149 -12.312  1.00  0.00           O  
ATOM    841  CB  ASN A  55      46.974 -85.429 -14.346  1.00  0.00           C  
ATOM    842  HB2 ASN A  55      47.604 -84.653 -14.310  1.00  0.00           H  
ATOM    843  HB3 ASN A  55      47.816 -84.903 -14.225  1.00  0.00           H  
ATOM    844  CG  ASN A  55      46.853 -86.711 -15.152  1.00  0.00           C  
ATOM    845  ND2 ASN A  55      47.941 -87.444 -15.285  1.00  0.00           N  
ATOM    846 HD21 ASN A  55      48.879 -87.693 -15.046  1.00  0.00           H  
ATOM    847 HD22 ASN A  55      48.888 -87.707 -15.099  1.00  0.00           H  
ATOM    848  OD1 ASN A  55      45.813 -87.044 -15.688  1.00  0.00           O  
ATOM    849  N   VAL A  56      44.210 -85.839 -11.799  1.00  0.00           N  
ATOM    850  H   VAL A  56      44.288 -84.845 -11.718  1.00  0.00           H  
ATOM    851  CA  VAL A  56      43.678 -86.684 -10.717  1.00  0.00           C  
ATOM    852  HA  VAL A  56      44.522 -87.220 -10.703  1.00  0.00           H  
ATOM    853  C   VAL A  56      42.176 -86.928 -10.911  1.00  0.00           C  
ATOM    854  O   VAL A  56      41.539 -86.336 -11.782  1.00  0.00           O  
ATOM    855  CB  VAL A  56      43.974 -86.076  -9.333  1.00  0.00           C  
ATOM    856  HB  VAL A  56      43.936 -86.410  -8.391  1.00  0.00           H  
ATOM    857  CG1 VAL A  56      45.475 -86.060  -9.033  1.00  0.00           C  
ATOM    858 HG11 VAL A  56      46.441 -85.844  -8.890  1.00  0.00           H  
ATOM    859 HG12 VAL A  56      46.364 -85.768  -8.681  1.00  0.00           H  
ATOM    860 HG13 VAL A  56      46.442 -85.882  -8.853  1.00  0.00           H  
ATOM    861  CG2 VAL A  56      43.438 -84.656  -9.191  1.00  0.00           C  
ATOM    862 HG21 VAL A  56      43.425 -83.718  -8.844  1.00  0.00           H  
ATOM    863 HG22 VAL A  56      43.570 -83.760  -8.766  1.00  0.00           H  
ATOM    864 HG23 VAL A  56      43.212 -83.734  -8.878  1.00  0.00           H  
ATOM    865  N   SER A  57      41.603 -87.805 -10.104  1.00  0.00           N  
ATOM    866  H   SER A  57      42.267 -87.966  -9.374  1.00  0.00           H  
ATOM    867  CA  SER A  57      40.178 -88.134 -10.194  1.00  0.00           C  
ATOM    868  HA  SER A  57      40.224 -87.696 -11.092  1.00  0.00           H  
ATOM    869  C   SER A  57      39.294 -87.042  -9.579  1.00  0.00           C  
ATOM    870  O   SER A  57      39.327 -86.808  -8.372  1.00  0.00           O  
ATOM    871  CB  SER A  57      39.928 -89.484  -9.521  1.00  0.00           C  
ATOM    872  HB2 SER A  57      40.680 -89.653  -8.884  1.00  0.00           H  
ATOM    873  HB3 SER A  57      40.672 -89.699  -8.889  1.00  0.00           H  
ATOM    874  OG  SER A  57      38.550 -89.794  -9.515  1.00  0.00           O  
ATOM    875  HG  SER A  57      37.752 -89.398  -9.061  1.00  0.00           H  
ATOM    876  N   ALA A  58      38.427 -86.439 -10.399  1.00  0.00           N  
ATOM    877  H   ALA A  58      39.051 -86.147 -11.124  1.00  0.00           H  
ATOM    878  CA  ALA A  58      37.429 -85.484  -9.915  1.00  0.00           C  
ATOM    879  HA  ALA A  58      37.992 -84.846  -9.390  1.00  0.00           H  
ATOM    880  C   ALA A  58      36.477 -86.102  -8.879  1.00  0.00           C  
ATOM    881  O   ALA A  58      36.090 -85.446  -7.914  1.00  0.00           O  
ATOM    882  CB  ALA A  58      36.642 -84.952 -11.117  1.00  0.00           C  
ATOM    883  HB1 ALA A  58      36.320 -84.113 -11.555  1.00  0.00           H  
ATOM    884  HB2 ALA A  58      36.614 -84.368 -11.928  1.00  0.00           H  
ATOM    885  HB3 ALA A  58      36.504 -84.169 -11.724  1.00  0.00           H  
ATOM    886  N   ALA A  59      36.135 -87.371  -9.047  1.00  0.00           N  
ATOM    887  H   ALA A  59      36.903 -87.465  -9.680  1.00  0.00           H  
ATOM    888  CA  ALA A  59      35.267 -88.090  -8.118  1.00  0.00           C  
ATOM    889  HA  ALA A  59      34.623 -87.508  -7.622  1.00  0.00           H  
ATOM    890  C   ALA A  59      35.917 -88.276  -6.736  1.00  0.00           C  
ATOM    891  O   ALA A  59      35.245 -88.130  -5.716  1.00  0.00           O  
ATOM    892  CB  ALA A  59      34.900 -89.437  -8.753  1.00  0.00           C  
ATOM    893  HB1 ALA A  59      34.671 -90.378  -9.003  1.00  0.00           H  
ATOM    894  HB2 ALA A  59      35.181 -90.390  -8.864  1.00  0.00           H  
ATOM    895  HB3 ALA A  59      35.008 -90.369  -9.100  1.00  0.00           H  
ATOM    896  N   GLU A  60      37.215 -88.537  -6.691  1.00  0.00           N  
ATOM    897  H   GLU A  60      37.945 -88.586  -7.373  1.00  0.00           H  
ATOM    898  CA  GLU A  60      37.935 -88.638  -5.421  1.00  0.00           C  
ATOM    899  HA  GLU A  60      37.687 -88.891  -4.486  1.00  0.00           H  
ATOM    900  C   GLU A  60      38.055 -87.279  -4.720  1.00  0.00           C  
ATOM    901  O   GLU A  60      37.821 -87.192  -3.517  1.00  0.00           O  
ATOM    902  CB  GLU A  60      39.320 -89.259  -5.621  1.00  0.00           C  
ATOM    903  HB2 GLU A  60      40.080 -88.667  -5.354  1.00  0.00           H  
ATOM    904  HB3 GLU A  60      40.155 -88.761  -5.388  1.00  0.00           H  
ATOM    905  CG  GLU A  60      39.263 -90.772  -5.887  1.00  0.00           C  
ATOM    906  HG2 GLU A  60      38.322 -91.039  -6.094  1.00  0.00           H  
ATOM    907  HG3 GLU A  60      38.315 -91.089  -5.901  1.00  0.00           H  
ATOM    908  CD  GLU A  60      40.658 -91.396  -5.759  1.00  0.00           C  
ATOM    909  OE1 GLU A  60      40.795 -92.394  -5.014  1.00  0.00           O  
ATOM    910  OE2 GLU A  60      41.618 -90.843  -6.335  1.00  0.00           O  
ATOM    911  N   ILE A  61      38.323 -86.211  -5.466  1.00  0.00           N  
ATOM    912  H   ILE A  61      39.059 -86.295  -6.138  1.00  0.00           H  
ATOM    913  CA  ILE A  61      38.329 -84.848  -4.917  1.00  0.00           C  
ATOM    914  HA  ILE A  61      38.991 -84.595  -4.212  1.00  0.00           H  
ATOM    915  C   ILE A  61      36.955 -84.501  -4.350  1.00  0.00           C  
ATOM    916  O   ILE A  61      36.853 -83.991  -3.234  1.00  0.00           O  
ATOM    917  CB  ILE A  61      38.746 -83.807  -5.977  1.00  0.00           C  
ATOM    918  HB  ILE A  61      38.162 -83.778  -6.788  1.00  0.00           H  
ATOM    919  CG1 ILE A  61      40.180 -84.069  -6.476  1.00  0.00           C  
ATOM    920 HG12 ILE A  61      40.821 -84.668  -5.996  1.00  0.00           H  
ATOM    921 HG13 ILE A  61      40.849 -84.571  -5.928  1.00  0.00           H  
ATOM    922  CG2 ILE A  61      38.642 -82.376  -5.410  1.00  0.00           C  
ATOM    923 HG21 ILE A  61      38.633 -81.543  -4.857  1.00  0.00           H  
ATOM    924 HG22 ILE A  61      38.670 -81.450  -5.034  1.00  0.00           H  
ATOM    925 HG23 ILE A  61      38.893 -81.566  -4.880  1.00  0.00           H  
ATOM    926  CD1 ILE A  61      40.600 -83.161  -7.634  1.00  0.00           C  
ATOM    927 HD11 ILE A  61      41.080 -82.363  -7.997  1.00  0.00           H  
ATOM    928 HD12 ILE A  61      40.913 -82.503  -8.319  1.00  0.00           H  
ATOM    929 HD13 ILE A  61      41.058 -82.447  -8.164  1.00  0.00           H  
ATOM    930  N   GLN A  62      35.915 -84.806  -5.096  1.00  0.00           N  
ATOM    931  H   GLN A  62      36.498 -84.794  -5.909  1.00  0.00           H  
ATOM    932  CA  GLN A  62      34.545 -84.563  -4.664  1.00  0.00           C  
ATOM    933  HA  GLN A  62      34.683 -83.647  -4.287  1.00  0.00           H  
ATOM    934  C   GLN A  62      34.231 -85.309  -3.361  1.00  0.00           C  
ATOM    935  O   GLN A  62      33.675 -84.713  -2.440  1.00  0.00           O  
ATOM    936  CB  GLN A  62      33.590 -84.976  -5.795  1.00  0.00           C  
ATOM    937  HB2 GLN A  62      34.291 -85.364  -6.393  1.00  0.00           H  
ATOM    938  HB3 GLN A  62      34.107 -85.369  -6.555  1.00  0.00           H  
ATOM    939  CG  GLN A  62      32.139 -84.631  -5.456  1.00  0.00           C  
ATOM    940  HG2 GLN A  62      32.137 -83.907  -4.766  1.00  0.00           H  
ATOM    941  HG3 GLN A  62      32.011 -84.043  -4.657  1.00  0.00           H  
ATOM    942  CD  GLN A  62      31.124 -85.213  -6.427  1.00  0.00           C  
ATOM    943  NE2 GLN A  62      29.867 -85.245  -6.036  1.00  0.00           N  
ATOM    944 HE21 GLN A  62      28.959 -85.194  -5.620  1.00  0.00           H  
ATOM    945 HE22 GLN A  62      29.335 -84.897  -5.264  1.00  0.00           H  
ATOM    946  OE1 GLN A  62      31.412 -85.664  -7.520  1.00  0.00           O  
ATOM    947  N   SER A  63      34.614 -86.566  -3.269  1.00  0.00           N  
ATOM    948  H   SER A  63      35.470 -86.513  -3.784  1.00  0.00           H  
ATOM    949  CA  SER A  63      34.377 -87.408  -2.096  1.00  0.00           C  
ATOM    950  HA  SER A  63      33.517 -87.044  -1.738  1.00  0.00           H  
ATOM    951  C   SER A  63      35.132 -86.910  -0.861  1.00  0.00           C  
ATOM    952  O   SER A  63      34.518 -86.688   0.181  1.00  0.00           O  
ATOM    953  CB  SER A  63      34.765 -88.852  -2.430  1.00  0.00           C  
ATOM    954  HB2 SER A  63      35.469 -88.736  -3.131  1.00  0.00           H  
ATOM    955  HB3 SER A  63      35.542 -88.925  -3.055  1.00  0.00           H  
ATOM    956  OG  SER A  63      34.444 -89.703  -1.348  1.00  0.00           O  
ATOM    957  HG  SER A  63      34.443 -89.889  -0.366  1.00  0.00           H  
ATOM    958  N   ILE A  64      36.429 -86.670  -0.985  1.00  0.00           N  
ATOM    959  H   ILE A  64      36.893 -86.795  -1.862  1.00  0.00           H  
ATOM    960  CA  ILE A  64      37.270 -86.261   0.153  1.00  0.00           C  
ATOM    961  HA  ILE A  64      37.327 -86.919   0.904  1.00  0.00           H  
ATOM    962  C   ILE A  64      36.880 -84.885   0.692  1.00  0.00           C  
ATOM    963  O   ILE A  64      36.883 -84.662   1.899  1.00  0.00           O  
ATOM    964  CB  ILE A  64      38.760 -86.324  -0.241  1.00  0.00           C  
ATOM    965  HB  ILE A  64      39.093 -85.481  -0.664  1.00  0.00           H  
ATOM    966  CG1 ILE A  64      39.168 -87.804  -0.389  1.00  0.00           C  
ATOM    967 HG12 ILE A  64      38.571 -88.174   0.323  1.00  0.00           H  
ATOM    968 HG13 ILE A  64      38.806 -88.472   0.261  1.00  0.00           H  
ATOM    969  CG2 ILE A  64      39.668 -85.617   0.777  1.00  0.00           C  
ATOM    970 HG21 ILE A  64      40.243 -84.998   1.311  1.00  0.00           H  
ATOM    971 HG22 ILE A  64      40.333 -85.138   1.349  1.00  0.00           H  
ATOM    972 HG23 ILE A  64      40.304 -85.131   1.376  1.00  0.00           H  
ATOM    973  CD1 ILE A  64      40.592 -88.020  -0.892  1.00  0.00           C  
ATOM    974 HD11 ILE A  64      41.581 -88.096  -1.020  1.00  0.00           H  
ATOM    975 HD12 ILE A  64      41.574 -87.990  -1.078  1.00  0.00           H  
ATOM    976 HD13 ILE A  64      41.588 -88.104  -0.927  1.00  0.00           H  
ATOM    977  N   ASN A  65      36.508 -83.968  -0.194  1.00  0.00           N  
ATOM    978  H   ASN A  65      36.756 -83.830  -1.153  1.00  0.00           H  
ATOM    979  CA  ASN A  65      36.154 -82.601   0.189  1.00  0.00           C  
ATOM    980  HA  ASN A  65      36.675 -82.376   1.012  1.00  0.00           H  
ATOM    981  C   ASN A  65      34.656 -82.407   0.473  1.00  0.00           C  
ATOM    982  O   ASN A  65      34.234 -81.274   0.696  1.00  0.00           O  
ATOM    983  CB  ASN A  65      36.704 -81.616  -0.852  1.00  0.00           C  
ATOM    984  HB2 ASN A  65      36.200 -80.965  -1.420  1.00  0.00           H  
ATOM    985  HB3 ASN A  65      36.489 -80.717  -1.234  1.00  0.00           H  
ATOM    986  CG  ASN A  65      38.218 -81.657  -0.910  1.00  0.00           C  
ATOM    987  ND2 ASN A  65      38.763 -82.438  -1.813  1.00  0.00           N  
ATOM    988 HD21 ASN A  65      39.674 -82.735  -2.099  1.00  0.00           H  
ATOM    989 HD22 ASN A  65      39.472 -82.866  -2.374  1.00  0.00           H  
ATOM    990  OD1 ASN A  65      38.910 -81.015  -0.148  1.00  0.00           O  
ATOM    991  N   ASN A  66      33.865 -83.481   0.482  1.00  0.00           N  
ATOM    992  H   ASN A  66      34.648 -84.102   0.435  1.00  0.00           H  
ATOM    993  CA  ASN A  66      32.410 -83.437   0.674  1.00  0.00           C  
ATOM    994  HA  ASN A  66      32.260 -84.418   0.548  1.00  0.00           H  
ATOM    995  C   ASN A  66      31.702 -82.436  -0.249  1.00  0.00           C  
ATOM    996  O   ASN A  66      30.812 -81.695   0.168  1.00  0.00           O  
ATOM    997  CB  ASN A  66      32.073 -83.242   2.168  1.00  0.00           C  
ATOM    998  HB2 ASN A  66      32.246 -82.345   2.575  1.00  0.00           H  
ATOM    999  HB3 ASN A  66      31.945 -82.363   2.626  1.00  0.00           H  
ATOM   1000  CG  ASN A  66      32.129 -84.525   2.974  1.00  0.00           C  
ATOM   1001  ND2 ASN A  66      32.305 -84.414   4.274  1.00  0.00           N  
ATOM   1002 HD21 ASN A  66      32.728 -83.996   5.078  1.00  0.00           H  
ATOM   1003 HD22 ASN A  66      32.596 -84.117   5.183  1.00  0.00           H  
ATOM   1004  OD1 ASN A  66      31.961 -85.614   2.483  1.00  0.00           O  
ATOM   1005  N   LEU A  67      32.108 -82.402  -1.515  1.00  0.00           N  
ATOM   1006  H   LEU A  67      33.016 -82.820  -1.491  1.00  0.00           H  
ATOM   1007  CA  LEU A  67      31.475 -81.547  -2.514  1.00  0.00           C  
ATOM   1008  HA  LEU A  67      31.470 -80.613  -2.157  1.00  0.00           H  
ATOM   1009  C   LEU A  67      30.227 -82.239  -3.075  1.00  0.00           C  
ATOM   1010  O   LEU A  67      30.283 -83.423  -3.401  1.00  0.00           O  
ATOM   1011  CB  LEU A  67      32.475 -81.203  -3.619  1.00  0.00           C  
ATOM   1012  HB2 LEU A  67      32.832 -80.974  -4.524  1.00  0.00           H  
ATOM   1013  HB3 LEU A  67      32.854 -81.201  -4.545  1.00  0.00           H  
ATOM   1014  CG  LEU A  67      33.709 -80.427  -3.130  1.00  0.00           C  
ATOM   1015  HG  LEU A  67      34.335 -80.473  -2.351  1.00  0.00           H  
ATOM   1016  CD1 LEU A  67      34.735 -80.336  -4.259  1.00  0.00           C  
ATOM   1017 HD11 LEU A  67      35.629 -80.213  -4.689  1.00  0.00           H  
ATOM   1018 HD12 LEU A  67      35.692 -80.149  -4.479  1.00  0.00           H  
ATOM   1019 HD13 LEU A  67      35.628 -80.130  -4.659  1.00  0.00           H  
ATOM   1020  CD2 LEU A  67      33.356 -79.008  -2.684  1.00  0.00           C  
ATOM   1021 HD21 LEU A  67      33.263 -78.139  -2.198  1.00  0.00           H  
ATOM   1022 HD22 LEU A  67      33.309 -78.084  -2.304  1.00  0.00           H  
ATOM   1023 HD23 LEU A  67      33.273 -78.049  -2.412  1.00  0.00           H  
ATOM   1024  N   PRO A  68      29.124 -81.505  -3.239  1.00  0.00           N  
ATOM   1025  CA  PRO A  68      27.895 -82.097  -3.763  1.00  0.00           C  
ATOM   1026  HA  PRO A  68      27.814 -82.632  -2.922  1.00  0.00           H  
ATOM   1027  C   PRO A  68      28.031 -82.588  -5.208  1.00  0.00           C  
ATOM   1028  O   PRO A  68      27.461 -83.622  -5.556  1.00  0.00           O  
ATOM   1029  CB  PRO A  68      26.814 -81.022  -3.601  1.00  0.00           C  
ATOM   1030  HB2 PRO A  68      25.860 -80.872  -3.341  1.00  0.00           H  
ATOM   1031  HB3 PRO A  68      25.970 -80.709  -3.165  1.00  0.00           H  
ATOM   1032  CG  PRO A  68      27.572 -79.721  -3.401  1.00  0.00           C  
ATOM   1033  HG2 PRO A  68      27.479 -78.728  -3.476  1.00  0.00           H  
ATOM   1034  HG3 PRO A  68      27.636 -78.749  -3.175  1.00  0.00           H  
ATOM   1035  CD  PRO A  68      28.919 -80.132  -2.829  1.00  0.00           C  
ATOM   1036  HD2 PRO A  68      29.575 -79.530  -2.373  1.00  0.00           H  
ATOM   1037  HD3 PRO A  68      29.543 -79.627  -2.232  1.00  0.00           H  
ATOM   1038  N   THR A  69      28.788 -81.879  -6.036  1.00  0.00           N  
ATOM   1039  H   THR A  69      29.306 -81.098  -5.686  1.00  0.00           H  
ATOM   1040  CA  THR A  69      29.072 -82.277  -7.421  1.00  0.00           C  
ATOM   1041  HA  THR A  69      29.370 -83.231  -7.404  1.00  0.00           H  
ATOM   1042  C   THR A  69      30.504 -81.913  -7.809  1.00  0.00           C  
ATOM   1043  O   THR A  69      31.097 -81.000  -7.234  1.00  0.00           O  
ATOM   1044  CB  THR A  69      28.100 -81.637  -8.429  1.00  0.00           C  
ATOM   1045  HB  THR A  69      28.603 -81.679  -9.292  1.00  0.00           H  
ATOM   1046  CG2 THR A  69      26.619 -81.830  -8.108  1.00  0.00           C  
ATOM   1047 HG21 THR A  69      25.699 -81.579  -7.806  1.00  0.00           H  
ATOM   1048 HG22 THR A  69      25.717 -81.591  -7.748  1.00  0.00           H  
ATOM   1049 HG23 THR A  69      25.839 -81.511  -7.570  1.00  0.00           H  
ATOM   1050  OG1 THR A  69      28.327 -80.258  -8.541  1.00  0.00           O  
ATOM   1051  HG1 THR A  69      28.678 -79.332  -8.404  1.00  0.00           H  
ATOM   1052  N   ALA A  70      31.025 -82.556  -8.828  1.00  0.00           N  
ATOM   1053  H   ALA A  70      30.436 -83.290  -9.168  1.00  0.00           H  
ATOM   1054  CA  ALA A  70      32.346 -82.245  -9.371  1.00  0.00           C  
ATOM   1055  HA  ALA A  70      33.093 -81.965  -8.768  1.00  0.00           H  
ATOM   1056  C   ALA A  70      32.440 -80.838  -9.994  1.00  0.00           C  
ATOM   1057  O   ALA A  70      33.526 -80.273 -10.096  1.00  0.00           O  
ATOM   1058  CB  ALA A  70      32.703 -83.329 -10.390  1.00  0.00           C  
ATOM   1059  HB1 ALA A  70      33.496 -83.741 -10.838  1.00  0.00           H  
ATOM   1060  HB2 ALA A  70      33.538 -83.807 -10.662  1.00  0.00           H  
ATOM   1061  HB3 ALA A  70      33.305 -84.050 -10.734  1.00  0.00           H  
ATOM   1062  N   THR A  71      31.316 -80.253 -10.365  1.00  0.00           N  
ATOM   1063  H   THR A  71      30.704 -80.785  -9.780  1.00  0.00           H  
ATOM   1064  CA  THR A  71      31.224 -78.896 -10.927  1.00  0.00           C  
ATOM   1065  HA  THR A  71      32.160 -78.545 -10.929  1.00  0.00           H  
ATOM   1066  C   THR A  71      30.852 -77.845  -9.882  1.00  0.00           C  
ATOM   1067  O   THR A  71      30.699 -76.671 -10.211  1.00  0.00           O  
ATOM   1068  CB  THR A  71      30.225 -78.865 -12.088  1.00  0.00           C  
ATOM   1069  HB  THR A  71      30.212 -77.874 -11.958  1.00  0.00           H  
ATOM   1070  CG2 THR A  71      30.675 -79.758 -13.246  1.00  0.00           C  
ATOM   1071 HG21 THR A  71      31.059 -80.004 -14.136  1.00  0.00           H  
ATOM   1072 HG22 THR A  71      31.440 -80.261 -13.649  1.00  0.00           H  
ATOM   1073 HG23 THR A  71      31.413 -80.021 -13.868  1.00  0.00           H  
ATOM   1074  OG1 THR A  71      28.966 -79.337 -11.662  1.00  0.00           O  
ATOM   1075  HG1 THR A  71      28.269 -79.629 -11.007  1.00  0.00           H  
ATOM   1076  N   THR A  72      30.684 -78.240  -8.626  1.00  0.00           N  
ATOM   1077  H   THR A  72      30.956 -79.182  -8.430  1.00  0.00           H  
ATOM   1078  CA  THR A  72      30.387 -77.301  -7.544  1.00  0.00           C  
ATOM   1079  HA  THR A  72      29.922 -76.417  -7.498  1.00  0.00           H  
ATOM   1080  C   THR A  72      31.542 -76.331  -7.382  1.00  0.00           C  
ATOM   1081  O   THR A  72      32.691 -76.742  -7.224  1.00  0.00           O  
ATOM   1082  CB  THR A  72      30.109 -78.019  -6.224  1.00  0.00           C  
ATOM   1083  HB  THR A  72      31.044 -78.183  -5.910  1.00  0.00           H  
ATOM   1084  CG2 THR A  72      29.796 -77.064  -5.074  1.00  0.00           C  
ATOM   1085 HG21 THR A  72      29.651 -76.438  -4.308  1.00  0.00           H  
ATOM   1086 HG22 THR A  72      29.799 -76.330  -4.395  1.00  0.00           H  
ATOM   1087 HG23 THR A  72      29.846 -76.471  -4.271  1.00  0.00           H  
ATOM   1088  OG1 THR A  72      28.963 -78.825  -6.382  1.00  0.00           O  
ATOM   1089  HG1 THR A  72      28.052 -79.052  -6.038  1.00  0.00           H  
ATOM   1090  N   ARG A  73      31.213 -75.061  -7.402  1.00  0.00           N  
ATOM   1091  H   ARG A  73      30.382 -74.531  -7.573  1.00  0.00           H  
ATOM   1092  CA  ARG A  73      32.190 -73.999  -7.208  1.00  0.00           C  
ATOM   1093  HA  ARG A  73      33.107 -73.902  -7.596  1.00  0.00           H  
ATOM   1094  C   ARG A  73      32.652 -73.990  -5.760  1.00  0.00           C  
ATOM   1095  O   ARG A  73      31.841 -73.825  -4.850  1.00  0.00           O  
ATOM   1096  CB  ARG A  73      31.571 -72.666  -7.649  1.00  0.00           C  
ATOM   1097  HB2 ARG A  73      30.837 -71.987  -7.633  1.00  0.00           H  
ATOM   1098  HB3 ARG A  73      30.784 -72.209  -7.234  1.00  0.00           H  
ATOM   1099  CG  ARG A  73      32.637 -71.666  -8.110  1.00  0.00           C  
ATOM   1100  HG2 ARG A  73      33.609 -71.757  -7.892  1.00  0.00           H  
ATOM   1101  HG3 ARG A  73      33.632 -71.756  -8.057  1.00  0.00           H  
ATOM   1102  CD  ARG A  73      31.963 -70.381  -8.581  1.00  0.00           C  
ATOM   1103  HD2 ARG A  73      31.306 -69.723  -8.213  1.00  0.00           H  
ATOM   1104  HD3 ARG A  73      31.431 -69.810  -7.956  1.00  0.00           H  
ATOM   1105  NE  ARG A  73      32.902 -69.512  -9.312  1.00  0.00           N  
ATOM   1106  HE  ARG A  73      33.884 -69.325  -9.350  1.00  0.00           H  
ATOM   1107  CZ  ARG A  73      32.623 -68.327  -9.825  1.00  0.00           C  
ATOM   1108  NH1 ARG A  73      31.456 -67.771  -9.680  1.00  0.00           N  
ATOM   1109 HH11 ARG A  73      30.992 -66.949  -9.350  1.00  0.00           H  
ATOM   1110 HH12 ARG A  73      30.702 -67.239  -9.295  1.00  0.00           H  
ATOM   1111  NH2 ARG A  73      33.516 -67.683 -10.511  1.00  0.00           N  
ATOM   1112 HH21 ARG A  73      34.277 -67.083 -10.759  1.00  0.00           H  
ATOM   1113 HH22 ARG A  73      34.281 -67.150 -10.873  1.00  0.00           H  
ATOM   1114  N   ILE A  74      33.932 -74.159  -5.566  1.00  0.00           N  
ATOM   1115  H   ILE A  74      34.772 -73.984  -6.079  1.00  0.00           H  
ATOM   1116  CA  ILE A  74      34.567 -74.104  -4.255  1.00  0.00           C  
ATOM   1117  HA  ILE A  74      34.172 -74.047  -3.338  1.00  0.00           H  
ATOM   1118  C   ILE A  74      34.865 -72.633  -3.956  1.00  0.00           C  
ATOM   1119  O   ILE A  74      35.397 -71.938  -4.829  1.00  0.00           O  
ATOM   1120  CB  ILE A  74      35.823 -74.995  -4.221  1.00  0.00           C  
ATOM   1121  HB  ILE A  74      36.631 -74.415  -4.330  1.00  0.00           H  
ATOM   1122  CG1 ILE A  74      35.496 -76.444  -4.666  1.00  0.00           C  
ATOM   1123 HG12 ILE A  74      34.635 -76.852  -4.362  1.00  0.00           H  
ATOM   1124 HG13 ILE A  74      34.662 -76.995  -4.671  1.00  0.00           H  
ATOM   1125  CG2 ILE A  74      36.426 -74.999  -2.811  1.00  0.00           C  
ATOM   1126 HG21 ILE A  74      36.904 -74.980  -1.933  1.00  0.00           H  
ATOM   1127 HG22 ILE A  74      36.845 -74.718  -1.947  1.00  0.00           H  
ATOM   1128 HG23 ILE A  74      36.970 -74.855  -1.985  1.00  0.00           H  
ATOM   1129  CD1 ILE A  74      36.736 -77.306  -4.921  1.00  0.00           C  
ATOM   1130 HD11 ILE A  74      37.636 -77.718  -5.061  1.00  0.00           H  
ATOM   1131 HD12 ILE A  74      37.674 -77.648  -4.865  1.00  0.00           H  
ATOM   1132 HD13 ILE A  74      37.725 -77.440  -4.980  1.00  0.00           H  
ATOM   1133  N   PRO A  75      34.528 -72.139  -2.771  1.00  0.00           N  
ATOM   1134  CA  PRO A  75      34.839 -70.767  -2.393  1.00  0.00           C  
ATOM   1135  HA  PRO A  75      34.460 -69.883  -2.668  1.00  0.00           H  
ATOM   1136  C   PRO A  75      36.326 -70.457  -2.569  1.00  0.00           C  
ATOM   1137  O   PRO A  75      37.188 -71.289  -2.286  1.00  0.00           O  
ATOM   1138  CB  PRO A  75      34.400 -70.622  -0.936  1.00  0.00           C  
ATOM   1139  HB2 PRO A  75      34.882 -69.897  -0.444  1.00  0.00           H  
ATOM   1140  HB3 PRO A  75      34.868 -69.934  -0.381  1.00  0.00           H  
ATOM   1141  CG  PRO A  75      33.329 -71.690  -0.775  1.00  0.00           C  
ATOM   1142  HG2 PRO A  75      32.916 -71.107  -0.075  1.00  0.00           H  
ATOM   1143  HG3 PRO A  75      32.828 -71.165  -0.087  1.00  0.00           H  
ATOM   1144  CD  PRO A  75      33.783 -72.797  -1.722  1.00  0.00           C  
ATOM   1145  HD2 PRO A  75      33.533 -73.726  -1.448  1.00  0.00           H  
ATOM   1146  HD3 PRO A  75      34.017 -73.669  -1.292  1.00  0.00           H  
ATOM   1147  N   THR A  76      36.626 -69.259  -3.019  1.00  0.00           N  
ATOM   1148  H   THR A  76      35.969 -68.507  -3.069  1.00  0.00           H  
ATOM   1149  CA  THR A  76      38.012 -68.816  -3.192  1.00  0.00           C  
ATOM   1150  HA  THR A  76      38.748 -69.444  -3.444  1.00  0.00           H  
ATOM   1151  C   THR A  76      38.752 -68.839  -1.859  1.00  0.00           C  
ATOM   1152  O   THR A  76      38.217 -68.404  -0.845  1.00  0.00           O  
ATOM   1153  CB  THR A  76      38.066 -67.412  -3.808  1.00  0.00           C  
ATOM   1154  HB  THR A  76      37.819 -66.710  -3.140  1.00  0.00           H  
ATOM   1155  CG2 THR A  76      39.462 -67.024  -4.272  1.00  0.00           C  
ATOM   1156 HG21 THR A  76      40.388 -66.654  -4.193  1.00  0.00           H  
ATOM   1157 HG22 THR A  76      40.340 -66.546  -4.269  1.00  0.00           H  
ATOM   1158 HG23 THR A  76      40.317 -66.534  -4.443  1.00  0.00           H  
ATOM   1159  OG1 THR A  76      37.234 -67.348  -4.940  1.00  0.00           O  
ATOM   1160  HG1 THR A  76      36.731 -66.748  -5.562  1.00  0.00           H  
ATOM   1161  N   ARG A  77      39.988 -69.319  -1.881  1.00  0.00           N  
ATOM   1162  H   ARG A  77      40.579 -69.331  -2.687  1.00  0.00           H  
ATOM   1163  CA  ARG A  77      40.846 -69.559  -0.711  1.00  0.00           C  
ATOM   1164  HA  ARG A  77      41.750 -69.734  -1.100  1.00  0.00           H  
ATOM   1165  C   ARG A  77      40.383 -70.685   0.219  1.00  0.00           C  
ATOM   1166  O   ARG A  77      40.951 -70.819   1.295  1.00  0.00           O  
ATOM   1167  CB  ARG A  77      41.130 -68.269   0.081  1.00  0.00           C  
ATOM   1168  HB2 ARG A  77      41.334 -68.158   1.054  1.00  0.00           H  
ATOM   1169  HB3 ARG A  77      41.124 -68.008   1.046  1.00  0.00           H  
ATOM   1170  CG  ARG A  77      41.770 -67.139  -0.731  1.00  0.00           C  
ATOM   1171  HG2 ARG A  77      42.204 -66.776  -1.555  1.00  0.00           H  
ATOM   1172  HG3 ARG A  77      42.130 -66.815  -1.606  1.00  0.00           H  
ATOM   1173  CD  ARG A  77      42.043 -65.974   0.224  1.00  0.00           C  
ATOM   1174  HD2 ARG A  77      41.848 -65.911   1.203  1.00  0.00           H  
ATOM   1175  HD3 ARG A  77      42.148 -65.618   1.153  1.00  0.00           H  
ATOM   1176  NE  ARG A  77      42.892 -64.936  -0.393  1.00  0.00           N  
ATOM   1177  HE  ARG A  77      43.460 -64.715  -1.186  1.00  0.00           H  
ATOM   1178  CZ  ARG A  77      43.469 -63.932   0.254  1.00  0.00           C  
ATOM   1179  NH1 ARG A  77      43.250 -63.702   1.518  1.00  0.00           N  
ATOM   1180 HH11 ARG A  77      43.442 -63.283   2.406  1.00  0.00           H  
ATOM   1181 HH12 ARG A  77      43.464 -63.335   2.423  1.00  0.00           H  
ATOM   1182  NH2 ARG A  77      44.289 -63.135  -0.365  1.00  0.00           N  
ATOM   1183 HH21 ARG A  77      45.005 -63.732  -0.004  1.00  0.00           H  
ATOM   1184 HH22 ARG A  77      44.846 -63.950  -0.204  1.00  0.00           H  
ATOM   1185  N   GLU A  78      39.433 -71.506  -0.142  1.00  0.00           N  
ATOM   1186  H   GLU A  78      39.126 -71.015  -0.957  1.00  0.00           H  
ATOM   1187  CA  GLU A  78      39.280 -72.799   0.525  1.00  0.00           C  
ATOM   1188  HA  GLU A  78      39.448 -72.634   1.497  1.00  0.00           H  
ATOM   1189  C   GLU A  78      40.414 -73.743   0.117  1.00  0.00           C  
ATOM   1190  O   GLU A  78      40.826 -73.793  -1.044  1.00  0.00           O  
ATOM   1191  CB  GLU A  78      37.912 -73.463   0.276  1.00  0.00           C  
ATOM   1192  HB2 GLU A  78      38.094 -73.728  -0.671  1.00  0.00           H  
ATOM   1193  HB3 GLU A  78      38.004 -74.238  -0.349  1.00  0.00           H  
ATOM   1194  CG  GLU A  78      36.856 -73.071   1.327  1.00  0.00           C  
ATOM   1195  HG2 GLU A  78      37.226 -72.283   1.819  1.00  0.00           H  
ATOM   1196  HG3 GLU A  78      37.082 -72.323   1.951  1.00  0.00           H  
ATOM   1197  CD  GLU A  78      35.622 -74.000   1.320  1.00  0.00           C  
ATOM   1198  OE1 GLU A  78      34.971 -74.163   2.378  1.00  0.00           O  
ATOM   1199  OE2 GLU A  78      35.312 -74.624   0.288  1.00  0.00           O  
ATOM   1200  N   LEU A  79      40.897 -74.500   1.095  1.00  0.00           N  
ATOM   1201  H   LEU A  79      40.916 -74.121   2.020  1.00  0.00           H  
ATOM   1202  CA  LEU A  79      41.884 -75.540   0.870  1.00  0.00           C  
ATOM   1203  HA  LEU A  79      42.653 -75.030   0.486  1.00  0.00           H  
ATOM   1204  C   LEU A  79      41.183 -76.815   0.402  1.00  0.00           C  
ATOM   1205  O   LEU A  79      40.287 -77.325   1.076  1.00  0.00           O  
ATOM   1206  CB  LEU A  79      42.680 -75.760   2.164  1.00  0.00           C  
ATOM   1207  HB2 LEU A  79      42.890 -75.299   3.026  1.00  0.00           H  
ATOM   1208  HB3 LEU A  79      42.697 -75.292   3.048  1.00  0.00           H  
ATOM   1209  CG  LEU A  79      43.919 -76.649   1.964  1.00  0.00           C  
ATOM   1210  HG  LEU A  79      43.367 -77.443   1.710  1.00  0.00           H  
ATOM   1211  CD1 LEU A  79      45.009 -75.915   1.192  1.00  0.00           C  
ATOM   1212 HD11 LEU A  79      45.922 -75.513   1.120  1.00  0.00           H  
ATOM   1213 HD12 LEU A  79      45.742 -75.321   0.861  1.00  0.00           H  
ATOM   1214 HD13 LEU A  79      45.814 -75.443   0.832  1.00  0.00           H  
ATOM   1215  CD2 LEU A  79      44.497 -77.055   3.313  1.00  0.00           C  
ATOM   1216 HD21 LEU A  79      45.136 -76.983   4.079  1.00  0.00           H  
ATOM   1217 HD22 LEU A  79      44.823 -76.938   4.251  1.00  0.00           H  
ATOM   1218 HD23 LEU A  79      44.834 -76.990   4.252  1.00  0.00           H  
ATOM   1219  N   VAL A  80      41.624 -77.333  -0.714  1.00  0.00           N  
ATOM   1220  H   VAL A  80      42.286 -76.607  -0.901  1.00  0.00           H  
ATOM   1221  CA  VAL A  80      41.128 -78.581  -1.295  1.00  0.00           C  
ATOM   1222  HA  VAL A  80      40.625 -78.531  -0.432  1.00  0.00           H  
ATOM   1223  C   VAL A  80      42.168 -79.669  -1.077  1.00  0.00           C  
ATOM   1224  O   VAL A  80      43.338 -79.483  -1.408  1.00  0.00           O  
ATOM   1225  CB  VAL A  80      40.800 -78.402  -2.786  1.00  0.00           C  
ATOM   1226  HB  VAL A  80      41.724 -78.020  -2.779  1.00  0.00           H  
ATOM   1227  CG1 VAL A  80      40.142 -79.653  -3.369  1.00  0.00           C  
ATOM   1228 HG11 VAL A  80      39.951 -80.625  -3.503  1.00  0.00           H  
ATOM   1229 HG12 VAL A  80      39.706 -80.422  -3.838  1.00  0.00           H  
ATOM   1230 HG13 VAL A  80      39.743 -80.548  -3.567  1.00  0.00           H  
ATOM   1231  CG2 VAL A  80      39.845 -77.229  -3.003  1.00  0.00           C  
ATOM   1232 HG21 VAL A  80      39.405 -76.331  -2.988  1.00  0.00           H  
ATOM   1233 HG22 VAL A  80      39.622 -76.271  -2.824  1.00  0.00           H  
ATOM   1234 HG23 VAL A  80      39.354 -76.358  -3.028  1.00  0.00           H  
ATOM   1235  N   VAL A  81      41.737 -80.798  -0.542  1.00  0.00           N  
ATOM   1236  H   VAL A  81      40.887 -80.636  -0.040  1.00  0.00           H  
ATOM   1237  CA  VAL A  81      42.578 -81.993  -0.390  1.00  0.00           C  
ATOM   1238  HA  VAL A  81      43.380 -81.427  -0.200  1.00  0.00           H  
ATOM   1239  C   VAL A  81      42.379 -82.895  -1.601  1.00  0.00           C  
ATOM   1240  O   VAL A  81      41.249 -83.201  -1.979  1.00  0.00           O  
ATOM   1241  CB  VAL A  81      42.274 -82.741   0.917  1.00  0.00           C  
ATOM   1242  HB  VAL A  81      41.404 -83.035   1.313  1.00  0.00           H  
ATOM   1243  CG1 VAL A  81      43.186 -83.959   1.081  1.00  0.00           C  
ATOM   1244 HG11 VAL A  81      44.087 -84.327   1.310  1.00  0.00           H  
ATOM   1245 HG12 VAL A  81      43.990 -84.367   1.514  1.00  0.00           H  
ATOM   1246 HG13 VAL A  81      44.032 -84.449   1.291  1.00  0.00           H  
ATOM   1247  CG2 VAL A  81      42.483 -81.835   2.135  1.00  0.00           C  
ATOM   1248 HG21 VAL A  81      42.880 -81.317   2.893  1.00  0.00           H  
ATOM   1249 HG22 VAL A  81      42.779 -81.281   2.913  1.00  0.00           H  
ATOM   1250 HG23 VAL A  81      42.662 -81.157   2.848  1.00  0.00           H  
ATOM   1251  N   ILE A  82      43.480 -83.314  -2.198  1.00  0.00           N  
ATOM   1252  H   ILE A  82      44.218 -82.835  -1.722  1.00  0.00           H  
ATOM   1253  CA  ILE A  82      43.494 -84.011  -3.479  1.00  0.00           C  
ATOM   1254  HA  ILE A  82      42.528 -83.988  -3.738  1.00  0.00           H  
ATOM   1255  C   ILE A  82      44.331 -85.280  -3.341  1.00  0.00           C  
ATOM   1256  O   ILE A  82      45.531 -85.185  -3.100  1.00  0.00           O  
ATOM   1257  CB  ILE A  82      44.065 -83.084  -4.565  1.00  0.00           C  
ATOM   1258  HB  ILE A  82      44.899 -82.866  -4.059  1.00  0.00           H  
ATOM   1259  CG1 ILE A  82      43.222 -81.802  -4.720  1.00  0.00           C  
ATOM   1260 HG12 ILE A  82      42.391 -81.673  -4.178  1.00  0.00           H  
ATOM   1261 HG13 ILE A  82      42.531 -81.302  -4.198  1.00  0.00           H  
ATOM   1262  CG2 ILE A  82      44.161 -83.815  -5.911  1.00  0.00           C  
ATOM   1263 HG21 ILE A  82      44.533 -84.165  -6.771  1.00  0.00           H  
ATOM   1264 HG22 ILE A  82      44.407 -83.831  -6.880  1.00  0.00           H  
ATOM   1265 HG23 ILE A  82      44.457 -84.399  -6.667  1.00  0.00           H  
ATOM   1266  CD1 ILE A  82      44.022 -80.657  -5.314  1.00  0.00           C  
ATOM   1267 HD11 ILE A  82      44.754 -79.996  -5.478  1.00  0.00           H  
ATOM   1268 HD12 ILE A  82      44.471 -79.765  -5.357  1.00  0.00           H  
ATOM   1269 HD13 ILE A  82      44.466 -79.762  -5.343  1.00  0.00           H  
ATOM   1270  N   PRO A  83      43.737 -86.461  -3.505  1.00  0.00           N  
ATOM   1271  CA  PRO A  83      44.512 -87.687  -3.569  1.00  0.00           C  
ATOM   1272  HA  PRO A  83      45.194 -87.365  -2.912  1.00  0.00           H  
ATOM   1273  C   PRO A  83      45.229 -87.787  -4.916  1.00  0.00           C  
ATOM   1274  O   PRO A  83      44.625 -87.599  -5.973  1.00  0.00           O  
ATOM   1275  CB  PRO A  83      43.498 -88.810  -3.362  1.00  0.00           C  
ATOM   1276  HB2 PRO A  83      43.939 -89.342  -2.639  1.00  0.00           H  
ATOM   1277  HB3 PRO A  83      44.032 -89.469  -2.833  1.00  0.00           H  
ATOM   1278  CG  PRO A  83      42.226 -88.226  -3.954  1.00  0.00           C  
ATOM   1279  HG2 PRO A  83      41.516 -88.923  -4.055  1.00  0.00           H  
ATOM   1280  HG3 PRO A  83      41.273 -88.329  -4.237  1.00  0.00           H  
ATOM   1281  CD  PRO A  83      42.334 -86.730  -3.685  1.00  0.00           C  
ATOM   1282  HD2 PRO A  83      41.928 -85.819  -3.618  1.00  0.00           H  
ATOM   1283  HD3 PRO A  83      41.671 -85.987  -3.591  1.00  0.00           H  
ATOM   1284  N   ALA A  84      46.507 -88.112  -4.877  1.00  0.00           N  
ATOM   1285  H   ALA A  84      47.052 -87.912  -4.063  1.00  0.00           H  
ATOM   1286  CA  ALA A  84      47.328 -88.303  -6.057  1.00  0.00           C  
ATOM   1287  HA  ALA A  84      46.562 -87.878  -6.540  1.00  0.00           H  
ATOM   1288  C   ALA A  84      48.187 -89.557  -5.906  1.00  0.00           C  
ATOM   1289  O   ALA A  84      48.682 -89.868  -4.823  1.00  0.00           O  
ATOM   1290  CB  ALA A  84      48.177 -87.049  -6.287  1.00  0.00           C  
ATOM   1291  HB1 ALA A  84      48.756 -86.234  -6.309  1.00  0.00           H  
ATOM   1292  HB2 ALA A  84      48.695 -86.201  -6.172  1.00  0.00           H  
ATOM   1293  HB3 ALA A  84      48.599 -86.156  -6.132  1.00  0.00           H  
ATOM   1294  N   ASN A  85      48.383 -90.268  -6.994  1.00  0.00           N  
ATOM   1295  H   ASN A  85      47.877 -89.503  -7.392  1.00  0.00           H  
ATOM   1296  CA  ASN A  85      49.324 -91.374  -6.990  1.00  0.00           C  
ATOM   1297  HA  ASN A  85      49.618 -91.714  -6.097  1.00  0.00           H  
ATOM   1298  C   ASN A  85      50.743 -90.830  -7.170  1.00  0.00           C  
ATOM   1299  O   ASN A  85      51.016 -90.106  -8.125  1.00  0.00           O  
ATOM   1300  CB  ASN A  85      48.918 -92.403  -8.058  1.00  0.00           C  
ATOM   1301  HB2 ASN A  85      48.824 -91.660  -8.721  1.00  0.00           H  
ATOM   1302  HB3 ASN A  85      48.549 -92.045  -8.916  1.00  0.00           H  
ATOM   1303  CG  ASN A  85      49.504 -93.775  -7.761  1.00  0.00           C  
ATOM   1304  ND2 ASN A  85      49.519 -94.653  -8.738  1.00  0.00           N  
ATOM   1305 HD21 ASN A  85      49.592 -94.976  -9.682  1.00  0.00           H  
ATOM   1306 HD22 ASN A  85      49.722 -95.096  -9.611  1.00  0.00           H  
ATOM   1307  OD1 ASN A  85      49.912 -94.088  -6.662  1.00  0.00           O  
ATOM   1308  N   CYS A  86      51.621 -91.165  -6.243  1.00  0.00           N  
ATOM   1309  H   CYS A  86      51.723 -91.630  -5.364  1.00  0.00           H  
ATOM   1310  CA  CYS A  86      53.002 -90.717  -6.266  1.00  0.00           C  
ATOM   1311  HA  CYS A  86      53.170 -89.783  -6.580  1.00  0.00           H  
ATOM   1312  C   CYS A  86      53.895 -91.877  -6.690  1.00  0.00           C  
ATOM   1313  O   CYS A  86      53.830 -92.950  -6.096  1.00  0.00           O  
ATOM   1314  CB  CYS A  86      53.378 -90.182  -4.885  1.00  0.00           C  
ATOM   1315  HB2 CYS A  86      52.989 -90.331  -3.976  1.00  0.00           H  
ATOM   1316  HB3 CYS A  86      52.985 -90.014  -3.981  1.00  0.00           H  
ATOM   1317  SG  CYS A  86      54.917 -89.233  -4.918  1.00  0.00           S  
ATOM   1318  N   SER A  87      54.722 -91.664  -7.695  1.00  0.00           N  
ATOM   1319  H   SER A  87      54.821 -90.671  -7.758  1.00  0.00           H  
ATOM   1320  CA  SER A  87      55.603 -92.701  -8.218  1.00  0.00           C  
ATOM   1321  HA  SER A  87      55.928 -93.202  -7.416  1.00  0.00           H  
ATOM   1322  C   SER A  87      57.018 -92.181  -8.423  1.00  0.00           C  
ATOM   1323  O   SER A  87      57.236 -91.023  -8.776  1.00  0.00           O  
ATOM   1324  CB  SER A  87      55.029 -93.303  -9.502  1.00  0.00           C  
ATOM   1325  HB2 SER A  87      55.145 -94.288  -9.372  1.00  0.00           H  
ATOM   1326  HB3 SER A  87      55.050 -94.172  -9.007  1.00  0.00           H  
ATOM   1327  OG  SER A  87      54.817 -92.315 -10.484  1.00  0.00           O  
ATOM   1328  HG  SER A  87      54.777 -91.470 -11.018  1.00  0.00           H  
ATOM   1329  N   CYS A  88      57.977 -93.060  -8.203  1.00  0.00           N  
ATOM   1330  H   CYS A  88      57.928 -93.902  -7.666  1.00  0.00           H  
ATOM   1331  CA  CYS A  88      59.358 -92.799  -8.557  1.00  0.00           C  
ATOM   1332  HA  CYS A  88      59.803 -91.962  -8.238  1.00  0.00           H  
ATOM   1333  C   CYS A  88      59.543 -93.040 -10.056  1.00  0.00           C  
ATOM   1334  O   CYS A  88      59.488 -94.182 -10.509  1.00  0.00           O  
ATOM   1335  CB  CYS A  88      60.261 -93.708  -7.722  1.00  0.00           C  
ATOM   1336  HB2 CYS A  88      59.837 -94.319  -7.053  1.00  0.00           H  
ATOM   1337  HB3 CYS A  88      60.059 -94.173  -6.860  1.00  0.00           H  
ATOM   1338  SG  CYS A  88      62.005 -93.365  -8.041  1.00  0.00           S  
ATOM   1339  N   SER A  89      59.766 -91.979 -10.801  1.00  0.00           N  
ATOM   1340  H   SER A  89      60.004 -91.153 -10.290  1.00  0.00           H  
ATOM   1341  CA  SER A  89      60.000 -92.077 -12.243  1.00  0.00           C  
ATOM   1342  HA  SER A  89      59.613 -92.979 -12.050  1.00  0.00           H  
ATOM   1343  C   SER A  89      61.497 -92.021 -12.545  1.00  0.00           C  
ATOM   1344  O   SER A  89      62.198 -91.152 -12.032  1.00  0.00           O  
ATOM   1345  CB  SER A  89      59.236 -90.970 -12.961  1.00  0.00           C  
ATOM   1346  HB2 SER A  89      58.975 -90.252 -12.316  1.00  0.00           H  
ATOM   1347  HB3 SER A  89      59.081 -90.321 -12.217  1.00  0.00           H  
ATOM   1348  OG  SER A  89      59.580 -90.937 -14.326  1.00  0.00           O  
ATOM   1349  HG  SER A  89      60.238 -90.559 -14.977  1.00  0.00           H  
ATOM   1350  N   SER A  90      61.984 -92.908 -13.383  1.00  0.00           N  
ATOM   1351  H   SER A  90      61.643 -93.832 -13.210  1.00  0.00           H  
ATOM   1352  CA  SER A  90      63.378 -92.854 -13.836  1.00  0.00           C  
ATOM   1353  HA  SER A  90      63.883 -92.476 -13.060  1.00  0.00           H  
ATOM   1354  C   SER A  90      63.618 -91.668 -14.775  1.00  0.00           C  
ATOM   1355  O   SER A  90      64.664 -91.030 -14.702  1.00  0.00           O  
ATOM   1356  CB  SER A  90      63.814 -94.199 -14.430  1.00  0.00           C  
ATOM   1357  HB2 SER A  90      64.628 -94.575 -13.987  1.00  0.00           H  
ATOM   1358  HB3 SER A  90      64.432 -94.767 -13.887  1.00  0.00           H  
ATOM   1359  OG  SER A  90      63.442 -94.376 -15.767  1.00  0.00           O  
ATOM   1360  HG  SER A  90      63.187 -94.059 -16.681  1.00  0.00           H  
ATOM   1361  N   SER A  91      62.616 -91.280 -15.552  1.00  0.00           N  
ATOM   1362  H   SER A  91      62.024 -91.937 -15.086  1.00  0.00           H  
ATOM   1363  CA  SER A  91      62.674 -90.085 -16.405  1.00  0.00           C  
ATOM   1364  HA  SER A  91      63.667 -90.116 -16.516  1.00  0.00           H  
ATOM   1365  C   SER A  91      62.772 -88.773 -15.620  1.00  0.00           C  
ATOM   1366  O   SER A  91      63.355 -87.813 -16.116  1.00  0.00           O  
ATOM   1367  CB  SER A  91      61.464 -90.015 -17.344  1.00  0.00           C  
ATOM   1368  HB2 SER A  91      61.833 -89.570 -18.160  1.00  0.00           H  
ATOM   1369  HB3 SER A  91      61.871 -89.660 -18.186  1.00  0.00           H  
ATOM   1370  OG  SER A  91      60.248 -90.122 -16.645  1.00  0.00           O  
ATOM   1371  HG  SER A  91      59.608 -90.063 -15.879  1.00  0.00           H  
ATOM   1372  N   SER A  92      62.273 -88.746 -14.390  1.00  0.00           N  
ATOM   1373  H   SER A  92      62.040 -89.639 -14.004  1.00  0.00           H  
ATOM   1374  CA  SER A  92      62.453 -87.594 -13.504  1.00  0.00           C  
ATOM   1375  HA  SER A  92      62.342 -86.703 -13.943  1.00  0.00           H  
ATOM   1376  C   SER A  92      63.884 -87.449 -12.984  1.00  0.00           C  
ATOM   1377  O   SER A  92      64.208 -86.456 -12.340  1.00  0.00           O  
ATOM   1378  CB  SER A  92      61.490 -87.668 -12.314  1.00  0.00           C  
ATOM   1379  HB2 SER A  92      60.923 -86.879 -12.076  1.00  0.00           H  
ATOM   1380  HB3 SER A  92      60.886 -86.933 -12.007  1.00  0.00           H  
ATOM   1381  OG  SER A  92      61.916 -88.596 -11.349  1.00  0.00           O  
ATOM   1382  HG  SER A  92      62.301 -89.147 -10.609  1.00  0.00           H  
ATOM   1383  N   GLY A  93      64.728 -88.434 -13.225  1.00  0.00           N  
ATOM   1384  H   GLY A  93      64.768 -89.145 -13.927  1.00  0.00           H  
ATOM   1385  CA  GLY A  93      66.026 -88.502 -12.575  1.00  0.00           C  
ATOM   1386  HA2 GLY A  93      66.976 -88.191 -12.578  1.00  0.00           H  
ATOM   1387  HA3 GLY A  93      66.794 -87.866 -12.647  1.00  0.00           H  
ATOM   1388  C   GLY A  93      65.943 -89.040 -11.143  1.00  0.00           C  
ATOM   1389  O   GLY A  93      66.695 -88.620 -10.272  1.00  0.00           O  
ATOM   1390  N   GLY A  94      65.008 -89.970 -10.905  1.00  0.00           N  
ATOM   1391  H   GLY A  94      64.742 -89.574 -11.784  1.00  0.00           H  
ATOM   1392  CA  GLY A  94      64.896 -90.646  -9.622  1.00  0.00           C  
ATOM   1393  HA2 GLY A  94      65.385 -91.480  -9.367  1.00  0.00           H  
ATOM   1394  HA3 GLY A  94      65.675 -91.157  -9.258  1.00  0.00           H  
ATOM   1395  C   GLY A  94      64.269 -89.799  -8.517  1.00  0.00           C  
ATOM   1396  O   GLY A  94      64.559 -90.013  -7.342  1.00  0.00           O  
ATOM   1397  N   PHE A  95      63.399 -88.876  -8.887  1.00  0.00           N  
ATOM   1398  H   PHE A  95      63.709 -88.280  -9.627  1.00  0.00           H  
ATOM   1399  CA  PHE A  95      62.547 -88.149  -7.959  1.00  0.00           C  
ATOM   1400  HA  PHE A  95      63.066 -88.117  -7.105  1.00  0.00           H  
ATOM   1401  C   PHE A  95      61.131 -88.722  -7.953  1.00  0.00           C  
ATOM   1402  O   PHE A  95      60.631 -89.194  -8.973  1.00  0.00           O  
ATOM   1403  CB  PHE A  95      62.552 -86.660  -8.296  1.00  0.00           C  
ATOM   1404  HB2 PHE A  95      62.087 -85.785  -8.163  1.00  0.00           H  
ATOM   1405  HB3 PHE A  95      61.961 -85.854  -8.315  1.00  0.00           H  
ATOM   1406  CG  PHE A  95      63.919 -86.023  -8.192  1.00  0.00           C  
ATOM   1407  CD1 PHE A  95      64.476 -85.732  -6.935  1.00  0.00           C  
ATOM   1408  HD1 PHE A  95      64.270 -85.688  -5.957  1.00  0.00           H  
ATOM   1409  CD2 PHE A  95      64.654 -85.731  -9.351  1.00  0.00           C  
ATOM   1410  HD2 PHE A  95      64.606 -85.593 -10.340  1.00  0.00           H  
ATOM   1411  CE1 PHE A  95      65.753 -85.157  -6.836  1.00  0.00           C  
ATOM   1412  HE1 PHE A  95      66.120 -84.753  -5.998  1.00  0.00           H  
ATOM   1413  CE2 PHE A  95      65.933 -85.156  -9.257  1.00  0.00           C  
ATOM   1414  HE2 PHE A  95      66.590 -84.693  -9.851  1.00  0.00           H  
ATOM   1415  CZ  PHE A  95      66.482 -84.869  -7.996  1.00  0.00           C  
ATOM   1416  HZ  PHE A  95      67.345 -84.443  -7.726  1.00  0.00           H  
ATOM   1417  N   TYR A  96      60.500 -88.656  -6.792  1.00  0.00           N  
ATOM   1418  H   TYR A  96      61.101 -88.258  -6.099  1.00  0.00           H  
ATOM   1419  CA  TYR A  96      59.066 -88.877  -6.709  1.00  0.00           C  
ATOM   1420  HA  TYR A  96      59.358 -89.565  -7.373  1.00  0.00           H  
ATOM   1421  C   TYR A  96      58.325 -87.746  -7.412  1.00  0.00           C  
ATOM   1422  O   TYR A  96      58.636 -86.576  -7.215  1.00  0.00           O  
ATOM   1423  CB  TYR A  96      58.623 -88.962  -5.248  1.00  0.00           C  
ATOM   1424  HB2 TYR A  96      58.416 -88.139  -4.719  1.00  0.00           H  
ATOM   1425  HB3 TYR A  96      58.382 -88.150  -4.716  1.00  0.00           H  
ATOM   1426  CG  TYR A  96      58.939 -90.278  -4.583  1.00  0.00           C  
ATOM   1427  CD1 TYR A  96      58.373 -91.469  -5.078  1.00  0.00           C  
ATOM   1428  HD1 TYR A  96      57.774 -91.234  -5.843  1.00  0.00           H  
ATOM   1429  CD2 TYR A  96      59.767 -90.324  -3.442  1.00  0.00           C  
ATOM   1430  HD2 TYR A  96      60.361 -89.560  -3.190  1.00  0.00           H  
ATOM   1431  CE1 TYR A  96      58.631 -92.695  -4.451  1.00  0.00           C  
ATOM   1432  HE1 TYR A  96      58.362 -93.655  -4.523  1.00  0.00           H  
ATOM   1433  CE2 TYR A  96      60.028 -91.542  -2.805  1.00  0.00           C  
ATOM   1434  HE2 TYR A  96      60.627 -91.285  -2.047  1.00  0.00           H  
ATOM   1435  CZ  TYR A  96      59.461 -92.728  -3.314  1.00  0.00           C  
ATOM   1436  OH  TYR A  96      59.710 -93.927  -2.699  1.00  0.00           O  
ATOM   1437  HH  TYR A  96      60.356 -94.471  -2.163  1.00  0.00           H  
ATOM   1438  N   GLN A  97      57.320 -88.107  -8.180  1.00  0.00           N  
ATOM   1439  H   GLN A  97      57.350 -89.102  -8.084  1.00  0.00           H  
ATOM   1440  CA  GLN A  97      56.436 -87.121  -8.790  1.00  0.00           C  
ATOM   1441  HA  GLN A  97      56.447 -86.532  -7.982  1.00  0.00           H  
ATOM   1442  C   GLN A  97      55.090 -87.726  -9.179  1.00  0.00           C  
ATOM   1443  O   GLN A  97      54.967 -88.934  -9.413  1.00  0.00           O  
ATOM   1444  CB  GLN A  97      57.129 -86.448  -9.986  1.00  0.00           C  
ATOM   1445  HB2 GLN A  97      57.543 -85.538  -9.954  1.00  0.00           H  
ATOM   1446  HB3 GLN A  97      57.369 -85.480  -9.912  1.00  0.00           H  
ATOM   1447  CG  GLN A  97      57.407 -87.377 -11.173  1.00  0.00           C  
ATOM   1448  HG2 GLN A  97      57.577 -88.362 -11.155  1.00  0.00           H  
ATOM   1449  HG3 GLN A  97      57.230 -88.215 -10.656  1.00  0.00           H  
ATOM   1450  CD  GLN A  97      58.253 -86.699 -12.255  1.00  0.00           C  
ATOM   1451  NE2 GLN A  97      58.191 -87.161 -13.477  1.00  0.00           N  
ATOM   1452 HE21 GLN A  97      58.429 -87.280 -14.441  1.00  0.00           H  
ATOM   1453 HE22 GLN A  97      58.532 -87.388 -14.389  1.00  0.00           H  
ATOM   1454  OE1 GLN A  97      58.989 -85.760 -12.008  1.00  0.00           O  
ATOM   1455  N   HIS A  98      54.104 -86.859  -9.277  1.00  0.00           N  
ATOM   1456  H   HIS A  98      54.516 -86.064  -8.831  1.00  0.00           H  
ATOM   1457  CA  HIS A  98      52.855 -87.129  -9.964  1.00  0.00           C  
ATOM   1458  HA  HIS A  98      53.336 -87.982  -9.760  1.00  0.00           H  
ATOM   1459  C   HIS A  98      52.804 -86.239 -11.207  1.00  0.00           C  
ATOM   1460  O   HIS A  98      52.912 -85.022 -11.093  1.00  0.00           O  
ATOM   1461  CB  HIS A  98      51.683 -86.874  -9.016  1.00  0.00           C  
ATOM   1462  HB2 HIS A  98      51.851 -86.565  -8.080  1.00  0.00           H  
ATOM   1463  HB3 HIS A  98      51.809 -86.234  -8.258  1.00  0.00           H  
ATOM   1464  CG  HIS A  98      50.364 -87.152  -9.673  1.00  0.00           C  
ATOM   1465  CD2 HIS A  98      49.472 -86.223 -10.144  1.00  0.00           C  
ATOM   1466  HD2 HIS A  98      49.770 -85.272 -10.063  1.00  0.00           H  
ATOM   1467  ND1 HIS A  98      49.859 -88.402  -9.974  1.00  0.00           N  
ATOM   1468  HD1 HIS A  98      50.371 -89.100  -9.473  1.00  0.00           H  
ATOM   1469  CE1 HIS A  98      48.689 -88.226 -10.610  1.00  0.00           C  
ATOM   1470  HE1 HIS A  98      47.923 -88.838 -10.413  1.00  0.00           H  
ATOM   1471  NE2 HIS A  98      48.423 -86.916 -10.723  1.00  0.00           N  
ATOM   1472  N   ASN A  99      52.666 -86.819 -12.380  1.00  0.00           N  
ATOM   1473  H   ASN A  99      53.008 -87.585 -11.836  1.00  0.00           H  
ATOM   1474  CA  ASN A  99      52.744 -86.059 -13.625  1.00  0.00           C  
ATOM   1475  HA  ASN A  99      53.385 -85.319 -13.422  1.00  0.00           H  
ATOM   1476  C   ASN A  99      51.387 -85.460 -13.992  1.00  0.00           C  
ATOM   1477  O   ASN A  99      50.419 -86.186 -14.220  1.00  0.00           O  
ATOM   1478  CB  ASN A  99      53.297 -86.950 -14.744  1.00  0.00           C  
ATOM   1479  HB2 ASN A  99      52.816 -86.725 -15.592  1.00  0.00           H  
ATOM   1480  HB3 ASN A  99      52.636 -86.808 -15.481  1.00  0.00           H  
ATOM   1481  CG  ASN A  99      54.780 -87.256 -14.573  1.00  0.00           C  
ATOM   1482  ND2 ASN A  99      55.244 -88.347 -15.151  1.00  0.00           N  
ATOM   1483 HD21 ASN A  99      55.935 -88.955 -15.541  1.00  0.00           H  
ATOM   1484 HD22 ASN A  99      56.038 -88.821 -15.531  1.00  0.00           H  
ATOM   1485  OD1 ASN A  99      55.526 -86.533 -13.955  1.00  0.00           O  
ATOM   1486  N   ALA A 100      51.350 -84.150 -14.124  1.00  0.00           N  
ATOM   1487  H   ALA A 100      52.125 -83.660 -13.724  1.00  0.00           H  
ATOM   1488  CA  ALA A 100      50.261 -83.428 -14.755  1.00  0.00           C  
ATOM   1489  HA  ALA A 100      49.346 -83.795 -14.586  1.00  0.00           H  
ATOM   1490  C   ALA A 100      50.710 -82.877 -16.118  1.00  0.00           C  
ATOM   1491  O   ALA A 100      51.901 -82.801 -16.423  1.00  0.00           O  
ATOM   1492  CB  ALA A 100      49.778 -82.328 -13.799  1.00  0.00           C  
ATOM   1493  HB1 ALA A 100      49.783 -81.605 -13.108  1.00  0.00           H  
ATOM   1494  HB2 ALA A 100      49.736 -81.753 -12.982  1.00  0.00           H  
ATOM   1495  HB3 ALA A 100      49.665 -81.618 -13.104  1.00  0.00           H  
ATOM   1496  N   THR A 101      49.747 -82.492 -16.939  1.00  0.00           N  
ATOM   1497  H   THR A 101      49.160 -82.573 -16.134  1.00  0.00           H  
ATOM   1498  CA  THR A 101      50.015 -81.834 -18.225  1.00  0.00           C  
ATOM   1499  HA  THR A 101      50.957 -81.591 -17.991  1.00  0.00           H  
ATOM   1500  C   THR A 101      49.291 -80.498 -18.253  1.00  0.00           C  
ATOM   1501  O   THR A 101      48.083 -80.444 -18.031  1.00  0.00           O  
ATOM   1502  CB  THR A 101      49.583 -82.703 -19.411  1.00  0.00           C  
ATOM   1503  HB  THR A 101      48.663 -82.411 -19.151  1.00  0.00           H  
ATOM   1504  CG2 THR A 101      50.075 -82.145 -20.745  1.00  0.00           C  
ATOM   1505 HG21 THR A 101      50.723 -81.509 -21.165  1.00  0.00           H  
ATOM   1506 HG22 THR A 101      50.602 -81.482 -21.276  1.00  0.00           H  
ATOM   1507 HG23 THR A 101      50.496 -81.354 -21.188  1.00  0.00           H  
ATOM   1508  OG1 THR A 101      50.120 -84.000 -19.292  1.00  0.00           O  
ATOM   1509  HG1 THR A 101      50.683 -84.673 -18.813  1.00  0.00           H  
ATOM   1510  N   TYR A 102      50.023 -79.451 -18.533  1.00  0.00           N  
ATOM   1511  H   TYR A 102      50.979 -79.652 -18.322  1.00  0.00           H  
ATOM   1512  CA  TYR A 102      49.481 -78.105 -18.663  1.00  0.00           C  
ATOM   1513  HA  TYR A 102      48.673 -77.820 -18.147  1.00  0.00           H  
ATOM   1514  C   TYR A 102      49.555 -77.647 -20.113  1.00  0.00           C  
ATOM   1515  O   TYR A 102      50.610 -77.706 -20.729  1.00  0.00           O  
ATOM   1516  CB  TYR A 102      50.242 -77.159 -17.734  1.00  0.00           C  
ATOM   1517  HB2 TYR A 102      51.148 -77.290 -17.331  1.00  0.00           H  
ATOM   1518  HB3 TYR A 102      51.114 -77.160 -17.245  1.00  0.00           H  
ATOM   1519  CG  TYR A 102      49.666 -75.760 -17.732  1.00  0.00           C  
ATOM   1520  CD1 TYR A 102      50.359 -74.692 -18.337  1.00  0.00           C  
ATOM   1521  HD1 TYR A 102      51.283 -74.672 -18.720  1.00  0.00           H  
ATOM   1522  CD2 TYR A 102      48.409 -75.524 -17.143  1.00  0.00           C  
ATOM   1523  HD2 TYR A 102      47.931 -75.927 -16.362  1.00  0.00           H  
ATOM   1524  CE1 TYR A 102      49.809 -73.404 -18.336  1.00  0.00           C  
ATOM   1525  HE1 TYR A 102      50.406 -72.673 -18.666  1.00  0.00           H  
ATOM   1526  CE2 TYR A 102      47.847 -74.242 -17.146  1.00  0.00           C  
ATOM   1527  HE2 TYR A 102      47.176 -73.663 -16.683  1.00  0.00           H  
ATOM   1528  CZ  TYR A 102      48.550 -73.177 -17.741  1.00  0.00           C  
ATOM   1529  OH  TYR A 102      47.996 -71.924 -17.732  1.00  0.00           O  
ATOM   1530  HH  TYR A 102      47.721 -70.971 -17.605  1.00  0.00           H  
ATOM   1531  N   ASN A 103      48.439 -77.195 -20.640  1.00  0.00           N  
ATOM   1532  H   ASN A 103      47.922 -77.077 -19.792  1.00  0.00           H  
ATOM   1533  CA  ASN A 103      48.402 -76.580 -21.960  1.00  0.00           C  
ATOM   1534  HA  ASN A 103      49.279 -76.667 -22.432  1.00  0.00           H  
ATOM   1535  C   ASN A 103      48.552 -75.063 -21.792  1.00  0.00           C  
ATOM   1536  O   ASN A 103      47.712 -74.441 -21.145  1.00  0.00           O  
ATOM   1537  CB  ASN A 103      47.108 -77.004 -22.668  1.00  0.00           C  
ATOM   1538  HB2 ASN A 103      46.499 -77.165 -21.892  1.00  0.00           H  
ATOM   1539  HB3 ASN A 103      46.353 -77.334 -22.102  1.00  0.00           H  
ATOM   1540  CG  ASN A 103      47.103 -76.620 -24.140  1.00  0.00           C  
ATOM   1541  ND2 ASN A 103      46.702 -77.524 -25.002  1.00  0.00           N  
ATOM   1542 HD21 ASN A 103      46.417 -78.261 -25.615  1.00  0.00           H  
ATOM   1543 HD22 ASN A 103      46.283 -78.082 -25.718  1.00  0.00           H  
ATOM   1544  OD1 ASN A 103      47.442 -75.533 -24.547  1.00  0.00           O  
ATOM   1545  N   LEU A 104      49.615 -74.516 -22.370  1.00  0.00           N  
ATOM   1546  H   LEU A 104      50.504 -74.869 -22.661  1.00  0.00           H  
ATOM   1547  CA  LEU A 104      49.864 -73.082 -22.327  1.00  0.00           C  
ATOM   1548  HA  LEU A 104      50.041 -72.789 -21.387  1.00  0.00           H  
ATOM   1549  C   LEU A 104      48.715 -72.330 -22.995  1.00  0.00           C  
ATOM   1550  O   LEU A 104      48.371 -72.575 -24.153  1.00  0.00           O  
ATOM   1551  CB  LEU A 104      51.198 -72.760 -23.014  1.00  0.00           C  
ATOM   1552  HB2 LEU A 104      51.325 -72.069 -23.726  1.00  0.00           H  
ATOM   1553  HB3 LEU A 104      51.305 -72.155 -23.803  1.00  0.00           H  
ATOM   1554  CG  LEU A 104      52.430 -73.068 -22.152  1.00  0.00           C  
ATOM   1555  HG  LEU A 104      52.507 -73.865 -21.553  1.00  0.00           H  
ATOM   1556  CD1 LEU A 104      53.680 -73.066 -23.024  1.00  0.00           C  
ATOM   1557 HD11 LEU A 104      54.570 -72.758 -23.359  1.00  0.00           H  
ATOM   1558 HD12 LEU A 104      54.616 -73.036 -23.374  1.00  0.00           H  
ATOM   1559 HD13 LEU A 104      54.469 -72.681 -23.503  1.00  0.00           H  
ATOM   1560  CD2 LEU A 104      52.631 -72.033 -21.048  1.00  0.00           C  
ATOM   1561 HD21 LEU A 104      52.751 -71.253 -20.434  1.00  0.00           H  
ATOM   1562 HD22 LEU A 104      53.006 -71.512 -20.281  1.00  0.00           H  
ATOM   1563 HD23 LEU A 104      52.960 -71.503 -20.267  1.00  0.00           H  
ATOM   1564  N   SER A 105      48.130 -71.415 -22.258  1.00  0.00           N  
ATOM   1565  H   SER A 105      48.712 -71.106 -21.506  1.00  0.00           H  
ATOM   1566  CA  SER A 105      46.995 -70.645 -22.740  1.00  0.00           C  
ATOM   1567  HA  SER A 105      46.320 -71.359 -22.923  1.00  0.00           H  
ATOM   1568  C   SER A 105      47.452 -69.508 -23.655  1.00  0.00           C  
ATOM   1569  O   SER A 105      48.431 -68.819 -23.388  1.00  0.00           O  
ATOM   1570  CB  SER A 105      46.157 -70.149 -21.557  1.00  0.00           C  
ATOM   1571  HB2 SER A 105      45.457 -70.364 -20.876  1.00  0.00           H  
ATOM   1572  HB3 SER A 105      45.628 -70.112 -20.709  1.00  0.00           H  
ATOM   1573  OG  SER A 105      46.758 -69.083 -20.873  1.00  0.00           O  
ATOM   1574  HG  SER A 105      47.420 -68.482 -20.425  1.00  0.00           H  
ATOM   1575  N   GLY A 106      46.704 -69.281 -24.727  1.00  0.00           N  
ATOM   1576  H   GLY A 106      46.119 -69.990 -24.333  1.00  0.00           H  
ATOM   1577  CA  GLY A 106      47.007 -68.161 -25.624  1.00  0.00           C  
ATOM   1578  HA2 GLY A 106      47.794 -67.940 -26.200  1.00  0.00           H  
ATOM   1579  HA3 GLY A 106      47.851 -67.926 -26.106  1.00  0.00           H  
ATOM   1580  C   GLY A 106      46.754 -66.776 -25.024  1.00  0.00           C  
ATOM   1581  O   GLY A 106      47.327 -65.799 -25.484  1.00  0.00           O  
ATOM   1582  N   ASN A 107      45.919 -66.698 -23.995  1.00  0.00           N  
ATOM   1583  H   ASN A 107      45.735 -67.557 -23.517  1.00  0.00           H  
ATOM   1584  CA  ASN A 107      45.565 -65.405 -23.388  1.00  0.00           C  
ATOM   1585  HA  ASN A 107      45.597 -64.498 -23.808  1.00  0.00           H  
ATOM   1586  C   ASN A 107      46.642 -64.859 -22.444  1.00  0.00           C  
ATOM   1587  O   ASN A 107      46.760 -63.650 -22.291  1.00  0.00           O  
ATOM   1588  CB  ASN A 107      44.236 -65.548 -22.634  1.00  0.00           C  
ATOM   1589  HB2 ASN A 107      44.500 -65.279 -21.708  1.00  0.00           H  
ATOM   1590  HB3 ASN A 107      44.493 -65.338 -21.691  1.00  0.00           H  
ATOM   1591  CG  ASN A 107      43.017 -65.616 -23.542  1.00  0.00           C  
ATOM   1592  ND2 ASN A 107      41.856 -65.839 -22.964  1.00  0.00           N  
ATOM   1593 HD21 ASN A 107      40.990 -65.911 -22.469  1.00  0.00           H  
ATOM   1594 HD22 ASN A 107      41.190 -66.075 -22.256  1.00  0.00           H  
ATOM   1595  OD1 ASN A 107      43.068 -65.465 -24.744  1.00  0.00           O  
ATOM   1596  N   ARG A 108      47.391 -65.732 -21.799  1.00  0.00           N  
ATOM   1597  H   ARG A 108      47.643 -66.698 -21.855  1.00  0.00           H  
ATOM   1598  CA  ARG A 108      48.532 -65.347 -20.963  1.00  0.00           C  
ATOM   1599  HA  ARG A 108      48.491 -64.470 -20.485  1.00  0.00           H  
ATOM   1600  C   ARG A 108      49.805 -65.485 -21.798  1.00  0.00           C  
ATOM   1601  O   ARG A 108      50.549 -66.434 -21.633  1.00  0.00           O  
ATOM   1602  CB  ARG A 108      48.578 -66.189 -19.685  1.00  0.00           C  
ATOM   1603  HB2 ARG A 108      49.471 -66.568 -19.441  1.00  0.00           H  
ATOM   1604  HB3 ARG A 108      49.441 -66.409 -19.230  1.00  0.00           H  
ATOM   1605  CG  ARG A 108      47.417 -65.902 -18.728  1.00  0.00           C  
ATOM   1606  HG2 ARG A 108      47.034 -64.979 -18.688  1.00  0.00           H  
ATOM   1607  HG3 ARG A 108      46.900 -65.046 -18.699  1.00  0.00           H  
ATOM   1608  CD  ARG A 108      47.649 -66.715 -17.453  1.00  0.00           C  
ATOM   1609  HD2 ARG A 108      48.423 -67.108 -16.957  1.00  0.00           H  
ATOM   1610  HD3 ARG A 108      48.442 -67.114 -16.993  1.00  0.00           H  
ATOM   1611  NE  ARG A 108      46.587 -66.503 -16.460  1.00  0.00           N  
ATOM   1612  HE  ARG A 108      46.184 -65.597 -16.590  1.00  0.00           H  
ATOM   1613  CZ  ARG A 108      46.571 -67.046 -15.257  1.00  0.00           C  
ATOM   1614  NH1 ARG A 108      47.526 -67.850 -14.856  1.00  0.00           N  
ATOM   1615 HH11 ARG A 108      48.407 -68.024 -14.416  1.00  0.00           H  
ATOM   1616 HH12 ARG A 108      48.454 -67.949 -14.496  1.00  0.00           H  
ATOM   1617  NH2 ARG A 108      45.597 -66.794 -14.432  1.00  0.00           N  
ATOM   1618 HH21 ARG A 108      45.222 -66.553 -13.537  1.00  0.00           H  
ATOM   1619 HH22 ARG A 108      45.120 -66.375 -13.659  1.00  0.00           H  
ATOM   1620  N   GLY A 109      50.005 -64.563 -22.707  1.00  0.00           N  
ATOM   1621  H   GLY A 109      49.451 -63.764 -22.476  1.00  0.00           H  
ATOM   1622  CA  GLY A 109      51.080 -64.646 -23.700  1.00  0.00           C  
ATOM   1623  HA2 GLY A 109      51.131 -64.213 -24.600  1.00  0.00           H  
ATOM   1624  HA3 GLY A 109      51.336 -64.531 -24.660  1.00  0.00           H  
ATOM   1625  C   GLY A 109      52.493 -64.856 -23.148  1.00  0.00           C  
ATOM   1626  O   GLY A 109      53.312 -65.461 -23.830  1.00  0.00           O  
ATOM   1627  N   ASP A 110      52.733 -64.429 -21.907  1.00  0.00           N  
ATOM   1628  H   ASP A 110      52.200 -64.013 -21.170  1.00  0.00           H  
ATOM   1629  CA  ASP A 110      54.044 -64.524 -21.256  1.00  0.00           C  
ATOM   1630  HA  ASP A 110      54.913 -64.434 -21.743  1.00  0.00           H  
ATOM   1631  C   ASP A 110      54.081 -65.585 -20.141  1.00  0.00           C  
ATOM   1632  O   ASP A 110      54.732 -65.407 -19.113  1.00  0.00           O  
ATOM   1633  CB  ASP A 110      54.482 -63.132 -20.762  1.00  0.00           C  
ATOM   1634  HB2 ASP A 110      54.865 -62.708 -19.941  1.00  0.00           H  
ATOM   1635  HB3 ASP A 110      54.907 -62.605 -20.026  1.00  0.00           H  
ATOM   1636  CG  ASP A 110      54.672 -62.099 -21.877  1.00  0.00           C  
ATOM   1637  OD1 ASP A 110      55.018 -62.497 -23.010  1.00  0.00           O  
ATOM   1638  OD2 ASP A 110      54.480 -60.903 -21.571  1.00  0.00           O  
ATOM   1639  N   GLU A 111      53.370 -66.693 -20.307  1.00  0.00           N  
ATOM   1640  H   GLU A 111      52.634 -66.282 -20.845  1.00  0.00           H  
ATOM   1641  CA  GLU A 111      53.502 -67.815 -19.375  1.00  0.00           C  
ATOM   1642  HA  GLU A 111      53.756 -67.334 -18.536  1.00  0.00           H  
ATOM   1643  C   GLU A 111      54.912 -68.415 -19.451  1.00  0.00           C  
ATOM   1644  O   GLU A 111      55.354 -68.916 -20.480  1.00  0.00           O  
ATOM   1645  CB  GLU A 111      52.424 -68.892 -19.600  1.00  0.00           C  
ATOM   1646  HB2 GLU A 111      53.073 -69.628 -19.790  1.00  0.00           H  
ATOM   1647  HB3 GLU A 111      53.043 -69.394 -20.204  1.00  0.00           H  
ATOM   1648  CG  GLU A 111      51.106 -68.534 -18.895  1.00  0.00           C  
ATOM   1649  HG2 GLU A 111      51.074 -67.632 -18.464  1.00  0.00           H  
ATOM   1650  HG3 GLU A 111      51.132 -67.737 -18.292  1.00  0.00           H  
ATOM   1651  CD  GLU A 111      49.996 -69.582 -19.058  1.00  0.00           C  
ATOM   1652  OE1 GLU A 111      49.057 -69.581 -18.230  1.00  0.00           O  
ATOM   1653  OE2 GLU A 111      50.017 -70.384 -20.011  1.00  0.00           O  
ATOM   1654  N   THR A 112      55.583 -68.387 -18.311  1.00  0.00           N  
ATOM   1655  H   THR A 112      55.478 -67.937 -17.424  1.00  0.00           H  
ATOM   1656  CA  THR A 112      56.922 -68.953 -18.141  1.00  0.00           C  
ATOM   1657  HA  THR A 112      57.529 -69.143 -18.912  1.00  0.00           H  
ATOM   1658  C   THR A 112      56.854 -70.231 -17.303  1.00  0.00           C  
ATOM   1659  O   THR A 112      55.861 -70.497 -16.623  1.00  0.00           O  
ATOM   1660  CB  THR A 112      57.869 -67.937 -17.486  1.00  0.00           C  
ATOM   1661  HB  THR A 112      58.834 -68.087 -17.270  1.00  0.00           H  
ATOM   1662  CG2 THR A 112      57.991 -66.633 -18.270  1.00  0.00           C  
ATOM   1663 HG21 THR A 112      58.215 -65.669 -18.415  1.00  0.00           H  
ATOM   1664 HG22 THR A 112      58.109 -65.705 -18.623  1.00  0.00           H  
ATOM   1665 HG23 THR A 112      58.208 -65.773 -18.731  1.00  0.00           H  
ATOM   1666  OG1 THR A 112      57.435 -67.626 -16.184  1.00  0.00           O  
ATOM   1667  HG1 THR A 112      57.274 -67.209 -15.289  1.00  0.00           H  
ATOM   1668  N   TYR A 113      57.927 -71.006 -17.284  1.00  0.00           N  
ATOM   1669  H   TYR A 113      58.826 -70.667 -17.563  1.00  0.00           H  
ATOM   1670  CA  TYR A 113      58.015 -72.132 -16.345  1.00  0.00           C  
ATOM   1671  HA  TYR A 113      57.388 -72.824 -16.704  1.00  0.00           H  
ATOM   1672  C   TYR A 113      57.832 -71.691 -14.891  1.00  0.00           C  
ATOM   1673  O   TYR A 113      57.228 -72.412 -14.101  1.00  0.00           O  
ATOM   1674  CB  TYR A 113      59.366 -72.837 -16.501  1.00  0.00           C  
ATOM   1675  HB2 TYR A 113      59.955 -72.591 -15.731  1.00  0.00           H  
ATOM   1676  HB3 TYR A 113      60.128 -72.570 -15.910  1.00  0.00           H  
ATOM   1677  CG  TYR A 113      59.491 -73.667 -17.755  1.00  0.00           C  
ATOM   1678  CD1 TYR A 113      58.634 -74.767 -17.959  1.00  0.00           C  
ATOM   1679  HD1 TYR A 113      58.101 -74.641 -17.122  1.00  0.00           H  
ATOM   1680  CD2 TYR A 113      60.474 -73.368 -18.719  1.00  0.00           C  
ATOM   1681  HD2 TYR A 113      61.172 -72.679 -18.525  1.00  0.00           H  
ATOM   1682  CE1 TYR A 113      58.749 -75.559 -19.107  1.00  0.00           C  
ATOM   1683  HE1 TYR A 113      58.146 -76.114 -18.534  1.00  0.00           H  
ATOM   1684  CE2 TYR A 113      60.600 -74.156 -19.870  1.00  0.00           C  
ATOM   1685  HE2 TYR A 113      61.258 -73.529 -20.287  1.00  0.00           H  
ATOM   1686  CZ  TYR A 113      59.734 -75.254 -20.062  1.00  0.00           C  
ATOM   1687  OH  TYR A 113      59.848 -76.032 -21.188  1.00  0.00           O  
ATOM   1688  HH  TYR A 113      60.233 -76.533 -21.963  1.00  0.00           H  
ATOM   1689  N   PHE A 114      58.293 -70.498 -14.560  1.00  0.00           N  
ATOM   1690  H   PHE A 114      58.904 -69.847 -15.011  1.00  0.00           H  
ATOM   1691  CA  PHE A 114      58.101 -69.924 -13.242  1.00  0.00           C  
ATOM   1692  HA  PHE A 114      58.749 -70.432 -12.675  1.00  0.00           H  
ATOM   1693  C   PHE A 114      56.624 -69.666 -12.939  1.00  0.00           C  
ATOM   1694  O   PHE A 114      56.132 -70.100 -11.902  1.00  0.00           O  
ATOM   1695  CB  PHE A 114      58.917 -68.635 -13.124  1.00  0.00           C  
ATOM   1696  HB2 PHE A 114      59.565 -68.145 -13.707  1.00  0.00           H  
ATOM   1697  HB3 PHE A 114      59.561 -68.073 -13.643  1.00  0.00           H  
ATOM   1698  CG  PHE A 114      58.850 -68.043 -11.738  1.00  0.00           C  
ATOM   1699  CD1 PHE A 114      57.779 -67.218 -11.371  1.00  0.00           C  
ATOM   1700  HD1 PHE A 114      57.086 -66.800 -11.958  1.00  0.00           H  
ATOM   1701  CD2 PHE A 114      59.824 -68.383 -10.786  1.00  0.00           C  
ATOM   1702  HD2 PHE A 114      60.778 -68.657 -10.668  1.00  0.00           H  
ATOM   1703  CE1 PHE A 114      57.668 -66.760 -10.049  1.00  0.00           C  
ATOM   1704  HE1 PHE A 114      57.195 -66.084  -9.483  1.00  0.00           H  
ATOM   1705  CE2 PHE A 114      59.722 -67.925  -9.468  1.00  0.00           C  
ATOM   1706  HE2 PHE A 114      60.506 -67.913  -8.848  1.00  0.00           H  
ATOM   1707  CZ  PHE A 114      58.634 -67.126  -9.103  1.00  0.00           C  
ATOM   1708  HZ  PHE A 114      58.729 -66.746  -8.183  1.00  0.00           H  
ATOM   1709  N   SER A 115      55.917 -68.999 -13.842  1.00  0.00           N  
ATOM   1710  H   SER A 115      56.731 -68.652 -14.308  1.00  0.00           H  
ATOM   1711  CA  SER A 115      54.510 -68.661 -13.622  1.00  0.00           C  
ATOM   1712  HA  SER A 115      54.656 -68.231 -12.731  1.00  0.00           H  
ATOM   1713  C   SER A 115      53.625 -69.903 -13.600  1.00  0.00           C  
ATOM   1714  O   SER A 115      52.760 -70.032 -12.737  1.00  0.00           O  
ATOM   1715  CB  SER A 115      54.011 -67.647 -14.659  1.00  0.00           C  
ATOM   1716  HB2 SER A 115      54.040 -66.720 -14.285  1.00  0.00           H  
ATOM   1717  HB3 SER A 115      53.851 -66.776 -14.195  1.00  0.00           H  
ATOM   1718  OG  SER A 115      53.892 -68.202 -15.949  1.00  0.00           O  
ATOM   1719  HG  SER A 115      54.546 -68.236 -16.704  1.00  0.00           H  
ATOM   1720  N   VAL A 116      53.887 -70.860 -14.471  1.00  0.00           N  
ATOM   1721  H   VAL A 116      54.697 -70.496 -14.931  1.00  0.00           H  
ATOM   1722  CA  VAL A 116      53.139 -72.120 -14.481  1.00  0.00           C  
ATOM   1723  HA  VAL A 116      52.416 -71.539 -14.109  1.00  0.00           H  
ATOM   1724  C   VAL A 116      53.367 -72.894 -13.182  1.00  0.00           C  
ATOM   1725  O   VAL A 116      52.401 -73.326 -12.555  1.00  0.00           O  
ATOM   1726  CB  VAL A 116      53.497 -72.964 -15.716  1.00  0.00           C  
ATOM   1727  HB  VAL A 116      54.453 -72.898 -15.428  1.00  0.00           H  
ATOM   1728  CG1 VAL A 116      52.801 -74.330 -15.690  1.00  0.00           C  
ATOM   1729 HG11 VAL A 116      52.267 -75.022 -15.204  1.00  0.00           H  
ATOM   1730 HG12 VAL A 116      52.749 -75.102 -15.056  1.00  0.00           H  
ATOM   1731 HG13 VAL A 116      52.290 -75.010 -15.164  1.00  0.00           H  
ATOM   1732  CG2 VAL A 116      53.052 -72.265 -17.006  1.00  0.00           C  
ATOM   1733 HG21 VAL A 116      52.752 -71.453 -17.506  1.00  0.00           H  
ATOM   1734 HG22 VAL A 116      52.856 -71.638 -17.760  1.00  0.00           H  
ATOM   1735 HG23 VAL A 116      53.201 -71.594 -17.733  1.00  0.00           H  
ATOM   1736  N   ALA A 117      54.614 -73.031 -12.746  1.00  0.00           N  
ATOM   1737  H   ALA A 117      55.276 -72.371 -13.101  1.00  0.00           H  
ATOM   1738  CA  ALA A 117      54.927 -73.793 -11.542  1.00  0.00           C  
ATOM   1739  HA  ALA A 117      54.339 -74.601 -11.581  1.00  0.00           H  
ATOM   1740  C   ALA A 117      54.424 -73.121 -10.255  1.00  0.00           C  
ATOM   1741  O   ALA A 117      53.838 -73.790  -9.402  1.00  0.00           O  
ATOM   1742  CB  ALA A 117      56.439 -74.024 -11.488  1.00  0.00           C  
ATOM   1743  HB1 ALA A 117      57.427 -74.046 -11.338  1.00  0.00           H  
ATOM   1744  HB2 ALA A 117      57.395 -73.740 -11.412  1.00  0.00           H  
ATOM   1745  HB3 ALA A 117      57.338 -73.772 -11.129  1.00  0.00           H  
ATOM   1746  N   ASN A 118      54.630 -71.817 -10.111  1.00  0.00           N  
ATOM   1747  H   ASN A 118      55.288 -71.252 -10.608  1.00  0.00           H  
ATOM   1748  CA  ASN A 118      54.358 -71.109  -8.859  1.00  0.00           C  
ATOM   1749  HA  ASN A 118      54.657 -71.465  -7.974  1.00  0.00           H  
ATOM   1750  C   ASN A 118      52.972 -70.461  -8.813  1.00  0.00           C  
ATOM   1751  O   ASN A 118      52.311 -70.555  -7.784  1.00  0.00           O  
ATOM   1752  CB  ASN A 118      55.475 -70.092  -8.583  1.00  0.00           C  
ATOM   1753  HB2 ASN A 118      55.429 -69.103  -8.445  1.00  0.00           H  
ATOM   1754  HB3 ASN A 118      55.531 -69.102  -8.451  1.00  0.00           H  
ATOM   1755  CG  ASN A 118      56.809 -70.776  -8.339  1.00  0.00           C  
ATOM   1756  ND2 ASN A 118      57.748 -70.625  -9.241  1.00  0.00           N  
ATOM   1757 HD21 ASN A 118      58.621 -70.486  -9.709  1.00  0.00           H  
ATOM   1758 HD22 ASN A 118      58.541 -70.498  -9.837  1.00  0.00           H  
ATOM   1759  OD1 ASN A 118      57.021 -71.457  -7.354  1.00  0.00           O  
ATOM   1760  N   ASP A 119      52.510 -69.862  -9.906  1.00  0.00           N  
ATOM   1761  H   ASP A 119      53.349 -69.533 -10.339  1.00  0.00           H  
ATOM   1762  CA  ASP A 119      51.225 -69.160  -9.917  1.00  0.00           C  
ATOM   1763  HA  ASP A 119      51.333 -68.709  -9.031  1.00  0.00           H  
ATOM   1764  C   ASP A 119      50.077 -70.116 -10.258  1.00  0.00           C  
ATOM   1765  O   ASP A 119      49.088 -70.198  -9.528  1.00  0.00           O  
ATOM   1766  CB  ASP A 119      51.236 -67.971 -10.898  1.00  0.00           C  
ATOM   1767  HB2 ASP A 119      51.027 -67.637 -11.817  1.00  0.00           H  
ATOM   1768  HB3 ASP A 119      50.771 -67.565 -11.684  1.00  0.00           H  
ATOM   1769  CG  ASP A 119      52.290 -66.898 -10.625  1.00  0.00           C  
ATOM   1770  OD1 ASP A 119      52.852 -66.865  -9.514  1.00  0.00           O  
ATOM   1771  OD2 ASP A 119      52.493 -66.077 -11.550  1.00  0.00           O  
ATOM   1772  N   THR A 120      50.205 -70.864 -11.345  1.00  0.00           N  
ATOM   1773  H   THR A 120      51.104 -70.433 -11.417  1.00  0.00           H  
ATOM   1774  CA  THR A 120      49.128 -71.759 -11.800  1.00  0.00           C  
ATOM   1775  HA  THR A 120      48.500 -71.078 -11.424  1.00  0.00           H  
ATOM   1776  C   THR A 120      49.049 -73.025 -10.951  1.00  0.00           C  
ATOM   1777  O   THR A 120      47.958 -73.413 -10.531  1.00  0.00           O  
ATOM   1778  CB  THR A 120      49.285 -72.121 -13.279  1.00  0.00           C  
ATOM   1779  HB  THR A 120      50.278 -72.218 -13.208  1.00  0.00           H  
ATOM   1780  CG2 THR A 120      48.099 -72.911 -13.816  1.00  0.00           C  
ATOM   1781 HG21 THR A 120      47.147 -73.211 -13.751  1.00  0.00           H  
ATOM   1782 HG22 THR A 120      47.286 -73.426 -14.088  1.00  0.00           H  
ATOM   1783 HG23 THR A 120      47.130 -73.065 -14.009  1.00  0.00           H  
ATOM   1784  OG1 THR A 120      49.376 -70.947 -14.054  1.00  0.00           O  
ATOM   1785  HG1 THR A 120      49.457 -69.984 -14.312  1.00  0.00           H  
ATOM   1786  N   TYR A 121      50.177 -73.648 -10.672  1.00  0.00           N  
ATOM   1787  H   TYR A 121      51.023 -73.132 -10.802  1.00  0.00           H  
ATOM   1788  CA  TYR A 121      50.260 -74.874  -9.864  1.00  0.00           C  
ATOM   1789  HA  TYR A 121      49.277 -75.057  -9.845  1.00  0.00           H  
ATOM   1790  C   TYR A 121      50.536 -74.611  -8.378  1.00  0.00           C  
ATOM   1791  O   TYR A 121      50.703 -75.566  -7.619  1.00  0.00           O  
ATOM   1792  CB  TYR A 121      51.264 -75.846 -10.492  1.00  0.00           C  
ATOM   1793  HB2 TYR A 121      52.064 -75.907  -9.896  1.00  0.00           H  
ATOM   1794  HB3 TYR A 121      52.164 -75.851 -10.057  1.00  0.00           H  
ATOM   1795  CG  TYR A 121      50.712 -76.561 -11.702  1.00  0.00           C  
ATOM   1796  CD1 TYR A 121      50.101 -77.824 -11.557  1.00  0.00           C  
ATOM   1797  HD1 TYR A 121      50.264 -78.165 -10.631  1.00  0.00           H  
ATOM   1798  CD2 TYR A 121      50.775 -75.970 -12.975  1.00  0.00           C  
ATOM   1799  HD2 TYR A 121      51.285 -75.111 -12.927  1.00  0.00           H  
ATOM   1800  CE1 TYR A 121      49.569 -78.491 -12.662  1.00  0.00           C  
ATOM   1801  HE1 TYR A 121      49.419 -79.131 -11.908  1.00  0.00           H  
ATOM   1802  CE2 TYR A 121      50.236 -76.629 -14.090  1.00  0.00           C  
ATOM   1803  HE2 TYR A 121      50.486 -75.819 -14.621  1.00  0.00           H  
ATOM   1804  CZ  TYR A 121      49.633 -77.894 -13.928  1.00  0.00           C  
ATOM   1805  OH  TYR A 121      49.106 -78.544 -15.014  1.00  0.00           O  
ATOM   1806  HH  TYR A 121      48.765 -78.798 -15.919  1.00  0.00           H  
ATOM   1807  N   GLN A 122      50.556 -73.363  -7.952  1.00  0.00           N  
ATOM   1808  H   GLN A 122      50.854 -72.576  -8.492  1.00  0.00           H  
ATOM   1809  CA  GLN A 122      50.699 -72.954  -6.552  1.00  0.00           C  
ATOM   1810  HA  GLN A 122      51.056 -72.045  -6.336  1.00  0.00           H  
ATOM   1811  C   GLN A 122      51.911 -73.604  -5.862  1.00  0.00           C  
ATOM   1812  O   GLN A 122      51.795 -74.160  -4.773  1.00  0.00           O  
ATOM   1813  CB  GLN A 122      49.388 -73.215  -5.793  1.00  0.00           C  
ATOM   1814  HB2 GLN A 122      49.506 -73.382  -4.814  1.00  0.00           H  
ATOM   1815  HB3 GLN A 122      49.404 -73.336  -4.800  1.00  0.00           H  
ATOM   1816  CG  GLN A 122      48.185 -72.497  -6.412  1.00  0.00           C  
ATOM   1817  HG2 GLN A 122      48.574 -71.725  -6.915  1.00  0.00           H  
ATOM   1818  HG3 GLN A 122      48.439 -71.750  -7.026  1.00  0.00           H  
ATOM   1819  CD  GLN A 122      46.882 -72.745  -5.652  1.00  0.00           C  
ATOM   1820  NE2 GLN A 122      45.783 -72.223  -6.149  1.00  0.00           N  
ATOM   1821 HE21 GLN A 122      45.066 -71.538  -6.281  1.00  0.00           H  
ATOM   1822 HE22 GLN A 122      45.086 -71.520  -6.009  1.00  0.00           H  
ATOM   1823  OE1 GLN A 122      46.811 -73.401  -4.629  1.00  0.00           O  
ATOM   1824  N   ALA A 123      53.056 -73.574  -6.522  1.00  0.00           N  
ATOM   1825  H   ALA A 123      53.046 -72.755  -7.096  1.00  0.00           H  
ATOM   1826  CA  ALA A 123      54.294 -74.199  -6.056  1.00  0.00           C  
ATOM   1827  HA  ALA A 123      55.160 -74.050  -6.533  1.00  0.00           H  
ATOM   1828  C   ALA A 123      54.214 -75.720  -5.776  1.00  0.00           C  
ATOM   1829  O   ALA A 123      55.119 -76.280  -5.161  1.00  0.00           O  
ATOM   1830  CB  ALA A 123      54.884 -73.380  -4.901  1.00  0.00           C  
ATOM   1831  HB1 ALA A 123      55.432 -72.746  -4.355  1.00  0.00           H  
ATOM   1832  HB2 ALA A 123      55.384 -72.869  -4.202  1.00  0.00           H  
ATOM   1833  HB3 ALA A 123      55.230 -72.774  -4.185  1.00  0.00           H  
ATOM   1834  N   LEU A 124      53.184 -76.407  -6.265  1.00  0.00           N  
ATOM   1835  H   LEU A 124      52.740 -75.516  -6.168  1.00  0.00           H  
ATOM   1836  CA  LEU A 124      53.152 -77.877  -6.293  1.00  0.00           C  
ATOM   1837  HA  LEU A 124      53.515 -77.870  -5.361  1.00  0.00           H  
ATOM   1838  C   LEU A 124      54.177 -78.465  -7.270  1.00  0.00           C  
ATOM   1839  O   LEU A 124      54.510 -79.638  -7.172  1.00  0.00           O  
ATOM   1840  CB  LEU A 124      51.748 -78.368  -6.672  1.00  0.00           C  
ATOM   1841  HB2 LEU A 124      52.013 -78.937  -7.450  1.00  0.00           H  
ATOM   1842  HB3 LEU A 124      51.974 -78.397  -7.646  1.00  0.00           H  
ATOM   1843  CG  LEU A 124      50.683 -78.202  -5.576  1.00  0.00           C  
ATOM   1844  HG  LEU A 124      50.842 -77.349  -5.078  1.00  0.00           H  
ATOM   1845  CD1 LEU A 124      49.314 -78.562  -6.147  1.00  0.00           C  
ATOM   1846 HD11 LEU A 124      48.335 -78.385  -6.047  1.00  0.00           H  
ATOM   1847 HD12 LEU A 124      48.337 -78.350  -6.166  1.00  0.00           H  
ATOM   1848 HD13 LEU A 124      48.462 -78.827  -6.599  1.00  0.00           H  
ATOM   1849  CD2 LEU A 124      50.954 -79.123  -4.388  1.00  0.00           C  
ATOM   1850 HD21 LEU A 124      51.254 -79.528  -3.524  1.00  0.00           H  
ATOM   1851 HD22 LEU A 124      51.152 -79.680  -3.581  1.00  0.00           H  
ATOM   1852 HD23 LEU A 124      51.421 -79.437  -3.561  1.00  0.00           H  
ATOM   1853  N   SER A 125      54.662 -77.661  -8.184  1.00  0.00           N  
ATOM   1854  H   SER A 125      54.222 -76.764  -8.136  1.00  0.00           H  
ATOM   1855  CA  SER A 125      55.819 -77.956  -9.023  1.00  0.00           C  
ATOM   1856  HA  SER A 125      56.486 -78.587  -8.628  1.00  0.00           H  
ATOM   1857  C   SER A 125      56.854 -76.840  -8.861  1.00  0.00           C  
ATOM   1858  O   SER A 125      56.644 -75.886  -8.110  1.00  0.00           O  
ATOM   1859  CB  SER A 125      55.375 -78.121 -10.480  1.00  0.00           C  
ATOM   1860  HB2 SER A 125      54.583 -77.511 -10.503  1.00  0.00           H  
ATOM   1861  HB3 SER A 125      54.643 -77.486 -10.727  1.00  0.00           H  
ATOM   1862  OG  SER A 125      56.422 -78.697 -11.232  1.00  0.00           O  
ATOM   1863  HG  SER A 125      57.334 -78.919 -11.577  1.00  0.00           H  
ATOM   1864  N   THR A 126      57.976 -76.973  -9.552  1.00  0.00           N  
ATOM   1865  H   THR A 126      58.322 -77.885  -9.771  1.00  0.00           H  
ATOM   1866  CA  THR A 126      59.017 -75.944  -9.576  1.00  0.00           C  
ATOM   1867  HA  THR A 126      58.727 -75.147  -9.046  1.00  0.00           H  
ATOM   1868  C   THR A 126      59.433 -75.661 -11.012  1.00  0.00           C  
ATOM   1869  O   THR A 126      59.392 -76.553 -11.863  1.00  0.00           O  
ATOM   1870  CB  THR A 126      60.235 -76.334  -8.724  1.00  0.00           C  
ATOM   1871  HB  THR A 126      60.782 -75.499  -8.670  1.00  0.00           H  
ATOM   1872  CG2 THR A 126      59.875 -76.695  -7.289  1.00  0.00           C  
ATOM   1873 HG21 THR A 126      59.708 -76.644  -6.304  1.00  0.00           H  
ATOM   1874 HG22 THR A 126      59.739 -76.763  -6.301  1.00  0.00           H  
ATOM   1875 HG23 THR A 126      59.842 -76.572  -6.297  1.00  0.00           H  
ATOM   1876  OG1 THR A 126      60.895 -77.435  -9.289  1.00  0.00           O  
ATOM   1877  HG1 THR A 126      61.818 -77.812  -9.361  1.00  0.00           H  
ATOM   1878  N   CYS A 127      59.869 -74.440 -11.279  1.00  0.00           N  
ATOM   1879  H   CYS A 127      60.036 -73.918 -10.443  1.00  0.00           H  
ATOM   1880  CA  CYS A 127      60.404 -74.098 -12.592  1.00  0.00           C  
ATOM   1881  HA  CYS A 127      59.461 -74.271 -12.878  1.00  0.00           H  
ATOM   1882  C   CYS A 127      61.610 -74.965 -12.951  1.00  0.00           C  
ATOM   1883  O   CYS A 127      61.708 -75.418 -14.086  1.00  0.00           O  
ATOM   1884  CB  CYS A 127      60.750 -72.610 -12.636  1.00  0.00           C  
ATOM   1885  HB2 CYS A 127      60.455 -71.818 -13.170  1.00  0.00           H  
ATOM   1886  HB3 CYS A 127      60.524 -72.050 -13.433  1.00  0.00           H  
ATOM   1887  SG  CYS A 127      61.799 -72.038 -11.274  1.00  0.00           S  
ATOM   1888  N   GLN A 128      62.450 -75.291 -11.990  1.00  0.00           N  
ATOM   1889  H   GLN A 128      62.652 -74.780 -11.155  1.00  0.00           H  
ATOM   1890  CA  GLN A 128      63.616 -76.151 -12.182  1.00  0.00           C  
ATOM   1891  HA  GLN A 128      64.375 -75.745 -12.691  1.00  0.00           H  
ATOM   1892  C   GLN A 128      63.200 -77.565 -12.608  1.00  0.00           C  
ATOM   1893  O   GLN A 128      63.739 -78.095 -13.582  1.00  0.00           O  
ATOM   1894  CB  GLN A 128      64.458 -76.207 -10.901  1.00  0.00           C  
ATOM   1895  HB2 GLN A 128      64.914 -76.584 -10.095  1.00  0.00           H  
ATOM   1896  HB3 GLN A 128      64.826 -76.577 -10.048  1.00  0.00           H  
ATOM   1897  CG  GLN A 128      65.026 -74.858 -10.423  1.00  0.00           C  
ATOM   1898  HG2 GLN A 128      65.868 -74.320 -10.379  1.00  0.00           H  
ATOM   1899  HG3 GLN A 128      65.881 -74.365 -10.584  1.00  0.00           H  
ATOM   1900  CD  GLN A 128      64.104 -74.074  -9.491  1.00  0.00           C  
ATOM   1901  NE2 GLN A 128      64.624 -73.061  -8.827  1.00  0.00           N  
ATOM   1902 HE21 GLN A 128      65.072 -72.258  -8.435  1.00  0.00           H  
ATOM   1903 HE22 GLN A 128      65.118 -72.452  -8.207  1.00  0.00           H  
ATOM   1904  OE1 GLN A 128      62.928 -74.348  -9.330  1.00  0.00           O  
ATOM   1905  N   ALA A 129      62.218 -78.145 -11.942  1.00  0.00           N  
ATOM   1906  H   ALA A 129      62.239 -77.506 -11.173  1.00  0.00           H  
ATOM   1907  CA  ALA A 129      61.703 -79.460 -12.300  1.00  0.00           C  
ATOM   1908  HA  ALA A 129      62.645 -79.735 -12.105  1.00  0.00           H  
ATOM   1909  C   ALA A 129      61.058 -79.456 -13.695  1.00  0.00           C  
ATOM   1910  O   ALA A 129      61.330 -80.339 -14.510  1.00  0.00           O  
ATOM   1911  CB  ALA A 129      60.713 -79.925 -11.226  1.00  0.00           C  
ATOM   1912  HB1 ALA A 129      60.249 -79.713 -10.366  1.00  0.00           H  
ATOM   1913  HB2 ALA A 129      60.508 -80.257 -10.305  1.00  0.00           H  
ATOM   1914  HB3 ALA A 129      60.255 -79.830 -10.342  1.00  0.00           H  
ATOM   1915  N   MET A 130      60.266 -78.439 -14.005  1.00  0.00           N  
ATOM   1916  H   MET A 130      60.346 -77.756 -13.279  1.00  0.00           H  
ATOM   1917  CA  MET A 130      59.653 -78.290 -15.326  1.00  0.00           C  
ATOM   1918  HA  MET A 130      58.902 -78.950 -15.351  1.00  0.00           H  
ATOM   1919  C   MET A 130      60.699 -78.090 -16.426  1.00  0.00           C  
ATOM   1920  O   MET A 130      60.635 -78.762 -17.450  1.00  0.00           O  
ATOM   1921  CB  MET A 130      58.664 -77.121 -15.329  1.00  0.00           C  
ATOM   1922  HB2 MET A 130      59.123 -76.242 -15.460  1.00  0.00           H  
ATOM   1923  HB3 MET A 130      58.923 -76.157 -15.381  1.00  0.00           H  
ATOM   1924  CG  MET A 130      57.406 -77.414 -14.520  1.00  0.00           C  
ATOM   1925  HG2 MET A 130      57.770 -78.135 -13.930  1.00  0.00           H  
ATOM   1926  HG3 MET A 130      57.600 -77.934 -13.688  1.00  0.00           H  
ATOM   1927  SD  MET A 130      56.131 -76.127 -14.683  1.00  0.00           S  
ATOM   1928  CE  MET A 130      55.626 -76.391 -16.396  1.00  0.00           C  
ATOM   1929  HE1 MET A 130      55.571 -76.016 -17.322  1.00  0.00           H  
ATOM   1930  HE2 MET A 130      55.672 -76.345 -17.394  1.00  0.00           H  
ATOM   1931  HE3 MET A 130      55.737 -76.435 -17.389  1.00  0.00           H  
ATOM   1932  N   MET A 131      61.667 -77.221 -16.205  1.00  0.00           N  
ATOM   1933  H   MET A 131      61.733 -76.652 -15.386  1.00  0.00           H  
ATOM   1934  CA  MET A 131      62.749 -76.977 -17.167  1.00  0.00           C  
ATOM   1935  HA  MET A 131      62.314 -76.338 -17.802  1.00  0.00           H  
ATOM   1936  C   MET A 131      63.599 -78.225 -17.408  1.00  0.00           C  
ATOM   1937  O   MET A 131      64.047 -78.447 -18.523  1.00  0.00           O  
ATOM   1938  CB  MET A 131      63.635 -75.829 -16.674  1.00  0.00           C  
ATOM   1939  HB2 MET A 131      64.438 -75.640 -16.109  1.00  0.00           H  
ATOM   1940  HB3 MET A 131      64.534 -75.664 -16.268  1.00  0.00           H  
ATOM   1941  CG  MET A 131      62.943 -74.468 -16.782  1.00  0.00           C  
ATOM   1942  HG2 MET A 131      62.235 -73.817 -17.055  1.00  0.00           H  
ATOM   1943  HG3 MET A 131      62.100 -74.272 -17.283  1.00  0.00           H  
ATOM   1944  SD  MET A 131      63.773 -73.145 -15.859  1.00  0.00           S  
ATOM   1945  CE  MET A 131      65.269 -72.964 -16.832  1.00  0.00           C  
ATOM   1946  HE1 MET A 131      66.209 -72.628 -16.891  1.00  0.00           H  
ATOM   1947  HE2 MET A 131      66.169 -72.546 -16.957  1.00  0.00           H  
ATOM   1948  HE3 MET A 131      66.185 -72.646 -17.078  1.00  0.00           H  
ATOM   1949  N   SER A 132      63.794 -79.054 -16.385  1.00  0.00           N  
ATOM   1950  H   SER A 132      63.525 -78.707 -15.487  1.00  0.00           H  
ATOM   1951  CA  SER A 132      64.572 -80.289 -16.522  1.00  0.00           C  
ATOM   1952  HA  SER A 132      65.394 -79.739 -16.670  1.00  0.00           H  
ATOM   1953  C   SER A 132      63.836 -81.411 -17.260  1.00  0.00           C  
ATOM   1954  O   SER A 132      64.483 -82.289 -17.822  1.00  0.00           O  
ATOM   1955  CB  SER A 132      65.039 -80.773 -15.146  1.00  0.00           C  
ATOM   1956  HB2 SER A 132      65.837 -80.491 -14.613  1.00  0.00           H  
ATOM   1957  HB3 SER A 132      65.788 -80.406 -14.594  1.00  0.00           H  
ATOM   1958  OG  SER A 132      63.995 -81.332 -14.380  1.00  0.00           O  
ATOM   1959  HG  SER A 132      63.470 -81.442 -13.536  1.00  0.00           H  
ATOM   1960  N   GLN A 133      62.512 -81.392 -17.272  1.00  0.00           N  
ATOM   1961  H   GLN A 133      62.572 -80.576 -16.697  1.00  0.00           H  
ATOM   1962  CA  GLN A 133      61.694 -82.474 -17.831  1.00  0.00           C  
ATOM   1963  HA  GLN A 133      62.614 -82.862 -17.881  1.00  0.00           H  
ATOM   1964  C   GLN A 133      60.946 -82.100 -19.118  1.00  0.00           C  
ATOM   1965  O   GLN A 133      60.377 -82.979 -19.774  1.00  0.00           O  
ATOM   1966  CB  GLN A 133      60.730 -83.001 -16.763  1.00  0.00           C  
ATOM   1967  HB2 GLN A 133      59.887 -82.692 -16.324  1.00  0.00           H  
ATOM   1968  HB3 GLN A 133      59.864 -82.536 -16.580  1.00  0.00           H  
ATOM   1969  CG  GLN A 133      61.482 -83.627 -15.577  1.00  0.00           C  
ATOM   1970  HG2 GLN A 133      62.427 -83.548 -15.261  1.00  0.00           H  
ATOM   1971  HG3 GLN A 133      62.381 -83.302 -15.284  1.00  0.00           H  
ATOM   1972  CD  GLN A 133      60.542 -84.303 -14.582  1.00  0.00           C  
ATOM   1973  NE2 GLN A 133      60.727 -84.061 -13.303  1.00  0.00           N  
ATOM   1974 HE21 GLN A 133      61.053 -83.832 -12.386  1.00  0.00           H  
ATOM   1975 HE22 GLN A 133      60.954 -83.682 -12.406  1.00  0.00           H  
ATOM   1976  OE1 GLN A 133      59.651 -85.052 -14.926  1.00  0.00           O  
ATOM   1977  N   ASN A 134      60.963 -80.835 -19.493  1.00  0.00           N  
ATOM   1978  H   ASN A 134      61.271 -80.183 -18.801  1.00  0.00           H  
ATOM   1979  CA  ASN A 134      60.409 -80.387 -20.763  1.00  0.00           C  
ATOM   1980  HA  ASN A 134      59.675 -81.038 -20.957  1.00  0.00           H  
ATOM   1981  C   ASN A 134      61.526 -80.117 -21.779  1.00  0.00           C  
ATOM   1982  O   ASN A 134      62.609 -79.661 -21.441  1.00  0.00           O  
ATOM   1983  CB  ASN A 134      59.500 -79.170 -20.553  1.00  0.00           C  
ATOM   1984  HB2 ASN A 134      59.882 -78.250 -20.463  1.00  0.00           H  
ATOM   1985  HB3 ASN A 134      59.870 -78.245 -20.463  1.00  0.00           H  
ATOM   1986  CG  ASN A 134      58.213 -79.561 -19.853  1.00  0.00           C  
ATOM   1987  ND2 ASN A 134      58.138 -79.352 -18.555  1.00  0.00           N  
ATOM   1988 HD21 ASN A 134      58.180 -79.193 -17.569  1.00  0.00           H  
ATOM   1989 HD22 ASN A 134      58.266 -79.091 -17.598  1.00  0.00           H  
ATOM   1990  OD1 ASN A 134      57.282 -80.069 -20.456  1.00  0.00           O  
ATOM   1991  N   ARG A 135      61.228 -80.375 -23.033  1.00  0.00           N  
ATOM   1992  H   ARG A 135      60.407 -80.066 -22.553  1.00  0.00           H  
ATOM   1993  CA  ARG A 135      62.194 -80.217 -24.138  1.00  0.00           C  
ATOM   1994  HA  ARG A 135      63.094 -80.069 -23.728  1.00  0.00           H  
ATOM   1995  C   ARG A 135      62.346 -78.767 -24.613  1.00  0.00           C  
ATOM   1996  O   ARG A 135      63.254 -78.477 -25.376  1.00  0.00           O  
ATOM   1997  CB  ARG A 135      61.784 -81.109 -25.325  1.00  0.00           C  
ATOM   1998  HB2 ARG A 135      61.566 -80.452 -26.047  1.00  0.00           H  
ATOM   1999  HB3 ARG A 135      61.725 -80.440 -26.066  1.00  0.00           H  
ATOM   2000  CG  ARG A 135      61.844 -82.608 -24.982  1.00  0.00           C  
ATOM   2001  HG2 ARG A 135      62.307 -82.645 -24.096  1.00  0.00           H  
ATOM   2002  HG3 ARG A 135      62.167 -82.693 -24.039  1.00  0.00           H  
ATOM   2003  CD  ARG A 135      61.495 -83.424 -26.222  1.00  0.00           C  
ATOM   2004  HD2 ARG A 135      61.450 -82.597 -26.782  1.00  0.00           H  
ATOM   2005  HD3 ARG A 135      61.358 -82.742 -26.940  1.00  0.00           H  
ATOM   2006  NE  ARG A 135      61.551 -84.873 -25.944  1.00  0.00           N  
ATOM   2007  HE  ARG A 135      61.907 -85.188 -25.064  1.00  0.00           H  
ATOM   2008  CZ  ARG A 135      61.453 -85.844 -26.838  1.00  0.00           C  
ATOM   2009  NH1 ARG A 135      61.208 -85.585 -28.095  1.00  0.00           N  
ATOM   2010 HH11 ARG A 135      61.158 -85.228 -29.028  1.00  0.00           H  
ATOM   2011 HH12 ARG A 135      61.209 -85.037 -28.931  1.00  0.00           H  
ATOM   2012  NH2 ARG A 135      61.608 -87.088 -26.479  1.00  0.00           N  
ATOM   2013 HH21 ARG A 135      61.809 -87.961 -26.034  1.00  0.00           H  
ATOM   2014 HH22 ARG A 135      61.840 -87.887 -25.924  1.00  0.00           H  
ATOM   2015  N   TYR A 136      61.444 -77.928 -24.224  1.00  0.00           N  
ATOM   2016  H   TYR A 136      60.964 -78.141 -23.373  1.00  0.00           H  
ATOM   2017  CA  TYR A 136      61.369 -76.565 -24.723  1.00  0.00           C  
ATOM   2018  HA  TYR A 136      61.909 -76.523 -25.563  1.00  0.00           H  
ATOM   2019  C   TYR A 136      62.157 -75.633 -23.805  1.00  0.00           C  
ATOM   2020  O   TYR A 136      61.994 -75.689 -22.584  1.00  0.00           O  
ATOM   2021  CB  TYR A 136      59.899 -76.157 -24.833  1.00  0.00           C  
ATOM   2022  HB2 TYR A 136      59.695 -75.286 -24.387  1.00  0.00           H  
ATOM   2023  HB3 TYR A 136      59.658 -75.377 -24.255  1.00  0.00           H  
ATOM   2024  CG  TYR A 136      59.038 -77.161 -25.572  1.00  0.00           C  
ATOM   2025  CD1 TYR A 136      59.133 -77.300 -26.970  1.00  0.00           C  
ATOM   2026  HD1 TYR A 136      59.688 -76.510 -27.230  1.00  0.00           H  
ATOM   2027  CD2 TYR A 136      58.161 -78.010 -24.855  1.00  0.00           C  
ATOM   2028  HD2 TYR A 136      58.180 -77.604 -23.941  1.00  0.00           H  
ATOM   2029  CE1 TYR A 136      58.355 -78.245 -27.649  1.00  0.00           C  
ATOM   2030  HE1 TYR A 136      58.735 -77.838 -28.479  1.00  0.00           H  
ATOM   2031  CE2 TYR A 136      57.377 -78.961 -25.524  1.00  0.00           C  
ATOM   2032  HE2 TYR A 136      56.922 -79.421 -24.762  1.00  0.00           H  
ATOM   2033  CZ  TYR A 136      57.469 -79.074 -26.928  1.00  0.00           C  
ATOM   2034  OH  TYR A 136      56.689 -79.989 -27.596  1.00  0.00           O  
ATOM   2035  HH  TYR A 136      56.194 -80.821 -27.847  1.00  0.00           H  
ATOM   2036  N   GLY A 137      62.984 -74.796 -24.392  1.00  0.00           N  
ATOM   2037  H   GLY A 137      63.384 -74.555 -25.276  1.00  0.00           H  
ATOM   2038  CA  GLY A 137      63.614 -73.712 -23.651  1.00  0.00           C  
ATOM   2039  HA2 GLY A 137      64.596 -73.605 -23.495  1.00  0.00           H  
ATOM   2040  HA3 GLY A 137      64.475 -73.553 -23.168  1.00  0.00           H  
ATOM   2041  C   GLY A 137      62.589 -72.676 -23.184  1.00  0.00           C  
ATOM   2042  O   GLY A 137      61.512 -72.558 -23.769  1.00  0.00           O  
ATOM   2043  N   GLU A 138      62.921 -71.912 -22.173  1.00  0.00           N  
ATOM   2044  H   GLU A 138      63.833 -71.842 -21.768  1.00  0.00           H  
ATOM   2045  CA  GLU A 138      62.010 -70.910 -21.599  1.00  0.00           C  
ATOM   2046  HA  GLU A 138      61.585 -71.368 -20.818  1.00  0.00           H  
ATOM   2047  C   GLU A 138      61.484 -69.918 -22.652  1.00  0.00           C  
ATOM   2048  O   GLU A 138      60.305 -69.596 -22.669  1.00  0.00           O  
ATOM   2049  CB  GLU A 138      62.747 -70.191 -20.460  1.00  0.00           C  
ATOM   2050  HB2 GLU A 138      63.644 -69.927 -20.106  1.00  0.00           H  
ATOM   2051  HB3 GLU A 138      63.675 -69.914 -20.213  1.00  0.00           H  
ATOM   2052  CG  GLU A 138      61.805 -69.358 -19.581  1.00  0.00           C  
ATOM   2053  HG2 GLU A 138      60.921 -69.030 -19.249  1.00  0.00           H  
ATOM   2054  HG3 GLU A 138      60.922 -68.897 -19.492  1.00  0.00           H  
ATOM   2055  CD  GLU A 138      62.525 -68.692 -18.397  1.00  0.00           C  
ATOM   2056  OE1 GLU A 138      61.826 -68.030 -17.598  1.00  0.00           O  
ATOM   2057  OE2 GLU A 138      63.757 -68.853 -18.277  1.00  0.00           O  
ATOM   2058  N   ARG A 139      62.342 -69.518 -23.592  1.00  0.00           N  
ATOM   2059  H   ARG A 139      63.262 -69.670 -23.229  1.00  0.00           H  
ATOM   2060  CA  ARG A 139      61.974 -68.615 -24.706  1.00  0.00           C  
ATOM   2061  HA  ARG A 139      61.469 -67.910 -24.207  1.00  0.00           H  
ATOM   2062  C   ARG A 139      61.211 -69.293 -25.851  1.00  0.00           C  
ATOM   2063  O   ARG A 139      60.794 -68.616 -26.782  1.00  0.00           O  
ATOM   2064  CB  ARG A 139      63.227 -67.925 -25.255  1.00  0.00           C  
ATOM   2065  HB2 ARG A 139      63.918 -67.687 -25.937  1.00  0.00           H  
ATOM   2066  HB3 ARG A 139      63.925 -68.000 -25.967  1.00  0.00           H  
ATOM   2067  CG  ARG A 139      63.925 -67.030 -24.225  1.00  0.00           C  
ATOM   2068  HG2 ARG A 139      64.133 -66.936 -23.251  1.00  0.00           H  
ATOM   2069  HG3 ARG A 139      63.998 -66.982 -23.229  1.00  0.00           H  
ATOM   2070  CD  ARG A 139      64.988 -66.216 -24.960  1.00  0.00           C  
ATOM   2071  HD2 ARG A 139      65.212 -65.999 -25.910  1.00  0.00           H  
ATOM   2072  HD3 ARG A 139      65.593 -65.674 -25.544  1.00  0.00           H  
ATOM   2073  NE  ARG A 139      65.756 -65.356 -24.046  1.00  0.00           N  
ATOM   2074  HE  ARG A 139      65.629 -65.009 -23.117  1.00  0.00           H  
ATOM   2075  CZ  ARG A 139      66.787 -64.619 -24.418  1.00  0.00           C  
ATOM   2076  NH1 ARG A 139      67.120 -64.476 -25.667  1.00  0.00           N  
ATOM   2077 HH11 ARG A 139      67.911 -64.187 -26.206  1.00  0.00           H  
ATOM   2078 HH12 ARG A 139      67.471 -63.900 -26.405  1.00  0.00           H  
ATOM   2079  NH2 ARG A 139      67.530 -64.031 -23.538  1.00  0.00           N  
ATOM   2080 HH21 ARG A 139      68.118 -63.690 -22.805  1.00  0.00           H  
ATOM   2081 HH22 ARG A 139      68.163 -63.483 -22.991  1.00  0.00           H  
ATOM   2082  N   GLN A 140      61.061 -70.593 -25.813  1.00  0.00           N  
ATOM   2083  H   GLN A 140      61.645 -70.761 -25.019  1.00  0.00           H  
ATOM   2084  CA  GLN A 140      60.351 -71.373 -26.835  1.00  0.00           C  
ATOM   2085  HA  GLN A 140      60.755 -70.654 -27.400  1.00  0.00           H  
ATOM   2086  C   GLN A 140      58.918 -71.733 -26.413  1.00  0.00           C  
ATOM   2087  O   GLN A 140      58.238 -72.481 -27.109  1.00  0.00           O  
ATOM   2088  CB  GLN A 140      61.156 -72.637 -27.180  1.00  0.00           C  
ATOM   2089  HB2 GLN A 140      61.310 -73.584 -26.899  1.00  0.00           H  
ATOM   2090  HB3 GLN A 140      60.955 -73.483 -26.685  1.00  0.00           H  
ATOM   2091  CG  GLN A 140      62.530 -72.340 -27.794  1.00  0.00           C  
ATOM   2092  HG2 GLN A 140      62.858 -71.401 -27.690  1.00  0.00           H  
ATOM   2093  HG3 GLN A 140      63.163 -71.566 -27.818  1.00  0.00           H  
ATOM   2094  CD  GLN A 140      63.332 -73.618 -28.055  1.00  0.00           C  
ATOM   2095  NE2 GLN A 140      64.445 -73.523 -28.753  1.00  0.00           N  
ATOM   2096 HE21 GLN A 140      65.330 -73.065 -28.835  1.00  0.00           H  
ATOM   2097 HE22 GLN A 140      65.244 -73.014 -29.074  1.00  0.00           H  
ATOM   2098  OE1 GLN A 140      62.991 -74.712 -27.630  1.00  0.00           O  
ATOM   2099  N   LEU A 141      58.479 -71.223 -25.278  1.00  0.00           N  
ATOM   2100  H   LEU A 141      59.074 -70.590 -24.782  1.00  0.00           H  
ATOM   2101  CA  LEU A 141      57.122 -71.444 -24.797  1.00  0.00           C  
ATOM   2102  HA  LEU A 141      57.085 -72.351 -24.379  1.00  0.00           H  
ATOM   2103  C   LEU A 141      56.130 -70.668 -25.669  1.00  0.00           C  
ATOM   2104  O   LEU A 141      56.079 -69.443 -25.640  1.00  0.00           O  
ATOM   2105  CB  LEU A 141      57.013 -71.056 -23.314  1.00  0.00           C  
ATOM   2106  HB2 LEU A 141      56.825 -70.148 -22.940  1.00  0.00           H  
ATOM   2107  HB3 LEU A 141      56.843 -70.148 -22.932  1.00  0.00           H  
ATOM   2108  CG  LEU A 141      57.913 -71.879 -22.375  1.00  0.00           C  
ATOM   2109  HG  LEU A 141      58.854 -71.566 -22.246  1.00  0.00           H  
ATOM   2110  CD1 LEU A 141      57.725 -71.403 -20.939  1.00  0.00           C  
ATOM   2111 HD11 LEU A 141      57.748 -70.967 -20.039  1.00  0.00           H  
ATOM   2112 HD12 LEU A 141      57.860 -70.906 -20.082  1.00  0.00           H  
ATOM   2113 HD13 LEU A 141      57.941 -71.136 -20.000  1.00  0.00           H  
ATOM   2114  CD2 LEU A 141      57.600 -73.376 -22.426  1.00  0.00           C  
ATOM   2115 HD21 LEU A 141      57.689 -74.338 -22.168  1.00  0.00           H  
ATOM   2116 HD22 LEU A 141      57.887 -74.231 -21.995  1.00  0.00           H  
ATOM   2117 HD23 LEU A 141      57.431 -74.301 -22.085  1.00  0.00           H  
ATOM   2118  N   THR A 142      55.342 -71.405 -26.424  1.00  0.00           N  
ATOM   2119  H   THR A 142      55.662 -72.144 -25.831  1.00  0.00           H  
ATOM   2120  CA  THR A 142      54.316 -70.847 -27.306  1.00  0.00           C  
ATOM   2121  HA  THR A 142      54.768 -69.963 -27.186  1.00  0.00           H  
ATOM   2122  C   THR A 142      52.920 -71.279 -26.847  1.00  0.00           C  
ATOM   2123  O   THR A 142      52.764 -72.381 -26.306  1.00  0.00           O  
ATOM   2124  CB  THR A 142      54.543 -71.236 -28.773  1.00  0.00           C  
ATOM   2125  HB  THR A 142      53.672 -70.777 -28.948  1.00  0.00           H  
ATOM   2126  CG2 THR A 142      55.785 -70.565 -29.354  1.00  0.00           C  
ATOM   2127 HG21 THR A 142      56.459 -69.829 -29.296  1.00  0.00           H  
ATOM   2128 HG22 THR A 142      56.623 -70.022 -29.402  1.00  0.00           H  
ATOM   2129 HG23 THR A 142      56.516 -69.885 -29.419  1.00  0.00           H  
ATOM   2130  OG1 THR A 142      54.695 -72.625 -28.921  1.00  0.00           O  
ATOM   2131  HG1 THR A 142      55.251 -73.453 -28.998  1.00  0.00           H  
ATOM   2132  N   PRO A 143      51.899 -70.449 -27.072  1.00  0.00           N  
ATOM   2133  CA  PRO A 143      50.521 -70.822 -26.771  1.00  0.00           C  
ATOM   2134  HA  PRO A 143      50.807 -70.734 -25.817  1.00  0.00           H  
ATOM   2135  C   PRO A 143      50.116 -72.146 -27.441  1.00  0.00           C  
ATOM   2136  O   PRO A 143      50.477 -72.412 -28.585  1.00  0.00           O  
ATOM   2137  CB  PRO A 143      49.661 -69.654 -27.273  1.00  0.00           C  
ATOM   2138  HB2 PRO A 143      48.785 -69.252 -27.540  1.00  0.00           H  
ATOM   2139  HB3 PRO A 143      48.885 -69.031 -27.370  1.00  0.00           H  
ATOM   2140  CG  PRO A 143      50.608 -68.464 -27.233  1.00  0.00           C  
ATOM   2141  HG2 PRO A 143      50.805 -67.499 -27.063  1.00  0.00           H  
ATOM   2142  HG3 PRO A 143      50.527 -67.534 -26.873  1.00  0.00           H  
ATOM   2143  CD  PRO A 143      51.949 -69.088 -27.583  1.00  0.00           C  
ATOM   2144  HD2 PRO A 143      52.750 -68.490 -27.620  1.00  0.00           H  
ATOM   2145  HD3 PRO A 143      52.695 -68.429 -27.681  1.00  0.00           H  
ATOM   2146  N   GLY A 144      49.350 -72.953 -26.720  1.00  0.00           N  
ATOM   2147  H   GLY A 144      49.429 -72.355 -25.922  1.00  0.00           H  
ATOM   2148  CA  GLY A 144      48.916 -74.272 -27.190  1.00  0.00           C  
ATOM   2149  HA2 GLY A 144      48.060 -73.863 -27.506  1.00  0.00           H  
ATOM   2150  HA3 GLY A 144      48.101 -73.721 -27.367  1.00  0.00           H  
ATOM   2151  C   GLY A 144      49.907 -75.410 -26.929  1.00  0.00           C  
ATOM   2152  O   GLY A 144      49.537 -76.579 -27.091  1.00  0.00           O  
ATOM   2153  N   LEU A 145      51.108 -75.099 -26.485  1.00  0.00           N  
ATOM   2154  H   LEU A 145      51.255 -74.160 -26.174  1.00  0.00           H  
ATOM   2155  CA  LEU A 145      52.112 -76.104 -26.144  1.00  0.00           C  
ATOM   2156  HA  LEU A 145      52.268 -76.480 -27.058  1.00  0.00           H  
ATOM   2157  C   LEU A 145      51.699 -76.882 -24.889  1.00  0.00           C  
ATOM   2158  O   LEU A 145      51.262 -76.297 -23.899  1.00  0.00           O  
ATOM   2159  CB  LEU A 145      53.456 -75.394 -25.941  1.00  0.00           C  
ATOM   2160  HB2 LEU A 145      53.681 -74.465 -25.646  1.00  0.00           H  
ATOM   2161  HB3 LEU A 145      53.730 -74.485 -25.628  1.00  0.00           H  
ATOM   2162  CG  LEU A 145      54.657 -76.326 -26.137  1.00  0.00           C  
ATOM   2163  HG  LEU A 145      54.404 -77.258 -25.880  1.00  0.00           H  
ATOM   2164  CD1 LEU A 145      55.138 -76.269 -27.584  1.00  0.00           C  
ATOM   2165 HD11 LEU A 145      55.710 -76.071 -28.380  1.00  0.00           H  
ATOM   2166 HD12 LEU A 145      55.856 -75.992 -28.222  1.00  0.00           H  
ATOM   2167 HD13 LEU A 145      55.856 -76.079 -28.254  1.00  0.00           H  
ATOM   2168  CD2 LEU A 145      55.789 -75.902 -25.216  1.00  0.00           C  
ATOM   2169 HD21 LEU A 145      56.511 -75.628 -24.580  1.00  0.00           H  
ATOM   2170 HD22 LEU A 145      56.533 -75.619 -24.610  1.00  0.00           H  
ATOM   2171 HD23 LEU A 145      56.315 -75.437 -24.504  1.00  0.00           H  
ATOM   2172  N   ASN A 146      51.880 -78.191 -24.907  1.00  0.00           N  
ATOM   2173  H   ASN A 146      52.670 -78.326 -25.505  1.00  0.00           H  
ATOM   2174  CA  ASN A 146      51.665 -79.024 -23.726  1.00  0.00           C  
ATOM   2175  HA  ASN A 146      51.339 -78.232 -23.210  1.00  0.00           H  
ATOM   2176  C   ASN A 146      52.979 -79.195 -22.954  1.00  0.00           C  
ATOM   2177  O   ASN A 146      53.937 -79.768 -23.469  1.00  0.00           O  
ATOM   2178  CB  ASN A 146      51.067 -80.378 -24.133  1.00  0.00           C  
ATOM   2179  HB2 ASN A 146      51.737 -81.018 -23.756  1.00  0.00           H  
ATOM   2180  HB3 ASN A 146      51.955 -80.835 -24.080  1.00  0.00           H  
ATOM   2181  CG  ASN A 146      49.602 -80.293 -24.528  1.00  0.00           C  
ATOM   2182  ND2 ASN A 146      49.179 -81.156 -25.428  1.00  0.00           N  
ATOM   2183 HD21 ASN A 146      48.803 -81.984 -25.843  1.00  0.00           H  
ATOM   2184 HD22 ASN A 146      48.972 -81.828 -26.139  1.00  0.00           H  
ATOM   2185  OD1 ASN A 146      48.824 -79.505 -24.042  1.00  0.00           O  
ATOM   2186  N   LEU A 147      52.975 -78.755 -21.713  1.00  0.00           N  
ATOM   2187  H   LEU A 147      52.281 -78.195 -21.260  1.00  0.00           H  
ATOM   2188  CA  LEU A 147      54.087 -78.917 -20.791  1.00  0.00           C  
ATOM   2189  HA  LEU A 147      55.045 -78.766 -21.033  1.00  0.00           H  
ATOM   2190  C   LEU A 147      53.814 -80.056 -19.810  1.00  0.00           C  
ATOM   2191  O   LEU A 147      52.711 -80.182 -19.279  1.00  0.00           O  
ATOM   2192  CB  LEU A 147      54.336 -77.602 -20.040  1.00  0.00           C  
ATOM   2193  HB2 LEU A 147      54.501 -77.544 -19.055  1.00  0.00           H  
ATOM   2194  HB3 LEU A 147      54.694 -77.408 -19.126  1.00  0.00           H  
ATOM   2195  CG  LEU A 147      54.698 -76.400 -20.927  1.00  0.00           C  
ATOM   2196  HG  LEU A 147      54.002 -75.720 -21.158  1.00  0.00           H  
ATOM   2197  CD1 LEU A 147      54.911 -75.182 -20.038  1.00  0.00           C  
ATOM   2198 HD11 LEU A 147      55.116 -74.428 -19.414  1.00  0.00           H  
ATOM   2199 HD12 LEU A 147      55.059 -74.436 -19.389  1.00  0.00           H  
ATOM   2200 HD13 LEU A 147      55.323 -74.374 -19.617  1.00  0.00           H  
ATOM   2201  CD2 LEU A 147      55.975 -76.646 -21.737  1.00  0.00           C  
ATOM   2202 HD21 LEU A 147      56.935 -76.560 -22.002  1.00  0.00           H  
ATOM   2203 HD22 LEU A 147      56.917 -76.663 -22.072  1.00  0.00           H  
ATOM   2204 HD23 LEU A 147      56.943 -76.704 -21.983  1.00  0.00           H  
ATOM   2205  N   LEU A 148      54.835 -80.850 -19.547  1.00  0.00           N  
ATOM   2206  H   LEU A 148      55.759 -80.515 -19.733  1.00  0.00           H  
ATOM   2207  CA  LEU A 148      54.828 -81.766 -18.419  1.00  0.00           C  
ATOM   2208  HA  LEU A 148      53.945 -81.891 -17.967  1.00  0.00           H  
ATOM   2209  C   LEU A 148      55.053 -80.961 -17.131  1.00  0.00           C  
ATOM   2210  O   LEU A 148      56.036 -80.224 -17.030  1.00  0.00           O  
ATOM   2211  CB  LEU A 148      55.922 -82.829 -18.626  1.00  0.00           C  
ATOM   2212  HB2 LEU A 148      56.814 -82.476 -18.909  1.00  0.00           H  
ATOM   2213  HB3 LEU A 148      56.673 -82.536 -19.218  1.00  0.00           H  
ATOM   2214  CG  LEU A 148      55.980 -83.882 -17.498  1.00  0.00           C  
ATOM   2215  HG  LEU A 148      56.358 -83.302 -16.776  1.00  0.00           H  
ATOM   2216  CD1 LEU A 148      54.773 -84.811 -17.531  1.00  0.00           C  
ATOM   2217 HD11 LEU A 148      54.156 -85.581 -17.370  1.00  0.00           H  
ATOM   2218 HD12 LEU A 148      54.041 -85.492 -17.526  1.00  0.00           H  
ATOM   2219 HD13 LEU A 148      54.053 -85.505 -17.524  1.00  0.00           H  
ATOM   2220  CD2 LEU A 148      57.239 -84.737 -17.645  1.00  0.00           C  
ATOM   2221 HD21 LEU A 148      58.183 -85.036 -17.508  1.00  0.00           H  
ATOM   2222 HD22 LEU A 148      58.207 -84.988 -17.654  1.00  0.00           H  
ATOM   2223 HD23 LEU A 148      58.205 -84.995 -17.626  1.00  0.00           H  
ATOM   2224  N   VAL A 149      54.174 -81.149 -16.162  1.00  0.00           N  
ATOM   2225  H   VAL A 149      53.363 -81.707 -15.986  1.00  0.00           H  
ATOM   2226  CA  VAL A 149      54.288 -80.514 -14.847  1.00  0.00           C  
ATOM   2227  HA  VAL A 149      55.131 -80.038 -14.597  1.00  0.00           H  
ATOM   2228  C   VAL A 149      54.458 -81.612 -13.798  1.00  0.00           C  
ATOM   2229  O   VAL A 149      53.480 -82.269 -13.434  1.00  0.00           O  
ATOM   2230  CB  VAL A 149      53.076 -79.615 -14.548  1.00  0.00           C  
ATOM   2231  HB  VAL A 149      52.599 -80.385 -14.123  1.00  0.00           H  
ATOM   2232  CG1 VAL A 149      53.284 -78.878 -13.228  1.00  0.00           C  
ATOM   2233 HG11 VAL A 149      53.614 -78.319 -12.467  1.00  0.00           H  
ATOM   2234 HG12 VAL A 149      53.584 -78.255 -12.506  1.00  0.00           H  
ATOM   2235 HG13 VAL A 149      53.423 -78.235 -12.475  1.00  0.00           H  
ATOM   2236  CG2 VAL A 149      52.866 -78.575 -15.652  1.00  0.00           C  
ATOM   2237 HG21 VAL A 149      52.955 -77.675 -16.079  1.00  0.00           H  
ATOM   2238 HG22 VAL A 149      52.779 -77.716 -16.157  1.00  0.00           H  
ATOM   2239 HG23 VAL A 149      52.792 -77.780 -16.254  1.00  0.00           H  
ATOM   2240  N   PRO A 150      55.683 -81.844 -13.322  1.00  0.00           N  
ATOM   2241  CA  PRO A 150      55.931 -82.797 -12.254  1.00  0.00           C  
ATOM   2242  HA  PRO A 150      55.705 -83.730 -11.974  1.00  0.00           H  
ATOM   2243  C   PRO A 150      55.486 -82.203 -10.912  1.00  0.00           C  
ATOM   2244  O   PRO A 150      56.088 -81.251 -10.417  1.00  0.00           O  
ATOM   2245  CB  PRO A 150      57.437 -83.073 -12.324  1.00  0.00           C  
ATOM   2246  HB2 PRO A 150      58.213 -83.422 -11.798  1.00  0.00           H  
ATOM   2247  HB3 PRO A 150      58.165 -83.466 -11.762  1.00  0.00           H  
ATOM   2248  CG  PRO A 150      58.023 -81.784 -12.882  1.00  0.00           C  
ATOM   2249  HG2 PRO A 150      58.838 -81.275 -12.606  1.00  0.00           H  
ATOM   2250  HG3 PRO A 150      58.857 -81.357 -12.533  1.00  0.00           H  
ATOM   2251  CD  PRO A 150      56.928 -81.259 -13.801  1.00  0.00           C  
ATOM   2252  HD2 PRO A 150      57.325 -80.422 -14.178  1.00  0.00           H  
ATOM   2253  HD3 PRO A 150      57.352 -80.469 -14.245  1.00  0.00           H  
ATOM   2254  N   LEU A 151      54.455 -82.776 -10.327  1.00  0.00           N  
ATOM   2255  H   LEU A 151      54.149 -83.409 -11.039  1.00  0.00           H  
ATOM   2256  CA  LEU A 151      53.951 -82.349  -9.028  1.00  0.00           C  
ATOM   2257  HA  LEU A 151      54.221 -81.448  -8.688  1.00  0.00           H  
ATOM   2258  C   LEU A 151      54.764 -82.985  -7.906  1.00  0.00           C  
ATOM   2259  O   LEU A 151      55.024 -84.192  -7.923  1.00  0.00           O  
ATOM   2260  CB  LEU A 151      52.459 -82.686  -8.894  1.00  0.00           C  
ATOM   2261  HB2 LEU A 151      52.386 -82.839  -7.908  1.00  0.00           H  
ATOM   2262  HB3 LEU A 151      52.509 -83.077  -7.975  1.00  0.00           H  
ATOM   2263  CG  LEU A 151      51.557 -82.106  -9.994  1.00  0.00           C  
ATOM   2264  HG  LEU A 151      52.347 -82.442 -10.507  1.00  0.00           H  
ATOM   2265  CD1 LEU A 151      50.116 -82.527  -9.744  1.00  0.00           C  
ATOM   2266 HD11 LEU A 151      49.187 -82.703  -9.418  1.00  0.00           H  
ATOM   2267 HD12 LEU A 151      49.174 -82.665  -9.437  1.00  0.00           H  
ATOM   2268 HD13 LEU A 151      49.379 -82.565  -9.070  1.00  0.00           H  
ATOM   2269  CD2 LEU A 151      51.611 -80.574 -10.043  1.00  0.00           C  
ATOM   2270 HD21 LEU A 151      51.975 -79.702  -9.716  1.00  0.00           H  
ATOM   2271 HD22 LEU A 151      51.892 -79.615  -9.992  1.00  0.00           H  
ATOM   2272 HD23 LEU A 151      51.941 -79.630 -10.018  1.00  0.00           H  
ATOM   2273  N   ARG A 152      55.121 -82.174  -6.928  1.00  0.00           N  
ATOM   2274  H   ARG A 152      55.175 -81.176  -6.937  1.00  0.00           H  
ATOM   2275  CA  ARG A 152      55.893 -82.621  -5.770  1.00  0.00           C  
ATOM   2276  HA  ARG A 152      56.860 -82.868  -5.826  1.00  0.00           H  
ATOM   2277  C   ARG A 152      55.045 -83.489  -4.853  1.00  0.00           C  
ATOM   2278  O   ARG A 152      54.095 -83.022  -4.226  1.00  0.00           O  
ATOM   2279  CB  ARG A 152      56.478 -81.424  -5.009  1.00  0.00           C  
ATOM   2280  HB2 ARG A 152      56.653 -80.921  -4.162  1.00  0.00           H  
ATOM   2281  HB3 ARG A 152      56.393 -81.011  -4.102  1.00  0.00           H  
ATOM   2282  CG  ARG A 152      57.517 -80.652  -5.844  1.00  0.00           C  
ATOM   2283  HG2 ARG A 152      57.826 -80.618  -6.794  1.00  0.00           H  
ATOM   2284  HG3 ARG A 152      58.204 -80.481  -6.550  1.00  0.00           H  
ATOM   2285  CD  ARG A 152      58.094 -79.482  -5.048  1.00  0.00           C  
ATOM   2286  HD2 ARG A 152      58.253 -78.507  -4.891  1.00  0.00           H  
ATOM   2287  HD3 ARG A 152      58.165 -78.502  -4.862  1.00  0.00           H  
ATOM   2288  NE  ARG A 152      59.007 -79.929  -3.979  1.00  0.00           N  
ATOM   2289  HE  ARG A 152      58.886 -79.771  -2.999  1.00  0.00           H  
ATOM   2290  CZ  ARG A 152      60.334 -80.007  -4.048  1.00  0.00           C  
ATOM   2291  NH1 ARG A 152      60.997 -79.671  -5.117  1.00  0.00           N  
ATOM   2292 HH11 ARG A 152      61.747 -79.388  -5.714  1.00  0.00           H  
ATOM   2293 HH12 ARG A 152      61.606 -79.088  -5.655  1.00  0.00           H  
ATOM   2294  NH2 ARG A 152      61.032 -80.423  -3.042  1.00  0.00           N  
ATOM   2295 HH21 ARG A 152      61.744 -80.423  -2.340  1.00  0.00           H  
ATOM   2296 HH22 ARG A 152      61.669 -80.336  -2.276  1.00  0.00           H  
ATOM   2297  N   CYS A 153      55.439 -84.733  -4.733  1.00  0.00           N  
ATOM   2298  H   CYS A 153      56.282 -84.916  -5.239  1.00  0.00           H  
ATOM   2299  CA  CYS A 153      54.876 -85.689  -3.793  1.00  0.00           C  
ATOM   2300  HA  CYS A 153      54.953 -85.077  -3.006  1.00  0.00           H  
ATOM   2301  C   CYS A 153      55.993 -86.606  -3.291  1.00  0.00           C  
ATOM   2302  O   CYS A 153      57.081 -86.645  -3.875  1.00  0.00           O  
ATOM   2303  CB  CYS A 153      53.748 -86.468  -4.484  1.00  0.00           C  
ATOM   2304  HB2 CYS A 153      52.971 -85.964  -4.108  1.00  0.00           H  
ATOM   2305  HB3 CYS A 153      53.148 -85.984  -3.847  1.00  0.00           H  
ATOM   2306  SG  CYS A 153      54.292 -87.522  -5.864  1.00  0.00           S  
ATOM   2307  N   ALA A 154      55.737 -87.337  -2.224  1.00  0.00           N  
ATOM   2308  H   ALA A 154      55.075 -86.741  -1.768  1.00  0.00           H  
ATOM   2309  CA  ALA A 154      56.668 -88.337  -1.723  1.00  0.00           C  
ATOM   2310  HA  ALA A 154      57.580 -88.384  -2.131  1.00  0.00           H  
ATOM   2311  C   ALA A 154      55.919 -89.531  -1.125  1.00  0.00           C  
ATOM   2312  O   ALA A 154      54.760 -89.422  -0.712  1.00  0.00           O  
ATOM   2313  CB  ALA A 154      57.618 -87.692  -0.710  1.00  0.00           C  
ATOM   2314  HB1 ALA A 154      58.258 -87.278  -0.062  1.00  0.00           H  
ATOM   2315  HB2 ALA A 154      58.366 -87.362  -0.134  1.00  0.00           H  
ATOM   2316  HB3 ALA A 154      58.210 -87.271  -0.022  1.00  0.00           H  
ATOM   2317  N   CYS A 155      56.609 -90.651  -1.061  1.00  0.00           N  
ATOM   2318  H   CYS A 155      57.603 -90.571  -1.139  1.00  0.00           H  
ATOM   2319  CA  CYS A 155      56.141 -91.844  -0.373  1.00  0.00           C  
ATOM   2320  HA  CYS A 155      55.337 -91.616   0.176  1.00  0.00           H  
ATOM   2321  C   CYS A 155      56.793 -91.948   1.014  1.00  0.00           C  
ATOM   2322  O   CYS A 155      57.947 -91.537   1.179  1.00  0.00           O  
ATOM   2323  CB  CYS A 155      56.428 -93.073  -1.234  1.00  0.00           C  
ATOM   2324  HB2 CYS A 155      57.280 -93.463  -0.884  1.00  0.00           H  
ATOM   2325  HB3 CYS A 155      57.065 -93.448  -0.560  1.00  0.00           H  
ATOM   2326  SG  CYS A 155      55.448 -93.094  -2.756  1.00  0.00           S  
ATOM   2327  N   PRO A 156      56.074 -92.494   1.998  1.00  0.00           N  
ATOM   2328  CA  PRO A 156      56.624 -92.642   3.333  1.00  0.00           C  
ATOM   2329  HA  PRO A 156      57.025 -91.769   3.610  1.00  0.00           H  
ATOM   2330  C   PRO A 156      57.833 -93.580   3.324  1.00  0.00           C  
ATOM   2331  O   PRO A 156      57.814 -94.658   2.722  1.00  0.00           O  
ATOM   2332  CB  PRO A 156      55.476 -93.157   4.202  1.00  0.00           C  
ATOM   2333  HB2 PRO A 156      55.579 -92.856   5.150  1.00  0.00           H  
ATOM   2334  HB3 PRO A 156      55.567 -92.774   5.121  1.00  0.00           H  
ATOM   2335  CG  PRO A 156      54.553 -93.851   3.203  1.00  0.00           C  
ATOM   2336  HG2 PRO A 156      53.749 -94.379   3.478  1.00  0.00           H  
ATOM   2337  HG3 PRO A 156      54.386 -94.571   3.876  1.00  0.00           H  
ATOM   2338  CD  PRO A 156      54.735 -93.035   1.928  1.00  0.00           C  
ATOM   2339  HD2 PRO A 156      54.225 -92.468   1.282  1.00  0.00           H  
ATOM   2340  HD3 PRO A 156      54.182 -92.523   1.271  1.00  0.00           H  
ATOM   2341  N   THR A 157      58.869 -93.169   4.028  1.00  0.00           N  
ATOM   2342  H   THR A 157      58.818 -92.263   4.447  1.00  0.00           H  
ATOM   2343  CA  THR A 157      60.062 -93.997   4.223  1.00  0.00           C  
ATOM   2344  HA  THR A 157      60.799 -93.978   3.548  1.00  0.00           H  
ATOM   2345  C   THR A 157      59.747 -95.199   5.114  1.00  0.00           C  
ATOM   2346  O   THR A 157      58.752 -95.226   5.842  1.00  0.00           O  
ATOM   2347  CB  THR A 157      61.210 -93.183   4.836  1.00  0.00           C  
ATOM   2348  HB  THR A 157      61.961 -93.531   5.397  1.00  0.00           H  
ATOM   2349  CG2 THR A 157      61.626 -91.995   3.975  1.00  0.00           C  
ATOM   2350 HG21 THR A 157      61.986 -91.137   3.609  1.00  0.00           H  
ATOM   2351 HG22 THR A 157      62.075 -91.213   3.542  1.00  0.00           H  
ATOM   2352 HG23 THR A 157      62.261 -91.229   3.877  1.00  0.00           H  
ATOM   2353  OG1 THR A 157      60.841 -92.694   6.099  1.00  0.00           O  
ATOM   2354  HG1 THR A 157      60.849 -92.179   6.956  1.00  0.00           H  
ATOM   2355  N   ALA A 158      60.631 -96.185   5.111  1.00  0.00           N  
ATOM   2356  H   ALA A 158      61.475 -95.833   4.707  1.00  0.00           H  
ATOM   2357  CA  ALA A 158      60.511 -97.324   6.019  1.00  0.00           C  
ATOM   2358  HA  ALA A 158      59.518 -97.346   6.138  1.00  0.00           H  
ATOM   2359  C   ALA A 158      60.420 -96.870   7.490  1.00  0.00           C  
ATOM   2360  O   ALA A 158      59.594 -97.379   8.245  1.00  0.00           O  
ATOM   2361  CB  ALA A 158      61.708 -98.249   5.786  1.00  0.00           C  
ATOM   2362  HB1 ALA A 158      62.607 -98.686   5.825  1.00  0.00           H  
ATOM   2363  HB2 ALA A 158      62.574 -98.726   5.638  1.00  0.00           H  
ATOM   2364  HB3 ALA A 158      62.648 -98.508   6.010  1.00  0.00           H  
ATOM   2365  N   LYS A 159      61.191 -95.851   7.858  1.00  0.00           N  
ATOM   2366  H   LYS A 159      62.020 -95.561   7.379  1.00  0.00           H  
ATOM   2367  CA  LYS A 159      61.170 -95.274   9.210  1.00  0.00           C  
ATOM   2368  HA  LYS A 159      61.388 -95.783  10.043  1.00  0.00           H  
ATOM   2369  C   LYS A 159      59.809 -94.650   9.544  1.00  0.00           C  
ATOM   2370  O   LYS A 159      59.256 -94.924  10.605  1.00  0.00           O  
ATOM   2371  CB  LYS A 159      62.315 -94.253   9.335  1.00  0.00           C  
ATOM   2372  HB2 LYS A 159      63.027 -93.624   9.023  1.00  0.00           H  
ATOM   2373  HB3 LYS A 159      63.092 -93.722   8.997  1.00  0.00           H  
ATOM   2374  CG  LYS A 159      62.628 -93.899  10.799  1.00  0.00           C  
ATOM   2375  HG2 LYS A 159      62.433 -93.974  11.777  1.00  0.00           H  
ATOM   2376  HG3 LYS A 159      62.635 -93.898  11.799  1.00  0.00           H  
ATOM   2377  CD  LYS A 159      63.691 -92.790  10.876  1.00  0.00           C  
ATOM   2378  HD2 LYS A 159      64.099 -92.069  10.316  1.00  0.00           H  
ATOM   2379  HD3 LYS A 159      64.342 -92.096  10.568  1.00  0.00           H  
ATOM   2380  CE  LYS A 159      64.028 -92.451  12.328  1.00  0.00           C  
ATOM   2381  HE2 LYS A 159      64.079 -92.717  13.291  1.00  0.00           H  
ATOM   2382  HE3 LYS A 159      64.154 -92.667  13.296  1.00  0.00           H  
ATOM   2383  NZ  LYS A 159      64.817 -91.195  12.447  1.00  0.00           N  
ATOM   2384  HZ1 LYS A 159      65.359 -90.405  12.734  1.00  0.00           H  
ATOM   2385  HZ2 LYS A 159      65.498 -90.496  12.665  1.00  0.00           H  
ATOM   2386  HZ3 LYS A 159      65.448 -90.430  12.576  1.00  0.00           H  
ATOM   2387  N   GLN A 160      59.247 -93.880   8.634  1.00  0.00           N  
ATOM   2388  H   GLN A 160      60.086 -93.457   8.293  1.00  0.00           H  
ATOM   2389  CA  GLN A 160      57.922 -93.273   8.801  1.00  0.00           C  
ATOM   2390  HA  GLN A 160      58.264 -92.651   9.505  1.00  0.00           H  
ATOM   2391  C   GLN A 160      56.817 -94.336   8.860  1.00  0.00           C  
ATOM   2392  O   GLN A 160      55.936 -94.267   9.715  1.00  0.00           O  
ATOM   2393  CB  GLN A 160      57.656 -92.299   7.643  1.00  0.00           C  
ATOM   2394  HB2 GLN A 160      57.187 -92.363   6.762  1.00  0.00           H  
ATOM   2395  HB3 GLN A 160      57.244 -92.045   6.768  1.00  0.00           H  
ATOM   2396  CG  GLN A 160      58.448 -90.992   7.779  1.00  0.00           C  
ATOM   2397  HG2 GLN A 160      58.926 -90.729   8.617  1.00  0.00           H  
ATOM   2398  HG3 GLN A 160      58.968 -90.487   8.468  1.00  0.00           H  
ATOM   2399  CD  GLN A 160      58.376 -90.136   6.514  1.00  0.00           C  
ATOM   2400  NE2 GLN A 160      58.336 -88.832   6.640  1.00  0.00           N  
ATOM   2401 HE21 GLN A 160      58.547 -87.876   6.845  1.00  0.00           H  
ATOM   2402 HE22 GLN A 160      58.575 -87.869   6.766  1.00  0.00           H  
ATOM   2403  OE1 GLN A 160      58.378 -90.639   5.402  1.00  0.00           O  
ATOM   2404  N   THR A 161      56.903 -95.345   8.009  1.00  0.00           N  
ATOM   2405  H   THR A 161      57.839 -95.079   7.781  1.00  0.00           H  
ATOM   2406  CA  THR A 161      55.935 -96.451   7.996  1.00  0.00           C  
ATOM   2407  HA  THR A 161      55.260 -95.772   8.285  1.00  0.00           H  
ATOM   2408  C   THR A 161      55.967 -97.230   9.312  1.00  0.00           C  
ATOM   2409  O   THR A 161      54.921 -97.542   9.872  1.00  0.00           O  
ATOM   2410  CB  THR A 161      56.208 -97.400   6.821  1.00  0.00           C  
ATOM   2411  HB  THR A 161      57.060 -97.792   7.169  1.00  0.00           H  
ATOM   2412  CG2 THR A 161      55.059 -98.383   6.604  1.00  0.00           C  
ATOM   2413 HG21 THR A 161      54.509 -99.043   7.116  1.00  0.00           H  
ATOM   2414 HG22 THR A 161      54.186 -98.709   6.966  1.00  0.00           H  
ATOM   2415 HG23 THR A 161      54.208 -98.816   6.902  1.00  0.00           H  
ATOM   2416  OG1 THR A 161      56.352 -96.689   5.615  1.00  0.00           O  
ATOM   2417  HG1 THR A 161      56.856 -96.050   5.034  1.00  0.00           H  
ATOM   2418  N   THR A 162      57.153 -97.470   9.833  1.00  0.00           N  
ATOM   2419  H   THR A 162      57.947 -96.881   9.685  1.00  0.00           H  
ATOM   2420  CA  THR A 162      57.330 -98.140  11.133  1.00  0.00           C  
ATOM   2421  HA  THR A 162      56.827 -98.935  11.472  1.00  0.00           H  
ATOM   2422  C   THR A 162      56.800 -97.292  12.295  1.00  0.00           C  
ATOM   2423  O   THR A 162      56.286 -97.836  13.267  1.00  0.00           O  
ATOM   2424  CB  THR A 162      58.803 -98.490  11.393  1.00  0.00           C  
ATOM   2425  HB  THR A 162      59.272 -97.699  11.785  1.00  0.00           H  
ATOM   2426  CG2 THR A 162      58.948 -99.610  12.423  1.00  0.00           C  
ATOM   2427 HG21 THR A 162      59.044-100.050  13.316  1.00  0.00           H  
ATOM   2428 HG22 THR A 162      59.336-100.095  13.207  1.00  0.00           H  
ATOM   2429 HG23 THR A 162      59.494-100.113  13.093  1.00  0.00           H  
ATOM   2430  OG1 THR A 162      59.456 -98.962  10.243  1.00  0.00           O  
ATOM   2431  HG1 THR A 162      60.058 -99.189   9.477  1.00  0.00           H  
ATOM   2432  N   ALA A 163      56.865 -95.979  12.169  1.00  0.00           N  
ATOM   2433  H   ALA A 163      57.379 -95.409  11.527  1.00  0.00           H  
ATOM   2434  CA  ALA A 163      56.279 -95.047  13.132  1.00  0.00           C  
ATOM   2435  HA  ALA A 163      56.725 -95.323  13.984  1.00  0.00           H  
ATOM   2436  C   ALA A 163      54.739 -94.920  13.019  1.00  0.00           C  
ATOM   2437  O   ALA A 163      54.125 -94.185  13.789  1.00  0.00           O  
ATOM   2438  CB  ALA A 163      56.990 -93.698  12.993  1.00  0.00           C  
ATOM   2439  HB1 ALA A 163      57.575 -92.887  13.021  1.00  0.00           H  
ATOM   2440  HB2 ALA A 163      57.518 -92.880  13.222  1.00  0.00           H  
ATOM   2441  HB3 ALA A 163      57.487 -92.886  13.299  1.00  0.00           H  
ATOM   2442  N   GLY A 164      54.115 -95.629  12.082  1.00  0.00           N  
ATOM   2443  H   GLY A 164      55.015 -95.918  11.755  1.00  0.00           H  
ATOM   2444  CA  GLY A 164      52.663 -95.668  11.895  1.00  0.00           C  
ATOM   2445  HA2 GLY A 164      52.417 -96.182  12.717  1.00  0.00           H  
ATOM   2446  HA3 GLY A 164      52.538 -96.219  12.720  1.00  0.00           H  
ATOM   2447  C   GLY A 164      52.113 -94.669  10.871  1.00  0.00           C  
ATOM   2448  O   GLY A 164      50.900 -94.638  10.662  1.00  0.00           O  
ATOM   2449  N   PHE A 165      52.968 -93.889  10.211  1.00  0.00           N  
ATOM   2450  H   PHE A 165      53.865 -93.630  10.569  1.00  0.00           H  
ATOM   2451  CA  PHE A 165      52.560 -92.985   9.135  1.00  0.00           C  
ATOM   2452  HA  PHE A 165      51.927 -92.248   9.372  1.00  0.00           H  
ATOM   2453  C   PHE A 165      52.369 -93.763   7.831  1.00  0.00           C  
ATOM   2454  O   PHE A 165      53.287 -94.416   7.338  1.00  0.00           O  
ATOM   2455  CB  PHE A 165      53.585 -91.859   8.984  1.00  0.00           C  
ATOM   2456  HB2 PHE A 165      54.291 -91.412   8.435  1.00  0.00           H  
ATOM   2457  HB3 PHE A 165      54.379 -91.561   8.454  1.00  0.00           H  
ATOM   2458  CG  PHE A 165      53.752 -91.018  10.234  1.00  0.00           C  
ATOM   2459  CD1 PHE A 165      52.733 -90.141  10.634  1.00  0.00           C  
ATOM   2460  HD1 PHE A 165      51.957 -89.563  10.380  1.00  0.00           H  
ATOM   2461  CD2 PHE A 165      54.910 -91.137  11.022  1.00  0.00           C  
ATOM   2462  HD2 PHE A 165      55.839 -91.505  11.044  1.00  0.00           H  
ATOM   2463  CE1 PHE A 165      52.866 -89.391  11.812  1.00  0.00           C  
ATOM   2464  HE1 PHE A 165      52.356 -88.721  12.351  1.00  0.00           H  
ATOM   2465  CE2 PHE A 165      55.045 -90.388  12.201  1.00  0.00           C  
ATOM   2466  HE2 PHE A 165      55.883 -90.371  12.747  1.00  0.00           H  
ATOM   2467  CZ  PHE A 165      54.019 -89.515  12.595  1.00  0.00           C  
ATOM   2468  HZ  PHE A 165      54.185 -88.995  13.433  1.00  0.00           H  
ATOM   2469  N   LYS A 166      51.163 -93.681   7.271  1.00  0.00           N  
ATOM   2470  H   LYS A 166      50.688 -92.960   7.775  1.00  0.00           H  
ATOM   2471  CA  LYS A 166      50.783 -94.424   6.059  1.00  0.00           C  
ATOM   2472  HA  LYS A 166      51.592 -94.973   6.268  1.00  0.00           H  
ATOM   2473  C   LYS A 166      50.825 -93.575   4.796  1.00  0.00           C  
ATOM   2474  O   LYS A 166      51.028 -94.114   3.712  1.00  0.00           O  
ATOM   2475  CB  LYS A 166      49.384 -95.010   6.234  1.00  0.00           C  
ATOM   2476  HB2 LYS A 166      48.703 -94.538   5.675  1.00  0.00           H  
ATOM   2477  HB3 LYS A 166      48.766 -94.404   5.733  1.00  0.00           H  
ATOM   2478  CG  LYS A 166      49.329 -96.075   7.336  1.00  0.00           C  
ATOM   2479  HG2 LYS A 166      50.179 -96.061   7.862  1.00  0.00           H  
ATOM   2480  HG3 LYS A 166      50.088 -96.297   7.948  1.00  0.00           H  
ATOM   2481  CD  LYS A 166      47.927 -96.679   7.374  1.00  0.00           C  
ATOM   2482  HD2 LYS A 166      47.214 -96.285   6.794  1.00  0.00           H  
ATOM   2483  HD3 LYS A 166      47.413 -96.107   6.735  1.00  0.00           H  
ATOM   2484  CE  LYS A 166      47.838 -97.744   8.465  1.00  0.00           C  
ATOM   2485  HE2 LYS A 166      48.687 -97.600   8.973  1.00  0.00           H  
ATOM   2486  HE3 LYS A 166      48.689 -97.597   8.969  1.00  0.00           H  
ATOM   2487  NZ  LYS A 166      46.470 -98.306   8.532  1.00  0.00           N  
ATOM   2488  HZ1 LYS A 166      45.480 -98.328   8.674  1.00  0.00           H  
ATOM   2489  HZ2 LYS A 166      45.543 -98.208   8.895  1.00  0.00           H  
ATOM   2490  HZ3 LYS A 166      45.558 -98.573   8.844  1.00  0.00           H  
ATOM   2491  N   TYR A 167      50.601 -92.286   4.937  1.00  0.00           N  
ATOM   2492  H   TYR A 167      50.840 -91.953   5.849  1.00  0.00           H  
ATOM   2493  CA  TYR A 167      50.482 -91.357   3.816  1.00  0.00           C  
ATOM   2494  HA  TYR A 167      51.156 -91.734   3.180  1.00  0.00           H  
ATOM   2495  C   TYR A 167      51.320 -90.107   4.072  1.00  0.00           C  
ATOM   2496  O   TYR A 167      51.472 -89.682   5.214  1.00  0.00           O  
ATOM   2497  CB  TYR A 167      49.004 -90.992   3.610  1.00  0.00           C  
ATOM   2498  HB2 TYR A 167      48.986 -90.029   3.880  1.00  0.00           H  
ATOM   2499  HB3 TYR A 167      48.835 -90.029   3.818  1.00  0.00           H  
ATOM   2500  CG  TYR A 167      48.057 -92.172   3.569  1.00  0.00           C  
ATOM   2501  CD1 TYR A 167      48.015 -93.018   2.444  1.00  0.00           C  
ATOM   2502  HD1 TYR A 167      48.805 -92.488   2.136  1.00  0.00           H  
ATOM   2503  CD2 TYR A 167      47.218 -92.450   4.668  1.00  0.00           C  
ATOM   2504  HD2 TYR A 167      47.513 -91.850   5.412  1.00  0.00           H  
ATOM   2505  CE1 TYR A 167      47.146 -94.116   2.404  1.00  0.00           C  
ATOM   2506  HE1 TYR A 167      47.662 -94.580   1.684  1.00  0.00           H  
ATOM   2507  CE2 TYR A 167      46.346 -93.545   4.642  1.00  0.00           C  
ATOM   2508  HE2 TYR A 167      46.063 -93.363   5.584  1.00  0.00           H  
ATOM   2509  CZ  TYR A 167      46.307 -94.379   3.502  1.00  0.00           C  
ATOM   2510  OH  TYR A 167      45.446 -95.451   3.464  1.00  0.00           O  
ATOM   2511  HH  TYR A 167      45.054 -96.296   3.827  1.00  0.00           H  
ATOM   2512  N   LEU A 168      51.813 -89.512   3.002  1.00  0.00           N  
ATOM   2513  H   LEU A 168      52.325 -90.102   2.378  1.00  0.00           H  
ATOM   2514  CA  LEU A 168      52.402 -88.181   3.029  1.00  0.00           C  
ATOM   2515  HA  LEU A 168      52.763 -87.630   3.781  1.00  0.00           H  
ATOM   2516  C   LEU A 168      51.488 -87.222   2.277  1.00  0.00           C  
ATOM   2517  O   LEU A 168      51.095 -87.487   1.140  1.00  0.00           O  
ATOM   2518  CB  LEU A 168      53.824 -88.196   2.444  1.00  0.00           C  
ATOM   2519  HB2 LEU A 168      54.102 -87.440   1.852  1.00  0.00           H  
ATOM   2520  HB3 LEU A 168      54.196 -87.398   1.970  1.00  0.00           H  
ATOM   2521  CG  LEU A 168      54.848 -89.017   3.249  1.00  0.00           C  
ATOM   2522  HG  LEU A 168      54.611 -89.889   3.678  1.00  0.00           H  
ATOM   2523  CD1 LEU A 168      56.207 -88.973   2.555  1.00  0.00           C  
ATOM   2524 HD11 LEU A 168      57.197 -88.829   2.560  1.00  0.00           H  
ATOM   2525 HD12 LEU A 168      57.084 -88.577   2.285  1.00  0.00           H  
ATOM   2526 HD13 LEU A 168      57.186 -88.838   2.401  1.00  0.00           H  
ATOM   2527  CD2 LEU A 168      55.047 -88.488   4.670  1.00  0.00           C  
ATOM   2528 HD21 LEU A 168      55.336 -88.058   5.525  1.00  0.00           H  
ATOM   2529 HD22 LEU A 168      55.258 -88.237   5.615  1.00  0.00           H  
ATOM   2530 HD23 LEU A 168      55.263 -87.971   5.499  1.00  0.00           H  
ATOM   2531  N   LEU A 169      51.170 -86.110   2.910  1.00  0.00           N  
ATOM   2532  H   LEU A 169      51.689 -85.886   3.735  1.00  0.00           H  
ATOM   2533  CA  LEU A 169      50.410 -85.032   2.306  1.00  0.00           C  
ATOM   2534  HA  LEU A 169      50.115 -85.311   1.392  1.00  0.00           H  
ATOM   2535  C   LEU A 169      51.348 -83.859   2.029  1.00  0.00           C  
ATOM   2536  O   LEU A 169      52.068 -83.412   2.924  1.00  0.00           O  
ATOM   2537  CB  LEU A 169      49.216 -84.698   3.223  1.00  0.00           C  
ATOM   2538  HB2 LEU A 169      49.384 -84.964   4.172  1.00  0.00           H  
ATOM   2539  HB3 LEU A 169      49.254 -84.978   4.182  1.00  0.00           H  
ATOM   2540  CG  LEU A 169      48.342 -83.523   2.735  1.00  0.00           C  
ATOM   2541  HG  LEU A 169      48.881 -82.995   2.079  1.00  0.00           H  
ATOM   2542  CD1 LEU A 169      46.884 -83.747   3.122  1.00  0.00           C  
ATOM   2543 HD11 LEU A 169      46.099 -83.723   3.741  1.00  0.00           H  
ATOM   2544 HD12 LEU A 169      46.296 -83.441   3.871  1.00  0.00           H  
ATOM   2545 HD13 LEU A 169      46.013 -83.797   3.611  1.00  0.00           H  
ATOM   2546  CD2 LEU A 169      48.777 -82.197   3.369  1.00  0.00           C  
ATOM   2547 HD21 LEU A 169      49.206 -81.504   3.949  1.00  0.00           H  
ATOM   2548 HD22 LEU A 169      49.079 -81.382   3.865  1.00  0.00           H  
ATOM   2549 HD23 LEU A 169      49.174 -81.483   3.946  1.00  0.00           H  
ATOM   2550  N   THR A 170      51.317 -83.346   0.805  1.00  0.00           N  
ATOM   2551  H   THR A 170      50.780 -83.665   0.024  1.00  0.00           H  
ATOM   2552  CA  THR A 170      52.036 -82.124   0.435  1.00  0.00           C  
ATOM   2553  HA  THR A 170      52.834 -82.090   1.036  1.00  0.00           H  
ATOM   2554  C   THR A 170      51.135 -80.930   0.729  1.00  0.00           C  
ATOM   2555  O   THR A 170      50.153 -80.698   0.030  1.00  0.00           O  
ATOM   2556  CB  THR A 170      52.457 -82.148  -1.038  1.00  0.00           C  
ATOM   2557  HB  THR A 170      51.814 -81.561  -1.529  1.00  0.00           H  
ATOM   2558  CG2 THR A 170      53.385 -80.992  -1.392  1.00  0.00           C  
ATOM   2559 HG21 THR A 170      54.010 -80.223  -1.258  1.00  0.00           H  
ATOM   2560 HG22 THR A 170      54.035 -80.247  -1.543  1.00  0.00           H  
ATOM   2561 HG23 THR A 170      54.036 -80.233  -1.416  1.00  0.00           H  
ATOM   2562  OG1 THR A 170      53.157 -83.338  -1.332  1.00  0.00           O  
ATOM   2563  HG1 THR A 170      53.865 -84.044  -1.298  1.00  0.00           H  
ATOM   2564  N   TYR A 171      51.454 -80.195   1.777  1.00  0.00           N  
ATOM   2565  H   TYR A 171      52.199 -80.143   2.442  1.00  0.00           H  
ATOM   2566  CA  TYR A 171      50.723 -79.002   2.182  1.00  0.00           C  
ATOM   2567  HA  TYR A 171      49.743 -78.978   1.983  1.00  0.00           H  
ATOM   2568  C   TYR A 171      51.428 -77.746   1.684  1.00  0.00           C  
ATOM   2569  O   TYR A 171      52.639 -77.612   1.843  1.00  0.00           O  
ATOM   2570  CB  TYR A 171      50.568 -78.983   3.704  1.00  0.00           C  
ATOM   2571  HB2 TYR A 171      51.242 -79.316   4.363  1.00  0.00           H  
ATOM   2572  HB3 TYR A 171      50.918 -79.461   4.510  1.00  0.00           H  
ATOM   2573  CG  TYR A 171      49.850 -77.751   4.215  1.00  0.00           C  
ATOM   2574  CD1 TYR A 171      50.535 -76.760   4.944  1.00  0.00           C  
ATOM   2575  HD1 TYR A 171      51.486 -76.731   5.252  1.00  0.00           H  
ATOM   2576  CD2 TYR A 171      48.485 -77.570   3.934  1.00  0.00           C  
ATOM   2577  HD2 TYR A 171      47.984 -78.435   3.906  1.00  0.00           H  
ATOM   2578  CE1 TYR A 171      49.862 -75.616   5.393  1.00  0.00           C  
ATOM   2579  HE1 TYR A 171      50.456 -74.973   5.876  1.00  0.00           H  
ATOM   2580  CE2 TYR A 171      47.805 -76.422   4.375  1.00  0.00           C  
ATOM   2581  HE2 TYR A 171      46.920 -76.011   4.158  1.00  0.00           H  
ATOM   2582  CZ  TYR A 171      48.494 -75.448   5.106  1.00  0.00           C  
ATOM   2583  OH  TYR A 171      47.822 -74.332   5.533  1.00  0.00           O  
ATOM   2584  HH  TYR A 171      47.519 -73.476   5.951  1.00  0.00           H  
ATOM   2585  N   LEU A 172      50.672 -76.827   1.110  1.00  0.00           N  
ATOM   2586  H   LEU A 172      49.753 -76.598   1.432  1.00  0.00           H  
ATOM   2587  CA  LEU A 172      51.167 -75.506   0.743  1.00  0.00           C  
ATOM   2588  HA  LEU A 172      52.124 -75.242   0.625  1.00  0.00           H  
ATOM   2589  C   LEU A 172      51.012 -74.562   1.926  1.00  0.00           C  
ATOM   2590  O   LEU A 172      49.890 -74.239   2.318  1.00  0.00           O  
ATOM   2591  CB  LEU A 172      50.399 -74.992  -0.476  1.00  0.00           C  
ATOM   2592  HB2 LEU A 172      50.025 -74.157  -0.072  1.00  0.00           H  
ATOM   2593  HB3 LEU A 172      49.966 -74.121  -0.244  1.00  0.00           H  
ATOM   2594  CG  LEU A 172      50.830 -75.691  -1.768  1.00  0.00           C  
ATOM   2595  HG  LEU A 172      51.414 -76.198  -1.134  1.00  0.00           H  
ATOM   2596  CD1 LEU A 172      49.761 -75.485  -2.826  1.00  0.00           C  
ATOM   2597 HD11 LEU A 172      49.098 -75.150  -3.496  1.00  0.00           H  
ATOM   2598 HD12 LEU A 172      49.128 -75.018  -3.443  1.00  0.00           H  
ATOM   2599 HD13 LEU A 172      49.052 -74.875  -3.179  1.00  0.00           H  
ATOM   2600  CD2 LEU A 172      52.159 -75.136  -2.278  1.00  0.00           C  
ATOM   2601 HD21 LEU A 172      53.112 -74.836  -2.325  1.00  0.00           H  
ATOM   2602 HD22 LEU A 172      52.978 -74.568  -2.360  1.00  0.00           H  
ATOM   2603 HD23 LEU A 172      52.989 -74.586  -2.368  1.00  0.00           H  
ATOM   2604  N   VAL A 173      52.131 -74.124   2.465  1.00  0.00           N  
ATOM   2605  H   VAL A 173      53.031 -74.408   2.135  1.00  0.00           H  
ATOM   2606  CA  VAL A 173      52.148 -73.243   3.633  1.00  0.00           C  
ATOM   2607  HA  VAL A 173      51.812 -73.263   4.575  1.00  0.00           H  
ATOM   2608  C   VAL A 173      51.426 -71.939   3.307  1.00  0.00           C  
ATOM   2609  O   VAL A 173      51.791 -71.232   2.370  1.00  0.00           O  
ATOM   2610  CB  VAL A 173      53.579 -72.981   4.111  1.00  0.00           C  
ATOM   2611  HB  VAL A 173      54.108 -72.259   3.665  1.00  0.00           H  
ATOM   2612  CG1 VAL A 173      53.612 -72.098   5.357  1.00  0.00           C  
ATOM   2613 HG11 VAL A 173      53.807 -71.615   6.211  1.00  0.00           H  
ATOM   2614 HG12 VAL A 173      53.787 -71.525   6.158  1.00  0.00           H  
ATOM   2615 HG13 VAL A 173      53.788 -71.518   6.153  1.00  0.00           H  
ATOM   2616  CG2 VAL A 173      54.302 -74.278   4.462  1.00  0.00           C  
ATOM   2617 HG21 VAL A 173      54.897 -74.903   4.967  1.00  0.00           H  
ATOM   2618 HG22 VAL A 173      55.112 -74.573   4.969  1.00  0.00           H  
ATOM   2619 HG23 VAL A 173      55.032 -74.837   4.855  1.00  0.00           H  
ATOM   2620  N   ALA A 174      50.418 -71.620   4.088  1.00  0.00           N  
ATOM   2621  H   ALA A 174      50.299 -72.248   4.857  1.00  0.00           H  
ATOM   2622  CA  ALA A 174      49.707 -70.357   3.998  1.00  0.00           C  
ATOM   2623  HA  ALA A 174      49.975 -69.679   3.314  1.00  0.00           H  
ATOM   2624  C   ALA A 174      50.371 -69.289   4.879  1.00  0.00           C  
ATOM   2625  O   ALA A 174      51.231 -69.560   5.721  1.00  0.00           O  
ATOM   2626  CB  ALA A 174      48.237 -70.588   4.343  1.00  0.00           C  
ATOM   2627  HB1 ALA A 174      47.445 -70.583   4.953  1.00  0.00           H  
ATOM   2628  HB2 ALA A 174      47.599 -70.752   5.096  1.00  0.00           H  
ATOM   2629  HB3 ALA A 174      47.369 -70.470   4.826  1.00  0.00           H  
ATOM   2630  N   MET A 175      49.973 -68.050   4.673  1.00  0.00           N  
ATOM   2631  H   MET A 175      49.224 -67.605   4.181  1.00  0.00           H  
ATOM   2632  CA  MET A 175      50.450 -66.950   5.504  1.00  0.00           C  
ATOM   2633  HA  MET A 175      51.431 -66.809   5.636  1.00  0.00           H  
ATOM   2634  C   MET A 175      50.006 -67.119   6.953  1.00  0.00           C  
ATOM   2635  O   MET A 175      48.820 -67.243   7.233  1.00  0.00           O  
ATOM   2636  CB  MET A 175      49.954 -65.616   4.957  1.00  0.00           C  
ATOM   2637  HB2 MET A 175      49.257 -64.938   5.190  1.00  0.00           H  
ATOM   2638  HB3 MET A 175      49.223 -65.125   5.432  1.00  0.00           H  
ATOM   2639  CG  MET A 175      51.016 -64.922   4.107  1.00  0.00           C  
ATOM   2640  HG2 MET A 175      51.982 -65.181   4.120  1.00  0.00           H  
ATOM   2641  HG3 MET A 175      51.981 -65.183   4.116  1.00  0.00           H  
ATOM   2642  SD  MET A 175      50.501 -63.286   3.550  1.00  0.00           S  
ATOM   2643  CE  MET A 175      52.010 -62.740   2.735  1.00  0.00           C  
ATOM   2644  HE1 MET A 175      52.897 -62.351   2.486  1.00  0.00           H  
ATOM   2645  HE2 MET A 175      52.865 -62.222   2.703  1.00  0.00           H  
ATOM   2646  HE3 MET A 175      52.962 -62.434   2.731  1.00  0.00           H  
ATOM   2647  N   GLY A 176      50.968 -67.054   7.855  1.00  0.00           N  
ATOM   2648  H   GLY A 176      51.949 -66.875   7.930  1.00  0.00           H  
ATOM   2649  CA  GLY A 176      50.739 -67.198   9.289  1.00  0.00           C  
ATOM   2650  HA2 GLY A 176      50.701 -66.443   9.944  1.00  0.00           H  
ATOM   2651  HA3 GLY A 176      50.673 -66.420   9.913  1.00  0.00           H  
ATOM   2652  C   GLY A 176      50.759 -68.640   9.797  1.00  0.00           C  
ATOM   2653  O   GLY A 176      50.647 -68.840  11.004  1.00  0.00           O  
ATOM   2654  N   ASP A 177      50.934 -69.607   8.926  1.00  0.00           N  
ATOM   2655  H   ASP A 177      51.452 -69.097   8.239  1.00  0.00           H  
ATOM   2656  CA  ASP A 177      51.050 -70.994   9.345  1.00  0.00           C  
ATOM   2657  HA  ASP A 177      50.711 -70.811  10.268  1.00  0.00           H  
ATOM   2658  C   ASP A 177      52.324 -71.246  10.161  1.00  0.00           C  
ATOM   2659  O   ASP A 177      53.396 -70.692   9.914  1.00  0.00           O  
ATOM   2660  CB  ASP A 177      51.002 -71.947   8.141  1.00  0.00           C  
ATOM   2661  HB2 ASP A 177      51.942 -72.240   7.966  1.00  0.00           H  
ATOM   2662  HB3 ASP A 177      51.931 -72.203   7.872  1.00  0.00           H  
ATOM   2663  CG  ASP A 177      49.609 -72.129   7.540  1.00  0.00           C  
ATOM   2664  OD1 ASP A 177      48.607 -71.853   8.226  1.00  0.00           O  
ATOM   2665  OD2 ASP A 177      49.554 -72.604   6.385  1.00  0.00           O  
ATOM   2666  N   SER A 178      52.175 -72.130  11.116  1.00  0.00           N  
ATOM   2667  H   SER A 178      51.280 -72.259  11.543  1.00  0.00           H  
ATOM   2668  CA  SER A 178      53.268 -72.677  11.914  1.00  0.00           C  
ATOM   2669  HA  SER A 178      54.081 -72.095  11.899  1.00  0.00           H  
ATOM   2670  C   SER A 178      53.269 -74.196  11.816  1.00  0.00           C  
ATOM   2671  O   SER A 178      52.230 -74.812  11.566  1.00  0.00           O  
ATOM   2672  CB  SER A 178      53.141 -72.220  13.369  1.00  0.00           C  
ATOM   2673  HB2 SER A 178      53.718 -71.563  13.853  1.00  0.00           H  
ATOM   2674  HB3 SER A 178      53.716 -71.573  13.870  1.00  0.00           H  
ATOM   2675  OG  SER A 178      51.993 -72.783  13.978  1.00  0.00           O  
ATOM   2676  HG  SER A 178      51.475 -73.021  14.799  1.00  0.00           H  
ATOM   2677  N   ILE A 179      54.409 -74.810  12.080  1.00  0.00           N  
ATOM   2678  H   ILE A 179      55.096 -74.116  12.294  1.00  0.00           H  
ATOM   2679  CA  ILE A 179      54.525 -76.278  12.082  1.00  0.00           C  
ATOM   2680  HA  ILE A 179      54.249 -76.021  11.156  1.00  0.00           H  
ATOM   2681  C   ILE A 179      53.522 -76.904  13.062  1.00  0.00           C  
ATOM   2682  O   ILE A 179      52.879 -77.900  12.733  1.00  0.00           O  
ATOM   2683  CB  ILE A 179      55.972 -76.701  12.413  1.00  0.00           C  
ATOM   2684  HB  ILE A 179      56.477 -76.350  13.202  1.00  0.00           H  
ATOM   2685  CG1 ILE A 179      56.938 -76.178  11.325  1.00  0.00           C  
ATOM   2686 HG12 ILE A 179      57.149 -75.394  10.741  1.00  0.00           H  
ATOM   2687 HG13 ILE A 179      56.659 -75.581  10.573  1.00  0.00           H  
ATOM   2688  CG2 ILE A 179      56.087 -78.230  12.540  1.00  0.00           C  
ATOM   2689 HG21 ILE A 179      56.283 -79.164  12.838  1.00  0.00           H  
ATOM   2690 HG22 ILE A 179      56.540 -79.074  12.826  1.00  0.00           H  
ATOM   2691 HG23 ILE A 179      56.522 -79.108  12.739  1.00  0.00           H  
ATOM   2692  CD1 ILE A 179      58.416 -76.399  11.662  1.00  0.00           C  
ATOM   2693 HD11 ILE A 179      59.251 -76.131  12.142  1.00  0.00           H  
ATOM   2694 HD12 ILE A 179      59.290 -76.165  12.088  1.00  0.00           H  
ATOM   2695 HD13 ILE A 179      59.373 -76.348  11.946  1.00  0.00           H  
ATOM   2696  N   SER A 180      53.340 -76.295  14.221  1.00  0.00           N  
ATOM   2697  H   SER A 180      53.918 -75.574  14.603  1.00  0.00           H  
ATOM   2698  CA  SER A 180      52.362 -76.759  15.204  1.00  0.00           C  
ATOM   2699  HA  SER A 180      52.731 -77.649  15.472  1.00  0.00           H  
ATOM   2700  C   SER A 180      50.925 -76.632  14.699  1.00  0.00           C  
ATOM   2701  O   SER A 180      50.147 -77.567  14.858  1.00  0.00           O  
ATOM   2702  CB  SER A 180      52.531 -76.011  16.528  1.00  0.00           C  
ATOM   2703  HB2 SER A 180      52.924 -76.275  17.409  1.00  0.00           H  
ATOM   2704  HB3 SER A 180      52.875 -75.959  17.466  1.00  0.00           H  
ATOM   2705  OG  SER A 180      52.458 -74.614  16.353  1.00  0.00           O  
ATOM   2706  HG  SER A 180      52.414 -73.615  16.384  1.00  0.00           H  
ATOM   2707  N   GLY A 181      50.594 -75.520  14.049  1.00  0.00           N  
ATOM   2708  H   GLY A 181      51.262 -74.806  14.262  1.00  0.00           H  
ATOM   2709  CA  GLY A 181      49.271 -75.312  13.470  1.00  0.00           C  
ATOM   2710  HA2 GLY A 181      48.998 -74.525  14.024  1.00  0.00           H  
ATOM   2711  HA3 GLY A 181      48.863 -74.490  13.867  1.00  0.00           H  
ATOM   2712  C   GLY A 181      48.972 -76.288  12.330  1.00  0.00           C  
ATOM   2713  O   GLY A 181      47.890 -76.866  12.281  1.00  0.00           O  
ATOM   2714  N   ILE A 182      49.954 -76.536  11.472  1.00  0.00           N  
ATOM   2715  H   ILE A 182      50.581 -75.861  11.861  1.00  0.00           H  
ATOM   2716  CA  ILE A 182      49.833 -77.518  10.390  1.00  0.00           C  
ATOM   2717  HA  ILE A 182      48.970 -77.026  10.273  1.00  0.00           H  
ATOM   2718  C   ILE A 182      49.671 -78.933  10.966  1.00  0.00           C  
ATOM   2719  O   ILE A 182      48.819 -79.694  10.509  1.00  0.00           O  
ATOM   2720  CB  ILE A 182      51.043 -77.428   9.440  1.00  0.00           C  
ATOM   2721  HB  ILE A 182      51.842 -77.334  10.033  1.00  0.00           H  
ATOM   2722  CG1 ILE A 182      51.110 -76.043   8.752  1.00  0.00           C  
ATOM   2723 HG12 ILE A 182      50.578 -75.271   9.100  1.00  0.00           H  
ATOM   2724 HG13 ILE A 182      50.576 -75.198   8.754  1.00  0.00           H  
ATOM   2725  CG2 ILE A 182      50.986 -78.526   8.369  1.00  0.00           C  
ATOM   2726 HG21 ILE A 182      51.418 -79.292   7.894  1.00  0.00           H  
ATOM   2727 HG22 ILE A 182      51.219 -79.364   7.876  1.00  0.00           H  
ATOM   2728 HG23 ILE A 182      51.268 -79.326   7.839  1.00  0.00           H  
ATOM   2729  CD1 ILE A 182      52.458 -75.755   8.085  1.00  0.00           C  
ATOM   2730 HD11 ILE A 182      53.356 -75.341   7.934  1.00  0.00           H  
ATOM   2731 HD12 ILE A 182      53.411 -75.586   7.833  1.00  0.00           H  
ATOM   2732 HD13 ILE A 182      53.403 -75.555   7.827  1.00  0.00           H  
ATOM   2733  N   ALA A 183      50.441 -79.272  11.987  1.00  0.00           N  
ATOM   2734  H   ALA A 183      51.088 -78.537  12.190  1.00  0.00           H  
ATOM   2735  CA  ALA A 183      50.321 -80.569  12.644  1.00  0.00           C  
ATOM   2736  HA  ALA A 183      50.886 -81.340  12.350  1.00  0.00           H  
ATOM   2737  C   ALA A 183      48.926 -80.785  13.245  1.00  0.00           C  
ATOM   2738  O   ALA A 183      48.354 -81.863  13.095  1.00  0.00           O  
ATOM   2739  CB  ALA A 183      51.408 -80.684  13.714  1.00  0.00           C  
ATOM   2740  HB1 ALA A 183      52.204 -80.475  14.281  1.00  0.00           H  
ATOM   2741  HB2 ALA A 183      51.966 -80.637  14.543  1.00  0.00           H  
ATOM   2742  HB3 ALA A 183      52.189 -80.399  14.270  1.00  0.00           H  
ATOM   2743  N   GLU A 184      48.364 -79.759  13.858  1.00  0.00           N  
ATOM   2744  H   GLU A 184      48.847 -78.894  13.997  1.00  0.00           H  
ATOM   2745  CA  GLU A 184      47.021 -79.804  14.430  1.00  0.00           C  
ATOM   2746  HA  GLU A 184      47.197 -80.370  15.235  1.00  0.00           H  
ATOM   2747  C   GLU A 184      45.944 -79.906  13.334  1.00  0.00           C  
ATOM   2748  O   GLU A 184      45.027 -80.716  13.433  1.00  0.00           O  
ATOM   2749  CB  GLU A 184      46.845 -78.571  15.329  1.00  0.00           C  
ATOM   2750  HB2 GLU A 184      47.436 -77.771  15.226  1.00  0.00           H  
ATOM   2751  HB3 GLU A 184      47.364 -77.720  15.409  1.00  0.00           H  
ATOM   2752  CG  GLU A 184      45.931 -78.833  16.521  1.00  0.00           C  
ATOM   2753  HG2 GLU A 184      45.639 -79.612  17.075  1.00  0.00           H  
ATOM   2754  HG3 GLU A 184      45.808 -79.800  16.743  1.00  0.00           H  
ATOM   2755  CD  GLU A 184      45.884 -77.667  17.523  1.00  0.00           C  
ATOM   2756  OE1 GLU A 184      45.543 -77.927  18.702  1.00  0.00           O  
ATOM   2757  OE2 GLU A 184      46.187 -76.523  17.134  1.00  0.00           O  
ATOM   2758  N   MET A 185      46.109 -79.152  12.252  1.00  0.00           N  
ATOM   2759  H   MET A 185      46.810 -78.464  12.439  1.00  0.00           H  
ATOM   2760  CA  MET A 185      45.190 -79.133  11.112  1.00  0.00           C  
ATOM   2761  HA  MET A 185      44.626 -78.686  11.807  1.00  0.00           H  
ATOM   2762  C   MET A 185      45.028 -80.504  10.448  1.00  0.00           C  
ATOM   2763  O   MET A 185      43.925 -80.885  10.051  1.00  0.00           O  
ATOM   2764  CB  MET A 185      45.721 -78.095  10.115  1.00  0.00           C  
ATOM   2765  HB2 MET A 185      46.450 -77.487  10.429  1.00  0.00           H  
ATOM   2766  HB3 MET A 185      46.500 -77.544  10.414  1.00  0.00           H  
ATOM   2767  CG  MET A 185      44.757 -77.803   8.963  1.00  0.00           C  
ATOM   2768  HG2 MET A 185      43.932 -78.217   9.347  1.00  0.00           H  
ATOM   2769  HG3 MET A 185      43.819 -77.779   9.310  1.00  0.00           H  
ATOM   2770  SD  MET A 185      45.446 -76.718   7.676  1.00  0.00           S  
ATOM   2771  CE  MET A 185      45.798 -75.216   8.612  1.00  0.00           C  
ATOM   2772  HE1 MET A 185      46.274 -74.436   9.019  1.00  0.00           H  
ATOM   2773  HE2 MET A 185      46.213 -74.572   9.255  1.00  0.00           H  
ATOM   2774  HE3 MET A 185      46.238 -74.405   8.999  1.00  0.00           H  
ATOM   2775  N   PHE A 186      46.115 -81.249  10.336  1.00  0.00           N  
ATOM   2776  H   PHE A 186      46.877 -80.693  10.668  1.00  0.00           H  
ATOM   2777  CA  PHE A 186      46.133 -82.566   9.692  1.00  0.00           C  
ATOM   2778  HA  PHE A 186      45.225 -82.354   9.329  1.00  0.00           H  
ATOM   2779  C   PHE A 186      46.183 -83.743  10.672  1.00  0.00           C  
ATOM   2780  O   PHE A 186      46.337 -84.890  10.253  1.00  0.00           O  
ATOM   2781  CB  PHE A 186      47.278 -82.608   8.683  1.00  0.00           C  
ATOM   2782  HB2 PHE A 186      48.184 -82.694   9.097  1.00  0.00           H  
ATOM   2783  HB3 PHE A 186      48.141 -82.900   9.096  1.00  0.00           H  
ATOM   2784  CG  PHE A 186      47.064 -81.710   7.489  1.00  0.00           C  
ATOM   2785  CD1 PHE A 186      46.264 -82.147   6.421  1.00  0.00           C  
ATOM   2786  HD1 PHE A 186      46.000 -83.050   6.760  1.00  0.00           H  
ATOM   2787  CD2 PHE A 186      47.664 -80.445   7.428  1.00  0.00           C  
ATOM   2788  HD2 PHE A 186      48.277 -79.965   8.056  1.00  0.00           H  
ATOM   2789  CE1 PHE A 186      46.079 -81.327   5.297  1.00  0.00           C  
ATOM   2790  HE1 PHE A 186      45.785 -81.517   4.360  1.00  0.00           H  
ATOM   2791  CE2 PHE A 186      47.480 -79.621   6.310  1.00  0.00           C  
ATOM   2792  HE2 PHE A 186      47.920 -78.723   6.339  1.00  0.00           H  
ATOM   2793  CZ  PHE A 186      46.690 -80.064   5.241  1.00  0.00           C  
ATOM   2794  HZ  PHE A 186      46.741 -79.175   4.786  1.00  0.00           H  
ATOM   2795  N   ASN A 187      46.045 -83.476  11.964  1.00  0.00           N  
ATOM   2796  H   ASN A 187      46.213 -82.595  12.407  1.00  0.00           H  
ATOM   2797  CA  ASN A 187      46.120 -84.496  13.005  1.00  0.00           C  
ATOM   2798  HA  ASN A 187      46.204 -84.029  13.885  1.00  0.00           H  
ATOM   2799  C   ASN A 187      47.440 -85.297  12.969  1.00  0.00           C  
ATOM   2800  O   ASN A 187      47.474 -86.515  13.153  1.00  0.00           O  
ATOM   2801  CB  ASN A 187      44.825 -85.333  12.954  1.00  0.00           C  
ATOM   2802  HB2 ASN A 187      44.386 -85.319  12.056  1.00  0.00           H  
ATOM   2803  HB3 ASN A 187      44.384 -85.515  12.075  1.00  0.00           H  
ATOM   2804  CG  ASN A 187      44.264 -85.684  14.315  1.00  0.00           C  
ATOM   2805  ND2 ASN A 187      43.306 -86.581  14.346  1.00  0.00           N  
ATOM   2806 HD21 ASN A 187      42.511 -87.093  14.671  1.00  0.00           H  
ATOM   2807 HD22 ASN A 187      42.684 -87.167  14.865  1.00  0.00           H  
ATOM   2808  OD1 ASN A 187      44.622 -85.161  15.350  1.00  0.00           O  
ATOM   2809  N   SER A 188      48.520 -84.590  12.683  1.00  0.00           N  
ATOM   2810  H   SER A 188      48.552 -83.600  12.820  1.00  0.00           H  
ATOM   2811  CA  SER A 188      49.895 -85.093  12.688  1.00  0.00           C  
ATOM   2812  HA  SER A 188      49.862 -86.081  12.840  1.00  0.00           H  
ATOM   2813  C   SER A 188      50.641 -84.586  13.930  1.00  0.00           C  
ATOM   2814  O   SER A 188      50.037 -84.096  14.884  1.00  0.00           O  
ATOM   2815  CB  SER A 188      50.574 -84.683  11.369  1.00  0.00           C  
ATOM   2816  HB2 SER A 188      50.299 -83.762  11.094  1.00  0.00           H  
ATOM   2817  HB3 SER A 188      50.726 -83.745  11.056  1.00  0.00           H  
ATOM   2818  OG  SER A 188      51.794 -85.371  11.196  1.00  0.00           O  
ATOM   2819  HG  SER A 188      52.762 -85.486  11.419  1.00  0.00           H  
ATOM   2820  N   THR A 189      51.960 -84.709  13.932  1.00  0.00           N  
ATOM   2821  H   THR A 189      52.745 -85.138  13.486  1.00  0.00           H  
ATOM   2822  CA  THR A 189      52.794 -84.185  15.019  1.00  0.00           C  
ATOM   2823  HA  THR A 189      52.516 -83.612  15.790  1.00  0.00           H  
ATOM   2824  C   THR A 189      53.842 -83.224  14.480  1.00  0.00           C  
ATOM   2825  O   THR A 189      54.424 -83.466  13.421  1.00  0.00           O  
ATOM   2826  CB  THR A 189      53.460 -85.300  15.844  1.00  0.00           C  
ATOM   2827  HB  THR A 189      54.034 -84.967  16.592  1.00  0.00           H  
ATOM   2828  CG2 THR A 189      52.452 -86.288  16.427  1.00  0.00           C  
ATOM   2829 HG21 THR A 189      51.909 -86.442  17.253  1.00  0.00           H  
ATOM   2830 HG22 THR A 189      52.174 -86.849  17.207  1.00  0.00           H  
ATOM   2831 HG23 THR A 189      51.684 -86.557  17.009  1.00  0.00           H  
ATOM   2832  OG1 THR A 189      54.377 -86.036  15.080  1.00  0.00           O  
ATOM   2833  HG1 THR A 189      55.270 -86.382  14.792  1.00  0.00           H  
ATOM   2834  N   SER A 190      54.148 -82.174  15.223  1.00  0.00           N  
ATOM   2835  H   SER A 190      53.822 -81.953  16.142  1.00  0.00           H  
ATOM   2836  CA  SER A 190      55.195 -81.218  14.845  1.00  0.00           C  
ATOM   2837  HA  SER A 190      54.844 -80.388  14.412  1.00  0.00           H  
ATOM   2838  C   SER A 190      56.542 -81.908  14.633  1.00  0.00           C  
ATOM   2839  O   SER A 190      57.223 -81.623  13.658  1.00  0.00           O  
ATOM   2840  CB  SER A 190      55.347 -80.133  15.909  1.00  0.00           C  
ATOM   2841  HB2 SER A 190      56.065 -79.751  16.491  1.00  0.00           H  
ATOM   2842  HB3 SER A 190      56.072 -79.664  16.413  1.00  0.00           H  
ATOM   2843  OG  SER A 190      54.099 -79.548  16.210  1.00  0.00           O  
ATOM   2844  HG  SER A 190      53.485 -78.931  16.702  1.00  0.00           H  
ATOM   2845  N   ALA A 191      56.883 -82.864  15.483  1.00  0.00           N  
ATOM   2846  H   ALA A 191      56.439 -82.628  16.347  1.00  0.00           H  
ATOM   2847  CA  ALA A 191      58.115 -83.636  15.348  1.00  0.00           C  
ATOM   2848  HA  ALA A 191      58.864 -82.975  15.400  1.00  0.00           H  
ATOM   2849  C   ALA A 191      58.170 -84.426  14.031  1.00  0.00           C  
ATOM   2850  O   ALA A 191      59.198 -84.430  13.361  1.00  0.00           O  
ATOM   2851  CB  ALA A 191      58.239 -84.564  16.557  1.00  0.00           C  
ATOM   2852  HB1 ALA A 191      58.658 -84.971  17.368  1.00  0.00           H  
ATOM   2853  HB2 ALA A 191      58.430 -84.735  17.524  1.00  0.00           H  
ATOM   2854  HB3 ALA A 191      58.629 -84.965  17.386  1.00  0.00           H  
ATOM   2855  N   ALA A 192      57.064 -85.048  13.627  1.00  0.00           N  
ATOM   2856  H   ALA A 192      56.533 -84.938  14.467  1.00  0.00           H  
ATOM   2857  CA  ALA A 192      57.005 -85.804  12.381  1.00  0.00           C  
ATOM   2858  HA  ALA A 192      57.926 -86.134  12.590  1.00  0.00           H  
ATOM   2859  C   ALA A 192      57.139 -84.904  11.143  1.00  0.00           C  
ATOM   2860  O   ALA A 192      57.770 -85.303  10.166  1.00  0.00           O  
ATOM   2861  CB  ALA A 192      55.694 -86.592  12.350  1.00  0.00           C  
ATOM   2862  HB1 ALA A 192      54.966 -86.889  12.968  1.00  0.00           H  
ATOM   2863  HB2 ALA A 192      54.883 -86.664  12.931  1.00  0.00           H  
ATOM   2864  HB3 ALA A 192      54.928 -87.161  12.649  1.00  0.00           H  
ATOM   2865  N   ILE A 193      56.581 -83.696  11.191  1.00  0.00           N  
ATOM   2866  H   ILE A 193      56.468 -83.158  12.026  1.00  0.00           H  
ATOM   2867  CA  ILE A 193      56.713 -82.714  10.110  1.00  0.00           C  
ATOM   2868  HA  ILE A 193      56.818 -83.483   9.479  1.00  0.00           H  
ATOM   2869  C   ILE A 193      58.147 -82.190  10.046  1.00  0.00           C  
ATOM   2870  O   ILE A 193      58.742 -82.186   8.974  1.00  0.00           O  
ATOM   2871  CB  ILE A 193      55.695 -81.565  10.272  1.00  0.00           C  
ATOM   2872  HB  ILE A 193      55.846 -80.990  11.076  1.00  0.00           H  
ATOM   2873  CG1 ILE A 193      54.251 -82.111  10.198  1.00  0.00           C  
ATOM   2874 HG12 ILE A 193      54.587 -83.049  10.284  1.00  0.00           H  
ATOM   2875 HG13 ILE A 193      54.256 -83.099  10.046  1.00  0.00           H  
ATOM   2876  CG2 ILE A 193      55.909 -80.492   9.194  1.00  0.00           C  
ATOM   2877 HG21 ILE A 193      56.315 -79.606   8.970  1.00  0.00           H  
ATOM   2878 HG22 ILE A 193      56.261 -79.625   8.841  1.00  0.00           H  
ATOM   2879 HG23 ILE A 193      56.334 -79.655   8.848  1.00  0.00           H  
ATOM   2880  CD1 ILE A 193      53.177 -81.077  10.550  1.00  0.00           C  
ATOM   2881 HD11 ILE A 193      52.746 -80.230  10.863  1.00  0.00           H  
ATOM   2882 HD12 ILE A 193      52.767 -80.265  10.967  1.00  0.00           H  
ATOM   2883 HD13 ILE A 193      52.746 -80.233  10.868  1.00  0.00           H  
ATOM   2884  N   THR A 194      58.717 -81.803  11.173  1.00  0.00           N  
ATOM   2885  H   THR A 194      58.535 -81.702  12.151  1.00  0.00           H  
ATOM   2886  CA  THR A 194      60.093 -81.291  11.246  1.00  0.00           C  
ATOM   2887  HA  THR A 194      60.459 -80.381  11.052  1.00  0.00           H  
ATOM   2888  C   THR A 194      61.096 -82.336  10.762  1.00  0.00           C  
ATOM   2889  O   THR A 194      61.888 -82.060   9.866  1.00  0.00           O  
ATOM   2890  CB  THR A 194      60.431 -80.842  12.673  1.00  0.00           C  
ATOM   2891  HB  THR A 194      60.650 -81.419  13.460  1.00  0.00           H  
ATOM   2892  CG2 THR A 194      61.784 -80.148  12.772  1.00  0.00           C  
ATOM   2893 HG21 THR A 194      62.684 -79.767  12.983  1.00  0.00           H  
ATOM   2894 HG22 THR A 194      62.615 -79.595  12.829  1.00  0.00           H  
ATOM   2895 HG23 THR A 194      62.716 -79.799  12.872  1.00  0.00           H  
ATOM   2896  OG1 THR A 194      59.483 -79.917  13.140  1.00  0.00           O  
ATOM   2897  HG1 THR A 194      58.996 -79.183  13.613  1.00  0.00           H  
ATOM   2898  N   GLU A 195      61.008 -83.551  11.278  1.00  0.00           N  
ATOM   2899  H   GLU A 195      60.470 -83.391  12.106  1.00  0.00           H  
ATOM   2900  CA  GLU A 195      61.910 -84.639  10.886  1.00  0.00           C  
ATOM   2901  HA  GLU A 195      62.782 -84.181  11.061  1.00  0.00           H  
ATOM   2902  C   GLU A 195      61.654 -85.095   9.436  1.00  0.00           C  
ATOM   2903  O   GLU A 195      62.588 -85.408   8.707  1.00  0.00           O  
ATOM   2904  CB  GLU A 195      61.755 -85.800  11.890  1.00  0.00           C  
ATOM   2905  HB2 GLU A 195      61.390 -85.554  12.788  1.00  0.00           H  
ATOM   2906  HB3 GLU A 195      61.263 -85.809  12.760  1.00  0.00           H  
ATOM   2907  CG  GLU A 195      62.905 -86.814  11.820  1.00  0.00           C  
ATOM   2908  HG2 GLU A 195      63.852 -86.591  11.587  1.00  0.00           H  
ATOM   2909  HG3 GLU A 195      63.787 -86.383  11.629  1.00  0.00           H  
ATOM   2910  CD  GLU A 195      62.751 -88.015  12.774  1.00  0.00           C  
ATOM   2911  OE1 GLU A 195      63.692 -88.843  12.829  1.00  0.00           O  
ATOM   2912  OE2 GLU A 195      61.704 -88.167  13.429  1.00  0.00           O  
ATOM   2913  N   GLY A 196      60.401 -85.100   9.014  1.00  0.00           N  
ATOM   2914  H   GLY A 196      60.017 -84.552   9.757  1.00  0.00           H  
ATOM   2915  CA  GLY A 196      60.003 -85.504   7.670  1.00  0.00           C  
ATOM   2916  HA2 GLY A 196      59.478 -86.322   7.434  1.00  0.00           H  
ATOM   2917  HA3 GLY A 196      59.543 -86.355   7.924  1.00  0.00           H  
ATOM   2918  C   GLY A 196      60.486 -84.566   6.565  1.00  0.00           C  
ATOM   2919  O   GLY A 196      60.729 -85.034   5.455  1.00  0.00           O  
ATOM   2920  N   ASN A 197      60.651 -83.291   6.854  1.00  0.00           N  
ATOM   2921  H   ASN A 197      60.627 -82.858   7.755  1.00  0.00           H  
ATOM   2922  CA  ASN A 197      61.121 -82.263   5.916  1.00  0.00           C  
ATOM   2923  HA  ASN A 197      61.317 -82.703   5.040  1.00  0.00           H  
ATOM   2924  C   ASN A 197      62.572 -81.818   6.166  1.00  0.00           C  
ATOM   2925  O   ASN A 197      62.995 -80.819   5.589  1.00  0.00           O  
ATOM   2926  CB  ASN A 197      60.161 -81.063   5.934  1.00  0.00           C  
ATOM   2927  HB2 ASN A 197      60.483 -80.240   6.402  1.00  0.00           H  
ATOM   2928  HB3 ASN A 197      60.538 -80.296   6.454  1.00  0.00           H  
ATOM   2929  CG  ASN A 197      58.778 -81.410   5.425  1.00  0.00           C  
ATOM   2930  ND2 ASN A 197      57.885 -81.783   6.311  1.00  0.00           N  
ATOM   2931 HD21 ASN A 197      57.340 -81.887   7.143  1.00  0.00           H  
ATOM   2932 HD22 ASN A 197      57.405 -81.973   7.168  1.00  0.00           H  
ATOM   2933  OD1 ASN A 197      58.475 -81.333   4.249  1.00  0.00           O  
ATOM   2934  N   GLU A 198      63.290 -82.515   7.043  1.00  0.00           N  
ATOM   2935  H   GLU A 198      62.743 -83.018   7.712  1.00  0.00           H  
ATOM   2936  CA  GLU A 198      64.672 -82.160   7.416  1.00  0.00           C  
ATOM   2937  HA  GLU A 198      65.282 -82.303   8.196  1.00  0.00           H  
ATOM   2938  C   GLU A 198      64.826 -80.690   7.842  1.00  0.00           C  
ATOM   2939  O   GLU A 198      65.814 -80.022   7.537  1.00  0.00           O  
ATOM   2940  CB  GLU A 198      65.661 -82.584   6.317  1.00  0.00           C  
ATOM   2941  HB2 GLU A 198      66.395 -81.942   6.095  1.00  0.00           H  
ATOM   2942  HB3 GLU A 198      66.413 -81.976   6.064  1.00  0.00           H  
ATOM   2943  CG  GLU A 198      65.630 -84.097   6.066  1.00  0.00           C  
ATOM   2944  HG2 GLU A 198      65.194 -84.526   6.857  1.00  0.00           H  
ATOM   2945  HG3 GLU A 198      65.274 -84.583   6.864  1.00  0.00           H  
ATOM   2946  CD  GLU A 198      66.566 -84.572   4.950  1.00  0.00           C  
ATOM   2947  OE1 GLU A 198      66.572 -85.808   4.723  1.00  0.00           O  
ATOM   2948  OE2 GLU A 198      67.249 -83.738   4.324  1.00  0.00           O  
ATOM   2949  N   LEU A 199      63.828 -80.169   8.544  1.00  0.00           N  
ATOM   2950  H   LEU A 199      63.486 -80.447   9.442  1.00  0.00           H  
ATOM   2951  CA  LEU A 199      63.839 -78.781   8.982  1.00  0.00           C  
ATOM   2952  HA  LEU A 199      64.180 -78.110   8.324  1.00  0.00           H  
ATOM   2953  C   LEU A 199      64.871 -78.595  10.092  1.00  0.00           C  
ATOM   2954  O   LEU A 199      64.824 -79.256  11.130  1.00  0.00           O  
ATOM   2955  CB  LEU A 199      62.440 -78.347   9.442  1.00  0.00           C  
ATOM   2956  HB2 LEU A 199      62.343 -77.974  10.365  1.00  0.00           H  
ATOM   2957  HB3 LEU A 199      62.598 -78.028  10.376  1.00  0.00           H  
ATOM   2958  CG  LEU A 199      61.372 -78.349   8.335  1.00  0.00           C  
ATOM   2959  HG  LEU A 199      61.824 -79.184   8.020  1.00  0.00           H  
ATOM   2960  CD1 LEU A 199      59.995 -78.084   8.934  1.00  0.00           C  
ATOM   2961 HD11 LEU A 199      59.523 -77.553   9.638  1.00  0.00           H  
ATOM   2962 HD12 LEU A 199      59.178 -77.715   9.377  1.00  0.00           H  
ATOM   2963 HD13 LEU A 199      59.394 -77.910   9.715  1.00  0.00           H  
ATOM   2964  CD2 LEU A 199      61.635 -77.275   7.284  1.00  0.00           C  
ATOM   2965 HD21 LEU A 199      62.132 -76.456   6.997  1.00  0.00           H  
ATOM   2966 HD22 LEU A 199      61.844 -76.446   6.765  1.00  0.00           H  
ATOM   2967 HD23 LEU A 199      61.826 -76.355   6.940  1.00  0.00           H  
ATOM   2968  N   THR A 200      65.762 -77.642   9.868  1.00  0.00           N  
ATOM   2969  H   THR A 200      65.816 -76.942   9.155  1.00  0.00           H  
ATOM   2970  CA  THR A 200      66.782 -77.252  10.856  1.00  0.00           C  
ATOM   2971  HA  THR A 200      67.031 -77.832  11.632  1.00  0.00           H  
ATOM   2972  C   THR A 200      66.291 -76.181  11.827  1.00  0.00           C  
ATOM   2973  O   THR A 200      66.920 -75.931  12.853  1.00  0.00           O  
ATOM   2974  CB  THR A 200      68.046 -76.754  10.148  1.00  0.00           C  
ATOM   2975  HB  THR A 200      68.781 -76.289  10.641  1.00  0.00           H  
ATOM   2976  CG2 THR A 200      68.738 -77.863   9.358  1.00  0.00           C  
ATOM   2977 HG21 THR A 200      69.482 -78.279   8.835  1.00  0.00           H  
ATOM   2978 HG22 THR A 200      69.620 -78.132   8.971  1.00  0.00           H  
ATOM   2979 HG23 THR A 200      69.429 -78.453   8.940  1.00  0.00           H  
ATOM   2980  OG1 THR A 200      67.724 -75.731   9.235  1.00  0.00           O  
ATOM   2981  HG1 THR A 200      67.854 -74.748   9.102  1.00  0.00           H  
ATOM   2982  N   SER A 201      65.186 -75.537  11.485  1.00  0.00           N  
ATOM   2983  H   SER A 201      64.704 -75.666  10.619  1.00  0.00           H  
ATOM   2984  CA  SER A 201      64.526 -74.532  12.310  1.00  0.00           C  
ATOM   2985  HA  SER A 201      64.965 -74.617  13.205  1.00  0.00           H  
ATOM   2986  C   SER A 201      63.014 -74.610  12.118  1.00  0.00           C  
ATOM   2987  O   SER A 201      62.535 -75.179  11.141  1.00  0.00           O  
ATOM   2988  CB  SER A 201      65.052 -73.136  11.953  1.00  0.00           C  
ATOM   2989  HB2 SER A 201      65.526 -72.528  12.590  1.00  0.00           H  
ATOM   2990  HB3 SER A 201      65.498 -72.486  12.568  1.00  0.00           H  
ATOM   2991  OG  SER A 201      64.599 -72.715  10.682  1.00  0.00           O  
ATOM   2992  HG  SER A 201      64.437 -72.106   9.905  1.00  0.00           H  
ATOM   2993  N   ASP A 202      62.274 -73.972  13.005  1.00  0.00           N  
ATOM   2994  H   ASP A 202      62.816 -73.439  13.655  1.00  0.00           H  
ATOM   2995  CA  ASP A 202      60.813 -73.875  12.885  1.00  0.00           C  
ATOM   2996  HA  ASP A 202      60.702 -74.844  12.662  1.00  0.00           H  
ATOM   2997  C   ASP A 202      60.348 -72.872  11.812  1.00  0.00           C  
ATOM   2998  O   ASP A 202      59.152 -72.626  11.655  1.00  0.00           O  
ATOM   2999  CB  ASP A 202      60.213 -73.550  14.262  1.00  0.00           C  
ATOM   3000  HB2 ASP A 202      60.135 -72.589  14.527  1.00  0.00           H  
ATOM   3001  HB3 ASP A 202      59.877 -72.630  14.465  1.00  0.00           H  
ATOM   3002  CG  ASP A 202      60.403 -74.666  15.291  1.00  0.00           C  
ATOM   3003  OD1 ASP A 202      60.490 -75.844  14.887  1.00  0.00           O  
ATOM   3004  OD2 ASP A 202      60.443 -74.326  16.493  1.00  0.00           O  
ATOM   3005  N   ASN A 203      61.271 -72.280  11.075  1.00  0.00           N  
ATOM   3006  H   ASN A 203      62.164 -72.182  11.513  1.00  0.00           H  
ATOM   3007  CA  ASN A 203      60.955 -71.329  10.022  1.00  0.00           C  
ATOM   3008  HA  ASN A 203      60.358 -70.699  10.518  1.00  0.00           H  
ATOM   3009  C   ASN A 203      60.523 -72.059   8.752  1.00  0.00           C  
ATOM   3010  O   ASN A 203      61.324 -72.692   8.073  1.00  0.00           O  
ATOM   3011  CB  ASN A 203      62.144 -70.401   9.765  1.00  0.00           C  
ATOM   3012  HB2 ASN A 203      62.870 -70.428   9.078  1.00  0.00           H  
ATOM   3013  HB3 ASN A 203      62.891 -70.135   9.156  1.00  0.00           H  
ATOM   3014  CG  ASN A 203      62.383 -69.402  10.881  1.00  0.00           C  
ATOM   3015  ND2 ASN A 203      63.584 -68.883  10.978  1.00  0.00           N  
ATOM   3016 HD21 ASN A 203      64.400 -68.374  11.253  1.00  0.00           H  
ATOM   3017 HD22 ASN A 203      64.407 -68.376  11.235  1.00  0.00           H  
ATOM   3018  OD1 ASN A 203      61.513 -69.047  11.649  1.00  0.00           O  
ATOM   3019  N   ILE A 204      59.265 -71.879   8.422  1.00  0.00           N  
ATOM   3020  H   ILE A 204      59.188 -71.239   9.187  1.00  0.00           H  
ATOM   3021  CA  ILE A 204      58.679 -72.291   7.149  1.00  0.00           C  
ATOM   3022  HA  ILE A 204      59.647 -72.324   6.901  1.00  0.00           H  
ATOM   3023  C   ILE A 204      58.243 -71.055   6.369  1.00  0.00           C  
ATOM   3024  O   ILE A 204      57.811 -70.059   6.954  1.00  0.00           O  
ATOM   3025  CB  ILE A 204      57.532 -73.298   7.355  1.00  0.00           C  
ATOM   3026  HB  ILE A 204      56.940 -73.499   6.575  1.00  0.00           H  
ATOM   3027  CG1 ILE A 204      56.436 -72.746   8.294  1.00  0.00           C  
ATOM   3028 HG12 ILE A 204      56.671 -71.994   8.910  1.00  0.00           H  
ATOM   3029 HG13 ILE A 204      56.862 -71.930   8.685  1.00  0.00           H  
ATOM   3030  CG2 ILE A 204      58.118 -74.626   7.863  1.00  0.00           C  
ATOM   3031 HG21 ILE A 204      58.569 -75.230   8.520  1.00  0.00           H  
ATOM   3032 HG22 ILE A 204      58.638 -75.287   8.404  1.00  0.00           H  
ATOM   3033 HG23 ILE A 204      58.506 -75.401   8.361  1.00  0.00           H  
ATOM   3034  CD1 ILE A 204      55.219 -73.660   8.433  1.00  0.00           C  
ATOM   3035 HD11 ILE A 204      54.759 -74.236   9.109  1.00  0.00           H  
ATOM   3036 HD12 ILE A 204      54.499 -74.087   8.980  1.00  0.00           H  
ATOM   3037 HD13 ILE A 204      54.283 -73.898   8.693  1.00  0.00           H  
ATOM   3038  N   PHE A 205      58.352 -71.108   5.054  1.00  0.00           N  
ATOM   3039  H   PHE A 205      59.000 -71.862   4.951  1.00  0.00           H  
ATOM   3040  CA  PHE A 205      58.046 -69.982   4.182  1.00  0.00           C  
ATOM   3041  HA  PHE A 205      58.177 -69.196   4.787  1.00  0.00           H  
ATOM   3042  C   PHE A 205      56.674 -70.135   3.537  1.00  0.00           C  
ATOM   3043  O   PHE A 205      56.262 -71.225   3.152  1.00  0.00           O  
ATOM   3044  CB  PHE A 205      59.153 -69.811   3.148  1.00  0.00           C  
ATOM   3045  HB2 PHE A 205      59.272 -69.522   2.198  1.00  0.00           H  
ATOM   3046  HB3 PHE A 205      59.276 -69.804   2.156  1.00  0.00           H  
ATOM   3047  CG  PHE A 205      60.507 -69.515   3.759  1.00  0.00           C  
ATOM   3048  CD1 PHE A 205      60.818 -68.218   4.202  1.00  0.00           C  
ATOM   3049  HD1 PHE A 205      60.268 -67.383   4.177  1.00  0.00           H  
ATOM   3050  CD2 PHE A 205      61.457 -70.536   3.909  1.00  0.00           C  
ATOM   3051  HD2 PHE A 205      61.616 -71.383   3.402  1.00  0.00           H  
ATOM   3052  CE1 PHE A 205      62.060 -67.941   4.788  1.00  0.00           C  
ATOM   3053  HE1 PHE A 205      62.487 -67.216   5.328  1.00  0.00           H  
ATOM   3054  CE2 PHE A 205      62.705 -70.265   4.498  1.00  0.00           C  
ATOM   3055  HE2 PHE A 205      63.464 -70.817   4.844  1.00  0.00           H  
ATOM   3056  CZ  PHE A 205      63.003 -68.964   4.934  1.00  0.00           C  
ATOM   3057  HZ  PHE A 205      63.804 -68.550   5.367  1.00  0.00           H  
ATOM   3058  N   PHE A 206      55.993 -69.016   3.384  1.00  0.00           N  
ATOM   3059  H   PHE A 206      56.821 -68.584   3.027  1.00  0.00           H  
ATOM   3060  CA  PHE A 206      54.724 -68.950   2.672  1.00  0.00           C  
ATOM   3061  HA  PHE A 206      54.540 -69.457   3.514  1.00  0.00           H  
ATOM   3062  C   PHE A 206      54.876 -69.457   1.230  1.00  0.00           C  
ATOM   3063  O   PHE A 206      55.918 -69.259   0.612  1.00  0.00           O  
ATOM   3064  CB  PHE A 206      54.227 -67.500   2.717  1.00  0.00           C  
ATOM   3065  HB2 PHE A 206      54.843 -66.875   3.197  1.00  0.00           H  
ATOM   3066  HB3 PHE A 206      54.639 -66.829   3.334  1.00  0.00           H  
ATOM   3067  CG  PHE A 206      52.933 -67.260   1.975  1.00  0.00           C  
ATOM   3068  CD1 PHE A 206      52.900 -66.398   0.868  1.00  0.00           C  
ATOM   3069  HD1 PHE A 206      53.676 -65.768   0.853  1.00  0.00           H  
ATOM   3070  CD2 PHE A 206      51.757 -67.900   2.381  1.00  0.00           C  
ATOM   3071  HD2 PHE A 206      52.210 -68.160   3.234  1.00  0.00           H  
ATOM   3072  CE1 PHE A 206      51.697 -66.177   0.179  1.00  0.00           C  
ATOM   3073  HE1 PHE A 206      52.014 -65.328  -0.243  1.00  0.00           H  
ATOM   3074  CE2 PHE A 206      50.556 -67.690   1.688  1.00  0.00           C  
ATOM   3075  HE2 PHE A 206      49.668 -67.777   2.140  1.00  0.00           H  
ATOM   3076  CZ  PHE A 206      50.523 -66.826   0.587  1.00  0.00           C  
ATOM   3077  HZ  PHE A 206      49.765 -66.181   0.493  1.00  0.00           H  
ATOM   3078  N   PHE A 207      53.842 -70.117   0.723  1.00  0.00           N  
ATOM   3079  H   PHE A 207      53.194 -69.819   1.423  1.00  0.00           H  
ATOM   3080  CA  PHE A 207      53.842 -70.687  -0.630  1.00  0.00           C  
ATOM   3081  HA  PHE A 207      53.024 -71.256  -0.548  1.00  0.00           H  
ATOM   3082  C   PHE A 207      54.921 -71.752  -0.892  1.00  0.00           C  
ATOM   3083  O   PHE A 207      55.314 -71.984  -2.030  1.00  0.00           O  
ATOM   3084  CB  PHE A 207      53.808 -69.568  -1.683  1.00  0.00           C  
ATOM   3085  HB2 PHE A 207      54.465 -68.817  -1.742  1.00  0.00           H  
ATOM   3086  HB3 PHE A 207      54.545 -68.893  -1.717  1.00  0.00           H  
ATOM   3087  CG  PHE A 207      52.498 -69.471  -2.415  1.00  0.00           C  
ATOM   3088  CD1 PHE A 207      52.349 -70.076  -3.672  1.00  0.00           C  
ATOM   3089  HD1 PHE A 207      53.338 -70.180  -3.778  1.00  0.00           H  
ATOM   3090  CD2 PHE A 207      51.424 -68.763  -1.860  1.00  0.00           C  
ATOM   3091  HD2 PHE A 207      51.578 -68.415  -0.935  1.00  0.00           H  
ATOM   3092  CE1 PHE A 207      51.148 -69.958  -4.381  1.00  0.00           C  
ATOM   3093  HE1 PHE A 207      51.387 -70.032  -5.349  1.00  0.00           H  
ATOM   3094  CE2 PHE A 207      50.218 -68.639  -2.564  1.00  0.00           C  
ATOM   3095  HE2 PHE A 207      49.830 -67.847  -2.092  1.00  0.00           H  
ATOM   3096  CZ  PHE A 207      50.080 -69.232  -3.830  1.00  0.00           C  
ATOM   3097  HZ  PHE A 207      49.266 -68.687  -4.034  1.00  0.00           H  
ATOM   3098  N   THR A 208      55.377 -72.407   0.152  1.00  0.00           N  
ATOM   3099  H   THR A 208      55.213 -71.918   1.009  1.00  0.00           H  
ATOM   3100  CA  THR A 208      56.279 -73.552   0.013  1.00  0.00           C  
ATOM   3101  HA  THR A 208      56.866 -73.473  -0.793  1.00  0.00           H  
ATOM   3102  C   THR A 208      55.576 -74.852   0.381  1.00  0.00           C  
ATOM   3103  O   THR A 208      54.760 -74.868   1.304  1.00  0.00           O  
ATOM   3104  CB  THR A 208      57.569 -73.391   0.824  1.00  0.00           C  
ATOM   3105  HB  THR A 208      58.356 -73.997   0.940  1.00  0.00           H  
ATOM   3106  CG2 THR A 208      58.378 -72.183   0.372  1.00  0.00           C  
ATOM   3107 HG21 THR A 208      58.864 -71.321   0.518  1.00  0.00           H  
ATOM   3108 HG22 THR A 208      58.913 -71.346   0.489  1.00  0.00           H  
ATOM   3109 HG23 THR A 208      58.878 -71.317   0.389  1.00  0.00           H  
ATOM   3110  OG1 THR A 208      57.316 -73.253   2.190  1.00  0.00           O  
ATOM   3111  HG1 THR A 208      57.170 -72.768   3.052  1.00  0.00           H  
ATOM   3112  N   PRO A 209      55.858 -75.945  -0.328  1.00  0.00           N  
ATOM   3113  CA  PRO A 209      55.305 -77.244   0.012  1.00  0.00           C  
ATOM   3114  HA  PRO A 209      54.761 -76.691   0.643  1.00  0.00           H  
ATOM   3115  C   PRO A 209      56.059 -77.873   1.191  1.00  0.00           C  
ATOM   3116  O   PRO A 209      57.285 -77.968   1.183  1.00  0.00           O  
ATOM   3117  CB  PRO A 209      55.423 -78.065  -1.270  1.00  0.00           C  
ATOM   3118  HB2 PRO A 209      55.104 -79.007  -1.375  1.00  0.00           H  
ATOM   3119  HB3 PRO A 209      54.660 -78.706  -1.351  1.00  0.00           H  
ATOM   3120  CG  PRO A 209      56.650 -77.479  -1.961  1.00  0.00           C  
ATOM   3121  HG2 PRO A 209      57.549 -77.608  -2.380  1.00  0.00           H  
ATOM   3122  HG3 PRO A 209      57.565 -77.670  -2.318  1.00  0.00           H  
ATOM   3123  CD  PRO A 209      56.633 -76.012  -1.548  1.00  0.00           C  
ATOM   3124  HD2 PRO A 209      56.991 -75.083  -1.646  1.00  0.00           H  
ATOM   3125  HD3 PRO A 209      57.189 -75.208  -1.759  1.00  0.00           H  
ATOM   3126  N   VAL A 210      55.300 -78.358   2.159  1.00  0.00           N  
ATOM   3127  H   VAL A 210      54.596 -77.648   2.177  1.00  0.00           H  
ATOM   3128  CA  VAL A 210      55.794 -79.163   3.279  1.00  0.00           C  
ATOM   3129  HA  VAL A 210      56.772 -78.956   3.274  1.00  0.00           H  
ATOM   3130  C   VAL A 210      55.132 -80.534   3.246  1.00  0.00           C  
ATOM   3131  O   VAL A 210      53.944 -80.648   2.951  1.00  0.00           O  
ATOM   3132  CB  VAL A 210      55.556 -78.531   4.668  1.00  0.00           C  
ATOM   3133  HB  VAL A 210      55.186 -79.202   5.311  1.00  0.00           H  
ATOM   3134  CG1 VAL A 210      56.881 -78.424   5.431  1.00  0.00           C  
ATOM   3135 HG11 VAL A 210      57.711 -78.353   5.984  1.00  0.00           H  
ATOM   3136 HG12 VAL A 210      57.785 -78.276   5.833  1.00  0.00           H  
ATOM   3137 HG13 VAL A 210      57.680 -78.347   6.028  1.00  0.00           H  
ATOM   3138  CG2 VAL A 210      54.910 -77.158   4.653  1.00  0.00           C  
ATOM   3139 HG21 VAL A 210      54.726 -76.175   4.653  1.00  0.00           H  
ATOM   3140 HG22 VAL A 210      54.751 -76.174   4.728  1.00  0.00           H  
ATOM   3141 HG23 VAL A 210      54.860 -76.160   4.679  1.00  0.00           H  
ATOM   3142  N   LEU A 211      55.875 -81.561   3.578  1.00  0.00           N  
ATOM   3143  H   LEU A 211      56.749 -81.160   3.853  1.00  0.00           H  
ATOM   3144  CA  LEU A 211      55.335 -82.906   3.723  1.00  0.00           C  
ATOM   3145  HA  LEU A 211      54.795 -82.508   2.982  1.00  0.00           H  
ATOM   3146  C   LEU A 211      54.784 -83.105   5.136  1.00  0.00           C  
ATOM   3147  O   LEU A 211      55.504 -82.955   6.124  1.00  0.00           O  
ATOM   3148  CB  LEU A 211      56.407 -83.948   3.396  1.00  0.00           C  
ATOM   3149  HB2 LEU A 211      56.894 -84.330   4.181  1.00  0.00           H  
ATOM   3150  HB3 LEU A 211      56.872 -84.261   4.224  1.00  0.00           H  
ATOM   3151  CG  LEU A 211      56.785 -84.001   1.906  1.00  0.00           C  
ATOM   3152  HG  LEU A 211      57.055 -83.043   1.807  1.00  0.00           H  
ATOM   3153  CD1 LEU A 211      57.985 -84.925   1.727  1.00  0.00           C  
ATOM   3154 HD11 LEU A 211      58.864 -85.340   1.961  1.00  0.00           H  
ATOM   3155 HD12 LEU A 211      58.963 -85.068   1.881  1.00  0.00           H  
ATOM   3156 HD13 LEU A 211      58.887 -85.335   1.861  1.00  0.00           H  
ATOM   3157  CD2 LEU A 211      55.637 -84.533   1.044  1.00  0.00           C  
ATOM   3158 HD21 LEU A 211      54.746 -84.335   0.635  1.00  0.00           H  
ATOM   3159 HD22 LEU A 211      54.936 -84.910   0.439  1.00  0.00           H  
ATOM   3160 HD23 LEU A 211      54.906 -84.375   0.381  1.00  0.00           H  
ATOM   3161  N   VAL A 212      53.521 -83.476   5.204  1.00  0.00           N  
ATOM   3162  H   VAL A 212      53.009 -83.318   4.360  1.00  0.00           H  
ATOM   3163  CA  VAL A 212      52.831 -83.788   6.455  1.00  0.00           C  
ATOM   3164  HA  VAL A 212      53.505 -83.395   7.080  1.00  0.00           H  
ATOM   3165  C   VAL A 212      52.591 -85.297   6.510  1.00  0.00           C  
ATOM   3166  O   VAL A 212      51.788 -85.809   5.731  1.00  0.00           O  
ATOM   3167  CB  VAL A 212      51.521 -82.995   6.580  1.00  0.00           C  
ATOM   3168  HB  VAL A 212      50.744 -83.399   6.098  1.00  0.00           H  
ATOM   3169  CG1 VAL A 212      50.855 -83.261   7.928  1.00  0.00           C  
ATOM   3170 HG11 VAL A 212      50.528 -83.232   8.872  1.00  0.00           H  
ATOM   3171 HG12 VAL A 212      50.696 -83.379   8.908  1.00  0.00           H  
ATOM   3172 HG13 VAL A 212      50.820 -83.162   8.922  1.00  0.00           H  
ATOM   3173  CG2 VAL A 212      51.768 -81.487   6.461  1.00  0.00           C  
ATOM   3174 HG21 VAL A 212      52.210 -80.591   6.417  1.00  0.00           H  
ATOM   3175 HG22 VAL A 212      52.148 -80.562   6.450  1.00  0.00           H  
ATOM   3176 HG23 VAL A 212      52.160 -80.576   6.586  1.00  0.00           H  
ATOM   3177  N   PRO A 213      53.267 -86.018   7.399  1.00  0.00           N  
ATOM   3178  CA  PRO A 213      53.009 -87.440   7.589  1.00  0.00           C  
ATOM   3179  HA  PRO A 213      53.337 -87.886   6.756  1.00  0.00           H  
ATOM   3180  C   PRO A 213      51.654 -87.668   8.267  1.00  0.00           C  
ATOM   3181  O   PRO A 213      51.364 -87.084   9.311  1.00  0.00           O  
ATOM   3182  CB  PRO A 213      54.181 -87.976   8.424  1.00  0.00           C  
ATOM   3183  HB2 PRO A 213      54.635 -88.638   9.020  1.00  0.00           H  
ATOM   3184  HB3 PRO A 213      54.512 -88.631   9.103  1.00  0.00           H  
ATOM   3185  CG  PRO A 213      55.245 -86.884   8.351  1.00  0.00           C  
ATOM   3186  HG2 PRO A 213      56.241 -86.804   8.391  1.00  0.00           H  
ATOM   3187  HG3 PRO A 213      56.190 -86.712   8.628  1.00  0.00           H  
ATOM   3188  CD  PRO A 213      54.424 -85.613   8.181  1.00  0.00           C  
ATOM   3189  HD2 PRO A 213      54.825 -84.729   8.422  1.00  0.00           H  
ATOM   3190  HD3 PRO A 213      54.683 -84.775   8.661  1.00  0.00           H  
ATOM   3191  N   LEU A 214      50.850 -88.559   7.693  1.00  0.00           N  
ATOM   3192  H   LEU A 214      51.304 -88.871   6.858  1.00  0.00           H  
ATOM   3193  CA  LEU A 214      49.502 -88.872   8.155  1.00  0.00           C  
ATOM   3194  HA  LEU A 214      49.550 -88.184   8.879  1.00  0.00           H  
ATOM   3195  C   LEU A 214      49.380 -90.341   8.558  1.00  0.00           C  
ATOM   3196  O   LEU A 214      49.861 -91.240   7.866  1.00  0.00           O  
ATOM   3197  CB  LEU A 214      48.485 -88.539   7.055  1.00  0.00           C  
ATOM   3198  HB2 LEU A 214      47.668 -88.965   6.666  1.00  0.00           H  
ATOM   3199  HB3 LEU A 214      48.049 -89.431   7.171  1.00  0.00           H  
ATOM   3200  CG  LEU A 214      48.496 -87.086   6.550  1.00  0.00           C  
ATOM   3201  HG  LEU A 214      49.413 -86.732   6.369  1.00  0.00           H  
ATOM   3202  CD1 LEU A 214      47.483 -86.949   5.422  1.00  0.00           C  
ATOM   3203 HD11 LEU A 214      46.820 -86.329   5.003  1.00  0.00           H  
ATOM   3204 HD12 LEU A 214      47.127 -86.263   4.788  1.00  0.00           H  
ATOM   3205 HD13 LEU A 214      46.867 -86.488   4.783  1.00  0.00           H  
ATOM   3206  CD2 LEU A 214      48.130 -86.088   7.644  1.00  0.00           C  
ATOM   3207 HD21 LEU A 214      48.099 -85.372   8.341  1.00  0.00           H  
ATOM   3208 HD22 LEU A 214      48.187 -85.478   8.434  1.00  0.00           H  
ATOM   3209 HD23 LEU A 214      48.093 -85.248   8.186  1.00  0.00           H  
ATOM   3210  N   THR A 215      48.671 -90.575   9.639  1.00  0.00           N  
ATOM   3211  H   THR A 215      48.795 -89.741  10.177  1.00  0.00           H  
ATOM   3212  CA  THR A 215      48.339 -91.934  10.105  1.00  0.00           C  
ATOM   3213  HA  THR A 215      49.302 -92.204  10.102  1.00  0.00           H  
ATOM   3214  C   THR A 215      47.033 -92.463   9.513  1.00  0.00           C  
ATOM   3215  O   THR A 215      46.837 -93.674   9.406  1.00  0.00           O  
ATOM   3216  CB  THR A 215      48.252 -91.971  11.633  1.00  0.00           C  
ATOM   3217  HB  THR A 215      48.046 -92.760  12.212  1.00  0.00           H  
ATOM   3218  CG2 THR A 215      49.596 -91.668  12.296  1.00  0.00           C  
ATOM   3219 HG21 THR A 215      50.435 -91.386  12.762  1.00  0.00           H  
ATOM   3220 HG22 THR A 215      50.363 -91.280  12.808  1.00  0.00           H  
ATOM   3221 HG23 THR A 215      50.416 -91.410  12.807  1.00  0.00           H  
ATOM   3222  OG1 THR A 215      47.343 -91.005  12.094  1.00  0.00           O  
ATOM   3223  HG1 THR A 215      47.086 -90.309  12.764  1.00  0.00           H  
ATOM   3224  N   THR A 216      46.152 -91.557   9.109  1.00  0.00           N  
ATOM   3225  H   THR A 216      46.561 -90.685   9.377  1.00  0.00           H  
ATOM   3226  CA  THR A 216      44.844 -91.831   8.508  1.00  0.00           C  
ATOM   3227  HA  THR A 216      45.393 -92.667   8.479  1.00  0.00           H  
ATOM   3228  C   THR A 216      44.659 -91.011   7.232  1.00  0.00           C  
ATOM   3229  O   THR A 216      45.381 -90.040   7.011  1.00  0.00           O  
ATOM   3230  CB  THR A 216      43.705 -91.527   9.494  1.00  0.00           C  
ATOM   3231  HB  THR A 216      42.987 -91.010   9.029  1.00  0.00           H  
ATOM   3232  CG2 THR A 216      43.741 -92.444  10.712  1.00  0.00           C  
ATOM   3233 HG21 THR A 216      44.191 -92.610  11.589  1.00  0.00           H  
ATOM   3234 HG22 THR A 216      43.913 -92.701  11.663  1.00  0.00           H  
ATOM   3235 HG23 THR A 216      44.088 -92.543  11.645  1.00  0.00           H  
ATOM   3236  OG1 THR A 216      43.784 -90.205   9.965  1.00  0.00           O  
ATOM   3237  HG1 THR A 216      44.021 -89.294  10.303  1.00  0.00           H  
ATOM   3238  N   GLU A 217      43.691 -91.393   6.406  1.00  0.00           N  
ATOM   3239  H   GLU A 217      43.245 -92.013   7.051  1.00  0.00           H  
ATOM   3240  CA  GLU A 217      43.338 -90.578   5.242  1.00  0.00           C  
ATOM   3241  HA  GLU A 217      44.292 -90.342   5.056  1.00  0.00           H  
ATOM   3242  C   GLU A 217      42.835 -89.194   5.682  1.00  0.00           C  
ATOM   3243  O   GLU A 217      42.030 -89.101   6.617  1.00  0.00           O  
ATOM   3244  CB  GLU A 217      42.287 -91.275   4.370  1.00  0.00           C  
ATOM   3245  HB2 GLU A 217      41.731 -90.513   4.702  1.00  0.00           H  
ATOM   3246  HB3 GLU A 217      41.499 -90.663   4.435  1.00  0.00           H  
ATOM   3247  CG  GLU A 217      42.864 -92.496   3.641  1.00  0.00           C  
ATOM   3248  HG2 GLU A 217      43.843 -92.499   3.845  1.00  0.00           H  
ATOM   3249  HG3 GLU A 217      43.712 -92.534   4.170  1.00  0.00           H  
ATOM   3250  CD  GLU A 217      41.952 -93.037   2.530  1.00  0.00           C  
ATOM   3251  OE1 GLU A 217      42.504 -93.612   1.562  1.00  0.00           O  
ATOM   3252  OE2 GLU A 217      40.719 -92.864   2.628  1.00  0.00           O  
ATOM   3253  N   PRO A 218      43.294 -88.113   5.025  1.00  0.00           N  
ATOM   3254  CA  PRO A 218      42.826 -86.777   5.331  1.00  0.00           C  
ATOM   3255  HA  PRO A 218      43.104 -86.418   6.222  1.00  0.00           H  
ATOM   3256  C   PRO A 218      41.387 -86.585   4.853  1.00  0.00           C  
ATOM   3257  O   PRO A 218      40.934 -87.176   3.873  1.00  0.00           O  
ATOM   3258  CB  PRO A 218      43.810 -85.838   4.629  1.00  0.00           C  
ATOM   3259  HB2 PRO A 218      44.104 -84.943   4.963  1.00  0.00           H  
ATOM   3260  HB3 PRO A 218      44.192 -85.062   5.131  1.00  0.00           H  
ATOM   3261  CG  PRO A 218      44.238 -86.645   3.405  1.00  0.00           C  
ATOM   3262  HG2 PRO A 218      44.674 -85.907   2.890  1.00  0.00           H  
ATOM   3263  HG3 PRO A 218      44.609 -86.019   2.719  1.00  0.00           H  
ATOM   3264  CD  PRO A 218      44.237 -88.087   3.924  1.00  0.00           C  
ATOM   3265  HD2 PRO A 218      45.171 -88.444   3.946  1.00  0.00           H  
ATOM   3266  HD3 PRO A 218      45.030 -88.605   3.605  1.00  0.00           H  
ATOM   3267  N   THR A 219      40.671 -85.708   5.533  1.00  0.00           N  
ATOM   3268  H   THR A 219      41.158 -85.158   6.212  1.00  0.00           H  
ATOM   3269  CA  THR A 219      39.314 -85.276   5.176  1.00  0.00           C  
ATOM   3270  HA  THR A 219      39.546 -85.598   4.258  1.00  0.00           H  
ATOM   3271  C   THR A 219      39.295 -83.778   4.892  1.00  0.00           C  
ATOM   3272  O   THR A 219      40.320 -83.101   5.044  1.00  0.00           O  
ATOM   3273  CB  THR A 219      38.314 -85.647   6.276  1.00  0.00           C  
ATOM   3274  HB  THR A 219      37.620 -84.955   6.474  1.00  0.00           H  
ATOM   3275  CG2 THR A 219      38.190 -87.157   6.465  1.00  0.00           C  
ATOM   3276 HG21 THR A 219      38.267 -88.080   6.842  1.00  0.00           H  
ATOM   3277 HG22 THR A 219      38.363 -88.020   6.939  1.00  0.00           H  
ATOM   3278 HG23 THR A 219      38.468 -88.042   6.838  1.00  0.00           H  
ATOM   3279  OG1 THR A 219      38.702 -85.096   7.511  1.00  0.00           O  
ATOM   3280  HG1 THR A 219      39.070 -84.604   8.300  1.00  0.00           H  
ATOM   3281  N   LYS A 220      38.147 -83.249   4.491  1.00  0.00           N  
ATOM   3282  H   LYS A 220      37.679 -84.062   4.837  1.00  0.00           H  
ATOM   3283  CA  LYS A 220      37.991 -81.812   4.261  1.00  0.00           C  
ATOM   3284  HA  LYS A 220      38.805 -81.415   3.837  1.00  0.00           H  
ATOM   3285  C   LYS A 220      38.442 -81.025   5.489  1.00  0.00           C  
ATOM   3286  O   LYS A 220      37.930 -81.227   6.587  1.00  0.00           O  
ATOM   3287  CB  LYS A 220      36.539 -81.468   3.872  1.00  0.00           C  
ATOM   3288  HB2 LYS A 220      35.707 -82.023   3.856  1.00  0.00           H  
ATOM   3289  HB3 LYS A 220      35.777 -82.106   3.759  1.00  0.00           H  
ATOM   3290  CG  LYS A 220      36.378 -79.950   3.646  1.00  0.00           C  
ATOM   3291  HG2 LYS A 220      37.049 -79.282   3.966  1.00  0.00           H  
ATOM   3292  HG3 LYS A 220      37.094 -79.369   4.033  1.00  0.00           H  
ATOM   3293  CD  LYS A 220      35.020 -79.497   3.087  1.00  0.00           C  
ATOM   3294  HD2 LYS A 220      34.149 -79.985   3.037  1.00  0.00           H  
ATOM   3295  HD3 LYS A 220      34.143 -79.971   3.009  1.00  0.00           H  
ATOM   3296  CE  LYS A 220      35.132 -77.971   2.925  1.00  0.00           C  
ATOM   3297  HE2 LYS A 220      35.773 -77.485   3.519  1.00  0.00           H  
ATOM   3298  HE3 LYS A 220      35.862 -77.348   3.208  1.00  0.00           H  
ATOM   3299  NZ  LYS A 220      34.037 -77.310   2.174  1.00  0.00           N  
ATOM   3300  HZ1 LYS A 220      33.418 -76.762   1.612  1.00  0.00           H  
ATOM   3301  HZ2 LYS A 220      33.606 -76.409   2.119  1.00  0.00           H  
ATOM   3302  HZ3 LYS A 220      33.486 -76.476   2.163  1.00  0.00           H  
ATOM   3303  N   ILE A 221      39.337 -80.085   5.259  1.00  0.00           N  
ATOM   3304  H   ILE A 221      39.889 -79.535   4.633  1.00  0.00           H  
ATOM   3305  CA  ILE A 221      39.839 -79.190   6.296  1.00  0.00           C  
ATOM   3306  HA  ILE A 221      39.993 -79.289   7.279  1.00  0.00           H  
ATOM   3307  C   ILE A 221      39.011 -77.918   6.273  1.00  0.00           C  
ATOM   3308  O   ILE A 221      38.902 -77.251   5.249  1.00  0.00           O  
ATOM   3309  CB  ILE A 221      41.333 -78.917   6.091  1.00  0.00           C  
ATOM   3310  HB  ILE A 221      41.667 -78.170   5.516  1.00  0.00           H  
ATOM   3311  CG1 ILE A 221      42.110 -80.246   6.159  1.00  0.00           C  
ATOM   3312 HG12 ILE A 221      42.182 -81.106   6.664  1.00  0.00           H  
ATOM   3313 HG13 ILE A 221      41.892 -81.054   6.706  1.00  0.00           H  
ATOM   3314  CG2 ILE A 221      41.866 -77.939   7.154  1.00  0.00           C  
ATOM   3315 HG21 ILE A 221      42.242 -77.432   7.930  1.00  0.00           H  
ATOM   3316 HG22 ILE A 221      42.355 -77.479   7.895  1.00  0.00           H  
ATOM   3317 HG23 ILE A 221      42.268 -77.243   7.749  1.00  0.00           H  
ATOM   3318  CD1 ILE A 221      43.474 -80.116   5.527  1.00  0.00           C  
ATOM   3319 HD11 ILE A 221      44.463 -80.048   5.399  1.00  0.00           H  
ATOM   3320 HD12 ILE A 221      44.441 -79.920   5.365  1.00  0.00           H  
ATOM   3321 HD13 ILE A 221      44.369 -79.670   5.547  1.00  0.00           H  
ATOM   3322  N   VAL A 222      38.448 -77.593   7.414  1.00  0.00           N  
ATOM   3323  H   VAL A 222      38.643 -78.017   8.298  1.00  0.00           H  
ATOM   3324  CA  VAL A 222      37.771 -76.311   7.612  1.00  0.00           C  
ATOM   3325  HA  VAL A 222      37.570 -75.594   6.944  1.00  0.00           H  
ATOM   3326  C   VAL A 222      38.760 -75.404   8.321  1.00  0.00           C  
ATOM   3327  O   VAL A 222      38.916 -75.464   9.539  1.00  0.00           O  
ATOM   3328  CB  VAL A 222      36.452 -76.469   8.380  1.00  0.00           C  
ATOM   3329  HB  VAL A 222      36.910 -76.657   9.249  1.00  0.00           H  
ATOM   3330  CG1 VAL A 222      35.714 -75.135   8.450  1.00  0.00           C  
ATOM   3331 HG11 VAL A 222      35.450 -74.252   8.837  1.00  0.00           H  
ATOM   3332 HG12 VAL A 222      35.425 -74.288   8.895  1.00  0.00           H  
ATOM   3333 HG13 VAL A 222      35.652 -74.150   8.610  1.00  0.00           H  
ATOM   3334  CG2 VAL A 222      35.523 -77.480   7.686  1.00  0.00           C  
ATOM   3335 HG21 VAL A 222      35.022 -78.283   7.363  1.00  0.00           H  
ATOM   3336 HG22 VAL A 222      35.256 -78.395   7.384  1.00  0.00           H  
ATOM   3337 HG23 VAL A 222      35.195 -78.353   7.326  1.00  0.00           H  
ATOM   3338  N   ILE A 223      39.447 -74.587   7.542  1.00  0.00           N  
ATOM   3339  H   ILE A 223      39.558 -74.639   6.550  1.00  0.00           H  
ATOM   3340  CA  ILE A 223      40.270 -73.529   8.117  1.00  0.00           C  
ATOM   3341  HA  ILE A 223      40.838 -73.729   8.916  1.00  0.00           H  
ATOM   3342  C   ILE A 223      39.304 -72.492   8.665  1.00  0.00           C  
ATOM   3343  O   ILE A 223      38.547 -71.889   7.910  1.00  0.00           O  
ATOM   3344  CB  ILE A 223      41.259 -72.948   7.097  1.00  0.00           C  
ATOM   3345  HB  ILE A 223      41.202 -72.372   6.282  1.00  0.00           H  
ATOM   3346  CG1 ILE A 223      42.159 -74.071   6.530  1.00  0.00           C  
ATOM   3347 HG12 ILE A 223      42.531 -74.722   7.192  1.00  0.00           H  
ATOM   3348 HG13 ILE A 223      42.631 -74.645   7.199  1.00  0.00           H  
ATOM   3349  CG2 ILE A 223      42.110 -71.849   7.757  1.00  0.00           C  
ATOM   3350 HG21 ILE A 223      42.615 -71.151   8.265  1.00  0.00           H  
ATOM   3351 HG22 ILE A 223      42.610 -71.273   8.404  1.00  0.00           H  
ATOM   3352 HG23 ILE A 223      42.783 -71.297   8.248  1.00  0.00           H  
ATOM   3353  CD1 ILE A 223      43.087 -73.615   5.406  1.00  0.00           C  
ATOM   3354 HD11 ILE A 223      43.871 -73.127   5.021  1.00  0.00           H  
ATOM   3355 HD12 ILE A 223      43.686 -72.946   4.967  1.00  0.00           H  
ATOM   3356 HD13 ILE A 223      43.798 -73.083   4.947  1.00  0.00           H  
ATOM   3357  N   SER A 224      39.315 -72.301   9.965  1.00  0.00           N  
ATOM   3358  H   SER A 224      39.938 -72.671  10.654  1.00  0.00           H  
ATOM   3359  CA  SER A 224      38.559 -71.205  10.566  1.00  0.00           C  
ATOM   3360  HA  SER A 224      37.581 -71.298  10.752  1.00  0.00           H  
ATOM   3361  C   SER A 224      39.123 -69.906  10.006  1.00  0.00           C  
ATOM   3362  O   SER A 224      40.295 -69.616  10.245  1.00  0.00           O  
ATOM   3363  CB  SER A 224      38.684 -71.222  12.090  1.00  0.00           C  
ATOM   3364  HB2 SER A 224      39.032 -70.479  12.662  1.00  0.00           H  
ATOM   3365  HB3 SER A 224      39.084 -70.613  12.775  1.00  0.00           H  
ATOM   3366  OG  SER A 224      38.058 -72.383  12.596  1.00  0.00           O  
ATOM   3367  HG  SER A 224      37.841 -73.020  13.335  1.00  0.00           H  
ATOM   3368  N   PRO A 225      38.348 -69.144   9.243  1.00  0.00           N  
ATOM   3369  CA  PRO A 225      38.835 -67.877   8.755  1.00  0.00           C  
ATOM   3370  HA  PRO A 225      39.746 -67.712   8.376  1.00  0.00           H  
ATOM   3371  C   PRO A 225      39.215 -67.041   9.969  1.00  0.00           C  
ATOM   3372  O   PRO A 225      38.430 -66.924  10.914  1.00  0.00           O  
ATOM   3373  CB  PRO A 225      37.689 -67.276   7.936  1.00  0.00           C  
ATOM   3374  HB2 PRO A 225      37.771 -66.442   7.391  1.00  0.00           H  
ATOM   3375  HB3 PRO A 225      38.076 -66.492   7.451  1.00  0.00           H  
ATOM   3376  CG  PRO A 225      36.442 -67.958   8.494  1.00  0.00           C  
ATOM   3377  HG2 PRO A 225      35.658 -67.447   8.848  1.00  0.00           H  
ATOM   3378  HG3 PRO A 225      35.893 -67.292   8.999  1.00  0.00           H  
ATOM   3379  CD  PRO A 225      36.945 -69.331   8.932  1.00  0.00           C  
ATOM   3380  HD2 PRO A 225      36.489 -69.933   9.587  1.00  0.00           H  
ATOM   3381  HD3 PRO A 225      36.812 -70.270   9.250  1.00  0.00           H  
ATOM   3382  N   SER A 226      38.080 -67.613  10.143  1.00  0.00           N  
ATOM   3383  H   SER A 226      37.804 -68.485   9.740  1.00  0.00           H  
ATOM   3384  CA  SER A 226      37.803 -66.940  11.368  1.00  0.00           C  
ATOM   3385  HA  SER A 226      38.261 -66.055  11.458  1.00  0.00           H  
ATOM   3386  CB  SER A 226      38.336 -67.702  12.547  1.00  0.00           C  
ATOM   3387  HB2 SER A 226      39.126 -68.306  12.659  1.00  0.00           H  
ATOM   3388  HB3 SER A 226      39.139 -68.274  12.717  1.00  0.00           H  
ATOM   3389  OG  SER A 226      37.945 -66.994  13.683  1.00  0.00           O  
ATOM   3390  HG  SER A 226      37.923 -66.540  14.574  1.00  0.00           H  
ATOM   3391  C   SER A 226      36.283 -66.977  11.488  1.00  0.00           C  
ATOM   3392  O   SER A 226      35.522 -67.696  10.849  1.00  0.00           O  
ATOM   3393  N   PRO A 227      35.674 -66.191  12.355  1.00  0.00           N  
ATOM   3394  CD  PRO A 227      36.202 -65.273  13.330  1.00  0.00           C  
ATOM   3395  HD2 PRO A 227      36.499 -64.371  13.643  1.00  0.00           H  
ATOM   3396  HD3 PRO A 227      36.641 -64.461  13.715  1.00  0.00           H  
ATOM   3397  CG  PRO A 227      35.944 -66.385  14.386  1.00  0.00           C  
ATOM   3398  HG2 PRO A 227      36.583 -66.492  15.148  1.00  0.00           H  
ATOM   3399  HG3 PRO A 227      36.391 -66.569  15.262  1.00  0.00           H  
ATOM   3400  CB  PRO A 227      34.590 -66.976  13.904  1.00  0.00           C  
ATOM   3401  HB2 PRO A 227      34.204 -67.382  14.733  1.00  0.00           H  
ATOM   3402  HB3 PRO A 227      34.160 -67.710  14.430  1.00  0.00           H  
ATOM   3403  CA  PRO A 227      34.299 -66.120  12.690  1.00  0.00           C  
ATOM   3404  HA  PRO A 227      34.055 -65.160  12.831  1.00  0.00           H  
ATOM   3405  C   PRO A 227      32.894 -65.979  12.106  1.00  0.00           C  
ATOM   3406  O   PRO A 227      32.479 -66.287  11.004  1.00  0.00           O  
ATOM   3407  N   PRO A 228      32.380 -65.449  13.206  1.00  0.00           N  
ATOM   3408  CD  PRO A 228      33.280 -65.328  14.330  1.00  0.00           C  
ATOM   3409  HD2 PRO A 228      33.804 -64.640  14.832  1.00  0.00           H  
ATOM   3410  HD3 PRO A 228      33.947 -64.687  14.711  1.00  0.00           H  
ATOM   3411  CG  PRO A 228      32.771 -66.619  15.003  1.00  0.00           C  
ATOM   3412  HG2 PRO A 228      33.409 -67.137  15.572  1.00  0.00           H  
ATOM   3413  HG3 PRO A 228      33.258 -66.976  15.800  1.00  0.00           H  
ATOM   3414  CB  PRO A 228      31.305 -66.301  14.723  1.00  0.00           C  
ATOM   3415  HB2 PRO A 228      30.547 -66.621  15.292  1.00  0.00           H  
ATOM   3416  HB3 PRO A 228      30.776 -66.753  15.442  1.00  0.00           H  
ATOM   3417  CA  PRO A 228      31.255 -64.957  13.959  1.00  0.00           C  
ATOM   3418  HA  PRO A 228      30.595 -64.207  13.943  1.00  0.00           H  
ATOM   3419  C   PRO A 228      32.005 -63.734  14.549  1.00  0.00           C  
ATOM   3420  O   PRO A 228      32.753 -63.080  13.782  1.00  0.00           O  
ATOM   3421  N   PRO A 229      31.794 -63.455  15.847  1.00  0.00           N  
ATOM   3422  CD  PRO A 229      32.691 -62.292  15.935  1.00  0.00           C  
ATOM   3423  HD2 PRO A 229      32.898 -61.317  16.021  1.00  0.00           H  
ATOM   3424  HD3 PRO A 229      32.957 -61.335  16.053  1.00  0.00           H  
ATOM   3425  CG  PRO A 229      33.883 -63.001  16.580  1.00  0.00           C  
ATOM   3426  HG2 PRO A 229      34.864 -62.808  16.578  1.00  0.00           H  
ATOM   3427  HG3 PRO A 229      34.875 -62.945  16.469  1.00  0.00           H  
ATOM   3428  CB  PRO A 229      33.013 -63.594  17.684  1.00  0.00           C  
ATOM   3429  HB2 PRO A 229      33.447 -64.033  18.470  1.00  0.00           H  
ATOM   3430  HB3 PRO A 229      33.420 -64.006  18.499  1.00  0.00           H  
ATOM   3431  CA  PRO A 229      31.724 -62.937  17.207  1.00  0.00           C  
ATOM   3432  HA  PRO A 229      31.779 -61.940  17.253  1.00  0.00           H  
ATOM   3433  C   PRO A 229      30.994 -63.895  18.174  1.00  0.00           C  
ATOM   3434  O   PRO A 229      30.753 -64.319  17.015  1.00  0.00           O  
ATOM   3435  N   PRO A 230      31.483 -63.148  19.230  1.00  0.00           N  
ATOM   3436  CD  PRO A 230      32.351 -61.992  19.336  1.00  0.00           C  
ATOM   3437  HD2 PRO A 230      32.457 -61.018  19.536  1.00  0.00           H  
ATOM   3438  HD3 PRO A 230      32.609 -61.034  19.462  1.00  0.00           H  
ATOM   3439  CG  PRO A 230      33.468 -62.970  19.788  1.00  0.00           C  
ATOM   3440  HG2 PRO A 230      34.409 -62.653  19.666  1.00  0.00           H  
ATOM   3441  HG3 PRO A 230      34.456 -62.908  19.931  1.00  0.00           H  
ATOM   3442  CB  PRO A 230      32.762 -63.960  20.763  1.00  0.00           C  
ATOM   3443  HB2 PRO A 230      33.329 -64.282  21.521  1.00  0.00           H  
ATOM   3444  HB3 PRO A 230      33.144 -64.506  21.508  1.00  0.00           H  
ATOM   3445  CA  PRO A 230      31.367 -63.359  20.658  1.00  0.00           C  
ATOM   3446  HA  PRO A 230      31.361 -62.545  21.239  1.00  0.00           H  
ATOM   3447  C   PRO A 230      30.025 -63.620  21.408  1.00  0.00           C  
ATOM   3448  O   PRO A 230      29.174 -64.151  20.716  1.00  0.00           O  
ATOM   3449  N   PRO A 231      29.672 -63.352  22.700  1.00  0.00           N  
ATOM   3450  CD  PRO A 231      31.042 -62.886  23.007  1.00  0.00           C  
ATOM   3451  HD2 PRO A 231      31.679 -62.121  23.103  1.00  0.00           H  
ATOM   3452  HD3 PRO A 231      31.743 -62.181  23.116  1.00  0.00           H  
ATOM   3453  CG  PRO A 231      31.494 -64.165  23.761  1.00  0.00           C  
ATOM   3454  HG2 PRO A 231      32.396 -64.551  23.954  1.00  0.00           H  
ATOM   3455  HG3 PRO A 231      32.359 -64.653  23.641  1.00  0.00           H  
ATOM   3456  CB  PRO A 231      30.424 -64.055  24.870  1.00  0.00           C  
ATOM   3457  HB2 PRO A 231      30.379 -64.310  25.836  1.00  0.00           H  
ATOM   3458  HB3 PRO A 231      30.617 -64.264  25.829  1.00  0.00           H  
ATOM   3459  CA  PRO A 231      29.919 -62.868  24.041  1.00  0.00           C  
ATOM   3460  HA  PRO A 231      29.329 -62.363  24.671  1.00  0.00           H  
ATOM   3461  C   PRO A 231      30.002 -61.282  24.367  1.00  0.00           C  
ATOM   3462  O   PRO A 231      30.369 -61.008  25.530  1.00  0.00           O  
ATOM   3463  N   VAL A 232      29.684 -60.353  23.341  1.00  0.00           N  
ATOM   3464  H   VAL A 232      29.827 -60.944  22.547  1.00  0.00           H  
ATOM   3465  CA  VAL A 232      29.613 -58.916  22.889  1.00  0.00           C  
ATOM   3466  HA  VAL A 232      30.312 -58.471  23.448  1.00  0.00           H  
ATOM   3467  CB  VAL A 232      28.455 -57.836  23.020  1.00  0.00           C  
ATOM   3468  HB  VAL A 232      27.483 -57.985  22.843  1.00  0.00           H  
ATOM   3469  CG1 VAL A 232      28.426 -56.522  22.168  1.00  0.00           C  
ATOM   3470 HG11 VAL A 232      28.619 -55.560  21.977  1.00  0.00           H  
ATOM   3471 HG12 VAL A 232      28.533 -55.552  21.951  1.00  0.00           H  
ATOM   3472 HG13 VAL A 232      28.602 -55.584  21.872  1.00  0.00           H  
ATOM   3473  CG2 VAL A 232      28.319 -57.533  24.478  1.00  0.00           C  
ATOM   3474 HG21 VAL A 232      28.564 -57.319  25.424  1.00  0.00           H  
ATOM   3475 HG22 VAL A 232      28.559 -57.304  25.422  1.00  0.00           H  
ATOM   3476 HG23 VAL A 232      28.483 -57.323  25.442  1.00  0.00           H  
ATOM   3477  C   VAL A 232      29.055 -59.148  21.467  1.00  0.00           C  
ATOM   3478  O   VAL A 232      29.690 -58.129  21.280  1.00  0.00           O  
ATOM   3479  N   VAL A 233      28.746 -59.038  20.145  1.00  0.00           N  
ATOM   3480  H   VAL A 233      29.341 -58.261  19.941  1.00  0.00           H  
ATOM   3481  CA  VAL A 233      27.820 -59.979  19.436  1.00  0.00           C  
ATOM   3482  HA  VAL A 233      28.659 -60.179  18.931  1.00  0.00           H  
ATOM   3483  CB  VAL A 233      26.643 -58.940  19.502  1.00  0.00           C  
ATOM   3484  HB  VAL A 233      25.719 -59.066  19.139  1.00  0.00           H  
ATOM   3485  CG1 VAL A 233      26.611 -57.557  18.771  1.00  0.00           C  
ATOM   3486 HG11 VAL A 233      26.911 -56.628  18.554  1.00  0.00           H  
ATOM   3487 HG12 VAL A 233      26.771 -56.590  18.573  1.00  0.00           H  
ATOM   3488 HG13 VAL A 233      26.608 -56.557  18.765  1.00  0.00           H  
ATOM   3489  CG2 VAL A 233      26.432 -58.623  20.962  1.00  0.00           C  
ATOM   3490 HG21 VAL A 233      26.315 -58.356  21.919  1.00  0.00           H  
ATOM   3491 HG22 VAL A 233      26.584 -58.252  21.878  1.00  0.00           H  
ATOM   3492 HG23 VAL A 233      26.365 -58.388  21.932  1.00  0.00           H  
ATOM   3493  C   VAL A 233      27.251 -61.245  20.238  1.00  0.00           C  
ATOM   3494  O   VAL A 233      27.887 -60.746  21.155  1.00  0.00           O  
ATOM   3495  N   ALA A 234      26.947 -62.199  21.231  1.00  0.00           N  
ATOM   3496  H   ALA A 234      27.459 -61.726  21.948  1.00  0.00           H  
ATOM   3497  CA  ALA A 234      26.211 -63.491  21.557  1.00  0.00           C  
ATOM   3498  HA  ALA A 234      26.443 -62.719  22.148  1.00  0.00           H  
ATOM   3499  CB  ALA A 234      26.965 -64.812  21.653  1.00  0.00           C  
ATOM   3500  HB1 ALA A 234      27.583 -65.418  22.153  1.00  0.00           H  
ATOM   3501  HB2 ALA A 234      27.649 -65.419  22.057  1.00  0.00           H  
ATOM   3502  HB3 ALA A 234      27.581 -65.447  22.118  1.00  0.00           H  
ATOM   3503  C   ALA A 234      24.661 -63.668  21.634  1.00  0.00           C  
ATOM   3504  O   ALA A 234      24.885 -64.850  21.891  1.00  0.00           O  
ATOM   3505  N   THR A 235      24.871 -62.384  21.350  1.00  0.00           N  
ATOM   3506  H   THR A 235      25.832 -62.158  21.509  1.00  0.00           H  
ATOM   3507  CA  THR A 235      24.310 -61.036  21.062  1.00  0.00           C  
ATOM   3508  HA  THR A 235      25.274 -61.270  20.943  1.00  0.00           H  
ATOM   3509  CB  THR A 235      24.249 -59.987  22.187  1.00  0.00           C  
ATOM   3510  HB  THR A 235      24.886 -59.215  22.202  1.00  0.00           H  
ATOM   3511  CG2 THR A 235      22.859 -59.562  22.675  1.00  0.00           C  
ATOM   3512 HG21 THR A 235      22.199 -59.168  23.315  1.00  0.00           H  
ATOM   3513 HG22 THR A 235      22.089 -59.207  23.206  1.00  0.00           H  
ATOM   3514 HG23 THR A 235      22.180 -59.027  23.178  1.00  0.00           H  
ATOM   3515  OG1 THR A 235      25.255 -60.154  23.178  1.00  0.00           O  
ATOM   3516  HG1 THR A 235      25.899 -59.915  23.905  1.00  0.00           H  
ATOM   3517  C   THR A 235      23.589 -60.513  19.784  1.00  0.00           C  
ATOM   3518  O   THR A 235      23.059 -60.298  18.687  1.00  0.00           O  
ATOM   3519  N   PRO A 236      23.743 -61.794  19.317  1.00  0.00           N  
ATOM   3520  CD  PRO A 236      23.715 -62.975  18.456  1.00  0.00           C  
ATOM   3521  HD2 PRO A 236      24.682 -62.928  18.204  1.00  0.00           H  
ATOM   3522  HD3 PRO A 236      24.706 -62.924  18.334  1.00  0.00           H  
ATOM   3523  CG  PRO A 236      22.286 -63.391  18.809  1.00  0.00           C  
ATOM   3524  HG2 PRO A 236      21.921 -64.062  19.454  1.00  0.00           H  
ATOM   3525  HG3 PRO A 236      22.188 -63.686  19.759  1.00  0.00           H  
ATOM   3526  CB  PRO A 236      21.818 -62.114  18.110  1.00  0.00           C  
ATOM   3527  HB2 PRO A 236      21.094 -61.436  17.986  1.00  0.00           H  
ATOM   3528  HB3 PRO A 236      21.162 -61.376  17.953  1.00  0.00           H  
ATOM   3529  CA  PRO A 236      23.221 -61.656  17.928  1.00  0.00           C  
ATOM   3530  HA  PRO A 236      23.634 -61.941  17.063  1.00  0.00           H  
ATOM   3531  C   PRO A 236      24.280 -60.712  17.268  1.00  0.00           C  
ATOM   3532  O   PRO A 236      24.290 -60.336  18.473  1.00  0.00           O  
ATOM   3533  N   PRO A 237      24.118 -61.247  16.047  1.00  0.00           N  
ATOM   3534  CD  PRO A 237      24.351 -61.436  14.655  1.00  0.00           C  
ATOM   3535  HD2 PRO A 237      24.048 -60.759  13.985  1.00  0.00           H  
ATOM   3536  HD3 PRO A 237      23.971 -60.741  14.045  1.00  0.00           H  
ATOM   3537  CG  PRO A 237      25.308 -62.544  15.073  1.00  0.00           C  
ATOM   3538  HG2 PRO A 237      25.644 -63.463  14.868  1.00  0.00           H  
ATOM   3539  HG3 PRO A 237      25.939 -63.313  14.970  1.00  0.00           H  
ATOM   3540  CB  PRO A 237      25.939 -61.783  16.260  1.00  0.00           C  
ATOM   3541  HB2 PRO A 237      26.486 -61.951  17.080  1.00  0.00           H  
ATOM   3542  HB3 PRO A 237      26.625 -61.906  16.977  1.00  0.00           H  
ATOM   3543  CA  PRO A 237      25.282 -60.444  15.839  1.00  0.00           C  
ATOM   3544  HA  PRO A 237      25.456 -59.471  15.989  1.00  0.00           H  
ATOM   3545  C   PRO A 237      26.403 -60.898  14.886  1.00  0.00           C  
ATOM   3546  O   PRO A 237      26.906 -59.826  15.317  1.00  0.00           O  
ATOM   3547  N   GLN A 238      25.481 -61.879  14.735  1.00  0.00           N  
ATOM   3548  H   GLN A 238      24.921 -61.708  15.545  1.00  0.00           H  
ATOM   3549  CA  GLN A 238      25.750 -63.070  13.948  1.00  0.00           C  
ATOM   3550  HA  GLN A 238      25.565 -62.220  14.443  1.00  0.00           H  
ATOM   3551  CB  GLN A 238      25.649 -64.447  14.614  1.00  0.00           C  
ATOM   3552  HB2 GLN A 238      25.202 -65.329  14.468  1.00  0.00           H  
ATOM   3553  HB3 GLN A 238      25.472 -65.013  13.809  1.00  0.00           H  
ATOM   3554  CG  GLN A 238      26.282 -64.967  15.912  1.00  0.00           C  
ATOM   3555  HG2 GLN A 238      26.937 -64.383  16.392  1.00  0.00           H  
ATOM   3556  HG3 GLN A 238      27.044 -64.408  16.239  1.00  0.00           H  
ATOM   3557  CD  GLN A 238      25.633 -66.130  16.704  1.00  0.00           C  
ATOM   3558  OE1 GLN A 238      25.093 -65.896  17.798  1.00  0.00           O  
ATOM   3559  NE2 GLN A 238      25.637 -67.380  16.212  1.00  0.00           N  
ATOM   3560 HE21 GLN A 238      26.045 -68.272  16.016  1.00  0.00           H  
ATOM   3561 HE22 GLN A 238      26.119 -68.253  16.132  1.00  0.00           H  
ATOM   3562  C   GLN A 238      26.137 -62.913  12.485  1.00  0.00           C  
ATOM   3563  O   GLN A 238      26.476 -63.910  11.859  1.00  0.00           O  
ATOM   3564  N   THR A 239      26.112 -61.676  11.958  1.00  0.00           N  
ATOM   3565  H   THR A 239      25.925 -61.082  12.741  1.00  0.00           H  
ATOM   3566  CA  THR A 239      26.592 -61.334  10.608  1.00  0.00           C  
ATOM   3567  HA  THR A 239      27.546 -61.629  10.660  1.00  0.00           H  
ATOM   3568  CB  THR A 239      25.755 -61.523   9.354  1.00  0.00           C  
ATOM   3569  HB  THR A 239      26.322 -60.893   8.823  1.00  0.00           H  
ATOM   3570  CG2 THR A 239      25.495 -63.024   9.268  1.00  0.00           C  
ATOM   3571 HG21 THR A 239      25.176 -63.972   9.267  1.00  0.00           H  
ATOM   3572 HG22 THR A 239      25.805 -63.902   9.634  1.00  0.00           H  
ATOM   3573 HG23 THR A 239      25.286 -63.979   9.481  1.00  0.00           H  
ATOM   3574  OG1 THR A 239      24.524 -60.822   9.332  1.00  0.00           O  
ATOM   3575  HG1 THR A 239      23.986 -60.070   9.712  1.00  0.00           H  
ATOM   3576  C   THR A 239      26.541 -59.779  10.522  1.00  0.00           C  
ATOM   3577  O   THR A 239      25.686 -59.130  11.179  1.00  0.00           O  
ATOM   3578  N   PRO A 240      27.482 -59.280   9.661  1.00  0.00           N  
ATOM   3579  CD  PRO A 240      28.427 -60.151   9.046  1.00  0.00           C  
ATOM   3580  HD2 PRO A 240      28.964 -60.710   8.414  1.00  0.00           H  
ATOM   3581  HD3 PRO A 240      28.959 -60.717   8.416  1.00  0.00           H  
ATOM   3582  CG  PRO A 240      29.435 -59.647  10.087  1.00  0.00           C  
ATOM   3583  HG2 PRO A 240      30.157 -59.729  10.774  1.00  0.00           H  
ATOM   3584  HG3 PRO A 240      30.030 -59.990  10.814  1.00  0.00           H  
ATOM   3585  CB  PRO A 240      29.294 -58.116  10.004  1.00  0.00           C  
ATOM   3586  HB2 PRO A 240      29.766 -57.359  10.457  1.00  0.00           H  
ATOM   3587  HB3 PRO A 240      29.759 -57.291  10.328  1.00  0.00           H  
ATOM   3588  CA  PRO A 240      28.112 -58.109   9.031  1.00  0.00           C  
ATOM   3589  HA  PRO A 240      27.694 -57.476   8.379  1.00  0.00           H  
ATOM   3590  C   PRO A 240      27.991 -57.056   7.877  1.00  0.00           C  
ATOM   3591  O   PRO A 240      28.925 -56.270   7.942  1.00  0.00           O  
ATOM   3592  N   VAL A 241      27.083 -56.882   6.857  1.00  0.00           N  
ATOM   3593  H   VAL A 241      26.214 -57.377   6.876  1.00  0.00           H  
ATOM   3594  CA  VAL A 241      27.376 -55.779   5.887  1.00  0.00           C  
ATOM   3595  HA  VAL A 241      28.336 -55.786   6.167  1.00  0.00           H  
ATOM   3596  CB  VAL A 241      26.476 -54.732   6.556  1.00  0.00           C  
ATOM   3597  HB  VAL A 241      26.761 -53.787   6.394  1.00  0.00           H  
ATOM   3598  CG1 VAL A 241      26.747 -54.572   8.050  1.00  0.00           C  
ATOM   3599 HG11 VAL A 241      26.909 -54.326   9.005  1.00  0.00           H  
ATOM   3600 HG12 VAL A 241      26.999 -54.249   8.962  1.00  0.00           H  
ATOM   3601 HG13 VAL A 241      26.994 -54.409   9.005  1.00  0.00           H  
ATOM   3602  CG2 VAL A 241      25.009 -55.008   6.343  1.00  0.00           C  
ATOM   3603 HG21 VAL A 241      24.074 -55.154   6.668  1.00  0.00           H  
ATOM   3604 HG22 VAL A 241      24.018 -54.922   6.447  1.00  0.00           H  
ATOM   3605 HG23 VAL A 241      24.022 -54.852   6.388  1.00  0.00           H  
ATOM   3606  C   VAL A 241      26.802 -55.578   4.402  1.00  0.00           C  
ATOM   3607  O   VAL A 241      27.401 -54.630   3.893  1.00  0.00           O  
ATOM   3608  N   ASP A 242      25.888 -56.039   3.412  1.00  0.00           N  
ATOM   3609  H   ASP A 242      25.281 -56.711   3.836  1.00  0.00           H  
ATOM   3610  CA  ASP A 242      26.000 -55.274   2.102  1.00  0.00           C  
ATOM   3611  HA  ASP A 242      25.793 -55.605   3.023  1.00  0.00           H  
ATOM   3612  CB  ASP A 242      25.132 -54.057   1.643  1.00  0.00           C  
ATOM   3613  HB2 ASP A 242      25.742 -53.540   1.042  1.00  0.00           H  
ATOM   3614  HB3 ASP A 242      25.570 -53.254   1.239  1.00  0.00           H  
ATOM   3615  CG  ASP A 242      23.897 -53.374   2.250  1.00  0.00           C  
ATOM   3616  OD1 ASP A 242      24.047 -54.277   3.087  1.00  0.00           O  
ATOM   3617  OD2 ASP A 242      22.940 -53.064   2.985  1.00  0.00           O  
ATOM   3618  C   ASP A 242      27.132 -55.588   1.018  1.00  0.00           C  
ATOM   3619  O   ASP A 242      27.222 -54.600   0.264  1.00  0.00           O  
ATOM   3620  N   PRO A 243      28.061 -56.640   0.730  1.00  0.00           N  
ATOM   3621  CA  PRO A 243      27.981 -57.578   1.828  1.00  0.00           C  
ATOM   3622  HA  PRO A 243      28.562 -58.366   1.624  1.00  0.00           H  
ATOM   3623  C   PRO A 243      26.522 -57.627   2.268  1.00  0.00           C  
ATOM   3624  O   PRO A 243      25.858 -56.588   2.221  1.00  0.00           O  
ATOM   3625  CB  PRO A 243      28.913 -57.037   2.915  1.00  0.00           C  
ATOM   3626  HB2 PRO A 243      29.438 -57.318   3.719  1.00  0.00           H  
ATOM   3627  HB3 PRO A 243      29.399 -57.207   3.772  1.00  0.00           H  
ATOM   3628  CG  PRO A 243      29.024 -55.554   2.589  1.00  0.00           C  
ATOM   3629  HG2 PRO A 243      29.124 -54.732   3.150  1.00  0.00           H  
ATOM   3630  HG3 PRO A 243      29.219 -54.767   3.175  1.00  0.00           H  
ATOM   3631  CD  PRO A 243      28.882 -55.500   1.076  1.00  0.00           C  
ATOM   3632  HD2 PRO A 243      29.348 -54.699   0.701  1.00  0.00           H  
ATOM   3633  HD3 PRO A 243      29.345 -54.770   0.573  1.00  0.00           H  
ATOM   3634  N   PRO A 244      26.025 -58.786   2.662  1.00  0.00           N  
ATOM   3635  CA  PRO A 244      24.625 -58.910   3.034  1.00  0.00           C  
ATOM   3636  HA  PRO A 244      24.064 -58.382   2.396  1.00  0.00           H  
ATOM   3637  C   PRO A 244      24.358 -57.901   4.148  1.00  0.00           C  
ATOM   3638  O   PRO A 244      24.745 -58.117   5.295  1.00  0.00           O  
ATOM   3639  CB  PRO A 244      24.443 -60.371   3.460  1.00  0.00           C  
ATOM   3640  HB2 PRO A 244      23.670 -60.863   3.862  1.00  0.00           H  
ATOM   3641  HB3 PRO A 244      23.550 -60.717   3.747  1.00  0.00           H  
ATOM   3642  CG  PRO A 244      25.844 -60.806   3.864  1.00  0.00           C  
ATOM   3643  HG2 PRO A 244      26.373 -61.280   4.568  1.00  0.00           H  
ATOM   3644  HG3 PRO A 244      26.264 -61.000   4.751  1.00  0.00           H  
ATOM   3645  CD  PRO A 244      26.748 -60.011   2.936  1.00  0.00           C  
ATOM   3646  HD2 PRO A 244      27.744 -60.092   2.912  1.00  0.00           H  
ATOM   3647  HD3 PRO A 244      27.699 -59.767   2.745  1.00  0.00           H  
ATOM   3648  N   GLY A 245      23.841 -56.783   3.763  1.00  0.00           N  
ATOM   3649  H   GLY A 245      24.249 -56.456   2.911  1.00  0.00           H  
ATOM   3650  CA  GLY A 245      23.512 -55.728   4.693  1.00  0.00           C  
ATOM   3651  HA2 GLY A 245      23.805 -54.823   5.000  1.00  0.00           H  
ATOM   3652  HA3 GLY A 245      23.834 -54.787   4.800  1.00  0.00           H  
ATOM   3653  C   GLY A 245      22.584 -56.339   5.717  1.00  0.00           C  
ATOM   3654  O   GLY A 245      21.707 -57.117   5.346  1.00  0.00           O  
ATOM   3655  N   SER A 246      22.845 -56.059   6.973  1.00  0.00           N  
ATOM   3656  H   SER A 246      23.570 -55.437   7.269  1.00  0.00           H  
ATOM   3657  CA  SER A 246      21.984 -56.553   8.039  1.00  0.00           C  
ATOM   3658  HA  SER A 246      22.527 -57.319   8.383  1.00  0.00           H  
ATOM   3659  C   SER A 246      20.553 -56.294   7.608  1.00  0.00           C  
ATOM   3660  O   SER A 246      20.200 -55.145   7.349  1.00  0.00           O  
ATOM   3661  CB  SER A 246      22.284 -55.830   9.354  1.00  0.00           C  
ATOM   3662  HB2 SER A 246      22.485 -55.803  10.333  1.00  0.00           H  
ATOM   3663  HB3 SER A 246      22.715 -55.867  10.256  1.00  0.00           H  
ATOM   3664  OG  SER A 246      22.265 -54.431   9.178  1.00  0.00           O  
ATOM   3665  HG  SER A 246      22.519 -53.488   9.394  1.00  0.00           H  
ATOM   3666  N   SER A 247      19.793 -57.367   7.474  1.00  0.00           N  
ATOM   3667  H   SER A 247      20.637 -57.818   7.764  1.00  0.00           H  
ATOM   3668  CA  SER A 247      18.412 -57.245   7.039  1.00  0.00           C  
ATOM   3669  HA  SER A 247      18.419 -56.362   6.569  1.00  0.00           H  
ATOM   3670  C   SER A 247      17.720 -56.384   8.077  1.00  0.00           C  
ATOM   3671  O   SER A 247      17.381 -56.878   9.151  1.00  0.00           O  
ATOM   3672  CB  SER A 247      17.755 -58.626   6.925  1.00  0.00           C  
ATOM   3673  HB2 SER A 247      17.120 -58.579   6.154  1.00  0.00           H  
ATOM   3674  HB3 SER A 247      17.642 -58.853   5.958  1.00  0.00           H  
ATOM   3675  OG  SER A 247      17.761 -59.284   8.168  1.00  0.00           O  
ATOM   3676  HG  SER A 247      17.915 -59.428   9.145  1.00  0.00           H  
ATOM   3677  N   SER A 248      17.617 -55.128   7.799  1.00  0.00           N  
ATOM   3678  H   SER A 248      18.285 -54.787   7.137  1.00  0.00           H  
ATOM   3679  CA  SER A 248      16.941 -54.185   8.663  1.00  0.00           C  
ATOM   3680  HA  SER A 248      17.412 -54.077   9.538  1.00  0.00           H  
ATOM   3681  C   SER A 248      15.497 -54.644   8.700  1.00  0.00           C  
ATOM   3682  O   SER A 248      14.749 -54.496   7.733  1.00  0.00           O  
ATOM   3683  CB  SER A 248      17.116 -52.766   8.125  1.00  0.00           C  
ATOM   3684  HB2 SER A 248      17.617 -52.017   8.558  1.00  0.00           H  
ATOM   3685  HB3 SER A 248      17.453 -51.955   8.603  1.00  0.00           H  
ATOM   3686  OG  SER A 248      16.616 -52.642   6.815  1.00  0.00           O  
ATOM   3687  HG  SER A 248      16.403 -52.205   5.941  1.00  0.00           H  
ATOM   3688  N   SER A 249      15.163 -55.332   9.761  1.00  0.00           N  
ATOM   3689  H   SER A 249      15.812 -55.105  10.488  1.00  0.00           H  
ATOM   3690  CA  SER A 249      13.847 -55.918   9.834  1.00  0.00           C  
ATOM   3691  HA  SER A 249      13.837 -56.556   9.064  1.00  0.00           H  
ATOM   3692  C   SER A 249      12.863 -54.764   9.811  1.00  0.00           C  
ATOM   3693  O   SER A 249      12.890 -53.908  10.689  1.00  0.00           O  
ATOM   3694  CB  SER A 249      13.698 -56.805  11.073  1.00  0.00           C  
ATOM   3695  HB2 SER A 249      13.872 -57.693  11.499  1.00  0.00           H  
ATOM   3696  HB3 SER A 249      13.785 -57.798  11.157  1.00  0.00           H  
ATOM   3697  OG  SER A 249      13.823 -56.074  12.266  1.00  0.00           O  
ATOM   3698  HG  SER A 249      14.033 -55.577  13.108  1.00  0.00           H  
ATOM   3699  N   HIS A 250      12.003 -54.775   8.837  1.00  0.00           N  
ATOM   3700  H   HIS A 250      12.686 -55.297   8.326  1.00  0.00           H  
ATOM   3701  CA  HIS A 250      10.893 -53.816   8.740  1.00  0.00           C  
ATOM   3702  HA  HIS A 250      11.438 -52.994   8.903  1.00  0.00           H  
ATOM   3703  C   HIS A 250       9.950 -53.900   9.945  1.00  0.00           C  
ATOM   3704  O   HIS A 250       8.985 -53.159  10.060  1.00  0.00           O  
ATOM   3705  CB  HIS A 250      10.134 -54.074   7.442  1.00  0.00           C  
ATOM   3706  HB2 HIS A 250       9.213 -54.323   7.740  1.00  0.00           H  
ATOM   3707  HB3 HIS A 250       9.351 -53.872   8.030  1.00  0.00           H  
ATOM   3708  CG  HIS A 250      10.934 -53.827   6.198  1.00  0.00           C  
ATOM   3709  CD2 HIS A 250      10.838 -52.753   5.349  1.00  0.00           C  
ATOM   3710  HD2 HIS A 250      10.515 -51.898   5.755  1.00  0.00           H  
ATOM   3711  ND1 HIS A 250      11.908 -54.644   5.677  1.00  0.00           N  
ATOM   3712  HD1 HIS A 250      12.281 -55.267   6.365  1.00  0.00           H  
ATOM   3713  CE1 HIS A 250      12.381 -54.069   4.557  1.00  0.00           C  
ATOM   3714  HE1 HIS A 250      13.250 -54.406   4.194  1.00  0.00           H  
ATOM   3715  NE2 HIS A 250      11.750 -52.928   4.329  1.00  0.00           N  
ATOM   3716  N   LYS A 251      10.290 -54.772  10.841  1.00  0.00           N  
ATOM   3717  H   LYS A 251      11.263 -55.003  10.850  1.00  0.00           H  
ATOM   3718  CA  LYS A 251       9.635 -55.025  12.111  1.00  0.00           C  
ATOM   3719  HA  LYS A 251       8.719 -55.330  12.373  1.00  0.00           H  
ATOM   3720  C   LYS A 251       9.280 -53.740  12.847  1.00  0.00           C  
ATOM   3721  O   LYS A 251       8.142 -53.576  13.270  1.00  0.00           O  
ATOM   3722  CB  LYS A 251      10.581 -55.897  12.939  1.00  0.00           C  
ATOM   3723  HB2 LYS A 251      11.573 -55.872  13.065  1.00  0.00           H  
ATOM   3724  HB3 LYS A 251      11.567 -56.012  13.063  1.00  0.00           H  
ATOM   3725  CG  LYS A 251       9.942 -56.420  14.210  1.00  0.00           C  
ATOM   3726  HG2 LYS A 251       9.465 -55.849  14.878  1.00  0.00           H  
ATOM   3727  HG3 LYS A 251       9.235 -56.138  14.858  1.00  0.00           H  
ATOM   3728  CD  LYS A 251      10.847 -57.451  14.873  1.00  0.00           C  
ATOM   3729  HD2 LYS A 251      11.832 -57.293  14.808  1.00  0.00           H  
ATOM   3730  HD3 LYS A 251      11.813 -57.576  14.648  1.00  0.00           H  
ATOM   3731  CE  LYS A 251      10.124 -58.087  16.052  1.00  0.00           C  
ATOM   3732  HE2 LYS A 251       9.505 -57.593  16.663  1.00  0.00           H  
ATOM   3733  HE3 LYS A 251       9.748 -57.453  16.728  1.00  0.00           H  
ATOM   3734  NZ  LYS A 251      10.855 -59.245  16.595  1.00  0.00           N  
ATOM   3735  HZ1 LYS A 251      11.411 -59.814  17.201  1.00  0.00           H  
ATOM   3736  HZ2 LYS A 251      11.518 -59.575  17.267  1.00  0.00           H  
ATOM   3737  HZ3 LYS A 251      11.608 -59.515  17.195  1.00  0.00           H  
ATOM   3738  N   TRP A 252      10.233 -52.841  12.948  1.00  0.00           N  
ATOM   3739  H   TRP A 252      11.233 -52.833  12.955  1.00  0.00           H  
ATOM   3740  CA  TRP A 252       9.993 -51.586  13.651  1.00  0.00           C  
ATOM   3741  HA  TRP A 252       9.779 -51.645  14.626  1.00  0.00           H  
ATOM   3742  C   TRP A 252       9.007 -50.675  12.926  1.00  0.00           C  
ATOM   3743  O   TRP A 252       8.191 -50.026  13.576  1.00  0.00           O  
ATOM   3744  CB  TRP A 252      11.323 -50.889  13.898  1.00  0.00           C  
ATOM   3745  HB2 TRP A 252      11.546 -49.917  13.829  1.00  0.00           H  
ATOM   3746  HB3 TRP A 252      11.611 -49.976  13.608  1.00  0.00           H  
ATOM   3747  CG  TRP A 252      12.202 -51.616  14.860  1.00  0.00           C  
ATOM   3748  CD1 TRP A 252      13.389 -52.178  14.590  1.00  0.00           C  
ATOM   3749  HD1 TRP A 252      14.128 -51.829  14.014  1.00  0.00           H  
ATOM   3750  CD2 TRP A 252      11.946 -51.848  16.278  1.00  0.00           C  
ATOM   3751  CE2 TRP A 252      13.062 -52.548  16.800  1.00  0.00           C  
ATOM   3752  CE3 TRP A 252      10.899 -51.518  17.157  1.00  0.00           C  
ATOM   3753  HE3 TRP A 252      10.435 -50.640  17.273  1.00  0.00           H  
ATOM   3754  NE1 TRP A 252      13.911 -52.733  15.749  1.00  0.00           N  
ATOM   3755  HE1 TRP A 252      14.860 -52.916  16.004  1.00  0.00           H  
ATOM   3756  CZ2 TRP A 252      13.143 -52.908  18.165  1.00  0.00           C  
ATOM   3757  HZ2 TRP A 252      13.941 -52.924  18.768  1.00  0.00           H  
ATOM   3758  CZ3 TRP A 252      10.973 -51.883  18.516  1.00  0.00           C  
ATOM   3759  HZ3 TRP A 252      10.683 -51.374  19.326  1.00  0.00           H  
ATOM   3760  CH2 TRP A 252      12.082 -52.561  19.012  1.00  0.00           C  
ATOM   3761  HH2 TRP A 252      12.485 -52.498  19.925  1.00  0.00           H  
ATOM   3762  N   ILE A 253       9.055 -50.711  11.619  1.00  0.00           N  
ATOM   3763  H   ILE A 253       9.865 -51.220  11.329  1.00  0.00           H  
ATOM   3764  CA  ILE A 253       8.070 -49.975  10.817  1.00  0.00           C  
ATOM   3765  HA  ILE A 253       8.385 -49.090  11.158  1.00  0.00           H  
ATOM   3766  C   ILE A 253       6.682 -50.559  11.064  1.00  0.00           C  
ATOM   3767  O   ILE A 253       5.746 -49.819  11.345  1.00  0.00           O  
ATOM   3768  CB  ILE A 253       8.434 -49.991   9.323  1.00  0.00           C  
ATOM   3769  HB  ILE A 253       8.528 -50.982   9.416  1.00  0.00           H  
ATOM   3770  CG1 ILE A 253       9.799 -49.307   9.099  1.00  0.00           C  
ATOM   3771 HG12 ILE A 253      10.343 -48.757   9.732  1.00  0.00           H  
ATOM   3772 HG13 ILE A 253      10.322 -48.854   9.821  1.00  0.00           H  
ATOM   3773  CG2 ILE A 253       7.336 -49.325   8.491  1.00  0.00           C  
ATOM   3774 HG21 ILE A 253       7.013 -48.425   8.200  1.00  0.00           H  
ATOM   3775 HG22 ILE A 253       6.836 -48.497   8.235  1.00  0.00           H  
ATOM   3776 HG23 ILE A 253       6.929 -48.552   8.005  1.00  0.00           H  
ATOM   3777  CD1 ILE A 253      10.319 -49.391   7.665  1.00  0.00           C  
ATOM   3778 HD11 ILE A 253      10.965 -48.947   7.044  1.00  0.00           H  
ATOM   3779 HD12 ILE A 253      11.115 -49.034   7.175  1.00  0.00           H  
ATOM   3780 HD13 ILE A 253      10.904 -49.306   6.858  1.00  0.00           H  
ATOM   3781  N   TYR A 254       6.584 -51.870  11.031  1.00  0.00           N  
ATOM   3782  H   TYR A 254       7.561 -52.081  11.002  1.00  0.00           H  
ATOM   3783  CA  TYR A 254       5.313 -52.531  11.305  1.00  0.00           C  
ATOM   3784  HA  TYR A 254       4.972 -51.761  10.766  1.00  0.00           H  
ATOM   3785  C   TYR A 254       4.816 -52.292  12.729  1.00  0.00           C  
ATOM   3786  O   TYR A 254       3.621 -52.074  12.918  1.00  0.00           O  
ATOM   3787  CB  TYR A 254       5.436 -54.026  11.022  1.00  0.00           C  
ATOM   3788  HB2 TYR A 254       5.757 -54.390  11.896  1.00  0.00           H  
ATOM   3789  HB3 TYR A 254       5.549 -54.316  11.972  1.00  0.00           H  
ATOM   3790  CG  TYR A 254       5.808 -54.367   9.602  1.00  0.00           C  
ATOM   3791  CD1 TYR A 254       5.214 -53.696   8.522  1.00  0.00           C  
ATOM   3792  HD1 TYR A 254       5.051 -52.813   8.961  1.00  0.00           H  
ATOM   3793  CD2 TYR A 254       6.757 -55.373   9.346  1.00  0.00           C  
ATOM   3794  HD2 TYR A 254       7.451 -55.454  10.061  1.00  0.00           H  
ATOM   3795  CE1 TYR A 254       5.563 -54.021   7.208  1.00  0.00           C  
ATOM   3796  HE1 TYR A 254       5.313 -53.273   6.593  1.00  0.00           H  
ATOM   3797  CE2 TYR A 254       7.106 -55.707   8.032  1.00  0.00           C  
ATOM   3798  HE2 TYR A 254       8.072 -55.961   7.994  1.00  0.00           H  
ATOM   3799  CZ  TYR A 254       6.506 -55.028   6.968  1.00  0.00           C  
ATOM   3800  OH  TYR A 254       6.845 -55.352   5.680  1.00  0.00           O  
ATOM   3801  HH  TYR A 254       7.269 -55.386   4.775  1.00  0.00           H  
ATOM   3802  N   ILE A 255       5.714 -52.273  13.692  1.00  0.00           N  
ATOM   3803  H   ILE A 255       6.694 -52.310  13.496  1.00  0.00           H  
ATOM   3804  CA  ILE A 255       5.362 -51.908  15.064  1.00  0.00           C  
ATOM   3805  HA  ILE A 255       4.734 -52.161  15.800  1.00  0.00           H  
ATOM   3806  C   ILE A 255       4.837 -50.474  15.113  1.00  0.00           C  
ATOM   3807  O   ILE A 255       3.784 -50.236  15.693  1.00  0.00           O  
ATOM   3808  CB  ILE A 255       6.551 -52.113  16.021  1.00  0.00           C  
ATOM   3809  HB  ILE A 255       7.370 -51.641  15.696  1.00  0.00           H  
ATOM   3810  CG1 ILE A 255       6.870 -53.608  16.179  1.00  0.00           C  
ATOM   3811 HG12 ILE A 255       6.190 -54.227  16.572  1.00  0.00           H  
ATOM   3812 HG13 ILE A 255       5.996 -54.010  15.905  1.00  0.00           H  
ATOM   3813  CG2 ILE A 255       6.267 -51.505  17.402  1.00  0.00           C  
ATOM   3814 HG21 ILE A 255       6.412 -50.936  18.211  1.00  0.00           H  
ATOM   3815 HG22 ILE A 255       6.437 -51.138  18.317  1.00  0.00           H  
ATOM   3816 HG23 ILE A 255       6.472 -50.929  18.194  1.00  0.00           H  
ATOM   3817  CD1 ILE A 255       8.248 -53.880  16.780  1.00  0.00           C  
ATOM   3818 HD11 ILE A 255       9.074 -53.908  17.343  1.00  0.00           H  
ATOM   3819 HD12 ILE A 255       9.057 -53.674  17.330  1.00  0.00           H  
ATOM   3820 HD13 ILE A 255       9.122 -53.982  17.256  1.00  0.00           H  
ATOM   3821  N   GLY A 256       5.545 -49.561  14.486  1.00  0.00           N  
ATOM   3822  H   GLY A 256       6.533 -49.676  14.380  1.00  0.00           H  
ATOM   3823  CA  GLY A 256       5.114 -48.168  14.426  1.00  0.00           C  
ATOM   3824  HA2 GLY A 256       5.675 -47.509  14.927  1.00  0.00           H  
ATOM   3825  HA3 GLY A 256       5.635 -47.536  15.000  1.00  0.00           H  
ATOM   3826  C   GLY A 256       3.741 -48.007  13.776  1.00  0.00           C  
ATOM   3827  O   GLY A 256       2.867 -47.343  14.337  1.00  0.00           O  
ATOM   3828  N   ILE A 257       3.545 -48.668  12.665  1.00  0.00           N  
ATOM   3829  H   ILE A 257       4.492 -48.890  12.435  1.00  0.00           H  
ATOM   3830  CA  ILE A 257       2.249 -48.672  11.983  1.00  0.00           C  
ATOM   3831  HA  ILE A 257       2.280 -47.674  11.931  1.00  0.00           H  
ATOM   3832  C   ILE A 257       1.174 -49.303  12.868  1.00  0.00           C  
ATOM   3833  O   ILE A 257       0.080 -48.755  12.976  1.00  0.00           O  
ATOM   3834  CB  ILE A 257       2.345 -49.384  10.622  1.00  0.00           C  
ATOM   3835  HB  ILE A 257       2.810 -50.090  11.155  1.00  0.00           H  
ATOM   3836  CG1 ILE A 257       3.254 -48.597   9.655  1.00  0.00           C  
ATOM   3837 HG12 ILE A 257       3.740 -47.739   9.822  1.00  0.00           H  
ATOM   3838 HG13 ILE A 257       3.750 -47.741   9.800  1.00  0.00           H  
ATOM   3839  CG2 ILE A 257       0.960 -49.555   9.990  1.00  0.00           C  
ATOM   3840 HG21 ILE A 257       0.192 -49.322   9.394  1.00  0.00           H  
ATOM   3841 HG22 ILE A 257       0.030 -49.225   9.828  1.00  0.00           H  
ATOM   3842 HG23 ILE A 257      -0.037 -49.489  10.030  1.00  0.00           H  
ATOM   3843  CD1 ILE A 257       3.672 -49.398   8.424  1.00  0.00           C  
ATOM   3844 HD11 ILE A 257       4.332 -49.795   7.786  1.00  0.00           H  
ATOM   3845 HD12 ILE A 257       4.171 -49.557   7.572  1.00  0.00           H  
ATOM   3846 HD13 ILE A 257       4.177 -49.974   7.781  1.00  0.00           H  
ATOM   3847  N   GLY A 258       1.492 -50.414  13.507  1.00  0.00           N  
ATOM   3848  H   GLY A 258       2.487 -50.440  13.603  1.00  0.00           H  
ATOM   3849  CA  GLY A 258       0.562 -51.081  14.408  1.00  0.00           C  
ATOM   3850  HA2 GLY A 258       0.581 -52.072  14.278  1.00  0.00           H  
ATOM   3851  HA3 GLY A 258       0.673 -52.074  14.382  1.00  0.00           H  
ATOM   3852  C   GLY A 258       0.129 -50.197  15.567  1.00  0.00           C  
ATOM   3853  O   GLY A 258      -1.064 -50.093  15.843  1.00  0.00           O  
ATOM   3854  N   ILE A 259       1.076 -49.519  16.182  1.00  0.00           N  
ATOM   3855  H   ILE A 259       2.039 -49.281  16.056  1.00  0.00           H  
ATOM   3856  CA  ILE A 259       0.781 -48.572  17.263  1.00  0.00           C  
ATOM   3857  HA  ILE A 259       0.357 -48.648  18.166  1.00  0.00           H  
ATOM   3858  C   ILE A 259      -0.070 -47.409  16.738  1.00  0.00           C  
ATOM   3859  O   ILE A 259      -1.083 -47.071  17.345  1.00  0.00           O  
ATOM   3860  CB  ILE A 259       2.075 -48.084  17.942  1.00  0.00           C  
ATOM   3861  HB  ILE A 259       2.811 -47.664  17.411  1.00  0.00           H  
ATOM   3862  CG1 ILE A 259       2.764 -49.249  18.684  1.00  0.00           C  
ATOM   3863 HG12 ILE A 259       2.368 -49.880  19.351  1.00  0.00           H  
ATOM   3864 HG13 ILE A 259       2.641 -50.110  19.178  1.00  0.00           H  
ATOM   3865  CG2 ILE A 259       1.781 -46.943  18.927  1.00  0.00           C  
ATOM   3866 HG21 ILE A 259       1.825 -46.106  19.473  1.00  0.00           H  
ATOM   3867 HG22 ILE A 259       1.803 -46.215  19.612  1.00  0.00           H  
ATOM   3868 HG23 ILE A 259       1.819 -46.237  19.634  1.00  0.00           H  
ATOM   3869  CD1 ILE A 259       4.196 -48.940  19.127  1.00  0.00           C  
ATOM   3870 HD11 ILE A 259       4.982 -48.507  19.568  1.00  0.00           H  
ATOM   3871 HD12 ILE A 259       4.982 -48.500  19.561  1.00  0.00           H  
ATOM   3872 HD13 ILE A 259       5.126 -48.792  19.465  1.00  0.00           H  
ATOM   3873  N   GLY A 260       0.318 -46.848  15.618  1.00  0.00           N  
ATOM   3874  H   GLY A 260       1.231 -47.148  15.342  1.00  0.00           H  
ATOM   3875  CA  GLY A 260      -0.444 -45.766  15.003  1.00  0.00           C  
ATOM   3876  HA2 GLY A 260      -0.038 -44.875  15.208  1.00  0.00           H  
ATOM   3877  HA3 GLY A 260       0.057 -44.910  15.134  1.00  0.00           H  
ATOM   3878  C   GLY A 260      -1.875 -46.169  14.657  1.00  0.00           C  
ATOM   3879  O   GLY A 260      -2.822 -45.453  14.987  1.00  0.00           O  
ATOM   3880  N   ALA A 261      -2.023 -47.327  14.071  1.00  0.00           N  
ATOM   3881  H   ALA A 261      -1.092 -47.668  14.202  1.00  0.00           H  
ATOM   3882  CA  ALA A 261      -3.330 -47.874  13.752  1.00  0.00           C  
ATOM   3883  HA  ALA A 261      -3.837 -47.013  13.707  1.00  0.00           H  
ATOM   3884  C   ALA A 261      -4.164 -48.148  15.007  1.00  0.00           C  
ATOM   3885  O   ALA A 261      -5.347 -47.826  15.042  1.00  0.00           O  
ATOM   3886  CB  ALA A 261      -3.133 -49.139  12.922  1.00  0.00           C  
ATOM   3887  HB1 ALA A 261      -2.813 -49.957  12.443  1.00  0.00           H  
ATOM   3888  HB2 ALA A 261      -2.744 -50.058  12.854  1.00  0.00           H  
ATOM   3889  HB3 ALA A 261      -2.381 -49.622  12.474  1.00  0.00           H  
ATOM   3890  N   GLY A 262      -3.545 -48.698  16.032  1.00  0.00           N  
ATOM   3891  H   GLY A 262      -2.552 -48.592  16.091  1.00  0.00           H  
ATOM   3892  CA  GLY A 262      -4.209 -48.926  17.309  1.00  0.00           C  
ATOM   3893  HA2 GLY A 262      -4.066 -49.499  18.116  1.00  0.00           H  
ATOM   3894  HA3 GLY A 262      -4.082 -49.743  17.872  1.00  0.00           H  
ATOM   3895  C   GLY A 262      -4.693 -47.638  17.960  1.00  0.00           C  
ATOM   3896  O   GLY A 262      -5.834 -47.568  18.414  1.00  0.00           O  
ATOM   3897  N   LEU A 263      -3.851 -46.615  17.946  1.00  0.00           N  
ATOM   3898  H   LEU A 263      -2.871 -46.416  17.955  1.00  0.00           H  
ATOM   3899  CA  LEU A 263      -4.224 -45.295  18.458  1.00  0.00           C  
ATOM   3900  HA  LEU A 263      -4.185 -45.123  19.442  1.00  0.00           H  
ATOM   3901  C   LEU A 263      -5.374 -44.671  17.666  1.00  0.00           C  
ATOM   3902  O   LEU A 263      -6.314 -44.150  18.260  1.00  0.00           O  
ATOM   3903  CB  LEU A 263      -3.001 -44.373  18.441  1.00  0.00           C  
ATOM   3904  HB2 LEU A 263      -2.576 -43.591  17.986  1.00  0.00           H  
ATOM   3905  HB3 LEU A 263      -2.569 -43.486  18.277  1.00  0.00           H  
ATOM   3906  CG  LEU A 263      -1.993 -44.645  19.564  1.00  0.00           C  
ATOM   3907  HG  LEU A 263      -1.442 -45.458  19.753  1.00  0.00           H  
ATOM   3908  CD1 LEU A 263      -0.712 -43.871  19.302  1.00  0.00           C  
ATOM   3909 HD11 LEU A 263       0.012 -43.183  19.249  1.00  0.00           H  
ATOM   3910 HD12 LEU A 263       0.170 -43.412  19.197  1.00  0.00           H  
ATOM   3911 HD13 LEU A 263       0.069 -43.277  19.494  1.00  0.00           H  
ATOM   3912  CD2 LEU A 263      -2.539 -44.225  20.923  1.00  0.00           C  
ATOM   3913 HD21 LEU A 263      -2.451 -43.796  21.822  1.00  0.00           H  
ATOM   3914 HD22 LEU A 263      -2.437 -43.831  21.836  1.00  0.00           H  
ATOM   3915 HD23 LEU A 263      -2.663 -43.919  21.867  1.00  0.00           H  
ATOM   3916  N   LEU A 264      -5.318 -44.770  16.363  1.00  0.00           N  
ATOM   3917  H   LEU A 264      -4.362 -44.889  16.093  1.00  0.00           H  
ATOM   3918  CA  LEU A 264      -6.402 -44.293  15.504  1.00  0.00           C  
ATOM   3919  HA  LEU A 264      -6.278 -43.400  15.936  1.00  0.00           H  
ATOM   3920  C   LEU A 264      -7.708 -45.036  15.751  1.00  0.00           C  
ATOM   3921  O   LEU A 264      -8.770 -44.420  15.790  1.00  0.00           O  
ATOM   3922  CB  LEU A 264      -5.998 -44.444  14.040  1.00  0.00           C  
ATOM   3923  HB2 LEU A 264      -6.540 -45.250  13.801  1.00  0.00           H  
ATOM   3924  HB3 LEU A 264      -6.045 -45.376  13.681  1.00  0.00           H  
ATOM   3925  CG  LEU A 264      -5.184 -43.265  13.509  1.00  0.00           C  
ATOM   3926  HG  LEU A 264      -4.455 -42.902  14.090  1.00  0.00           H  
ATOM   3927  CD1 LEU A 264      -4.616 -43.633  12.152  1.00  0.00           C  
ATOM   3928 HD11 LEU A 264      -3.851 -43.705  11.512  1.00  0.00           H  
ATOM   3929 HD12 LEU A 264      -3.790 -43.792  11.611  1.00  0.00           H  
ATOM   3930 HD13 LEU A 264      -3.749 -43.548  11.662  1.00  0.00           H  
ATOM   3931  CD2 LEU A 264      -6.044 -42.020  13.334  1.00  0.00           C  
ATOM   3932 HD21 LEU A 264      -6.436 -41.153  13.640  1.00  0.00           H  
ATOM   3933 HD22 LEU A 264      -6.122 -41.024  13.301  1.00  0.00           H  
ATOM   3934 HD23 LEU A 264      -6.496 -41.176  13.622  1.00  0.00           H  
ATOM   3935  N   LEU A 265      -7.623 -46.320  15.926  1.00  0.00           N  
ATOM   3936  H   LEU A 265      -6.639 -46.367  16.099  1.00  0.00           H  
ATOM   3937  CA  LEU A 265      -8.784 -47.132  16.253  1.00  0.00           C  
ATOM   3938  HA  LEU A 265      -9.521 -46.731  15.710  1.00  0.00           H  
ATOM   3939  C   LEU A 265      -9.384 -46.701  17.587  1.00  0.00           C  
ATOM   3940  O   LEU A 265     -10.590 -46.495  17.692  1.00  0.00           O  
ATOM   3941  CB  LEU A 265      -8.355 -48.603  16.285  1.00  0.00           C  
ATOM   3942  HB2 LEU A 265      -7.369 -48.717  16.405  1.00  0.00           H  
ATOM   3943  HB3 LEU A 265      -7.384 -48.488  16.495  1.00  0.00           H  
ATOM   3944  CG  LEU A 265      -9.569 -49.542  16.277  1.00  0.00           C  
ATOM   3945  HG  LEU A 265      -9.949 -48.932  16.973  1.00  0.00           H  
ATOM   3946  CD1 LEU A 265     -10.014 -49.839  14.861  1.00  0.00           C  
ATOM   3947 HD11 LEU A 265     -10.418 -49.447  14.034  1.00  0.00           H  
ATOM   3948 HD12 LEU A 265      -9.821 -49.483  13.946  1.00  0.00           H  
ATOM   3949 HD13 LEU A 265      -9.803 -49.553  13.926  1.00  0.00           H  
ATOM   3950  CD2 LEU A 265      -9.233 -50.852  16.964  1.00  0.00           C  
ATOM   3951 HD21 LEU A 265      -8.971 -51.296  17.821  1.00  0.00           H  
ATOM   3952 HD22 LEU A 265      -8.786 -51.384  17.683  1.00  0.00           H  
ATOM   3953 HD23 LEU A 265      -8.795 -51.384  17.689  1.00  0.00           H  
ATOM   3954  N   LEU A 266      -8.531 -46.520  18.571  1.00  0.00           N  
ATOM   3955  H   LEU A 266      -7.534 -46.442  18.590  1.00  0.00           H  
ATOM   3956  CA  LEU A 266      -8.949 -46.086  19.898  1.00  0.00           C  
ATOM   3957  HA  LEU A 266      -9.533 -46.426  20.635  1.00  0.00           H  
ATOM   3958  C   LEU A 266      -9.630 -44.718  19.860  1.00  0.00           C  
ATOM   3959  O   LEU A 266     -10.700 -44.536  20.439  1.00  0.00           O  
ATOM   3960  CB  LEU A 266      -7.722 -46.069  20.816  1.00  0.00           C  
ATOM   3961  HB2 LEU A 266      -6.883 -45.526  20.844  1.00  0.00           H  
ATOM   3962  HB3 LEU A 266      -6.790 -45.711  20.872  1.00  0.00           H  
ATOM   3963  CG  LEU A 266      -8.119 -46.343  22.269  1.00  0.00           C  
ATOM   3964  HG  LEU A 266      -8.956 -46.022  22.712  1.00  0.00           H  
ATOM   3965  CD1 LEU A 266      -7.687 -47.737  22.668  1.00  0.00           C  
ATOM   3966 HD11 LEU A 266      -7.088 -48.288  23.249  1.00  0.00           H  
ATOM   3967 HD12 LEU A 266      -7.095 -48.355  23.185  1.00  0.00           H  
ATOM   3968 HD13 LEU A 266      -7.079 -48.426  23.063  1.00  0.00           H  
ATOM   3969  CD2 LEU A 266      -7.483 -45.336  23.211  1.00  0.00           C  
ATOM   3970 HD21 LEU A 266      -7.007 -44.681  23.798  1.00  0.00           H  
ATOM   3971 HD22 LEU A 266      -7.059 -44.775  23.922  1.00  0.00           H  
ATOM   3972 HD23 LEU A 266      -6.932 -44.750  23.806  1.00  0.00           H  
ATOM   3973  N   LEU A 267      -9.026 -43.786  19.143  1.00  0.00           N  
ATOM   3974  H   LEU A 267      -8.055 -43.655  18.945  1.00  0.00           H  
ATOM   3975  CA  LEU A 267      -9.603 -42.462  18.911  1.00  0.00           C  
ATOM   3976  HA  LEU A 267      -9.686 -42.092  19.836  1.00  0.00           H  
ATOM   3977  C   LEU A 267     -10.956 -42.534  18.219  1.00  0.00           C  
ATOM   3978  O   LEU A 267     -11.887 -41.837  18.607  1.00  0.00           O  
ATOM   3979  CB  LEU A 267      -8.630 -41.635  18.065  1.00  0.00           C  
ATOM   3980  HB2 LEU A 267      -8.125 -41.445  17.223  1.00  0.00           H  
ATOM   3981  HB3 LEU A 267      -8.239 -41.112  17.307  1.00  0.00           H  
ATOM   3982  CG  LEU A 267      -7.544 -40.948  18.896  1.00  0.00           C  
ATOM   3983  HG  LEU A 267      -7.052 -41.245  19.715  1.00  0.00           H  
ATOM   3984  CD1 LEU A 267      -6.433 -40.436  17.993  1.00  0.00           C  
ATOM   3985 HD11 LEU A 267      -5.720 -39.820  17.660  1.00  0.00           H  
ATOM   3986 HD12 LEU A 267      -5.523 -40.049  17.845  1.00  0.00           H  
ATOM   3987 HD13 LEU A 267      -5.644 -39.877  17.738  1.00  0.00           H  
ATOM   3988  CD2 LEU A 267      -8.138 -39.768  19.658  1.00  0.00           C  
ATOM   3989 HD21 LEU A 267      -8.342 -39.121  20.393  1.00  0.00           H  
ATOM   3990 HD22 LEU A 267      -8.056 -38.942  20.216  1.00  0.00           H  
ATOM   3991 HD23 LEU A 267      -8.204 -38.923  20.188  1.00  0.00           H  
ATOM   3992  N   SER A 268     -11.063 -43.383  17.234  1.00  0.00           N  
ATOM   3993  H   SER A 268     -10.086 -43.581  17.312  1.00  0.00           H  
ATOM   3994  CA  SER A 268     -12.309 -43.568  16.501  1.00  0.00           C  
ATOM   3995  HA  SER A 268     -12.309 -42.579  16.354  1.00  0.00           H  
ATOM   3996  C   SER A 268     -13.411 -44.138  17.390  1.00  0.00           C  
ATOM   3997  O   SER A 268     -14.547 -43.676  17.340  1.00  0.00           O  
ATOM   3998  CB  SER A 268     -12.092 -44.488  15.310  1.00  0.00           C  
ATOM   3999  HB2 SER A 268     -12.098 -45.366  15.788  1.00  0.00           H  
ATOM   4000  HB3 SER A 268     -12.495 -45.365  15.049  1.00  0.00           H  
ATOM   4001  OG  SER A 268     -11.076 -43.998  14.482  1.00  0.00           O  
ATOM   4002  HG  SER A 268     -10.266 -43.430  14.335  1.00  0.00           H  
ATOM   4003  N   ILE A 269     -13.069 -45.097  18.225  1.00  0.00           N  
ATOM   4004  H   ILE A 269     -12.102 -45.296  18.381  1.00  0.00           H  
ATOM   4005  CA  ILE A 269     -14.004 -45.672  19.196  1.00  0.00           C  
ATOM   4006  HA  ILE A 269     -14.769 -45.738  18.555  1.00  0.00           H  
ATOM   4007  C   ILE A 269     -14.447 -44.614  20.206  1.00  0.00           C  
ATOM   4008  O   ILE A 269     -15.642 -44.489  20.479  1.00  0.00           O  
ATOM   4009  CB  ILE A 269     -13.383 -46.903  19.886  1.00  0.00           C  
ATOM   4010  HB  ILE A 269     -12.623 -46.386  20.279  1.00  0.00           H  
ATOM   4011  CG1 ILE A 269     -13.207 -48.053  18.876  1.00  0.00           C  
ATOM   4012 HG12 ILE A 269     -13.505 -47.596  18.038  1.00  0.00           H  
ATOM   4013 HG13 ILE A 269     -13.258 -47.917  17.887  1.00  0.00           H  
ATOM   4014  CG2 ILE A 269     -14.250 -47.373  21.063  1.00  0.00           C  
ATOM   4015 HG21 ILE A 269     -14.822 -47.325  21.882  1.00  0.00           H  
ATOM   4016 HG22 ILE A 269     -14.394 -47.304  22.050  1.00  0.00           H  
ATOM   4017 HG23 ILE A 269     -14.436 -47.563  22.027  1.00  0.00           H  
ATOM   4018  CD1 ILE A 269     -12.283 -49.164  19.369  1.00  0.00           C  
ATOM   4019 HD11 ILE A 269     -11.473 -49.486  19.859  1.00  0.00           H  
ATOM   4020 HD12 ILE A 269     -11.442 -49.549  19.748  1.00  0.00           H  
ATOM   4021 HD13 ILE A 269     -11.452 -49.631  19.672  1.00  0.00           H  
ATOM   4022  N   LEU A 270     -13.507 -43.841  20.726  1.00  0.00           N  
ATOM   4023  H   LEU A 270     -12.528 -43.657  20.640  1.00  0.00           H  
ATOM   4024  CA  LEU A 270     -13.827 -42.743  21.637  1.00  0.00           C  
ATOM   4025  HA  LEU A 270     -13.886 -43.057  22.584  1.00  0.00           H  
ATOM   4026  C   LEU A 270     -14.751 -41.719  20.977  1.00  0.00           C  
ATOM   4027  O   LEU A 270     -15.769 -41.356  21.563  1.00  0.00           O  
ATOM   4028  CB  LEU A 270     -12.533 -42.078  22.122  1.00  0.00           C  
ATOM   4029  HB2 LEU A 270     -12.098 -41.182  22.214  1.00  0.00           H  
ATOM   4030  HB3 LEU A 270     -12.144 -41.157  22.100  1.00  0.00           H  
ATOM   4031  CG  LEU A 270     -11.835 -42.839  23.258  1.00  0.00           C  
ATOM   4032  HG  LEU A 270     -11.273 -43.571  22.873  1.00  0.00           H  
ATOM   4033  CD1 LEU A 270     -10.425 -42.307  23.444  1.00  0.00           C  
ATOM   4034 HD11 LEU A 270      -9.683 -41.832  23.917  1.00  0.00           H  
ATOM   4035 HD12 LEU A 270      -9.635 -41.841  23.841  1.00  0.00           H  
ATOM   4036 HD13 LEU A 270      -9.716 -41.746  23.872  1.00  0.00           H  
ATOM   4037  CD2 LEU A 270     -12.580 -42.676  24.580  1.00  0.00           C  
ATOM   4038 HD21 LEU A 270     -12.903 -42.580  25.521  1.00  0.00           H  
ATOM   4039 HD22 LEU A 270     -12.714 -42.458  25.547  1.00  0.00           H  
ATOM   4040 HD23 LEU A 270     -12.775 -42.280  25.477  1.00  0.00           H  
ATOM   4041  N   ALA A 271     -14.445 -41.310  19.770  1.00  0.00           N  
ATOM   4042  H   ALA A 271     -13.498 -41.476  19.496  1.00  0.00           H  
ATOM   4043  CA  ALA A 271     -15.278 -40.375  19.020  1.00  0.00           C  
ATOM   4044  HA  ALA A 271     -14.938 -39.690  19.664  1.00  0.00           H  
ATOM   4045  C   ALA A 271     -16.699 -40.916  18.798  1.00  0.00           C  
ATOM   4046  O   ALA A 271     -17.676 -40.190  18.991  1.00  0.00           O  
ATOM   4047  CB  ALA A 271     -14.582 -40.065  17.699  1.00  0.00           C  
ATOM   4048  HB1 ALA A 271     -13.933 -39.576  17.116  1.00  0.00           H  
ATOM   4049  HB2 ALA A 271     -13.758 -39.713  17.255  1.00  0.00           H  
ATOM   4050  HB3 ALA A 271     -13.779 -39.615  17.309  1.00  0.00           H  
ATOM   4051  N   LEU A 272     -16.808 -42.175  18.462  1.00  0.00           N  
ATOM   4052  H   LEU A 272     -15.835 -42.158  18.691  1.00  0.00           H  
ATOM   4053  CA  LEU A 272     -18.096 -42.857  18.328  1.00  0.00           C  
ATOM   4054  HA  LEU A 272     -18.534 -41.977  18.145  1.00  0.00           H  
ATOM   4055  C   LEU A 272     -18.888 -42.869  19.633  1.00  0.00           C  
ATOM   4056  O   LEU A 272     -20.087 -42.590  19.626  1.00  0.00           O  
ATOM   4057  CB  LEU A 272     -17.847 -44.289  17.841  1.00  0.00           C  
ATOM   4058  HB2 LEU A 272     -17.359 -44.611  18.652  1.00  0.00           H  
ATOM   4059  HB3 LEU A 272     -17.261 -44.686  18.548  1.00  0.00           H  
ATOM   4060  CG  LEU A 272     -18.046 -44.434  16.329  1.00  0.00           C  
ATOM   4061  HG  LEU A 272     -17.706 -43.495  16.374  1.00  0.00           H  
ATOM   4062  CD1 LEU A 272     -17.276 -45.620  15.792  1.00  0.00           C  
ATOM   4063 HD11 LEU A 272     -16.365 -46.013  15.669  1.00  0.00           H  
ATOM   4064 HD12 LEU A 272     -16.435 -46.157  15.854  1.00  0.00           H  
ATOM   4065 HD13 LEU A 272     -16.403 -46.081  15.632  1.00  0.00           H  
ATOM   4066  CD2 LEU A 272     -19.521 -44.641  16.008  1.00  0.00           C  
ATOM   4067 HD21 LEU A 272     -20.493 -44.799  16.184  1.00  0.00           H  
ATOM   4068 HD22 LEU A 272     -20.457 -44.321  16.152  1.00  0.00           H  
ATOM   4069 HD23 LEU A 272     -20.483 -44.711  15.744  1.00  0.00           H  
ATOM   4070  N   CYS A 273     -18.233 -43.170  20.732  1.00  0.00           N  
ATOM   4071  H   CYS A 273     -17.250 -43.141  20.913  1.00  0.00           H  
ATOM   4072  CA  CYS A 273     -18.872 -43.161  22.045  1.00  0.00           C  
ATOM   4073  HA  CYS A 273     -19.690 -43.716  22.197  1.00  0.00           H  
ATOM   4074  C   CYS A 273     -19.379 -41.766  22.411  1.00  0.00           C  
ATOM   4075  O   CYS A 273     -20.517 -41.618  22.858  1.00  0.00           O  
ATOM   4076  CB  CYS A 273     -17.893 -43.689  23.091  1.00  0.00           C  
ATOM   4077  HB2 CYS A 273     -17.365 -43.036  23.633  1.00  0.00           H  
ATOM   4078  HB3 CYS A 273     -17.299 -43.085  23.623  1.00  0.00           H  
ATOM   4079  SG  CYS A 273     -17.711 -45.473  22.923  1.00  0.00           S  
ATOM   4080  HG  CYS A 273     -17.191 -46.316  23.057  1.00  0.00           H  
ATOM   4081  N   PHE A 274     -18.576 -40.756  22.169  1.00  0.00           N  
ATOM   4082  H   PHE A 274     -17.584 -40.633  22.205  1.00  0.00           H  
ATOM   4083  CA  PHE A 274     -18.975 -39.364  22.380  1.00  0.00           C  
ATOM   4084  HA  PHE A 274     -19.054 -39.195  23.362  1.00  0.00           H  
ATOM   4085  C   PHE A 274     -20.151 -38.954  21.497  1.00  0.00           C  
ATOM   4086  O   PHE A 274     -21.098 -38.327  21.975  1.00  0.00           O  
ATOM   4087  CB  PHE A 274     -17.777 -38.452  22.132  1.00  0.00           C  
ATOM   4088  HB2 PHE A 274     -17.427 -37.815  21.445  1.00  0.00           H  
ATOM   4089  HB3 PHE A 274     -17.126 -38.047  21.489  1.00  0.00           H  
ATOM   4090  CG  PHE A 274     -17.008 -38.146  23.388  1.00  0.00           C  
ATOM   4091  CD1 PHE A 274     -17.497 -37.176  24.276  1.00  0.00           C  
ATOM   4092  HD1 PHE A 274     -17.926 -36.275  24.204  1.00  0.00           H  
ATOM   4093  CD2 PHE A 274     -15.816 -38.814  23.690  1.00  0.00           C  
ATOM   4094  HD2 PHE A 274     -15.115 -39.418  23.310  1.00  0.00           H  
ATOM   4095  CE1 PHE A 274     -16.795 -36.883  25.449  1.00  0.00           C  
ATOM   4096  HE1 PHE A 274     -16.809 -36.310  26.269  1.00  0.00           H  
ATOM   4097  CE2 PHE A 274     -15.112 -38.522  24.861  1.00  0.00           C  
ATOM   4098  HE2 PHE A 274     -14.227 -38.514  25.327  1.00  0.00           H  
ATOM   4099  CZ  PHE A 274     -15.603 -37.555  25.744  1.00  0.00           C  
ATOM   4100  HZ  PHE A 274     -15.204 -37.206  26.592  1.00  0.00           H  
ATOM   4101  N   TYR A 275     -20.104 -39.326  20.256  1.00  0.00           N  
ATOM   4102  H   TYR A 275     -19.130 -39.485  20.418  1.00  0.00           H  
ATOM   4103  CA  TYR A 275     -21.168 -39.022  19.308  1.00  0.00           C  
ATOM   4104  HA  TYR A 275     -21.019 -38.046  19.464  1.00  0.00           H  
ATOM   4105  C   TYR A 275     -22.500 -39.655  19.720  1.00  0.00           C  
ATOM   4106  O   TYR A 275     -23.523 -38.967  19.778  1.00  0.00           O  
ATOM   4107  CB  TYR A 275     -20.741 -39.479  17.919  1.00  0.00           C  
ATOM   4108  HB2 TYR A 275     -19.808 -39.811  17.776  1.00  0.00           H  
ATOM   4109  HB3 TYR A 275     -19.742 -39.495  17.867  1.00  0.00           H  
ATOM   4110  CG  TYR A 275     -21.783 -39.175  16.873  1.00  0.00           C  
ATOM   4111  CD1 TYR A 275     -22.628 -40.190  16.397  1.00  0.00           C  
ATOM   4112  HD1 TYR A 275     -22.185 -40.850  17.003  1.00  0.00           H  
ATOM   4113  CD2 TYR A 275     -21.934 -37.865  16.396  1.00  0.00           C  
ATOM   4114  HD2 TYR A 275     -21.426 -37.142  16.864  1.00  0.00           H  
ATOM   4115  CE1 TYR A 275     -23.605 -39.900  15.442  1.00  0.00           C  
ATOM   4116  HE1 TYR A 275     -24.479 -40.379  15.358  1.00  0.00           H  
ATOM   4117  CE2 TYR A 275     -22.912 -37.570  15.439  1.00  0.00           C  
ATOM   4118  HE2 TYR A 275     -22.877 -36.586  15.267  1.00  0.00           H  
ATOM   4119  CZ  TYR A 275     -23.742 -38.592  14.962  1.00  0.00           C  
ATOM   4120  OH  TYR A 275     -24.691 -38.300  14.023  1.00  0.00           O  
ATOM   4121  HH  TYR A 275     -25.110 -37.828  13.247  1.00  0.00           H  
ATOM   4122  N   LYS A 276     -22.473 -40.919  20.071  1.00  0.00           N  
ATOM   4123  H   LYS A 276     -21.569 -41.202  20.391  1.00  0.00           H  
ATOM   4124  CA  LYS A 276     -23.684 -41.612  20.518  1.00  0.00           C  
ATOM   4125  HA  LYS A 276     -23.926 -40.815  19.965  1.00  0.00           H  
ATOM   4126  C   LYS A 276     -24.277 -41.011  21.785  1.00  0.00           C  
ATOM   4127  O   LYS A 276     -25.492 -40.881  21.878  1.00  0.00           O  
ATOM   4128  CB  LYS A 276     -23.420 -43.100  20.712  1.00  0.00           C  
ATOM   4129  HB2 LYS A 276     -22.978 -43.290  21.589  1.00  0.00           H  
ATOM   4130  HB3 LYS A 276     -22.793 -43.332  21.456  1.00  0.00           H  
ATOM   4131  CG  LYS A 276     -23.608 -43.892  19.416  1.00  0.00           C  
ATOM   4132  HG2 LYS A 276     -28.008 -38.940  22.094  1.00  0.00           H  
ATOM   4133  HG3 LYS A 276     -18.917 -47.425  15.359  1.00  0.00           H  
ATOM   4134  CD  LYS A 276     -23.743 -45.378  19.724  1.00  0.00           C  
ATOM   4135  HD2 LYS A 276     -23.408 -45.610  20.637  1.00  0.00           H  
ATOM   4136  HD3 LYS A 276     -23.628 -45.605  20.691  1.00  0.00           H  
ATOM   4137  CE  LYS A 276     -24.065 -46.188  18.475  1.00  0.00           C  
ATOM   4138  HE2 LYS A 276     -23.818 -45.586  17.716  1.00  0.00           H  
ATOM   4139  HE3 LYS A 276     -23.917 -45.431  17.838  1.00  0.00           H  
ATOM   4140  NZ  LYS A 276     -24.296 -47.617  18.791  1.00  0.00           N  
ATOM   4141  HZ1 LYS A 276     -24.032 -48.514  19.144  1.00  0.00           H  
ATOM   4142  HZ2 LYS A 276     -24.110 -48.509  19.202  1.00  0.00           H  
ATOM   4143  HZ3 LYS A 276     -24.402 -48.570  19.075  1.00  0.00           H  
ATOM   4144  N   ARG A 277     -23.446 -40.635  22.710  1.00  0.00           N  
ATOM   4145  H   ARG A 277     -22.470 -40.501  22.879  1.00  0.00           H  
ATOM   4146  CA  ARG A 277     -23.916 -39.987  23.939  1.00  0.00           C  
ATOM   4147  HA  ARG A 277     -24.497 -40.162  24.734  1.00  0.00           H  
ATOM   4148  C   ARG A 277     -24.659 -38.685  23.665  1.00  0.00           C  
ATOM   4149  O   ARG A 277     -25.632 -38.382  24.343  1.00  0.00           O  
ATOM   4150  CB  ARG A 277     -22.735 -39.762  24.884  1.00  0.00           C  
ATOM   4151  HB2 ARG A 277     -21.924 -39.178  24.933  1.00  0.00           H  
ATOM   4152  HB3 ARG A 277     -21.882 -39.285  25.094  1.00  0.00           H  
ATOM   4153  CG  ARG A 277     -22.943 -40.472  26.219  1.00  0.00           C  
ATOM   4154  HG2 ARG A 277     -23.809 -40.698  26.665  1.00  0.00           H  
ATOM   4155  HG3 ARG A 277     -23.417 -41.038  26.894  1.00  0.00           H  
ATOM   4156  CD  ARG A 277     -21.782 -40.195  27.158  1.00  0.00           C  
ATOM   4157  HD2 ARG A 277     -20.889 -39.761  27.039  1.00  0.00           H  
ATOM   4158  HD3 ARG A 277     -20.961 -39.633  27.259  1.00  0.00           H  
ATOM   4159  NE  ARG A 277     -21.961 -40.854  28.457  1.00  0.00           N  
ATOM   4160  HE  ARG A 277     -22.763 -41.084  29.009  1.00  0.00           H  
ATOM   4161  CZ  ARG A 277     -21.151 -40.756  29.500  1.00  0.00           C  
ATOM   4162  NH1 ARG A 277     -20.065 -40.037  29.457  1.00  0.00           N  
ATOM   4163 HH11 ARG A 277     -19.248 -39.460  29.455  1.00  0.00           H  
ATOM   4164 HH12 ARG A 277     -19.247 -39.559  29.778  1.00  0.00           H  
ATOM   4165  NH2 ARG A 277     -21.414 -41.385  30.606  1.00  0.00           N  
ATOM   4166 HH21 ARG A 277     -21.341 -41.561  31.588  1.00  0.00           H  
ATOM   4167 HH22 ARG A 277     -21.204 -41.394  31.584  1.00  0.00           H  
ATOM   4168  N   ARG A 278     -24.225 -37.948  22.683  1.00  0.00           N  
ATOM   4169  H   ARG A 278     -23.232 -38.039  22.614  1.00  0.00           H  
ATOM   4170  CA  ARG A 278     -24.895 -36.712  22.270  1.00  0.00           C  
ATOM   4171  HA  ARG A 278     -24.693 -36.105  23.039  1.00  0.00           H  
ATOM   4172  C   ARG A 278     -26.239 -36.945  21.596  1.00  0.00           C  
ATOM   4173  O   ARG A 278     -27.152 -36.152  21.806  1.00  0.00           O  
ATOM   4174  CB  ARG A 278     -23.981 -35.911  21.351  1.00  0.00           C  
ATOM   4175  HB2 ARG A 278     -23.593 -35.895  20.429  1.00  0.00           H  
ATOM   4176  HB3 ARG A 278     -23.528 -35.610  20.511  1.00  0.00           H  
ATOM   4177  CG  ARG A 278     -23.306 -34.783  22.109  1.00  0.00           C  
ATOM   4178  HG2 ARG A 278     -23.111 -34.530  23.057  1.00  0.00           H  
ATOM   4179  HG3 ARG A 278     -23.066 -34.336  22.971  1.00  0.00           H  
ATOM   4180  CD  ARG A 278     -22.513 -33.910  21.153  1.00  0.00           C  
ATOM   4181  HD2 ARG A 278     -22.029 -34.101  20.299  1.00  0.00           H  
ATOM   4182  HD3 ARG A 278     -21.953 -34.043  20.336  1.00  0.00           H  
ATOM   4183  NE  ARG A 278     -22.087 -32.661  21.806  1.00  0.00           N  
ATOM   4184  HE  ARG A 278     -22.216 -32.272  22.718  1.00  0.00           H  
ATOM   4185  CZ  ARG A 278     -21.390 -31.688  21.253  1.00  0.00           C  
ATOM   4186  NH1 ARG A 278     -20.969 -31.756  20.024  1.00  0.00           N  
ATOM   4187 HH11 ARG A 278     -21.480 -30.988  19.638  1.00  0.00           H  
ATOM   4188 HH12 ARG A 278     -21.607 -31.038  19.745  1.00  0.00           H  
ATOM   4189  NH2 ARG A 278     -21.105 -30.618  21.928  1.00  0.00           N  
ATOM   4190 HH21 ARG A 278     -21.055 -29.622  21.857  1.00  0.00           H  
ATOM   4191 HH22 ARG A 278     -21.265 -29.631  21.900  1.00  0.00           H  
ATOM   4192  N   SER A 279     -26.333 -37.958  20.804  1.00  0.00           N  
ATOM   4193  H   SER A 279     -25.387 -38.062  21.112  1.00  0.00           H  
ATOM   4194  CA  SER A 279     -27.550 -38.251  20.045  1.00  0.00           C  
ATOM   4195  HA  SER A 279     -27.565 -37.285  19.786  1.00  0.00           H  
ATOM   4196  C   SER A 279     -28.751 -38.507  20.953  1.00  0.00           C  
ATOM   4197  O   SER A 279     -29.832 -37.978  20.710  1.00  0.00           O  
ATOM   4198  CB  SER A 279     -27.304 -39.436  19.125  1.00  0.00           C  
ATOM   4199  HB2 SER A 279     -26.406 -39.875  19.089  1.00  0.00           H  
ATOM   4200  HB3 SER A 279     -26.377 -39.783  19.268  1.00  0.00           H  
ATOM   4201  OG  SER A 279     -28.443 -39.712  18.356  1.00  0.00           O  
ATOM   4202  HG  SER A 279     -29.357 -39.577  17.974  1.00  0.00           H  
ATOM   4203  N   LYS A 280     -28.554 -39.234  22.032  1.00  0.00           N  
ATOM   4204  H   LYS A 280     -27.583 -39.180  22.266  1.00  0.00           H  
ATOM   4205  CA  LYS A 280     -29.663 -39.586  22.933  1.00  0.00           C  
ATOM   4206  HA  LYS A 280     -30.226 -40.032  22.237  1.00  0.00           H  
ATOM   4207  C   LYS A 280     -30.360 -38.394  23.580  1.00  0.00           C  
ATOM   4208  O   LYS A 280     -31.561 -38.460  23.800  1.00  0.00           O  
ATOM   4209  CB  LYS A 280     -29.191 -40.534  24.031  1.00  0.00           C  
ATOM   4210  HB2 LYS A 280     -28.899 -40.079  24.872  1.00  0.00           H  
ATOM   4211  HB3 LYS A 280     -28.740 -40.183  24.852  1.00  0.00           H  
ATOM   4212  CG  LYS A 280     -29.206 -41.993  23.594  1.00  0.00           C  
ATOM   4213  HG2 LYS A 280     -28.670 -42.033  22.751  1.00  0.00           H  
ATOM   4214  HG3 LYS A 280     -29.257 -42.253  22.630  1.00  0.00           H  
ATOM   4215  CD  LYS A 280     -29.019 -42.894  24.809  1.00  0.00           C  
ATOM   4216  HD2 LYS A 280     -28.741 -42.388  25.625  1.00  0.00           H  
ATOM   4217  HD3 LYS A 280     -28.678 -42.367  25.588  1.00  0.00           H  
ATOM   4218  CE  LYS A 280     -29.170 -44.363  24.443  1.00  0.00           C  
ATOM   4219  HE2 LYS A 280     -29.001 -44.699  23.516  1.00  0.00           H  
ATOM   4220  HE3 LYS A 280     -28.697 -44.316  23.563  1.00  0.00           H  
ATOM   4221  NZ  LYS A 280     -29.018 -45.235  25.626  1.00  0.00           N  
ATOM   4222  HZ1 LYS A 280     -29.341 -44.482  26.199  1.00  0.00           H  
ATOM   4223  HZ2 LYS A 280     -29.356 -44.459  26.159  1.00  0.00           H  
ATOM   4224  HZ3 LYS A 280     -29.039 -44.458  26.255  1.00  0.00           H  
ATOM   4225  N   LYS A 281     -29.653 -37.333  23.888  1.00  0.00           N  
ATOM   4226  H   LYS A 281     -28.728 -37.002  24.074  1.00  0.00           H  
ATOM   4227  CA  LYS A 281     -30.293 -36.181  24.544  1.00  0.00           C  
ATOM   4228  HA  LYS A 281     -30.399 -36.199  25.538  1.00  0.00           H  
ATOM   4229  C   LYS A 281     -31.302 -35.458  23.651  1.00  0.00           C  
ATOM   4230  O   LYS A 281     -32.184 -34.799  24.178  1.00  0.00           O  
ATOM   4231  CB  LYS A 281     -29.258 -35.203  25.100  1.00  0.00           C  
ATOM   4232  HB2 LYS A 281     -28.724 -34.378  24.917  1.00  0.00           H  
ATOM   4233  HB3 LYS A 281     -28.829 -34.300  25.083  1.00  0.00           H  
ATOM   4234  CG  LYS A 281     -28.828 -35.557  26.526  1.00  0.00           C  
ATOM   4235  HG2 LYS A 281     -28.713 -35.992  27.419  1.00  0.00           H  
ATOM   4236  HG3 LYS A 281     -28.692 -36.131  27.333  1.00  0.00           H  
ATOM   4237  CD  LYS A 281     -27.986 -34.435  27.141  1.00  0.00           C  
ATOM   4238  HD2 LYS A 281     -27.355 -33.676  26.981  1.00  0.00           H  
ATOM   4239  HD3 LYS A 281     -27.646 -33.495  27.104  1.00  0.00           H  
ATOM   4240  CE  LYS A 281     -27.633 -34.733  28.600  1.00  0.00           C  
ATOM   4241  HE2 LYS A 281     -27.421 -35.361  29.349  1.00  0.00           H  
ATOM   4242  HE3 LYS A 281     -27.896 -35.380  29.316  1.00  0.00           H  
ATOM   4243  NZ  LYS A 281     -26.834 -33.652  29.226  1.00  0.00           N  
ATOM   4244  HZ1 LYS A 281     -26.155 -33.076  29.680  1.00  0.00           H  
ATOM   4245  HZ2 LYS A 281     -26.368 -32.882  29.661  1.00  0.00           H  
ATOM   4246  HZ3 LYS A 281     -26.271 -32.978  29.705  1.00  0.00           H  
ATOM   4247  N   LYS A 282     -31.174 -35.568  22.361  1.00  0.00           N  
ATOM   4248  H   LYS A 282     -30.256 -35.964  22.336  1.00  0.00           H  
ATOM   4249  CA  LYS A 282     -32.153 -34.963  21.444  1.00  0.00           C  
ATOM   4250  HA  LYS A 282     -32.233 -34.156  22.030  1.00  0.00           H  
ATOM   4251  C   LYS A 282     -33.426 -35.798  21.287  1.00  0.00           C  
ATOM   4252  O   LYS A 282     -34.439 -35.241  20.900  1.00  0.00           O  
ATOM   4253  CB  LYS A 282     -31.531 -34.693  20.069  1.00  0.00           C  
ATOM   4254  HB2 LYS A 282     -31.616 -35.328  19.301  1.00  0.00           H  
ATOM   4255  HB3 LYS A 282     -31.091 -34.949  19.208  1.00  0.00           H  
ATOM   4256  CG  LYS A 282     -30.776 -33.359  19.994  1.00  0.00           C  
ATOM   4257  HG2 LYS A 282     -30.562 -32.822  20.810  1.00  0.00           H  
ATOM   4258  HG3 LYS A 282     -30.560 -32.716  20.729  1.00  0.00           H  
ATOM   4259  CD  LYS A 282     -30.427 -33.050  18.533  1.00  0.00           C  
ATOM   4260  HD2 LYS A 282     -30.299 -33.749  17.829  1.00  0.00           H  
ATOM   4261  HD3 LYS A 282     -30.524 -33.931  18.069  1.00  0.00           H  
ATOM   4262  CE  LYS A 282     -29.806 -31.663  18.364  1.00  0.00           C  
ATOM   4263  HE2 LYS A 282     -29.505 -30.943  18.990  1.00  0.00           H  
ATOM   4264  HE3 LYS A 282     -29.594 -31.009  19.090  1.00  0.00           H  
ATOM   4265  NZ  LYS A 282     -29.568 -31.340  16.938  1.00  0.00           N  
ATOM   4266  HZ1 LYS A 282     -29.074 -30.704  16.345  1.00  0.00           H  
ATOM   4267  HZ2 LYS A 282     -29.025 -30.817  16.281  1.00  0.00           H  
ATOM   4268  HZ3 LYS A 282     -29.093 -30.958  16.145  1.00  0.00           H  
ATOM   4269  N   SER A 283     -33.366 -37.073  21.542  1.00  0.00           N  
ATOM   4270  H   SER A 283     -32.458 -37.081  21.961  1.00  0.00           H  
ATOM   4271  CA  SER A 283     -34.481 -37.975  21.231  1.00  0.00           C  
ATOM   4272  HA  SER A 283     -34.836 -37.168  20.759  1.00  0.00           H  
ATOM   4273  C   SER A 283     -35.522 -38.114  22.338  1.00  0.00           C  
ATOM   4274  O   SER A 283     -36.377 -38.986  22.230  1.00  0.00           O  
ATOM   4275  CB  SER A 283     -33.963 -39.355  20.822  1.00  0.00           C  
ATOM   4276  HB2 SER A 283     -33.804 -39.715  19.903  1.00  0.00           H  
ATOM   4277  HB3 SER A 283     -33.605 -39.716  19.961  1.00  0.00           H  
ATOM   4278  OG  SER A 283     -33.528 -40.092  21.944  1.00  0.00           O  
ATOM   4279  HG  SER A 283     -33.035 -40.237  22.802  1.00  0.00           H  
ATOM   4280  N   LEU A 284     -35.452 -37.337  23.400  1.00  0.00           N  
ATOM   4281  H   LEU A 284     -34.559 -36.943  23.617  1.00  0.00           H  
ATOM   4282  CA  LEU A 284     -36.570 -37.281  24.335  1.00  0.00           C  
ATOM   4283  HA  LEU A 284     -36.642 -38.108  24.893  1.00  0.00           H  
ATOM   4284  C   LEU A 284     -37.739 -36.598  23.616  1.00  0.00           C  
ATOM   4285  O   LEU A 284     -37.682 -35.384  23.410  1.00  0.00           O  
ATOM   4286  CB  LEU A 284     -36.156 -36.551  25.626  1.00  0.00           C  
ATOM   4287  HB2 LEU A 284     -35.926 -35.590  25.779  1.00  0.00           H  
ATOM   4288  HB3 LEU A 284     -35.971 -35.607  25.900  1.00  0.00           H  
ATOM   4289  CG  LEU A 284     -35.645 -37.522  26.700  1.00  0.00           C  
ATOM   4290  HG  LEU A 284     -34.803 -38.035  26.531  1.00  0.00           H  
ATOM   4291  CD1 LEU A 284     -34.760 -36.800  27.715  1.00  0.00           C  
ATOM   4292 HD11 LEU A 284     -34.184 -36.257  28.326  1.00  0.00           H  
ATOM   4293 HD12 LEU A 284     -34.336 -36.256  28.439  1.00  0.00           H  
ATOM   4294 HD13 LEU A 284     -34.068 -36.430  28.335  1.00  0.00           H  
ATOM   4295  CD2 LEU A 284     -36.813 -38.161  27.466  1.00  0.00           C  
ATOM   4296 HD21 LEU A 284     -37.424 -38.468  28.196  1.00  0.00           H  
ATOM   4297 HD22 LEU A 284     -37.480 -38.109  28.209  1.00  0.00           H  
ATOM   4298 HD23 LEU A 284     -37.327 -38.462  28.269  1.00  0.00           H  
ATOM   4299  N   PRO A 285     -37.802 -37.940  23.844  1.00  0.00           N  
ATOM   4300  CD  PRO A 285     -38.377 -39.222  23.766  1.00  0.00           C  
ATOM   4301  HD2 PRO A 285     -37.900 -39.939  23.257  1.00  0.00           H  
ATOM   4302  HD3 PRO A 285     -37.914 -39.972  23.292  1.00  0.00           H  
ATOM   4303  CG  PRO A 285     -39.240 -39.136  24.995  1.00  0.00           C  
ATOM   4304  HG2 PRO A 285     -39.053 -39.602  25.860  1.00  0.00           H  
ATOM   4305  HG3 PRO A 285     -39.223 -39.601  25.880  1.00  0.00           H  
ATOM   4306  CB  PRO A 285     -39.760 -37.800  24.479  1.00  0.00           C  
ATOM   4307  HB2 PRO A 285     -40.142 -37.018  24.972  1.00  0.00           H  
ATOM   4308  HB3 PRO A 285     -40.144 -37.066  25.040  1.00  0.00           H  
ATOM   4309  CA  PRO A 285     -39.044 -37.712  23.100  1.00  0.00           C  
ATOM   4310  HA  PRO A 285     -38.828 -36.760  22.884  1.00  0.00           H  
ATOM   4311  C   PRO A 285     -39.589 -38.833  22.073  1.00  0.00           C  
ATOM   4312  O   PRO A 285     -40.498 -38.467  21.346  1.00  0.00           O  
ATOM   4313  N   SER A 286     -39.147 -40.096  21.908  1.00  0.00           N  
ATOM   4314  H   SER A 286     -38.575 -39.997  22.722  1.00  0.00           H  
ATOM   4315  CA  SER A 286     -39.561 -41.072  20.884  1.00  0.00           C  
ATOM   4316  HA  SER A 286     -39.384 -40.418  20.149  1.00  0.00           H  
ATOM   4317  CB  SER A 286     -40.728 -41.675  21.725  1.00  0.00           C  
ATOM   4318  HB2 SER A 286     -41.512 -41.069  21.584  1.00  0.00           H  
ATOM   4319  HB3 SER A 286     -41.721 -41.604  21.629  1.00  0.00           H  
ATOM   4320  OG  SER A 286     -40.502 -42.159  23.002  1.00  0.00           O  
ATOM   4321  HG  SER A 286     -40.176 -42.318  23.933  1.00  0.00           H  
ATOM   4322  C   SER A 286     -38.688 -42.335  21.056  1.00  0.00           C  
ATOM   4323  O   SER A 286     -38.651 -43.112  20.089  1.00  0.00           O  
ATOM   4324  N   SER A 287     -38.055 -42.389  22.272  1.00  0.00           N  
ATOM   4325  H   SER A 287     -38.007 -41.661  22.956  1.00  0.00           H  
ATOM   4326  CA  SER A 287     -37.069 -43.167  23.084  1.00  0.00           C  
ATOM   4327  HA  SER A 287     -36.564 -42.698  23.809  1.00  0.00           H  
ATOM   4328  CB  SER A 287     -37.877 -44.321  23.696  1.00  0.00           C  
ATOM   4329  HB2 SER A 287     -37.514 -45.242  23.837  1.00  0.00           H  
ATOM   4330  HB3 SER A 287     -37.391 -45.195  23.716  1.00  0.00           H  
ATOM   4331  OG  SER A 287     -39.023 -43.907  24.416  1.00  0.00           O  
ATOM   4332  HG  SER A 287     -39.488 -43.290  25.051  1.00  0.00           H  
ATOM   4333  C   SER A 287     -35.582 -43.193  22.593  1.00  0.00           C  
ATOM   4334  O   SER A 287     -35.975 -42.536  21.651  1.00  0.00           O  
ATOM   4335  N   LEU A 288     -35.492 -43.901  23.722  1.00  0.00           N  
ATOM   4336  H   LEU A 288     -36.386 -43.940  24.168  1.00  0.00           H  
ATOM   4337  CA  LEU A 288     -34.289 -44.446  24.371  1.00  0.00           C  
ATOM   4338  HA  LEU A 288     -35.007 -44.756  24.995  1.00  0.00           H  
ATOM   4339  CB  LEU A 288     -33.689 -43.856  25.673  1.00  0.00           C  
ATOM   4340  HB2 LEU A 288     -32.770 -43.724  26.043  1.00  0.00           H  
ATOM   4341  HB3 LEU A 288     -32.788 -43.778  26.098  1.00  0.00           H  
ATOM   4342  CG  LEU A 288     -34.777 -43.366  26.662  1.00  0.00           C  
ATOM   4343  HG  LEU A 288     -35.001 -42.446  26.338  1.00  0.00           H  
ATOM   4344  CD1 LEU A 288     -34.248 -42.812  27.981  1.00  0.00           C  
ATOM   4345 HD11 LEU A 288     -33.803 -42.552  28.838  1.00  0.00           H  
ATOM   4346 HD12 LEU A 288     -33.971 -42.282  28.782  1.00  0.00           H  
ATOM   4347 HD13 LEU A 288     -33.776 -42.297  28.697  1.00  0.00           H  
ATOM   4348  CD2 LEU A 288     -36.019 -44.274  26.726  1.00  0.00           C  
ATOM   4349 HD21 LEU A 288     -36.677 -44.759  27.301  1.00  0.00           H  
ATOM   4350 HD22 LEU A 288     -36.570 -44.850  27.329  1.00  0.00           H  
ATOM   4351 HD23 LEU A 288     -36.651 -45.031  26.890  1.00  0.00           H  
ATOM   4352  C   LEU A 288     -33.350 -45.387  23.511  1.00  0.00           C  
ATOM   4353  O   LEU A 288     -32.742 -45.330  24.605  1.00  0.00           O  
ATOM   4354  N   PRO A 289     -34.175 -45.317  22.394  1.00  0.00           N  
ATOM   4355  CD  PRO A 289     -35.430 -44.607  22.263  1.00  0.00           C  
ATOM   4356  HD2 PRO A 289     -35.320 -43.630  22.444  1.00  0.00           H  
ATOM   4357  HD3 PRO A 289     -35.403 -43.625  22.448  1.00  0.00           H  
ATOM   4358  CG  PRO A 289     -36.291 -45.844  22.372  1.00  0.00           C  
ATOM   4359  HG2 PRO A 289     -37.046 -45.616  22.986  1.00  0.00           H  
ATOM   4360  HG3 PRO A 289     -37.039 -45.914  23.032  1.00  0.00           H  
ATOM   4361  CB  PRO A 289     -35.382 -46.754  21.553  1.00  0.00           C  
ATOM   4362  HB2 PRO A 289     -35.413 -47.747  21.437  1.00  0.00           H  
ATOM   4363  HB3 PRO A 289     -35.091 -47.645  21.902  1.00  0.00           H  
ATOM   4364  CA  PRO A 289     -34.271 -45.824  20.995  1.00  0.00           C  
ATOM   4365  HA  PRO A 289     -33.713 -45.082  20.624  1.00  0.00           H  
ATOM   4366  C   PRO A 289     -33.979 -47.218  20.434  1.00  0.00           C  
ATOM   4367  O   PRO A 289     -34.419 -46.782  19.361  1.00  0.00           O  
ATOM   4368  N   GLU A 290     -33.583 -47.334  21.711  1.00  0.00           N  
ATOM   4369  H   GLU A 290     -33.370 -46.493  22.208  1.00  0.00           H  
ATOM   4370  CA  GLU A 290     -33.055 -48.497  22.392  1.00  0.00           C  
ATOM   4371  HA  GLU A 290     -33.603 -48.962  21.697  1.00  0.00           H  
ATOM   4372  CB  GLU A 290     -31.534 -48.615  22.269  1.00  0.00           C  
ATOM   4373  HB2 GLU A 290     -31.023 -49.473  22.321  1.00  0.00           H  
ATOM   4374  HB3 GLU A 290     -30.719 -49.193  22.219  1.00  0.00           H  
ATOM   4375  CG  GLU A 290     -30.664 -47.423  22.752  1.00  0.00           C  
ATOM   4376  HG2 GLU A 290     -29.844 -47.203  23.280  1.00  0.00           H  
ATOM   4377  HG3 GLU A 290     -30.058 -47.362  23.545  1.00  0.00           H  
ATOM   4378  CD  GLU A 290     -30.861 -45.986  22.201  1.00  0.00           C  
ATOM   4379  OE1 GLU A 290     -30.923 -45.818  20.967  1.00  0.00           O  
ATOM   4380  OE2 GLU A 290     -30.965 -44.993  22.973  1.00  0.00           O  
ATOM   4381  C   GLU A 290     -33.858 -49.285  23.425  1.00  0.00           C  
ATOM   4382  O   GLU A 290     -33.388 -50.278  23.994  1.00  0.00           O  
ATOM   4383  N   GLU A 291     -35.088 -48.784  23.633  1.00  0.00           N  
ATOM   4384  H   GLU A 291     -34.941 -47.802  23.517  1.00  0.00           H  
ATOM   4385  CA  GLU A 291     -36.033 -49.357  24.566  1.00  0.00           C  
ATOM   4386  HA  GLU A 291     -35.740 -50.095  25.174  1.00  0.00           H  
ATOM   4387  CB  GLU A 291     -36.084 -48.581  25.881  1.00  0.00           C  
ATOM   4388  HB2 GLU A 291     -35.673 -47.670  25.890  1.00  0.00           H  
ATOM   4389  HB3 GLU A 291     -35.868 -47.607  25.940  1.00  0.00           H  
ATOM   4390  CG  GLU A 291     -36.364 -49.218  27.231  1.00  0.00           C  
ATOM   4391  HG2 GLU A 291     -36.106 -50.040  27.738  1.00  0.00           H  
ATOM   4392  HG3 GLU A 291     -35.702 -49.788  27.719  1.00  0.00           H  
ATOM   4393  CD  GLU A 291     -36.902 -48.069  28.093  1.00  0.00           C  
ATOM   4394  OE1 GLU A 291     -37.687 -47.291  27.484  1.00  0.00           O  
ATOM   4395  OE2 GLU A 291     -36.563 -47.981  29.298  1.00  0.00           O  
ATOM   4396  C   GLU A 291     -37.001 -50.421  24.063  1.00  0.00           C  
ATOM   4397  O   GLU A 291     -37.793 -50.995  24.815  1.00  0.00           O  
ATOM   4398  N   ASN A 292     -36.841 -50.594  22.745  1.00  0.00           N  
ATOM   4399  H   ASN A 292     -36.073 -49.990  22.534  1.00  0.00           H  
ATOM   4400  CA  ASN A 292     -37.608 -51.482  21.938  1.00  0.00           C  
ATOM   4401  HA  ASN A 292     -37.349 -52.264  22.504  1.00  0.00           H  
ATOM   4402  CB  ASN A 292     -38.649 -50.347  21.724  1.00  0.00           C  
ATOM   4403  HB2 ASN A 292     -38.542 -49.649  21.016  1.00  0.00           H  
ATOM   4404  HB3 ASN A 292     -38.846 -49.706  20.982  1.00  0.00           H  
ATOM   4405  CG  ASN A 292     -39.325 -49.749  22.993  1.00  0.00           C  
ATOM   4406  OD1 ASN A 292     -39.758 -48.597  22.971  1.00  0.00           O  
ATOM   4407  ND2 ASN A 292     -39.505 -50.379  24.166  1.00  0.00           N  
ATOM   4408 HD21 ASN A 292     -39.296 -50.723  25.082  1.00  0.00           H  
ATOM   4409 HD22 ASN A 292     -39.601 -50.397  25.162  1.00  0.00           H  
ATOM   4410  C   ASN A 292     -37.088 -51.782  20.495  1.00  0.00           C  
ATOM   4411  O   ASN A 292     -37.967 -52.618  20.602  1.00  0.00           O  
ATOM   4412  N   LYS A 293     -36.781 -52.215  19.195  1.00  0.00           N  
ATOM   4413  H   LYS A 293     -37.285 -53.051  18.977  1.00  0.00           H  
ATOM   4414  CA  LYS A 293     -35.777 -51.245  18.810  1.00  0.00           C  
ATOM   4415  HA  LYS A 293     -34.819 -51.155  19.082  1.00  0.00           H  
ATOM   4416  CB  LYS A 293     -35.875 -49.890  18.007  1.00  0.00           C  
ATOM   4417  HB2 LYS A 293     -35.084 -49.378  17.672  1.00  0.00           H  
ATOM   4418  HB3 LYS A 293     -35.011 -49.514  17.674  1.00  0.00           H  
ATOM   4419  CG  LYS A 293     -37.258 -49.172  18.125  1.00  0.00           C  
ATOM   4420  HG2 LYS A 293     -37.834 -49.452  18.893  1.00  0.00           H  
ATOM   4421  HG3 LYS A 293     -37.762 -49.303  18.978  1.00  0.00           H  
ATOM   4422  CD  LYS A 293     -37.725 -47.804  17.575  1.00  0.00           C  
ATOM   4423  HD2 LYS A 293     -38.316 -47.156  17.093  1.00  0.00           H  
ATOM   4424  HD3 LYS A 293     -38.434 -47.418  16.985  1.00  0.00           H  
ATOM   4425  CE  LYS A 293     -37.086 -46.562  18.195  1.00  0.00           C  
ATOM   4426  HE2 LYS A 293     -36.438 -45.825  18.003  1.00  0.00           H  
ATOM   4427  HE3 LYS A 293     -36.590 -45.699  18.100  1.00  0.00           H  
ATOM   4428  NZ  LYS A 293     -37.537 -46.451  19.592  1.00  0.00           N  
ATOM   4429  HZ1 LYS A 293     -37.680 -46.072  20.507  1.00  0.00           H  
ATOM   4430  HZ2 LYS A 293     -37.771 -46.249  20.543  1.00  0.00           H  
ATOM   4431  HZ3 LYS A 293     -37.571 -46.145  20.544  1.00  0.00           H  
ATOM   4432  C   LYS A 293     -37.265 -51.165  18.641  1.00  0.00           C  
ATOM   4433  O   LYS A 293     -36.883 -50.058  18.255  1.00  0.00           O  
ATOM   4434  N   LEU A 294     -37.467 -52.458  19.116  1.00  0.00           N  
ATOM   4435  H   LEU A 294     -38.318 -51.967  18.931  1.00  0.00           H  
ATOM   4436  CA  LEU A 294     -37.063 -53.803  19.673  1.00  0.00           C  
ATOM   4437  HA  LEU A 294     -36.078 -53.669  19.787  1.00  0.00           H  
ATOM   4438  CB  LEU A 294     -37.171 -53.871  21.212  1.00  0.00           C  
ATOM   4439  HB2 LEU A 294     -37.909 -53.643  21.848  1.00  0.00           H  
ATOM   4440  HB3 LEU A 294     -37.661 -53.443  21.972  1.00  0.00           H  
ATOM   4441  CG  LEU A 294     -35.902 -54.227  21.997  1.00  0.00           C  
ATOM   4442  HG  LEU A 294     -35.926 -53.783  22.893  1.00  0.00           H  
ATOM   4443  CD1 LEU A 294     -34.604 -53.699  21.389  1.00  0.00           C  
ATOM   4444 HD11 LEU A 294     -33.775 -53.203  21.131  1.00  0.00           H  
ATOM   4445 HD12 LEU A 294     -33.755 -53.194  21.233  1.00  0.00           H  
ATOM   4446 HD13 LEU A 294     -33.711 -53.256  21.307  1.00  0.00           H  
ATOM   4447  CD2 LEU A 294     -35.742 -55.717  21.721  1.00  0.00           C  
ATOM   4448 HD21 LEU A 294     -35.230 -56.573  21.641  1.00  0.00           H  
ATOM   4449 HD22 LEU A 294     -35.298 -56.602  21.579  1.00  0.00           H  
ATOM   4450 HD23 LEU A 294     -35.349 -56.635  21.777  1.00  0.00           H  
ATOM   4451  C   LEU A 294     -38.490 -54.337  19.404  1.00  0.00           C  
ATOM   4452  O   LEU A 294     -38.695 -55.510  19.762  1.00  0.00           O  
ATOM   4453  N   PHE A 295     -39.496 -53.637  18.826  1.00  0.00           N  
ATOM   4454  H   PHE A 295     -39.067 -52.740  18.722  1.00  0.00           H  
ATOM   4455  CA  PHE A 295     -40.853 -54.146  18.626  1.00  0.00           C  
ATOM   4456  HA  PHE A 295     -41.133 -54.380  19.557  1.00  0.00           H  
ATOM   4457  CB  PHE A 295     -40.705 -54.812  17.264  1.00  0.00           C  
ATOM   4458  HB2 PHE A 295     -39.774 -54.519  17.048  1.00  0.00           H  
ATOM   4459  HB3 PHE A 295     -39.813 -54.513  16.925  1.00  0.00           H  
ATOM   4460  CG  PHE A 295     -42.043 -55.513  17.223  1.00  0.00           C  
ATOM   4461  CD1 PHE A 295     -43.208 -54.880  16.794  1.00  0.00           C  
ATOM   4462  HD1 PHE A 295     -42.979 -53.926  16.601  1.00  0.00           H  
ATOM   4463  CE1 PHE A 295     -44.406 -55.596  16.794  1.00  0.00           C  
ATOM   4464  HE1 PHE A 295     -45.070 -54.865  16.954  1.00  0.00           H  
ATOM   4465  CZ  PHE A 295     -44.516 -56.934  17.201  1.00  0.00           C  
ATOM   4466  HZ  PHE A 295     -45.473 -57.136  17.410  1.00  0.00           H  
ATOM   4467  CE2 PHE A 295     -43.330 -57.566  17.637  1.00  0.00           C  
ATOM   4468  HE2 PHE A 295     -43.319 -58.404  18.184  1.00  0.00           H  
ATOM   4469  CD2 PHE A 295     -42.098 -56.855  17.648  1.00  0.00           C  
ATOM   4470  HD2 PHE A 295     -41.182 -57.049  17.999  1.00  0.00           H  
ATOM   4471  C   PHE A 295     -41.508 -52.894  18.048  1.00  0.00           C  
ATOM   4472  O   PHE A 295     -42.682 -52.794  17.741  1.00  0.00           O  
ATOM   4473  N   ASP A 296     -40.657 -51.884  17.894  1.00  0.00           N  
ATOM   4474  H   ASP A 296     -39.856 -51.923  18.492  1.00  0.00           H  
ATOM   4475  CA  ASP A 296     -40.846 -50.552  17.372  1.00  0.00           C  
ATOM   4476  HA  ASP A 296     -39.935 -50.799  17.703  1.00  0.00           H  
ATOM   4477  CB  ASP A 296     -40.559 -49.845  16.045  1.00  0.00           C  
ATOM   4478  HB2 ASP A 296     -40.527 -48.848  16.118  1.00  0.00           H  
ATOM   4479  HB3 ASP A 296     -40.570 -48.857  16.198  1.00  0.00           H  
ATOM   4480  CG  ASP A 296     -39.856 -50.375  14.810  1.00  0.00           C  
ATOM   4481  OD1 ASP A 296     -39.438 -51.552  14.740  1.00  0.00           O  
ATOM   4482  OD2 ASP A 296     -39.762 -49.499  13.922  1.00  0.00           O  
ATOM   4483  C   ASP A 296     -41.767 -49.597  18.090  1.00  0.00           C  
ATOM   4484  O   ASP A 296     -41.841 -48.482  17.579  1.00  0.00           O  
ATOM   4485  N   SER A 297     -42.485 -49.842  19.186  1.00  0.00           N  
ATOM   4486  H   SER A 297     -42.443 -50.324  20.061  1.00  0.00           H  
ATOM   4487  CA  SER A 297     -43.109 -48.581  19.366  1.00  0.00           C  
ATOM   4488  HA  SER A 297     -42.961 -48.571  20.355  1.00  0.00           H  
ATOM   4489  CB  SER A 297     -44.436 -48.455  18.653  1.00  0.00           C  
ATOM   4490  HB2 SER A 297     -44.619 -47.508  18.392  1.00  0.00           H  
ATOM   4491  HB3 SER A 297     -44.320 -47.474  18.501  1.00  0.00           H  
ATOM   4492  OG  SER A 297     -45.144 -49.655  18.693  1.00  0.00           O  
ATOM   4493  HG  SER A 297     -45.401 -50.596  18.916  1.00  0.00           H  
ATOM   4494  C   SER A 297     -42.320 -47.426  20.023  1.00  0.00           C  
ATOM   4495  O   SER A 297     -43.311 -46.763  19.672  1.00  0.00           O  
ATOM   4496  N   SER A 298     -41.349 -48.347  20.305  1.00  0.00           N  
ATOM   4497  H   SER A 298     -41.192 -49.335  20.305  1.00  0.00           H  
ATOM   4498  CA  SER A 298     -40.451 -47.423  20.945  1.00  0.00           C  
ATOM   4499  HA  SER A 298     -39.742 -46.957  21.474  1.00  0.00           H  
ATOM   4500  CB  SER A 298     -39.938 -47.414  19.473  1.00  0.00           C  
ATOM   4501  HB2 SER A 298     -39.537 -46.597  19.058  1.00  0.00           H  
ATOM   4502  HB3 SER A 298     -39.583 -46.645  18.941  1.00  0.00           H  
ATOM   4503  OG  SER A 298     -39.389 -48.698  19.072  1.00  0.00           O  
ATOM   4504  HG  SER A 298     -38.498 -49.127  18.924  1.00  0.00           H  
ATOM   4505  C   SER A 298     -41.557 -47.160  22.040  1.00  0.00           C  
ATOM   4506  O   SER A 298     -40.789 -46.219  22.320  1.00  0.00           O  
ATOM   4507  N   THR A 299     -42.224 -48.255  21.554  1.00  0.00           N  
ATOM   4508  H   THR A 299     -41.432 -48.488  20.988  1.00  0.00           H  
ATOM   4509  CA  THR A 299     -43.502 -48.881  21.956  1.00  0.00           C  
ATOM   4510  HA  THR A 299     -43.638 -48.511  22.875  1.00  0.00           H  
ATOM   4511  CB  THR A 299     -44.423 -48.371  20.867  1.00  0.00           C  
ATOM   4512  HB  THR A 299     -45.064 -48.210  21.617  1.00  0.00           H  
ATOM   4513  CG2 THR A 299     -44.467 -46.855  20.646  1.00  0.00           C  
ATOM   4514 HG21 THR A 299     -44.180 -45.908  20.789  1.00  0.00           H  
ATOM   4515 HG22 THR A 299     -44.186 -45.897  20.580  1.00  0.00           H  
ATOM   4516 HG23 THR A 299     -44.089 -45.929  20.630  1.00  0.00           H  
ATOM   4517  OG1 THR A 299     -44.090 -48.978  19.666  1.00  0.00           O  
ATOM   4518  HG1 THR A 299     -43.318 -49.001  19.030  1.00  0.00           H  
ATOM   4519  C   THR A 299     -43.459 -50.409  22.011  1.00  0.00           C  
ATOM   4520  O   THR A 299     -42.301 -50.822  22.001  1.00  0.00           O  
ATOM   4521  N   LYS A 300     -44.560 -51.125  22.079  1.00  0.00           N  
ATOM   4522  H   LYS A 300     -44.973 -50.244  22.313  1.00  0.00           H  
ATOM   4523  CA  LYS A 300     -44.497 -52.560  22.198  1.00  0.00           C  
ATOM   4524  HA  LYS A 300     -43.521 -52.490  21.996  1.00  0.00           H  
ATOM   4525  CB  LYS A 300     -44.759 -52.879  23.680  1.00  0.00           C  
ATOM   4526  HB2 LYS A 300     -43.981 -53.124  24.259  1.00  0.00           H  
ATOM   4527  HB3 LYS A 300     -44.125 -52.976  24.448  1.00  0.00           H  
ATOM   4528  CG  LYS A 300     -46.159 -52.301  23.959  1.00  0.00           C  
ATOM   4529  HG2 LYS A 300     -46.641 -51.754  23.275  1.00  0.00           H  
ATOM   4530  HG3 LYS A 300     -46.669 -51.511  23.620  1.00  0.00           H  
ATOM   4531  CD  LYS A 300     -46.570 -52.194  25.414  1.00  0.00           C  
ATOM   4532  HD2 LYS A 300     -47.092 -52.147  26.265  1.00  0.00           H  
ATOM   4533  HD3 LYS A 300     -47.464 -52.098  25.851  1.00  0.00           H  
ATOM   4534  CE  LYS A 300     -45.380 -51.885  26.332  1.00  0.00           C  
ATOM   4535  HE2 LYS A 300     -44.442 -51.595  26.521  1.00  0.00           H  
ATOM   4536  HE3 LYS A 300     -44.417 -51.734  26.554  1.00  0.00           H  
ATOM   4537  NZ  LYS A 300     -45.878 -51.586  27.673  1.00  0.00           N  
ATOM   4538  HZ1 LYS A 300     -45.989 -51.206  28.591  1.00  0.00           H  
ATOM   4539  HZ2 LYS A 300     -45.790 -51.028  28.498  1.00  0.00           H  
ATOM   4540  HZ3 LYS A 300     -45.880 -51.307  28.634  1.00  0.00           H  
ATOM   4541  C   LYS A 300     -45.330 -53.422  21.222  1.00  0.00           C  
ATOM   4542  O   LYS A 300     -44.757 -54.333  21.905  1.00  0.00           O  
ATOM   4543  N   GLN A 301     -45.920 -52.351  20.524  1.00  0.00           N  
ATOM   4544  H   GLN A 301     -45.685 -51.506  21.004  1.00  0.00           H  
ATOM   4545  CA  GLN A 301     -46.830 -52.722  19.385  1.00  0.00           C  
ATOM   4546  HA  GLN A 301     -46.353 -53.267  18.696  1.00  0.00           H  
ATOM   4547  CB  GLN A 301     -47.740 -52.643  20.611  1.00  0.00           C  
ATOM   4548  HB2 GLN A 301     -47.183 -52.175  21.297  1.00  0.00           H  
ATOM   4549  HB3 GLN A 301     -47.501 -52.089  21.409  1.00  0.00           H  
ATOM   4550  CG  GLN A 301     -49.041 -53.444  20.635  1.00  0.00           C  
ATOM   4551  HG2 GLN A 301     -49.116 -54.034  21.439  1.00  0.00           H  
ATOM   4552  HG3 GLN A 301     -48.801 -53.799  21.539  1.00  0.00           H  
ATOM   4553  CD  GLN A 301     -50.130 -53.348  19.576  1.00  0.00           C  
ATOM   4554  OE1 GLN A 301     -50.297 -54.314  18.853  1.00  0.00           O  
ATOM   4555  NE2 GLN A 301     -50.882 -52.261  19.430  1.00  0.00           N  
ATOM   4556 HE21 GLN A 301     -51.257 -51.355  19.629  1.00  0.00           H  
ATOM   4557 HE22 GLN A 301     -51.115 -51.331  19.715  1.00  0.00           H  
ATOM   4558  C   GLN A 301     -47.493 -51.646  18.433  1.00  0.00           C  
ATOM   4559  O   GLN A 301     -48.124 -51.994  17.419  1.00  0.00           O  
ATOM   4560  N   SER A 302     -47.265 -50.314  18.880  1.00  0.00           N  
ATOM   4561  H   SER A 302     -46.659 -50.278  19.674  1.00  0.00           H  
ATOM   4562  CA  SER A 302     -47.406 -48.801  18.755  1.00  0.00           C  
ATOM   4563  HA  SER A 302     -47.948 -48.132  18.247  1.00  0.00           H  
ATOM   4564  CB  SER A 302     -46.306 -47.922  18.123  1.00  0.00           C  
ATOM   4565  HB2 SER A 302     -45.364 -47.993  17.794  1.00  0.00           H  
ATOM   4566  HB3 SER A 302     -45.328 -48.103  18.226  1.00  0.00           H  
ATOM   4567  OG  SER A 302     -46.619 -46.531  18.095  1.00  0.00           O  
ATOM   4568  HG  SER A 302     -46.725 -45.537  18.143  1.00  0.00           H  
ATOM   4569  C   SER A 302     -47.472 -49.126  20.272  1.00  0.00           C  
ATOM   4570  O   SER A 302     -47.420 -50.141  19.598  1.00  0.00           O  
ATOM   4571  N   ILE A 303     -47.514 -47.905  20.865  1.00  0.00           N  
ATOM   4572  H   ILE A 303     -47.322 -46.957  20.611  1.00  0.00           H  
ATOM   4573  CA  ILE A 303     -47.712 -48.385  22.244  1.00  0.00           C  
ATOM   4574  HA  ILE A 303     -46.977 -47.937  22.754  1.00  0.00           H  
ATOM   4575  CB  ILE A 303     -46.659 -48.404  23.400  1.00  0.00           C  
ATOM   4576  HB  ILE A 303     -45.672 -48.562  23.372  1.00  0.00           H  
ATOM   4577  CG2 ILE A 303     -46.988 -49.178  24.689  1.00  0.00           C  
ATOM   4578 HG21 ILE A 303     -46.941 -49.356  25.671  1.00  0.00           H  
ATOM   4579 HG22 ILE A 303     -46.788 -49.287  25.662  1.00  0.00           H  
ATOM   4580 HG23 ILE A 303     -46.806 -49.456  25.632  1.00  0.00           H  
ATOM   4581  CG1 ILE A 303     -46.180 -47.048  23.899  1.00  0.00           C  
ATOM   4582 HG12 ILE A 303     -45.958 -46.645  24.787  1.00  0.00           H  
ATOM   4583 HG13 ILE A 303     -45.943 -46.577  24.748  1.00  0.00           H  
ATOM   4584  CD1 ILE A 303     -45.833 -45.925  22.906  1.00  0.00           C  
ATOM   4585 HD11 ILE A 303     -45.593 -45.106  22.386  1.00  0.00           H  
ATOM   4586 HD12 ILE A 303     -45.547 -45.066  22.482  1.00  0.00           H  
ATOM   4587 HD13 ILE A 303     -45.315 -45.124  22.608  1.00  0.00           H  
ATOM   4588  C   ILE A 303     -49.153 -48.908  22.342  1.00  0.00           C  
ATOM   4589  O   ILE A 303     -48.897 -49.311  23.536  1.00  0.00           O  
ATOM   4590  N   PRO A 304     -49.241 -48.411  21.043  1.00  0.00           N  
ATOM   4591  CD  PRO A 304     -48.282 -47.741  20.226  1.00  0.00           C  
ATOM   4592  HD2 PRO A 304     -47.307 -47.855  20.037  1.00  0.00           H  
ATOM   4593  HD3 PRO A 304     -47.295 -47.889  20.163  1.00  0.00           H  
ATOM   4594  CG  PRO A 304     -48.824 -46.309  20.266  1.00  0.00           C  
ATOM   4595  HG2 PRO A 304     -48.328 -45.442  20.308  1.00  0.00           H  
ATOM   4596  HG3 PRO A 304     -48.214 -45.530  20.411  1.00  0.00           H  
ATOM   4597  CB  PRO A 304     -50.277 -46.834  20.444  1.00  0.00           C  
ATOM   4598  HB2 PRO A 304     -50.784 -46.144  20.960  1.00  0.00           H  
ATOM   4599  HB3 PRO A 304     -50.835 -46.061  20.745  1.00  0.00           H  
ATOM   4600  CA  PRO A 304     -50.391 -48.360  20.149  1.00  0.00           C  
ATOM   4601  HA  PRO A 304     -49.996 -49.129  19.646  1.00  0.00           H  
ATOM   4602  C   PRO A 304     -51.760 -47.841  20.602  1.00  0.00           C  
ATOM   4603  O   PRO A 304     -52.002 -48.015  19.392  1.00  0.00           O  
ATOM   4604  N   THR A 305     -51.091 -47.809  21.805  1.00  0.00           N  
ATOM   4605  H   THR A 305     -50.108 -47.873  21.978  1.00  0.00           H  
ATOM   4606  CA  THR A 305     -51.298 -47.373  23.205  1.00  0.00           C  
ATOM   4607  HA  THR A 305     -51.802 -47.809  23.950  1.00  0.00           H  
ATOM   4608  CB  THR A 305     -49.903 -47.067  23.684  1.00  0.00           C  
ATOM   4609  HB  THR A 305     -49.794 -46.485  24.490  1.00  0.00           H  
ATOM   4610  CG2 THR A 305     -49.095 -45.962  23.022  1.00  0.00           C  
ATOM   4611 HG21 THR A 305     -48.623 -45.152  22.673  1.00  0.00           H  
ATOM   4612 HG22 THR A 305     -48.414 -45.233  22.947  1.00  0.00           H  
ATOM   4613 HG23 THR A 305     -48.342 -45.347  22.788  1.00  0.00           H  
ATOM   4614  OG1 THR A 305     -49.153 -48.219  23.907  1.00  0.00           O  
ATOM   4615  HG1 THR A 305     -48.314 -48.696  24.170  1.00  0.00           H  
ATOM   4616  C   THR A 305     -51.421 -45.886  23.481  1.00  0.00           C  
ATOM   4617  O   THR A 305     -51.713 -45.340  24.553  1.00  0.00           O  
ATOM   4618  N   THR A 306     -51.186 -45.225  22.321  1.00  0.00           N  
ATOM   4619  H   THR A 306     -50.592 -45.546  21.583  1.00  0.00           H  
ATOM   4620  CA  THR A 306     -51.201 -43.789  22.087  1.00  0.00           C  
ATOM   4621  HA  THR A 306     -51.038 -43.342  22.966  1.00  0.00           H  
ATOM   4622  CB  THR A 306     -49.903 -43.004  21.648  1.00  0.00           C  
ATOM   4623  HB  THR A 306     -50.284 -42.128  21.352  1.00  0.00           H  
ATOM   4624  CG2 THR A 306     -48.460 -42.590  21.884  1.00  0.00           C  
ATOM   4625 HG21 THR A 306     -47.529 -42.371  22.175  1.00  0.00           H  
ATOM   4626 HG22 THR A 306     -47.620 -42.169  22.227  1.00  0.00           H  
ATOM   4627 HG23 THR A 306     -47.587 -42.169  22.129  1.00  0.00           H  
ATOM   4628  OG1 THR A 306     -49.144 -43.946  22.269  1.00  0.00           O  
ATOM   4629  HG1 THR A 306     -48.358 -44.203  22.832  1.00  0.00           H  
ATOM   4630  C   THR A 306     -52.615 -43.290  21.821  1.00  0.00           C  
ATOM   4631  O   THR A 306     -52.890 -44.393  21.295  1.00  0.00           O  
ATOM   4632  N   THR A 307     -51.830 -42.363  22.445  1.00  0.00           N  
ATOM   4633  H   THR A 307     -50.988 -42.519  22.962  1.00  0.00           H  
ATOM   4634  CA  THR A 307     -52.230 -41.030  22.839  1.00  0.00           C  
ATOM   4635  HA  THR A 307     -52.883 -40.289  22.996  1.00  0.00           H  
ATOM   4636  CB  THR A 307     -51.530 -40.009  21.937  1.00  0.00           C  
ATOM   4637  HB  THR A 307     -51.147 -40.272  21.052  1.00  0.00           H  
ATOM   4638  CG2 THR A 307     -52.288 -38.703  21.871  1.00  0.00           C  
ATOM   4639 HG21 THR A 307     -52.484 -37.755  22.124  1.00  0.00           H  
ATOM   4640 HG22 THR A 307     -52.386 -37.717  22.008  1.00  0.00           H  
ATOM   4641 HG23 THR A 307     -52.578 -37.802  22.194  1.00  0.00           H  
ATOM   4642  OG1 THR A 307     -50.193 -39.790  22.331  1.00  0.00           O  
ATOM   4643  HG1 THR A 307     -49.309 -39.498  22.696  1.00  0.00           H  
ATOM   4644  C   THR A 307     -52.573 -40.924  24.345  1.00  0.00           C  
ATOM   4645  O   THR A 307     -52.364 -41.738  25.256  1.00  0.00           O  
ATOM   4646  N   THR A 308     -53.170 -39.726  24.392  1.00  0.00           N  
ATOM   4647  H   THR A 308     -52.564 -39.252  23.753  1.00  0.00           H  
ATOM   4648  CA  THR A 308     -53.830 -38.855  25.331  1.00  0.00           C  
ATOM   4649  HA  THR A 308     -54.144 -37.923  25.145  1.00  0.00           H  
ATOM   4650  CB  THR A 308     -52.917 -37.890  26.122  1.00  0.00           C  
ATOM   4651  HB  THR A 308     -52.164 -38.154  26.726  1.00  0.00           H  
ATOM   4652  CG2 THR A 308     -53.660 -36.727  26.776  1.00  0.00           C  
ATOM   4653 HG21 THR A 308     -53.891 -36.041  27.466  1.00  0.00           H  
ATOM   4654 HG22 THR A 308     -53.945 -36.029  27.434  1.00  0.00           H  
ATOM   4655 HG23 THR A 308     -53.730 -35.862  27.273  1.00  0.00           H  
ATOM   4656  OG1 THR A 308     -51.901 -37.347  25.314  1.00  0.00           O  
ATOM   4657  HG1 THR A 308     -51.049 -36.840  25.183  1.00  0.00           H  
ATOM   4658  C   THR A 308     -55.079 -39.447  25.952  1.00  0.00           C  
ATOM   4659  O   THR A 308     -55.448 -40.581  26.248  1.00  0.00           O  
ATOM   4660  N   THR A 309     -55.643 -38.286  26.077  1.00  0.00           N  
ATOM   4661  H   THR A 309     -54.811 -37.732  26.044  1.00  0.00           H  
ATOM   4662  CA  THR A 309     -56.809 -37.589  26.532  1.00  0.00           C  
ATOM   4663  HA  THR A 309     -56.255 -37.103  27.208  1.00  0.00           H  
ATOM   4664  CB  THR A 309     -57.250 -37.018  25.140  1.00  0.00           C  
ATOM   4665  HB  THR A 309     -57.160 -37.952  24.793  1.00  0.00           H  
ATOM   4666  CG2 THR A 309     -58.410 -36.000  25.084  1.00  0.00           C  
ATOM   4667 HG21 THR A 309     -58.824 -35.176  25.472  1.00  0.00           H  
ATOM   4668 HG22 THR A 309     -58.911 -35.134  25.087  1.00  0.00           H  
ATOM   4669 HG23 THR A 309     -58.635 -35.047  25.291  1.00  0.00           H  
ATOM   4670  OG1 THR A 309     -56.112 -36.377  24.565  1.00  0.00           O  
ATOM   4671  HG1 THR A 309     -55.182 -36.011  24.608  1.00  0.00           H  
ATOM   4672  C   THR A 309     -58.275 -37.962  26.462  1.00  0.00           C  
ATOM   4673  O   THR A 309     -58.956 -38.895  26.023  1.00  0.00           O  
ATOM   4674  N   GLN A 310     -58.531 -36.837  27.119  1.00  0.00           N  
ATOM   4675  H   GLN A 310     -57.695 -36.321  27.306  1.00  0.00           H  
ATOM   4676  CA  GLN A 310     -59.540 -36.039  27.737  1.00  0.00           C  
ATOM   4677  HA  GLN A 310     -59.756 -35.197  27.243  1.00  0.00           H  
ATOM   4678  CB  GLN A 310     -58.489 -35.436  28.726  1.00  0.00           C  
ATOM   4679  HB2 GLN A 310     -58.169 -34.530  29.003  1.00  0.00           H  
ATOM   4680  HB3 GLN A 310     -58.353 -34.580  29.225  1.00  0.00           H  
ATOM   4681  CG  GLN A 310     -57.618 -36.507  29.454  1.00  0.00           C  
ATOM   4682  HG2 GLN A 310     -57.402 -37.293  30.033  1.00  0.00           H  
ATOM   4683  HG3 GLN A 310     -57.534 -37.493  29.598  1.00  0.00           H  
ATOM   4684  CD  GLN A 310     -56.379 -35.968  30.177  1.00  0.00           C  
ATOM   4685  OE1 GLN A 310     -56.119 -34.761  30.209  1.00  0.00           O  
ATOM   4686  NE2 GLN A 310     -55.644 -36.925  30.746  1.00  0.00           N  
ATOM   4687 HE21 GLN A 310     -55.110 -37.351  31.476  1.00  0.00           H  
ATOM   4688 HE22 GLN A 310     -55.017 -37.462  31.311  1.00  0.00           H  
ATOM   4689  C   GLN A 310     -60.315 -36.807  28.815  1.00  0.00           C  
ATOM   4690  O   GLN A 310     -60.301 -38.033  29.043  1.00  0.00           O  
ATOM   4691  N   TRP A 311     -60.978 -35.856  29.433  1.00  0.00           N  
ATOM   4692  H   TRP A 311     -60.501 -34.985  29.313  1.00  0.00           H  
ATOM   4693  CA  TRP A 311     -61.848 -35.795  30.571  1.00  0.00           C  
ATOM   4694  HA  TRP A 311     -61.382 -35.959  31.440  1.00  0.00           H  
ATOM   4695  CB  TRP A 311     -63.196 -36.042  29.871  1.00  0.00           C  
ATOM   4696  HB2 TRP A 311     -63.498 -36.470  30.723  1.00  0.00           H  
ATOM   4697  HB3 TRP A 311     -63.431 -36.597  30.668  1.00  0.00           H  
ATOM   4698  CG  TRP A 311     -63.770 -35.318  28.679  1.00  0.00           C  
ATOM   4699  CD1 TRP A 311     -64.799 -34.691  28.191  1.00  0.00           C  
ATOM   4700  HD1 TRP A 311     -65.314 -33.872  27.939  1.00  0.00           H  
ATOM   4701  NE1 TRP A 311     -64.224 -35.357  29.322  1.00  0.00           N  
ATOM   4702  HE1 TRP A 311     -63.242 -35.522  29.411  1.00  0.00           H  
ATOM   4703  CE2 TRP A 311     -64.972 -35.430  30.469  1.00  0.00           C  
ATOM   4704  CZ2 TRP A 311     -66.232 -35.013  30.890  1.00  0.00           C  
ATOM   4705  HZ2 TRP A 311     -66.235 -34.160  30.367  1.00  0.00           H  
ATOM   4706  CH2 TRP A 311     -67.331 -34.812  31.707  1.00  0.00           C  
ATOM   4707  HH2 TRP A 311     -67.373 -34.604  32.684  1.00  0.00           H  
ATOM   4708  CZ3 TRP A 311     -67.613 -34.275  30.468  1.00  0.00           C  
ATOM   4709  HZ3 TRP A 311     -68.165 -33.441  30.480  1.00  0.00           H  
ATOM   4710  CE3 TRP A 311     -66.308 -34.713  30.106  1.00  0.00           C  
ATOM   4711  HE3 TRP A 311     -65.771 -34.838  30.940  1.00  0.00           H  
ATOM   4712  CD2 TRP A 311     -65.174 -34.884  29.212  1.00  0.00           C  
ATOM   4713  C   TRP A 311     -61.823 -34.262  30.474  1.00  0.00           C  
ATOM   4714  O   TRP A 311     -61.249 -34.642  29.464  1.00  0.00           O  
ATOM   4715  N   SER A 312     -61.472 -33.128  29.811  1.00  0.00           N  
ATOM   4716  H   SER A 312     -60.749 -32.826  29.190  1.00  0.00           H  
ATOM   4717  CA  SER A 312     -61.683 -31.742  30.216  1.00  0.00           C  
ATOM   4718  HA  SER A 312     -61.210 -31.615  31.087  1.00  0.00           H  
ATOM   4719  CB  SER A 312     -61.008 -31.095  28.992  1.00  0.00           C  
ATOM   4720  HB2 SER A 312     -60.496 -31.570  28.276  1.00  0.00           H  
ATOM   4721  HB3 SER A 312     -60.187 -31.164  28.426  1.00  0.00           H  
ATOM   4722  OG  SER A 312     -60.839 -29.691  28.883  1.00  0.00           O  
ATOM   4723  HG  SER A 312     -60.536 -28.746  29.006  1.00  0.00           H  
ATOM   4724  C   SER A 312     -63.072 -31.156  30.479  1.00  0.00           C  
ATOM   4725  O   SER A 312     -64.059 -31.850  30.238  1.00  0.00           O  
ATOM   4726  N   ILE A 313     -62.945 -29.905  30.970  1.00  0.00           N  
ATOM   4727  H   ILE A 313     -61.979 -29.645  30.957  1.00  0.00           H  
ATOM   4728  CA  ILE A 313     -63.607 -28.706  31.480  1.00  0.00           C  
ATOM   4729  HA  ILE A 313     -63.070 -27.862  31.478  1.00  0.00           H  
ATOM   4730  CB  ILE A 313     -63.648 -29.003  32.982  1.00  0.00           C  
ATOM   4731  HB  ILE A 313     -63.978 -29.774  33.526  1.00  0.00           H  
ATOM   4732  CG2 ILE A 313     -64.164 -27.759  33.729  1.00  0.00           C  
ATOM   4733 HG21 ILE A 313     -64.296 -27.032  34.403  1.00  0.00           H  
ATOM   4734 HG22 ILE A 313     -64.253 -26.833  34.098  1.00  0.00           H  
ATOM   4735 HG23 ILE A 313     -64.174 -27.007  34.388  1.00  0.00           H  
ATOM   4736  CG1 ILE A 313     -62.159 -29.265  33.331  1.00  0.00           C  
ATOM   4737 HG12 ILE A 313     -61.639 -29.625  34.106  1.00  0.00           H  
ATOM   4738 HG13 ILE A 313     -61.594 -29.578  34.095  1.00  0.00           H  
ATOM   4739  CD1 ILE A 313     -61.237 -28.061  33.008  1.00  0.00           C  
ATOM   4740 HD11 ILE A 313     -60.657 -27.250  32.936  1.00  0.00           H  
ATOM   4741 HD12 ILE A 313     -60.456 -27.438  32.978  1.00  0.00           H  
ATOM   4742 HD13 ILE A 313     -60.638 -27.264  33.078  1.00  0.00           H  
ATOM   4743  C   ILE A 313     -64.645 -28.085  30.561  1.00  0.00           C  
ATOM   4744  O   ILE A 313     -65.181 -28.703  29.657  1.00  0.00           O  
ATOM   4745  N   ASP A 314     -64.934 -26.801  30.811  1.00  0.00           N  
ATOM   4746  H   ASP A 314     -65.499 -26.022  30.539  1.00  0.00           H  
ATOM   4747  CA  ASP A 314     -64.481 -25.799  31.783  1.00  0.00           C  
ATOM   4748  HA  ASP A 314     -64.357 -25.868  32.772  1.00  0.00           H  
ATOM   4749  CB  ASP A 314     -63.228 -25.112  31.147  1.00  0.00           C  
ATOM   4750  HB2 ASP A 314     -62.749 -24.321  31.528  1.00  0.00           H  
ATOM   4751  HB3 ASP A 314     -62.842 -24.287  31.560  1.00  0.00           H  
ATOM   4752  CG  ASP A 314     -62.441 -25.688  29.943  1.00  0.00           C  
ATOM   4753  OD1 ASP A 314     -62.763 -26.749  29.371  1.00  0.00           O  
ATOM   4754  OD2 ASP A 314     -61.448 -25.041  29.555  1.00  0.00           O  
ATOM   4755  C   ASP A 314     -65.452 -24.592  31.856  1.00  0.00           C  
ATOM   4756  O   ASP A 314     -66.443 -24.653  31.127  1.00  0.00           O  
ATOM   4757  N   LEU A 315     -65.285 -23.505  32.655  1.00  0.00           N  
ATOM   4758  H   LEU A 315     -64.623 -23.487  33.404  1.00  0.00           H  
ATOM   4759  CA  LEU A 315     -66.255 -22.418  32.596  1.00  0.00           C  
ATOM   4760  HA  LEU A 315     -67.005 -22.577  31.955  1.00  0.00           H  
ATOM   4761  CB  LEU A 315     -65.689 -21.344  31.629  1.00  0.00           C  
ATOM   4762  HB2 LEU A 315     -65.410 -20.490  32.067  1.00  0.00           H  
ATOM   4763  HB3 LEU A 315     -65.412 -20.451  31.984  1.00  0.00           H  
ATOM   4764  CG  LEU A 315     -65.135 -21.453  30.176  1.00  0.00           C  
ATOM   4765  HG  LEU A 315     -64.208 -21.715  30.447  1.00  0.00           H  
ATOM   4766  CD1 LEU A 315     -64.700 -20.114  29.532  1.00  0.00           C  
ATOM   4767 HD11 LEU A 315     -64.336 -19.184  29.499  1.00  0.00           H  
ATOM   4768 HD12 LEU A 315     -64.224 -19.257  29.335  1.00  0.00           H  
ATOM   4769 HD13 LEU A 315     -64.432 -19.151  29.506  1.00  0.00           H  
ATOM   4770  CD2 LEU A 315     -65.799 -22.411  29.186  1.00  0.00           C  
ATOM   4771 HD21 LEU A 315     -66.538 -22.966  28.805  1.00  0.00           H  
ATOM   4772 HD22 LEU A 315     -65.864 -23.238  28.628  1.00  0.00           H  
ATOM   4773 HD23 LEU A 315     -66.347 -22.712  28.405  1.00  0.00           H  
ATOM   4774  C   LEU A 315     -66.775 -21.749  33.909  1.00  0.00           C  
ATOM   4775  O   LEU A 315     -66.309 -21.914  35.036  1.00  0.00           O  
ATOM   4776  N   SER A 316     -67.818 -20.985  33.511  1.00  0.00           N  
ATOM   4777  H   SER A 316     -67.267 -20.773  32.704  1.00  0.00           H  
ATOM   4778  CA  SER A 316     -68.946 -20.064  33.664  1.00  0.00           C  
ATOM   4779  HA  SER A 316     -69.615 -20.586  34.193  1.00  0.00           H  
ATOM   4780  CB  SER A 316     -67.738 -19.137  33.497  1.00  0.00           C  
ATOM   4781  HB2 SER A 316     -67.385 -18.514  34.196  1.00  0.00           H  
ATOM   4782  HB3 SER A 316     -67.232 -18.494  34.072  1.00  0.00           H  
ATOM   4783  OG  SER A 316     -67.266 -19.042  32.181  1.00  0.00           O  
ATOM   4784  HG  SER A 316     -66.582 -18.652  31.565  1.00  0.00           H  
ATOM   4785  C   SER A 316     -69.471 -18.653  33.924  1.00  0.00           C  
ATOM   4786  O   SER A 316     -68.672 -17.718  34.095  1.00  0.00           O  
ATOM   4787  N   ASN A 317     -70.800 -18.432  33.966  1.00  0.00           N  
ATOM   4788  H   ASN A 317     -71.074 -19.379  34.133  1.00  0.00           H  
ATOM   4789  CA  ASN A 317     -71.219 -17.050  34.210  1.00  0.00           C  
ATOM   4790  HA  ASN A 317     -70.572 -16.756  34.914  1.00  0.00           H  
ATOM   4791  CB  ASN A 317     -71.242 -16.591  32.736  1.00  0.00           C  
ATOM   4792  HB2 ASN A 317     -70.274 -16.607  32.487  1.00  0.00           H  
ATOM   4793  HB3 ASN A 317     -70.317 -16.460  32.380  1.00  0.00           H  
ATOM   4794  CG  ASN A 317     -72.450 -15.954  32.022  1.00  0.00           C  
ATOM   4795  OD1 ASN A 317     -73.642 -15.658  31.840  1.00  0.00           O  
ATOM   4796  ND2 ASN A 317     -72.965 -16.517  33.090  1.00  0.00           N  
ATOM   4797 HD21 ASN A 317     -73.069 -16.548  34.084  1.00  0.00           H  
ATOM   4798 HD22 ASN A 317     -72.924 -16.618  34.084  1.00  0.00           H  
ATOM   4799  C   ASN A 317     -72.657 -16.660  34.629  1.00  0.00           C  
ATOM   4800  O   ASN A 317     -73.494 -17.557  34.784  1.00  0.00           O  
ATOM   4801  N   SER A 318     -72.982 -15.328  34.815  1.00  0.00           N  
ATOM   4802  H   SER A 318     -73.723 -14.861  35.298  1.00  0.00           H  
ATOM   4803  CA  SER A 318     -72.030 -14.235  34.669  1.00  0.00           C  
ATOM   4804  HA  SER A 318     -71.124 -14.478  34.323  1.00  0.00           H  
ATOM   4805  C   SER A 318     -71.677 -13.644  36.039  1.00  0.00           C  
ATOM   4806  O   SER A 318     -72.499 -13.586  36.956  1.00  0.00           O  
ATOM   4807  CB  SER A 318     -72.544 -13.174  33.686  1.00  0.00           C  
ATOM   4808  HB2 SER A 318     -71.984 -12.634  33.058  1.00  0.00           H  
ATOM   4809  HB3 SER A 318     -71.842 -12.711  33.145  1.00  0.00           H  
ATOM   4810  OG  SER A 318     -73.612 -12.452  34.247  1.00  0.00           O  
ATOM   4811  HG  SER A 318     -74.125 -11.681  34.625  1.00  0.00           H  
ATOM   4812  N   SER A 319     -70.451 -13.187  36.180  1.00  0.00           N  
ATOM   4813  H   SER A 319     -69.637 -12.958  35.647  1.00  0.00           H  
ATOM   4814  CA  SER A 319     -70.022 -12.462  37.381  1.00  0.00           C  
ATOM   4815  HA  SER A 319     -70.048 -12.888  38.285  1.00  0.00           H  
ATOM   4816  C   SER A 319     -70.896 -11.233  37.659  1.00  0.00           C  
ATOM   4817  O   SER A 319     -71.096 -10.860  38.816  1.00  0.00           O  
ATOM   4818  CB  SER A 319     -68.560 -12.027  37.221  1.00  0.00           C  
ATOM   4819  HB2 SER A 319     -67.964 -11.941  38.019  1.00  0.00           H  
ATOM   4820  HB3 SER A 319     -67.793 -11.971  37.860  1.00  0.00           H  
ATOM   4821  OG  SER A 319     -68.385 -11.279  36.038  1.00  0.00           O  
ATOM   4822  HG  SER A 319     -68.227 -10.429  35.535  1.00  0.00           H  
ATOM   4823  N   GLU A 320     -71.463 -10.667  36.610  1.00  0.00           N  
ATOM   4824  H   GLU A 320     -70.840 -11.052  35.929  1.00  0.00           H  
ATOM   4825  CA  GLU A 320     -72.422  -9.570  36.691  1.00  0.00           C  
ATOM   4826  HA  GLU A 320     -71.946  -9.012  37.371  1.00  0.00           H  
ATOM   4827  C   GLU A 320     -73.715  -9.983  37.396  1.00  0.00           C  
ATOM   4828  O   GLU A 320     -74.207  -9.225  38.227  1.00  0.00           O  
ATOM   4829  CB  GLU A 320     -72.749  -9.047  35.289  1.00  0.00           C  
ATOM   4830  HB2 GLU A 320     -73.565  -8.469  35.298  1.00  0.00           H  
ATOM   4831  HB3 GLU A 320     -73.670  -8.830  34.965  1.00  0.00           H  
ATOM   4832  CG  GLU A 320     -71.534  -8.396  34.627  1.00  0.00           C  
ATOM   4833  HG2 GLU A 320     -70.700  -8.261  35.162  1.00  0.00           H  
ATOM   4834  HG3 GLU A 320     -70.681  -8.063  35.030  1.00  0.00           H  
ATOM   4835  CD  GLU A 320     -71.873  -7.777  33.268  1.00  0.00           C  
ATOM   4836  OE1 GLU A 320     -71.150  -6.830  32.884  1.00  0.00           O  
ATOM   4837  OE2 GLU A 320     -72.840  -8.254  32.626  1.00  0.00           O  
ATOM   4838  N   ALA A 321     -74.223 -11.177  37.151  1.00  0.00           N  
ATOM   4839  H   ALA A 321     -73.338 -11.449  36.772  1.00  0.00           H  
ATOM   4840  CA  ALA A 321     -75.425 -11.652  37.826  1.00  0.00           C  
ATOM   4841  HA  ALA A 321     -75.695 -10.689  37.821  1.00  0.00           H  
ATOM   4842  C   ALA A 321     -75.220 -11.765  39.342  1.00  0.00           C  
ATOM   4843  O   ALA A 321     -76.110 -11.431  40.127  1.00  0.00           O  
ATOM   4844  CB  ALA A 321     -75.828 -13.003  37.236  1.00  0.00           C  
ATOM   4845  HB1 ALA A 321     -75.577 -13.954  37.414  1.00  0.00           H  
ATOM   4846  HB2 ALA A 321     -75.956 -13.988  37.355  1.00  0.00           H  
ATOM   4847  HB3 ALA A 321     -76.073 -13.970  37.171  1.00  0.00           H  
ATOM   4848  N   PHE A 322     -74.031 -12.155  39.756  1.00  0.00           N  
ATOM   4849  H   PHE A 322     -73.243 -12.313  39.161  1.00  0.00           H  
ATOM   4850  CA  PHE A 322     -73.698 -12.199  41.178  1.00  0.00           C  
ATOM   4851  HA  PHE A 322     -74.268 -12.289  41.995  1.00  0.00           H  
ATOM   4852  C   PHE A 322     -73.610 -10.790  41.775  1.00  0.00           C  
ATOM   4853  O   PHE A 322     -74.137 -10.533  42.862  1.00  0.00           O  
ATOM   4854  CB  PHE A 322     -72.398 -12.993  41.368  1.00  0.00           C  
ATOM   4855  HB2 PHE A 322     -71.524 -12.730  40.958  1.00  0.00           H  
ATOM   4856  HB3 PHE A 322     -71.446 -12.726  41.219  1.00  0.00           H  
ATOM   4857  CG  PHE A 322     -72.370 -13.739  42.681  1.00  0.00           C  
ATOM   4858  CD1 PHE A 322     -71.915 -13.127  43.856  1.00  0.00           C  
ATOM   4859  HD1 PHE A 322     -71.541 -12.200  43.855  1.00  0.00           H  
ATOM   4860  CD2 PHE A 322     -72.835 -15.068  42.725  1.00  0.00           C  
ATOM   4861  HD2 PHE A 322     -73.092 -15.382  41.811  1.00  0.00           H  
ATOM   4862  CE1 PHE A 322     -71.919 -13.830  45.070  1.00  0.00           C  
ATOM   4863  HE1 PHE A 322     -71.443 -13.274  45.752  1.00  0.00           H  
ATOM   4864  CE2 PHE A 322     -72.838 -15.777  43.936  1.00  0.00           C  
ATOM   4865  HE2 PHE A 322     -72.950 -16.756  44.107  1.00  0.00           H  
ATOM   4866  CZ  PHE A 322     -72.379 -15.158  45.110  1.00  0.00           C  
ATOM   4867  HZ  PHE A 322     -72.043 -15.590  45.947  1.00  0.00           H  
ATOM   4868  N   GLY A 323     -72.997  -9.880  41.047  1.00  0.00           N  
ATOM   4869  H   GLY A 323     -72.205  -9.979  40.445  1.00  0.00           H  
ATOM   4870  CA  GLY A 323     -72.965  -8.470  41.404  1.00  0.00           C  
ATOM   4871  HA2 GLY A 323     -72.161  -7.892  41.545  1.00  0.00           H  
ATOM   4872  HA3 GLY A 323     -72.259  -7.792  41.607  1.00  0.00           H  
ATOM   4873  C   GLY A 323     -74.370  -7.874  41.491  1.00  0.00           C  
ATOM   4874  O   GLY A 323     -74.725  -7.292  42.516  1.00  0.00           O  
ATOM   4875  N   LEU A 324     -75.181  -8.115  40.489  1.00  0.00           N  
ATOM   4876  H   LEU A 324     -74.333  -8.177  39.963  1.00  0.00           H  
ATOM   4877  CA  LEU A 324     -76.565  -7.659  40.403  1.00  0.00           C  
ATOM   4878  HA  LEU A 324     -76.206  -6.809  40.790  1.00  0.00           H  
ATOM   4879  C   LEU A 324     -77.400  -8.154  41.589  1.00  0.00           C  
ATOM   4880  O   LEU A 324     -78.040  -7.363  42.278  1.00  0.00           O  
ATOM   4881  CB  LEU A 324     -77.146  -8.160  39.069  1.00  0.00           C  
ATOM   4882  HB2 LEU A 324     -76.352  -8.359  38.494  1.00  0.00           H  
ATOM   4883  HB3 LEU A 324     -76.578  -8.757  38.502  1.00  0.00           H  
ATOM   4884  CG  LEU A 324     -78.563  -7.634  38.782  1.00  0.00           C  
ATOM   4885  HG  LEU A 324     -78.884  -7.448  39.711  1.00  0.00           H  
ATOM   4886  CD1 LEU A 324     -78.529  -6.163  38.399  1.00  0.00           C  
ATOM   4887 HD11 LEU A 324     -78.163  -5.235  38.332  1.00  0.00           H  
ATOM   4888 HD12 LEU A 324     -78.355  -5.192  38.233  1.00  0.00           H  
ATOM   4889 HD13 LEU A 324     -78.246  -5.211  38.280  1.00  0.00           H  
ATOM   4890  CD2 LEU A 324     -79.193  -8.424  37.646  1.00  0.00           C  
ATOM   4891 HD21 LEU A 324     -79.460  -8.693  36.720  1.00  0.00           H  
ATOM   4892 HD22 LEU A 324     -79.517  -8.759  36.761  1.00  0.00           H  
ATOM   4893 HD23 LEU A 324     -79.064  -8.840  36.746  1.00  0.00           H  
ATOM   4894  N   LYS A 325     -77.330  -9.438  41.872  1.00  0.00           N  
ATOM   4895  H   LYS A 325     -76.574  -9.763  41.303  1.00  0.00           H  
ATOM   4896  CA  LYS A 325     -78.048 -10.027  43.000  1.00  0.00           C  
ATOM   4897  HA  LYS A 325     -78.722  -9.384  43.364  1.00  0.00           H  
ATOM   4898  C   LYS A 325     -77.633  -9.387  44.325  1.00  0.00           C  
ATOM   4899  O   LYS A 325     -78.488  -8.997  45.114  1.00  0.00           O  
ATOM   4900  CB  LYS A 325     -77.836 -11.542  42.985  1.00  0.00           C  
ATOM   4901  HB2 LYS A 325     -76.851 -11.605  42.827  1.00  0.00           H  
ATOM   4902  HB3 LYS A 325     -76.929 -11.708  42.597  1.00  0.00           H  
ATOM   4903  CG  LYS A 325     -78.727 -12.212  44.026  1.00  0.00           C  
ATOM   4904  HG2 LYS A 325     -79.028 -11.558  44.720  1.00  0.00           H  
ATOM   4905  HG3 LYS A 325     -79.170 -11.496  44.566  1.00  0.00           H  
ATOM   4906  CD  LYS A 325     -78.598 -13.732  43.961  1.00  0.00           C  
ATOM   4907  HD2 LYS A 325     -77.735 -14.073  43.588  1.00  0.00           H  
ATOM   4908  HD3 LYS A 325     -77.782 -14.136  43.546  1.00  0.00           H  
ATOM   4909  CE  LYS A 325     -79.497 -14.308  45.044  1.00  0.00           C  
ATOM   4910  HE2 LYS A 325     -79.734 -13.740  45.832  1.00  0.00           H  
ATOM   4911  HE3 LYS A 325     -79.668 -13.600  45.730  1.00  0.00           H  
ATOM   4912  NZ  LYS A 325     -79.445 -15.778  45.072  1.00  0.00           N  
ATOM   4913  HZ1 LYS A 325     -78.904 -16.558  45.386  1.00  0.00           H  
ATOM   4914  HZ2 LYS A 325     -79.280 -16.732  45.323  1.00  0.00           H  
ATOM   4915  HZ3 LYS A 325     -79.154 -16.612  45.540  1.00  0.00           H  
ATOM   4916  N   SER A 326     -76.345  -9.210  44.528  1.00  0.00           N  
ATOM   4917  H   SER A 326     -75.426  -9.361  44.163  1.00  0.00           H  
ATOM   4918  CA  SER A 326     -75.824  -8.541  45.725  1.00  0.00           C  
ATOM   4919  HA  SER A 326     -76.072  -8.557  46.694  1.00  0.00           H  
ATOM   4920  C   SER A 326     -76.194  -7.056  45.805  1.00  0.00           C  
ATOM   4921  O   SER A 326     -76.298  -6.505  46.900  1.00  0.00           O  
ATOM   4922  CB  SER A 326     -74.301  -8.702  45.792  1.00  0.00           C  
ATOM   4923  HB2 SER A 326     -73.542  -8.990  46.376  1.00  0.00           H  
ATOM   4924  HB3 SER A 326     -73.692  -9.241  46.374  1.00  0.00           H  
ATOM   4925  OG  SER A 326     -73.631  -7.823  44.911  1.00  0.00           O  
ATOM   4926  HG  SER A 326     -73.067  -7.048  44.624  1.00  0.00           H  
ATOM   4927  N   ALA A 327     -76.385  -6.417  44.667  1.00  0.00           N  
ATOM   4928  H   ALA A 327     -75.949  -6.965  43.953  1.00  0.00           H  
ATOM   4929  CA  ALA A 327     -76.782  -5.021  44.601  1.00  0.00           C  
ATOM   4930  HA  ALA A 327     -76.177  -4.704  45.331  1.00  0.00           H  
ATOM   4931  C   ALA A 327     -78.270  -4.835  44.934  1.00  0.00           C  
ATOM   4932  O   ALA A 327     -78.605  -3.900  45.656  1.00  0.00           O  
ATOM   4933  CB  ALA A 327     -76.425  -4.460  43.225  1.00  0.00           C  
ATOM   4934  HB1 ALA A 327     -76.040  -3.853  42.529  1.00  0.00           H  
ATOM   4935  HB2 ALA A 327     -75.703  -3.982  42.725  1.00  0.00           H  
ATOM   4936  HB3 ALA A 327     -75.847  -3.851  42.681  1.00  0.00           H  
ATOM   4937  N   ILE A 328     -79.131  -5.738  44.485  1.00  0.00           N
[truncated: 1,823,168 more chars]
