# Supplementary material for: Use of Split‐Intein Proteins to Design a Small Molecule Biosensor in Plants
Source: Plant Biotechnol J. 2025 Dec 31;24(4):2745–7. doi: 10.1111/pbi.70523 (PMC13140391; doi:10.1111/pbi.70523)
Supplement: Supplementary file 1 — Data S1: pbi70523‐sup‐0001‐Supinfo1.zip. [file PBI-24-2745-s001.zip › alphafold3_models/fig_3_cerk1.pml]

load cerk1_cint_cgfp_popc_model_final.pdb 
bg white
show surface
color tv_blue, all
select lipids, resn POV
color grey80, lipids
show sticks, lipids
util.cnc
set surface_color, lightblue
set transparency, 0.85
hide (hydro)

set_view (\
     0.752309561,   -0.640085816,    0.155922443,\
    -0.498204023,   -0.707610369,   -0.501072824,\
     0.431063592,    0.299281627,   -0.851240277,\
    -0.000322282,    0.000417523, -832.060546875,\
    58.678287506,   10.700529099,   -3.381545544,\
   651.430969238, 1012.687988281,  -20.000000000 )

dese
