# Supplementary material for: Use of Split‐Intein Proteins to Design a Small Molecule Biosensor in Plants
Source: Plant Biotechnol J. 2025 Dec 31;24(4):2745–7. doi: 10.1111/pbi.70523 (PMC13140391; doi:10.1111/pbi.70523)
Supplement: Supplementary file 1 — Data S1: pbi70523‐sup‐0001‐Supinfo1.zip. [file PBI-24-2745-s001.zip › alphafold3_models/fig_3_complex.pml]

load complex_seed-1_sample-1_model_final.pdb 
color forest, chain A 
color tvblue, chain B
color magenta, chain C
show spheres, chain C
set sphere_scale, 1.0
bg white
show surface
util.cbc
select lipids, resn POV
show sticks, lipids
color grey, lipids
util.cnc
set surface_color, forest, chain A
set surface_color, tvblue, chain B
set transparency, 0.85
hide (hydro)
deselect

set_view (\
     0.793855906,   -0.541587114,   -0.276539743,\
    -0.341682047,   -0.021073489,   -0.939579129,\
     0.503037572,    0.840376914,   -0.201778814,\
    -0.000031888,    0.000113368, -962.230346680,\
    45.339809418,  -60.399909973,  -32.977226257,\
   781.603454590, 1142.860717773,  -20.000000000 )
