# Supplementary material for: Use of Split‐Intein Proteins to Design a Small Molecule Biosensor in Plants
Source: Plant Biotechnol J. 2025 Dec 31;24(4):2745–7. doi: 10.1111/pbi.70523 (PMC13140391; doi:10.1111/pbi.70523)
Supplement: Supplementary file 1 — Data S1: pbi70523‐sup‐0001‐Supinfo1.zip. [file PBI-24-2745-s001.zip › alphafold3_models/fig_3_lyk5.pml]

load lyk5_ngfp_nint_popc_model_final.pdb 
color forest, all
bg white
show surface
util.cbc
select lipids, resn POV
show sticks, lipids
color grey80, lipids
util.cnc
set surface_color, forest
set transparency, 0.85
hide (hydro)

set_view (\
     0.691697717,   -0.570512295,    0.442796230,\
     0.645395339,    0.763454676,   -0.024522629,\
    -0.324064106,    0.302740723,    0.896286011,\
    -0.000016913,   -0.000000715, -962.231933594,\
    39.859195709,  -82.467201233,   14.966545105,\
   781.603454590, 1142.860717773,  -20.000000000 )

deselect
