# Supplementary material for: Use of Split‐Intein Proteins to Design a Small Molecule Biosensor in Plants
Source: Plant Biotechnol J. 2025 Dec 31;24(4):2745–7. doi: 10.1111/pbi.70523 (PMC13140391; doi:10.1111/pbi.70523)
Supplement: Supplementary file 1 — Data S1: pbi70523‐sup‐0001‐Supinfo1.zip. [file PBI-24-2745-s001.zip › alphafold3_models/complex_seed-1_sample-1_model_final.pdb]

REMARK   1 PDBFIXER FROM: complex_reorient.pdb
REMARK   1 CREATED WITH OPENMM 8.2, 2025-07-21
ATOM      1  N   GLN A   1     -30.788 -38.287  69.745  1.00  0.00           N  
ATOM      2  H   GLN A   1     -29.761 -37.924  68.927  1.00  0.00           H  
ATOM      3  H2  GLN A   1     -29.881 -37.678  70.225  1.00  0.00           H  
ATOM      4  H3  GLN A   1     -29.762 -38.948  69.934  1.00  0.00           H  
ATOM      5  CA  GLN A   1     -32.231 -38.173  70.003  1.00  0.00           C  
ATOM      6  HA  GLN A   1     -32.288 -38.050  68.846  1.00  0.00           H  
ATOM      7  C   GLN A   1     -32.724 -36.729  70.052  1.00  0.00           C  
ATOM      8  O   GLN A   1     -33.903 -36.479  70.294  1.00  0.00           O  
ATOM      9  CB  GLN A   1     -32.620 -38.918  71.284  1.00  0.00           C  
ATOM     10  HB2 GLN A   1     -33.322 -38.780  72.277  1.00  0.00           H  
ATOM     11  HB3 GLN A   1     -32.389 -37.939  71.980  1.00  0.00           H  
ATOM     12  CG  GLN A   1     -32.360 -40.420  71.173  1.00  0.00           C  
ATOM     13  HG2 GLN A   1     -31.272 -40.102  70.699  1.00  0.00           H  
ATOM     14  HG3 GLN A   1     -31.837 -41.324  70.533  1.00  0.00           H  
ATOM     15  CD  GLN A   1     -33.113 -41.219  72.234  1.00  0.00           C  
ATOM     16  NE2 GLN A   1     -33.099 -42.524  72.130  1.00  0.00           N  
ATOM     17 HE21 GLN A   1     -32.353 -42.992  72.937  1.00  0.00           H  
ATOM     18 HE22 GLN A   1     -33.532 -43.541  72.417  1.00  0.00           H  
ATOM     19  OE1 GLN A   1     -33.734 -40.709  73.143  1.00  0.00           O  
ATOM     20  N   GLN A   2     -31.815 -35.793  69.832  1.00  0.00           N  
ATOM     21  H   GLN A   2     -30.672 -35.874  70.039  1.00  0.00           H  
ATOM     22  CA  GLN A   2     -32.131 -34.384  69.667  1.00  0.00           C  
ATOM     23  HA  GLN A   2     -33.016 -33.705  69.998  1.00  0.00           H  
ATOM     24  C   GLN A   2     -31.670 -33.952  68.278  1.00  0.00           C  
ATOM     25  O   GLN A   2     -30.535 -34.262  67.913  1.00  0.00           O  
ATOM     26  CB  GLN A   2     -31.437 -33.559  70.757  1.00  0.00           C  
ATOM     27  HB2 GLN A   2     -30.654 -32.780  70.235  1.00  0.00           H  
ATOM     28  HB3 GLN A   2     -30.774 -32.911  71.553  1.00  0.00           H  
ATOM     29  CG  GLN A   2     -31.991 -33.802  72.161  1.00  0.00           C  
ATOM     30  HG2 GLN A   2     -30.861 -33.918  72.610  1.00  0.00           H  
ATOM     31  HG3 GLN A   2     -31.932 -34.131  73.336  1.00  0.00           H  
ATOM     32  CD  GLN A   2     -33.389 -33.218  72.393  1.00  0.00           C  
ATOM     33  NE2 GLN A   2     -33.905 -33.355  73.594  1.00  0.00           N  
ATOM     34 HE21 GLN A   2     -34.249 -33.747  74.699  1.00  0.00           H  
ATOM     35 HE22 GLN A   2     -33.601 -32.608  74.512  1.00  0.00           H  
ATOM     36  OE1 GLN A   2     -34.025 -32.626  71.541  1.00  0.00           O  
ATOM     37  N   PRO A   3     -32.503 -33.251  67.521  1.00  0.00           N  
ATOM     38  CA  PRO A   3     -32.102 -32.823  66.191  1.00  0.00           C  
ATOM     39  HA  PRO A   3     -31.290 -33.647  66.065  1.00  0.00           H  
ATOM     40  C   PRO A   3     -30.954 -31.814  66.269  1.00  0.00           C  
ATOM     41  O   PRO A   3     -30.980 -30.858  67.055  1.00  0.00           O  
ATOM     42  CB  PRO A   3     -33.364 -32.248  65.548  1.00  0.00           C  
ATOM     43  HB2 PRO A   3     -32.837 -31.806  64.535  1.00  0.00           H  
ATOM     44  HB3 PRO A   3     -34.119 -31.480  64.965  1.00  0.00           H  
ATOM     45  CG  PRO A   3     -34.202 -31.805  66.741  1.00  0.00           C  
ATOM     46  HG2 PRO A   3     -34.821 -31.218  67.617  1.00  0.00           H  
ATOM     47  HG3 PRO A   3     -34.053 -30.592  66.693  1.00  0.00           H  
ATOM     48  CD  PRO A   3     -33.850 -32.819  67.823  1.00  0.00           C  
ATOM     49  HD2 PRO A   3     -33.387 -33.025  68.933  1.00  0.00           H  
ATOM     50  HD3 PRO A   3     -34.663 -33.107  68.686  1.00  0.00           H  
ATOM     51  N   TYR A   4     -29.957 -32.016  65.436  1.00  0.00           N  
ATOM     52  H   TYR A   4     -29.360 -32.686  64.757  1.00  0.00           H  
ATOM     53  CA  TYR A   4     -28.841 -31.091  65.309  1.00  0.00           C  
ATOM     54  HA  TYR A   4     -28.418 -30.610  66.284  1.00  0.00           H  
ATOM     55  C   TYR A   4     -29.285 -29.806  64.604  1.00  0.00           C  
ATOM     56  O   TYR A   4     -30.003 -29.848  63.613  1.00  0.00           O  
ATOM     57  CB  TYR A   4     -27.699 -31.793  64.570  1.00  0.00           C  
ATOM     58  HB2 TYR A   4     -27.603 -32.902  64.231  1.00  0.00           H  
ATOM     59  HB3 TYR A   4     -27.166 -32.637  64.524  1.00  0.00           H  
ATOM     60  CG  TYR A   4     -26.476 -30.932  64.352  1.00  0.00           C  
ATOM     61  CD1 TYR A   4     -25.974 -30.728  63.051  1.00  0.00           C  
ATOM     62  HD1 TYR A   4     -26.385 -30.904  61.971  1.00  0.00           H  
ATOM     63  CD2 TYR A   4     -25.824 -30.339  65.449  1.00  0.00           C  
ATOM     64  HD2 TYR A   4     -26.062 -30.251  66.591  1.00  0.00           H  
ATOM     65  CE1 TYR A   4     -24.826 -29.960  62.852  1.00  0.00           C  
ATOM     66  HE1 TYR A   4     -24.284 -29.346  62.021  1.00  0.00           H  
ATOM     67  CE2 TYR A   4     -24.678 -29.558  65.256  1.00  0.00           C  
ATOM     68  HE2 TYR A   4     -24.186 -29.008  66.163  1.00  0.00           H  
ATOM     69  CZ  TYR A   4     -24.173 -29.377  63.954  1.00  0.00           C  
ATOM     70  OH  TYR A   4     -23.040 -28.639  63.762  1.00  0.00           O  
ATOM     71  HH  TYR A   4     -22.018 -28.290  64.212  1.00  0.00           H  
ATOM     72  N   VAL A   5     -28.828 -28.675  65.103  1.00  0.00           N  
ATOM     73  H   VAL A   5     -28.068 -28.455  65.956  1.00  0.00           H  
ATOM     74  CA  VAL A   5     -29.260 -27.361  64.590  1.00  0.00           C  
ATOM     75  HA  VAL A   5     -30.284 -26.813  64.655  1.00  0.00           H  
ATOM     76  C   VAL A   5     -28.826 -27.100  63.144  1.00  0.00           C  
ATOM     77  O   VAL A   5     -29.475 -26.330  62.443  1.00  0.00           O  
ATOM     78  CB  VAL A   5     -28.782 -26.252  65.550  1.00  0.00           C  
ATOM     79  HB  VAL A   5     -28.564 -26.351  66.690  1.00  0.00           H  
ATOM     80  CG1 VAL A   5     -27.284 -25.954  65.444  1.00  0.00           C  
ATOM     81 HG11 VAL A   5     -26.416 -25.722  66.331  1.00  0.00           H  
ATOM     82 HG12 VAL A   5     -26.105 -26.287  65.167  1.00  0.00           H  
ATOM     83 HG13 VAL A   5     -26.601 -24.941  65.149  1.00  0.00           H  
ATOM     84  CG2 VAL A   5     -29.570 -24.959  65.356  1.00  0.00           C  
ATOM     85 HG21 VAL A   5     -30.552 -24.208  65.152  1.00  0.00           H  
ATOM     86 HG22 VAL A   5     -29.336 -23.838  64.836  1.00  0.00           H  
ATOM     87 HG23 VAL A   5     -29.622 -24.035  66.209  1.00  0.00           H  
ATOM     88  N   ASN A   6     -27.763 -27.736  62.705  1.00  0.00           N  
ATOM     89  H   ASN A   6     -27.120 -27.743  63.675  1.00  0.00           H  
ATOM     90  CA  ASN A   6     -27.319 -27.802  61.313  1.00  0.00           C  
ATOM     91  HA  ASN A   6     -26.197 -28.042  61.493  1.00  0.00           H  
ATOM     92  C   ASN A   6     -27.244 -26.432  60.597  1.00  0.00           C  
ATOM     93  O   ASN A   6     -27.676 -26.296  59.458  1.00  0.00           O  
ATOM     94  CB  ASN A   6     -28.178 -28.860  60.593  1.00  0.00           C  
ATOM     95  HB2 ASN A   6     -28.384 -29.738  61.417  1.00  0.00           H  
ATOM     96  HB3 ASN A   6     -29.009 -28.588  61.445  1.00  0.00           H  
ATOM     97  CG  ASN A   6     -27.525 -29.423  59.346  1.00  0.00           C  
ATOM     98  ND2 ASN A   6     -28.312 -29.981  58.452  1.00  0.00           N  
ATOM     99 HD21 ASN A   6     -28.798 -29.649  57.377  1.00  0.00           H  
ATOM    100 HD22 ASN A   6     -29.087 -30.842  58.053  1.00  0.00           H  
ATOM    101  OD1 ASN A   6     -26.322 -29.410  59.179  1.00  0.00           O  
ATOM    102  N   ASN A   7     -26.730 -25.420  61.291  1.00  0.00           N  
ATOM    103  H   ASN A   7     -26.201 -25.380  62.327  1.00  0.00           H  
ATOM    104  CA  ASN A   7     -26.643 -24.026  60.830  1.00  0.00           C  
ATOM    105  HA  ASN A   7     -26.187 -23.478  61.751  1.00  0.00           H  
ATOM    106  C   ASN A   7     -27.981 -23.303  60.553  1.00  0.00           C  
ATOM    107  O   ASN A   7     -27.953 -22.140  60.150  1.00  0.00           O  
ATOM    108  CB  ASN A   7     -25.645 -23.893  59.663  1.00  0.00           C  
ATOM    109  HB2 ASN A   7     -25.634 -24.074  58.451  1.00  0.00           H  
ATOM    110  HB3 ASN A   7     -25.852 -22.839  59.071  1.00  0.00           H  
ATOM    111  CG  ASN A   7     -24.191 -23.875  60.094  1.00  0.00           C  
ATOM    112  ND2 ASN A   7     -23.289 -24.139  59.170  1.00  0.00           N  
ATOM    113 HD21 ASN A   7     -22.648 -23.849  58.169  1.00  0.00           H  
ATOM    114 HD22 ASN A   7     -22.081 -24.274  59.307  1.00  0.00           H  
ATOM    115  OD1 ASN A   7     -23.845 -23.572  61.217  1.00  0.00           O  
ATOM    116  N   HIS A   8     -29.125 -23.909  60.830  1.00  0.00           N  
ATOM    117  H   HIS A   8     -28.875 -24.835  61.496  1.00  0.00           H  
ATOM    118  CA  HIS A   8     -30.416 -23.244  60.615  1.00  0.00           C  
ATOM    119  HA  HIS A   8     -30.066 -22.484  59.799  1.00  0.00           H  
ATOM    120  C   HIS A   8     -30.607 -21.993  61.489  1.00  0.00           C  
ATOM    121  O   HIS A   8     -31.348 -21.085  61.115  1.00  0.00           O  
ATOM    122  CB  HIS A   8     -31.551 -24.248  60.825  1.00  0.00           C  
ATOM    123  HB2 HIS A   8     -32.204 -24.646  61.782  1.00  0.00           H  
ATOM    124  HB3 HIS A   8     -31.848 -23.315  61.562  1.00  0.00           H  
ATOM    125  CG  HIS A   8     -31.581 -25.334  59.788  1.00  0.00           C  
ATOM    126  CD2 HIS A   8     -31.621 -26.691  59.999  1.00  0.00           C  
ATOM    127  HD2 HIS A   8     -31.309 -27.027  61.067  1.00  0.00           H  
ATOM    128  ND1 HIS A   8     -31.559 -25.152  58.420  1.00  0.00           N  
ATOM    129  HD1 HIS A   8     -31.225 -24.123  57.990  1.00  0.00           H  
ATOM    130  CE1 HIS A   8     -31.580 -26.366  57.830  1.00  0.00           C  
ATOM    131  HE1 HIS A   8     -31.175 -26.360  56.739  1.00  0.00           H  
ATOM    132  NE2 HIS A   8     -31.620 -27.326  58.759  1.00  0.00           N  
ATOM    133  N   GLN A   9     -29.884 -21.892  62.594  1.00  0.00           N  
ATOM    134  H   GLN A   9     -29.024 -22.495  63.106  1.00  0.00           H  
ATOM    135  CA  GLN A   9     -29.910 -20.721  63.469  1.00  0.00           C  
ATOM    136  HA  GLN A   9     -30.842 -20.061  63.710  1.00  0.00           H  
ATOM    137  C   GLN A   9     -29.371 -19.434  62.817  1.00  0.00           C  
ATOM    138  O   GLN A   9     -29.600 -18.354  63.351  1.00  0.00           O  
ATOM    139  CB  GLN A   9     -29.164 -21.029  64.784  1.00  0.00           C  
ATOM    140  HB2 GLN A   9     -29.873 -21.368  65.585  1.00  0.00           H  
ATOM    141  HB3 GLN A   9     -28.855 -20.669  65.802  1.00  0.00           H  
ATOM    142  CG  GLN A   9     -27.619 -20.933  64.751  1.00  0.00           C  
ATOM    143  HG2 GLN A   9     -27.593 -19.828  65.283  1.00  0.00           H  
ATOM    144  HG3 GLN A   9     -26.596 -20.645  65.356  1.00  0.00           H  
ATOM    145  CD  GLN A   9     -26.908 -22.054  63.988  1.00  0.00           C  
ATOM    146  NE2 GLN A   9     -25.596 -21.995  63.909  1.00  0.00           N  
ATOM    147 HE21 GLN A   9     -24.435 -22.380  63.882  1.00  0.00           H  
ATOM    148 HE22 GLN A   9     -24.824 -21.164  64.369  1.00  0.00           H  
ATOM    149  OE1 GLN A   9     -27.494 -22.979  63.467  1.00  0.00           O  
ATOM    150  N   LEU A  10     -28.667 -19.534  61.696  1.00  0.00           N  
ATOM    151  H   LEU A  10     -28.510 -20.684  61.595  1.00  0.00           H  
ATOM    152  CA  LEU A  10     -28.100 -18.365  61.014  1.00  0.00           C  
ATOM    153  HA  LEU A  10     -27.609 -17.780  61.892  1.00  0.00           H  
ATOM    154  C   LEU A  10     -29.140 -17.556  60.229  1.00  0.00           C  
ATOM    155  O   LEU A  10     -28.897 -16.396  59.910  1.00  0.00           O  
ATOM    156  CB  LEU A  10     -26.953 -18.814  60.088  1.00  0.00           C  
ATOM    157  HB2 LEU A  10     -27.232 -18.872  58.897  1.00  0.00           H  
ATOM    158  HB3 LEU A  10     -26.297 -18.015  59.433  1.00  0.00           H  
ATOM    159  CG  LEU A  10     -25.759 -19.474  60.805  1.00  0.00           C  
ATOM    160  HG  LEU A  10     -25.849 -20.117  61.771  1.00  0.00           H  
ATOM    161  CD1 LEU A  10     -24.745 -19.956  59.770  1.00  0.00           C  
ATOM    162 HD11 LEU A  10     -24.184 -19.423  58.788  1.00  0.00           H  
ATOM    163 HD12 LEU A  10     -23.529 -19.853  60.035  1.00  0.00           H  
ATOM    164 HD13 LEU A  10     -24.030 -20.808  59.142  1.00  0.00           H  
ATOM    165  CD2 LEU A  10     -25.053 -18.505  61.754  1.00  0.00           C  
ATOM    166 HD21 LEU A  10     -24.184 -17.612  61.591  1.00  0.00           H  
ATOM    167 HD22 LEU A  10     -25.155 -17.502  62.497  1.00  0.00           H  
ATOM    168 HD23 LEU A  10     -24.171 -18.473  62.649  1.00  0.00           H  
ATOM    169  N   ALA A  11     -30.281 -18.146  59.936  1.00  0.00           N  
ATOM    170  H   ALA A  11     -30.016 -18.883  60.783  1.00  0.00           H  
ATOM    171  CA  ALA A  11     -31.343 -17.519  59.157  1.00  0.00           C  
ATOM    172  HA  ALA A  11     -30.958 -16.451  58.901  1.00  0.00           H  
ATOM    173  C   ALA A  11     -32.519 -17.108  60.062  1.00  0.00           C  
ATOM    174  O   ALA A  11     -33.537 -17.789  60.128  1.00  0.00           O  
ATOM    175  CB  ALA A  11     -31.735 -18.476  58.026  1.00  0.00           C  
ATOM    176  HB1 ALA A  11     -31.413 -18.790  56.775  1.00  0.00           H  
ATOM    177  HB2 ALA A  11     -32.682 -18.693  57.259  1.00  0.00           H  
ATOM    178  HB3 ALA A  11     -31.081 -19.520  57.896  1.00  0.00           H  
ATOM    179  N   CYS A  12     -32.370 -15.989  60.769  1.00  0.00           N  
ATOM    180  H   CYS A  12     -31.473 -15.260  60.903  1.00  0.00           H  
ATOM    181  CA  CYS A  12     -33.347 -15.536  61.770  1.00  0.00           C  
ATOM    182  HA  CYS A  12     -33.387 -16.099  62.750  1.00  0.00           H  
ATOM    183  C   CYS A  12     -34.767 -15.319  61.221  1.00  0.00           C  
ATOM    184  O   CYS A  12     -35.737 -15.524  61.946  1.00  0.00           O  
ATOM    185  CB  CYS A  12     -32.845 -14.239  62.418  1.00  0.00           C  
ATOM    186  HB2 CYS A  12     -32.488 -13.075  62.315  1.00  0.00           H  
ATOM    187  HB3 CYS A  12     -33.689 -13.430  62.772  1.00  0.00           H  
ATOM    188  SG  CYS A  12     -31.263 -14.439  63.288  1.00  0.00           S  
ATOM    189  N   GLU A  13     -34.872 -14.947  59.964  1.00  0.00           N  
ATOM    190  H   GLU A  13     -33.785 -14.523  59.957  1.00  0.00           H  
ATOM    191  CA  GLU A  13     -36.151 -14.720  59.277  1.00  0.00           C  
ATOM    192  HA  GLU A  13     -36.383 -14.096  60.241  1.00  0.00           H  
ATOM    193  C   GLU A  13     -36.875 -16.030  58.906  1.00  0.00           C  
ATOM    194  O   GLU A  13     -38.082 -16.050  58.677  1.00  0.00           O  
ATOM    195  CB  GLU A  13     -35.886 -13.899  57.999  1.00  0.00           C  
ATOM    196  HB2 GLU A  13     -35.698 -13.207  57.012  1.00  0.00           H  
ATOM    197  HB3 GLU A  13     -35.704 -14.514  56.961  1.00  0.00           H  
ATOM    198  CG  GLU A  13     -35.196 -12.534  58.227  1.00  0.00           C  
ATOM    199  HG2 GLU A  13     -34.342 -11.717  58.522  1.00  0.00           H  
ATOM    200  HG3 GLU A  13     -34.140 -12.648  57.621  1.00  0.00           H  
ATOM    201  CD  GLU A  13     -36.038 -11.514  59.010  1.00  0.00           C  
ATOM    202  OE1 GLU A  13     -35.430 -10.552  59.520  1.00  0.00           O  
ATOM    203  OE2 GLU A  13     -37.273 -11.698  59.091  1.00  0.00           O  
ATOM    204  N   VAL A  14     -36.136 -17.131  58.844  1.00  0.00           N  
ATOM    205  H   VAL A  14     -35.200 -16.614  59.303  1.00  0.00           H  
ATOM    206  CA  VAL A  14     -36.672 -18.418  58.385  1.00  0.00           C  
ATOM    207  HA  VAL A  14     -37.097 -17.618  57.655  1.00  0.00           H  
ATOM    208  C   VAL A  14     -37.278 -19.180  59.559  1.00  0.00           C  
ATOM    209  O   VAL A  14     -36.573 -19.661  60.447  1.00  0.00           O  
ATOM    210  CB  VAL A  14     -35.603 -19.247  57.655  1.00  0.00           C  
ATOM    211  HB  VAL A  14     -34.877 -19.002  58.531  1.00  0.00           H  
ATOM    212  CG1 VAL A  14     -36.173 -20.578  57.154  1.00  0.00           C  
ATOM    213 HG11 VAL A  14     -36.125 -21.163  56.131  1.00  0.00           H  
ATOM    214 HG12 VAL A  14     -35.794 -21.469  57.885  1.00  0.00           H  
ATOM    215 HG13 VAL A  14     -36.752 -21.844  56.994  1.00  0.00           H  
ATOM    216  CG2 VAL A  14     -35.068 -18.492  56.435  1.00  0.00           C  
ATOM    217 HG21 VAL A  14     -34.438 -17.466  56.765  1.00  0.00           H  
ATOM    218 HG22 VAL A  14     -34.011 -18.260  55.758  1.00  0.00           H  
ATOM    219 HG23 VAL A  14     -35.132 -17.597  55.580  1.00  0.00           H  
ATOM    220  N   ARG A  15     -38.588 -19.337  59.519  1.00  0.00           N  
ATOM    221  H   ARG A  15     -39.088 -18.530  58.846  1.00  0.00           H  
ATOM    222  CA  ARG A  15     -39.376 -20.010  60.565  1.00  0.00           C  
ATOM    223  HA  ARG A  15     -38.655 -19.606  61.384  1.00  0.00           H  
ATOM    224  C   ARG A  15     -39.590 -21.506  60.327  1.00  0.00           C  
ATOM    225  O   ARG A  15     -40.079 -22.201  61.208  1.00  0.00           O  
ATOM    226  CB  ARG A  15     -40.719 -19.276  60.716  1.00  0.00           C  
ATOM    227  HB2 ARG A  15     -41.624 -19.730  60.037  1.00  0.00           H  
ATOM    228  HB3 ARG A  15     -41.830 -19.290  61.217  1.00  0.00           H  
ATOM    229  CG  ARG A  15     -40.570 -17.851  61.297  1.00  0.00           C  
ATOM    230  HG2 ARG A  15     -41.212 -16.890  60.907  1.00  0.00           H  
ATOM    231  HG3 ARG A  15     -39.955 -16.802  61.200  1.00  0.00           H  
ATOM    232  CD  ARG A  15     -40.059 -17.934  62.727  1.00  0.00           C  
ATOM    233  HD2 ARG A  15     -39.970 -19.042  63.239  1.00  0.00           H  
ATOM    234  HD3 ARG A  15     -39.227 -17.965  63.623  1.00  0.00           H  
ATOM    235  NE  ARG A  15     -40.085 -16.637  63.411  1.00  0.00           N  
ATOM    236  HE  ARG A  15     -39.537 -15.628  63.222  1.00  0.00           H  
ATOM    237  CZ  ARG A  15     -40.169 -16.491  64.721  1.00  0.00           C  
ATOM    238  NH1 ARG A  15     -40.265 -17.523  65.524  1.00  0.00           N  
ATOM    239 HH11 ARG A  15     -40.703 -18.141  66.483  1.00  0.00           H  
ATOM    240 HH12 ARG A  15     -39.420 -17.984  66.277  1.00  0.00           H  
ATOM    241  NH2 ARG A  15     -40.152 -15.298  65.249  1.00  0.00           N  
ATOM    242 HH21 ARG A  15     -39.521 -14.775  66.155  1.00  0.00           H  
ATOM    243 HH22 ARG A  15     -40.398 -14.118  65.445  1.00  0.00           H  
ATOM    244  N   VAL A  16     -39.197 -22.009  59.186  1.00  0.00           N  
ATOM    245  H   VAL A  16     -38.685 -20.982  58.977  1.00  0.00           H  
ATOM    246  CA  VAL A  16     -39.420 -23.414  58.788  1.00  0.00           C  
ATOM    247  HA  VAL A  16     -40.412 -23.214  59.379  1.00  0.00           H  
ATOM    248  C   VAL A  16     -38.777 -24.404  59.767  1.00  0.00           C  
ATOM    249  O   VAL A  16     -39.313 -25.482  60.010  1.00  0.00           O  
ATOM    250  CB  VAL A  16     -38.889 -23.650  57.361  1.00  0.00           C  
ATOM    251  HB  VAL A  16     -37.810 -23.419  57.729  1.00  0.00           H  
ATOM    252  CG1 VAL A  16     -39.130 -25.081  56.877  1.00  0.00           C  
ATOM    253 HG11 VAL A  16     -39.788 -26.130  57.100  1.00  0.00           H  
ATOM    254 HG12 VAL A  16     -38.911 -26.011  56.067  1.00  0.00           H  
ATOM    255 HG13 VAL A  16     -38.460 -26.011  57.395  1.00  0.00           H  
ATOM    256  CG2 VAL A  16     -39.570 -22.708  56.357  1.00  0.00           C  
ATOM    257 HG21 VAL A  16     -39.157 -21.617  55.897  1.00  0.00           H  
ATOM    258 HG22 VAL A  16     -40.314 -21.745  56.658  1.00  0.00           H  
ATOM    259 HG23 VAL A  16     -40.211 -22.210  55.399  1.00  0.00           H  
ATOM    260  N   TYR A  17     -37.657 -24.014  60.376  1.00  0.00           N  
ATOM    261  H   TYR A  17     -37.301 -22.907  60.484  1.00  0.00           H  
ATOM    262  CA  TYR A  17     -36.893 -24.852  61.301  1.00  0.00           C  
ATOM    263  HA  TYR A  17     -36.995 -26.014  61.281  1.00  0.00           H  
ATOM    264  C   TYR A  17     -37.095 -24.471  62.775  1.00  0.00           C  
ATOM    265  O   TYR A  17     -36.270 -24.826  63.612  1.00  0.00           O  
ATOM    266  CB  TYR A  17     -35.420 -24.840  60.884  1.00  0.00           C  
ATOM    267  HB2 TYR A  17     -35.268 -24.237  61.808  1.00  0.00           H  
ATOM    268  HB3 TYR A  17     -34.334 -24.716  61.100  1.00  0.00           H  
ATOM    269  CG  TYR A  17     -35.192 -25.253  59.451  1.00  0.00           C  
ATOM    270  CD1 TYR A  17     -35.354 -26.599  59.059  1.00  0.00           C  
ATOM    271  HD1 TYR A  17     -35.483 -27.164  60.068  1.00  0.00           H  
ATOM    272  CD2 TYR A  17     -34.830 -24.293  58.486  1.00  0.00           C  
ATOM    273  HD2 TYR A  17     -34.391 -23.304  58.914  1.00  0.00           H  
ATOM    274  CE1 TYR A  17     -35.140 -26.984  57.730  1.00  0.00           C  
ATOM    275  HE1 TYR A  17     -34.706 -28.055  57.592  1.00  0.00           H  
ATOM    276  CE2 TYR A  17     -34.614 -24.668  57.152  1.00  0.00           C  
ATOM    277  HE2 TYR A  17     -34.235 -23.725  56.586  1.00  0.00           H  
ATOM    278  CZ  TYR A  17     -34.766 -26.020  56.776  1.00  0.00           C  
ATOM    279  OH  TYR A  17     -34.543 -26.393  55.474  1.00  0.00           O  
ATOM    280  HH  TYR A  17     -33.714 -26.248  54.662  1.00  0.00           H  
ATOM    281  N   ASP A  18     -38.180 -23.773  63.113  1.00  0.00           N  
ATOM    282  H   ASP A  18     -38.408 -22.947  62.326  1.00  0.00           H  
ATOM    283  CA  ASP A  18     -38.453 -23.331  64.487  1.00  0.00           C  
ATOM    284  HA  ASP A  18     -37.530 -22.767  64.918  1.00  0.00           H  
ATOM    285  C   ASP A  18     -38.479 -24.495  65.493  1.00  0.00           C  
ATOM    286  O   ASP A  18     -38.038 -24.353  66.631  1.00  0.00           O  
ATOM    287  CB  ASP A  18     -39.786 -22.555  64.537  1.00  0.00           C  
ATOM    288  HB2 ASP A  18     -40.193 -22.770  65.672  1.00  0.00           H  
ATOM    289  HB3 ASP A  18     -40.854 -23.153  64.525  1.00  0.00           H  
ATOM    290  CG  ASP A  18     -39.666 -21.049  64.268  1.00  0.00           C  
ATOM    291  OD1 ASP A  18     -38.582 -20.562  63.905  1.00  0.00           O  
ATOM    292  OD2 ASP A  18     -40.667 -20.328  64.500  1.00  0.00           O  
ATOM    293  N   ASN A  19     -38.904 -25.665  65.070  1.00  0.00           N  
ATOM    294  H   ASN A  19     -39.264 -25.317  64.019  1.00  0.00           H  
ATOM    295  CA  ASN A  19     -38.871 -26.884  65.885  1.00  0.00           C  
ATOM    296  HA  ASN A  19     -38.880 -26.291  66.886  1.00  0.00           H  
ATOM    297  C   ASN A  19     -37.445 -27.361  66.234  1.00  0.00           C  
ATOM    298  O   ASN A  19     -37.274 -28.138  67.172  1.00  0.00           O  
ATOM    299  CB  ASN A  19     -39.664 -27.988  65.158  1.00  0.00           C  
ATOM    300  HB2 ASN A  19     -40.247 -28.739  65.926  1.00  0.00           H  
ATOM    301  HB3 ASN A  19     -40.459 -27.419  65.891  1.00  0.00           H  
ATOM    302  CG  ASN A  19     -39.043 -28.396  63.829  1.00  0.00           C  
ATOM    303  ND2 ASN A  19     -39.032 -29.673  63.523  1.00  0.00           N  
ATOM    304 HD21 ASN A  19     -38.050 -30.241  63.061  1.00  0.00           H  
ATOM    305 HD22 ASN A  19     -39.242 -30.876  63.421  1.00  0.00           H  
ATOM    306  OD1 ASN A  19     -38.572 -27.592  63.053  1.00  0.00           O  
ATOM    307  N   ILE A  20     -36.438 -26.911  65.513  1.00  0.00           N  
ATOM    308  H   ILE A  20     -36.308 -25.856  65.039  1.00  0.00           H  
ATOM    309  CA  ILE A  20     -35.026 -27.225  65.749  1.00  0.00           C  
ATOM    310  HA  ILE A  20     -34.962 -27.610  66.846  1.00  0.00           H  
ATOM    311  C   ILE A  20     -34.319 -26.026  66.387  1.00  0.00           C  
ATOM    312  O   ILE A  20     -33.521 -26.179  67.314  1.00  0.00           O  
ATOM    313  CB  ILE A  20     -34.351 -27.651  64.420  1.00  0.00           C  
ATOM    314  HB  ILE A  20     -34.295 -26.529  64.116  1.00  0.00           H  
ATOM    315  CG1 ILE A  20     -35.074 -28.876  63.802  1.00  0.00           C  
ATOM    316 HG12 ILE A  20     -35.397 -29.785  64.547  1.00  0.00           H  
ATOM    317 HG13 ILE A  20     -35.922 -28.615  64.638  1.00  0.00           H  
ATOM    318  CG2 ILE A  20     -32.863 -27.952  64.654  1.00  0.00           C  
ATOM    319 HG21 ILE A  20     -32.015 -27.117  64.899  1.00  0.00           H  
ATOM    320 HG22 ILE A  20     -31.615 -28.241  64.314  1.00  0.00           H  
ATOM    321 HG23 ILE A  20     -32.113 -28.264  65.584  1.00  0.00           H  
ATOM    322  CD1 ILE A  20     -34.527 -29.307  62.433  1.00  0.00           C  
ATOM    323 HD11 ILE A  20     -33.881 -29.318  61.465  1.00  0.00           H  
ATOM    324 HD12 ILE A  20     -34.298 -29.798  61.459  1.00  0.00           H  
ATOM    325 HD13 ILE A  20     -33.469 -29.133  62.142  1.00  0.00           H  
ATOM    326  N   THR A  21     -34.620 -24.824  65.918  1.00  0.00           N  
ATOM    327  H   THR A  21     -35.489 -24.691  65.158  1.00  0.00           H  
ATOM    328  CA  THR A  21     -33.931 -23.597  66.332  1.00  0.00           C  
ATOM    329  HA  THR A  21     -32.805 -23.381  66.538  1.00  0.00           H  
ATOM    330  C   THR A  21     -34.453 -23.024  67.647  1.00  0.00           C  
ATOM    331  O   THR A  21     -33.679 -22.409  68.370  1.00  0.00           O  
ATOM    332  CB  THR A  21     -33.986 -22.529  65.235  1.00  0.00           C  
ATOM    333  HB  THR A  21     -33.263 -21.704  65.635  1.00  0.00           H  
ATOM    334  CG2 THR A  21     -33.232 -22.959  63.979  1.00  0.00           C  
ATOM    335 HG21 THR A  21     -32.055 -23.475  63.399  1.00  0.00           H  
ATOM    336 HG22 THR A  21     -32.325 -22.205  63.712  1.00  0.00           H  
ATOM    337 HG23 THR A  21     -33.042 -22.876  62.814  1.00  0.00           H  
ATOM    338  OG1 THR A  21     -35.318 -22.273  64.878  1.00  0.00           O  
ATOM    339  HG1 THR A  21     -36.145 -21.467  64.677  1.00  0.00           H  
ATOM    340  N   ASN A  22     -35.700 -23.281  68.020  1.00  0.00           N  
ATOM    341  H   ASN A  22     -36.466 -23.815  67.325  1.00  0.00           H  
ATOM    342  CA  ASN A  22     -36.264 -22.763  69.270  1.00  0.00           C  
ATOM    343  HA  ASN A  22     -35.591 -21.867  69.584  1.00  0.00           H  
ATOM    344  C   ASN A  22     -35.729 -23.460  70.529  1.00  0.00           C  
ATOM    345  O   ASN A  22     -35.753 -22.881  71.610  1.00  0.00           O  
ATOM    346  CB  ASN A  22     -37.798 -22.815  69.202  1.00  0.00           C  
ATOM    347  HB2 ASN A  22     -38.667 -23.620  69.512  1.00  0.00           H  
ATOM    348  HB3 ASN A  22     -37.667 -23.180  70.364  1.00  0.00           H  
ATOM    349  CG  ASN A  22     -38.385 -21.718  68.330  1.00  0.00           C  
ATOM    350  ND2 ASN A  22     -39.626 -21.872  67.920  1.00  0.00           N  
ATOM    351 HD21 ASN A  22     -40.245 -21.189  67.114  1.00  0.00           H  
ATOM    352 HD22 ASN A  22     -40.645 -21.423  68.430  1.00  0.00           H  
ATOM    353  OD1 ASN A  22     -37.770 -20.714  68.050  1.00  0.00           O  
ATOM    354  N   GLY A  23     -35.225 -24.675  70.407  1.00  0.00           N  
ATOM    355  H   GLY A  23     -35.123 -24.960  69.283  1.00  0.00           H  
ATOM    356  CA  GLY A  23     -34.648 -25.415  71.526  1.00  0.00           C  
ATOM    357  HA2 GLY A  23     -33.614 -25.192  72.143  1.00  0.00           H  
ATOM    358  HA3 GLY A  23     -34.851 -24.682  72.485  1.00  0.00           H  
ATOM    359  C   GLY A  23     -34.599 -26.909  71.277  1.00  0.00           C  
ATOM    360  O   GLY A  23     -35.071 -27.407  70.256  1.00  0.00           O  
ATOM    361  N   PHE A  24     -34.017 -27.633  72.245  1.00  0.00           N  
ATOM    362  H   PHE A  24     -33.616 -26.966  73.110  1.00  0.00           H  
ATOM    363  CA  PHE A  24     -34.086 -29.089  72.251  1.00  0.00           C  
ATOM    364  HA  PHE A  24     -33.755 -29.153  71.137  1.00  0.00           H  
ATOM    365  C   PHE A  24     -35.455 -29.558  72.756  1.00  0.00           C  
ATOM    366  O   PHE A  24     -36.011 -28.981  73.684  1.00  0.00           O  
ATOM    367  CB  PHE A  24     -32.945 -29.651  73.091  1.00  0.00           C  
ATOM    368  HB2 PHE A  24     -32.346 -29.976  74.102  1.00  0.00           H  
ATOM    369  HB3 PHE A  24     -33.503 -29.409  74.148  1.00  0.00           H  
ATOM    370  CG  PHE A  24     -31.571 -29.416  72.501  1.00  0.00           C  
ATOM    371  CD1 PHE A  24     -31.253 -29.921  71.230  1.00  0.00           C  
ATOM    372  HD1 PHE A  24     -31.932 -30.640  70.618  1.00  0.00           H  
ATOM    373  CD2 PHE A  24     -30.594 -28.710  73.222  1.00  0.00           C  
ATOM    374  HD2 PHE A  24     -30.635 -28.309  74.319  1.00  0.00           H  
ATOM    375  CE1 PHE A  24     -29.971 -29.732  70.687  1.00  0.00           C  
ATOM    376  HE1 PHE A  24     -29.327 -30.159  69.810  1.00  0.00           H  
ATOM    377  CE2 PHE A  24     -29.313 -28.522  72.685  1.00  0.00           C  
ATOM    378  HE2 PHE A  24     -28.618 -27.771  73.248  1.00  0.00           H  
ATOM    379  CZ  PHE A  24     -29.000 -29.037  71.415  1.00  0.00           C  
ATOM    380  HZ  PHE A  24     -27.941 -28.551  71.481  1.00  0.00           H  
ATOM    381  N   THR A  25     -35.978 -30.606  72.154  1.00  0.00           N  
ATOM    382  H   THR A  25     -35.024 -30.897  71.558  1.00  0.00           H  
ATOM    383  CA  THR A  25     -37.299 -31.142  72.501  1.00  0.00           C  
ATOM    384  HA  THR A  25     -37.668 -30.066  72.747  1.00  0.00           H  
ATOM    385  C   THR A  25     -37.317 -31.750  73.902  1.00  0.00           C  
ATOM    386  O   THR A  25     -36.366 -32.403  74.334  1.00  0.00           O  
ATOM    387  CB  THR A  25     -37.769 -32.179  71.471  1.00  0.00           C  
ATOM    388  HB  THR A  25     -38.387 -32.703  72.313  1.00  0.00           H  
ATOM    389  CG2 THR A  25     -38.171 -31.522  70.154  1.00  0.00           C  
ATOM    390 HG21 THR A  25     -38.334 -31.454  68.908  1.00  0.00           H  
ATOM    391 HG22 THR A  25     -38.764 -30.448  69.885  1.00  0.00           H  
ATOM    392 HG23 THR A  25     -37.474 -30.567  69.712  1.00  0.00           H  
ATOM    393  OG1 THR A  25     -36.754 -33.098  71.178  1.00  0.00           O  
ATOM    394  HG1 THR A  25     -35.629 -33.297  71.432  1.00  0.00           H  
ATOM    395  N   CYS A  26     -38.421 -31.570  74.620  1.00  0.00           N  
ATOM    396  H   CYS A  26     -38.920 -30.643  74.126  1.00  0.00           H  
ATOM    397  CA  CYS A  26     -38.634 -32.172  75.934  1.00  0.00           C  
ATOM    398  HA  CYS A  26     -37.787 -31.748  76.602  1.00  0.00           H  
ATOM    399  C   CYS A  26     -38.916 -33.675  75.805  1.00  0.00           C  
ATOM    400  O   CYS A  26     -40.068 -34.106  75.832  1.00  0.00           O  
ATOM    401  CB  CYS A  26     -39.774 -31.451  76.650  1.00  0.00           C  
ATOM    402  HB2 CYS A  26     -40.794 -31.145  77.244  1.00  0.00           H  
ATOM    403  HB3 CYS A  26     -40.485 -32.375  77.007  1.00  0.00           H  
ATOM    404  SG  CYS A  26     -39.448 -29.715  77.061  1.00  0.00           S  
ATOM    405  N   ASN A  27     -37.864 -34.470  75.685  1.00  0.00           N  
ATOM    406  H   ASN A  27     -36.837 -33.919  75.756  1.00  0.00           H  
ATOM    407  CA  ASN A  27     -37.942 -35.918  75.481  1.00  0.00           C  
ATOM    408  HA  ASN A  27     -39.026 -35.472  75.563  1.00  0.00           H  
ATOM    409  C   ASN A  27     -37.409 -36.750  76.663  1.00  0.00           C  
ATOM    410  O   ASN A  27     -37.271 -37.966  76.566  1.00  0.00           O  
ATOM    411  CB  ASN A  27     -37.263 -36.254  74.143  1.00  0.00           C  
ATOM    412  HB2 ASN A  27     -37.745 -37.184  73.507  1.00  0.00           H  
ATOM    413  HB3 ASN A  27     -37.738 -35.845  73.090  1.00  0.00           H  
ATOM    414  CG  ASN A  27     -35.768 -35.966  74.118  1.00  0.00           C  
ATOM    415  ND2 ASN A  27     -35.135 -36.205  72.987  1.00  0.00           N  
ATOM    416 HD21 ASN A  27     -34.650 -35.332  72.287  1.00  0.00           H  
ATOM    417 HD22 ASN A  27     -34.160 -36.532  72.330  1.00  0.00           H  
ATOM    418  OD1 ASN A  27     -35.166 -35.536  75.082  1.00  0.00           O  
ATOM    419  N   GLY A  28     -37.123 -36.091  77.778  1.00  0.00           N  
ATOM    420  H   GLY A  28     -37.238 -34.937  77.710  1.00  0.00           H  
ATOM    421  CA  GLY A  28     -36.648 -36.689  79.017  1.00  0.00           C  
ATOM    422  HA2 GLY A  28     -35.509 -37.005  78.710  1.00  0.00           H  
ATOM    423  HA3 GLY A  28     -35.936 -37.049  79.941  1.00  0.00           H  
ATOM    424  C   GLY A  28     -37.356 -36.115  80.248  1.00  0.00           C  
ATOM    425  O   GLY A  28     -38.492 -35.656  80.146  1.00  0.00           O  
ATOM    426  N   PRO A  29     -36.696 -36.135  81.434  1.00  0.00           N  
ATOM    427  CA  PRO A  29     -37.283 -35.579  82.647  1.00  0.00           C  
ATOM    428  HA  PRO A  29     -38.307 -35.742  83.175  1.00  0.00           H  
ATOM    429  C   PRO A  29     -37.570 -34.074  82.503  1.00  0.00           C  
ATOM    430  O   PRO A  29     -36.864 -33.374  81.780  1.00  0.00           O  
ATOM    431  CB  PRO A  29     -36.284 -35.888  83.768  1.00  0.00           C  
ATOM    432  HB2 PRO A  29     -35.598 -36.126  84.753  1.00  0.00           H  
ATOM    433  HB3 PRO A  29     -36.756 -35.437  84.798  1.00  0.00           H  
ATOM    434  CG  PRO A  29     -34.955 -36.039  83.034  1.00  0.00           C  
ATOM    435  HG2 PRO A  29     -33.769 -35.823  82.836  1.00  0.00           H  
ATOM    436  HG3 PRO A  29     -34.388 -35.497  83.971  1.00  0.00           H  
ATOM    437  CD  PRO A  29     -35.364 -36.633  81.688  1.00  0.00           C  
ATOM    438  HD2 PRO A  29     -34.416 -36.342  80.987  1.00  0.00           H  
ATOM    439  HD3 PRO A  29     -34.496 -37.485  81.582  1.00  0.00           H  
ATOM    440  N   PRO A  30     -38.566 -33.544  83.225  1.00  0.00           N  
ATOM    441  CA  PRO A  30     -38.968 -32.138  83.080  1.00  0.00           C  
ATOM    442  HA  PRO A  30     -38.565 -31.630  82.114  1.00  0.00           H  
ATOM    443  C   PRO A  30     -37.921 -31.138  83.584  1.00  0.00           C  
ATOM    444  O   PRO A  30     -37.976 -29.962  83.251  1.00  0.00           O  
ATOM    445  CB  PRO A  30     -40.284 -32.024  83.857  1.00  0.00           C  
ATOM    446  HB2 PRO A  30     -41.396 -31.535  83.723  1.00  0.00           H  
ATOM    447  HB3 PRO A  30     -40.295 -30.803  83.812  1.00  0.00           H  
ATOM    448  CG  PRO A  30     -40.180 -33.135  84.899  1.00  0.00           C  
ATOM    449  HG2 PRO A  30     -40.359 -32.214  85.691  1.00  0.00           H  
ATOM    450  HG3 PRO A  30     -40.453 -33.556  86.021  1.00  0.00           H  
ATOM    451  CD  PRO A  30     -39.432 -34.232  84.164  1.00  0.00           C  
ATOM    452  HD2 PRO A  30     -39.332 -35.415  84.455  1.00  0.00           H  
ATOM    453  HD3 PRO A  30     -38.633 -34.508  85.045  1.00  0.00           H  
ATOM    454  N   SER A  31     -36.989 -31.587  84.401  1.00  0.00           N  
ATOM    455  H   SER A  31     -37.087 -32.577  85.005  1.00  0.00           H  
ATOM    456  CA  SER A  31     -35.856 -30.795  84.884  1.00  0.00           C  
ATOM    457  HA  SER A  31     -35.221 -29.982  84.346  1.00  0.00           H  
ATOM    458  C   SER A  31     -34.683 -31.718  85.175  1.00  0.00           C  
ATOM    459  O   SER A  31     -34.872 -32.852  85.614  1.00  0.00           O  
ATOM    460  CB  SER A  31     -36.280 -29.965  86.110  1.00  0.00           C  
ATOM    461  HB2 SER A  31     -37.214 -29.706  86.862  1.00  0.00           H  
ATOM    462  HB3 SER A  31     -36.388 -28.784  86.432  1.00  0.00           H  
ATOM    463  OG  SER A  31     -35.325 -29.953  87.143  1.00  0.00           O  
ATOM    464  HG  SER A  31     -34.509 -29.445  87.821  1.00  0.00           H  
ATOM    465  N   CYS A  32     -33.485 -31.236  84.958  1.00  0.00           N  
ATOM    466  H   CYS A  32     -33.436 -30.089  84.770  1.00  0.00           H  
ATOM    467  CA  CYS A  32     -32.258 -31.947  85.267  1.00  0.00           C  
ATOM    468  HA  CYS A  32     -32.209 -32.134  86.248  1.00  0.00           H  
ATOM    469  C   CYS A  32     -31.094 -30.973  85.440  1.00  0.00           C  
ATOM    470  O   CYS A  32     -31.157 -29.813  85.030  1.00  0.00           O  
ATOM    471  CB  CYS A  32     -31.963 -32.961  84.154  1.00  0.00           C  
ATOM    472  HB2 CYS A  32     -31.075 -33.762  84.393  1.00  0.00           H  
ATOM    473  HB3 CYS A  32     -32.248 -33.874  84.910  1.00  0.00           H  
ATOM    474  SG  CYS A  32     -31.509 -32.195  82.572  1.00  0.00           S  
ATOM    475  N   ARG A  33     -29.997 -31.466  85.984  1.00  0.00           N  
ATOM    476  H   ARG A  33     -29.615 -32.335  86.656  1.00  0.00           H  
ATOM    477  CA  ARG A  33     -28.716 -30.770  85.935  1.00  0.00           C  
ATOM    478  HA  ARG A  33     -28.750 -29.805  86.687  1.00  0.00           H  
ATOM    479  C   ARG A  33     -28.068 -31.037  84.579  1.00  0.00           C  
ATOM    480  O   ARG A  33     -27.896 -32.191  84.197  1.00  0.00           O  
ATOM    481  CB  ARG A  33     -27.854 -31.204  87.119  1.00  0.00           C  
ATOM    482  HB2 ARG A  33     -27.409 -31.558  88.209  1.00  0.00           H  
ATOM    483  HB3 ARG A  33     -28.497 -32.078  87.687  1.00  0.00           H  
ATOM    484  CG  ARG A  33     -26.605 -30.319  87.283  1.00  0.00           C  
ATOM    485  HG2 ARG A  33     -26.462 -29.127  87.525  1.00  0.00           H  
ATOM    486  HG3 ARG A  33     -25.807 -29.744  86.554  1.00  0.00           H  
ATOM    487  CD  ARG A  33     -25.895 -30.660  88.591  1.00  0.00           C  
ATOM    488  HD2 ARG A  33     -25.333 -30.982  89.617  1.00  0.00           H  
ATOM    489  HD3 ARG A  33     -26.606 -31.130  89.465  1.00  0.00           H  
ATOM    490  NE  ARG A  33     -24.722 -29.802  88.814  1.00  0.00           N  
ATOM    491  HE  ARG A  33     -24.032 -29.302  88.021  1.00  0.00           H  
ATOM    492  CZ  ARG A  33     -24.193 -29.464  89.978  1.00  0.00           C  
ATOM    493  NH1 ARG A  33     -24.626 -29.926  91.109  1.00  0.00           N  
ATOM    494 HH11 ARG A  33     -25.292 -30.359  92.038  1.00  0.00           H  
ATOM    495 HH12 ARG A  33     -24.291 -29.578  92.231  1.00  0.00           H  
ATOM    496  NH2 ARG A  33     -23.205 -28.637  90.027  1.00  0.00           N  
ATOM    497 HH21 ARG A  33     -22.529 -27.633  89.876  1.00  0.00           H  
ATOM    498 HH22 ARG A  33     -22.231 -28.524  90.755  1.00  0.00           H  
ATOM    499  N   SER A  34     -27.719 -29.965  83.866  1.00  0.00           N  
ATOM    500  H   SER A  34     -27.559 -28.799  84.180  1.00  0.00           H  
ATOM    501  CA  SER A  34     -26.995 -30.018  82.600  1.00  0.00           C  
ATOM    502  HA  SER A  34     -26.388 -30.976  82.858  1.00  0.00           H  
ATOM    503  C   SER A  34     -25.729 -29.174  82.692  1.00  0.00           C  
ATOM    504  O   SER A  34     -25.504 -28.477  83.684  1.00  0.00           O  
ATOM    505  CB  SER A  34     -27.906 -29.566  81.451  1.00  0.00           C  
ATOM    506  HB2 SER A  34     -28.991 -29.797  80.930  1.00  0.00           H  
ATOM    507  HB3 SER A  34     -27.891 -30.343  80.507  1.00  0.00           H  
ATOM    508  OG  SER A  34     -28.136 -28.178  81.490  1.00  0.00           O  
ATOM    509  HG  SER A  34     -27.752 -27.139  81.875  1.00  0.00           H  
ATOM    510  N   TYR A  35     -24.908 -29.237  81.672  1.00  0.00           N  
ATOM    511  H   TYR A  35     -24.728 -29.895  80.729  1.00  0.00           H  
ATOM    512  CA  TYR A  35     -23.697 -28.438  81.569  1.00  0.00           C  
ATOM    513  HA  TYR A  35     -23.305 -27.616  82.289  1.00  0.00           H  
ATOM    514  C   TYR A  35     -23.664 -27.705  80.233  1.00  0.00           C  
ATOM    515  O   TYR A  35     -24.124 -28.214  79.213  1.00  0.00           O  
ATOM    516  CB  TYR A  35     -22.459 -29.316  81.777  1.00  0.00           C  
ATOM    517  HB2 TYR A  35     -21.305 -29.710  81.893  1.00  0.00           H  
ATOM    518  HB3 TYR A  35     -21.772 -28.893  80.855  1.00  0.00           H  
ATOM    519  CG  TYR A  35     -22.406 -29.968  83.142  1.00  0.00           C  
ATOM    520  CD1 TYR A  35     -21.804 -29.313  84.232  1.00  0.00           C  
ATOM    521  HD1 TYR A  35     -21.081 -28.404  84.295  1.00  0.00           H  
ATOM    522  CD2 TYR A  35     -23.020 -31.217  83.345  1.00  0.00           C  
ATOM    523  HD2 TYR A  35     -22.987 -32.059  82.542  1.00  0.00           H  
ATOM    524  CE1 TYR A  35     -21.827 -29.879  85.514  1.00  0.00           C  
ATOM    525  HE1 TYR A  35     -21.507 -29.217  86.416  1.00  0.00           H  
ATOM    526  CE2 TYR A  35     -23.057 -31.791  84.628  1.00  0.00           C  
ATOM    527  HE2 TYR A  35     -23.143 -32.894  84.987  1.00  0.00           H  
ATOM    528  CZ  TYR A  35     -22.469 -31.113  85.708  1.00  0.00           C  
ATOM    529  OH  TYR A  35     -22.545 -31.655  86.967  1.00  0.00           O  
ATOM    530  HH  TYR A  35     -22.108 -31.639  88.054  1.00  0.00           H  
ATOM    531  N   LEU A  36     -23.107 -26.502  80.268  1.00  0.00           N  
ATOM    532  H   LEU A  36     -22.714 -26.137  81.300  1.00  0.00           H  
ATOM    533  CA  LEU A  36     -22.853 -25.678  79.097  1.00  0.00           C  
ATOM    534  HA  LEU A  36     -22.787 -26.337  78.139  1.00  0.00           H  
ATOM    535  C   LEU A  36     -21.349 -25.455  78.967  1.00  0.00           C  
ATOM    536  O   LEU A  36     -20.616 -25.522  79.955  1.00  0.00           O  
ATOM    537  CB  LEU A  36     -23.603 -24.338  79.230  1.00  0.00           C  
ATOM    538  HB2 LEU A  36     -23.205 -23.286  78.751  1.00  0.00           H  
ATOM    539  HB3 LEU A  36     -23.174 -23.556  80.065  1.00  0.00           H  
ATOM    540  CG  LEU A  36     -25.126 -24.453  79.403  1.00  0.00           C  
ATOM    541  HG  LEU A  36     -24.831 -25.033  80.368  1.00  0.00           H  
ATOM    542  CD1 LEU A  36     -25.724 -23.084  79.709  1.00  0.00           C  
ATOM    543 HD11 LEU A  36     -25.315 -22.377  80.662  1.00  0.00           H  
ATOM    544 HD12 LEU A  36     -26.514 -22.207  80.035  1.00  0.00           H  
ATOM    545 HD13 LEU A  36     -25.448 -21.890  79.343  1.00  0.00           H  
ATOM    546  CD2 LEU A  36     -25.805 -24.990  78.149  1.00  0.00           C  
ATOM    547 HD21 LEU A  36     -25.954 -25.932  77.331  1.00  0.00           H  
ATOM    548 HD22 LEU A  36     -25.495 -24.570  76.986  1.00  0.00           H  
ATOM    549 HD23 LEU A  36     -26.736 -24.719  77.369  1.00  0.00           H  
ATOM    550  N   THR A  37     -20.895 -25.141  77.773  1.00  0.00           N  
ATOM    551  H   THR A  37     -21.336 -25.376  76.718  1.00  0.00           H  
ATOM    552  CA  THR A  37     -19.532 -24.655  77.541  1.00  0.00           C  
ATOM    553  HA  THR A  37     -18.929 -24.308  78.478  1.00  0.00           H  
ATOM    554  C   THR A  37     -19.560 -23.217  77.053  1.00  0.00           C  
ATOM    555  O   THR A  37     -20.434 -22.833  76.277  1.00  0.00           O  
ATOM    556  CB  THR A  37     -18.738 -25.539  76.580  1.00  0.00           C  
ATOM    557  HB  THR A  37     -17.819 -24.823  76.648  1.00  0.00           H  
ATOM    558  CG2 THR A  37     -18.534 -26.940  77.144  1.00  0.00           C  
ATOM    559 HG21 THR A  37     -17.645 -27.023  78.032  1.00  0.00           H  
ATOM    560 HG22 THR A  37     -17.923 -28.035  77.085  1.00  0.00           H  
ATOM    561 HG23 THR A  37     -18.817 -27.674  78.126  1.00  0.00           H  
ATOM    562  OG1 THR A  37     -19.393 -25.671  75.342  1.00  0.00           O  
ATOM    563  HG1 THR A  37     -20.136 -26.143  74.564  1.00  0.00           H  
ATOM    564  N   PHE A  38     -18.606 -22.431  77.521  1.00  0.00           N  
ATOM    565  H   PHE A  38     -17.812 -22.685  78.333  1.00  0.00           H  
ATOM    566  CA  PHE A  38     -18.473 -21.032  77.143  1.00  0.00           C  
ATOM    567  HA  PHE A  38     -18.748 -20.709  76.059  1.00  0.00           H  
ATOM    568  C   PHE A  38     -16.998 -20.694  76.946  1.00  0.00           C  
ATOM    569  O   PHE A  38     -16.170 -20.992  77.805  1.00  0.00           O  
ATOM    570  CB  PHE A  38     -19.122 -20.164  78.223  1.00  0.00           C  
ATOM    571  HB2 PHE A  38     -18.315 -21.279  78.523  1.00  0.00           H  
ATOM    572  HB3 PHE A  38     -18.356 -20.635  80.840  1.00  0.00           H  
ATOM    573  CG  PHE A  38     -19.278 -18.716  77.828  1.00  0.00           C  
ATOM    574  CD1 PHE A  38     -18.285 -17.775  78.140  1.00  0.00           C  
ATOM    575  HD1 PHE A  38     -17.475 -17.679  78.970  1.00  0.00           H  
ATOM    576  CD2 PHE A  38     -20.430 -18.302  77.137  1.00  0.00           C  
ATOM    577  HD2 PHE A  38     -21.292 -19.001  77.487  1.00  0.00           H  
ATOM    578  CE1 PHE A  38     -18.435 -16.433  77.759  1.00  0.00           C  
ATOM    579  HE1 PHE A  38     -17.507 -15.767  78.002  1.00  0.00           H  
ATOM    580  CE2 PHE A  38     -20.585 -16.961  76.756  1.00  0.00           C  
ATOM    581  HE2 PHE A  38     -21.081 -15.953  76.452  1.00  0.00           H  
ATOM    582  CZ  PHE A  38     -19.586 -16.025  77.064  1.00  0.00           C  
ATOM    583  HZ  PHE A  38     -19.507 -14.874  76.877  1.00  0.00           H  
ATOM    584  N   TRP A  39     -16.656 -20.082  75.821  1.00  0.00           N  
ATOM    585  H   TRP A  39     -17.344 -19.494  75.083  1.00  0.00           H  
ATOM    586  CA  TRP A  39     -15.291 -19.653  75.544  1.00  0.00           C  
ATOM    587  HA  TRP A  39     -14.372 -20.200  76.011  1.00  0.00           H  
ATOM    588  C   TRP A  39     -15.036 -18.296  76.197  1.00  0.00           C  
ATOM    589  O   TRP A  39     -15.740 -17.328  75.918  1.00  0.00           O  
ATOM    590  CB  TRP A  39     -15.047 -19.625  74.038  1.00  0.00           C  
ATOM    591  HB2 TRP A  39     -14.048 -18.923  74.038  1.00  0.00           H  
ATOM    592  HB3 TRP A  39     -15.255 -18.425  73.950  1.00  0.00           H  
ATOM    593  CG  TRP A  39     -15.126 -20.968  73.383  1.00  0.00           C  
ATOM    594  CD1 TRP A  39     -16.221 -21.496  72.795  1.00  0.00           C  
ATOM    595  HD1 TRP A  39     -17.015 -20.666  72.981  1.00  0.00           H  
ATOM    596  CD2 TRP A  39     -14.071 -21.981  73.268  1.00  0.00           C  
ATOM    597  CE2 TRP A  39     -14.614 -23.093  72.577  1.00  0.00           C  
ATOM    598  CE3 TRP A  39     -12.721 -22.031  73.669  1.00  0.00           C  
ATOM    599  HE3 TRP A  39     -12.350 -21.284  74.485  1.00  0.00           H  
ATOM    600  NE1 TRP A  39     -15.917 -22.768  72.306  1.00  0.00           N  
ATOM    601  HE1 TRP A  39     -16.837 -23.471  72.197  1.00  0.00           H  
ATOM    602  CZ2 TRP A  39     -13.835 -24.239  72.289  1.00  0.00           C  
ATOM    603  HZ2 TRP A  39     -13.961 -25.234  71.698  1.00  0.00           H  
ATOM    604  CZ3 TRP A  39     -11.948 -23.178  73.383  1.00  0.00           C  
ATOM    605  HZ3 TRP A  39     -10.995 -23.028  73.670  1.00  0.00           H  
ATOM    606  CH2 TRP A  39     -12.503 -24.261  72.702  1.00  0.00           C  
ATOM    607  HH2 TRP A  39     -11.658 -25.056  72.596  1.00  0.00           H  
ATOM    608  N   SER A  40     -14.041 -18.227  77.055  1.00  0.00           N  
ATOM    609  H   SER A  40     -13.156 -18.856  77.472  1.00  0.00           H  
ATOM    610  CA  SER A  40     -13.678 -16.985  77.727  1.00  0.00           C  
ATOM    611  HA  SER A  40     -14.325 -16.247  78.352  1.00  0.00           H  
ATOM    612  C   SER A  40     -13.294 -15.903  76.716  1.00  0.00           C  
ATOM    613  O   SER A  40     -12.381 -16.074  75.909  1.00  0.00           O  
ATOM    614  CB  SER A  40     -12.527 -17.235  78.701  1.00  0.00           C  
ATOM    615  HB2 SER A  40     -12.273 -18.401  78.970  1.00  0.00           H  
ATOM    616  HB3 SER A  40     -11.495 -17.443  79.341  1.00  0.00           H  
ATOM    617  OG  SER A  40     -12.114 -16.027  79.291  1.00  0.00           O  
ATOM    618  HG  SER A  40     -12.226 -14.964  79.784  1.00  0.00           H  
ATOM    619  N   GLN A  41     -13.976 -14.767  76.814  1.00  0.00           N  
ATOM    620  H   GLN A  41     -14.371 -14.773  77.909  1.00  0.00           H  
ATOM    621  CA  GLN A  41     -13.665 -13.579  76.033  1.00  0.00           C  
ATOM    622  HA  GLN A  41     -12.513 -13.426  76.096  1.00  0.00           H  
ATOM    623  C   GLN A  41     -14.072 -12.321  76.812  1.00  0.00           C  
ATOM    624  O   GLN A  41     -15.067 -12.350  77.541  1.00  0.00           O  
ATOM    625  CB  GLN A  41     -14.339 -13.642  74.653  1.00  0.00           C  
ATOM    626  HB2 GLN A  41     -13.166 -13.548  74.321  1.00  0.00           H  
ATOM    627  HB3 GLN A  41     -14.123 -12.911  73.693  1.00  0.00           H  
ATOM    628  CG  GLN A  41     -15.866 -13.773  74.710  1.00  0.00           C  
ATOM    629  HG2 GLN A  41     -16.558 -13.790  75.723  1.00  0.00           H  
ATOM    630  HG3 GLN A  41     -15.369 -13.250  75.711  1.00  0.00           H  
ATOM    631  CD  GLN A  41     -16.515 -13.775  73.323  1.00  0.00           C  
ATOM    632  NE2 GLN A  41     -17.809 -13.983  73.237  1.00  0.00           N  
ATOM    633 HE21 GLN A  41     -18.923 -14.476  73.209  1.00  0.00           H  
ATOM    634 HE22 GLN A  41     -18.656 -13.445  73.930  1.00  0.00           H  
ATOM    635  OE1 GLN A  41     -15.872 -13.581  72.306  1.00  0.00           O  
ATOM    636  N   PRO A  42     -13.338 -11.211  76.678  1.00  0.00           N  
ATOM    637  CA  PRO A  42     -13.754  -9.957  77.297  1.00  0.00           C  
ATOM    638  HA  PRO A  42     -13.522  -9.837  78.431  1.00  0.00           H  
ATOM    639  C   PRO A  42     -15.115  -9.491  76.759  1.00  0.00           C  
ATOM    640  O   PRO A  42     -15.344  -9.562  75.555  1.00  0.00           O  
ATOM    641  CB  PRO A  42     -12.644  -8.949  76.977  1.00  0.00           C  
ATOM    642  HB2 PRO A  42     -12.933  -7.974  77.654  1.00  0.00           H  
ATOM    643  HB3 PRO A  42     -11.905  -7.972  76.979  1.00  0.00           H  
ATOM    644  CG  PRO A  42     -11.446  -9.816  76.606  1.00  0.00           C  
ATOM    645  HG2 PRO A  42     -10.269  -9.730  76.279  1.00  0.00           H  
ATOM    646  HG3 PRO A  42     -10.723  -9.169  77.357  1.00  0.00           H  
ATOM    647  CD  PRO A  42     -12.077 -11.057  75.995  1.00  0.00           C  
ATOM    648  HD2 PRO A  42     -11.554 -11.317  74.924  1.00  0.00           H  
ATOM    649  HD3 PRO A  42     -11.204 -11.909  76.025  1.00  0.00           H  
ATOM    650  N   PRO A  43     -16.022  -8.978  77.603  1.00  0.00           N  
ATOM    651  CA  PRO A  43     -15.915  -8.774  79.050  1.00  0.00           C  
ATOM    652  HA  PRO A  43     -14.933  -8.407  79.558  1.00  0.00           H  
ATOM    653  C   PRO A  43     -16.274 -10.006  79.895  1.00  0.00           C  
ATOM    654  O   PRO A  43     -16.228  -9.934  81.119  1.00  0.00           O  
ATOM    655  CB  PRO A  43     -16.862  -7.598  79.321  1.00  0.00           C  
ATOM    656  HB2 PRO A  43     -17.159  -6.740  80.145  1.00  0.00           H  
ATOM    657  HB3 PRO A  43     -15.945  -7.208  80.031  1.00  0.00           H  
ATOM    658  CG  PRO A  43     -17.989  -7.850  78.324  1.00  0.00           C  
ATOM    659  HG2 PRO A  43     -18.738  -7.684  79.284  1.00  0.00           H  
ATOM    660  HG3 PRO A  43     -18.939  -7.114  78.079  1.00  0.00           H  
ATOM    661  CD  PRO A  43     -17.260  -8.405  77.102  1.00  0.00           C  
ATOM    662  HD2 PRO A  43     -17.098  -7.558  76.236  1.00  0.00           H  
ATOM    663  HD3 PRO A  43     -18.174  -8.329  76.295  1.00  0.00           H  
ATOM    664  N   TYR A  44     -16.623 -11.113  79.273  1.00  0.00           N  
ATOM    665  H   TYR A  44     -16.485 -10.504  78.293  1.00  0.00           H  
ATOM    666  CA  TYR A  44     -17.074 -12.341  79.934  1.00  0.00           C  
ATOM    667  HA  TYR A  44     -17.042 -11.681  80.892  1.00  0.00           H  
ATOM    668  C   TYR A  44     -15.909 -13.317  80.132  1.00  0.00           C  
ATOM    669  O   TYR A  44     -15.836 -14.374  79.511  1.00  0.00           O  
ATOM    670  CB  TYR A  44     -18.237 -12.942  79.149  1.00  0.00           C  
ATOM    671  HB2 TYR A  44     -17.594 -13.814  79.711  1.00  0.00           H  
ATOM    672  HB3 TYR A  44     -17.809 -13.819  78.416  1.00  0.00           H  
ATOM    673  CG  TYR A  44     -19.363 -11.975  78.883  1.00  0.00           C  
ATOM    674  CD1 TYR A  44     -20.153 -11.483  79.943  1.00  0.00           C  
ATOM    675  HD1 TYR A  44     -19.895 -11.724  81.052  1.00  0.00           H  
ATOM    676  CD2 TYR A  44     -19.608 -11.520  77.571  1.00  0.00           C  
ATOM    677  HD2 TYR A  44     -18.578 -11.467  77.022  1.00  0.00           H  
ATOM    678  CE1 TYR A  44     -21.183 -10.563  79.697  1.00  0.00           C  
ATOM    679  HE1 TYR A  44     -21.395  -9.973  80.677  1.00  0.00           H  
ATOM    680  CE2 TYR A  44     -20.635 -10.601  77.314  1.00  0.00           C  
ATOM    681  HE2 TYR A  44     -20.214  -9.951  76.438  1.00  0.00           H  
ATOM    682  CZ  TYR A  44     -21.423 -10.125  78.382  1.00  0.00           C  
ATOM    683  OH  TYR A  44     -22.428  -9.226  78.134  1.00  0.00           O  
ATOM    684  HH  TYR A  44     -22.811  -8.198  78.546  1.00  0.00           H  
ATOM    685  N   ASN A  45     -14.984 -12.928  80.992  1.00  0.00           N  
ATOM    686  H   ASN A  45     -15.067 -11.877  81.486  1.00  0.00           H  
ATOM    687  CA  ASN A  45     -13.735 -13.655  81.213  1.00  0.00           C  
ATOM    688  HA  ASN A  45     -13.832 -14.815  81.239  1.00  0.00           H  
ATOM    689  C   ASN A  45     -13.430 -13.936  82.695  1.00  0.00           C  
ATOM    690  O   ASN A  45     -12.282 -14.173  83.066  1.00  0.00           O  
ATOM    691  CB  ASN A  45     -12.608 -12.907  80.494  1.00  0.00           C  
ATOM    692  HB2 ASN A  45     -11.900 -13.565  79.741  1.00  0.00           H  
ATOM    693  HB3 ASN A  45     -11.533 -12.402  80.263  1.00  0.00           H  
ATOM    694  CG  ASN A  45     -12.341 -11.510  81.038  1.00  0.00           C  
ATOM    695  ND2 ASN A  45     -11.322 -10.872  80.513  1.00  0.00           N  
ATOM    696 HD21 ASN A  45     -10.491 -10.338  79.790  1.00  0.00           H  
ATOM    697 HD22 ASN A  45     -10.270 -10.578  81.066  1.00  0.00           H  
ATOM    698  OD1 ASN A  45     -13.013 -10.968  81.893  1.00  0.00           O  
ATOM    699  N   THR A  46     -14.447 -13.888  83.534  1.00  0.00           N  
ATOM    700  H   THR A  46     -15.415 -13.258  83.396  1.00  0.00           H  
ATOM    701  CA  THR A  46     -14.375 -14.261  84.952  1.00  0.00           C  
ATOM    702  HA  THR A  46     -13.246 -14.399  85.197  1.00  0.00           H  
ATOM    703  C   THR A  46     -15.567 -15.146  85.306  1.00  0.00           C  
ATOM    704  O   THR A  46     -16.608 -15.065  84.656  1.00  0.00           O  
ATOM    705  CB  THR A  46     -14.350 -13.034  85.875  1.00  0.00           C  
ATOM    706  HB  THR A  46     -13.921 -12.887  86.947  1.00  0.00           H  
ATOM    707  CG2 THR A  46     -13.225 -12.051  85.558  1.00  0.00           C  
ATOM    708 HG21 THR A  46     -12.046 -11.872  85.160  1.00  0.00           H  
ATOM    709 HG22 THR A  46     -12.975 -10.866  85.209  1.00  0.00           H  
ATOM    710 HG23 THR A  46     -12.553 -11.391  86.388  1.00  0.00           H  
ATOM    711  OG1 THR A  46     -15.562 -12.315  85.805  1.00  0.00           O  
ATOM    712  HG1 THR A  46     -16.235 -11.425  86.157  1.00  0.00           H  
ATOM    713  N   ALA A  47     -15.439 -15.953  86.359  1.00  0.00           N  
ATOM    714  H   ALA A  47     -14.442 -15.812  86.942  1.00  0.00           H  
ATOM    715  CA  ALA A  47     -16.563 -16.769  86.810  1.00  0.00           C  
ATOM    716  HA  ALA A  47     -16.202 -17.683  86.187  1.00  0.00           H  
ATOM    717  C   ALA A  47     -17.787 -15.905  87.155  1.00  0.00           C  
ATOM    718  O   ALA A  47     -18.900 -16.247  86.770  1.00  0.00           O  
ATOM    719  CB  ALA A  47     -16.113 -17.616  88.002  1.00  0.00           C  
ATOM    720  HB1 ALA A  47     -15.130 -17.160  88.632  1.00  0.00           H  
ATOM    721  HB2 ALA A  47     -15.384 -18.471  88.557  1.00  0.00           H  
ATOM    722  HB3 ALA A  47     -16.214 -17.638  89.251  1.00  0.00           H  
ATOM    723  N   ASP A  48     -17.589 -14.745  87.784  1.00  0.00           N  
ATOM    724  H   ASP A  48     -16.554 -14.480  88.244  1.00  0.00           H  
ATOM    725  CA  ASP A  48     -18.671 -13.813  88.111  1.00  0.00           C  
ATOM    726  HA  ASP A  48     -18.910 -14.350  89.115  1.00  0.00           H  
ATOM    727  C   ASP A  48     -19.351 -13.224  86.871  1.00  0.00           C  
ATOM    728  O   ASP A  48     -20.581 -13.157  86.809  1.00  0.00           O  
ATOM    729  CB  ASP A  48     -18.140 -12.661  88.981  1.00  0.00           C  
ATOM    730  HB2 ASP A  48     -17.157 -12.044  89.364  1.00  0.00           H  
ATOM    731  HB3 ASP A  48     -18.055 -11.524  88.543  1.00  0.00           H  
ATOM    732  CG  ASP A  48     -18.123 -12.949  90.481  1.00  0.00           C  
ATOM    733  OD1 ASP A  48     -18.906 -13.800  90.942  1.00  0.00           O  
ATOM    734  OD2 ASP A  48     -17.347 -12.257  91.176  1.00  0.00           O  
ATOM    735  N   SER A  49     -18.576 -12.786  85.889  1.00  0.00           N  
ATOM    736  H   SER A  49     -17.426 -12.694  86.042  1.00  0.00           H  
ATOM    737  CA  SER A  49     -19.145 -12.180  84.680  1.00  0.00           C  
ATOM    738  HA  SER A  49     -19.639 -11.487  85.474  1.00  0.00           H  
ATOM    739  C   SER A  49     -19.907 -13.195  83.830  1.00  0.00           C  
ATOM    740  O   SER A  49     -20.998 -12.890  83.351  1.00  0.00           O  
ATOM    741  CB  SER A  49     -18.070 -11.465  83.855  1.00  0.00           C  
ATOM    742  HB2 SER A  49     -18.044 -10.406  83.235  1.00  0.00           H  
ATOM    743  HB3 SER A  49     -17.537 -10.560  84.490  1.00  0.00           H  
ATOM    744  OG  SER A  49     -17.067 -12.333  83.383  1.00  0.00           O  
ATOM    745  HG  SER A  49     -16.005 -12.689  83.723  1.00  0.00           H  
ATOM    746  N   ILE A  50     -19.382 -14.417  83.717  1.00  0.00           N  
ATOM    747  H   ILE A  50     -18.519 -14.384  84.502  1.00  0.00           H  
ATOM    748  CA  ILE A  50     -20.039 -15.509  82.996  1.00  0.00           C  
ATOM    749  HA  ILE A  50     -20.202 -14.743  82.126  1.00  0.00           H  
ATOM    750  C   ILE A  50     -21.297 -15.966  83.740  1.00  0.00           C  
ATOM    751  O   ILE A  50     -22.346 -16.145  83.127  1.00  0.00           O  
ATOM    752  CB  ILE A  50     -19.046 -16.665  82.760  1.00  0.00           C  
ATOM    753  HB  ILE A  50     -18.358 -16.698  83.698  1.00  0.00           H  
ATOM    754  CG1 ILE A  50     -17.879 -16.209  81.848  1.00  0.00           C  
ATOM    755 HG12 ILE A  50     -17.570 -15.068  82.153  1.00  0.00           H  
ATOM    756 HG13 ILE A  50     -17.717 -15.444  80.911  1.00  0.00           H  
ATOM    757  CG2 ILE A  50     -19.758 -17.867  82.125  1.00  0.00           C  
ATOM    758 HG21 ILE A  50     -20.677 -18.572  82.873  1.00  0.00           H  
ATOM    759 HG22 ILE A  50     -20.751 -18.195  81.674  1.00  0.00           H  
ATOM    760 HG23 ILE A  50     -19.328 -18.687  82.851  1.00  0.00           H  
ATOM    761  CD1 ILE A  50     -16.709 -17.193  81.797  1.00  0.00           C  
ATOM    762 HD11 ILE A  50     -15.567 -16.862  82.223  1.00  0.00           H  
ATOM    763 HD12 ILE A  50     -15.766 -17.606  81.085  1.00  0.00           H  
ATOM    764 HD13 ILE A  50     -16.071 -18.109  82.362  1.00  0.00           H  
ATOM    765  N   ALA A  51     -21.219 -16.098  85.071  1.00  0.00           N  
ATOM    766  H   ALA A  51     -20.388 -15.777  85.539  1.00  0.00           H  
ATOM    767  CA  ALA A  51     -22.365 -16.472  85.894  1.00  0.00           C  
ATOM    768  HA  ALA A  51     -22.939 -17.298  85.308  1.00  0.00           H  
ATOM    769  C   ALA A  51     -23.521 -15.479  85.758  1.00  0.00           C  
ATOM    770  O   ALA A  51     -24.679 -15.875  85.635  1.00  0.00           O  
ATOM    771  CB  ALA A  51     -21.906 -16.560  87.348  1.00  0.00           C  
ATOM    772  HB1 ALA A  51     -22.232 -16.619  88.517  1.00  0.00           H  
ATOM    773  HB2 ALA A  51     -21.135 -17.145  88.038  1.00  0.00           H  
ATOM    774  HB3 ALA A  51     -21.137 -15.842  88.245  1.00  0.00           H  
ATOM    775  N   LYS A  52     -23.197 -14.199  85.727  1.00  0.00           N  
ATOM    776  H   LYS A  52     -22.102 -13.825  85.883  1.00  0.00           H  
ATOM    777  CA  LYS A  52     -24.186 -13.132  85.556  1.00  0.00           C  
ATOM    778  HA  LYS A  52     -24.664 -12.755  86.552  1.00  0.00           H  
ATOM    779  C   LYS A  52     -24.823 -13.143  84.168  1.00  0.00           C  
ATOM    780  O   LYS A  52     -26.020 -12.917  84.054  1.00  0.00           O  
ATOM    781  CB  LYS A  52     -23.516 -11.790  85.858  1.00  0.00           C  
ATOM    782  HB2 LYS A  52     -22.332 -12.074  85.777  1.00  0.00           H  
ATOM    783  HB3 LYS A  52     -22.760 -10.848  85.683  1.00  0.00           H  
ATOM    784  CG  LYS A  52     -24.414 -10.873  86.675  1.00  0.00           C  
ATOM    785  HG2 LYS A  52     -25.504 -10.386  86.965  1.00  0.00           H  
ATOM    786  HG3 LYS A  52     -24.790 -11.285  87.771  1.00  0.00           H  
ATOM    787  CD  LYS A  52     -23.655  -9.589  87.005  1.00  0.00           C  
ATOM    788  HD2 LYS A  52     -22.936  -8.656  87.383  1.00  0.00           H  
ATOM    789  HD3 LYS A  52     -22.564  -9.619  86.431  1.00  0.00           H  
ATOM    790  CE  LYS A  52     -24.462  -8.736  87.980  1.00  0.00           C  
ATOM    791  HE2 LYS A  52     -25.166  -9.234  88.851  1.00  0.00           H  
ATOM    792  HE3 LYS A  52     -25.251  -7.977  88.530  1.00  0.00           H  
ATOM    793  NZ  LYS A  52     -23.730  -7.506  88.351  1.00  0.00           N  
ATOM    794  HZ1 LYS A  52     -22.643  -6.877  88.220  1.00  0.00           H  
ATOM    795  HZ2 LYS A  52     -23.853  -6.257  88.423  1.00  0.00           H  
ATOM    796  HZ3 LYS A  52     -23.225  -7.057  89.401  1.00  0.00           H  
ATOM    797  N   LEU A  53     -24.028 -13.424  83.139  1.00  0.00           N  
ATOM    798  H   LEU A  53     -22.944 -13.156  83.464  1.00  0.00           H  
ATOM    799  CA  LEU A  53     -24.513 -13.512  81.764  1.00  0.00           C  
ATOM    800  HA  LEU A  53     -24.811 -12.390  81.844  1.00  0.00           H  
ATOM    801  C   LEU A  53     -25.467 -14.695  81.574  1.00  0.00           C  
ATOM    802  O   LEU A  53     -26.536 -14.541  80.988  1.00  0.00           O  
ATOM    803  CB  LEU A  53     -23.296 -13.612  80.823  1.00  0.00           C  
ATOM    804  HB2 LEU A  53     -22.599 -13.073  81.668  1.00  0.00           H  
ATOM    805  HB3 LEU A  53     -22.131 -13.976  80.840  1.00  0.00           H  
ATOM    806  CG  LEU A  53     -23.672 -13.634  79.325  1.00  0.00           C  
ATOM    807  HG  LEU A  53     -24.515 -14.382  79.608  1.00  0.00           H  
ATOM    808  CD1 LEU A  53     -24.219 -12.287  78.867  1.00  0.00           C  
ATOM    809 HD11 LEU A  53     -23.709 -11.191  79.218  1.00  0.00           H  
ATOM    810 HD12 LEU A  53     -24.999 -11.359  79.042  1.00  0.00           H  
ATOM    811 HD13 LEU A  53     -24.304 -11.374  77.960  1.00  0.00           H  
ATOM    812  CD2 LEU A  53     -22.456 -13.985  78.483  1.00  0.00           C  
ATOM    813 HD21 LEU A  53     -21.790 -13.972  77.413  1.00  0.00           H  
ATOM    814 HD22 LEU A  53     -21.475 -13.187  78.454  1.00  0.00           H  
ATOM    815 HD23 LEU A  53     -21.397 -14.639  78.661  1.00  0.00           H  
ATOM    816  N   LEU A  54     -25.086 -15.863  82.100  1.00  0.00           N  
ATOM    817  H   LEU A  54     -24.199 -15.413  82.703  1.00  0.00           H  
ATOM    818  CA  LEU A  54     -25.799 -17.124  81.862  1.00  0.00           C  
ATOM    819  HA  LEU A  54     -26.390 -16.663  80.976  1.00  0.00           H  
ATOM    820  C   LEU A  54     -26.824 -17.475  82.954  1.00  0.00           C  
ATOM    821  O   LEU A  54     -27.471 -18.509  82.869  1.00  0.00           O  
ATOM    822  CB  LEU A  54     -24.766 -18.245  81.661  1.00  0.00           C  
ATOM    823  HB2 LEU A  54     -23.906 -18.909  82.219  1.00  0.00           H  
ATOM    824  HB3 LEU A  54     -25.081 -18.647  82.771  1.00  0.00           H  
ATOM    825  CG  LEU A  54     -23.777 -18.018  80.499  1.00  0.00           C  
ATOM    826  HG  LEU A  54     -23.122 -17.160  80.934  1.00  0.00           H  
ATOM    827  CD1 LEU A  54     -22.814 -19.192  80.421  1.00  0.00           C  
ATOM    828 HD11 LEU A  54     -22.358 -19.811  81.226  1.00  0.00           H  
ATOM    829 HD12 LEU A  54     -22.321 -20.136  80.708  1.00  0.00           H  
ATOM    830 HD13 LEU A  54     -21.787 -18.940  80.745  1.00  0.00           H  
ATOM    831  CD2 LEU A  54     -24.463 -17.899  79.146  1.00  0.00           C  
ATOM    832 HD21 LEU A  54     -25.199 -18.365  78.439  1.00  0.00           H  
ATOM    833 HD22 LEU A  54     -24.322 -16.826  78.733  1.00  0.00           H  
ATOM    834 HD23 LEU A  54     -24.910 -17.413  77.787  1.00  0.00           H  
ATOM    835  N   ASN A  55     -26.984 -16.616  83.960  1.00  0.00           N  
ATOM    836  H   ASN A  55     -26.326 -15.693  84.223  1.00  0.00           H  
ATOM    837  CA  ASN A  55     -27.877 -16.840  85.100  1.00  0.00           C  
ATOM    838  HA  ASN A  55     -27.460 -15.980  85.766  1.00  0.00           H  
ATOM    839  C   ASN A  55     -27.590 -18.158  85.849  1.00  0.00           C  
ATOM    840  O   ASN A  55     -28.485 -18.963  86.113  1.00  0.00           O  
ATOM    841  CB  ASN A  55     -29.330 -16.669  84.640  1.00  0.00           C  
ATOM    842  HB2 ASN A  55     -29.268 -16.774  83.424  1.00  0.00           H  
ATOM    843  HB3 ASN A  55     -29.268 -15.606  84.040  1.00  0.00           H  
ATOM    844  CG  ASN A  55     -30.312 -16.593  85.797  1.00  0.00           C  
ATOM    845  ND2 ASN A  55     -31.518 -17.076  85.596  1.00  0.00           N  
ATOM    846 HD21 ASN A  55     -32.534 -17.707  85.323  1.00  0.00           H  
ATOM    847 HD22 ASN A  55     -32.506 -16.492  86.029  1.00  0.00           H  
ATOM    848  OD1 ASN A  55     -30.025 -16.081  86.864  1.00  0.00           O  
ATOM    849  N   VAL A  56     -26.321 -18.383  86.180  1.00  0.00           N  
ATOM    850  H   VAL A  56     -25.603 -17.502  85.934  1.00  0.00           H  
ATOM    851  CA  VAL A  56     -25.836 -19.570  86.898  1.00  0.00           C  
ATOM    852  HA  VAL A  56     -26.791 -19.644  87.559  1.00  0.00           H  
ATOM    853  C   VAL A  56     -25.000 -19.168  88.119  1.00  0.00           C  
ATOM    854  O   VAL A  56     -24.686 -17.996  88.327  1.00  0.00           O  
ATOM    855  CB  VAL A  56     -25.059 -20.516  85.962  1.00  0.00           C  
ATOM    856  HB  VAL A  56     -24.440 -21.097  86.758  1.00  0.00           H  
ATOM    857  CG1 VAL A  56     -25.960 -21.100  84.872  1.00  0.00           C  
ATOM    858 HG11 VAL A  56     -25.703 -21.587  83.741  1.00  0.00           H  
ATOM    859 HG12 VAL A  56     -26.789 -21.986  84.501  1.00  0.00           H  
ATOM    860 HG13 VAL A  56     -26.751 -20.588  84.041  1.00  0.00           H  
ATOM    861  CG2 VAL A  56     -23.868 -19.835  85.295  1.00  0.00           C  
ATOM    862 HG21 VAL A  56     -23.565 -18.625  85.009  1.00  0.00           H  
ATOM    863 HG22 VAL A  56     -22.946 -19.651  84.485  1.00  0.00           H  
ATOM    864 HG23 VAL A  56     -22.807 -19.500  85.874  1.00  0.00           H  
ATOM    865  N   SER A  57     -24.636 -20.145  88.951  1.00  0.00           N  
ATOM    866  H   SER A  57     -24.460 -21.295  88.920  1.00  0.00           H  
ATOM    867  CA  SER A  57     -23.846 -19.897  90.161  1.00  0.00           C  
ATOM    868  HA  SER A  57     -24.022 -18.935  90.792  1.00  0.00           H  
ATOM    869  C   SER A  57     -22.366 -19.671  89.841  1.00  0.00           C  
ATOM    870  O   SER A  57     -21.676 -20.577  89.380  1.00  0.00           O  
ATOM    871  CB  SER A  57     -24.020 -21.068  91.125  1.00  0.00           C  
ATOM    872  HB2 SER A  57     -25.059 -21.720  91.159  1.00  0.00           H  
ATOM    873  HB3 SER A  57     -23.815 -22.258  91.373  1.00  0.00           H  
ATOM    874  OG  SER A  57     -23.195 -20.913  92.255  1.00  0.00           O  
ATOM    875  HG  SER A  57     -22.577 -20.150  92.896  1.00  0.00           H  
ATOM    876  N   ALA A  58     -21.840 -18.498  90.180  1.00  0.00           N  
ATOM    877  H   ALA A  58     -22.066 -17.665  90.699  1.00  0.00           H  
ATOM    878  CA  ALA A  58     -20.412 -18.204  90.052  1.00  0.00           C  
ATOM    879  HA  ALA A  58     -19.666 -17.746  89.286  1.00  0.00           H  
ATOM    880  C   ALA A  58     -19.538 -19.148  90.890  1.00  0.00           C  
ATOM    881  O   ALA A  58     -18.455 -19.541  90.465  1.00  0.00           O  
ATOM    882  CB  ALA A  58     -20.176 -16.748  90.461  1.00  0.00           C  
ATOM    883  HB1 ALA A  58     -20.682 -15.953  91.292  1.00  0.00           H  
ATOM    884  HB2 ALA A  58     -19.993 -15.547  90.152  1.00  0.00           H  
ATOM    885  HB3 ALA A  58     -19.342 -16.138  91.179  1.00  0.00           H  
ATOM    886  N   ALA A  59     -20.021 -19.561  92.066  1.00  0.00           N  
ATOM    887  H   ALA A  59     -20.649 -18.767  92.640  1.00  0.00           H  
ATOM    888  CA  ALA A  59     -19.312 -20.496  92.937  1.00  0.00           C  
ATOM    889  HA  ALA A  59     -18.376 -19.908  93.301  1.00  0.00           H  
ATOM    890  C   ALA A  59     -19.182 -21.888  92.305  1.00  0.00           C  
ATOM    891  O   ALA A  59     -18.138 -22.527  92.429  1.00  0.00           O  
ATOM    892  CB  ALA A  59     -20.046 -20.553  94.277  1.00  0.00           C  
ATOM    893  HB1 ALA A  59     -19.508 -19.908  95.216  1.00  0.00           H  
ATOM    894  HB2 ALA A  59     -20.227 -21.137  95.378  1.00  0.00           H  
ATOM    895  HB3 ALA A  59     -20.899 -19.944  94.978  1.00  0.00           H  
ATOM    896  N   GLU A  60     -20.205 -22.351  91.600  1.00  0.00           N  
ATOM    897  H   GLU A  60     -20.517 -21.281  91.935  1.00  0.00           H  
ATOM    898  CA  GLU A  60     -20.131 -23.624  90.883  1.00  0.00           C  
ATOM    899  HA  GLU A  60     -19.439 -23.921  91.770  1.00  0.00           H  
ATOM    900  C   GLU A  60     -19.172 -23.555  89.690  1.00  0.00           C  
ATOM    901  O   GLU A  60     -18.368 -24.465  89.507  1.00  0.00           O  
ATOM    902  CB  GLU A  60     -21.518 -24.080  90.427  1.00  0.00           C  
ATOM    903  HB2 GLU A  60     -21.818 -24.223  89.253  1.00  0.00           H  
ATOM    904  HB3 GLU A  60     -21.302 -23.033  89.842  1.00  0.00           H  
ATOM    905  CG  GLU A  60     -22.382 -24.601  91.581  1.00  0.00           C  
ATOM    906  HG2 GLU A  60     -21.547 -24.054  92.282  1.00  0.00           H  
ATOM    907  HG3 GLU A  60     -22.429 -24.841  92.776  1.00  0.00           H  
ATOM    908  CD  GLU A  60     -23.638 -25.314  91.062  1.00  0.00           C  
ATOM    909  OE1 GLU A  60     -23.972 -26.395  91.593  1.00  0.00           O  
ATOM    910  OE2 GLU A  60     -24.248 -24.830  90.082  1.00  0.00           O  
ATOM    911  N   ILE A  61     -19.181 -22.452  88.934  1.00  0.00           N  
ATOM    912  H   ILE A  61     -19.767 -21.672  89.568  1.00  0.00           H  
ATOM    913  CA  ILE A  61     -18.219 -22.240  87.843  1.00  0.00           C  
ATOM    914  HA  ILE A  61     -18.246 -23.064  87.022  1.00  0.00           H  
ATOM    915  C   ILE A  61     -16.792 -22.234  88.390  1.00  0.00           C  
ATOM    916  O   ILE A  61     -15.910 -22.889  87.839  1.00  0.00           O  
ATOM    917  CB  ILE A  61     -18.510 -20.933  87.076  1.00  0.00           C  
ATOM    918  HB  ILE A  61     -18.398 -20.022  87.791  1.00  0.00           H  
ATOM    919  CG1 ILE A  61     -19.902 -20.981  86.412  1.00  0.00           C  
ATOM    920 HG12 ILE A  61     -19.986 -22.202  86.399  1.00  0.00           H  
ATOM    921 HG13 ILE A  61     -20.175 -21.420  87.521  1.00  0.00           H  
ATOM    922  CG2 ILE A  61     -17.429 -20.671  86.013  1.00  0.00           C  
ATOM    923 HG21 ILE A  61     -17.042 -20.071  84.958  1.00  0.00           H  
ATOM    924 HG22 ILE A  61     -16.616 -19.741  86.154  1.00  0.00           H  
ATOM    925 HG23 ILE A  61     -16.201 -20.931  85.840  1.00  0.00           H  
ATOM    926  CD1 ILE A  61     -20.312 -19.665  85.745  1.00  0.00           C  
ATOM    927 HD11 ILE A  61     -19.719 -18.616  85.398  1.00  0.00           H  
ATOM    928 HD12 ILE A  61     -20.893 -18.918  84.922  1.00  0.00           H  
ATOM    929 HD13 ILE A  61     -20.796 -18.626  86.251  1.00  0.00           H  
ATOM    930  N   GLN A  62     -16.562 -21.527  89.482  1.00  0.00           N  
ATOM    931  H   GLN A  62     -17.380 -20.965  90.089  1.00  0.00           H  
ATOM    932  CA  GLN A  62     -15.254 -21.468  90.128  1.00  0.00           C  
ATOM    933  HA  GLN A  62     -14.452 -20.821  89.587  1.00  0.00           H  
ATOM    934  C   GLN A  62     -14.774 -22.861  90.555  1.00  0.00           C  
ATOM    935  O   GLN A  62     -13.620 -23.215  90.312  1.00  0.00           O  
ATOM    936  CB  GLN A  62     -15.341 -20.510  91.320  1.00  0.00           C  
ATOM    937  HB2 GLN A  62     -15.795 -19.369  91.371  1.00  0.00           H  
ATOM    938  HB3 GLN A  62     -16.114 -20.376  92.265  1.00  0.00           H  
ATOM    939  CG  GLN A  62     -13.978 -20.307  91.985  1.00  0.00           C  
ATOM    940  HG2 GLN A  62     -13.120 -21.014  91.465  1.00  0.00           H  
ATOM    941  HG3 GLN A  62     -12.841 -19.973  92.298  1.00  0.00           H  
ATOM    942  CD  GLN A  62     -14.043 -19.518  93.286  1.00  0.00           C  
ATOM    943  NE2 GLN A  62     -12.970 -19.529  94.048  1.00  0.00           N  
ATOM    944 HE21 GLN A  62     -11.757 -19.495  94.183  1.00  0.00           H  
ATOM    945 HE22 GLN A  62     -12.600 -19.259  95.180  1.00  0.00           H  
ATOM    946  OE1 GLN A  62     -15.026 -18.914  93.666  1.00  0.00           O  
ATOM    947  N   SER A  63     -15.654 -23.655  91.159  1.00  0.00           N  
ATOM    948  H   SER A  63     -16.493 -22.910  91.467  1.00  0.00           H  
ATOM    949  CA  SER A  63     -15.341 -25.004  91.632  1.00  0.00           C  
ATOM    950  HA  SER A  63     -14.436 -24.714  92.303  1.00  0.00           H  
ATOM    951  C   SER A  63     -15.009 -25.960  90.487  1.00  0.00           C  
ATOM    952  O   SER A  63     -13.963 -26.603  90.508  1.00  0.00           O  
ATOM    953  CB  SER A  63     -16.515 -25.531  92.457  1.00  0.00           C  
ATOM    954  HB2 SER A  63     -17.579 -24.936  92.319  1.00  0.00           H  
ATOM    955  HB3 SER A  63     -16.809 -24.887  93.461  1.00  0.00           H  
ATOM    956  OG  SER A  63     -16.225 -26.814  92.964  1.00  0.00           O  
ATOM    957  HG  SER A  63     -15.826 -27.497  93.831  1.00  0.00           H  
ATOM    958  N   ILE A  64     -15.863 -26.028  89.470  1.00  0.00           N  
ATOM    959  H   ILE A  64     -16.216 -25.013  89.915  1.00  0.00           H  
ATOM    960  CA  ILE A  64     -15.694 -26.967  88.350  1.00  0.00           C  
ATOM    961  HA  ILE A  64     -15.281 -27.438  89.331  1.00  0.00           H  
ATOM    962  C   ILE A  64     -14.453 -26.644  87.517  1.00  0.00           C  
ATOM    963  O   ILE A  64     -13.740 -27.545  87.081  1.00  0.00           O  
ATOM    964  CB  ILE A  64     -16.977 -27.002  87.492  1.00  0.00           C  
ATOM    965  HB  ILE A  64     -17.069 -25.847  87.388  1.00  0.00           H  
ATOM    966  CG1 ILE A  64     -18.110 -27.656  88.314  1.00  0.00           C  
ATOM    967 HG12 ILE A  64     -18.461 -27.870  89.462  1.00  0.00           H  
ATOM    968 HG13 ILE A  64     -17.229 -27.961  89.101  1.00  0.00           H  
ATOM    969  CG2 ILE A  64     -16.772 -27.759  86.171  1.00  0.00           C  
ATOM    970 HG21 ILE A  64     -16.156 -28.381  85.007  1.00  0.00           H  
ATOM    971 HG22 ILE A  64     -16.772 -28.897  85.937  1.00  0.00           H  
ATOM    972 HG23 ILE A  64     -15.938 -27.224  85.513  1.00  0.00           H  
ATOM    973  CD1 ILE A  64     -19.482 -27.597  87.644  1.00  0.00           C  
ATOM    974 HD11 ILE A  64     -20.425 -28.074  87.156  1.00  0.00           H  
ATOM    975 HD12 ILE A  64     -20.587 -26.856  87.134  1.00  0.00           H  
ATOM    976 HD13 ILE A  64     -19.829 -26.577  88.195  1.00  0.00           H  
ATOM    977  N   ASN A  65     -14.162 -25.361  87.314  1.00  0.00           N  
ATOM    978  H   ASN A  65     -14.741 -24.538  87.898  1.00  0.00           H  
ATOM    979  CA  ASN A  65     -13.026 -24.921  86.501  1.00  0.00           C  
ATOM    980  HA  ASN A  65     -12.568 -25.751  85.827  1.00  0.00           H  
ATOM    981  C   ASN A  65     -11.731 -24.709  87.304  1.00  0.00           C  
ATOM    982  O   ASN A  65     -10.756 -24.207  86.746  1.00  0.00           O  
ATOM    983  CB  ASN A  65     -13.430 -23.695  85.678  1.00  0.00           C  
ATOM    984  HB2 ASN A  65     -12.659 -23.099  86.416  1.00  0.00           H  
ATOM    985  HB3 ASN A  65     -13.147 -22.563  85.314  1.00  0.00           H  
ATOM    986  CG  ASN A  65     -14.536 -24.016  84.690  1.00  0.00           C  
ATOM    987  ND2 ASN A  65     -15.771 -23.754  85.052  1.00  0.00           N  
ATOM    988 HD21 ASN A  65     -16.553 -22.837  85.258  1.00  0.00           H  
ATOM    989 HD22 ASN A  65     -16.405 -23.848  86.093  1.00  0.00           H  
ATOM    990  OD1 ASN A  65     -14.304 -24.514  83.607  1.00  0.00           O  
ATOM    991  N   ASN A  66     -11.705 -25.082  88.594  1.00  0.00           N  
ATOM    992  H   ASN A  66     -12.242 -25.653  89.454  1.00  0.00           H  
ATOM    993  CA  ASN A  66     -10.551 -24.894  89.484  1.00  0.00           C  
ATOM    994  HA  ASN A  66     -10.717 -24.691  90.618  1.00  0.00           H  
ATOM    995  C   ASN A  66      -9.987 -23.464  89.462  1.00  0.00           C  
ATOM    996  O   ASN A  66      -8.775 -23.251  89.414  1.00  0.00           O  
ATOM    997  CB  ASN A  66      -9.490 -25.983  89.214  1.00  0.00           C  
ATOM    998  HB2 ASN A  66      -8.806 -25.044  88.829  1.00  0.00           H  
ATOM    999  HB3 ASN A  66      -8.397 -26.336  88.791  1.00  0.00           H  
ATOM   1000  CG  ASN A  66      -9.749 -27.288  89.942  1.00  0.00           C  
ATOM   1001  ND2 ASN A  66      -9.125 -28.359  89.509  1.00  0.00           N  
ATOM   1002 HD21 ASN A  66      -8.054 -28.769  89.937  1.00  0.00           H  
ATOM   1003 HD22 ASN A  66      -8.708 -29.340  88.908  1.00  0.00           H  
ATOM   1004  OD1 ASN A  66     -10.450 -27.361  90.924  1.00  0.00           O  
ATOM   1005  N   LEU A  67     -10.870 -22.473  89.492  1.00  0.00           N  
ATOM   1006  H   LEU A  67     -11.867 -22.725  90.038  1.00  0.00           H  
ATOM   1007  CA  LEU A  67     -10.471 -21.069  89.551  1.00  0.00           C  
ATOM   1008  HA  LEU A  67      -9.367 -20.845  89.259  1.00  0.00           H  
ATOM   1009  C   LEU A  67     -10.230 -20.657  91.007  1.00  0.00           C  
ATOM   1010  O   LEU A  67     -11.044 -20.975  91.873  1.00  0.00           O  
ATOM   1011  CB  LEU A  67     -11.539 -20.195  88.884  1.00  0.00           C  
ATOM   1012  HB2 LEU A  67     -12.168 -19.787  89.854  1.00  0.00           H  
ATOM   1013  HB3 LEU A  67     -11.328 -18.998  89.042  1.00  0.00           H  
ATOM   1014  CG  LEU A  67     -11.745 -20.483  87.387  1.00  0.00           C  
ATOM   1015  HG  LEU A  67     -11.749 -21.644  87.466  1.00  0.00           H  
ATOM   1016  CD1 LEU A  67     -12.974 -19.731  86.885  1.00  0.00           C  
ATOM   1017 HD11 LEU A  67     -13.996 -19.508  86.185  1.00  0.00           H  
ATOM   1018 HD12 LEU A  67     -13.098 -18.497  86.658  1.00  0.00           H  
ATOM   1019 HD13 LEU A  67     -13.849 -19.130  87.561  1.00  0.00           H  
ATOM   1020  CD2 LEU A  67     -10.542 -20.059  86.548  1.00  0.00           C  
ATOM   1021 HD21 LEU A  67     -10.155 -19.219  85.704  1.00  0.00           H  
ATOM   1022 HD22 LEU A  67      -9.486 -20.423  85.976  1.00  0.00           H  
ATOM   1023 HD23 LEU A  67      -9.507 -19.408  86.843  1.00  0.00           H  
ATOM   1024  N   PRO A  68      -9.145 -19.914  91.295  1.00  0.00           N  
ATOM   1025  CA  PRO A  68      -8.828 -19.497  92.660  1.00  0.00           C  
ATOM   1026  HA  PRO A  68      -8.603 -20.343  93.427  1.00  0.00           H  
ATOM   1027  C   PRO A  68      -9.865 -18.541  93.254  1.00  0.00           C  
ATOM   1028  O   PRO A  68     -10.178 -18.631  94.439  1.00  0.00           O  
ATOM   1029  CB  PRO A  68      -7.428 -18.878  92.586  1.00  0.00           C  
ATOM   1030  HB2 PRO A  68      -6.543 -18.237  92.806  1.00  0.00           H  
ATOM   1031  HB3 PRO A  68      -7.273 -18.824  93.688  1.00  0.00           H  
ATOM   1032  CG  PRO A  68      -7.236 -18.530  91.120  1.00  0.00           C  
ATOM   1033  HG2 PRO A  68      -6.221 -18.197  90.518  1.00  0.00           H  
ATOM   1034  HG3 PRO A  68      -6.833 -17.428  91.485  1.00  0.00           H  
ATOM   1035  CD  PRO A  68      -8.107 -19.529  90.373  1.00  0.00           C  
ATOM   1036  HD2 PRO A  68      -7.210 -20.268  90.001  1.00  0.00           H  
ATOM   1037  HD3 PRO A  68      -7.767 -19.390  89.209  1.00  0.00           H  
ATOM   1038  N   THR A  69     -10.414 -17.649  92.446  1.00  0.00           N  
ATOM   1039  H   THR A  69      -9.605 -17.573  91.614  1.00  0.00           H  
ATOM   1040  CA  THR A  69     -11.490 -16.735  92.850  1.00  0.00           C  
ATOM   1041  HA  THR A  69     -11.447 -16.834  94.009  1.00  0.00           H  
ATOM   1042  C   THR A  69     -12.492 -16.548  91.715  1.00  0.00           C  
ATOM   1043  O   THR A  69     -12.149 -16.695  90.543  1.00  0.00           O  
ATOM   1044  CB  THR A  69     -10.965 -15.353  93.284  1.00  0.00           C  
ATOM   1045  HB  THR A  69     -11.776 -14.621  93.698  1.00  0.00           H  
ATOM   1046  CG2 THR A  69      -9.944 -15.395  94.419  1.00  0.00           C  
ATOM   1047 HG21 THR A  69      -9.691 -14.765  95.476  1.00  0.00           H  
ATOM   1048 HG22 THR A  69      -8.742 -15.021  94.534  1.00  0.00           H  
ATOM   1049 HG23 THR A  69      -9.211 -16.052  95.183  1.00  0.00           H  
ATOM   1050  OG1 THR A  69     -10.366 -14.682  92.207  1.00  0.00           O  
ATOM   1051  HG1 THR A  69     -10.014 -13.641  91.800  1.00  0.00           H  
ATOM   1052  N   ALA A  70     -13.709 -16.146  92.050  1.00  0.00           N  
ATOM   1053  H   ALA A  70     -13.566 -15.848  93.166  1.00  0.00           H  
ATOM   1054  CA  ALA A  70     -14.736 -15.848  91.054  1.00  0.00           C  
ATOM   1055  HA  ALA A  70     -14.542 -16.855  90.505  1.00  0.00           H  
ATOM   1056  C   ALA A  70     -14.393 -14.643  90.157  1.00  0.00           C  
ATOM   1057  O   ALA A  70     -14.916 -14.514  89.054  1.00  0.00           O  
ATOM   1058  CB  ALA A  70     -16.054 -15.630  91.799  1.00  0.00           C  
ATOM   1059  HB1 ALA A  70     -16.510 -14.566  92.252  1.00  0.00           H  
ATOM   1060  HB2 ALA A  70     -16.337 -15.612  93.048  1.00  0.00           H  
ATOM   1061  HB3 ALA A  70     -17.253 -15.717  92.101  1.00  0.00           H  
ATOM   1062  N   THR A  71     -13.476 -13.782  90.592  1.00  0.00           N  
ATOM   1063  H   THR A  71     -12.940 -13.853  91.622  1.00  0.00           H  
ATOM   1064  CA  THR A  71     -12.978 -12.618  89.840  1.00  0.00           C  
ATOM   1065  HA  THR A  71     -13.406 -11.942  88.995  1.00  0.00           H  
ATOM   1066  C   THR A  71     -11.686 -12.897  89.071  1.00  0.00           C  
ATOM   1067  O   THR A  71     -11.151 -12.002  88.416  1.00  0.00           O  
ATOM   1068  CB  THR A  71     -12.779 -11.423  90.779  1.00  0.00           C  
ATOM   1069  HB  THR A  71     -12.005 -10.581  90.526  1.00  0.00           H  
ATOM   1070  CG2 THR A  71     -14.098 -10.952  91.391  1.00  0.00           C  
ATOM   1071 HG21 THR A  71     -14.161 -10.204  92.352  1.00  0.00           H  
ATOM   1072 HG22 THR A  71     -15.212 -10.742  91.839  1.00  0.00           H  
ATOM   1073 HG23 THR A  71     -14.495 -10.399  92.124  1.00  0.00           H  
ATOM   1074  OG1 THR A  71     -11.931 -11.776  91.848  1.00  0.00           O  
ATOM   1075  HG1 THR A  71     -11.033 -11.372  92.484  1.00  0.00           H  
ATOM   1076  N   THR A  72     -11.165 -14.109  89.146  1.00  0.00           N  
ATOM   1077  H   THR A  72     -11.497 -14.545  90.172  1.00  0.00           H  
ATOM   1078  CA  THR A  72      -9.950 -14.489  88.419  1.00  0.00           C  
ATOM   1079  HA  THR A  72      -9.179 -13.784  88.931  1.00  0.00           H  
ATOM   1080  C   THR A  72     -10.193 -14.400  86.922  1.00  0.00           C  
ATOM   1081  O   THR A  72     -11.151 -14.973  86.405  1.00  0.00           O  
ATOM   1082  CB  THR A  72      -9.480 -15.895  88.795  1.00  0.00           C  
ATOM   1083  HB  THR A  72     -10.334 -16.661  89.030  1.00  0.00           H  
ATOM   1084  CG2 THR A  72      -8.165 -16.281  88.120  1.00  0.00           C  
ATOM   1085 HG21 THR A  72      -7.229 -16.977  88.321  1.00  0.00           H  
ATOM   1086 HG22 THR A  72      -6.897 -15.687  88.289  1.00  0.00           H  
ATOM   1087 HG23 THR A  72      -7.429 -16.236  87.201  1.00  0.00           H  
ATOM   1088  OG1 THR A  72      -9.234 -15.944  90.181  1.00  0.00           O  
ATOM   1089  HG1 THR A  72      -8.897 -15.313  91.109  1.00  0.00           H  
ATOM   1090  N   ARG A  73      -9.312 -13.688  86.234  1.00  0.00           N  
ATOM   1091  H   ARG A  73      -8.627 -13.242  86.810  1.00  0.00           H  
ATOM   1092  CA  ARG A  73      -9.358 -13.581  84.775  1.00  0.00           C  
ATOM   1093  HA  ARG A  73     -10.409 -13.083  84.780  1.00  0.00           H  
ATOM   1094  C   ARG A  73      -8.998 -14.919  84.147  1.00  0.00           C  
ATOM   1095  O   ARG A  73      -7.906 -15.435  84.378  1.00  0.00           O  
ATOM   1096  CB  ARG A  73      -8.423 -12.467  84.289  1.00  0.00           C  
ATOM   1097  HB2 ARG A  73      -7.285 -12.864  84.063  1.00  0.00           H  
ATOM   1098  HB3 ARG A  73      -7.545 -11.903  84.930  1.00  0.00           H  
ATOM   1099  CG  ARG A  73      -9.199 -11.363  83.578  1.00  0.00           C  
ATOM   1100  HG2 ARG A  73     -10.187 -11.610  84.268  1.00  0.00           H  
ATOM   1101  HG3 ARG A  73     -10.275 -11.016  83.097  1.00  0.00           H  
ATOM   1102  CD  ARG A  73      -8.251 -10.280  83.083  1.00  0.00           C  
ATOM   1103  HD2 ARG A  73      -7.241  -9.601  82.932  1.00  0.00           H  
ATOM   1104  HD3 ARG A  73      -7.333 -10.522  83.853  1.00  0.00           H  
ATOM   1105  NE  ARG A  73      -8.991  -9.165  82.473  1.00  0.00           N  
ATOM   1106  HE  ARG A  73     -10.013  -8.867  82.944  1.00  0.00           H  
ATOM   1107  CZ  ARG A  73      -8.463  -8.057  81.981  1.00  0.00           C  
ATOM   1108  NH1 ARG A  73      -7.178  -7.852  81.981  1.00  0.00           N  
ATOM   1109 HH11 ARG A  73      -6.008  -7.958  81.644  1.00  0.00           H  
ATOM   1110 HH12 ARG A  73      -6.394  -7.188  82.642  1.00  0.00           H  
ATOM   1111  NH2 ARG A  73      -9.231  -7.132  81.483  1.00  0.00           N  
ATOM   1112 HH21 ARG A  73      -9.873  -6.226  81.993  1.00  0.00           H  
ATOM   1113 HH22 ARG A  73      -9.137  -6.062  80.899  1.00  0.00           H  
ATOM   1114  N   ILE A  74      -9.911 -15.438  83.358  1.00  0.00           N  
ATOM   1115  H   ILE A  74     -10.611 -14.587  83.732  1.00  0.00           H  
ATOM   1116  CA  ILE A  74      -9.697 -16.650  82.573  1.00  0.00           C  
ATOM   1117  HA  ILE A  74      -8.897 -17.123  83.278  1.00  0.00           H  
ATOM   1118  C   ILE A  74      -9.031 -16.231  81.259  1.00  0.00           C  
ATOM   1119  O   ILE A  74      -9.475 -15.249  80.651  1.00  0.00           O  
ATOM   1120  CB  ILE A  74     -11.028 -17.394  82.365  1.00  0.00           C  
ATOM   1121  HB  ILE A  74     -11.505 -16.336  82.220  1.00  0.00           H  
ATOM   1122  CG1 ILE A  74     -11.743 -17.657  83.712  1.00  0.00           C  
ATOM   1123 HG12 ILE A  74     -10.926 -16.929  84.250  1.00  0.00           H  
ATOM   1124 HG13 ILE A  74     -11.652 -17.752  84.925  1.00  0.00           H  
ATOM   1125  CG2 ILE A  74     -10.779 -18.714  81.630  1.00  0.00           C  
ATOM   1126 HG21 ILE A  74      -9.718 -19.152  81.279  1.00  0.00           H  
ATOM   1127 HG22 ILE A  74     -10.567 -20.040  81.768  1.00  0.00           H  
ATOM   1128 HG23 ILE A  74     -10.811 -19.346  80.554  1.00  0.00           H  
ATOM   1129  CD1 ILE A  74     -13.173 -18.169  83.567  1.00  0.00           C  
ATOM   1130 HD11 ILE A  74     -13.852 -17.440  84.238  1.00  0.00           H  
ATOM   1131 HD12 ILE A  74     -13.799 -19.195  83.355  1.00  0.00           H  
ATOM   1132 HD13 ILE A  74     -14.554 -18.095  83.423  1.00  0.00           H  
ATOM   1133  N   PRO A  75      -7.978 -16.921  80.807  1.00  0.00           N  
ATOM   1134  CA  PRO A  75      -7.343 -16.627  79.527  1.00  0.00           C  
ATOM   1135  HA  PRO A  75      -6.881 -15.576  79.715  1.00  0.00           H  
ATOM   1136  C   PRO A  75      -8.353 -16.627  78.376  1.00  0.00           C  
ATOM   1137  O   PRO A  75      -9.287 -17.428  78.351  1.00  0.00           O  
ATOM   1138  CB  PRO A  75      -6.273 -17.704  79.332  1.00  0.00           C  
ATOM   1139  HB2 PRO A  75      -5.060 -17.563  79.288  1.00  0.00           H  
ATOM   1140  HB3 PRO A  75      -5.811 -17.638  78.202  1.00  0.00           H  
ATOM   1141  CG  PRO A  75      -5.959 -18.166  80.747  1.00  0.00           C  
ATOM   1142  HG2 PRO A  75      -4.831 -18.628  80.803  1.00  0.00           H  
ATOM   1143  HG3 PRO A  75      -5.355 -17.954  81.786  1.00  0.00           H  
ATOM   1144  CD  PRO A  75      -7.289 -18.005  81.473  1.00  0.00           C  
ATOM   1145  HD2 PRO A  75      -6.755 -18.274  82.542  1.00  0.00           H  
ATOM   1146  HD3 PRO A  75      -8.089 -17.946  82.397  1.00  0.00           H  
ATOM   1147  N   THR A  76      -8.170 -15.734  77.419  1.00  0.00           N  
ATOM   1148  H   THR A  76      -7.153 -15.200  77.626  1.00  0.00           H  
ATOM   1149  CA  THR A  76      -9.044 -15.648  76.242  1.00  0.00           C  
ATOM   1150  HA  THR A  76      -9.922 -15.076  76.758  1.00  0.00           H  
ATOM   1151  C   THR A  76      -9.012 -16.955  75.458  1.00  0.00           C  
ATOM   1152  O   THR A  76      -7.950 -17.535  75.268  1.00  0.00           O  
ATOM   1153  CB  THR A  76      -8.640 -14.476  75.338  1.00  0.00           C  
ATOM   1154  HB  THR A  76      -7.512 -14.337  75.051  1.00  0.00           H  
ATOM   1155  CG2 THR A  76      -9.712 -14.128  74.313  1.00  0.00           C  
ATOM   1156 HG21 THR A  76     -10.883 -13.603  73.917  1.00  0.00           H  
ATOM   1157 HG22 THR A  76      -9.686 -13.687  73.171  1.00  0.00           H  
ATOM   1158 HG23 THR A  76      -9.917 -12.964  74.558  1.00  0.00           H  
ATOM   1159  OG1 THR A  76      -8.434 -13.317  76.109  1.00  0.00           O  
ATOM   1160  HG1 THR A  76      -7.781 -12.413  76.478  1.00  0.00           H  
ATOM   1161  N   ARG A  77     -10.186 -17.396  74.977  1.00  0.00           N  
ATOM   1162  H   ARG A  77     -10.587 -16.322  75.201  1.00  0.00           H  
ATOM   1163  CA  ARG A  77     -10.395 -18.690  74.308  1.00  0.00           C  
ATOM   1164  HA  ARG A  77     -11.505 -18.322  74.271  1.00  0.00           H  
ATOM   1165  C   ARG A  77     -10.115 -19.931  75.155  1.00  0.00           C  
ATOM   1166  O   ARG A  77     -10.019 -21.025  74.602  1.00  0.00           O  
ATOM   1167  CB  ARG A  77      -9.661 -18.764  72.969  1.00  0.00           C  
ATOM   1168  HB2 ARG A  77      -8.593 -18.640  72.391  1.00  0.00           H  
ATOM   1169  HB3 ARG A  77      -8.687 -19.210  73.555  1.00  0.00           H  
ATOM   1170  CG  ARG A  77     -10.221 -17.815  71.917  1.00  0.00           C  
ATOM   1171  HG2 ARG A  77     -10.340 -16.680  72.165  1.00  0.00           H  
ATOM   1172  HG3 ARG A  77     -10.314 -16.849  72.157  1.00  0.00           H  
ATOM   1173  CD  ARG A  77      -9.735 -18.323  70.566  1.00  0.00           C  
ATOM   1174  HD2 ARG A  77      -8.827 -18.621  71.338  1.00  0.00           H  
ATOM   1175  HD3 ARG A  77      -8.731 -18.791  70.046  1.00  0.00           H  
ATOM   1176  NE  ARG A  77     -10.439 -17.674  69.450  1.00  0.00           N  
ATOM   1177  HE  ARG A  77     -10.450 -16.549  69.744  1.00  0.00           H  
ATOM   1178  CZ  ARG A  77     -10.520 -18.165  68.227  1.00  0.00           C  
ATOM   1179  NH1 ARG A  77      -9.976 -19.296  67.894  1.00  0.00           N  
ATOM   1180 HH11 ARG A  77      -8.926 -18.836  68.330  1.00  0.00           H  
ATOM   1181 HH12 ARG A  77      -9.028 -19.705  67.232  1.00  0.00           H  
ATOM   1182  NH2 ARG A  77     -11.156 -17.513  67.309  1.00  0.00           N  
ATOM   1183 HH21 ARG A  77     -10.768 -16.546  67.945  1.00  0.00           H  
ATOM   1184 HH22 ARG A  77     -10.922 -16.502  66.668  1.00  0.00           H  
ATOM   1185  N   GLU A  78     -10.041 -19.818  76.462  1.00  0.00           N  
ATOM   1186  H   GLU A  78      -9.631 -18.843  76.947  1.00  0.00           H  
ATOM   1187  CA  GLU A  78     -10.099 -20.993  77.323  1.00  0.00           C  
ATOM   1188  HA  GLU A  78      -9.156 -21.678  77.312  1.00  0.00           H  
ATOM   1189  C   GLU A  78     -11.553 -21.457  77.461  1.00  0.00           C  
ATOM   1190  O   GLU A  78     -12.468 -20.642  77.591  1.00  0.00           O  
ATOM   1191  CB  GLU A  78      -9.416 -20.702  78.668  1.00  0.00           C  
ATOM   1192  HB2 GLU A  78      -8.516 -19.888  78.791  1.00  0.00           H  
ATOM   1193  HB3 GLU A  78      -9.698 -19.689  79.289  1.00  0.00           H  
ATOM   1194  CG  GLU A  78      -8.919 -21.979  79.359  1.00  0.00           C  
ATOM   1195  HG2 GLU A  78      -9.435 -22.781  78.589  1.00  0.00           H  
ATOM   1196  HG3 GLU A  78      -8.409 -23.081  79.528  1.00  0.00           H  
ATOM   1197  CD  GLU A  78      -8.093 -21.710  80.632  1.00  0.00           C  
ATOM   1198  OE1 GLU A  78      -7.664 -22.683  81.294  1.00  0.00           O  
ATOM   1199  OE2 GLU A  78      -7.873 -20.537  80.984  1.00  0.00           O  
ATOM   1200  N   LEU A  79     -11.775 -22.763  77.396  1.00  0.00           N  
ATOM   1201  H   LEU A  79     -10.676 -22.941  77.732  1.00  0.00           H  
ATOM   1202  CA  LEU A  79     -13.102 -23.342  77.520  1.00  0.00           C  
ATOM   1203  HA  LEU A  79     -13.757 -22.385  77.374  1.00  0.00           H  
ATOM   1204  C   LEU A  79     -13.501 -23.413  78.995  1.00  0.00           C  
ATOM   1205  O   LEU A  79     -12.821 -24.044  79.801  1.00  0.00           O  
ATOM   1206  CB  LEU A  79     -13.121 -24.724  76.846  1.00  0.00           C  
ATOM   1207  HB2 LEU A  79     -12.071 -24.389  76.314  1.00  0.00           H  
ATOM   1208  HB3 LEU A  79     -12.190 -25.441  77.189  1.00  0.00           H  
ATOM   1209  CG  LEU A  79     -14.540 -25.305  76.704  1.00  0.00           C  
ATOM   1210  HG  LEU A  79     -14.682 -24.839  77.761  1.00  0.00           H  
ATOM   1211  CD1 LEU A  79     -15.336 -24.575  75.636  1.00  0.00           C  
ATOM   1212 HD11 LEU A  79     -16.070 -23.594  75.741  1.00  0.00           H  
ATOM   1213 HD12 LEU A  79     -15.838 -24.098  74.522  1.00  0.00           H  
ATOM   1214 HD13 LEU A  79     -14.761 -23.605  75.146  1.00  0.00           H  
ATOM   1215  CD2 LEU A  79     -14.469 -26.773  76.304  1.00  0.00           C  
ATOM   1216 HD21 LEU A  79     -13.443 -27.425  76.602  1.00  0.00           H  
ATOM   1217 HD22 LEU A  79     -14.147 -27.685  75.497  1.00  0.00           H  
ATOM   1218 HD23 LEU A  79     -14.744 -27.942  76.653  1.00  0.00           H  
ATOM   1219  N   VAL A  80     -14.623 -22.809  79.321  1.00  0.00           N  
ATOM   1220  H   VAL A  80     -14.849 -21.778  78.831  1.00  0.00           H  
ATOM   1221  CA  VAL A  80     -15.205 -22.822  80.662  1.00  0.00           C  
ATOM   1222  HA  VAL A  80     -14.541 -22.793  81.617  1.00  0.00           H  
ATOM   1223  C   VAL A  80     -16.395 -23.767  80.676  1.00  0.00           C  
ATOM   1224  O   VAL A  80     -17.291 -23.654  79.841  1.00  0.00           O  
ATOM   1225  CB  VAL A  80     -15.596 -21.405  81.109  1.00  0.00           C  
ATOM   1226  HB  VAL A  80     -16.254 -20.488  80.824  1.00  0.00           H  
ATOM   1227  CG1 VAL A  80     -16.057 -21.387  82.564  1.00  0.00           C  
ATOM   1228 HG11 VAL A  80     -16.169 -20.397  83.320  1.00  0.00           H  
ATOM   1229 HG12 VAL A  80     -16.772 -21.606  83.590  1.00  0.00           H  
ATOM   1230 HG13 VAL A  80     -15.351 -21.565  83.587  1.00  0.00           H  
ATOM   1231  CG2 VAL A  80     -14.419 -20.435  80.989  1.00  0.00           C  
ATOM   1232 HG21 VAL A  80     -13.471 -19.878  80.405  1.00  0.00           H  
ATOM   1233 HG22 VAL A  80     -13.295 -20.402  81.563  1.00  0.00           H  
ATOM   1234 HG23 VAL A  80     -14.190 -19.293  81.452  1.00  0.00           H  
ATOM   1235  N   VAL A  81     -16.415 -24.691  81.637  1.00  0.00           N  
ATOM   1236  H   VAL A  81     -15.428 -24.601  82.252  1.00  0.00           H  
ATOM   1237  CA  VAL A  81     -17.554 -25.585  81.876  1.00  0.00           C  
ATOM   1238  HA  VAL A  81     -18.118 -25.591  80.853  1.00  0.00           H  
ATOM   1239  C   VAL A  81     -18.474 -24.953  82.910  1.00  0.00           C  
ATOM   1240  O   VAL A  81     -18.028 -24.528  83.971  1.00  0.00           O  
ATOM   1241  CB  VAL A  81     -17.100 -26.984  82.312  1.00  0.00           C  
ATOM   1242  HB  VAL A  81     -16.395 -26.892  83.233  1.00  0.00           H  
ATOM   1243  CG1 VAL A  81     -18.301 -27.916  82.496  1.00  0.00           C  
ATOM   1244 HG11 VAL A  81     -18.928 -27.694  83.501  1.00  0.00           H  
ATOM   1245 HG12 VAL A  81     -18.390 -28.897  83.204  1.00  0.00           H  
ATOM   1246 HG13 VAL A  81     -19.536 -28.505  82.674  1.00  0.00           H  
ATOM   1247  CG2 VAL A  81     -16.178 -27.615  81.268  1.00  0.00           C  
ATOM   1248 HG21 VAL A  81     -15.064 -28.233  81.220  1.00  0.00           H  
ATOM   1249 HG22 VAL A  81     -15.671 -27.719  80.129  1.00  0.00           H  
ATOM   1250 HG23 VAL A  81     -15.162 -26.887  81.215  1.00  0.00           H  
ATOM   1251  N   ILE A  82     -19.754 -24.900  82.593  1.00  0.00           N  
ATOM   1252  H   ILE A  82     -19.662 -25.331  81.512  1.00  0.00           H  
ATOM   1253  CA  ILE A  82     -20.756 -24.174  83.369  1.00  0.00           C  
ATOM   1254  HA  ILE A  82     -20.139 -23.685  84.237  1.00  0.00           H  
ATOM   1255  C   ILE A  82     -21.920 -25.111  83.679  1.00  0.00           C  
ATOM   1256  O   ILE A  82     -22.586 -25.574  82.757  1.00  0.00           O  
ATOM   1257  CB  ILE A  82     -21.226 -22.938  82.583  1.00  0.00           C  
ATOM   1258  HB  ILE A  82     -21.388 -23.314  81.489  1.00  0.00           H  
ATOM   1259  CG1 ILE A  82     -20.061 -21.971  82.289  1.00  0.00           C  
ATOM   1260 HG12 ILE A  82     -19.047 -21.300  82.382  1.00  0.00           H  
ATOM   1261 HG13 ILE A  82     -19.414 -22.121  83.312  1.00  0.00           H  
ATOM   1262  CG2 ILE A  82     -22.339 -22.202  83.339  1.00  0.00           C  
ATOM   1263 HG21 ILE A  82     -22.100 -21.214  84.073  1.00  0.00           H  
ATOM   1264 HG22 ILE A  82     -23.260 -21.352  83.356  1.00  0.00           H  
ATOM   1265 HG23 ILE A  82     -22.992 -22.146  84.407  1.00  0.00           H  
ATOM   1266  CD1 ILE A  82     -20.266 -21.214  80.993  1.00  0.00           C  
ATOM   1267 HD11 ILE A  82     -20.662 -20.760  79.894  1.00  0.00           H  
ATOM   1268 HD12 ILE A  82     -19.325 -20.751  80.265  1.00  0.00           H  
ATOM   1269 HD13 ILE A  82     -20.145 -19.983  80.949  1.00  0.00           H  
ATOM   1270  N   PRO A  83     -22.203 -25.391  84.951  1.00  0.00           N  
ATOM   1271  CA  PRO A  83     -23.396 -26.133  85.318  1.00  0.00           C  
ATOM   1272  HA  PRO A  83     -23.153 -26.689  84.322  1.00  0.00           H  
ATOM   1273  C   PRO A  83     -24.633 -25.242  85.197  1.00  0.00           C  
ATOM   1274  O   PRO A  83     -24.646 -24.104  85.664  1.00  0.00           O  
ATOM   1275  CB  PRO A  83     -23.148 -26.593  86.750  1.00  0.00           C  
ATOM   1276  HB2 PRO A  83     -22.796 -27.726  87.065  1.00  0.00           H  
ATOM   1277  HB3 PRO A  83     -23.712 -26.995  87.765  1.00  0.00           H  
ATOM   1278  CG  PRO A  83     -22.265 -25.489  87.313  1.00  0.00           C  
ATOM   1279  HG2 PRO A  83     -21.886 -25.721  88.458  1.00  0.00           H  
ATOM   1280  HG3 PRO A  83     -22.321 -24.560  88.113  1.00  0.00           H  
ATOM   1281  CD  PRO A  83     -21.458 -24.998  86.117  1.00  0.00           C  
ATOM   1282  HD2 PRO A  83     -20.935 -24.131  86.811  1.00  0.00           H  
ATOM   1283  HD3 PRO A  83     -20.407 -24.541  85.685  1.00  0.00           H  
ATOM   1284  N   ALA A  84     -25.687 -25.781  84.600  1.00  0.00           N  
ATOM   1285  H   ALA A  84     -25.021 -26.727  84.605  1.00  0.00           H  
ATOM   1286  CA  ALA A  84     -26.953 -25.089  84.439  1.00  0.00           C  
ATOM   1287  HA  ALA A  84     -26.961 -24.173  85.157  1.00  0.00           H  
ATOM   1288  C   ALA A  84     -28.123 -26.037  84.710  1.00  0.00           C  
ATOM   1289  O   ALA A  84     -28.107 -27.202  84.322  1.00  0.00           O  
ATOM   1290  CB  ALA A  84     -27.017 -24.488  83.033  1.00  0.00           C  
ATOM   1291  HB1 ALA A  84     -27.554 -23.885  82.067  1.00  0.00           H  
ATOM   1292  HB2 ALA A  84     -26.666 -23.279  83.011  1.00  0.00           H  
ATOM   1293  HB3 ALA A  84     -26.220 -24.271  82.082  1.00  0.00           H  
ATOM   1294  N   ASN A  85     -29.158 -25.531  85.364  1.00  0.00           N  
ATOM   1295  H   ASN A  85     -28.724 -24.575  85.865  1.00  0.00           H  
ATOM   1296  CA  ASN A  85     -30.401 -26.283  85.481  1.00  0.00           C  
ATOM   1297  HA  ASN A  85     -30.082 -27.325  85.890  1.00  0.00           H  
ATOM   1298  C   ASN A  85     -31.193 -26.167  84.188  1.00  0.00           C  
ATOM   1299  O   ASN A  85     -31.591 -25.075  83.793  1.00  0.00           O  
ATOM   1300  CB  ASN A  85     -31.205 -25.820  86.699  1.00  0.00           C  
ATOM   1301  HB2 ASN A  85     -31.546 -24.792  86.138  1.00  0.00           H  
ATOM   1302  HB3 ASN A  85     -31.549 -24.892  87.412  1.00  0.00           H  
ATOM   1303  CG  ASN A  85     -30.819 -26.551  87.972  1.00  0.00           C  
ATOM   1304  ND2 ASN A  85     -31.192 -26.017  89.112  1.00  0.00           N  
ATOM   1305 HD21 ASN A  85     -31.743 -25.706  90.155  1.00  0.00           H  
ATOM   1306 HD22 ASN A  85     -30.535 -25.345  89.889  1.00  0.00           H  
ATOM   1307  OD1 ASN A  85     -30.227 -27.610  87.977  1.00  0.00           O  
ATOM   1308  N   CYS A  86     -31.442 -27.302  83.572  1.00  0.00           N  
ATOM   1309  H   CYS A  86     -30.775 -27.906  84.315  1.00  0.00           H  
ATOM   1310  CA  CYS A  86     -32.251 -27.383  82.369  1.00  0.00           C  
ATOM   1311  HA  CYS A  86     -31.988 -26.257  82.191  1.00  0.00           H  
ATOM   1312  C   CYS A  86     -33.670 -27.799  82.737  1.00  0.00           C  
ATOM   1313  O   CYS A  86     -33.861 -28.763  83.476  1.00  0.00           O  
ATOM   1314  CB  CYS A  86     -31.594 -28.368  81.406  1.00  0.00           C  
ATOM   1315  HB2 CYS A  86     -30.427 -28.721  81.478  1.00  0.00           H  
ATOM   1316  HB3 CYS A  86     -31.307 -28.926  82.454  1.00  0.00           H  
ATOM   1317  SG  CYS A  86     -32.221 -28.176  79.725  1.00  0.00           S  
ATOM   1318  N   SER A  87     -34.660 -27.091  82.236  1.00  0.00           N  
ATOM   1319  H   SER A  87     -33.975 -26.227  81.863  1.00  0.00           H  
ATOM   1320  CA  SER A  87     -36.061 -27.394  82.499  1.00  0.00           C  
ATOM   1321  HA  SER A  87     -36.010 -28.412  83.061  1.00  0.00           H  
ATOM   1322  C   SER A  87     -36.905 -27.270  81.245  1.00  0.00           C  
ATOM   1323  O   SER A  87     -36.654 -26.425  80.387  1.00  0.00           O  
ATOM   1324  CB  SER A  87     -36.603 -26.518  83.629  1.00  0.00           C  
ATOM   1325  HB2 SER A  87     -37.429 -26.343  84.519  1.00  0.00           H  
ATOM   1326  HB3 SER A  87     -36.122 -26.418  84.753  1.00  0.00           H  
ATOM   1327  OG  SER A  87     -36.509 -25.150  83.309  1.00  0.00           O  
ATOM   1328  HG  SER A  87     -36.430 -24.049  83.709  1.00  0.00           H  
ATOM   1329  N   CYS A  88     -37.922 -28.104  81.168  1.00  0.00           N  
ATOM   1330  H   CYS A  88     -37.712 -28.662  82.167  1.00  0.00           H  
ATOM   1331  CA  CYS A  88     -38.941 -27.985  80.136  1.00  0.00           C  
ATOM   1332  HA  CYS A  88     -38.294 -27.283  79.471  1.00  0.00           H  
ATOM   1333  C   CYS A  88     -39.936 -26.904  80.551  1.00  0.00           C  
ATOM   1334  O   CYS A  88     -40.671 -27.057  81.526  1.00  0.00           O  
ATOM   1335  CB  CYS A  88     -39.609 -29.341  79.927  1.00  0.00           C  
ATOM   1336  HB2 CYS A  88     -39.264 -29.247  81.099  1.00  0.00           H  
ATOM   1337  HB3 CYS A  88     -39.033 -30.366  80.274  1.00  0.00           H  
ATOM   1338  SG  CYS A  88     -40.736 -29.315  78.510  1.00  0.00           S  
ATOM   1339  N   SER A  89     -39.942 -25.806  79.823  1.00  0.00           N  
ATOM   1340  H   SER A  89     -38.896 -25.536  79.391  1.00  0.00           H  
ATOM   1341  CA  SER A  89     -40.846 -24.693  80.089  1.00  0.00           C  
ATOM   1342  HA  SER A  89     -40.803 -24.259  81.168  1.00  0.00           H  
ATOM   1343  C   SER A  89     -42.087 -24.791  79.211  1.00  0.00           C  
ATOM   1344  O   SER A  89     -41.995 -24.961  77.998  1.00  0.00           O  
ATOM   1345  CB  SER A  89     -40.123 -23.367  79.871  1.00  0.00           C  
ATOM   1346  HB2 SER A  89     -39.306 -22.452  79.923  1.00  0.00           H  
ATOM   1347  HB3 SER A  89     -38.960 -23.673  80.089  1.00  0.00           H  
ATOM   1348  OG  SER A  89     -41.026 -22.301  80.075  1.00  0.00           O  
ATOM   1349  HG  SER A  89     -41.183 -21.209  80.476  1.00  0.00           H  
ATOM   1350  N   SER A  90     -43.247 -24.610  79.810  1.00  0.00           N  
ATOM   1351  H   SER A  90     -42.987 -24.150  80.847  1.00  0.00           H  
ATOM   1352  CA  SER A  90     -44.500 -24.514  79.054  1.00  0.00           C  
ATOM   1353  HA  SER A  90     -43.990 -25.521  78.770  1.00  0.00           H  
ATOM   1354  C   SER A  90     -44.539 -23.283  78.147  1.00  0.00           C  
ATOM   1355  O   SER A  90     -45.131 -23.330  77.074  1.00  0.00           O  
ATOM   1356  CB  SER A  90     -45.684 -24.484  80.023  1.00  0.00           C  
ATOM   1357  HB2 SER A  90     -46.254 -25.213  80.827  1.00  0.00           H  
ATOM   1358  HB3 SER A  90     -46.866 -24.701  79.788  1.00  0.00           H  
ATOM   1359  OG  SER A  90     -45.499 -23.475  80.999  1.00  0.00           O  
ATOM   1360  HG  SER A  90     -44.930 -22.490  81.285  1.00  0.00           H  
ATOM   1361  N   SER A  91     -43.869 -22.205  78.549  1.00  0.00           N  
ATOM   1362  H   SER A  91     -43.382 -22.150  79.604  1.00  0.00           H  
ATOM   1363  CA  SER A  91     -43.792 -20.981  77.750  1.00  0.00           C  
ATOM   1364  HA  SER A  91     -44.614 -20.185  77.962  1.00  0.00           H  
ATOM   1365  C   SER A  91     -42.908 -21.111  76.507  1.00  0.00           C  
ATOM   1366  O   SER A  91     -43.040 -20.306  75.591  1.00  0.00           O  
ATOM   1367  CB  SER A  91     -43.292 -19.816  78.607  1.00  0.00           C  
ATOM   1368  HB2 SER A  91     -42.818 -18.867  79.239  1.00  0.00           H  
ATOM   1369  HB3 SER A  91     -44.015 -18.843  78.780  1.00  0.00           H  
ATOM   1370  OG  SER A  91     -42.037 -20.094  79.181  1.00  0.00           O  
ATOM   1371  HG  SER A  91     -41.382 -19.901  80.137  1.00  0.00           H  
ATOM   1372  N   SER A  92     -42.038 -22.112  76.467  1.00  0.00           N  
ATOM   1373  H   SER A  92     -41.984 -22.551  77.543  1.00  0.00           H  
ATOM   1374  CA  SER A  92     -41.156 -22.347  75.315  1.00  0.00           C  
ATOM   1375  HA  SER A  92     -40.942 -21.253  74.976  1.00  0.00           H  
ATOM   1376  C   SER A  92     -41.788 -23.203  74.217  1.00  0.00           C  
ATOM   1377  O   SER A  92     -41.131 -23.521  73.232  1.00  0.00           O  
ATOM   1378  CB  SER A  92     -39.835 -22.967  75.775  1.00  0.00           C  
ATOM   1379  HB2 SER A  92     -38.970 -22.281  75.245  1.00  0.00           H  
ATOM   1380  HB3 SER A  92     -38.807 -22.828  76.431  1.00  0.00           H  
ATOM   1381  OG  SER A  92     -40.013 -24.292  76.220  1.00  0.00           O  
ATOM   1382  HG  SER A  92     -40.143 -24.788  77.272  1.00  0.00           H  
ATOM   1383  N   GLY A  93     -43.026 -23.612  74.377  1.00  0.00           N  
ATOM   1384  H   GLY A  93     -43.239 -23.160  75.430  1.00  0.00           H  
ATOM   1385  CA  GLY A  93     -43.679 -24.489  73.402  1.00  0.00           C  
ATOM   1386  HA2 GLY A  93     -44.399 -24.329  72.422  1.00  0.00           H  
ATOM   1387  HA3 GLY A  93     -44.174 -23.368  73.444  1.00  0.00           H  
ATOM   1388  C   GLY A  93     -43.206 -25.949  73.449  1.00  0.00           C  
ATOM   1389  O   GLY A  93     -43.300 -26.658  72.453  1.00  0.00           O  
ATOM   1390  N   GLY A  94     -42.689 -26.397  74.607  1.00  0.00           N  
ATOM   1391  H   GLY A  94     -42.559 -25.535  75.373  1.00  0.00           H  
ATOM   1392  CA  GLY A  94     -42.258 -27.787  74.796  1.00  0.00           C  
ATOM   1393  HA2 GLY A  94     -42.922 -28.787  75.037  1.00  0.00           H  
ATOM   1394  HA3 GLY A  94     -42.991 -27.602  75.759  1.00  0.00           H  
ATOM   1395  C   GLY A  94     -40.774 -28.038  74.528  1.00  0.00           C  
ATOM   1396  O   GLY A  94     -40.378 -29.171  74.259  1.00  0.00           O  
ATOM   1397  N   PHE A  95     -39.953 -26.999  74.618  1.00  0.00           N  
ATOM   1398  H   PHE A  95     -40.213 -25.935  75.022  1.00  0.00           H  
ATOM   1399  CA  PHE A  95     -38.500 -27.098  74.504  1.00  0.00           C  
ATOM   1400  HA  PHE A  95     -37.649 -27.784  74.116  1.00  0.00           H  
ATOM   1401  C   PHE A  95     -37.813 -27.007  75.868  1.00  0.00           C  
ATOM   1402  O   PHE A  95     -38.250 -26.271  76.758  1.00  0.00           O  
ATOM   1403  CB  PHE A  95     -37.979 -26.026  73.545  1.00  0.00           C  
ATOM   1404  HB2 PHE A  95     -37.857 -25.136  74.372  1.00  0.00           H  
ATOM   1405  HB3 PHE A  95     -36.930 -25.404  73.489  1.00  0.00           H  
ATOM   1406  CG  PHE A  95     -38.554 -26.127  72.150  1.00  0.00           C  
ATOM   1407  CD1 PHE A  95     -38.146 -27.158  71.289  1.00  0.00           C  
ATOM   1408  HD1 PHE A  95     -37.288 -27.843  71.677  1.00  0.00           H  
ATOM   1409  CD2 PHE A  95     -39.528 -25.211  71.712  1.00  0.00           C  
ATOM   1410  HD2 PHE A  95     -39.482 -24.284  72.423  1.00  0.00           H  
ATOM   1411  CE1 PHE A  95     -38.699 -27.277  70.006  1.00  0.00           C  
ATOM   1412  HE1 PHE A  95     -37.758 -27.856  69.632  1.00  0.00           H  
ATOM   1413  CE2 PHE A  95     -40.083 -25.327  70.426  1.00  0.00           C  
ATOM   1414  HE2 PHE A  95     -40.330 -24.184  70.372  1.00  0.00           H  
ATOM   1415  CZ  PHE A  95     -39.667 -26.362  69.572  1.00  0.00           C  
ATOM   1416  HZ  PHE A  95     -39.838 -26.116  68.444  1.00  0.00           H  
ATOM   1417  N   TYR A  96     -36.719 -27.750  76.019  1.00  0.00           N  
ATOM   1418  H   TYR A  96     -36.250 -28.309  75.111  1.00  0.00           H  
ATOM   1419  CA  TYR A  96     -35.801 -27.556  77.127  1.00  0.00           C  
ATOM   1420  HA  TYR A  96     -36.358 -27.349  78.127  1.00  0.00           H  
ATOM   1421  C   TYR A  96     -35.078 -26.224  76.993  1.00  0.00           C  
ATOM   1422  O   TYR A  96     -34.601 -25.872  75.919  1.00  0.00           O  
ATOM   1423  CB  TYR A  96     -34.781 -28.689  77.184  1.00  0.00           C  
ATOM   1424  HB2 TYR A  96     -33.913 -28.255  76.443  1.00  0.00           H  
ATOM   1425  HB3 TYR A  96     -33.775 -28.289  77.750  1.00  0.00           H  
ATOM   1426  CG  TYR A  96     -35.313 -29.975  77.768  1.00  0.00           C  
ATOM   1427  CD1 TYR A  96     -35.738 -30.013  79.110  1.00  0.00           C  
ATOM   1428  HD1 TYR A  96     -35.687 -29.230  79.969  1.00  0.00           H  
ATOM   1429  CD2 TYR A  96     -35.347 -31.150  76.994  1.00  0.00           C  
ATOM   1430  HD2 TYR A  96     -34.504 -30.644  76.364  1.00  0.00           H  
ATOM   1431  CE1 TYR A  96     -36.198 -31.209  79.674  1.00  0.00           C  
ATOM   1432  HE1 TYR A  96     -36.256 -31.204  80.836  1.00  0.00           H  
ATOM   1433  CE2 TYR A  96     -35.807 -32.350  77.550  1.00  0.00           C  
ATOM   1434  HE2 TYR A  96     -35.153 -33.127  76.970  1.00  0.00           H  
ATOM   1435  CZ  TYR A  96     -36.231 -32.376  78.892  1.00  0.00           C  
ATOM   1436  OH  TYR A  96     -36.680 -33.543  79.446  1.00  0.00           O  
ATOM   1437  HH  TYR A  96     -36.633 -34.035  80.506  1.00  0.00           H  
ATOM   1438  N   GLN A  97     -34.938 -25.512  78.095  1.00  0.00           N  
ATOM   1439  H   GLN A  97     -35.295 -25.803  79.164  1.00  0.00           H  
ATOM   1440  CA  GLN A  97     -34.124 -24.302  78.138  1.00  0.00           C  
ATOM   1441  HA  GLN A  97     -33.053 -24.478  77.723  1.00  0.00           H  
ATOM   1442  C   GLN A  97     -33.691 -23.958  79.564  1.00  0.00           C  
ATOM   1443  O   GLN A  97     -34.354 -24.315  80.543  1.00  0.00           O  
ATOM   1444  CB  GLN A  97     -34.866 -23.135  77.463  1.00  0.00           C  
ATOM   1445  HB2 GLN A  97     -33.790 -22.551  77.433  1.00  0.00           H  
ATOM   1446  HB3 GLN A  97     -34.704 -22.564  76.392  1.00  0.00           H  
ATOM   1447  CG  GLN A  97     -36.169 -22.724  78.154  1.00  0.00           C  
ATOM   1448  HG2 GLN A  97     -36.877 -23.150  79.055  1.00  0.00           H  
ATOM   1449  HG3 GLN A  97     -35.669 -22.683  79.269  1.00  0.00           H  
ATOM   1450  CD  GLN A  97     -36.953 -21.688  77.344  1.00  0.00           C  
ATOM   1451  NE2 GLN A  97     -37.728 -20.853  77.991  1.00  0.00           N  
ATOM   1452 HE21 GLN A  97     -38.083 -19.690  78.103  1.00  0.00           H  
ATOM   1453 HE22 GLN A  97     -38.100 -20.518  79.105  1.00  0.00           H  
ATOM   1454  OE1 GLN A  97     -36.898 -21.626  76.133  1.00  0.00           O  
ATOM   1455  N   HIS A  98     -32.589 -23.228  79.654  1.00  0.00           N  
ATOM   1456  H   HIS A  98     -31.768 -22.753  78.980  1.00  0.00           H  
ATOM   1457  CA  HIS A  98     -32.195 -22.489  80.840  1.00  0.00           C  
ATOM   1458  HA  HIS A  98     -32.466 -22.574  81.968  1.00  0.00           H  
ATOM   1459  C   HIS A  98     -32.337 -21.000  80.541  1.00  0.00           C  
ATOM   1460  O   HIS A  98     -31.738 -20.501  79.592  1.00  0.00           O  
ATOM   1461  CB  HIS A  98     -30.768 -22.867  81.233  1.00  0.00           C  
ATOM   1462  HB2 HIS A  98     -30.303 -23.895  80.753  1.00  0.00           H  
ATOM   1463  HB3 HIS A  98     -29.611 -22.663  80.884  1.00  0.00           H  
ATOM   1464  CG  HIS A  98     -30.331 -22.158  82.476  1.00  0.00           C  
ATOM   1465  CD2 HIS A  98     -29.525 -21.054  82.552  1.00  0.00           C  
ATOM   1466  HD2 HIS A  98     -28.711 -20.271  82.272  1.00  0.00           H  
ATOM   1467  ND1 HIS A  98     -30.747 -22.449  83.758  1.00  0.00           N  
ATOM   1468  HD1 HIS A  98     -31.512 -22.864  84.530  1.00  0.00           H  
ATOM   1469  CE1 HIS A  98     -30.193 -21.543  84.580  1.00  0.00           C  
ATOM   1470  HE1 HIS A  98     -30.182 -21.093  85.653  1.00  0.00           H  
ATOM   1471  NE2 HIS A  98     -29.448 -20.689  83.886  1.00  0.00           N  
ATOM   1472  N   ASN A  99     -33.143 -20.289  81.308  1.00  0.00           N  
ATOM   1473  H   ASN A  99     -33.376 -20.607  82.406  1.00  0.00           H  
ATOM   1474  CA  ASN A  99     -33.442 -18.893  81.014  1.00  0.00           C  
ATOM   1475  HA  ASN A  99     -33.228 -18.262  80.057  1.00  0.00           H  
ATOM   1476  C   ASN A  99     -32.387 -17.967  81.614  1.00  0.00           C  
ATOM   1477  O   ASN A  99     -32.224 -17.905  82.831  1.00  0.00           O  
ATOM   1478  CB  ASN A  99     -34.850 -18.550  81.515  1.00  0.00           C  
ATOM   1479  HB2 ASN A  99     -35.414 -17.572  81.979  1.00  0.00           H  
ATOM   1480  HB3 ASN A  99     -34.425 -18.143  82.585  1.00  0.00           H  
ATOM   1481  CG  ASN A  99     -35.950 -19.204  80.691  1.00  0.00           C  
ATOM   1482  ND2 ASN A  99     -37.137 -19.316  81.250  1.00  0.00           N  
ATOM   1483 HD21 ASN A  99     -37.800 -19.832  82.143  1.00  0.00           H  
ATOM   1484 HD22 ASN A  99     -37.841 -18.481  81.807  1.00  0.00           H  
ATOM   1485  OD1 ASN A  99     -35.779 -19.594  79.559  1.00  0.00           O  
ATOM   1486  N   ALA A 100     -31.735 -17.203  80.763  1.00  0.00           N  
ATOM   1487  H   ALA A 100     -31.390 -17.033  79.649  1.00  0.00           H  
ATOM   1488  CA  ALA A 100     -30.922 -16.064  81.144  1.00  0.00           C  
ATOM   1489  HA  ALA A 100     -30.453 -15.644  82.127  1.00  0.00           H  
ATOM   1490  C   ALA A 100     -31.638 -14.758  80.779  1.00  0.00           C  
ATOM   1491  O   ALA A 100     -32.562 -14.734  79.965  1.00  0.00           O  
ATOM   1492  CB  ALA A 100     -29.545 -16.192  80.487  1.00  0.00           C  
ATOM   1493  HB1 ALA A 100     -28.587 -15.518  80.905  1.00  0.00           H  
ATOM   1494  HB2 ALA A 100     -28.809 -15.883  79.531  1.00  0.00           H  
ATOM   1495  HB3 ALA A 100     -28.401 -16.769  80.463  1.00  0.00           H  
ATOM   1496  N   THR A 101     -31.212 -13.664  81.397  1.00  0.00           N  
ATOM   1497  H   THR A 101     -30.390 -13.619  82.225  1.00  0.00           H  
ATOM   1498  CA  THR A 101     -31.710 -12.325  81.063  1.00  0.00           C  
ATOM   1499  HA  THR A 101     -32.231 -12.609  80.056  1.00  0.00           H  
ATOM   1500  C   THR A 101     -30.538 -11.460  80.635  1.00  0.00           C  
ATOM   1501  O   THR A 101     -29.575 -11.311  81.382  1.00  0.00           O  
ATOM   1502  CB  THR A 101     -32.460 -11.685  82.237  1.00  0.00           C  
ATOM   1503  HB  THR A 101     -31.675 -11.435  83.064  1.00  0.00           H  
ATOM   1504  CG2 THR A 101     -33.168 -10.395  81.830  1.00  0.00           C  
ATOM   1505 HG21 THR A 101     -34.024  -9.480  82.221  1.00  0.00           H  
ATOM   1506 HG22 THR A 101     -33.496  -9.566  80.994  1.00  0.00           H  
ATOM   1507 HG23 THR A 101     -32.609  -9.321  82.080  1.00  0.00           H  
ATOM   1508  OG1 THR A 101     -33.459 -12.556  82.718  1.00  0.00           O  
ATOM   1509  HG1 THR A 101     -34.362 -12.639  83.460  1.00  0.00           H  
ATOM   1510  N   TYR A 102     -30.632 -10.893  79.452  1.00  0.00           N  
ATOM   1511  H   TYR A 102     -31.763 -11.165  79.363  1.00  0.00           H  
ATOM   1512  CA  TYR A 102     -29.635  -9.977  78.917  1.00  0.00           C  
ATOM   1513  HA  TYR A 102     -28.795  -9.815  79.710  1.00  0.00           H  
ATOM   1514  C   TYR A 102     -30.177  -8.557  78.907  1.00  0.00           C  
ATOM   1515  O   TYR A 102     -31.281  -8.311  78.427  1.00  0.00           O  
ATOM   1516  CB  TYR A 102     -29.213 -10.430  77.521  1.00  0.00           C  
ATOM   1517  HB2 TYR A 102     -30.055 -11.305  77.378  1.00  0.00           H  
ATOM   1518  HB3 TYR A 102     -28.975 -11.179  76.585  1.00  0.00           H  
ATOM   1519  CG  TYR A 102     -28.097  -9.585  76.948  1.00  0.00           C  
ATOM   1520  CD1 TYR A 102     -28.337  -8.700  75.879  1.00  0.00           C  
ATOM   1521  HD1 TYR A 102     -29.384  -8.192  75.783  1.00  0.00           H  
ATOM   1522  CD2 TYR A 102     -26.809  -9.668  77.505  1.00  0.00           C  
ATOM   1523  HD2 TYR A 102     -26.348 -10.019  78.514  1.00  0.00           H  
ATOM   1524  CE1 TYR A 102     -27.290  -7.917  75.365  1.00  0.00           C  
ATOM   1525  HE1 TYR A 102     -27.167  -6.976  74.686  1.00  0.00           H  
ATOM   1526  CE2 TYR A 102     -25.762  -8.884  77.000  1.00  0.00           C  
ATOM   1527  HE2 TYR A 102     -24.792  -8.800  77.637  1.00  0.00           H  
ATOM   1528  CZ  TYR A 102     -26.003  -8.011  75.925  1.00  0.00           C  
ATOM   1529  OH  TYR A 102     -24.970  -7.255  75.437  1.00  0.00           O  
ATOM   1530  HH  TYR A 102     -24.335  -6.299  75.668  1.00  0.00           H  
ATOM   1531  N   ASN A 103     -29.407  -7.632  79.449  1.00  0.00           N  
ATOM   1532  H   ASN A 103     -28.412  -7.710  80.050  1.00  0.00           H  
ATOM   1533  CA  ASN A 103     -29.727  -6.215  79.378  1.00  0.00           C  
ATOM   1534  HA  ASN A 103     -30.848  -6.069  79.653  1.00  0.00           H  
ATOM   1535  C   ASN A 103     -28.953  -5.604  78.207  1.00  0.00           C  
ATOM   1536  O   ASN A 103     -27.722  -5.629  78.217  1.00  0.00           O  
ATOM   1537  CB  ASN A 103     -29.419  -5.564  80.735  1.00  0.00           C  
ATOM   1538  HB2 ASN A 103     -28.895  -6.302  81.553  1.00  0.00           H  
ATOM   1539  HB3 ASN A 103     -28.705  -5.028  81.565  1.00  0.00           H  
ATOM   1540  CG  ASN A 103     -30.007  -4.163  80.858  1.00  0.00           C  
ATOM   1541  ND2 ASN A 103     -30.272  -3.723  82.068  1.00  0.00           N  
ATOM   1542 HD21 ASN A 103     -29.779  -3.743  83.190  1.00  0.00           H  
ATOM   1543 HD22 ASN A 103     -30.739  -2.823  82.755  1.00  0.00           H  
ATOM   1544  OD1 ASN A 103     -30.245  -3.449  79.913  1.00  0.00           O  
ATOM   1545  N   LEU A 104     -29.685  -5.087  77.221  1.00  0.00           N  
ATOM   1546  H   LEU A 104     -30.790  -5.094  77.585  1.00  0.00           H  
ATOM   1547  CA  LEU A 104     -29.088  -4.469  76.042  1.00  0.00           C  
ATOM   1548  HA  LEU A 104     -27.968  -4.758  75.902  1.00  0.00           H  
ATOM   1549  C   LEU A 104     -28.207  -3.293  76.449  1.00  0.00           C  
ATOM   1550  O   LEU A 104     -28.676  -2.308  77.028  1.00  0.00           O  
ATOM   1551  CB  LEU A 104     -30.194  -4.022  75.074  1.00  0.00           C  
ATOM   1552  HB2 LEU A 104     -29.635  -2.961  74.845  1.00  0.00           H  
ATOM   1553  HB3 LEU A 104     -30.810  -3.031  75.431  1.00  0.00           H  
ATOM   1554  CG  LEU A 104     -30.758  -5.170  74.223  1.00  0.00           C  
ATOM   1555  HG  LEU A 104     -30.478  -5.758  75.186  1.00  0.00           H  
ATOM   1556  CD1 LEU A 104     -32.097  -4.760  73.622  1.00  0.00           C  
ATOM   1557 HD11 LEU A 104     -33.320  -4.181  73.511  1.00  0.00           H  
ATOM   1558 HD12 LEU A 104     -32.429  -4.380  72.535  1.00  0.00           H  
ATOM   1559 HD13 LEU A 104     -32.109  -3.554  73.725  1.00  0.00           H  
ATOM   1560  CD2 LEU A 104     -29.828  -5.529  73.071  1.00  0.00           C  
ATOM   1561 HD21 LEU A 104     -29.223  -6.338  72.433  1.00  0.00           H  
ATOM   1562 HD22 LEU A 104     -29.297  -5.140  71.903  1.00  0.00           H  
ATOM   1563 HD23 LEU A 104     -28.660  -5.170  73.197  1.00  0.00           H  
ATOM   1564  N   SER A 105     -26.924  -3.402  76.146  1.00  0.00           N  
ATOM   1565  H   SER A 105     -26.499  -4.367  75.655  1.00  0.00           H  
ATOM   1566  CA  SER A 105     -25.948  -2.375  76.480  1.00  0.00           C  
ATOM   1567  HA  SER A 105     -25.821  -1.579  77.319  1.00  0.00           H  
ATOM   1568  C   SER A 105     -25.906  -1.309  75.390  1.00  0.00           C  
ATOM   1569  O   SER A 105     -25.631  -1.595  74.229  1.00  0.00           O  
ATOM   1570  CB  SER A 105     -24.580  -3.007  76.745  1.00  0.00           C  
ATOM   1571  HB2 SER A 105     -23.492  -3.104  77.312  1.00  0.00           H  
ATOM   1572  HB3 SER A 105     -24.668  -2.848  77.958  1.00  0.00           H  
ATOM   1573  OG  SER A 105     -23.933  -3.464  75.587  1.00  0.00           O  
ATOM   1574  HG  SER A 105     -22.872  -3.230  75.153  1.00  0.00           H  
ATOM   1575  N   GLY A 106     -26.128  -0.062  75.762  1.00  0.00           N  
ATOM   1576  H   GLY A 106     -26.007   0.323  76.855  1.00  0.00           H  
ATOM   1577  CA  GLY A 106     -26.112   1.038  74.794  1.00  0.00           C  
ATOM   1578  HA2 GLY A 106     -26.366   2.117  75.305  1.00  0.00           H  
ATOM   1579  HA3 GLY A 106     -27.080   1.609  74.328  1.00  0.00           H  
ATOM   1580  C   GLY A 106     -24.753   1.323  74.145  1.00  0.00           C  
ATOM   1581  O   GLY A 106     -24.700   2.022  73.135  1.00  0.00           O  
ATOM   1582  N   ASN A 107     -23.669   0.788  74.685  1.00  0.00           N  
ATOM   1583  H   ASN A 107     -23.528   0.622  75.827  1.00  0.00           H  
ATOM   1584  CA  ASN A 107     -22.319   1.084  74.195  1.00  0.00           C  
ATOM   1585  HA  ASN A 107     -22.215   2.242  74.141  1.00  0.00           H  
ATOM   1586  C   ASN A 107     -21.872   0.232  72.999  1.00  0.00           C  
ATOM   1587  O   ASN A 107     -20.879   0.580  72.364  1.00  0.00           O  
ATOM   1588  CB  ASN A 107     -21.319   0.935  75.356  1.00  0.00           C  
ATOM   1589  HB2 ASN A 107     -20.560   0.702  76.288  1.00  0.00           H  
ATOM   1590  HB3 ASN A 107     -20.355   0.272  74.995  1.00  0.00           H  
ATOM   1591  CG  ASN A 107     -21.334   2.094  76.341  1.00  0.00           C  
ATOM   1592  ND2 ASN A 107     -20.598   1.966  77.424  1.00  0.00           N  
ATOM   1593 HD21 ASN A 107     -20.274   2.713  78.334  1.00  0.00           H  
ATOM   1594 HD22 ASN A 107     -19.880   1.461  78.272  1.00  0.00           H  
ATOM   1595  OD1 ASN A 107     -21.965   3.112  76.167  1.00  0.00           O  
ATOM   1596  N   ARG A 108     -22.526  -0.885  72.724  1.00  0.00           N  
ATOM   1597  H   ARG A 108     -23.310  -0.457  73.470  1.00  0.00           H  
ATOM   1598  CA  ARG A 108     -22.074  -1.850  71.702  1.00  0.00           C  
ATOM   1599  HA  ARG A 108     -21.053  -1.337  71.926  1.00  0.00           H  
ATOM   1600  C   ARG A 108     -22.728  -1.667  70.325  1.00  0.00           C  
ATOM   1601  O   ARG A 108     -22.723  -2.593  69.533  1.00  0.00           O  
ATOM   1602  CB  ARG A 108     -22.181  -3.285  72.239  1.00  0.00           C  
ATOM   1603  HB2 ARG A 108     -23.368  -3.201  72.522  1.00  0.00           H  
ATOM   1604  HB3 ARG A 108     -22.779  -4.339  72.083  1.00  0.00           H  
ATOM   1605  CG  ARG A 108     -20.915  -3.708  72.989  1.00  0.00           C  
ATOM   1606  HG2 ARG A 108     -19.836  -3.615  73.559  1.00  0.00           H  
ATOM   1607  HG3 ARG A 108     -20.635  -2.591  73.408  1.00  0.00           H  
ATOM   1608  CD  ARG A 108     -21.009  -5.195  73.317  1.00  0.00           C  
ATOM   1609  HD2 ARG A 108     -21.841  -6.049  73.039  1.00  0.00           H  
ATOM   1610  HD3 ARG A 108     -22.018  -4.993  73.984  1.00  0.00           H  
ATOM   1611  NE  ARG A 108     -19.745  -5.723  73.860  1.00  0.00           N  
ATOM   1612  HE  ARG A 108     -18.989  -4.974  74.332  1.00  0.00           H  
ATOM   1613  CZ  ARG A 108     -19.502  -7.002  74.083  1.00  0.00           C  
ATOM   1614  NH1 ARG A 108     -20.414  -7.920  73.900  1.00  0.00           N  
ATOM   1615 HH11 ARG A 108     -20.774  -8.971  73.379  1.00  0.00           H  
ATOM   1616 HH12 ARG A 108     -21.333  -8.397  74.558  1.00  0.00           H  
ATOM   1617  NH2 ARG A 108     -18.326  -7.381  74.491  1.00  0.00           N  
ATOM   1618 HH21 ARG A 108     -17.344  -7.347  75.115  1.00  0.00           H  
ATOM   1619 HH22 ARG A 108     -17.475  -7.589  74.973  1.00  0.00           H  
ATOM   1620  N   GLY A 109     -23.230  -0.493  70.041  1.00  0.00           N  
ATOM   1621  H   GLY A 109     -22.811   0.187  70.641  1.00  0.00           H  
ATOM   1622  CA  GLY A 109     -23.932  -0.251  68.782  1.00  0.00           C  
ATOM   1623  HA2 GLY A 109     -23.792   0.882  68.347  1.00  0.00           H  
ATOM   1624  HA3 GLY A 109     -22.793  -0.001  68.417  1.00  0.00           H  
ATOM   1625  C   GLY A 109     -25.289  -0.965  68.724  1.00  0.00           C  
ATOM   1626  O   GLY A 109     -25.876  -1.286  69.757  1.00  0.00           O  
ATOM   1627  N   ASP A 110     -25.770  -1.196  67.523  1.00  0.00           N  
ATOM   1628  H   ASP A 110     -24.767  -0.724  67.160  1.00  0.00           H  
ATOM   1629  CA  ASP A 110     -27.078  -1.810  67.300  1.00  0.00           C  
ATOM   1630  HA  ASP A 110     -27.437  -1.382  68.327  1.00  0.00           H  
ATOM   1631  C   ASP A 110     -27.025  -3.326  67.528  1.00  0.00           C  
ATOM   1632  O   ASP A 110     -26.815  -4.128  66.617  1.00  0.00           O  
ATOM   1633  CB  ASP A 110     -27.613  -1.427  65.911  1.00  0.00           C  
ATOM   1634  HB2 ASP A 110     -26.909  -2.337  65.504  1.00  0.00           H  
ATOM   1635  HB3 ASP A 110     -27.826  -1.580  64.719  1.00  0.00           H  
ATOM   1636  CG  ASP A 110     -28.030   0.047  65.815  1.00  0.00           C  
ATOM   1637  OD1 ASP A 110     -28.433   0.612  66.855  1.00  0.00           O  
ATOM   1638  OD2 ASP A 110     -27.951   0.603  64.702  1.00  0.00           O  
ATOM   1639  N   GLU A 111     -27.210  -3.730  68.787  1.00  0.00           N  
ATOM   1640  H   GLU A 111     -26.907  -2.952  69.598  1.00  0.00           H  
ATOM   1641  CA  GLU A 111     -27.392  -5.133  69.142  1.00  0.00           C  
ATOM   1642  HA  GLU A 111     -26.284  -5.486  69.214  1.00  0.00           H  
ATOM   1643  C   GLU A 111     -28.728  -5.651  68.592  1.00  0.00           C  
ATOM   1644  O   GLU A 111     -29.793  -5.084  68.833  1.00  0.00           O  
ATOM   1645  CB  GLU A 111     -27.300  -5.340  70.665  1.00  0.00           C  
ATOM   1646  HB2 GLU A 111     -27.433  -5.699  71.832  1.00  0.00           H  
ATOM   1647  HB3 GLU A 111     -28.040  -4.649  71.355  1.00  0.00           H  
ATOM   1648  CG  GLU A 111     -25.872  -5.172  71.209  1.00  0.00           C  
ATOM   1649  HG2 GLU A 111     -25.091  -4.963  70.284  1.00  0.00           H  
ATOM   1650  HG3 GLU A 111     -24.776  -4.811  71.600  1.00  0.00           H  
ATOM   1651  CD  GLU A 111     -25.786  -5.420  72.727  1.00  0.00           C  
ATOM   1652  OE1 GLU A 111     -24.905  -6.183  73.177  1.00  0.00           O  
ATOM   1653  OE2 GLU A 111     -26.594  -4.845  73.485  1.00  0.00           O  
ATOM   1654  N   THR A 112     -28.653  -6.769  67.892  1.00  0.00           N  
ATOM   1655  H   THR A 112     -27.505  -6.972  67.835  1.00  0.00           H  
ATOM   1656  CA  THR A 112     -29.817  -7.469  67.344  1.00  0.00           C  
ATOM   1657  HA  THR A 112     -30.552  -6.602  67.615  1.00  0.00           H  
ATOM   1658  C   THR A 112     -30.045  -8.781  68.089  1.00  0.00           C  
ATOM   1659  O   THR A 112     -29.166  -9.266  68.806  1.00  0.00           O  
ATOM   1660  CB  THR A 112     -29.651  -7.739  65.838  1.00  0.00           C  
ATOM   1661  HB  THR A 112     -30.807  -7.663  65.861  1.00  0.00           H  
ATOM   1662  CG2 THR A 112     -29.380  -6.470  65.029  1.00  0.00           C  
ATOM   1663 HG21 THR A 112     -28.344  -5.760  64.944  1.00  0.00           H  
ATOM   1664 HG22 THR A 112     -29.571  -5.265  65.334  1.00  0.00           H  
ATOM   1665 HG23 THR A 112     -29.368  -5.692  64.046  1.00  0.00           H  
ATOM   1666  OG1 THR A 112     -28.596  -8.638  65.604  1.00  0.00           O  
ATOM   1667  HG1 THR A 112     -27.428  -8.635  65.474  1.00  0.00           H  
ATOM   1668  N   TYR A 113     -31.195  -9.409  67.902  1.00  0.00           N  
ATOM   1669  H   TYR A 113     -31.640  -8.412  67.495  1.00  0.00           H  
ATOM   1670  CA  TYR A 113     -31.405 -10.761  68.430  1.00  0.00           C  
ATOM   1671  HA  TYR A 113     -30.995 -10.566  69.501  1.00  0.00           H  
ATOM   1672  C   TYR A 113     -30.337 -11.746  67.946  1.00  0.00           C  
ATOM   1673  O   TYR A 113     -29.905 -12.603  68.713  1.00  0.00           O  
ATOM   1674  CB  TYR A 113     -32.791 -11.276  68.037  1.00  0.00           C  
ATOM   1675  HB2 TYR A 113     -32.066 -11.259  67.035  1.00  0.00           H  
ATOM   1676  HB3 TYR A 113     -32.660 -12.315  67.471  1.00  0.00           H  
ATOM   1677  CG  TYR A 113     -33.927 -10.686  68.838  1.00  0.00           C  
ATOM   1678  CD1 TYR A 113     -33.967 -10.859  70.236  1.00  0.00           C  
ATOM   1679  HD1 TYR A 113     -33.183 -11.232  71.019  1.00  0.00           H  
ATOM   1680  CD2 TYR A 113     -34.971  -9.986  68.201  1.00  0.00           C  
ATOM   1681  HD2 TYR A 113     -34.625  -9.390  67.263  1.00  0.00           H  
ATOM   1682  CE1 TYR A 113     -35.028 -10.338  70.990  1.00  0.00           C  
ATOM   1683  HE1 TYR A 113     -34.708 -10.219  72.108  1.00  0.00           H  
ATOM   1684  CE2 TYR A 113     -36.033  -9.461  68.945  1.00  0.00           C  
ATOM   1685  HE2 TYR A 113     -36.443  -8.403  68.686  1.00  0.00           H  
ATOM   1686  CZ  TYR A 113     -36.061  -9.639  70.343  1.00  0.00           C  
ATOM   1687  OH  TYR A 113     -37.100  -9.127  71.082  1.00  0.00           O  
ATOM   1688  HH  TYR A 113     -37.500  -8.183  71.663  1.00  0.00           H  
ATOM   1689  N   PHE A 114     -29.878 -11.589  66.719  1.00  0.00           N  
ATOM   1690  H   PHE A 114     -30.201 -10.480  66.631  1.00  0.00           H  
ATOM   1691  CA  PHE A 114     -28.808 -12.413  66.177  1.00  0.00           C  
ATOM   1692  HA  PHE A 114     -28.619 -13.220  66.993  1.00  0.00           H  
ATOM   1693  C   PHE A 114     -27.474 -12.144  66.881  1.00  0.00           C  
ATOM   1694  O   PHE A 114     -26.842 -13.087  67.335  1.00  0.00           O  
ATOM   1695  CB  PHE A 114     -28.691 -12.206  64.669  1.00  0.00           C  
ATOM   1696  HB2 PHE A 114     -29.274 -11.766  63.823  1.00  0.00           H  
ATOM   1697  HB3 PHE A 114     -28.822 -11.117  64.884  1.00  0.00           H  
ATOM   1698  CG  PHE A 114     -27.660 -13.119  64.040  1.00  0.00           C  
ATOM   1699  CD1 PHE A 114     -26.357 -12.658  63.801  1.00  0.00           C  
ATOM   1700  HD1 PHE A 114     -25.721 -11.803  64.283  1.00  0.00           H  
ATOM   1701  CD2 PHE A 114     -27.980 -14.457  63.749  1.00  0.00           C  
ATOM   1702  HD2 PHE A 114     -29.008 -14.371  63.991  1.00  0.00           H  
ATOM   1703  CE1 PHE A 114     -25.385 -13.523  63.278  1.00  0.00           C  
ATOM   1704  HE1 PHE A 114     -24.391 -12.988  63.558  1.00  0.00           H  
ATOM   1705  CE2 PHE A 114     -27.011 -15.327  63.225  1.00  0.00           C  
ATOM   1706  HE2 PHE A 114     -26.536 -16.367  63.513  1.00  0.00           H  
ATOM   1707  CZ  PHE A 114     -25.715 -14.857  62.994  1.00  0.00           C  
ATOM   1708  HZ  PHE A 114     -24.587 -15.066  62.758  1.00  0.00           H  
ATOM   1709  N   SER A 115     -27.071 -10.889  67.033  1.00  0.00           N  
ATOM   1710  H   SER A 115     -27.294  -9.742  66.974  1.00  0.00           H  
ATOM   1711  CA  SER A 115     -25.796 -10.565  67.681  1.00  0.00           C  
ATOM   1712  HA  SER A 115     -24.788 -10.980  67.264  1.00  0.00           H  
ATOM   1713  C   SER A 115     -25.780 -10.985  69.147  1.00  0.00           C  
ATOM   1714  O   SER A 115     -24.791 -11.551  69.618  1.00  0.00           O  
ATOM   1715  CB  SER A 115     -25.451  -9.078  67.528  1.00  0.00           C  
ATOM   1716  HB2 SER A 115     -25.005  -8.070  66.991  1.00  0.00           H  
ATOM   1717  HB3 SER A 115     -24.234  -8.992  67.446  1.00  0.00           H  
ATOM   1718  OG  SER A 115     -26.236  -8.242  68.347  1.00  0.00           O  
ATOM   1719  HG  SER A 115     -26.087  -7.261  68.969  1.00  0.00           H  
ATOM   1720  N   VAL A 116     -26.886 -10.809  69.857  1.00  0.00           N  
ATOM   1721  H   VAL A 116     -27.618  -9.906  69.800  1.00  0.00           H  
ATOM   1722  CA  VAL A 116     -26.996 -11.255  71.249  1.00  0.00           C  
ATOM   1723  HA  VAL A 116     -26.252 -10.796  72.023  1.00  0.00           H  
ATOM   1724  C   VAL A 116     -26.889 -12.778  71.338  1.00  0.00           C  
ATOM   1725  O   VAL A 116     -26.090 -13.286  72.124  1.00  0.00           O  
ATOM   1726  CB  VAL A 116     -28.293 -10.737  71.897  1.00  0.00           C  
ATOM   1727  HB  VAL A 116     -29.342 -11.084  71.524  1.00  0.00           H  
ATOM   1728  CG1 VAL A 116     -28.478 -11.282  73.316  1.00  0.00           C  
ATOM   1729 HG11 VAL A 116     -28.789 -12.053  74.257  1.00  0.00           H  
ATOM   1730 HG12 VAL A 116     -27.634 -11.371  74.248  1.00  0.00           H  
ATOM   1731 HG13 VAL A 116     -28.738 -10.639  74.358  1.00  0.00           H  
ATOM   1732  CG2 VAL A 116     -28.278  -9.206  72.009  1.00  0.00           C  
ATOM   1733 HG21 VAL A 116     -28.738  -8.063  71.857  1.00  0.00           H  
ATOM   1734 HG22 VAL A 116     -27.966  -8.442  72.958  1.00  0.00           H  
ATOM   1735 HG23 VAL A 116     -27.440  -8.323  71.692  1.00  0.00           H  
ATOM   1736  N   ALA A 117     -27.648 -13.504  70.537  1.00  0.00           N  
ATOM   1737  H   ALA A 117     -27.831 -12.424  70.259  1.00  0.00           H  
ATOM   1738  CA  ALA A 117     -27.631 -14.963  70.575  1.00  0.00           C  
ATOM   1739  HA  ALA A 117     -27.364 -15.153  71.725  1.00  0.00           H  
ATOM   1740  C   ALA A 117     -26.297 -15.556  70.092  1.00  0.00           C  
ATOM   1741  O   ALA A 117     -25.755 -16.463  70.724  1.00  0.00           O  
ATOM   1742  CB  ALA A 117     -28.805 -15.490  69.745  1.00  0.00           C  
ATOM   1743  HB1 ALA A 117     -29.696 -15.493  69.290  1.00  0.00           H  
ATOM   1744  HB2 ALA A 117     -30.915 -14.822  71.856  1.00  0.00           H  
ATOM   1745  HB3 ALA A 117     -27.418 -16.176  67.107  1.00  0.00           H  
ATOM   1746  N   ASN A 118     -25.760 -15.043  68.992  1.00  0.00           N  
ATOM   1747  H   ASN A 118     -25.736 -13.877  68.931  1.00  0.00           H  
ATOM   1748  CA  ASN A 118     -24.597 -15.618  68.323  1.00  0.00           C  
ATOM   1749  HA  ASN A 118     -24.525 -16.513  69.072  1.00  0.00           H  
ATOM   1750  C   ASN A 118     -23.269 -15.100  68.886  1.00  0.00           C  
ATOM   1751  O   ASN A 118     -22.378 -15.892  69.174  1.00  0.00           O  
ATOM   1752  CB  ASN A 118     -24.724 -15.365  66.813  1.00  0.00           C  
ATOM   1753  HB2 ASN A 118     -24.565 -14.168  66.986  1.00  0.00           H  
ATOM   1754  HB3 ASN A 118     -25.527 -14.639  66.252  1.00  0.00           H  
ATOM   1755  CG  ASN A 118     -23.809 -16.270  66.013  1.00  0.00           C  
ATOM   1756  ND2 ASN A 118     -22.799 -15.715  65.380  1.00  0.00           N  
ATOM   1757 HD21 ASN A 118     -22.227 -14.646  65.227  1.00  0.00           H  
ATOM   1758 HD22 ASN A 118     -21.665 -15.798  64.935  1.00  0.00           H  
ATOM   1759  OD1 ASN A 118     -23.996 -17.465  65.946  1.00  0.00           O  
ATOM   1760  N   ASP A 119     -23.140 -13.787  69.092  1.00  0.00           N  
ATOM   1761  H   ASP A 119     -23.898 -12.955  69.404  1.00  0.00           H  
ATOM   1762  CA  ASP A 119     -21.867 -13.190  69.496  1.00  0.00           C  
ATOM   1763  HA  ASP A 119     -20.884 -13.818  69.453  1.00  0.00           H  
ATOM   1764  C   ASP A 119     -21.730 -13.125  71.017  1.00  0.00           C  
ATOM   1765  O   ASP A 119     -20.727 -13.565  71.581  1.00  0.00           O  
ATOM   1766  CB  ASP A 119     -21.699 -11.796  68.866  1.00  0.00           C  
ATOM   1767  HB2 ASP A 119     -21.939 -11.053  69.806  1.00  0.00           H  
ATOM   1768  HB3 ASP A 119     -20.935 -10.846  68.947  1.00  0.00           H  
ATOM   1769  CG  ASP A 119     -21.778 -11.779  67.344  1.00  0.00           C  
ATOM   1770  OD1 ASP A 119     -21.460 -12.808  66.714  1.00  0.00           O  
ATOM   1771  OD2 ASP A 119     -22.152 -10.718  66.802  1.00  0.00           O  
ATOM   1772  N   THR A 120     -22.745 -12.603  71.697  1.00  0.00           N  
ATOM   1773  H   THR A 120     -23.381 -11.786  71.156  1.00  0.00           H  
ATOM   1774  CA  THR A 120     -22.691 -12.439  73.153  1.00  0.00           C  
ATOM   1775  HA  THR A 120     -21.640 -12.087  73.508  1.00  0.00           H  
ATOM   1776  C   THR A 120     -22.865 -13.767  73.879  1.00  0.00           C  
ATOM   1777  O   THR A 120     -22.108 -14.068  74.801  1.00  0.00           O  
ATOM   1778  CB  THR A 120     -23.728 -11.419  73.639  1.00  0.00           C  
ATOM   1779  HB  THR A 120     -24.850 -11.742  73.619  1.00  0.00           H  
ATOM   1780  CG2 THR A 120     -23.566 -11.088  75.114  1.00  0.00           C  
ATOM   1781 HG21 THR A 120     -24.094 -10.594  76.137  1.00  0.00           H  
ATOM   1782 HG22 THR A 120     -23.154 -11.550  76.220  1.00  0.00           H  
ATOM   1783 HG23 THR A 120     -22.731 -10.358  75.703  1.00  0.00           H  
ATOM   1784  OG1 THR A 120     -23.583 -10.209  72.932  1.00  0.00           O  
ATOM   1785  HG1 THR A 120     -23.125  -9.140  72.769  1.00  0.00           H  
ATOM   1786  N   TYR A 121     -23.820 -14.578  73.454  1.00  0.00           N  
ATOM   1787  H   TYR A 121     -24.145 -13.613  72.890  1.00  0.00           H  
ATOM   1788  CA  TYR A 121     -24.111 -15.885  74.059  1.00  0.00           C  
ATOM   1789  HA  TYR A 121     -23.374 -15.800  74.956  1.00  0.00           H  
ATOM   1790  C   TYR A 121     -23.421 -17.056  73.349  1.00  0.00           C  
ATOM   1791  O   TYR A 121     -23.665 -18.208  73.709  1.00  0.00           O  
ATOM   1792  CB  TYR A 121     -25.624 -16.080  74.190  1.00  0.00           C  
ATOM   1793  HB2 TYR A 121     -25.856 -16.287  73.009  1.00  0.00           H  
ATOM   1794  HB3 TYR A 121     -25.857 -17.246  73.912  1.00  0.00           H  
ATOM   1795  CG  TYR A 121     -26.213 -15.302  75.342  1.00  0.00           C  
ATOM   1796  CD1 TYR A 121     -26.318 -15.902  76.613  1.00  0.00           C  
ATOM   1797  HD1 TYR A 121     -25.899 -16.912  77.011  1.00  0.00           H  
ATOM   1798  CD2 TYR A 121     -26.632 -13.970  75.173  1.00  0.00           C  
ATOM   1799  HD2 TYR A 121     -26.461 -13.068  74.458  1.00  0.00           H  
ATOM   1800  CE1 TYR A 121     -26.840 -15.188  77.696  1.00  0.00           C  
ATOM   1801  HE1 TYR A 121     -26.612 -15.346  78.825  1.00  0.00           H  
ATOM   1802  CE2 TYR A 121     -27.150 -13.245  76.255  1.00  0.00           C  
ATOM   1803  HE2 TYR A 121     -27.456 -12.173  76.586  1.00  0.00           H  
ATOM   1804  CZ  TYR A 121     -27.256 -13.859  77.517  1.00  0.00           C  
ATOM   1805  OH  TYR A 121     -27.765 -13.154  78.577  1.00  0.00           O  
ATOM   1806  HH  TYR A 121     -27.450 -12.400  79.415  1.00  0.00           H  
ATOM   1807  N   GLN A 122     -22.553 -16.795  72.383  1.00  0.00           N  
ATOM   1808  H   GLN A 122     -22.336 -15.671  72.588  1.00  0.00           H  
ATOM   1809  CA  GLN A 122     -21.744 -17.804  71.687  1.00  0.00           C  
ATOM   1810  HA  GLN A 122     -21.099 -16.944  71.327  1.00  0.00           H  
ATOM   1811  C   GLN A 122     -22.583 -18.974  71.141  1.00  0.00           C  
ATOM   1812  O   GLN A 122     -22.288 -20.141  71.394  1.00  0.00           O  
ATOM   1813  CB  GLN A 122     -20.600 -18.284  72.589  1.00  0.00           C  
ATOM   1814  HB2 GLN A 122     -19.617 -18.717  73.170  1.00  0.00           H  
ATOM   1815  HB3 GLN A 122     -20.742 -19.383  73.102  1.00  0.00           H  
ATOM   1816  CG  GLN A 122     -19.683 -17.148  73.047  1.00  0.00           C  
ATOM   1817  HG2 GLN A 122     -18.994 -16.276  72.946  1.00  0.00           H  
ATOM   1818  HG3 GLN A 122     -20.220 -16.186  73.236  1.00  0.00           H  
ATOM   1819  CD  GLN A 122     -18.507 -17.643  73.889  1.00  0.00           C  
ATOM   1820  NE2 GLN A 122     -17.740 -16.743  74.460  1.00  0.00           N  
ATOM   1821 HE21 GLN A 122     -16.650 -16.432  74.904  1.00  0.00           H  
ATOM   1822 HE22 GLN A 122     -17.626 -15.592  74.829  1.00  0.00           H  
ATOM   1823  OE1 GLN A 122     -18.246 -18.818  74.055  1.00  0.00           O  
ATOM   1824  N   ALA A 123     -23.647 -18.651  70.443  1.00  0.00           N  
ATOM   1825  H   ALA A 123     -23.491 -17.440  70.605  1.00  0.00           H  
ATOM   1826  CA  ALA A 123     -24.592 -19.613  69.870  1.00  0.00           C  
ATOM   1827  HA  ALA A 123     -25.550 -18.819  69.526  1.00  0.00           H  
ATOM   1828  C   ALA A 123     -25.227 -20.598  70.880  1.00  0.00           C  
ATOM   1829  O   ALA A 123     -25.830 -21.592  70.479  1.00  0.00           O  
ATOM   1830  CB  ALA A 123     -23.964 -20.292  68.649  1.00  0.00           C  
ATOM   1831  HB1 ALA A 123     -23.697 -20.895  67.638  1.00  0.00           H  
ATOM   1832  HB2 ALA A 123     -22.796 -20.961  68.633  1.00  0.00           H  
ATOM   1833  HB3 ALA A 123     -23.045 -19.701  68.117  1.00  0.00           H  
ATOM   1834  N   LEU A 124     -25.156 -20.311  72.184  1.00  0.00           N  
ATOM   1835  H   LEU A 124     -24.574 -19.519  72.806  1.00  0.00           H  
ATOM   1836  CA  LEU A 124     -25.910 -21.054  73.205  1.00  0.00           C  
ATOM   1837  HA  LEU A 124     -25.415 -22.055  72.875  1.00  0.00           H  
ATOM   1838  C   LEU A 124     -27.414 -20.768  73.150  1.00  0.00           C  
ATOM   1839  O   LEU A 124     -28.201 -21.499  73.742  1.00  0.00           O  
ATOM   1840  CB  LEU A 124     -25.364 -20.717  74.602  1.00  0.00           C  
ATOM   1841  HB2 LEU A 124     -25.027 -19.748  75.268  1.00  0.00           H  
ATOM   1842  HB3 LEU A 124     -26.016 -20.602  75.630  1.00  0.00           H  
ATOM   1843  CG  LEU A 124     -23.958 -21.260  74.900  1.00  0.00           C  
ATOM   1844  HG  LEU A 124     -23.190 -20.443  74.591  1.00  0.00           H  
ATOM   1845  CD1 LEU A 124     -23.489 -20.727  76.254  1.00  0.00           C  
ATOM   1846 HD11 LEU A 124     -23.710 -19.820  76.915  1.00  0.00           H  
ATOM   1847 HD12 LEU A 124     -23.049 -20.552  77.678  1.00  0.00           H  
ATOM   1848 HD13 LEU A 124     -22.467 -20.232  76.556  1.00  0.00           H  
ATOM   1849  CD2 LEU A 124     -23.940 -22.786  74.969  1.00  0.00           C  
ATOM   1850 HD21 LEU A 124     -23.064 -23.621  74.783  1.00  0.00           H  
ATOM   1851 HD22 LEU A 124     -23.526 -23.284  76.025  1.00  0.00           H  
ATOM   1852 HD23 LEU A 124     -24.294 -24.032  75.112  1.00  0.00           H  
ATOM   1853  N   SER A 125     -27.807 -19.727  72.461  1.00  0.00           N  
ATOM   1854  H   SER A 125     -27.038 -18.848  72.487  1.00  0.00           H  
ATOM   1855  CA  SER A 125     -29.189 -19.416  72.117  1.00  0.00           C  
ATOM   1856  HA  SER A 125     -29.689 -20.087  72.933  1.00  0.00           H  
ATOM   1857  C   SER A 125     -29.297 -19.174  70.610  1.00  0.00           C  
ATOM   1858  O   SER A 125     -28.301 -19.232  69.886  1.00  0.00           O  
ATOM   1859  CB  SER A 125     -29.663 -18.207  72.927  1.00  0.00           C  
ATOM   1860  HB2 SER A 125     -29.255 -18.007  74.065  1.00  0.00           H  
ATOM   1861  HB3 SER A 125     -28.815 -17.328  73.018  1.00  0.00           H  
ATOM   1862  OG  SER A 125     -31.063 -18.070  72.827  1.00  0.00           O  
ATOM   1863  HG  SER A 125     -32.043 -17.745  73.382  1.00  0.00           H  
ATOM   1864  N   THR A 126     -30.510 -18.923  70.139  1.00  0.00           N  
ATOM   1865  H   THR A 126     -31.003 -18.938  71.193  1.00  0.00           H  
ATOM   1866  CA  THR A 126     -30.761 -18.604  68.730  1.00  0.00           C  
ATOM   1867  HA  THR A 126     -29.815 -17.932  68.822  1.00  0.00           H  
ATOM   1868  C   THR A 126     -31.633 -17.363  68.615  1.00  0.00           C  
ATOM   1869  O   THR A 126     -32.450 -17.088  69.497  1.00  0.00           O  
ATOM   1870  CB  THR A 126     -31.406 -19.779  67.978  1.00  0.00           C  
ATOM   1871  HB  THR A 126     -31.223 -19.493  66.872  1.00  0.00           H  
ATOM   1872  CG2 THR A 126     -30.614 -21.078  68.099  1.00  0.00           C  
ATOM   1873 HG21 THR A 126     -29.881 -22.094  67.728  1.00  0.00           H  
ATOM   1874 HG22 THR A 126     -30.263 -21.789  69.077  1.00  0.00           H  
ATOM   1875 HG23 THR A 126     -29.426 -21.028  68.363  1.00  0.00           H  
ATOM   1876  OG1 THR A 126     -32.700 -20.023  68.465  1.00  0.00           O  
ATOM   1877  HG1 THR A 126     -33.266 -19.743  69.250  1.00  0.00           H  
ATOM   1878  N   CYS A 127     -31.489 -16.624  67.532  1.00  0.00           N  
ATOM   1879  H   CYS A 127     -30.363 -16.663  67.221  1.00  0.00           H  
ATOM   1880  CA  CYS A 127     -32.348 -15.476  67.271  1.00  0.00           C  
ATOM   1881  HA  CYS A 127     -32.088 -14.678  68.086  1.00  0.00           H  
ATOM   1882  C   CYS A 127     -33.818 -15.883  67.170  1.00  0.00           C  
ATOM   1883  O   CYS A 127     -34.672 -15.186  67.712  1.00  0.00           O  
ATOM   1884  CB  CYS A 127     -31.869 -14.734  66.020  1.00  0.00           C  
ATOM   1885  HB2 CYS A 127     -31.172 -13.992  66.614  1.00  0.00           H  
ATOM   1886  HB3 CYS A 127     -32.223 -13.510  66.143  1.00  0.00           H  
ATOM   1887  SG  CYS A 127     -31.658 -15.780  64.555  1.00  0.00           S  
ATOM   1888  N   GLN A 128     -34.124 -17.036  66.611  1.00  0.00           N  
ATOM   1889  H   GLN A 128     -32.971 -17.074  66.538  1.00  0.00           H  
ATOM   1890  CA  GLN A 128     -35.484 -17.562  66.511  1.00  0.00           C  
ATOM   1891  HA  GLN A 128     -35.837 -16.534  66.078  1.00  0.00           H  
ATOM   1892  C   GLN A 128     -36.097 -17.811  67.895  1.00  0.00           C  
ATOM   1893  O   GLN A 128     -37.221 -17.384  68.155  1.00  0.00           O  
ATOM   1894  CB  GLN A 128     -35.511 -18.860  65.691  1.00  0.00           C  
ATOM   1895  HB2 GLN A 128     -36.086 -19.128  66.740  1.00  0.00           H  
ATOM   1896  HB3 GLN A 128     -35.048 -19.900  66.147  1.00  0.00           H  
ATOM   1897  CG  GLN A 128     -35.042 -18.740  64.229  1.00  0.00           C  
ATOM   1898  HG2 GLN A 128     -35.668 -18.724  63.180  1.00  0.00           H  
ATOM   1899  HG3 GLN A 128     -35.263 -17.626  63.777  1.00  0.00           H  
ATOM   1900  CD  GLN A 128     -33.546 -18.919  64.022  1.00  0.00           C  
ATOM   1901  NE2 GLN A 128     -33.115 -19.114  62.793  1.00  0.00           N  
ATOM   1902 HE21 GLN A 128     -32.388 -18.448  62.073  1.00  0.00           H  
ATOM   1903 HE22 GLN A 128     -32.568 -19.711  61.879  1.00  0.00           H  
ATOM   1904  OE1 GLN A 128     -32.743 -18.898  64.939  1.00  0.00           O  
ATOM   1905  N   ALA A 129     -35.347 -18.440  68.797  1.00  0.00           N  
ATOM   1906  H   ALA A 129     -34.231 -18.649  68.544  1.00  0.00           H  
ATOM   1907  CA  ALA A 129     -35.808 -18.694  70.158  1.00  0.00           C  
ATOM   1908  HA  ALA A 129     -36.842 -19.181  70.377  1.00  0.00           H  
ATOM   1909  C   ALA A 129     -36.027 -17.388  70.934  1.00  0.00           C  
ATOM   1910  O   ALA A 129     -37.051 -17.222  71.601  1.00  0.00           O  
ATOM   1911  CB  ALA A 129     -34.799 -19.606  70.865  1.00  0.00           C  
ATOM   1912  HB1 ALA A 129     -33.591 -19.907  70.810  1.00  0.00           H  
ATOM   1913  HB2 ALA A 129     -34.118 -19.423  71.929  1.00  0.00           H  
ATOM   1914  HB3 ALA A 129     -34.612 -20.647  71.540  1.00  0.00           H  
ATOM   1915  N   MET A 130     -35.114 -16.429  70.796  1.00  0.00           N  
ATOM   1916  H   MET A 130     -33.943 -16.528  70.642  1.00  0.00           H  
ATOM   1917  CA  MET A 130     -35.263 -15.115  71.421  1.00  0.00           C  
ATOM   1918  HA  MET A 130     -34.921 -15.191  72.826  1.00  0.00           H  
ATOM   1919  C   MET A 130     -36.456 -14.343  70.851  1.00  0.00           C  
ATOM   1920  O   MET A 130     -37.248 -13.802  71.615  1.00  0.00           O  
ATOM   1921  CB  MET A 130     -33.981 -14.293  71.258  1.00  0.00           C  
ATOM   1922  HB2 MET A 130     -33.130 -13.420  71.273  1.00  0.00           H  
ATOM   1923  HB3 MET A 130     -34.117 -13.397  70.442  1.00  0.00           H  
ATOM   1924  CG  MET A 130     -32.829 -14.830  72.101  1.00  0.00           C  
ATOM   1925  HG2 MET A 130     -32.140 -15.303  72.995  1.00  0.00           H  
ATOM   1926  HG3 MET A 130     -33.369 -15.785  72.644  1.00  0.00           H  
ATOM   1927  SD  MET A 130     -31.350 -13.772  72.049  1.00  0.00           S  
ATOM   1928  CE  MET A 130     -31.937 -12.354  73.006  1.00  0.00           C  
ATOM   1929  HE1 MET A 130     -31.308 -11.724  73.895  1.00  0.00           H  
ATOM   1930  HE2 MET A 130     -32.117 -11.111  72.951  1.00  0.00           H  
ATOM   1931  HE3 MET A 130     -32.611 -11.887  73.951  1.00  0.00           H  
ATOM   1932  N   MET A 131     -36.614 -14.315  69.538  1.00  0.00           N  
ATOM   1933  H   MET A 131     -35.635 -14.512  68.844  1.00  0.00           H  
ATOM   1934  CA  MET A 131     -37.733 -13.628  68.884  1.00  0.00           C  
ATOM   1935  HA  MET A 131     -37.692 -12.549  69.319  1.00  0.00           H  
ATOM   1936  C   MET A 131     -39.087 -14.243  69.249  1.00  0.00           C  
ATOM   1937  O   MET A 131     -40.066 -13.520  69.382  1.00  0.00           O  
ATOM   1938  CB  MET A 131     -37.552 -13.653  67.363  1.00  0.00           C  
ATOM   1939  HB2 MET A 131     -38.727 -13.560  67.033  1.00  0.00           H  
ATOM   1940  HB3 MET A 131     -37.990 -14.660  66.822  1.00  0.00           H  
ATOM   1941  CG  MET A 131     -36.430 -12.732  66.876  1.00  0.00           C  
ATOM   1942  HG2 MET A 131     -36.463 -11.575  67.154  1.00  0.00           H  
ATOM   1943  HG3 MET A 131     -35.523 -12.298  67.242  1.00  0.00           H  
ATOM   1944  SD  MET A 131     -36.024 -12.952  65.122  1.00  0.00           S  
ATOM   1945  CE  MET A 131     -37.427 -12.109  64.349  1.00  0.00           C  
ATOM   1946  HE1 MET A 131     -37.935 -11.531  63.363  1.00  0.00           H  
ATOM   1947  HE2 MET A 131     -38.645 -11.800  64.500  1.00  0.00           H  
ATOM   1948  HE3 MET A 131     -37.648 -10.902  64.603  1.00  0.00           H  
ATOM   1949  N   SER A 132     -39.141 -15.553  69.449  1.00  0.00           N  
ATOM   1950  H   SER A 132     -37.995 -15.740  69.604  1.00  0.00           H  
ATOM   1951  CA  SER A 132     -40.384 -16.226  69.831  1.00  0.00           C  
ATOM   1952  HA  SER A 132     -41.122 -15.306  69.205  1.00  0.00           H  
ATOM   1953  C   SER A 132     -40.796 -15.968  71.281  1.00  0.00           C  
ATOM   1954  O   SER A 132     -41.985 -16.012  71.596  1.00  0.00           O  
ATOM   1955  CB  SER A 132     -40.280 -17.730  69.561  1.00  0.00           C  
ATOM   1956  HB2 SER A 132     -40.390 -19.257  69.126  1.00  0.00           H  
ATOM   1957  HB3 SER A 132     -41.740 -19.160  69.735  1.00  0.00           H  
ATOM   1958  OG  SER A 132     -39.389 -18.369  70.451  1.00  0.00           O  
ATOM   1959  HG  SER A 132     -38.710 -18.230  71.392  1.00  0.00           H  
ATOM   1960  N   GLN A 133     -39.841 -15.670  72.170  1.00  0.00           N  
ATOM   1961  H   GLN A 133     -38.730 -15.309  72.182  1.00  0.00           H  
ATOM   1962  CA  GLN A 133     -40.083 -15.517  73.608  1.00  0.00           C  
ATOM   1963  HA  GLN A 133     -40.913 -15.637  74.419  1.00  0.00           H  
ATOM   1964  C   GLN A 133     -39.986 -14.071  74.109  1.00  0.00           C  
ATOM   1965  O   GLN A 133     -40.318 -13.798  75.266  1.00  0.00           O  
ATOM   1966  CB  GLN A 133     -39.156 -16.449  74.391  1.00  0.00           C  
ATOM   1967  HB2 GLN A 133     -38.652 -15.412  74.789  1.00  0.00           H  
ATOM   1968  HB3 GLN A 133     -38.350 -16.554  75.300  1.00  0.00           H  
ATOM   1969  CG  GLN A 133     -39.416 -17.925  74.061  1.00  0.00           C  
ATOM   1970  HG2 GLN A 133     -39.516 -18.721  73.134  1.00  0.00           H  
ATOM   1971  HG3 GLN A 133     -40.254 -17.509  73.269  1.00  0.00           H  
ATOM   1972  CD  GLN A 133     -38.642 -18.879  74.967  1.00  0.00           C  
ATOM   1973  NE2 GLN A 133     -38.049 -19.909  74.414  1.00  0.00           N  
ATOM   1974 HE21 GLN A 133     -37.426 -20.852  74.871  1.00  0.00           H  
ATOM   1975 HE22 GLN A 133     -37.030 -20.191  73.804  1.00  0.00           H  
ATOM   1976  OE1 GLN A 133     -38.573 -18.724  76.171  1.00  0.00           O  
ATOM   1977  N   ASN A 134     -39.565 -13.148  73.264  1.00  0.00           N  
ATOM   1978  H   ASN A 134     -38.731 -13.343  72.475  1.00  0.00           H  
ATOM   1979  CA  ASN A 134     -39.562 -11.728  73.570  1.00  0.00           C  
ATOM   1980  HA  ASN A 134     -39.383 -11.386  74.499  1.00  0.00           H  
ATOM   1981  C   ASN A 134     -40.672 -11.007  72.803  1.00  0.00           C  
ATOM   1982  O   ASN A 134     -40.919 -11.255  71.636  1.00  0.00           O  
ATOM   1983  CB  ASN A 134     -38.183 -11.120  73.300  1.00  0.00           C  
ATOM   1984  HB2 ASN A 134     -38.176  -9.899  73.303  1.00  0.00           H  
ATOM   1985  HB3 ASN A 134     -37.445 -10.599  72.478  1.00  0.00           H  
ATOM   1986  CG  ASN A 134     -37.161 -11.574  74.323  1.00  0.00           C  
ATOM   1987  ND2 ASN A 134     -36.361 -12.562  73.993  1.00  0.00           N  
ATOM   1988 HD21 ASN A 134     -35.672 -13.210  73.220  1.00  0.00           H  
ATOM   1989 HD22 ASN A 134     -35.406 -13.119  74.515  1.00  0.00           H  
ATOM   1990  OD1 ASN A 134     -37.088 -11.049  75.424  1.00  0.00           O  
ATOM   1991  N   ARG A 135     -41.292 -10.058  73.470  1.00  0.00           N  
ATOM   1992  H   ARG A 135     -40.693  -9.682  74.399  1.00  0.00           H  
ATOM   1993  CA  ARG A 135     -42.401  -9.269  72.906  1.00  0.00           C  
ATOM   1994  HA  ARG A 135     -42.854  -9.950  72.071  1.00  0.00           H  
ATOM   1995  C   ARG A 135     -41.961  -8.158  71.948  1.00  0.00           C  
ATOM   1996  O   ARG A 135     -42.809  -7.510  71.349  1.00  0.00           O  
ATOM   1997  CB  ARG A 135     -43.253  -8.705  74.055  1.00  0.00           C  
ATOM   1998  HB2 ARG A 135     -44.440  -8.501  73.862  1.00  0.00           H  
ATOM   1999  HB3 ARG A 135     -43.993  -8.881  75.008  1.00  0.00           H  
ATOM   2000  CG  ARG A 135     -42.452  -7.761  74.967  1.00  0.00           C  
ATOM   2001  HG2 ARG A 135     -41.276  -7.786  74.642  1.00  0.00           H  
ATOM   2002  HG3 ARG A 135     -41.828  -6.735  75.180  1.00  0.00           H  
ATOM   2003  CD  ARG A 135     -43.311  -7.236  76.116  1.00  0.00           C  
ATOM   2004  HD2 ARG A 135     -44.381  -7.736  76.418  1.00  0.00           H  
ATOM   2005  HD3 ARG A 135     -44.031  -6.573  76.843  1.00  0.00           H  
ATOM   2006  NE  ARG A 135     -42.512  -6.382  77.007  1.00  0.00           N  
ATOM   2007  HE  ARG A 135     -41.434  -5.957  76.897  1.00  0.00           H  
ATOM   2008  CZ  ARG A 135     -42.936  -5.762  78.099  1.00  0.00           C  
ATOM   2009  NH1 ARG A 135     -44.174  -5.847  78.492  1.00  0.00           N  
ATOM   2010 HH11 ARG A 135     -45.209  -6.110  79.087  1.00  0.00           H  
ATOM   2011 HH12 ARG A 135     -44.556  -4.956  79.237  1.00  0.00           H  
ATOM   2012  NH2 ARG A 135     -42.105  -5.050  78.802  1.00  0.00           N  
ATOM   2013 HH21 ARG A 135     -42.023  -4.037  79.484  1.00  0.00           H  
ATOM   2014 HH22 ARG A 135     -40.948  -4.726  79.034  1.00  0.00           H  
ATOM   2015  N   TYR A 136     -40.679  -7.877  71.895  1.00  0.00           N  
ATOM   2016  H   TYR A 136     -39.865  -8.033  72.712  1.00  0.00           H  
ATOM   2017  CA  TYR A 136     -40.138  -6.760  71.126  1.00  0.00           C  
ATOM   2018  HA  TYR A 136     -40.822  -5.844  71.343  1.00  0.00           H  
ATOM   2019  C   TYR A 136     -39.743  -7.232  69.727  1.00  0.00           C  
ATOM   2020  O   TYR A 136     -39.065  -8.246  69.586  1.00  0.00           O  
ATOM   2021  CB  TYR A 136     -38.952  -6.150  71.874  1.00  0.00           C  
ATOM   2022  HB2 TYR A 136     -38.003  -5.500  72.282  1.00  0.00           H  
ATOM   2023  HB3 TYR A 136     -37.924  -6.292  71.231  1.00  0.00           H  
ATOM   2024  CG  TYR A 136     -39.239  -5.797  73.318  1.00  0.00           C  
ATOM   2025  CD1 TYR A 136     -40.096  -4.728  73.635  1.00  0.00           C  
ATOM   2026  HD1 TYR A 136     -40.262  -3.872  72.864  1.00  0.00           H  
ATOM   2027  CD2 TYR A 136     -38.672  -6.561  74.359  1.00  0.00           C  
ATOM   2028  HD2 TYR A 136     -37.696  -7.179  74.224  1.00  0.00           H  
ATOM   2029  CE1 TYR A 136     -40.364  -4.403  74.974  1.00  0.00           C  
ATOM   2030  HE1 TYR A 136     -40.949  -3.589  75.566  1.00  0.00           H  
ATOM   2031  CE2 TYR A 136     -38.933  -6.244  75.700  1.00  0.00           C  
ATOM   2032  HE2 TYR A 136     -38.102  -6.303  76.512  1.00  0.00           H  
ATOM   2033  CZ  TYR A 136     -39.776  -5.159  76.006  1.00  0.00           C  
ATOM   2034  OH  TYR A 136     -40.021  -4.830  77.318  1.00  0.00           O  
ATOM   2035  HH  TYR A 136     -39.494  -4.553  78.326  1.00  0.00           H  
ATOM   2036  N   GLY A 137     -40.154  -6.498  68.720  1.00  0.00           N  
ATOM   2037  H   GLY A 137     -40.476  -5.904  70.537  1.00  0.00           H  
ATOM   2038  CA  GLY A 137     -39.693  -6.738  67.359  1.00  0.00           C  
ATOM   2039  HA2 GLY A 137     -40.846  -7.115  65.525  1.00  0.00           H  
ATOM   2040  HA3 GLY A 137     -39.533  -6.926  65.471  1.00  0.00           H  
ATOM   2041  C   GLY A 137     -38.208  -6.407  67.202  1.00  0.00           C  
ATOM   2042  O   GLY A 137     -37.669  -5.582  67.944  1.00  0.00           O  
ATOM   2043  N   GLU A 138     -37.556  -7.007  66.235  1.00  0.00           N  
ATOM   2044  H   GLU A 138     -38.606  -7.315  65.838  1.00  0.00           H  
ATOM   2045  CA  GLU A 138     -36.112  -6.858  66.021  1.00  0.00           C  
ATOM   2046  HA  GLU A 138     -35.350  -6.946  66.896  1.00  0.00           H  
ATOM   2047  C   GLU A 138     -35.677  -5.389  65.859  1.00  0.00           C  
ATOM   2048  O   GLU A 138     -34.673  -4.964  66.421  1.00  0.00           O  
ATOM   2049  CB  GLU A 138     -35.732  -7.698  64.799  1.00  0.00           C  
ATOM   2050  HB2 GLU A 138     -36.386  -7.309  63.848  1.00  0.00           H  
ATOM   2051  HB3 GLU A 138     -36.686  -8.440  64.643  1.00  0.00           H  
ATOM   2052  CG  GLU A 138     -34.218  -7.903  64.688  1.00  0.00           C  
ATOM   2053  HG2 GLU A 138     -33.939  -7.404  65.771  1.00  0.00           H  
ATOM   2054  HG3 GLU A 138     -33.049  -7.584  64.852  1.00  0.00           H  
ATOM   2055  CD  GLU A 138     -33.831  -8.862  63.560  1.00  0.00           C  
ATOM   2056  OE1 GLU A 138     -32.707  -9.402  63.649  1.00  0.00           O  
ATOM   2057  OE2 GLU A 138     -34.659  -9.051  62.649  1.00  0.00           O  
ATOM   2058  N   ARG A 139     -36.487  -4.582  65.181  1.00  0.00           N  
ATOM   2059  H   ARG A 139     -37.407  -5.212  64.839  1.00  0.00           H  
ATOM   2060  CA  ARG A 139     -36.242  -3.136  64.992  1.00  0.00           C  
ATOM   2061  HA  ARG A 139     -35.100  -2.894  64.968  1.00  0.00           H  
ATOM   2062  C   ARG A 139     -36.580  -2.268  66.211  1.00  0.00           C  
ATOM   2063  O   ARG A 139     -36.382  -1.058  66.165  1.00  0.00           O  
ATOM   2064  CB  ARG A 139     -37.015  -2.636  63.763  1.00  0.00           C  
ATOM   2065  HB2 ARG A 139     -37.268  -1.524  63.320  1.00  0.00           H  
ATOM   2066  HB3 ARG A 139     -37.864  -1.974  64.341  1.00  0.00           H  
ATOM   2067  CG  ARG A 139     -36.552  -3.302  62.461  1.00  0.00           C  
ATOM   2068  HG2 ARG A 139     -35.775  -4.088  61.936  1.00  0.00           H  
ATOM   2069  HG3 ARG A 139     -35.613  -3.647  63.173  1.00  0.00           H  
ATOM   2070  CD  ARG A 139     -37.270  -2.645  61.279  1.00  0.00           C  
ATOM   2071  HD2 ARG A 139     -38.250  -2.129  61.793  1.00  0.00           H  
ATOM   2072  HD3 ARG A 139     -37.109  -1.504  61.682  1.00  0.00           H  
ATOM   2073  NE  ARG A 139     -36.882  -3.264  60.001  1.00  0.00           N  
ATOM   2074  HE  ARG A 139     -35.900  -3.876  60.128  1.00  0.00           H  
ATOM   2075  CZ  ARG A 139     -37.314  -2.918  58.795  1.00  0.00           C  
ATOM   2076  NH1 ARG A 139     -38.158  -1.934  58.626  1.00  0.00           N  
ATOM   2077 HH11 ARG A 139     -38.503  -0.817  58.279  1.00  0.00           H  
ATOM   2078 HH12 ARG A 139     -38.693  -1.236  59.470  1.00  0.00           H  
ATOM   2079  NH2 ARG A 139     -36.899  -3.566  57.741  1.00  0.00           N  
ATOM   2080 HH21 ARG A 139     -35.899  -3.434  57.048  1.00  0.00           H  
ATOM   2081 HH22 ARG A 139     -36.641  -4.583  57.112  1.00  0.00           H  
ATOM   2082  N   GLN A 140     -37.137  -2.853  67.259  1.00  0.00           N  
ATOM   2083  H   GLN A 140     -36.584  -3.759  67.732  1.00  0.00           H  
ATOM   2084  CA  GLN A 140     -37.563  -2.145  68.472  1.00  0.00           C  
ATOM   2085  HA  GLN A 140     -37.495  -0.980  68.531  1.00  0.00           H  
ATOM   2086  C   GLN A 140     -36.589  -2.352  69.638  1.00  0.00           C  
ATOM   2087  O   GLN A 140     -36.875  -1.941  70.761  1.00  0.00           O  
ATOM   2088  CB  GLN A 140     -38.988  -2.574  68.851  1.00  0.00           C  
ATOM   2089  HB2 GLN A 140     -38.621  -3.249  69.801  1.00  0.00           H  
ATOM   2090  HB3 GLN A 140     -39.663  -2.438  69.860  1.00  0.00           H  
ATOM   2091  CG  GLN A 140     -40.028  -2.229  67.776  1.00  0.00           C  
ATOM   2092  HG2 GLN A 140     -39.583  -0.317  67.204  1.00  0.00           H  
ATOM   2093  HG3 GLN A 140     -39.850  -1.050  65.866  1.00  0.00           H  
ATOM   2094  CD  GLN A 140     -41.440  -2.699  68.151  1.00  0.00           C  
ATOM   2095  NE2 GLN A 140     -42.445  -2.271  67.420  1.00  0.00           N  
ATOM   2096 HE21 GLN A 140     -44.217  -1.208  66.520  1.00  0.00           H  
ATOM   2097 HE22 GLN A 140     -43.378  -0.741  65.919  1.00  0.00           H  
ATOM   2098  OE1 GLN A 140     -41.668  -3.457  69.078  1.00  0.00           O  
ATOM   2099  N   LEU A 141     -35.464  -2.997  69.382  1.00  0.00           N  
ATOM   2100  H   LEU A 141     -35.024  -3.288  68.345  1.00  0.00           H  
ATOM   2101  CA  LEU A 141     -34.430  -3.218  70.380  1.00  0.00           C  
ATOM   2102  HA  LEU A 141     -34.598  -3.164  71.530  1.00  0.00           H  
ATOM   2103  C   LEU A 141     -33.735  -1.894  70.706  1.00  0.00           C  
ATOM   2104  O   LEU A 141     -33.027  -1.319  69.885  1.00  0.00           O  
ATOM   2105  CB  LEU A 141     -33.445  -4.291  69.890  1.00  0.00           C  
ATOM   2106  HB2 LEU A 141     -32.635  -3.712  70.597  1.00  0.00           H  
ATOM   2107  HB3 LEU A 141     -32.287  -4.347  69.505  1.00  0.00           H  
ATOM   2108  CG  LEU A 141     -34.082  -5.670  69.635  1.00  0.00           C  
ATOM   2109  HG  LEU A 141     -34.555  -5.134  68.795  1.00  0.00           H  
ATOM   2110  CD1 LEU A 141     -33.021  -6.641  69.128  1.00  0.00           C  
ATOM   2111 HD11 LEU A 141     -31.815  -6.602  69.557  1.00  0.00           H  
ATOM   2112 HD12 LEU A 141     -32.430  -7.721  69.231  1.00  0.00           H  
ATOM   2113 HD13 LEU A 141     -32.173  -6.815  68.223  1.00  0.00           H  
ATOM   2114  CD2 LEU A 141     -34.710  -6.262  70.894  1.00  0.00           C  
ATOM   2115 HD21 LEU A 141     -35.089  -5.487  71.808  1.00  0.00           H  
ATOM   2116 HD22 LEU A 141     -34.148  -6.487  71.990  1.00  0.00           H  
ATOM   2117 HD23 LEU A 141     -35.438  -6.790  71.772  1.00  0.00           H  
ATOM   2118  N   THR A 142     -33.955  -1.424  71.930  1.00  0.00           N  
ATOM   2119  H   THR A 142     -34.281  -1.944  72.924  1.00  0.00           H  
ATOM   2120  CA  THR A 142     -33.367  -0.180  72.424  1.00  0.00           C  
ATOM   2121  HA  THR A 142     -32.703   0.475  71.723  1.00  0.00           H  
ATOM   2122  C   THR A 142     -32.453  -0.458  73.615  1.00  0.00           C  
ATOM   2123  O   THR A 142     -32.708  -1.399  74.377  1.00  0.00           O  
ATOM   2124  CB  THR A 142     -34.441   0.854  72.796  1.00  0.00           C  
ATOM   2125  HB  THR A 142     -34.003   1.631  73.552  1.00  0.00           H  
ATOM   2126  CG2 THR A 142     -35.147   1.410  71.565  1.00  0.00           C  
ATOM   2127 HG21 THR A 142     -34.939   2.569  71.731  1.00  0.00           H  
ATOM   2128 HG22 THR A 142     -36.111   1.763  70.989  1.00  0.00           H  
ATOM   2129 HG23 THR A 142     -35.030   2.247  70.440  1.00  0.00           H  
ATOM   2130  OG1 THR A 142     -35.429   0.306  73.632  1.00  0.00           O  
ATOM   2131  HG1 THR A 142     -35.796   0.136  74.732  1.00  0.00           H  
ATOM   2132  N   PRO A 143     -31.410   0.349  73.812  1.00  0.00           N  
ATOM   2133  CA  PRO A 143     -30.531   0.207  74.965  1.00  0.00           C  
ATOM   2134  HA  PRO A 143     -29.732  -0.441  75.488  1.00  0.00           H  
ATOM   2135  C   PRO A 143     -31.303   0.218  76.289  1.00  0.00           C  
ATOM   2136  O   PRO A 143     -32.252   0.982  76.473  1.00  0.00           O  
ATOM   2137  CB  PRO A 143     -29.546   1.377  74.876  1.00  0.00           C  
ATOM   2138  HB2 PRO A 143     -28.591   1.389  75.632  1.00  0.00           H  
ATOM   2139  HB3 PRO A 143     -29.376   2.439  75.458  1.00  0.00           H  
ATOM   2140  CG  PRO A 143     -29.520   1.715  73.390  1.00  0.00           C  
ATOM   2141  HG2 PRO A 143     -28.309   1.771  73.579  1.00  0.00           H  
ATOM   2142  HG3 PRO A 143     -29.021   2.720  72.888  1.00  0.00           H  
ATOM   2143  CD  PRO A 143     -30.941   1.421  72.944  1.00  0.00           C  
ATOM   2144  HD2 PRO A 143     -31.122   2.638  72.942  1.00  0.00           H  
ATOM   2145  HD3 PRO A 143     -31.153   1.847  71.812  1.00  0.00           H  
ATOM   2146  N   GLY A 144     -30.874  -0.630  77.235  1.00  0.00           N  
ATOM   2147  H   GLY A 144     -29.720  -0.683  77.280  1.00  0.00           H  
ATOM   2148  CA  GLY A 144     -31.514  -0.781  78.546  1.00  0.00           C  
ATOM   2149  HA2 GLY A 144     -31.478  -0.314  79.672  1.00  0.00           H  
ATOM   2150  HA3 GLY A 144     -30.636   0.037  78.764  1.00  0.00           H  
ATOM   2151  C   GLY A 144     -32.679  -1.776  78.585  1.00  0.00           C  
ATOM   2152  O   GLY A 144     -33.173  -2.080  79.671  1.00  0.00           O  
ATOM   2153  N   LEU A 145     -33.097  -2.307  77.453  1.00  0.00           N  
ATOM   2154  H   LEU A 145     -32.457  -1.578  76.820  1.00  0.00           H  
ATOM   2155  CA  LEU A 145     -34.129  -3.340  77.396  1.00  0.00           C  
ATOM   2156  HA  LEU A 145     -34.435  -2.564  78.209  1.00  0.00           H  
ATOM   2157  C   LEU A 145     -33.611  -4.661  77.980  1.00  0.00           C  
ATOM   2158  O   LEU A 145     -32.511  -5.101  77.667  1.00  0.00           O  
ATOM   2159  CB  LEU A 145     -34.596  -3.529  75.946  1.00  0.00           C  
ATOM   2160  HB2 LEU A 145     -33.995  -3.583  74.887  1.00  0.00           H  
ATOM   2161  HB3 LEU A 145     -33.381  -3.518  76.016  1.00  0.00           H  
ATOM   2162  CG  LEU A 145     -36.118  -3.414  75.786  1.00  0.00           C  
ATOM   2163  HG  LEU A 145     -36.432  -3.362  76.905  1.00  0.00           H  
ATOM   2164  CD1 LEU A 145     -36.499  -2.110  75.108  1.00  0.00           C  
ATOM   2165 HD11 LEU A 145     -36.589  -0.514  75.087  1.00  0.00           H  
ATOM   2166 HD12 LEU A 145     -37.169  -1.425  74.465  1.00  0.00           H  
ATOM   2167 HD13 LEU A 145     -35.778  -1.306  74.919  1.00  0.00           H  
ATOM   2168  CD2 LEU A 145     -36.637  -4.556  74.935  1.00  0.00           C  
ATOM   2169 HD21 LEU A 145     -37.295  -5.675  75.103  1.00  0.00           H  
ATOM   2170 HD22 LEU A 145     -35.903  -5.502  74.693  1.00  0.00           H  
ATOM   2171 HD23 LEU A 145     -37.242  -5.000  73.965  1.00  0.00           H  
ATOM   2172  N   ASN A 146     -34.432  -5.321  78.785  1.00  0.00           N  
ATOM   2173  H   ASN A 146     -34.869  -4.456  79.429  1.00  0.00           H  
ATOM   2174  CA  ASN A 146     -34.158  -6.678  79.246  1.00  0.00           C  
ATOM   2175  HA  ASN A 146     -33.090  -6.442  79.642  1.00  0.00           H  
ATOM   2176  C   ASN A 146     -34.779  -7.687  78.281  1.00  0.00           C  
ATOM   2177  O   ASN A 146     -36.001  -7.712  78.098  1.00  0.00           O  
ATOM   2178  CB  ASN A 146     -34.676  -6.874  80.677  1.00  0.00           C  
ATOM   2179  HB2 ASN A 146     -35.527  -6.664  81.532  1.00  0.00           H  
ATOM   2180  HB3 ASN A 146     -35.218  -7.936  80.954  1.00  0.00           H  
ATOM   2181  CG  ASN A 146     -33.822  -6.179  81.727  1.00  0.00           C  
ATOM   2182  ND2 ASN A 146     -34.417  -5.832  82.851  1.00  0.00           N  
ATOM   2183 HD21 ASN A 146     -34.358  -5.768  84.069  1.00  0.00           H  
ATOM   2184 HD22 ASN A 146     -34.732  -4.752  83.326  1.00  0.00           H  
ATOM   2185  OD1 ASN A 146     -32.640  -5.961  81.590  1.00  0.00           O  
ATOM   2186  N   LEU A 147     -33.932  -8.531  77.718  1.00  0.00           N  
ATOM   2187  H   LEU A 147     -33.036  -8.007  78.250  1.00  0.00           H  
ATOM   2188  CA  LEU A 147     -34.330  -9.620  76.840  1.00  0.00           C  
ATOM   2189  HA  LEU A 147     -35.267  -8.916  76.898  1.00  0.00           H  
ATOM   2190  C   LEU A 147     -34.224 -10.953  77.578  1.00  0.00           C  
ATOM   2191  O   LEU A 147     -33.257 -11.204  78.298  1.00  0.00           O  
ATOM   2192  CB  LEU A 147     -33.459  -9.621  75.575  1.00  0.00           C  
ATOM   2193  HB2 LEU A 147     -32.383  -9.898  75.069  1.00  0.00           H  
ATOM   2194  HB3 LEU A 147     -32.587  -9.960  76.360  1.00  0.00           H  
ATOM   2195  CG  LEU A 147     -33.560  -8.344  74.720  1.00  0.00           C  
ATOM   2196  HG  LEU A 147     -33.090  -7.611  75.491  1.00  0.00           H  
ATOM   2197  CD1 LEU A 147     -32.635  -8.482  73.517  1.00  0.00           C  
ATOM   2198 HD11 LEU A 147     -31.401  -8.680  73.730  1.00  0.00           H  
ATOM   2199 HD12 LEU A 147     -31.974  -9.009  72.597  1.00  0.00           H  
ATOM   2200 HD13 LEU A 147     -31.975  -7.597  72.920  1.00  0.00           H  
ATOM   2201  CD2 LEU A 147     -34.979  -8.086  74.219  1.00  0.00           C  
ATOM   2202 HD21 LEU A 147     -35.245  -6.960  73.744  1.00  0.00           H  
ATOM   2203 HD22 LEU A 147     -35.851  -7.564  74.948  1.00  0.00           H  
ATOM   2204 HD23 LEU A 147     -36.091  -8.096  73.614  1.00  0.00           H  
ATOM   2205  N   LEU A 148     -35.208 -11.813  77.377  1.00  0.00           N  
ATOM   2206  H   LEU A 148     -35.987 -11.050  76.970  1.00  0.00           H  
ATOM   2207  CA  LEU A 148     -35.109 -13.212  77.761  1.00  0.00           C  
ATOM   2208  HA  LEU A 148     -34.463 -12.973  78.699  1.00  0.00           H  
ATOM   2209  C   LEU A 148     -34.231 -13.940  76.739  1.00  0.00           C  
ATOM   2210  O   LEU A 148     -34.505 -13.878  75.537  1.00  0.00           O  
ATOM   2211  CB  LEU A 148     -36.523 -13.814  77.847  1.00  0.00           C  
ATOM   2212  HB2 LEU A 148     -36.708 -12.821  78.540  1.00  0.00           H  
ATOM   2213  HB3 LEU A 148     -37.313 -13.047  77.311  1.00  0.00           H  
ATOM   2214  CG  LEU A 148     -36.543 -15.300  78.260  1.00  0.00           C  
ATOM   2215  HG  LEU A 148     -35.564 -15.777  77.850  1.00  0.00           H  
ATOM   2216  CD1 LEU A 148     -36.118 -15.483  79.717  1.00  0.00           C  
ATOM   2217 HD11 LEU A 148     -35.908 -14.615  80.602  1.00  0.00           H  
ATOM   2218 HD12 LEU A 148     -36.220 -15.888  80.905  1.00  0.00           H  
ATOM   2219 HD13 LEU A 148     -35.008 -15.649  80.276  1.00  0.00           H  
ATOM   2220  CD2 LEU A 148     -37.951 -15.864  78.115  1.00  0.00           C  
ATOM   2221 HD21 LEU A 148     -38.855 -16.668  77.721  1.00  0.00           H  
ATOM   2222 HD22 LEU A 148     -39.053 -15.282  77.960  1.00  0.00           H  
ATOM   2223 HD23 LEU A 148     -38.681 -16.170  79.087  1.00  0.00           H  
ATOM   2224  N   VAL A 149     -33.219 -14.649  77.230  1.00  0.00           N  
ATOM   2225  H   VAL A 149     -33.040 -14.123  78.253  1.00  0.00           H  
ATOM   2226  CA  VAL A 149     -32.317 -15.457  76.405  1.00  0.00           C  
ATOM   2227  HA  VAL A 149     -32.247 -14.764  75.472  1.00  0.00           H  
ATOM   2228  C   VAL A 149     -32.464 -16.918  76.814  1.00  0.00           C  
ATOM   2229  O   VAL A 149     -31.928 -17.321  77.847  1.00  0.00           O  
ATOM   2230  CB  VAL A 149     -30.862 -14.972  76.517  1.00  0.00           C  
ATOM   2231  HB  VAL A 149     -30.328 -14.877  77.547  1.00  0.00           H  
ATOM   2232  CG1 VAL A 149     -29.967 -15.756  75.561  1.00  0.00           C  
ATOM   2233 HG11 VAL A 149     -29.338 -15.487  74.503  1.00  0.00           H  
ATOM   2234 HG12 VAL A 149     -29.400 -16.803  75.150  1.00  0.00           H  
ATOM   2235 HG13 VAL A 149     -28.728 -15.695  75.809  1.00  0.00           H  
ATOM   2236  CG2 VAL A 149     -30.743 -13.484  76.178  1.00  0.00           C  
ATOM   2237 HG21 VAL A 149     -29.785 -12.687  76.003  1.00  0.00           H  
ATOM   2238 HG22 VAL A 149     -31.055 -12.353  75.737  1.00  0.00           H  
ATOM   2239 HG23 VAL A 149     -30.666 -12.583  77.052  1.00  0.00           H  
ATOM   2240  N   PRO A 150     -33.208 -17.726  76.051  1.00  0.00           N  
ATOM   2241  CA  PRO A 150     -33.326 -19.149  76.304  1.00  0.00           C  
ATOM   2242  HA  PRO A 150     -33.405 -18.896  77.438  1.00  0.00           H  
ATOM   2243  C   PRO A 150     -32.058 -19.874  75.852  1.00  0.00           C  
ATOM   2244  O   PRO A 150     -31.767 -19.958  74.656  1.00  0.00           O  
ATOM   2245  CB  PRO A 150     -34.576 -19.581  75.535  1.00  0.00           C  
ATOM   2246  HB2 PRO A 150     -35.623 -19.963  76.041  1.00  0.00           H  
ATOM   2247  HB3 PRO A 150     -34.422 -20.701  76.011  1.00  0.00           H  
ATOM   2248  CG  PRO A 150     -34.645 -18.603  74.366  1.00  0.00           C  
ATOM   2249  HG2 PRO A 150     -34.802 -18.025  73.303  1.00  0.00           H  
ATOM   2250  HG3 PRO A 150     -34.566 -19.312  73.376  1.00  0.00           H  
ATOM   2251  CD  PRO A 150     -34.032 -17.320  74.925  1.00  0.00           C  
ATOM   2252  HD2 PRO A 150     -33.982 -16.156  74.971  1.00  0.00           H  
ATOM   2253  HD3 PRO A 150     -34.123 -16.334  75.079  1.00  0.00           H  
ATOM   2254  N   LEU A 151     -31.306 -20.413  76.807  1.00  0.00           N  
ATOM   2255  H   LEU A 151     -31.459 -20.019  77.896  1.00  0.00           H  
ATOM   2256  CA  LEU A 151     -30.086 -21.162  76.529  1.00  0.00           C  
ATOM   2257  HA  LEU A 151     -29.388 -20.394  75.991  1.00  0.00           H  
ATOM   2258  C   LEU A 151     -30.415 -22.609  76.176  1.00  0.00           C  
ATOM   2259  O   LEU A 151     -31.231 -23.250  76.840  1.00  0.00           O  
ATOM   2260  CB  LEU A 151     -29.133 -21.093  77.733  1.00  0.00           C  
ATOM   2261  HB2 LEU A 151     -28.812 -22.241  78.014  1.00  0.00           H  
ATOM   2262  HB3 LEU A 151     -28.371 -21.182  78.656  1.00  0.00           H  
ATOM   2263  CG  LEU A 151     -28.743 -19.670  78.162  1.00  0.00           C  
ATOM   2264  HG  LEU A 151     -29.554 -18.873  78.409  1.00  0.00           H  
ATOM   2265  CD1 LEU A 151     -27.819 -19.736  79.372  1.00  0.00           C  
ATOM   2266 HD11 LEU A 151     -26.894 -19.041  79.874  1.00  0.00           H  
ATOM   2267 HD12 LEU A 151     -27.978 -19.513  80.599  1.00  0.00           H  
ATOM   2268 HD13 LEU A 151     -27.024 -20.360  80.103  1.00  0.00           H  
ATOM   2269  CD2 LEU A 151     -28.022 -18.909  77.052  1.00  0.00           C  
ATOM   2270 HD21 LEU A 151     -27.430 -17.827  77.313  1.00  0.00           H  
ATOM   2271 HD22 LEU A 151     -26.951 -18.650  76.477  1.00  0.00           H  
ATOM   2272 HD23 LEU A 151     -28.130 -18.041  76.150  1.00  0.00           H  
ATOM   2273  N   ARG A 152     -29.746 -23.118  75.151  1.00  0.00           N  
ATOM   2274  H   ARG A 152     -28.979 -22.240  75.193  1.00  0.00           H  
ATOM   2275  CA  ARG A 152     -29.937 -24.491  74.679  1.00  0.00           C  
ATOM   2276  HA  ARG A 152     -31.102 -24.562  74.725  1.00  0.00           H  
ATOM   2277  C   ARG A 152     -29.309 -25.487  75.645  1.00  0.00           C  
ATOM   2278  O   ARG A 152     -28.092 -25.563  75.783  1.00  0.00           O  
ATOM   2279  CB  ARG A 152     -29.382 -24.663  73.265  1.00  0.00           C  
ATOM   2280  HB2 ARG A 152     -28.304 -25.095  73.376  1.00  0.00           H  
ATOM   2281  HB3 ARG A 152     -28.476 -25.085  73.301  1.00  0.00           H  
ATOM   2282  CG  ARG A 152     -30.120 -23.796  72.233  1.00  0.00           C  
ATOM   2283  HG2 ARG A 152     -30.126 -22.621  72.583  1.00  0.00           H  
ATOM   2284  HG3 ARG A 152     -31.217 -23.433  72.642  1.00  0.00           H  
ATOM   2285  CD  ARG A 152     -29.583 -24.044  70.821  1.00  0.00           C  
ATOM   2286  HD2 ARG A 152     -29.402 -23.087  70.085  1.00  0.00           H  
ATOM   2287  HD3 ARG A 152     -28.461 -23.565  70.846  1.00  0.00           H  
ATOM   2288  NE  ARG A 152     -30.013 -25.340  70.272  1.00  0.00           N  
ATOM   2289  HE  ARG A 152     -29.091 -25.751  70.851  1.00  0.00           H  
ATOM   2290  CZ  ARG A 152     -31.089 -25.568  69.523  1.00  0.00           C  
ATOM   2291  NH1 ARG A 152     -31.919 -24.621  69.191  1.00  0.00           N  
ATOM   2292 HH11 ARG A 152     -32.888 -23.934  68.902  1.00  0.00           H  
ATOM   2293 HH12 ARG A 152     -31.850 -23.489  69.649  1.00  0.00           H  
ATOM   2294  NH2 ARG A 152     -31.354 -26.758  69.084  1.00  0.00           N  
ATOM   2295 HH21 ARG A 152     -31.526 -27.495  68.121  1.00  0.00           H  
ATOM   2296 HH22 ARG A 152     -31.310 -27.936  69.416  1.00  0.00           H  
ATOM   2297  N   CYS A 153     -30.149 -26.277  76.272  1.00  0.00           N  
ATOM   2298  H   CYS A 153     -31.085 -25.589  76.320  1.00  0.00           H  
ATOM   2299  CA  CYS A 153     -29.756 -27.397  77.115  1.00  0.00           C  
ATOM   2300  HA  CYS A 153     -28.617 -27.614  77.231  1.00  0.00           H  
ATOM   2301  C   CYS A 153     -30.745 -28.543  76.913  1.00  0.00           C  
ATOM   2302  O   CYS A 153     -31.831 -28.343  76.366  1.00  0.00           O  
ATOM   2303  CB  CYS A 153     -29.683 -26.932  78.577  1.00  0.00           C  
ATOM   2304  HB2 CYS A 153     -29.258 -26.533  79.648  1.00  0.00           H  
ATOM   2305  HB3 CYS A 153     -28.468 -26.907  78.684  1.00  0.00           H  
ATOM   2306  SG  CYS A 153     -31.280 -26.416  79.267  1.00  0.00           S  
ATOM   2307  N   ALA A 154     -30.377 -29.743  77.354  1.00  0.00           N  
ATOM   2308  H   ALA A 154     -29.302 -29.503  77.723  1.00  0.00           H  
ATOM   2309  CA  ALA A 154     -31.266 -30.892  77.314  1.00  0.00           C  
ATOM   2310  HA  ALA A 154     -32.002 -30.383  77.759  1.00  0.00           H  
ATOM   2311  C   ALA A 154     -31.052 -31.796  78.526  1.00  0.00           C  
ATOM   2312  O   ALA A 154     -29.999 -31.781  79.167  1.00  0.00           O  
ATOM   2313  CB  ALA A 154     -31.077 -31.644  75.993  1.00  0.00           C  
ATOM   2314  HB1 ALA A 154     -30.894 -31.235  74.892  1.00  0.00           H  
ATOM   2315  HB2 ALA A 154     -31.019 -32.528  75.155  1.00  0.00           H  
ATOM   2316  HB3 ALA A 154     -29.841 -31.819  75.433  1.00  0.00           H  
ATOM   2317  N   CYS A 155     -32.061 -32.602  78.822  1.00  0.00           N  
ATOM   2318  H   CYS A 155     -32.832 -31.822  78.433  1.00  0.00           H  
ATOM   2319  CA  CYS A 155     -31.990 -33.656  79.821  1.00  0.00           C  
ATOM   2320  HA  CYS A 155     -31.063 -33.454  80.495  1.00  0.00           H  
ATOM   2321  C   CYS A 155     -31.818 -35.018  79.135  1.00  0.00           C  
ATOM   2322  O   CYS A 155     -32.367 -35.222  78.050  1.00  0.00           O  
ATOM   2323  CB  CYS A 155     -33.238 -33.611  80.700  1.00  0.00           C  
ATOM   2324  HB2 CYS A 155     -33.161 -34.816  80.858  1.00  0.00           H  
ATOM   2325  HB3 CYS A 155     -34.293 -34.047  81.139  1.00  0.00           H  
ATOM   2326  SG  CYS A 155     -33.296 -32.127  81.739  1.00  0.00           S  
ATOM   2327  N   PRO A 156     -31.078 -35.944  79.755  1.00  0.00           N  
ATOM   2328  CA  PRO A 156     -30.871 -37.257  79.163  1.00  0.00           C  
ATOM   2329  HA  PRO A 156     -30.121 -37.009  78.552  1.00  0.00           H  
ATOM   2330  C   PRO A 156     -32.196 -38.007  79.015  1.00  0.00           C  
ATOM   2331  O   PRO A 156     -33.032 -38.035  79.919  1.00  0.00           O  
ATOM   2332  CB  PRO A 156     -29.871 -37.977  80.068  1.00  0.00           C  
ATOM   2333  HB2 PRO A 156     -28.682 -38.031  80.343  1.00  0.00           H  
ATOM   2334  HB3 PRO A 156     -29.437 -39.117  80.144  1.00  0.00           H  
ATOM   2335  CG  PRO A 156     -29.955 -37.231  81.392  1.00  0.00           C  
ATOM   2336  HG2 PRO A 156     -28.941 -37.335  82.077  1.00  0.00           H  
ATOM   2337  HG3 PRO A 156     -30.211 -37.422  82.578  1.00  0.00           H  
ATOM   2338  CD  PRO A 156     -30.387 -35.823  81.014  1.00  0.00           C  
ATOM   2339  HD2 PRO A 156     -30.555 -34.637  81.272  1.00  0.00           H  
ATOM   2340  HD3 PRO A 156     -29.614 -35.355  81.846  1.00  0.00           H  
ATOM   2341  N   THR A 157     -32.355 -38.628  77.866  1.00  0.00           N  
ATOM   2342  H   THR A 157     -31.409 -38.096  77.431  1.00  0.00           H  
ATOM   2343  CA  THR A 157     -33.517 -39.469  77.576  1.00  0.00           C  
ATOM   2344  HA  THR A 157     -34.011 -38.637  78.245  1.00  0.00           H  
ATOM   2345  C   THR A 157     -33.472 -40.760  78.391  1.00  0.00           C  
ATOM   2346  O   THR A 157     -32.434 -41.154  78.932  1.00  0.00           O  
ATOM   2347  CB  THR A 157     -33.615 -39.799  76.080  1.00  0.00           C  
ATOM   2348  HB  THR A 157     -34.612 -40.401  75.988  1.00  0.00           H  
ATOM   2349  CG2 THR A 157     -33.670 -38.554  75.204  1.00  0.00           C  
ATOM   2350 HG21 THR A 157     -32.825 -37.656  75.434  1.00  0.00           H  
ATOM   2351 HG22 THR A 157     -33.400 -37.967  74.137  1.00  0.00           H  
ATOM   2352 HG23 THR A 157     -34.213 -37.414  75.023  1.00  0.00           H  
ATOM   2353  OG1 THR A 157     -32.517 -40.579  75.675  1.00  0.00           O  
ATOM   2354  HG1 THR A 157     -31.384 -40.717  75.932  1.00  0.00           H  
ATOM   2355  N   ALA A 158     -34.584 -41.475  78.453  1.00  0.00           N  
ATOM   2356  H   ALA A 158     -35.122 -40.455  78.277  1.00  0.00           H  
ATOM   2357  CA  ALA A 158     -34.633 -42.786  79.093  1.00  0.00           C  
ATOM   2358  HA  ALA A 158     -34.165 -42.474  80.117  1.00  0.00           H  
ATOM   2359  C   ALA A 158     -33.598 -43.751  78.491  1.00  0.00           C  
ATOM   2360  O   ALA A 158     -32.917 -44.470  79.220  1.00  0.00           O  
ATOM   2361  CB  ALA A 158     -36.055 -43.332  78.961  1.00  0.00           C  
ATOM   2362  HB1 ALA A 158     -36.409 -44.123  79.827  1.00  0.00           H  
ATOM   2363  HB2 ALA A 158     -37.337 -43.129  79.433  1.00  0.00           H  
ATOM   2364  HB3 ALA A 158     -36.994 -43.705  78.332  1.00  0.00           H  
ATOM   2365  N   LYS A 159     -33.416 -43.701  77.175  1.00  0.00           N  
ATOM   2366  H   LYS A 159     -33.704 -42.638  76.789  1.00  0.00           H  
ATOM   2367  CA  LYS A 159     -32.442 -44.533  76.463  1.00  0.00           C  
ATOM   2368  HA  LYS A 159     -32.066 -45.523  76.952  1.00  0.00           H  
ATOM   2369  C   LYS A 159     -31.001 -44.188  76.858  1.00  0.00           C  
ATOM   2370  O   LYS A 159     -30.225 -45.080  77.189  1.00  0.00           O  
ATOM   2371  CB  LYS A 159     -32.680 -44.391  74.948  1.00  0.00           C  
ATOM   2372  HB2 LYS A 159     -33.517 -43.501  74.852  1.00  0.00           H  
ATOM   2373  HB3 LYS A 159     -32.249 -43.245  74.983  1.00  0.00           H  
ATOM   2374  CG  LYS A 159     -32.175 -45.603  74.147  1.00  0.00           C  
ATOM   2375  HG2 LYS A 159     -31.773 -45.779  75.304  1.00  0.00           H  
ATOM   2376  HG3 LYS A 159     -31.303 -46.466  74.233  1.00  0.00           H  
ATOM   2377  CD  LYS A 159     -32.311 -45.354  72.639  1.00  0.00           C  
ATOM   2378  HD2 LYS A 159     -33.008 -44.557  73.080  1.00  0.00           H  
ATOM   2379  HD3 LYS A 159     -31.991 -44.339  72.070  1.00  0.00           H  
ATOM   2380  CE  LYS A 159     -31.853 -46.564  71.817  1.00  0.00           C  
ATOM   2381  HE2 LYS A 159     -31.822 -47.768  72.046  1.00  0.00           H  
ATOM   2382  HE3 LYS A 159     -30.972 -46.912  72.589  1.00  0.00           H  
ATOM   2383  NZ  LYS A 159     -31.614 -46.212  70.391  1.00  0.00           N  
ATOM   2384  HZ1 LYS A 159     -30.970 -46.318  69.317  1.00  0.00           H  
ATOM   2385  HZ2 LYS A 159     -31.673 -45.182  69.675  1.00  0.00           H  
ATOM   2386  HZ3 LYS A 159     -30.509 -45.623  70.334  1.00  0.00           H  
ATOM   2387  N   GLN A 160     -30.669 -42.909  76.916  1.00  0.00           N  
ATOM   2388  H   GLN A 160     -31.208 -41.898  77.148  1.00  0.00           H  
ATOM   2389  CA  GLN A 160     -29.352 -42.432  77.349  1.00  0.00           C  
ATOM   2390  HA  GLN A 160     -28.291 -42.808  77.049  1.00  0.00           H  
ATOM   2391  C   GLN A 160     -29.080 -42.765  78.822  1.00  0.00           C  
ATOM   2392  O   GLN A 160     -27.995 -43.230  79.166  1.00  0.00           O  
ATOM   2393  CB  GLN A 160     -29.262 -40.918  77.133  1.00  0.00           C  
ATOM   2394  HB2 GLN A 160     -28.583 -40.595  78.090  1.00  0.00           H  
ATOM   2395  HB3 GLN A 160     -29.776 -40.118  77.898  1.00  0.00           H  
ATOM   2396  CG  GLN A 160     -29.096 -40.539  75.656  1.00  0.00           C  
ATOM   2397  HG2 GLN A 160     -28.078 -40.480  74.987  1.00  0.00           H  
ATOM   2398  HG3 GLN A 160     -28.891 -41.514  74.949  1.00  0.00           H  
ATOM   2399  CD  GLN A 160     -29.258 -39.044  75.415  1.00  0.00           C  
ATOM   2400  NE2 GLN A 160     -28.572 -38.489  74.443  1.00  0.00           N  
ATOM   2401 HE21 GLN A 160     -27.550 -37.844  74.579  1.00  0.00           H  
ATOM   2402 HE22 GLN A 160     -28.164 -37.922  73.442  1.00  0.00           H  
ATOM   2403  OE1 GLN A 160     -30.019 -38.367  76.083  1.00  0.00           O  
ATOM   2404  N   THR A 161     -30.083 -42.598  79.675  1.00  0.00           N  
ATOM   2405  H   THR A 161     -30.797 -41.682  79.609  1.00  0.00           H  
ATOM   2406  CA  THR A 161     -29.965 -42.925  81.105  1.00  0.00           C  
ATOM   2407  HA  THR A 161     -29.088 -42.331  81.589  1.00  0.00           H  
ATOM   2408  C   THR A 161     -29.724 -44.420  81.313  1.00  0.00           C  
ATOM   2409  O   THR A 161     -28.877 -44.805  82.113  1.00  0.00           O  
ATOM   2410  CB  THR A 161     -31.219 -42.484  81.873  1.00  0.00           C  
ATOM   2411  HB  THR A 161     -32.146 -43.098  81.513  1.00  0.00           H  
ATOM   2412  CG2 THR A 161     -31.016 -42.550  83.386  1.00  0.00           C  
ATOM   2413 HG21 THR A 161     -30.062 -42.194  83.937  1.00  0.00           H  
ATOM   2414 HG22 THR A 161     -30.998 -43.083  84.412  1.00  0.00           H  
ATOM   2415 HG23 THR A 161     -31.312 -41.820  84.284  1.00  0.00           H  
ATOM   2416  OG1 THR A 161     -31.554 -41.150  81.582  1.00  0.00           O  
ATOM   2417  HG1 THR A 161     -31.193 -40.077  81.878  1.00  0.00           H  
ATOM   2418  N   THR A 162     -30.408 -45.252  80.552  1.00  0.00           N  
ATOM   2419  H   THR A 162     -30.843 -44.230  80.210  1.00  0.00           H  
ATOM   2420  CA  THR A 162     -30.218 -46.713  80.590  1.00  0.00           C  
ATOM   2421  HA  THR A 162     -30.172 -46.816  81.584  1.00  0.00           H  
ATOM   2422  C   THR A 162     -28.824 -47.124  80.107  1.00  0.00           C  
ATOM   2423  O   THR A 162     -28.248 -48.074  80.633  1.00  0.00           O  
ATOM   2424  CB  THR A 162     -31.286 -47.429  79.751  1.00  0.00           C  
ATOM   2425  HB  THR A 162     -30.650 -46.750  79.045  1.00  0.00           H  
ATOM   2426  CG2 THR A 162     -31.357 -48.923  80.061  1.00  0.00           C  
ATOM   2427 HG21 THR A 162     -30.392 -49.717  79.962  1.00  0.00           H  
ATOM   2428 HG22 THR A 162     -31.622 -50.128  80.288  1.00  0.00           H  
ATOM   2429 HG23 THR A 162     -30.980 -49.368  81.172  1.00  0.00           H  
ATOM   2430  OG1 THR A 162     -32.575 -46.925  80.013  1.00  0.00           O  
ATOM   2431  HG1 THR A 162     -33.119 -46.230  80.782  1.00  0.00           H  
ATOM   2432  N   ALA A 163     -28.256 -46.381  79.173  1.00  0.00           N  
ATOM   2433  H   ALA A 163     -28.876 -45.401  79.045  1.00  0.00           H  
ATOM   2434  CA  ALA A 163     -26.886 -46.580  78.696  1.00  0.00           C  
ATOM   2435  HA  ALA A 163     -26.123 -47.435  78.916  1.00  0.00           H  
ATOM   2436  C   ALA A 163     -25.805 -46.063  79.674  1.00  0.00           C  
ATOM   2437  O   ALA A 163     -24.613 -46.186  79.399  1.00  0.00           O  
ATOM   2438  CB  ALA A 163     -26.761 -45.955  77.307  1.00  0.00           C  
ATOM   2439  HB1 ALA A 163     -25.889 -45.720  76.471  1.00  0.00           H  
ATOM   2440  HB2 ALA A 163     -26.331 -44.800  77.335  1.00  0.00           H  
ATOM   2441  HB3 ALA A 163     -27.199 -45.241  76.366  1.00  0.00           H  
ATOM   2442  N   GLY A 164     -26.203 -45.495  80.819  1.00  0.00           N  
ATOM   2443  H   GLY A 164     -27.223 -45.021  81.116  1.00  0.00           H  
ATOM   2444  CA  GLY A 164     -25.306 -45.023  81.876  1.00  0.00           C  
ATOM   2445  HA2 GLY A 164     -25.084 -45.891  82.709  1.00  0.00           H  
ATOM   2446  HA3 GLY A 164     -24.321 -44.783  82.560  1.00  0.00           H  
ATOM   2447  C   GLY A 164     -24.952 -43.538  81.812  1.00  0.00           C  
ATOM   2448  O   GLY A 164     -24.226 -43.053  82.683  1.00  0.00           O  
ATOM   2449  N   PHE A 165     -25.466 -42.793  80.834  1.00  0.00           N  
ATOM   2450  H   PHE A 165     -26.101 -43.315  80.012  1.00  0.00           H  
ATOM   2451  CA  PHE A 165     -25.274 -41.347  80.741  1.00  0.00           C  
ATOM   2452  HA  PHE A 165     -24.265 -41.033  81.227  1.00  0.00           H  
ATOM   2453  C   PHE A 165     -26.185 -40.617  81.732  1.00  0.00           C  
ATOM   2454  O   PHE A 165     -27.404 -40.786  81.722  1.00  0.00           O  
ATOM   2455  CB  PHE A 165     -25.501 -40.877  79.307  1.00  0.00           C  
ATOM   2456  HB2 PHE A 165     -26.193 -40.234  78.540  1.00  0.00           H  
ATOM   2457  HB3 PHE A 165     -26.025 -39.878  79.774  1.00  0.00           H  
ATOM   2458  CG  PHE A 165     -24.560 -41.509  78.304  1.00  0.00           C  
ATOM   2459  CD1 PHE A 165     -23.202 -41.156  78.289  1.00  0.00           C  
ATOM   2460  HD1 PHE A 165     -22.795 -40.391  79.065  1.00  0.00           H  
ATOM   2461  CD2 PHE A 165     -25.027 -42.484  77.404  1.00  0.00           C  
ATOM   2462  HD2 PHE A 165     -25.891 -42.783  78.127  1.00  0.00           H  
ATOM   2463  CE1 PHE A 165     -22.316 -41.766  77.387  1.00  0.00           C  
ATOM   2464  HE1 PHE A 165     -21.246 -41.315  77.538  1.00  0.00           H  
ATOM   2465  CE2 PHE A 165     -24.146 -43.098  76.499  1.00  0.00           C  
ATOM   2466  HE2 PHE A 165     -24.326 -44.175  76.086  1.00  0.00           H  
ATOM   2467  CZ  PHE A 165     -22.788 -42.738  76.493  1.00  0.00           C  
ATOM   2468  HZ  PHE A 165     -21.812 -43.147  75.967  1.00  0.00           H  
ATOM   2469  N   LYS A 166     -25.580 -39.799  82.598  1.00  0.00           N  
ATOM   2470  H   LYS A 166     -24.428 -39.641  82.635  1.00  0.00           H  
ATOM   2471  CA  LYS A 166     -26.299 -39.067  83.654  1.00  0.00           C  
ATOM   2472  HA  LYS A 166     -27.360 -39.435  83.975  1.00  0.00           H  
ATOM   2473  C   LYS A 166     -26.561 -37.610  83.310  1.00  0.00           C  
ATOM   2474  O   LYS A 166     -27.541 -37.044  83.786  1.00  0.00           O  
ATOM   2475  CB  LYS A 166     -25.513 -39.150  84.962  1.00  0.00           C  
ATOM   2476  HB2 LYS A 166     -24.501 -38.738  85.214  1.00  0.00           H  
ATOM   2477  HB3 LYS A 166     -25.640 -38.130  85.412  1.00  0.00           H  
ATOM   2478  CG  LYS A 166     -25.476 -40.571  85.532  1.00  0.00           C  
ATOM   2479  HG2 LYS A 166     -26.029 -41.536  84.997  1.00  0.00           H  
ATOM   2480  HG3 LYS A 166     -25.034 -41.616  85.897  1.00  0.00           H  
ATOM   2481  CD  LYS A 166     -24.795 -40.545  86.901  1.00  0.00           C  
ATOM   2482  HD2 LYS A 166     -23.940 -40.126  87.677  1.00  0.00           H  
ATOM   2483  HD3 LYS A 166     -24.767 -39.330  87.078  1.00  0.00           H  
ATOM   2484  CE  LYS A 166     -24.768 -41.943  87.508  1.00  0.00           C  
ATOM   2485  HE2 LYS A 166     -24.507 -43.098  87.142  1.00  0.00           H  
ATOM   2486  HE3 LYS A 166     -25.702 -42.398  86.838  1.00  0.00           H  
ATOM   2487  NZ  LYS A 166     -24.087 -41.932  88.824  1.00  0.00           N  
ATOM   2488  HZ1 LYS A 166     -24.139 -42.047  90.078  1.00  0.00           H  
ATOM   2489  HZ2 LYS A 166     -23.728 -40.932  89.498  1.00  0.00           H  
ATOM   2490  HZ3 LYS A 166     -22.995 -42.122  89.417  1.00  0.00           H  
ATOM   2491  N   TYR A 167     -25.684 -37.013  82.525  1.00  0.00           N  
ATOM   2492  H   TYR A 167     -24.560 -37.319  82.445  1.00  0.00           H  
ATOM   2493  CA  TYR A 167     -25.724 -35.593  82.199  1.00  0.00           C  
ATOM   2494  HA  TYR A 167     -26.396 -34.872  82.825  1.00  0.00           H  
ATOM   2495  C   TYR A 167     -25.567 -35.385  80.695  1.00  0.00           C  
ATOM   2496  O   TYR A 167     -24.881 -36.153  80.026  1.00  0.00           O  
ATOM   2497  CB  TYR A 167     -24.620 -34.858  82.973  1.00  0.00           C  
ATOM   2498  HB2 TYR A 167     -23.475 -34.464  82.812  1.00  0.00           H  
ATOM   2499  HB3 TYR A 167     -24.515 -33.646  82.866  1.00  0.00           H  
ATOM   2500  CG  TYR A 167     -24.570 -35.162  84.455  1.00  0.00           C  
ATOM   2501  CD1 TYR A 167     -25.569 -34.677  85.317  1.00  0.00           C  
ATOM   2502  HD1 TYR A 167     -26.067 -33.628  85.394  1.00  0.00           H  
ATOM   2503  CD2 TYR A 167     -23.530 -35.954  84.977  1.00  0.00           C  
ATOM   2504  HD2 TYR A 167     -22.435 -36.266  84.738  1.00  0.00           H  
ATOM   2505  CE1 TYR A 167     -25.526 -34.957  86.693  1.00  0.00           C  
ATOM   2506  HE1 TYR A 167     -26.078 -34.388  87.545  1.00  0.00           H  
ATOM   2507  CE2 TYR A 167     -23.475 -36.236  86.354  1.00  0.00           C  
ATOM   2508  HE2 TYR A 167     -22.436 -36.648  86.677  1.00  0.00           H  
ATOM   2509  CZ  TYR A 167     -24.472 -35.729  87.209  1.00  0.00           C  
ATOM   2510  OH  TYR A 167     -24.408 -35.983  88.556  1.00  0.00           O  
ATOM   2511  HH  TYR A 167     -23.779 -35.828  89.531  1.00  0.00           H  
ATOM   2512  N   LEU A 168     -26.169 -34.324  80.195  1.00  0.00           N  
ATOM   2513  H   LEU A 168     -26.481 -33.705  81.130  1.00  0.00           H  
ATOM   2514  CA  LEU A 168     -25.901 -33.822  78.854  1.00  0.00           C  
ATOM   2515  HA  LEU A 168     -24.806 -34.201  78.808  1.00  0.00           H  
ATOM   2516  C   LEU A 168     -25.152 -32.498  78.963  1.00  0.00           C  
ATOM   2517  O   LEU A 168     -25.574 -31.595  79.685  1.00  0.00           O  
ATOM   2518  CB  LEU A 168     -27.204 -33.670  78.052  1.00  0.00           C  
ATOM   2519  HB2 LEU A 168     -27.288 -32.604  78.640  1.00  0.00           H  
ATOM   2520  HB3 LEU A 168     -26.983 -32.683  77.369  1.00  0.00           H  
ATOM   2521  CG  LEU A 168     -27.922 -35.000  77.743  1.00  0.00           C  
ATOM   2522  HG  LEU A 168     -27.805 -35.318  78.856  1.00  0.00           H  
ATOM   2523  CD1 LEU A 168     -29.216 -34.724  76.981  1.00  0.00           C  
ATOM   2524 HD11 LEU A 168     -29.952 -34.658  75.957  1.00  0.00           H  
ATOM   2525 HD12 LEU A 168     -29.583 -33.569  76.632  1.00  0.00           H  
ATOM   2526 HD13 LEU A 168     -30.406 -34.552  77.351  1.00  0.00           H  
ATOM   2527  CD2 LEU A 168     -27.077 -35.937  76.888  1.00  0.00           C  
ATOM   2528 HD21 LEU A 168     -25.985 -36.126  77.389  1.00  0.00           H  
ATOM   2529 HD22 LEU A 168     -26.512 -37.127  76.721  1.00  0.00           H  
ATOM   2530 HD23 LEU A 168     -26.163 -35.998  76.059  1.00  0.00           H  
ATOM   2531  N   LEU A 169     -24.059 -32.402  78.247  1.00  0.00           N  
ATOM   2532  H   LEU A 169     -23.347 -33.264  77.901  1.00  0.00           H  
ATOM   2533  CA  LEU A 169     -23.290 -31.177  78.116  1.00  0.00           C  
ATOM   2534  HA  LEU A 169     -23.475 -30.241  78.788  1.00  0.00           H  
ATOM   2535  C   LEU A 169     -23.532 -30.586  76.729  1.00  0.00           C  
ATOM   2536  O   LEU A 169     -23.375 -31.274  75.722  1.00  0.00           O  
ATOM   2537  CB  LEU A 169     -21.814 -31.483  78.442  1.00  0.00           C  
ATOM   2538  HB2 LEU A 169     -21.427 -32.632  78.609  1.00  0.00           H  
ATOM   2539  HB3 LEU A 169     -21.103 -31.587  79.433  1.00  0.00           H  
ATOM   2540  CG  LEU A 169     -20.865 -30.275  78.287  1.00  0.00           C  
ATOM   2541  HG  LEU A 169     -21.368 -29.369  78.816  1.00  0.00           H  
ATOM   2542  CD1 LEU A 169     -19.749 -30.341  79.325  1.00  0.00           C  
ATOM   2543 HD11 LEU A 169     -19.396 -29.458  80.138  1.00  0.00           H  
ATOM   2544 HD12 LEU A 169     -18.935 -30.781  80.279  1.00  0.00           H  
ATOM   2545 HD13 LEU A 169     -18.584 -30.028  79.241  1.00  0.00           H  
ATOM   2546  CD2 LEU A 169     -20.196 -30.253  76.913  1.00  0.00           C  
ATOM   2547 HD21 LEU A 169     -19.838 -29.300  76.176  1.00  0.00           H  
ATOM   2548 HD22 LEU A 169     -18.951 -30.194  76.907  1.00  0.00           H  
ATOM   2549 HD23 LEU A 169     -19.565 -30.748  75.925  1.00  0.00           H  
ATOM   2550  N   THR A 170     -23.891 -29.308  76.682  1.00  0.00           N  
ATOM   2551  H   THR A 170     -23.924 -28.789  77.723  1.00  0.00           H  
ATOM   2552  CA  THR A 170     -23.984 -28.563  75.424  1.00  0.00           C  
ATOM   2553  HA  THR A 170     -23.825 -29.472  74.715  1.00  0.00           H  
ATOM   2554  C   THR A 170     -22.606 -28.006  75.097  1.00  0.00           C  
ATOM   2555  O   THR A 170     -22.157 -27.044  75.719  1.00  0.00           O  
ATOM   2556  CB  THR A 170     -25.028 -27.444  75.508  1.00  0.00           C  
ATOM   2557  HB  THR A 170     -24.491 -26.865  76.368  1.00  0.00           H  
ATOM   2558  CG2 THR A 170     -25.286 -26.801  74.152  1.00  0.00           C  
ATOM   2559 HG21 THR A 170     -24.556 -26.051  73.515  1.00  0.00           H  
ATOM   2560 HG22 THR A 170     -25.863 -26.372  73.160  1.00  0.00           H  
ATOM   2561 HG23 THR A 170     -25.067 -26.089  73.484  1.00  0.00           H  
ATOM   2562  OG1 THR A 170     -26.265 -27.956  75.959  1.00  0.00           O  
ATOM   2563  HG1 THR A 170     -26.983 -27.682  76.840  1.00  0.00           H  
ATOM   2564  N   TYR A 171     -21.934 -28.631  74.153  1.00  0.00           N  
ATOM   2565  H   TYR A 171     -22.472 -29.623  73.868  1.00  0.00           H  
ATOM   2566  CA  TYR A 171     -20.624 -28.211  73.678  1.00  0.00           C  
ATOM   2567  HA  TYR A 171     -20.251 -27.422  74.447  1.00  0.00           H  
ATOM   2568  C   TYR A 171     -20.762 -27.324  72.449  1.00  0.00           C  
ATOM   2569  O   TYR A 171     -21.465 -27.676  71.504  1.00  0.00           O  
ATOM   2570  CB  TYR A 171     -19.765 -29.442  73.375  1.00  0.00           C  
ATOM   2571  HB2 TYR A 171     -19.487 -30.531  73.853  1.00  0.00           H  
ATOM   2572  HB3 TYR A 171     -20.526 -29.806  74.259  1.00  0.00           H  
ATOM   2573  CG  TYR A 171     -18.381 -29.087  72.877  1.00  0.00           C  
ATOM   2574  CD1 TYR A 171     -18.017 -29.301  71.535  1.00  0.00           C  
ATOM   2575  HD1 TYR A 171     -18.672 -29.698  70.653  1.00  0.00           H  
ATOM   2576  CD2 TYR A 171     -17.455 -28.503  73.757  1.00  0.00           C  
ATOM   2577  HD2 TYR A 171     -17.259 -28.023  74.799  1.00  0.00           H  
ATOM   2578  CE1 TYR A 171     -16.735 -28.942  71.084  1.00  0.00           C  
ATOM   2579  HE1 TYR A 171     -16.388 -28.673  70.002  1.00  0.00           H  
ATOM   2580  CE2 TYR A 171     -16.178 -28.136  73.314  1.00  0.00           C  
ATOM   2581  HE2 TYR A 171     -15.576 -27.489  74.071  1.00  0.00           H  
ATOM   2582  CZ  TYR A 171     -15.817 -28.360  71.977  1.00  0.00           C  
ATOM   2583  OH  TYR A 171     -14.563 -28.004  71.557  1.00  0.00           O  
ATOM   2584  HH  TYR A 171     -13.616 -27.340  71.742  1.00  0.00           H  
ATOM   2585  N   LEU A 172     -20.082 -26.187  72.453  1.00  0.00           N  
ATOM   2586  H   LEU A 172     -19.508 -25.658  73.317  1.00  0.00           H  
ATOM   2587  CA  LEU A 172     -20.001 -25.333  71.281  1.00  0.00           C  
ATOM   2588  HA  LEU A 172     -21.086 -25.087  70.938  1.00  0.00           H  
ATOM   2589  C   LEU A 172     -18.822 -25.784  70.417  1.00  0.00           C  
ATOM   2590  O   LEU A 172     -17.674 -25.688  70.850  1.00  0.00           O  
ATOM   2591  CB  LEU A 172     -19.870 -23.870  71.722  1.00  0.00           C  
ATOM   2592  HB2 LEU A 172     -19.875 -23.150  72.709  1.00  0.00           H  
ATOM   2593  HB3 LEU A 172     -18.924 -24.036  72.477  1.00  0.00           H  
ATOM   2594  CG  LEU A 172     -20.212 -22.916  70.565  1.00  0.00           C  
ATOM   2595  HG  LEU A 172     -19.453 -23.212  69.733  1.00  0.00           H  
ATOM   2596  CD1 LEU A 172     -21.723 -22.789  70.402  1.00  0.00           C  
ATOM   2597 HD11 LEU A 172     -22.852 -23.005  69.952  1.00  0.00           H  
ATOM   2598 HD12 LEU A 172     -22.499 -21.729  70.598  1.00  0.00           H  
ATOM   2599 HD13 LEU A 172     -22.481 -22.816  71.340  1.00  0.00           H  
ATOM   2600  CD2 LEU A 172     -19.645 -21.536  70.844  1.00  0.00           C  
ATOM   2601 HD21 LEU A 172     -19.781 -20.672  71.749  1.00  0.00           H  
ATOM   2602 HD22 LEU A 172     -19.490 -20.366  70.418  1.00  0.00           H  
ATOM   2603 HD23 LEU A 172     -18.589 -21.019  71.286  1.00  0.00           H  
ATOM   2604  N   VAL A 173     -19.118 -26.266  69.226  1.00  0.00           N  
ATOM   2605  H   VAL A 173     -20.092 -25.721  68.885  1.00  0.00           H  
ATOM   2606  CA  VAL A 173     -18.115 -26.828  68.314  1.00  0.00           C  
ATOM   2607  HA  VAL A 173     -17.334 -27.446  68.917  1.00  0.00           H  
ATOM   2608  C   VAL A 173     -17.067 -25.772  67.970  1.00  0.00           C  
ATOM   2609  O   VAL A 173     -17.390 -24.719  67.421  1.00  0.00           O  
ATOM   2610  CB  VAL A 173     -18.779 -27.390  67.048  1.00  0.00           C  
ATOM   2611  HB  VAL A 173     -19.278 -26.420  66.649  1.00  0.00           H  
ATOM   2612  CG1 VAL A 173     -17.764 -27.936  66.046  1.00  0.00           C  
ATOM   2613 HG11 VAL A 173     -16.976 -28.886  65.930  1.00  0.00           H  
ATOM   2614 HG12 VAL A 173     -17.416 -28.170  64.927  1.00  0.00           H  
ATOM   2615 HG13 VAL A 173     -16.515 -27.553  65.677  1.00  0.00           H  
ATOM   2616  CG2 VAL A 173     -19.738 -28.534  67.393  1.00  0.00           C  
ATOM   2617 HG21 VAL A 173     -19.659 -29.414  68.263  1.00  0.00           H  
ATOM   2618 HG22 VAL A 173     -20.749 -28.586  68.133  1.00  0.00           H  
ATOM   2619 HG23 VAL A 173     -20.351 -29.588  67.197  1.00  0.00           H  
ATOM   2620  N   ALA A 174     -15.817 -26.058  68.285  1.00  0.00           N  
ATOM   2621  H   ALA A 174     -15.600 -26.613  69.286  1.00  0.00           H  
ATOM   2622  CA  ALA A 174     -14.681 -25.231  67.923  1.00  0.00           C  
ATOM   2623  HA  ALA A 174     -14.832 -24.100  68.157  1.00  0.00           H  
ATOM   2624  C   ALA A 174     -14.187 -25.561  66.507  1.00  0.00           C  
ATOM   2625  O   ALA A 174     -14.596 -26.534  65.865  1.00  0.00           O  
ATOM   2626  CB  ALA A 174     -13.584 -25.382  68.984  1.00  0.00           C  
ATOM   2627  HB1 ALA A 174     -13.472 -25.110  70.201  1.00  0.00           H  
ATOM   2628  HB2 ALA A 174     -12.703 -26.083  69.543  1.00  0.00           H  
ATOM   2629  HB3 ALA A 174     -12.528 -24.771  69.290  1.00  0.00           H  
ATOM   2630  N   MET A 175     -13.311 -24.719  65.999  1.00  0.00           N  
ATOM   2631  H   MET A 175     -12.723 -23.869  66.536  1.00  0.00           H  
ATOM   2632  CA  MET A 175     -12.785 -24.920  64.661  1.00  0.00           C  
ATOM   2633  HA  MET A 175     -13.600 -24.964  63.831  1.00  0.00           H  
ATOM   2634  C   MET A 175     -11.871 -26.148  64.597  1.00  0.00           C  
ATOM   2635  O   MET A 175     -10.914 -26.256  65.355  1.00  0.00           O  
ATOM   2636  CB  MET A 175     -12.068 -23.649  64.220  1.00  0.00           C  
ATOM   2637  HB2 MET A 175     -11.496 -22.590  64.414  1.00  0.00           H  
ATOM   2638  HB3 MET A 175     -11.771 -23.404  65.377  1.00  0.00           H  
ATOM   2639  CG  MET A 175     -11.774 -23.711  62.730  1.00  0.00           C  
ATOM   2640  HG2 MET A 175     -12.337 -24.715  62.312  1.00  0.00           H  
ATOM   2641  HG3 MET A 175     -11.004 -24.663  62.729  1.00  0.00           H  
ATOM   2642  SD  MET A 175     -11.039 -22.199  62.085  1.00  0.00           S  
ATOM   2643  CE  MET A 175     -10.492 -22.861  60.504  1.00  0.00           C  
ATOM   2644  HE1 MET A 175      -9.377 -23.477  60.030  1.00  0.00           H  
ATOM   2645  HE2 MET A 175      -9.776 -22.099  59.869  1.00  0.00           H  
ATOM   2646  HE3 MET A 175     -10.534 -23.386  59.437  1.00  0.00           H  
ATOM   2647  N   GLY A 176     -12.154 -27.032  63.650  1.00  0.00           N  
ATOM   2648  H   GLY A 176     -13.084 -26.340  63.550  1.00  0.00           H  
ATOM   2649  CA  GLY A 176     -11.398 -28.272  63.466  1.00  0.00           C  
ATOM   2650  HA2 GLY A 176     -10.569 -27.855  62.673  1.00  0.00           H  
ATOM   2651  HA3 GLY A 176     -10.276 -28.738  63.590  1.00  0.00           H  
ATOM   2652  C   GLY A 176     -11.801 -29.414  64.395  1.00  0.00           C  
ATOM   2653  O   GLY A 176     -11.195 -30.481  64.318  1.00  0.00           O  
ATOM   2654  N   ASP A 177     -12.812 -29.219  65.234  1.00  0.00           N  
ATOM   2655  H   ASP A 177     -12.781 -28.087  65.500  1.00  0.00           H  
ATOM   2656  CA  ASP A 177     -13.333 -30.296  66.062  1.00  0.00           C  
ATOM   2657  HA  ASP A 177     -12.287 -30.462  66.548  1.00  0.00           H  
ATOM   2658  C   ASP A 177     -13.949 -31.413  65.216  1.00  0.00           C  
ATOM   2659  O   ASP A 177     -14.627 -31.195  64.209  1.00  0.00           O  
ATOM   2660  CB  ASP A 177     -14.370 -29.777  67.065  1.00  0.00           C  
ATOM   2661  HB2 ASP A 177     -15.139 -29.096  67.508  1.00  0.00           H  
ATOM   2662  HB3 ASP A 177     -15.333 -29.991  66.537  1.00  0.00           H  
ATOM   2663  CG  ASP A 177     -13.784 -29.048  68.275  1.00  0.00           C  
ATOM   2664  OD1 ASP A 177     -12.588 -29.221  68.574  1.00  0.00           O  
ATOM   2665  OD2 ASP A 177     -14.576 -28.356  68.951  1.00  0.00           O  
ATOM   2666  N   SER A 178     -13.738 -32.623  65.693  1.00  0.00           N  
ATOM   2667  H   SER A 178     -13.107 -32.466  66.657  1.00  0.00           H  
ATOM   2668  CA  SER A 178     -14.384 -33.827  65.181  1.00  0.00           C  
ATOM   2669  HA  SER A 178     -14.945 -33.315  64.296  1.00  0.00           H  
ATOM   2670  C   SER A 178     -15.199 -34.484  66.286  1.00  0.00           C  
ATOM   2671  O   SER A 178     -14.900 -34.325  67.469  1.00  0.00           O  
ATOM   2672  CB  SER A 178     -13.336 -34.788  64.613  1.00  0.00           C  
ATOM   2673  HB2 SER A 178     -12.434 -34.184  64.034  1.00  0.00           H  
ATOM   2674  HB3 SER A 178     -13.281 -35.080  63.422  1.00  0.00           H  
ATOM   2675  OG  SER A 178     -12.477 -35.263  65.632  1.00  0.00           O  
ATOM   2676  HG  SER A 178     -12.095 -35.137  66.734  1.00  0.00           H  
ATOM   2677  N   ILE A 179     -16.194 -35.278  65.912  1.00  0.00           N  
ATOM   2678  H   ILE A 179     -15.783 -35.075  64.848  1.00  0.00           H  
ATOM   2679  CA  ILE A 179     -17.011 -36.020  66.883  1.00  0.00           C  
ATOM   2680  HA  ILE A 179     -17.020 -35.236  67.744  1.00  0.00           H  
ATOM   2681  C   ILE A 179     -16.132 -36.911  67.765  1.00  0.00           C  
ATOM   2682  O   ILE A 179     -16.330 -36.966  68.979  1.00  0.00           O  
ATOM   2683  CB  ILE A 179     -18.099 -36.835  66.155  1.00  0.00           C  
ATOM   2684  HB  ILE A 179     -17.117 -37.284  65.721  1.00  0.00           H  
ATOM   2685  CG1 ILE A 179     -19.070 -35.876  65.425  1.00  0.00           C  
ATOM   2686 HG12 ILE A 179     -19.438 -34.914  66.080  1.00  0.00           H  
ATOM   2687 HG13 ILE A 179     -18.389 -34.869  65.316  1.00  0.00           H  
ATOM   2688  CG2 ILE A 179     -18.870 -37.734  67.136  1.00  0.00           C  
ATOM   2689 HG21 ILE A 179     -19.066 -37.266  68.194  1.00  0.00           H  
ATOM   2690 HG22 ILE A 179     -19.719 -38.365  67.672  1.00  0.00           H  
ATOM   2691 HG23 ILE A 179     -18.538 -38.456  68.307  1.00  0.00           H  
ATOM   2692  CD1 ILE A 179     -20.092 -36.590  64.540  1.00  0.00           C  
ATOM   2693 HD11 ILE A 179     -20.715 -37.672  64.419  1.00  0.00           H  
ATOM   2694 HD12 ILE A 179     -20.306 -36.986  63.355  1.00  0.00           H  
ATOM   2695 HD13 ILE A 179     -21.276 -36.305  64.250  1.00  0.00           H  
ATOM   2696  N   SER A 180     -15.130 -37.552  67.186  1.00  0.00           N  
ATOM   2697  H   SER A 180     -14.673 -36.951  66.300  1.00  0.00           H  
ATOM   2698  CA  SER A 180     -14.179 -38.373  67.935  1.00  0.00           C  
ATOM   2699  HA  SER A 180     -14.771 -38.646  68.899  1.00  0.00           H  
ATOM   2700  C   SER A 180     -13.343 -37.541  68.909  1.00  0.00           C  
ATOM   2701  O   SER A 180     -13.185 -37.941  70.059  1.00  0.00           O  
ATOM   2702  CB  SER A 180     -13.269 -39.150  66.984  1.00  0.00           C  
ATOM   2703  HB2 SER A 180     -12.369 -39.982  66.882  1.00  0.00           H  
ATOM   2704  HB3 SER A 180     -13.276 -39.954  67.910  1.00  0.00           H  
ATOM   2705  OG  SER A 180     -12.621 -38.297  66.064  1.00  0.00           O  
ATOM   2706  HG  SER A 180     -11.736 -37.545  65.905  1.00  0.00           H  
ATOM   2707  N   GLY A 181     -12.871 -36.367  68.486  1.00  0.00           N  
ATOM   2708  H   GLY A 181     -12.638 -35.609  67.633  1.00  0.00           H  
ATOM   2709  CA  GLY A 181     -12.113 -35.465  69.347  1.00  0.00           C  
ATOM   2710  HA2 GLY A 181     -10.957 -35.590  68.976  1.00  0.00           H  
ATOM   2711  HA3 GLY A 181     -11.353 -34.586  69.720  1.00  0.00           H  
ATOM   2712  C   GLY A 181     -12.946 -34.917  70.506  1.00  0.00           C  
ATOM   2713  O   GLY A 181     -12.485 -34.891  71.643  1.00  0.00           O  
ATOM   2714  N   ILE A 182     -14.204 -34.557  70.236  1.00  0.00           N  
ATOM   2715  H   ILE A 182     -13.862 -34.278  69.162  1.00  0.00           H  
ATOM   2716  CA  ILE A 182     -15.146 -34.109  71.271  1.00  0.00           C  
ATOM   2717  HA  ILE A 182     -14.643 -33.198  71.801  1.00  0.00           H  
ATOM   2718  C   ILE A 182     -15.437 -35.247  72.257  1.00  0.00           C  
ATOM   2719  O   ILE A 182     -15.434 -35.033  73.467  1.00  0.00           O  
ATOM   2720  CB  ILE A 182     -16.439 -33.568  70.628  1.00  0.00           C  
ATOM   2721  HB  ILE A 182     -16.720 -34.521  70.017  1.00  0.00           H  
ATOM   2722  CG1 ILE A 182     -16.155 -32.325  69.751  1.00  0.00           C  
ATOM   2723 HG12 ILE A 182     -15.902 -31.310  70.383  1.00  0.00           H  
ATOM   2724 HG13 ILE A 182     -14.972 -32.019  69.761  1.00  0.00           H  
ATOM   2725  CG2 ILE A 182     -17.476 -33.203  71.701  1.00  0.00           C  
ATOM   2726 HG21 ILE A 182     -18.531 -32.815  72.140  1.00  0.00           H  
ATOM   2727 HG22 ILE A 182     -17.586 -33.437  72.955  1.00  0.00           H  
ATOM   2728 HG23 ILE A 182     -17.280 -32.185  72.398  1.00  0.00           H  
ATOM   2729  CD1 ILE A 182     -17.306 -31.966  68.807  1.00  0.00           C  
ATOM   2730 HD11 ILE A 182     -18.349 -32.047  68.120  1.00  0.00           H  
ATOM   2731 HD12 ILE A 182     -17.377 -31.025  67.947  1.00  0.00           H  
ATOM   2732 HD13 ILE A 182     -18.087 -31.066  69.191  1.00  0.00           H  
ATOM   2733  N   ALA A 183     -15.650 -36.456  71.757  1.00  0.00           N  
ATOM   2734  H   ALA A 183     -15.511 -36.467  70.601  1.00  0.00           H  
ATOM   2735  CA  ALA A 183     -15.886 -37.618  72.606  1.00  0.00           C  
ATOM   2736  HA  ALA A 183     -16.363 -37.232  73.595  1.00  0.00           H  
ATOM   2737  C   ALA A 183     -14.697 -37.898  73.535  1.00  0.00           C  
ATOM   2738  O   ALA A 183     -14.894 -38.165  74.719  1.00  0.00           O  
ATOM   2739  CB  ALA A 183     -16.187 -38.826  71.716  1.00  0.00           C  
ATOM   2740  HB1 ALA A 183     -16.741 -39.234  70.662  1.00  0.00           H  
ATOM   2741  HB2 ALA A 183     -15.323 -39.323  70.932  1.00  0.00           H  
ATOM   2742  HB3 ALA A 183     -16.246 -40.081  71.759  1.00  0.00           H  
ATOM   2743  N   GLU A 184     -13.488 -37.783  73.023  1.00  0.00           N  
ATOM   2744  H   GLU A 184     -13.452 -37.206  72.008  1.00  0.00           H  
ATOM   2745  CA  GLU A 184     -12.266 -37.967  73.798  1.00  0.00           C  
ATOM   2746  HA  GLU A 184     -12.109 -38.832  74.566  1.00  0.00           H  
ATOM   2747  C   GLU A 184     -12.082 -36.849  74.836  1.00  0.00           C  
ATOM   2748  O   GLU A 184     -11.771 -37.114  75.994  1.00  0.00           O  
ATOM   2749  CB  GLU A 184     -11.090 -38.061  72.810  1.00  0.00           C  
ATOM   2750  HB2 GLU A 184     -10.907 -36.864  72.616  1.00  0.00           H  
ATOM   2751  HB3 GLU A 184     -11.100 -37.765  71.620  1.00  0.00           H  
ATOM   2752  CG  GLU A 184     -10.001 -39.025  73.282  1.00  0.00           C  
ATOM   2753  HG2 GLU A 184      -9.666 -39.751  74.206  1.00  0.00           H  
ATOM   2754  HG3 GLU A 184     -10.167 -38.596  74.417  1.00  0.00           H  
ATOM   2755  CD  GLU A 184      -8.897 -39.247  72.239  1.00  0.00           C  
ATOM   2756  OE1 GLU A 184      -8.201 -40.284  72.352  1.00  0.00           O  
ATOM   2757  OE2 GLU A 184      -8.734 -38.396  71.341  1.00  0.00           O  
ATOM   2758  N   MET A 185     -12.361 -35.608  74.452  1.00  0.00           N  
ATOM   2759  H   MET A 185     -12.553 -34.991  73.484  1.00  0.00           H  
ATOM   2760  CA  MET A 185     -12.256 -34.431  75.313  1.00  0.00           C  
ATOM   2761  HA  MET A 185     -11.170 -34.371  75.731  1.00  0.00           H  
ATOM   2762  C   MET A 185     -13.152 -34.524  76.558  1.00  0.00           C  
ATOM   2763  O   MET A 185     -12.747 -34.126  77.649  1.00  0.00           O  
ATOM   2764  CB  MET A 185     -12.609 -33.204  74.474  1.00  0.00           C  
ATOM   2765  HB2 MET A 185     -13.235 -32.472  73.733  1.00  0.00           H  
ATOM   2766  HB3 MET A 185     -12.110 -33.248  73.366  1.00  0.00           H  
ATOM   2767  CG  MET A 185     -12.333 -31.880  75.194  1.00  0.00           C  
ATOM   2768  HG2 MET A 185     -12.080 -31.062  76.063  1.00  0.00           H  
ATOM   2769  HG3 MET A 185     -11.736 -32.298  76.172  1.00  0.00           H  
ATOM   2770  SD  MET A 185     -12.897 -30.396  74.308  1.00  0.00           S  
ATOM   2771  CE  MET A 185     -11.968 -30.521  72.761  1.00  0.00           C  
ATOM   2772  HE1 MET A 185     -11.573 -30.226  71.599  1.00  0.00           H  
ATOM   2773  HE2 MET A 185     -10.993 -29.726  72.796  1.00  0.00           H  
ATOM   2774  HE3 MET A 185     -10.908 -31.123  72.450  1.00  0.00           H  
ATOM   2775  N   PHE A 186     -14.353 -35.057  76.400  1.00  0.00           N  
ATOM   2776  H   PHE A 186     -14.488 -34.951  75.249  1.00  0.00           H  
ATOM   2777  CA  PHE A 186     -15.342 -35.171  77.473  1.00  0.00           C  
ATOM   2778  HA  PHE A 186     -14.843 -34.545  78.319  1.00  0.00           H  
ATOM   2779  C   PHE A 186     -15.479 -36.584  78.050  1.00  0.00           C  
ATOM   2780  O   PHE A 186     -16.376 -36.833  78.856  1.00  0.00           O  
ATOM   2781  CB  PHE A 186     -16.672 -34.605  76.987  1.00  0.00           C  
ATOM   2782  HB2 PHE A 186     -17.392 -35.580  76.816  1.00  0.00           H  
ATOM   2783  HB3 PHE A 186     -17.685 -34.534  77.671  1.00  0.00           H  
ATOM   2784  CG  PHE A 186     -16.650 -33.112  76.773  1.00  0.00           C  
ATOM   2785  CD1 PHE A 186     -16.754 -32.247  77.874  1.00  0.00           C  
ATOM   2786  HD1 PHE A 186     -16.535 -32.505  78.987  1.00  0.00           H  
ATOM   2787  CD2 PHE A 186     -16.514 -32.573  75.485  1.00  0.00           C  
ATOM   2788  HD2 PHE A 186     -16.114 -32.809  74.418  1.00  0.00           H  
ATOM   2789  CE1 PHE A 186     -16.729 -30.858  77.685  1.00  0.00           C  
ATOM   2790  HE1 PHE A 186     -16.788 -30.112  78.579  1.00  0.00           H  
ATOM   2791  CE2 PHE A 186     -16.484 -31.183  75.294  1.00  0.00           C  
ATOM   2792  HE2 PHE A 186     -16.021 -30.511  74.466  1.00  0.00           H  
ATOM   2793  CZ  PHE A 186     -16.591 -30.326  76.394  1.00  0.00           C  
ATOM   2794  HZ  PHE A 186     -16.474 -29.351  76.628  1.00  0.00           H  
ATOM   2795  N   ASN A 187     -14.597 -37.509  77.654  1.00  0.00           N  
ATOM   2796  H   ASN A 187     -13.713 -36.837  77.290  1.00  0.00           H  
ATOM   2797  CA  ASN A 187     -14.651 -38.904  78.089  1.00  0.00           C  
ATOM   2798  HA  ASN A 187     -13.655 -39.318  77.635  1.00  0.00           H  
ATOM   2799  C   ASN A 187     -16.007 -39.574  77.780  1.00  0.00           C  
ATOM   2800  O   ASN A 187     -16.552 -40.334  78.578  1.00  0.00           O  
ATOM   2801  CB  ASN A 187     -14.185 -38.979  79.556  1.00  0.00           C  
ATOM   2802  HB2 ASN A 187     -13.599 -38.488  80.511  1.00  0.00           H  
ATOM   2803  HB3 ASN A 187     -14.815 -38.065  80.070  1.00  0.00           H  
ATOM   2804  CG  ASN A 187     -13.214 -40.105  79.836  1.00  0.00           C  
ATOM   2805  ND2 ASN A 187     -12.927 -40.338  81.098  1.00  0.00           N  
ATOM   2806 HD21 ASN A 187     -13.112 -40.576  82.281  1.00  0.00           H  
ATOM   2807 HD22 ASN A 187     -11.975 -40.112  81.829  1.00  0.00           H  
ATOM   2808  OD1 ASN A 187     -12.675 -40.762  78.972  1.00  0.00           O  
ATOM   2809  N   SER A 188     -16.553 -39.240  76.626  1.00  0.00           N  
ATOM   2810  H   SER A 188     -15.744 -38.420  76.586  1.00  0.00           H  
ATOM   2811  CA  SER A 188     -17.780 -39.809  76.066  1.00  0.00           C  
ATOM   2812  HA  SER A 188     -17.931 -40.293  77.116  1.00  0.00           H  
ATOM   2813  C   SER A 188     -17.441 -40.780  74.926  1.00  0.00           C  
ATOM   2814  O   SER A 188     -16.295 -41.190  74.753  1.00  0.00           O  
ATOM   2815  CB  SER A 188     -18.698 -38.663  75.618  1.00  0.00           C  
ATOM   2816  HB2 SER A 188     -17.684 -38.014  75.838  1.00  0.00           H  
ATOM   2817  HB3 SER A 188     -18.885 -37.468  75.823  1.00  0.00           H  
ATOM   2818  OG  SER A 188     -19.998 -39.142  75.344  1.00  0.00           O  
ATOM   2819  HG  SER A 188     -21.040 -38.893  75.812  1.00  0.00           H  
ATOM   2820  N   THR A 189     -18.440 -41.163  74.139  1.00  0.00           N  
ATOM   2821  H   THR A 189     -19.307 -40.783  74.817  1.00  0.00           H  
ATOM   2822  CA  THR A 189     -18.236 -42.008  72.959  1.00  0.00           C  
ATOM   2823  HA  THR A 189     -17.139 -41.998  73.371  1.00  0.00           H  
ATOM   2824  C   THR A 189     -18.762 -41.323  71.705  1.00  0.00           C  
ATOM   2825  O   THR A 189     -19.805 -40.671  71.743  1.00  0.00           O  
ATOM   2826  CB  THR A 189     -18.866 -43.401  73.118  1.00  0.00           C  
ATOM   2827  HB  THR A 189     -18.414 -43.484  72.049  1.00  0.00           H  
ATOM   2828  CG2 THR A 189     -18.360 -44.148  74.350  1.00  0.00           C  
ATOM   2829 HG21 THR A 189     -18.439 -44.813  75.363  1.00  0.00           H  
ATOM   2830 HG22 THR A 189     -17.206 -44.522  74.942  1.00  0.00           H  
ATOM   2831 HG23 THR A 189     -18.025 -43.549  75.354  1.00  0.00           H  
ATOM   2832  OG1 THR A 189     -20.262 -43.327  73.218  1.00  0.00           O  
ATOM   2833  HG1 THR A 189     -21.114 -42.684  73.693  1.00  0.00           H  
ATOM   2834  N   SER A 190     -18.091 -41.515  70.578  1.00  0.00           N  
ATOM   2835  H   SER A 190     -17.034 -41.790  70.995  1.00  0.00           H  
ATOM   2836  CA  SER A 190     -18.542 -40.964  69.295  1.00  0.00           C  
ATOM   2837  HA  SER A 190     -18.195 -39.932  69.728  1.00  0.00           H  
ATOM   2838  C   SER A 190     -19.955 -41.423  68.940  1.00  0.00           C  
ATOM   2839  O   SER A 190     -20.774 -40.615  68.525  1.00  0.00           O  
ATOM   2840  CB  SER A 190     -17.585 -41.363  68.171  1.00  0.00           C  
ATOM   2841  HB2 SER A 190     -17.484 -41.186  67.072  1.00  0.00           H  
ATOM   2842  HB3 SER A 190     -17.281 -42.290  67.625  1.00  0.00           H  
ATOM   2843  OG  SER A 190     -16.258 -41.017  68.507  1.00  0.00           O  
ATOM   2844  HG  SER A 190     -15.469 -40.468  69.179  1.00  0.00           H  
ATOM   2845  N   ALA A 191     -20.267 -42.686  69.185  1.00  0.00           N  
ATOM   2846  H   ALA A 191     -19.412 -43.080  69.873  1.00  0.00           H  
ATOM   2847  CA  ALA A 191     -21.602 -43.224  68.944  1.00  0.00           C  
ATOM   2848  HA  ALA A 191     -21.832 -42.441  68.105  1.00  0.00           H  
ATOM   2849  C   ALA A 191     -22.682 -42.518  69.780  1.00  0.00           C  
ATOM   2850  O   ALA A 191     -23.752 -42.208  69.267  1.00  0.00           O  
ATOM   2851  CB  ALA A 191     -21.571 -44.726  69.232  1.00  0.00           C  
ATOM   2852  HB1 ALA A 191     -21.900 -45.485  70.178  1.00  0.00           H  
ATOM   2853  HB2 ALA A 191     -20.549 -45.180  69.820  1.00  0.00           H  
ATOM   2854  HB3 ALA A 191     -21.264 -45.914  68.963  1.00  0.00           H  
ATOM   2855  N   ALA A 192     -22.394 -42.223  71.049  1.00  0.00           N  
ATOM   2856  H   ALA A 192     -21.290 -42.278  71.408  1.00  0.00           H  
ATOM   2857  CA  ALA A 192     -23.339 -41.533  71.921  1.00  0.00           C  
ATOM   2858  HA  ALA A 192     -24.389 -41.718  72.388  1.00  0.00           H  
ATOM   2859  C   ALA A 192     -23.603 -40.089  71.473  1.00  0.00           C  
ATOM   2860  O   ALA A 192     -24.734 -39.614  71.566  1.00  0.00           O  
ATOM   2861  CB  ALA A 192     -22.805 -41.577  73.352  1.00  0.00           C  
ATOM   2862  HB1 ALA A 192     -22.073 -40.669  73.823  1.00  0.00           H  
ATOM   2863  HB2 ALA A 192     -23.072 -41.281  74.517  1.00  0.00           H  
ATOM   2864  HB3 ALA A 192     -22.031 -42.028  74.271  1.00  0.00           H  
ATOM   2865  N   ILE A 193     -22.580 -39.402  70.967  1.00  0.00           N  
ATOM   2866  H   ILE A 193     -21.417 -39.509  70.997  1.00  0.00           H  
ATOM   2867  CA  ILE A 193     -22.725 -38.049  70.418  1.00  0.00           C  
ATOM   2868  HA  ILE A 193     -22.954 -37.418  71.375  1.00  0.00           H  
ATOM   2869  C   ILE A 193     -23.517 -38.090  69.113  1.00  0.00           C  
ATOM   2870  O   ILE A 193     -24.464 -37.329  68.955  1.00  0.00           O  
ATOM   2871  CB  ILE A 193     -21.351 -37.373  70.232  1.00  0.00           C  
ATOM   2872  HB  ILE A 193     -20.595 -37.943  69.556  1.00  0.00           H  
ATOM   2873  CG1 ILE A 193     -20.635 -37.225  71.594  1.00  0.00           C  
ATOM   2874 HG12 ILE A 193     -21.268 -36.749  72.509  1.00  0.00           H  
ATOM   2875 HG13 ILE A 193     -20.166 -37.388  72.708  1.00  0.00           H  
ATOM   2876  CG2 ILE A 193     -21.509 -35.997  69.564  1.00  0.00           C  
ATOM   2877 HG21 ILE A 193     -20.502 -35.266  69.386  1.00  0.00           H  
ATOM   2878 HG22 ILE A 193     -21.649 -35.080  68.723  1.00  0.00           H  
ATOM   2879 HG23 ILE A 193     -21.591 -34.861  70.096  1.00  0.00           H  
ATOM   2880  CD1 ILE A 193     -19.188 -36.732  71.485  1.00  0.00           C  
ATOM   2881 HD11 ILE A 193     -18.470 -35.952  70.809  1.00  0.00           H  
ATOM   2882 HD12 ILE A 193     -17.969 -37.014  71.514  1.00  0.00           H  
ATOM   2883 HD13 ILE A 193     -18.486 -35.942  72.165  1.00  0.00           H  
ATOM   2884  N   THR A 194     -23.179 -38.994  68.209  1.00  0.00           N  
ATOM   2885  H   THR A 194     -22.335 -39.394  68.900  1.00  0.00           H  
ATOM   2886  CA  THR A 194     -23.867 -39.136  66.918  1.00  0.00           C  
ATOM   2887  HA  THR A 194     -23.734 -37.980  66.916  1.00  0.00           H  
ATOM   2888  C   THR A 194     -25.346 -39.463  67.113  1.00  0.00           C  
ATOM   2889  O   THR A 194     -26.205 -38.767  66.584  1.00  0.00           O  
ATOM   2890  CB  THR A 194     -23.190 -40.205  66.050  1.00  0.00           C  
ATOM   2891  HB  THR A 194     -22.886 -40.972  66.882  1.00  0.00           H  
ATOM   2892  CG2 THR A 194     -23.744 -40.255  64.631  1.00  0.00           C  
ATOM   2893 HG21 THR A 194     -24.361 -40.573  63.577  1.00  0.00           H  
ATOM   2894 HG22 THR A 194     -23.183 -39.747  63.617  1.00  0.00           H  
ATOM   2895 HG23 THR A 194     -24.415 -39.265  64.244  1.00  0.00           H  
ATOM   2896  OG1 THR A 194     -21.816 -39.944  65.927  1.00  0.00           O  
ATOM   2897  HG1 THR A 194     -20.963 -39.399  66.515  1.00  0.00           H  
ATOM   2898  N   GLU A 195     -25.644 -40.457  67.934  1.00  0.00           N  
ATOM   2899  H   GLU A 195     -24.685 -40.479  68.592  1.00  0.00           H  
ATOM   2900  CA  GLU A 195     -27.028 -40.851  68.214  1.00  0.00           C  
ATOM   2901  HA  GLU A 195     -27.687 -40.690  67.268  1.00  0.00           H  
ATOM   2902  C   GLU A 195     -27.775 -39.774  69.020  1.00  0.00           C  
ATOM   2903  O   GLU A 195     -28.942 -39.494  68.761  1.00  0.00           O  
ATOM   2904  CB  GLU A 195     -27.027 -42.218  68.928  1.00  0.00           C  
ATOM   2905  HB2 GLU A 195     -26.119 -41.654  69.522  1.00  0.00           H  
ATOM   2906  HB3 GLU A 195     -26.109 -42.938  69.298  1.00  0.00           H  
ATOM   2907  CG  GLU A 195     -28.399 -42.908  68.901  1.00  0.00           C  
ATOM   2908  HG2 GLU A 195     -29.416 -42.237  69.032  1.00  0.00           H  
ATOM   2909  HG3 GLU A 195     -28.468 -41.966  68.111  1.00  0.00           H  
ATOM   2910  CD  GLU A 195     -28.453 -44.259  69.650  1.00  0.00           C  
ATOM   2911  OE1 GLU A 195     -29.512 -44.936  69.584  1.00  0.00           O  
ATOM   2912  OE2 GLU A 195     -27.484 -44.632  70.335  1.00  0.00           O  
ATOM   2913  N   GLY A 196     -27.098 -39.142  69.965  1.00  0.00           N  
ATOM   2914  H   GLY A 196     -25.973 -38.990  70.220  1.00  0.00           H  
ATOM   2915  CA  GLY A 196     -27.677 -38.112  70.824  1.00  0.00           C  
ATOM   2916  HA2 GLY A 196     -28.043 -37.573  71.733  1.00  0.00           H  
ATOM   2917  HA3 GLY A 196     -27.173 -38.577  71.707  1.00  0.00           H  
ATOM   2918  C   GLY A 196     -28.076 -36.829  70.098  1.00  0.00           C  
ATOM   2919  O   GLY A 196     -28.972 -36.131  70.568  1.00  0.00           O  
ATOM   2920  N   ASN A 197     -27.460 -36.530  68.967  1.00  0.00           N  
ATOM   2921  H   ASN A 197     -26.368 -36.877  69.160  1.00  0.00           H  
ATOM   2922  CA  ASN A 197     -27.746 -35.359  68.130  1.00  0.00           C  
ATOM   2923  HA  ASN A 197     -28.291 -34.491  68.681  1.00  0.00           H  
ATOM   2924  C   ASN A 197     -28.417 -35.714  66.791  1.00  0.00           C  
ATOM   2925  O   ASN A 197     -28.465 -34.865  65.906  1.00  0.00           O  
ATOM   2926  CB  ASN A 197     -26.458 -34.546  67.918  1.00  0.00           C  
ATOM   2927  HB2 ASN A 197     -25.622 -34.722  67.046  1.00  0.00           H  
ATOM   2928  HB3 ASN A 197     -25.653 -33.639  67.782  1.00  0.00           H  
ATOM   2929  CG  ASN A 197     -25.896 -33.963  69.201  1.00  0.00           C  
ATOM   2930  ND2 ASN A 197     -25.016 -34.681  69.855  1.00  0.00           N  
ATOM   2931 HD21 ASN A 197     -23.862 -35.054  69.995  1.00  0.00           H  
ATOM   2932 HD22 ASN A 197     -24.581 -34.621  70.995  1.00  0.00           H  
ATOM   2933  OD1 ASN A 197     -26.216 -32.865  69.616  1.00  0.00           O  
ATOM   2934  N   GLU A 198     -28.880 -36.947  66.645  1.00  0.00           N  
ATOM   2935  H   GLU A 198     -28.702 -37.143  67.778  1.00  0.00           H  
ATOM   2936  CA  GLU A 198     -29.490 -37.439  65.399  1.00  0.00           C  
ATOM   2937  HA  GLU A 198     -29.214 -38.550  65.615  1.00  0.00           H  
ATOM   2938  C   GLU A 198     -28.640 -37.164  64.144  1.00  0.00           C  
ATOM   2939  O   GLU A 198     -29.152 -36.861  63.066  1.00  0.00           O  
ATOM   2940  CB  GLU A 198     -30.944 -36.951  65.269  1.00  0.00           C  
ATOM   2941  HB2 GLU A 198     -30.423 -35.865  65.047  1.00  0.00           H  
ATOM   2942  HB3 GLU A 198     -31.346 -36.405  64.249  1.00  0.00           H  
ATOM   2943  CG  GLU A 198     -31.851 -37.482  66.387  1.00  0.00           C  
ATOM   2944  HG2 GLU A 198     -32.028 -37.889  67.528  1.00  0.00           H  
ATOM   2945  HG3 GLU A 198     -30.831 -37.743  67.016  1.00  0.00           H  
ATOM   2946  CD  GLU A 198     -33.313 -37.014  66.278  1.00  0.00           C  
ATOM   2947  OE1 GLU A 198     -34.142 -37.557  67.044  1.00  0.00           O  
ATOM   2948  OE2 GLU A 198     -33.615 -36.114  65.468  1.00  0.00           O  
ATOM   2949  N   LEU A 199     -27.323 -37.252  64.283  1.00  0.00           N  
ATOM   2950  H   LEU A 199     -26.850 -37.348  65.375  1.00  0.00           H  
ATOM   2951  CA  LEU A 199     -26.415 -36.986  63.176  1.00  0.00           C  
ATOM   2952  HA  LEU A 199     -26.426 -35.810  62.965  1.00  0.00           H  
ATOM   2953  C   LEU A 199     -26.445 -38.150  62.185  1.00  0.00           C  
ATOM   2954  O   LEU A 199     -26.179 -39.296  62.535  1.00  0.00           O  
ATOM   2955  CB  LEU A 199     -24.992 -36.729  63.690  1.00  0.00           C  
ATOM   2956  HB2 LEU A 199     -24.235 -37.682  63.765  1.00  0.00           H  
ATOM   2957  HB3 LEU A 199     -23.830 -36.514  63.389  1.00  0.00           H  
ATOM   2958  CG  LEU A 199     -24.852 -35.486  64.587  1.00  0.00           C  
ATOM   2959  HG  LEU A 199     -25.406 -35.218  65.583  1.00  0.00           H  
ATOM   2960  CD1 LEU A 199     -23.444 -35.417  65.172  1.00  0.00           C  
ATOM   2961 HD11 LEU A 199     -22.253 -35.270  64.938  1.00  0.00           H  
ATOM   2962 HD12 LEU A 199     -22.858 -34.436  65.760  1.00  0.00           H  
ATOM   2963 HD13 LEU A 199     -22.752 -35.872  66.111  1.00  0.00           H  
ATOM   2964  CD2 LEU A 199     -25.098 -34.190  63.819  1.00  0.00           C  
ATOM   2965 HD21 LEU A 199     -25.506 -33.502  63.133  1.00  0.00           H  
ATOM   2966 HD22 LEU A 199     -25.201 -33.284  64.349  1.00  0.00           H  
ATOM   2967 HD23 LEU A 199     -24.266 -33.202  63.433  1.00  0.00           H  
ATOM   2968  N   THR A 200     -26.715 -37.819  60.922  1.00  0.00           N  
ATOM   2969  H   THR A 200     -26.821 -36.676  61.112  1.00  0.00           H  
ATOM   2970  CA  THR A 200     -26.677 -38.793  59.819  1.00  0.00           C  
ATOM   2971  HA  THR A 200     -26.541 -39.549  60.688  1.00  0.00           H  
ATOM   2972  C   THR A 200     -25.284 -38.962  59.220  1.00  0.00           C  
ATOM   2973  O   THR A 200     -25.036 -39.893  58.455  1.00  0.00           O  
ATOM   2974  CB  THR A 200     -27.655 -38.389  58.714  1.00  0.00           C  
ATOM   2975  HB  THR A 200     -26.833 -38.719  57.947  1.00  0.00           H  
ATOM   2976  CG2 THR A 200     -29.109 -38.440  59.188  1.00  0.00           C  
ATOM   2977 HG21 THR A 200     -29.364 -37.904  60.294  1.00  0.00           H  
ATOM   2978 HG22 THR A 200     -30.141 -38.907  59.731  1.00  0.00           H  
ATOM   2979 HG23 THR A 200     -30.051 -37.612  59.213  1.00  0.00           H  
ATOM   2980  OG1 THR A 200     -27.403 -37.071  58.290  1.00  0.00           O  
ATOM   2981  HG1 THR A 200     -27.018 -35.998  58.565  1.00  0.00           H  
ATOM   2982  N   SER A 201     -24.380 -38.044  59.545  1.00  0.00           N  
ATOM   2983  H   SER A 201     -24.324 -37.251  60.402  1.00  0.00           H  
ATOM   2984  CA  SER A 201     -22.990 -38.052  59.109  1.00  0.00           C  
ATOM   2985  HA  SER A 201     -22.263 -38.964  59.072  1.00  0.00           H  
ATOM   2986  C   SER A 201     -22.096 -37.484  60.209  1.00  0.00           C  
ATOM   2987  O   SER A 201     -22.578 -36.845  61.143  1.00  0.00           O  
ATOM   2988  CB  SER A 201     -22.848 -37.239  57.819  1.00  0.00           C  
ATOM   2989  HB2 SER A 201     -22.590 -37.432  56.634  1.00  0.00           H  
ATOM   2990  HB3 SER A 201     -21.640 -37.185  57.597  1.00  0.00           H  
ATOM   2991  OG  SER A 201     -23.024 -35.858  58.054  1.00  0.00           O  
ATOM   2992  HG  SER A 201     -22.530 -34.956  58.615  1.00  0.00           H  
ATOM   2993  N   ASP A 202     -20.792 -37.642  60.055  1.00  0.00           N  
ATOM   2994  H   ASP A 202     -20.016 -37.908  59.228  1.00  0.00           H  
ATOM   2995  CA  ASP A 202     -19.809 -37.070  60.979  1.00  0.00           C  
ATOM   2996  HA  ASP A 202     -20.091 -36.841  62.110  1.00  0.00           H  
ATOM   2997  C   ASP A 202     -19.602 -35.553  60.795  1.00  0.00           C  
ATOM   2998  O   ASP A 202     -18.730 -34.951  61.420  1.00  0.00           O  
ATOM   2999  CB  ASP A 202     -18.492 -37.843  60.855  1.00  0.00           C  
ATOM   3000  HB2 ASP A 202     -17.284 -37.672  60.892  1.00  0.00           H  
ATOM   3001  HB3 ASP A 202     -18.131 -36.684  60.989  1.00  0.00           H  
ATOM   3002  CG  ASP A 202     -18.605 -39.310  61.273  1.00  0.00           C  
ATOM   3003  OD1 ASP A 202     -19.457 -39.622  62.132  1.00  0.00           O  
ATOM   3004  OD2 ASP A 202     -17.823 -40.114  60.730  1.00  0.00           O  
ATOM   3005  N   ASN A 203     -20.382 -34.920  59.940  1.00  0.00           N  
ATOM   3006  H   ASN A 203     -21.278 -35.491  59.460  1.00  0.00           H  
ATOM   3007  CA  ASN A 203     -20.265 -33.499  59.658  1.00  0.00           C  
ATOM   3008  HA  ASN A 203     -19.221 -33.037  59.903  1.00  0.00           H  
ATOM   3009  C   ASN A 203     -20.963 -32.668  60.737  1.00  0.00           C  
ATOM   3010  O   ASN A 203     -22.187 -32.663  60.853  1.00  0.00           O  
ATOM   3011  CB  ASN A 203     -20.821 -33.188  58.264  1.00  0.00           C  
ATOM   3012  HB2 ASN A 203     -20.854 -31.967  58.166  1.00  0.00           H  
ATOM   3013  HB3 ASN A 203     -21.973 -32.779  58.341  1.00  0.00           H  
ATOM   3014  CG  ASN A 203     -19.964 -33.728  57.134  1.00  0.00           C  
ATOM   3015  ND2 ASN A 203     -20.538 -33.864  55.960  1.00  0.00           N  
ATOM   3016 HD21 ASN A 203     -21.359 -33.994  55.059  1.00  0.00           H  
ATOM   3017 HD22 ASN A 203     -20.067 -33.416  54.921  1.00  0.00           H  
ATOM   3018  OD1 ASN A 203     -18.790 -34.009  57.259  1.00  0.00           O  
ATOM   3019  N   ILE A 204     -20.155 -31.909  61.458  1.00  0.00           N  
ATOM   3020  H   ILE A 204     -18.999 -31.803  61.366  1.00  0.00           H  
ATOM   3021  CA  ILE A 204     -20.597 -30.895  62.410  1.00  0.00           C  
ATOM   3022  HA  ILE A 204     -21.717 -30.780  62.720  1.00  0.00           H  
ATOM   3023  C   ILE A 204     -20.056 -29.532  61.982  1.00  0.00           C  
ATOM   3024  O   ILE A 204     -18.960 -29.430  61.425  1.00  0.00           O  
ATOM   3025  CB  ILE A 204     -20.195 -31.269  63.850  1.00  0.00           C  
ATOM   3026  HB  ILE A 204     -19.970 -30.263  64.399  1.00  0.00           H  
ATOM   3027  CG1 ILE A 204     -18.674 -31.514  63.996  1.00  0.00           C  
ATOM   3028 HG12 ILE A 204     -17.837 -30.707  63.622  1.00  0.00           H  
ATOM   3029 HG13 ILE A 204     -17.971 -31.901  63.076  1.00  0.00           H  
ATOM   3030  CG2 ILE A 204     -21.022 -32.482  64.308  1.00  0.00           C  
ATOM   3031 HG21 ILE A 204     -20.679 -32.707  65.498  1.00  0.00           H  
ATOM   3032 HG22 ILE A 204     -22.001 -32.842  65.007  1.00  0.00           H  
ATOM   3033 HG23 ILE A 204     -20.973 -33.718  64.499  1.00  0.00           H  
ATOM   3034  CD1 ILE A 204     -18.220 -31.755  65.438  1.00  0.00           C  
ATOM   3035 HD11 ILE A 204     -17.116 -31.820  66.049  1.00  0.00           H  
ATOM   3036 HD12 ILE A 204     -18.251 -32.276  66.577  1.00  0.00           H  
ATOM   3037 HD13 ILE A 204     -18.041 -30.885  66.322  1.00  0.00           H  
ATOM   3038  N   PHE A 205     -20.820 -28.478  62.251  1.00  0.00           N  
ATOM   3039  H   PHE A 205     -21.698 -28.179  62.955  1.00  0.00           H  
ATOM   3040  CA  PHE A 205     -20.447 -27.122  61.871  1.00  0.00           C  
ATOM   3041  HA  PHE A 205     -19.435 -26.977  61.315  1.00  0.00           H  
ATOM   3042  C   PHE A 205     -19.826 -26.372  63.043  1.00  0.00           C  
ATOM   3043  O   PHE A 205     -20.280 -26.470  64.184  1.00  0.00           O  
ATOM   3044  CB  PHE A 205     -21.660 -26.390  61.307  1.00  0.00           C  
ATOM   3045  HB2 PHE A 205     -22.439 -25.471  61.506  1.00  0.00           H  
ATOM   3046  HB3 PHE A 205     -21.333 -25.619  62.195  1.00  0.00           H  
ATOM   3047  CG  PHE A 205     -22.204 -27.012  60.043  1.00  0.00           C  
ATOM   3048  CD1 PHE A 205     -21.554 -26.805  58.814  1.00  0.00           C  
ATOM   3049  HD1 PHE A 205     -20.598 -26.142  58.825  1.00  0.00           H  
ATOM   3050  CD2 PHE A 205     -23.348 -27.825  60.088  1.00  0.00           C  
ATOM   3051  HD2 PHE A 205     -23.565 -27.681  61.221  1.00  0.00           H  
ATOM   3052  CE1 PHE A 205     -22.046 -27.397  57.643  1.00  0.00           C  
ATOM   3053  HE1 PHE A 205     -21.468 -26.777  56.840  1.00  0.00           H  
ATOM   3054  CE2 PHE A 205     -23.844 -28.421  58.917  1.00  0.00           C  
ATOM   3055  HE2 PHE A 205     -24.921 -28.802  59.140  1.00  0.00           H  
ATOM   3056  CZ  PHE A 205     -23.190 -28.205  57.693  1.00  0.00           C  
ATOM   3057  HZ  PHE A 205     -23.504 -28.292  56.571  1.00  0.00           H  
ATOM   3058  N   PHE A 206     -18.806 -25.593  62.725  1.00  0.00           N  
ATOM   3059  H   PHE A 206     -18.071 -25.326  61.856  1.00  0.00           H  
ATOM   3060  CA  PHE A 206     -18.209 -24.668  63.671  1.00  0.00           C  
ATOM   3061  HA  PHE A 206     -17.492 -24.968  64.542  1.00  0.00           H  
ATOM   3062  C   PHE A 206     -19.265 -23.715  64.245  1.00  0.00           C  
ATOM   3063  O   PHE A 206     -20.181 -23.288  63.546  1.00  0.00           O  
ATOM   3064  CB  PHE A 206     -17.084 -23.900  62.966  1.00  0.00           C  
ATOM   3065  HB2 PHE A 206     -16.954 -23.408  61.856  1.00  0.00           H  
ATOM   3066  HB3 PHE A 206     -16.072 -24.232  62.369  1.00  0.00           H  
ATOM   3067  CG  PHE A 206     -16.464 -22.804  63.805  1.00  0.00           C  
ATOM   3068  CD1 PHE A 206     -16.537 -21.461  63.392  1.00  0.00           C  
ATOM   3069  HD1 PHE A 206     -17.192 -20.894  62.615  1.00  0.00           H  
ATOM   3070  CD2 PHE A 206     -15.836 -23.119  65.019  1.00  0.00           C  
ATOM   3071  HD2 PHE A 206     -15.719 -23.983  65.790  1.00  0.00           H  
ATOM   3072  CE1 PHE A 206     -15.981 -20.448  64.188  1.00  0.00           C  
ATOM   3073  HE1 PHE A 206     -15.896 -19.446  64.277  1.00  0.00           H  
ATOM   3074  CE2 PHE A 206     -15.288 -22.105  65.819  1.00  0.00           C  
ATOM   3075  HE2 PHE A 206     -14.723 -22.217  66.830  1.00  0.00           H  
ATOM   3076  CZ  PHE A 206     -15.357 -20.769  65.404  1.00  0.00           C  
ATOM   3077  HZ  PHE A 206     -14.777 -20.028  66.093  1.00  0.00           H  
ATOM   3078  N   PHE A 207     -19.098 -23.381  65.513  1.00  0.00           N  
ATOM   3079  H   PHE A 207     -18.265 -23.494  66.318  1.00  0.00           H  
ATOM   3080  CA  PHE A 207     -19.977 -22.444  66.210  1.00  0.00           C  
ATOM   3081  HA  PHE A 207     -19.407 -22.175  66.986  1.00  0.00           H  
ATOM   3082  C   PHE A 207     -21.441 -22.901  66.343  1.00  0.00           C  
ATOM   3083  O   PHE A 207     -22.359 -22.091  66.452  1.00  0.00           O  
ATOM   3084  CB  PHE A 207     -19.797 -21.039  65.619  1.00  0.00           C  
ATOM   3085  HB2 PHE A 207     -18.900 -21.042  64.783  1.00  0.00           H  
ATOM   3086  HB3 PHE A 207     -19.981 -20.119  64.829  1.00  0.00           H  
ATOM   3087  CG  PHE A 207     -19.748 -19.949  66.656  1.00  0.00           C  
ATOM   3088  CD1 PHE A 207     -20.826 -19.067  66.820  1.00  0.00           C  
ATOM   3089  HD1 PHE A 207     -21.897 -18.911  66.392  1.00  0.00           H  
ATOM   3090  CD2 PHE A 207     -18.603 -19.806  67.449  1.00  0.00           C  
ATOM   3091  HD2 PHE A 207     -17.651 -20.408  67.742  1.00  0.00           H  
ATOM   3092  CE1 PHE A 207     -20.756 -18.039  67.766  1.00  0.00           C  
ATOM   3093  HE1 PHE A 207     -21.308 -17.057  68.056  1.00  0.00           H  
ATOM   3094  CE2 PHE A 207     -18.530 -18.779  68.400  1.00  0.00           C  
ATOM   3095  HE2 PHE A 207     -17.659 -18.288  69.030  1.00  0.00           H  
ATOM   3096  CZ  PHE A 207     -19.604 -17.897  68.560  1.00  0.00           C  
ATOM   3097  HZ  PHE A 207     -19.118 -16.658  68.941  1.00  0.00           H  
ATOM   3098  N   THR A 208     -21.653 -24.214  66.370  1.00  0.00           N  
ATOM   3099  H   THR A 208     -20.497 -24.291  66.266  1.00  0.00           H  
ATOM   3100  CA  THR A 208     -22.965 -24.816  66.639  1.00  0.00           C  
ATOM   3101  HA  THR A 208     -23.429 -23.822  67.042  1.00  0.00           H  
ATOM   3102  C   THR A 208     -22.934 -25.648  67.922  1.00  0.00           C  
ATOM   3103  O   THR A 208     -21.896 -26.228  68.248  1.00  0.00           O  
ATOM   3104  CB  THR A 208     -23.464 -25.666  65.466  1.00  0.00           C  
ATOM   3105  HB  THR A 208     -23.953 -26.169  66.402  1.00  0.00           H  
ATOM   3106  CG2 THR A 208     -23.688 -24.835  64.207  1.00  0.00           C  
ATOM   3107 HG21 THR A 208     -23.984 -23.581  63.985  1.00  0.00           H  
ATOM   3108 HG22 THR A 208     -24.020 -24.543  63.068  1.00  0.00           H  
ATOM   3109 HG23 THR A 208     -22.755 -24.268  63.616  1.00  0.00           H  
ATOM   3110  OG1 THR A 208     -22.563 -26.694  65.158  1.00  0.00           O  
ATOM   3111  HG1 THR A 208     -21.433 -26.828  65.428  1.00  0.00           H  
ATOM   3112  N   PRO A 209     -24.037 -25.706  68.672  1.00  0.00           N  
ATOM   3113  CA  PRO A 209     -24.112 -26.523  69.877  1.00  0.00           C  
ATOM   3114  HA  PRO A 209     -23.174 -26.246  70.507  1.00  0.00           H  
ATOM   3115  C   PRO A 209     -24.340 -27.999  69.537  1.00  0.00           C  
ATOM   3116  O   PRO A 209     -25.265 -28.347  68.800  1.00  0.00           O  
ATOM   3117  CB  PRO A 209     -25.259 -25.918  70.687  1.00  0.00           C  
ATOM   3118  HB2 PRO A 209     -25.189 -25.135  71.620  1.00  0.00           H  
ATOM   3119  HB3 PRO A 209     -24.772 -26.356  71.717  1.00  0.00           H  
ATOM   3120  CG  PRO A 209     -26.188 -25.352  69.614  1.00  0.00           C  
ATOM   3121  HG2 PRO A 209     -27.371 -25.123  69.372  1.00  0.00           H  
ATOM   3122  HG3 PRO A 209     -26.620 -24.481  70.365  1.00  0.00           H  
ATOM   3123  CD  PRO A 209     -25.245 -24.925  68.493  1.00  0.00           C  
ATOM   3124  HD2 PRO A 209     -24.802 -23.780  68.525  1.00  0.00           H  
ATOM   3125  HD3 PRO A 209     -25.470 -24.325  67.446  1.00  0.00           H  
ATOM   3126  N   VAL A 210     -23.531 -28.855  70.155  1.00  0.00           N  
ATOM   3127  H   VAL A 210     -22.784 -28.377  70.908  1.00  0.00           H  
ATOM   3128  CA  VAL A 210     -23.661 -30.316  70.104  1.00  0.00           C  
ATOM   3129  HA  VAL A 210     -24.679 -30.577  69.597  1.00  0.00           H  
ATOM   3130  C   VAL A 210     -23.875 -30.840  71.520  1.00  0.00           C  
ATOM   3131  O   VAL A 210     -23.221 -30.399  72.461  1.00  0.00           O  
ATOM   3132  CB  VAL A 210     -22.427 -30.948  69.434  1.00  0.00           C  
ATOM   3133  HB  VAL A 210     -21.717 -30.320  70.117  1.00  0.00           H  
ATOM   3134  CG1 VAL A 210     -22.424 -32.474  69.502  1.00  0.00           C  
ATOM   3135 HG11 VAL A 210     -21.540 -33.272  69.260  1.00  0.00           H  
ATOM   3136 HG12 VAL A 210     -22.781 -33.776  69.700  1.00  0.00           H  
ATOM   3137 HG13 VAL A 210     -22.237 -32.955  70.574  1.00  0.00           H  
ATOM   3138  CG2 VAL A 210     -22.375 -30.570  67.952  1.00  0.00           C  
ATOM   3139 HG21 VAL A 210     -22.428 -29.460  67.373  1.00  0.00           H  
ATOM   3140 HG22 VAL A 210     -21.526 -30.403  67.072  1.00  0.00           H  
ATOM   3141 HG23 VAL A 210     -22.751 -30.662  66.754  1.00  0.00           H  
ATOM   3142  N   LEU A 211     -24.777 -31.787  71.681  1.00  0.00           N  
ATOM   3143  H   LEU A 211     -25.324 -31.223  70.823  1.00  0.00           H  
ATOM   3144  CA  LEU A 211     -24.982 -32.465  72.957  1.00  0.00           C  
ATOM   3145  HA  LEU A 211     -24.721 -31.517  73.581  1.00  0.00           H  
ATOM   3146  C   LEU A 211     -23.978 -33.602  73.129  1.00  0.00           C  
ATOM   3147  O   LEU A 211     -23.897 -34.510  72.307  1.00  0.00           O  
ATOM   3148  CB  LEU A 211     -26.420 -32.984  73.065  1.00  0.00           C  
ATOM   3149  HB2 LEU A 211     -25.760 -33.782  73.717  1.00  0.00           H  
ATOM   3150  HB3 LEU A 211     -27.009 -34.057  73.077  1.00  0.00           H  
ATOM   3151  CG  LEU A 211     -27.472 -31.880  73.262  1.00  0.00           C  
ATOM   3152  HG  LEU A 211     -26.969 -30.906  72.870  1.00  0.00           H  
ATOM   3153  CD1 LEU A 211     -28.864 -32.500  73.183  1.00  0.00           C  
ATOM   3154 HD11 LEU A 211     -30.115 -31.985  73.687  1.00  0.00           H  
ATOM   3155 HD12 LEU A 211     -29.885 -32.811  72.673  1.00  0.00           H  
ATOM   3156 HD13 LEU A 211     -29.313 -32.818  74.198  1.00  0.00           H  
ATOM   3157  CD2 LEU A 211     -27.336 -31.193  74.619  1.00  0.00           C  
ATOM   3158 HD21 LEU A 211     -26.408 -30.968  75.434  1.00  0.00           H  
ATOM   3159 HD22 LEU A 211     -27.658 -31.183  75.833  1.00  0.00           H  
ATOM   3160 HD23 LEU A 211     -27.372 -30.041  75.122  1.00  0.00           H  
ATOM   3161  N   VAL A 212     -23.256 -33.558  74.240  1.00  0.00           N  
ATOM   3162  H   VAL A 212     -23.136 -32.681  75.002  1.00  0.00           H  
ATOM   3163  CA  VAL A 212     -22.298 -34.592  74.635  1.00  0.00           C  
ATOM   3164  HA  VAL A 212     -21.559 -35.060  73.850  1.00  0.00           H  
ATOM   3165  C   VAL A 212     -22.848 -35.322  75.856  1.00  0.00           C  
ATOM   3166  O   VAL A 212     -22.929 -34.730  76.935  1.00  0.00           O  
ATOM   3167  CB  VAL A 212     -20.910 -33.992  74.902  1.00  0.00           C  
ATOM   3168  HB  VAL A 212     -20.847 -33.089  75.641  1.00  0.00           H  
ATOM   3169  CG1 VAL A 212     -19.900 -35.092  75.228  1.00  0.00           C  
ATOM   3170 HG11 VAL A 212     -18.993 -35.838  74.792  1.00  0.00           H  
ATOM   3171 HG12 VAL A 212     -18.816 -35.055  75.877  1.00  0.00           H  
ATOM   3172 HG13 VAL A 212     -19.712 -36.066  75.990  1.00  0.00           H  
ATOM   3173  CG2 VAL A 212     -20.395 -33.219  73.686  1.00  0.00           C  
ATOM   3174 HG21 VAL A 212     -19.732 -32.332  73.328  1.00  0.00           H  
ATOM   3175 HG22 VAL A 212     -19.704 -33.053  72.898  1.00  0.00           H  
ATOM   3176 HG23 VAL A 212     -20.106 -32.137  73.659  1.00  0.00           H  
ATOM   3177  N   PRO A 213     -23.234 -36.591  75.716  1.00  0.00           N  
ATOM   3178  CA  PRO A 213     -23.658 -37.390  76.856  1.00  0.00           C  
ATOM   3179  HA  PRO A 213     -24.182 -36.531  77.441  1.00  0.00           H  
ATOM   3180  C   PRO A 213     -22.471 -37.730  77.762  1.00  0.00           C  
ATOM   3181  O   PRO A 213     -21.449 -38.236  77.303  1.00  0.00           O  
ATOM   3182  CB  PRO A 213     -24.320 -38.644  76.273  1.00  0.00           C  
ATOM   3183  HB2 PRO A 213     -24.866 -39.419  77.032  1.00  0.00           H  
ATOM   3184  HB3 PRO A 213     -23.596 -39.460  76.818  1.00  0.00           H  
ATOM   3185  CG  PRO A 213     -24.563 -38.314  74.803  1.00  0.00           C  
ATOM   3186  HG2 PRO A 213     -25.259 -39.223  74.370  1.00  0.00           H  
ATOM   3187  HG3 PRO A 213     -25.439 -37.852  74.089  1.00  0.00           H  
ATOM   3188  CD  PRO A 213     -23.448 -37.325  74.483  1.00  0.00           C  
ATOM   3189  HD2 PRO A 213     -23.252 -36.449  73.652  1.00  0.00           H  
ATOM   3190  HD3 PRO A 213     -22.292 -37.361  74.105  1.00  0.00           H  
ATOM   3191  N   LEU A 214     -22.630 -37.487  79.070  1.00  0.00           N  
ATOM   3192  H   LEU A 214     -23.459 -36.695  79.285  1.00  0.00           H  
ATOM   3193  CA  LEU A 214     -21.597 -37.695  80.084  1.00  0.00           C  
ATOM   3194  HA  LEU A 214     -20.469 -37.824  79.811  1.00  0.00           H  
ATOM   3195  C   LEU A 214     -22.035 -38.738  81.115  1.00  0.00           C  
ATOM   3196  O   LEU A 214     -23.168 -38.727  81.592  1.00  0.00           O  
ATOM   3197  CB  LEU A 214     -21.272 -36.364  80.779  1.00  0.00           C  
ATOM   3198  HB2 LEU A 214     -21.454 -35.439  81.556  1.00  0.00           H  
ATOM   3199  HB3 LEU A 214     -20.732 -36.506  81.866  1.00  0.00           H  
ATOM   3200  CG  LEU A 214     -20.807 -35.223  79.859  1.00  0.00           C  
ATOM   3201  HG  LEU A 214     -21.382 -34.298  79.446  1.00  0.00           H  
ATOM   3202  CD1 LEU A 214     -20.574 -33.978  80.699  1.00  0.00           C  
ATOM   3203 HD11 LEU A 214     -19.536 -33.276  80.790  1.00  0.00           H  
ATOM   3204 HD12 LEU A 214     -20.847 -32.770  80.851  1.00  0.00           H  
ATOM   3205 HD13 LEU A 214     -20.384 -33.485  81.844  1.00  0.00           H  
ATOM   3206  CD2 LEU A 214     -19.511 -35.558  79.129  1.00  0.00           C  
ATOM   3207 HD21 LEU A 214     -18.704 -35.305  78.093  1.00  0.00           H  
ATOM   3208 HD22 LEU A 214     -18.455 -35.031  79.372  1.00  0.00           H  
ATOM   3209 HD23 LEU A 214     -18.553 -36.336  79.082  1.00  0.00           H  
ATOM   3210  N   THR A 215     -21.101 -39.588  81.496  1.00  0.00           N  
ATOM   3211  H   THR A 215     -20.028 -39.341  81.119  1.00  0.00           H  
ATOM   3212  CA  THR A 215     -21.311 -40.583  82.567  1.00  0.00           C  
ATOM   3213  HA  THR A 215     -22.434 -40.301  82.629  1.00  0.00           H  
ATOM   3214  C   THR A 215     -20.967 -40.036  83.952  1.00  0.00           C  
ATOM   3215  O   THR A 215     -21.520 -40.482  84.956  1.00  0.00           O  
ATOM   3216  CB  THR A 215     -20.486 -41.841  82.300  1.00  0.00           C  
ATOM   3217  HB  THR A 215     -20.307 -42.394  83.308  1.00  0.00           H  
ATOM   3218  CG2 THR A 215     -20.934 -42.577  81.041  1.00  0.00           C  
ATOM   3219 HG21 THR A 215     -21.111 -43.476  80.126  1.00  0.00           H  
ATOM   3220 HG22 THR A 215     -20.054 -42.557  80.167  1.00  0.00           H  
ATOM   3221 HG23 THR A 215     -21.376 -42.169  79.965  1.00  0.00           H  
ATOM   3222  OG1 THR A 215     -19.131 -41.505  82.122  1.00  0.00           O  
ATOM   3223  HG1 THR A 215     -18.183 -41.000  82.585  1.00  0.00           H  
ATOM   3224  N   THR A 216     -20.079 -39.057  84.005  1.00  0.00           N  
ATOM   3225  H   THR A 216     -19.562 -38.619  83.058  1.00  0.00           H  
ATOM   3226  CA  THR A 216     -19.603 -38.381  85.216  1.00  0.00           C  
ATOM   3227  HA  THR A 216     -20.132 -38.425  86.252  1.00  0.00           H  
ATOM   3228  C   THR A 216     -19.707 -36.870  85.060  1.00  0.00           C  
ATOM   3229  O   THR A 216     -19.839 -36.366  83.946  1.00  0.00           O  
ATOM   3230  CB  THR A 216     -18.160 -38.781  85.539  1.00  0.00           C  
ATOM   3231  HB  THR A 216     -17.746 -37.983  86.278  1.00  0.00           H  
ATOM   3232  CG2 THR A 216     -18.041 -40.256  85.921  1.00  0.00           C  
ATOM   3233 HG21 THR A 216     -18.126 -40.856  86.988  1.00  0.00           H  
ATOM   3234 HG22 THR A 216     -16.926 -40.615  86.483  1.00  0.00           H  
ATOM   3235 HG23 THR A 216     -17.863 -41.479  85.760  1.00  0.00           H  
ATOM   3236  OG1 THR A 216     -17.318 -38.574  84.433  1.00  0.00           O  
ATOM   3237  HG1 THR A 216     -16.276 -38.080  84.256  1.00  0.00           H  
ATOM   3238  N   GLU A 217     -19.644 -36.147  86.182  1.00  0.00           N  
ATOM   3239  H   GLU A 217     -19.192 -36.221  87.252  1.00  0.00           H  
ATOM   3240  CA  GLU A 217     -19.573 -34.688  86.111  1.00  0.00           C  
ATOM   3241  HA  GLU A 217     -20.350 -34.249  85.364  1.00  0.00           H  
ATOM   3242  C   GLU A 217     -18.298 -34.244  85.384  1.00  0.00           C  
ATOM   3243  O   GLU A 217     -17.212 -34.756  85.676  1.00  0.00           O  
ATOM   3244  CB  GLU A 217     -19.641 -34.054  87.505  1.00  0.00           C  
ATOM   3245  HB2 GLU A 217     -19.089 -33.002  87.790  1.00  0.00           H  
ATOM   3246  HB3 GLU A 217     -18.510 -34.185  87.948  1.00  0.00           H  
ATOM   3247  CG  GLU A 217     -21.054 -34.116  88.085  1.00  0.00           C  
ATOM   3248  HG2 GLU A 217     -21.738 -34.425  87.121  1.00  0.00           H  
ATOM   3249  HG3 GLU A 217     -22.248 -34.218  88.326  1.00  0.00           H  
ATOM   3250  CD  GLU A 217     -21.243 -33.286  89.361  1.00  0.00           C  
ATOM   3251  OE1 GLU A 217     -22.403 -32.878  89.616  1.00  0.00           O  
ATOM   3252  OE2 GLU A 217     -20.253 -33.032  90.075  1.00  0.00           O  
ATOM   3253  N   PRO A 218     -18.413 -33.296  84.446  1.00  0.00           N  
ATOM   3254  CA  PRO A 218     -17.250 -32.769  83.755  1.00  0.00           C  
ATOM   3255  HA  PRO A 218     -16.196 -33.262  83.726  1.00  0.00           H  
ATOM   3256  C   PRO A 218     -16.404 -31.928  84.712  1.00  0.00           C  
ATOM   3257  O   PRO A 218     -16.914 -31.176  85.543  1.00  0.00           O  
ATOM   3258  CB  PRO A 218     -17.807 -31.959  82.585  1.00  0.00           C  
ATOM   3259  HB2 PRO A 218     -16.966 -31.076  82.449  1.00  0.00           H  
ATOM   3260  HB3 PRO A 218     -17.361 -31.836  81.450  1.00  0.00           H  
ATOM   3261  CG  PRO A 218     -19.152 -31.470  83.111  1.00  0.00           C  
ATOM   3262  HG2 PRO A 218     -18.723 -30.353  82.825  1.00  0.00           H  
ATOM   3263  HG3 PRO A 218     -19.913 -30.572  83.460  1.00  0.00           H  
ATOM   3264  CD  PRO A 218     -19.617 -32.615  84.011  1.00  0.00           C  
ATOM   3265  HD2 PRO A 218     -20.190 -31.992  84.894  1.00  0.00           H  
ATOM   3266  HD3 PRO A 218     -20.733 -33.052  84.254  1.00  0.00           H  
ATOM   3267  N   THR A 219     -15.093 -32.035  84.579  1.00  0.00           N  
ATOM   3268  H   THR A 219     -14.372 -32.635  83.890  1.00  0.00           H  
ATOM   3269  CA  THR A 219     -14.111 -31.197  85.266  1.00  0.00           C  
ATOM   3270  HA  THR A 219     -14.337 -30.505  86.174  1.00  0.00           H  
ATOM   3271  C   THR A 219     -13.403 -30.296  84.266  1.00  0.00           C  
ATOM   3272  O   THR A 219     -13.643 -30.390  83.057  1.00  0.00           O  
ATOM   3273  CB  THR A 219     -13.113 -32.051  86.054  1.00  0.00           C  
ATOM   3274  HB  THR A 219     -12.320 -31.364  86.568  1.00  0.00           H  
ATOM   3275  CG2 THR A 219     -13.786 -32.811  87.198  1.00  0.00           C  
ATOM   3276 HG21 THR A 219     -13.159 -33.214  88.207  1.00  0.00           H  
ATOM   3277 HG22 THR A 219     -14.245 -32.250  88.217  1.00  0.00           H  
ATOM   3278 HG23 THR A 219     -14.546 -33.529  87.925  1.00  0.00           H  
ATOM   3279  OG1 THR A 219     -12.499 -33.001  85.222  1.00  0.00           O  
ATOM   3280  HG1 THR A 219     -11.441 -33.371  84.885  1.00  0.00           H  
ATOM   3281  N   LYS A 220     -12.534 -29.432  84.752  1.00  0.00           N  
ATOM   3282  H   LYS A 220     -12.155 -28.983  85.757  1.00  0.00           H  
ATOM   3283  CA  LYS A 220     -11.731 -28.572  83.882  1.00  0.00           C  
ATOM   3284  HA  LYS A 220     -12.053 -27.460  83.764  1.00  0.00           H  
ATOM   3285  C   LYS A 220     -11.026 -29.409  82.818  1.00  0.00           C  
ATOM   3286  O   LYS A 220     -10.203 -30.264  83.139  1.00  0.00           O  
ATOM   3287  CB  LYS A 220     -10.734 -27.756  84.714  1.00  0.00           C  
ATOM   3288  HB2 LYS A 220     -10.548 -28.286  85.804  1.00  0.00           H  
ATOM   3289  HB3 LYS A 220     -10.480 -26.933  85.575  1.00  0.00           H  
ATOM   3290  CG  LYS A 220      -9.932 -26.811  83.815  1.00  0.00           C  
ATOM   3291  HG2 LYS A 220     -10.406 -26.322  82.802  1.00  0.00           H  
ATOM   3292  HG3 LYS A 220      -9.455 -27.209  82.765  1.00  0.00           H  
ATOM   3293  CD  LYS A 220      -9.033 -25.838  84.575  1.00  0.00           C  
ATOM   3294  HD2 LYS A 220      -9.185 -25.527  85.748  1.00  0.00           H  
ATOM   3295  HD3 LYS A 220      -8.052 -26.007  85.286  1.00  0.00           H  
ATOM   3296  CE  LYS A 220      -8.398 -24.935  83.511  1.00  0.00           C  
ATOM   3297  HE2 LYS A 220      -7.855 -24.258  82.653  1.00  0.00           H  
ATOM   3298  HE3 LYS A 220      -7.998 -25.528  82.522  1.00  0.00           H  
ATOM   3299  NZ  LYS A 220      -7.711 -23.738  84.035  1.00  0.00           N  
ATOM   3300  HZ1 LYS A 220      -6.605 -23.609  84.615  1.00  0.00           H  
ATOM   3301  HZ2 LYS A 220      -7.127 -22.651  83.781  1.00  0.00           H  
ATOM   3302  HZ3 LYS A 220      -7.736 -22.924  84.993  1.00  0.00           H  
ATOM   3303  N   ILE A 221     -11.327 -29.119  81.582  1.00  0.00           N  
ATOM   3304  H   ILE A 221     -11.547 -28.075  82.055  1.00  0.00           H  
ATOM   3305  CA  ILE A 221     -10.736 -29.815  80.445  1.00  0.00           C  
ATOM   3306  HA  ILE A 221     -10.395 -30.512  81.322  1.00  0.00           H  
ATOM   3307  C   ILE A 221      -9.406 -29.156  80.140  1.00  0.00           C  
ATOM   3308  O   ILE A 221      -9.346 -28.030  79.654  1.00  0.00           O  
ATOM   3309  CB  ILE A 221     -11.689 -29.811  79.242  1.00  0.00           C  
ATOM   3310  HB  ILE A 221     -11.754 -28.660  79.401  1.00  0.00           H  
ATOM   3311  CG1 ILE A 221     -13.019 -30.494  79.630  1.00  0.00           C  
ATOM   3312 HG12 ILE A 221     -12.488 -30.507  80.730  1.00  0.00           H  
ATOM   3313 HG13 ILE A 221     -13.665 -31.033  80.515  1.00  0.00           H  
ATOM   3314  CG2 ILE A 221     -11.048 -30.538  78.043  1.00  0.00           C  
ATOM   3315 HG21 ILE A 221     -10.185 -30.072  77.140  1.00  0.00           H  
ATOM   3316 HG22 ILE A 221      -9.898 -30.914  78.220  1.00  0.00           H  
ATOM   3317 HG23 ILE A 221     -10.734 -31.300  77.156  1.00  0.00           H  
ATOM   3318  CD1 ILE A 221     -14.124 -30.177  78.642  1.00  0.00           C  
ATOM   3319 HD11 ILE A 221     -14.224 -29.169  77.902  1.00  0.00           H  
ATOM   3320 HD12 ILE A 221     -15.142 -30.177  77.888  1.00  0.00           H  
ATOM   3321 HD13 ILE A 221     -15.051 -29.434  79.030  1.00  0.00           H  
ATOM   3322  N   VAL A 222      -8.340 -29.864  80.433  1.00  0.00           N  
ATOM   3323  H   VAL A 222      -8.328 -30.446  81.442  1.00  0.00           H  
ATOM   3324  CA  VAL A 222      -7.016 -29.489  79.945  1.00  0.00           C  
ATOM   3325  HA  VAL A 222      -6.667 -28.415  80.228  1.00  0.00           H  
ATOM   3326  C   VAL A 222      -6.890 -30.108  78.565  1.00  0.00           C  
ATOM   3327  O   VAL A 222      -6.656 -31.308  78.442  1.00  0.00           O  
ATOM   3328  CB  VAL A 222      -5.897 -29.935  80.899  1.00  0.00           C  
ATOM   3329  HB  VAL A 222      -5.800 -30.960  81.443  1.00  0.00           H  
ATOM   3330  CG1 VAL A 222      -4.547 -29.413  80.418  1.00  0.00           C  
ATOM   3331 HG11 VAL A 222      -3.623 -28.721  80.270  1.00  0.00           H  
ATOM   3332 HG12 VAL A 222      -3.871 -28.590  80.732  1.00  0.00           H  
ATOM   3333 HG13 VAL A 222      -3.547 -29.502  79.943  1.00  0.00           H  
ATOM   3334  CG2 VAL A 222      -6.134 -29.387  82.315  1.00  0.00           C  
ATOM   3335 HG21 VAL A 222      -5.775 -28.338  82.768  1.00  0.00           H  
ATOM   3336 HG22 VAL A 222      -5.571 -29.346  83.596  1.00  0.00           H  
ATOM   3337 HG23 VAL A 222      -6.801 -29.034  83.240  1.00  0.00           H  
ATOM   3338  N   ILE A 223      -7.073 -29.295  77.543  1.00  0.00           N  
ATOM   3339  H   ILE A 223      -7.038 -28.282  78.115  1.00  0.00           H  
ATOM   3340  CA  ILE A 223      -6.776 -29.728  76.178  1.00  0.00           C  
ATOM   3341  HA  ILE A 223      -6.931 -30.682  75.902  1.00  0.00           H  
ATOM   3342  C   ILE A 223      -5.269 -29.941  76.121  1.00  0.00           C  
ATOM   3343  O   ILE A 223      -4.503 -29.002  75.906  1.00  0.00           O  
ATOM   3344  CB  ILE A 223      -7.280 -28.719  75.122  1.00  0.00           C  
ATOM   3345  HB  ILE A 223      -6.622 -27.770  75.269  1.00  0.00           H  
ATOM   3346  CG1 ILE A 223      -8.791 -28.423  75.297  1.00  0.00           C  
ATOM   3347 HG12 ILE A 223      -9.540 -28.184  76.236  1.00  0.00           H  
ATOM   3348 HG13 ILE A 223      -8.539 -29.144  76.254  1.00  0.00           H  
ATOM   3349  CG2 ILE A 223      -6.997 -29.270  73.710  1.00  0.00           C  
ATOM   3350 HG21 ILE A 223      -6.222 -29.745  72.591  1.00  0.00           H  
ATOM   3351 HG22 ILE A 223      -5.913 -28.808  73.511  1.00  0.00           H  
ATOM   3352 HG23 ILE A 223      -7.338 -29.188  72.615  1.00  0.00           H  
ATOM   3353  CD1 ILE A 223      -9.324 -27.315  74.374  1.00  0.00           C  
ATOM   3354 HD11 ILE A 223      -9.507 -26.264  73.913  1.00  0.00           H  
ATOM   3355 HD12 ILE A 223      -9.950 -26.390  74.412  1.00  0.00           H  
ATOM   3356 HD13 ILE A 223      -8.792 -26.526  73.786  1.00  0.00           H  
ATOM   3357  N   SER A 224      -4.825 -31.158  76.383  1.00  0.00           N  
ATOM   3358  H   SER A 224      -5.190 -31.709  77.347  1.00  0.00           H  
ATOM   3359  CA  SER A 224      -3.425 -31.497  76.196  1.00  0.00           C  
ATOM   3360  HA  SER A 224      -2.948 -30.790  76.996  1.00  0.00           H  
ATOM   3361  C   SER A 224      -3.125 -31.366  74.709  1.00  0.00           C  
ATOM   3362  O   SER A 224      -3.798 -32.019  73.909  1.00  0.00           O  
ATOM   3363  CB  SER A 224      -3.111 -32.910  76.703  1.00  0.00           C  
ATOM   3364  HB2 SER A 224      -2.804 -33.196  77.854  1.00  0.00           H  
ATOM   3365  HB3 SER A 224      -1.975 -32.594  77.032  1.00  0.00           H  
ATOM   3366  OG  SER A 224      -3.910 -33.876  76.067  1.00  0.00           O  
ATOM   3367  HG  SER A 224      -4.847 -34.552  76.255  1.00  0.00           H  
ATOM   3368  N   PRO A 225      -2.156 -30.538  74.308  1.00  0.00           N  
ATOM   3369  CA  PRO A 225      -1.733 -30.531  72.925  1.00  0.00           C  
ATOM   3370  HA  PRO A 225      -2.275 -29.935  72.085  1.00  0.00           H  
ATOM   3371  C   PRO A 225      -1.301 -31.953  72.581  1.00  0.00           C  
ATOM   3372  O   PRO A 225      -0.453 -32.524  73.267  1.00  0.00           O  
ATOM   3373  CB  PRO A 225      -0.596 -29.507  72.846  1.00  0.00           C  
ATOM   3374  HB2 PRO A 225       0.162 -28.545  72.842  1.00  0.00           H  
ATOM   3375  HB3 PRO A 225      -0.369 -29.135  71.701  1.00  0.00           H  
ATOM   3376  CG  PRO A 225      -0.051 -29.450  74.268  1.00  0.00           C  
ATOM   3377  HG2 PRO A 225       1.152 -29.326  74.082  1.00  0.00           H  
ATOM   3378  HG3 PRO A 225       0.623 -29.208  75.264  1.00  0.00           H  
ATOM   3379  CD  PRO A 225      -1.269 -29.746  75.137  1.00  0.00           C  
ATOM   3380  HD2 PRO A 225      -1.683 -29.805  76.286  1.00  0.00           H  
ATOM   3381  HD3 PRO A 225      -0.991 -28.803  75.870  1.00  0.00           H  
ATOM   3382  N   SER A 226      -1.540 -32.850  71.616  1.00  0.00           N  
ATOM   3383  H   SER A 226      -1.966 -32.056  70.880  1.00  0.00           H  
ATOM   3384  CA  SER A 226      -0.882 -34.131  71.954  1.00  0.00           C  
ATOM   3385  HA  SER A 226      -0.748 -34.144  73.109  1.00  0.00           H  
ATOM   3386  CB  SER A 226       0.608 -34.317  71.550  1.00  0.00           C  
ATOM   3387  HB2 SER A 226       1.679 -34.005  72.057  1.00  0.00           H  
ATOM   3388  HB3 SER A 226       0.895 -34.861  72.607  1.00  0.00           H  
ATOM   3389  OG  SER A 226       1.088 -34.096  70.247  1.00  0.00           O  
ATOM   3390  HG  SER A 226       1.850 -33.454  69.632  1.00  0.00           H  
ATOM   3391  C   SER A 226      -1.467 -35.088  70.911  1.00  0.00           C  
ATOM   3392  O   SER A 226      -0.860 -35.944  71.582  1.00  0.00           O  
ATOM   3393  N   PRO A 227      -1.940 -33.891  70.516  1.00  0.00           N  
ATOM   3394  CD  PRO A 227      -1.745 -32.587  71.105  1.00  0.00           C  
ATOM   3395  HD2 PRO A 227      -1.354 -31.709  71.868  1.00  0.00           H  
ATOM   3396  HD3 PRO A 227      -2.126 -32.663  72.266  1.00  0.00           H  
ATOM   3397  CG  PRO A 227      -0.692 -32.008  70.194  1.00  0.00           C  
ATOM   3398  HG2 PRO A 227       0.525 -32.081  70.307  1.00  0.00           H  
ATOM   3399  HG3 PRO A 227      -0.125 -31.059  70.724  1.00  0.00           H  
ATOM   3400  CB  PRO A 227      -1.419 -32.621  68.994  1.00  0.00           C  
ATOM   3401  HB2 PRO A 227      -0.754 -32.768  67.983  1.00  0.00           H  
ATOM   3402  HB3 PRO A 227      -1.069 -31.599  68.428  1.00  0.00           H  
ATOM   3403  CA  PRO A 227      -2.712 -33.380  69.419  1.00  0.00           C  
ATOM   3404  HA  PRO A 227      -3.626 -33.003  70.032  1.00  0.00           H  
ATOM   3405  C   PRO A 227      -2.119 -33.852  68.112  1.00  0.00           C  
ATOM   3406  O   PRO A 227      -1.509 -34.912  68.141  1.00  0.00           O  
ATOM   3407  N   PRO A 228      -2.233 -33.166  66.974  1.00  0.00           N  
ATOM   3408  CD  PRO A 228      -2.859 -31.909  66.602  1.00  0.00           C  
ATOM   3409  HD2 PRO A 228      -4.079 -31.897  66.754  1.00  0.00           H  
ATOM   3410  HD3 PRO A 228      -3.302 -30.777  66.396  1.00  0.00           H  
ATOM   3411  CG  PRO A 228      -1.619 -31.055  66.492  1.00  0.00           C  
ATOM   3412  HG2 PRO A 228      -1.674 -29.859  66.232  1.00  0.00           H  
ATOM   3413  HG3 PRO A 228      -0.935 -30.313  67.183  1.00  0.00           H  
ATOM   3414  CB  PRO A 228      -0.784 -32.247  66.006  1.00  0.00           C  
ATOM   3415  HB2 PRO A 228       0.256 -32.323  66.647  1.00  0.00           H  
ATOM   3416  HB3 PRO A 228       0.140 -31.664  65.495  1.00  0.00           H  
ATOM   3417  CA  PRO A 228      -1.622 -33.532  65.722  1.00  0.00           C  
ATOM   3418  HA  PRO A 228      -2.562 -33.655  65.045  1.00  0.00           H  
ATOM   3419  C   PRO A 228      -0.180 -34.139  65.634  1.00  0.00           C  
ATOM   3420  O   PRO A 228       0.346 -34.867  66.501  1.00  0.00           O  
ATOM   3421  N   PRO A 229       0.598 -33.894  64.543  1.00  0.00           N  
ATOM   3422  CD  PRO A 229       0.453 -33.087  63.350  1.00  0.00           C  
ATOM   3423  HD2 PRO A 229       0.683 -32.829  62.174  1.00  0.00           H  
ATOM   3424  HD3 PRO A 229      -0.592 -32.910  62.735  1.00  0.00           H  
ATOM   3425  CG  PRO A 229       1.458 -32.093  64.001  1.00  0.00           C  
ATOM   3426  HG2 PRO A 229       2.233 -31.186  64.263  1.00  0.00           H  
ATOM   3427  HG3 PRO A 229       0.963 -30.984  64.072  1.00  0.00           H  
ATOM   3428  CB  PRO A 229       2.592 -32.968  64.614  1.00  0.00           C  
ATOM   3429  HB2 PRO A 229       3.258 -32.037  65.040  1.00  0.00           H  
ATOM   3430  HB3 PRO A 229       3.506 -33.305  65.350  1.00  0.00           H  
ATOM   3431  CA  PRO A 229       1.933 -34.279  64.187  1.00  0.00           C  
ATOM   3432  HA  PRO A 229       2.775 -34.448  63.675  1.00  0.00           H  
ATOM   3433  C   PRO A 229       2.223 -35.794  64.161  1.00  0.00           C  
ATOM   3434  O   PRO A 229       1.560 -36.532  64.891  1.00  0.00           O  
ATOM   3435  N   PRO A 230       3.155 -36.392  63.386  1.00  0.00           N  
ATOM   3436  CD  PRO A 230       4.013 -35.806  62.416  1.00  0.00           C  
ATOM   3437  HD2 PRO A 230       5.210 -35.599  62.255  1.00  0.00           H  
ATOM   3438  HD3 PRO A 230       4.359 -34.773  62.975  1.00  0.00           H  
ATOM   3439  CG  PRO A 230       3.065 -36.498  61.406  1.00  0.00           C  
ATOM   3440  HG2 PRO A 230       3.227 -35.438  60.820  1.00  0.00           H  
ATOM   3441  HG3 PRO A 230       3.351 -36.601  60.221  1.00  0.00           H  
ATOM   3442  CB  PRO A 230       2.333 -37.584  62.241  1.00  0.00           C  
ATOM   3443  HB2 PRO A 230       1.456 -37.281  62.847  1.00  0.00           H  
ATOM   3444  HB3 PRO A 230       1.552 -38.328  61.982  1.00  0.00           H  
ATOM   3445  CA  PRO A 230       3.342 -37.838  63.363  1.00  0.00           C  
ATOM   3446  HA  PRO A 230       3.896 -38.253  64.495  1.00  0.00           H  
ATOM   3447  C   PRO A 230       4.015 -38.392  62.109  1.00  0.00           C  
ATOM   3448  O   PRO A 230       4.978 -37.881  61.526  1.00  0.00           O  
ATOM   3449  N   PRO A 231       3.243 -39.508  61.889  1.00  0.00           N  
ATOM   3450  CD  PRO A 231       2.121 -40.062  62.665  1.00  0.00           C  
ATOM   3451  HD2 PRO A 231       3.003 -40.413  63.439  1.00  0.00           H  
ATOM   3452  HD3 PRO A 231       1.813 -40.078  63.853  1.00  0.00           H  
ATOM   3453  CG  PRO A 231       0.898 -39.708  61.833  1.00  0.00           C  
ATOM   3454  HG2 PRO A 231      -0.240 -39.259  61.723  1.00  0.00           H  
ATOM   3455  HG3 PRO A 231       0.545 -39.076  62.827  1.00  0.00           H  
ATOM   3456  CB  PRO A 231       1.773 -39.825  60.589  1.00  0.00           C  
ATOM   3457  HB2 PRO A 231       2.460 -39.149  59.834  1.00  0.00           H  
ATOM   3458  HB3 PRO A 231       1.121 -39.368  59.660  1.00  0.00           H  
ATOM   3459  CA  PRO A 231       3.175 -40.486  60.815  1.00  0.00           C  
ATOM   3460  HA  PRO A 231       3.857 -41.280  61.334  1.00  0.00           H  
ATOM   3461  C   PRO A 231       3.029 -39.628  59.521  1.00  0.00           C  
ATOM   3462  O   PRO A 231       3.759 -38.628  59.415  1.00  0.00           O  
ATOM   3463  N   VAL A 232       2.186 -39.855  58.485  1.00  0.00           N  
ATOM   3464  H   VAL A 232       1.757 -40.732  59.123  1.00  0.00           H  
ATOM   3465  CA  VAL A 232       2.363 -38.798  57.488  1.00  0.00           C  
ATOM   3466  HA  VAL A 232       3.502 -38.777  57.768  1.00  0.00           H  
ATOM   3467  CB  VAL A 232       1.491 -37.562  57.804  1.00  0.00           C  
ATOM   3468  HB  VAL A 232       0.466 -37.955  58.201  1.00  0.00           H  
ATOM   3469  CG1 VAL A 232       1.933 -36.906  59.108  1.00  0.00           C  
ATOM   3470 HG11 VAL A 232       2.925 -36.540  59.714  1.00  0.00           H  
ATOM   3471 HG12 VAL A 232       1.740 -36.316  60.157  1.00  0.00           H  
ATOM   3472 HG13 VAL A 232       2.367 -36.501  59.912  1.00  0.00           H  
ATOM   3473  CG2 VAL A 232       1.698 -36.433  56.792  1.00  0.00           C  
ATOM   3474 HG21 VAL A 232       1.606 -35.204  56.996  1.00  0.00           H  
ATOM   3475 HG22 VAL A 232       2.643 -35.729  56.331  1.00  0.00           H  
ATOM   3476 HG23 VAL A 232       1.481 -35.785  55.751  1.00  0.00           H  
ATOM   3477  C   VAL A 232       1.522 -38.968  56.216  1.00  0.00           C  
ATOM   3478  O   VAL A 232       0.706 -39.860  55.920  1.00  0.00           O  
ATOM   3479  N   VAL A 233       1.864 -37.913  55.458  1.00  0.00           N  
ATOM   3480  H   VAL A 233       2.505 -37.182  56.101  1.00  0.00           H  
ATOM   3481  CA  VAL A 233       1.520 -37.397  54.145  1.00  0.00           C  
ATOM   3482  HA  VAL A 233       2.236 -36.483  54.069  1.00  0.00           H  
ATOM   3483  CB  VAL A 233       0.378 -36.361  54.103  1.00  0.00           C  
ATOM   3484  HB  VAL A 233      -0.560 -36.815  54.624  1.00  0.00           H  
ATOM   3485  CG1 VAL A 233       0.798 -35.251  55.072  1.00  0.00           C  
ATOM   3486 HG11 VAL A 233       1.806 -34.547  55.317  1.00  0.00           H  
ATOM   3487 HG12 VAL A 233       1.070 -35.108  56.294  1.00  0.00           H  
ATOM   3488 HG13 VAL A 233       0.470 -34.142  55.563  1.00  0.00           H  
ATOM   3489  CG2 VAL A 233       0.171 -35.664  52.759  1.00  0.00           C  
ATOM   3490 HG21 VAL A 233      -0.048 -35.571  51.567  1.00  0.00           H  
ATOM   3491 HG22 VAL A 233      -0.182 -34.432  52.184  1.00  0.00           H  
ATOM   3492 HG23 VAL A 233       0.955 -34.728  52.749  1.00  0.00           H  
ATOM   3493  C   VAL A 233       1.929 -38.623  53.327  1.00  0.00           C  
ATOM   3494  O   VAL A 233       1.860 -39.768  53.773  1.00  0.00           O  
ATOM   3495  N   ALA A 234       2.374 -38.440  52.098  1.00  0.00           N  
ATOM   3496  H   ALA A 234       2.598 -37.292  52.106  1.00  0.00           H  
ATOM   3497  CA  ALA A 234       2.857 -39.442  51.168  1.00  0.00           C  
ATOM   3498  HA  ALA A 234       3.341 -38.402  50.971  1.00  0.00           H  
ATOM   3499  CB  ALA A 234       1.958 -39.972  50.053  1.00  0.00           C  
ATOM   3500  HB1 ALA A 234       1.789 -39.807  48.837  1.00  0.00           H  
ATOM   3501  HB2 ALA A 234       1.198 -41.125  49.713  1.00  0.00           H  
ATOM   3502  HB3 ALA A 234       0.898 -39.932  49.614  1.00  0.00           H  
ATOM   3503  C   ALA A 234       4.200 -40.124  51.512  1.00  0.00           C  
ATOM   3504  O   ALA A 234       3.964 -40.645  50.416  1.00  0.00           O  
ATOM   3505  N   THR A 235       4.198 -39.404  52.678  1.00  0.00           N  
ATOM   3506  H   THR A 235       3.752 -38.366  52.922  1.00  0.00           H  
ATOM   3507  CA  THR A 235       5.303 -39.475  53.668  1.00  0.00           C  
ATOM   3508  HA  THR A 235       5.107 -38.486  54.258  1.00  0.00           H  
ATOM   3509  CB  THR A 235       5.282 -40.534  54.780  1.00  0.00           C  
ATOM   3510  HB  THR A 235       5.938 -39.980  55.571  1.00  0.00           H  
ATOM   3511  CG2 THR A 235       6.018 -41.763  54.256  1.00  0.00           C  
ATOM   3512 HG21 THR A 235       6.999 -42.069  55.055  1.00  0.00           H  
ATOM   3513 HG22 THR A 235       6.505 -42.960  54.095  1.00  0.00           H  
ATOM   3514 HG23 THR A 235       7.195 -41.963  53.721  1.00  0.00           H  
ATOM   3515  OG1 THR A 235       4.004 -40.934  55.234  1.00  0.00           O  
ATOM   3516  HG1 THR A 235       3.419 -41.546  56.044  1.00  0.00           H  
ATOM   3517  C   THR A 235       6.658 -38.739  53.429  1.00  0.00           C  
ATOM   3518  O   THR A 235       7.011 -39.358  54.428  1.00  0.00           O  
ATOM   3519  N   PRO A 236       5.979 -38.236  52.415  1.00  0.00           N  
ATOM   3520  CD  PRO A 236       5.606 -37.467  51.238  1.00  0.00           C  
ATOM   3521  HD2 PRO A 236       6.054 -36.377  50.917  1.00  0.00           H  
ATOM   3522  HD3 PRO A 236       5.007 -36.517  51.735  1.00  0.00           H  
ATOM   3523  CG  PRO A 236       5.963 -38.397  50.120  1.00  0.00           C  
ATOM   3524  HG2 PRO A 236       5.101 -38.843  49.370  1.00  0.00           H  
ATOM   3525  HG3 PRO A 236       6.337 -38.812  49.026  1.00  0.00           H  
ATOM   3526  CB  PRO A 236       7.295 -38.488  50.801  1.00  0.00           C  
ATOM   3527  HB2 PRO A 236       8.454 -38.116  50.712  1.00  0.00           H  
ATOM   3528  HB3 PRO A 236       8.134 -39.343  50.535  1.00  0.00           H  
ATOM   3529  CA  PRO A 236       7.169 -37.509  51.981  1.00  0.00           C  
ATOM   3530  HA  PRO A 236       7.428 -36.647  52.719  1.00  0.00           H  
ATOM   3531  C   PRO A 236       8.590 -38.064  51.856  1.00  0.00           C  
ATOM   3532  O   PRO A 236       9.098 -38.878  52.637  1.00  0.00           O  
ATOM   3533  N   PRO A 237       9.118 -37.497  50.758  1.00  0.00           N  
ATOM   3534  CD  PRO A 237       8.492 -36.520  49.888  1.00  0.00           C  
ATOM   3535  HD2 PRO A 237       7.463 -35.847  49.876  1.00  0.00           H  
ATOM   3536  HD3 PRO A 237       7.809 -36.812  48.906  1.00  0.00           H  
ATOM   3537  CG  PRO A 237       9.292 -35.341  50.396  1.00  0.00           C  
ATOM   3538  HG2 PRO A 237       9.199 -34.136  50.177  1.00  0.00           H  
ATOM   3539  HG3 PRO A 237       9.041 -34.634  51.369  1.00  0.00           H  
ATOM   3540  CB  PRO A 237      10.648 -36.071  50.358  1.00  0.00           C  
ATOM   3541  HB2 PRO A 237      11.156 -35.571  51.357  1.00  0.00           H  
ATOM   3542  HB3 PRO A 237      11.799 -35.677  50.208  1.00  0.00           H  
ATOM   3543  CA  PRO A 237      10.348 -37.546  50.036  1.00  0.00           C  
ATOM   3544  HA  PRO A 237      11.484 -37.759  50.170  1.00  0.00           H  
ATOM   3545  C   PRO A 237       9.724 -38.647  49.115  1.00  0.00           C  
ATOM   3546  O   PRO A 237       8.779 -39.271  49.603  1.00  0.00           O  
ATOM   3547  N   GLN A 238       9.994 -39.099  47.869  1.00  0.00           N  
ATOM   3548  H   GLN A 238      10.916 -38.379  47.897  1.00  0.00           H  
ATOM   3549  CA  GLN A 238       9.181 -40.196  47.269  1.00  0.00           C  
ATOM   3550  HA  GLN A 238       8.754 -39.275  47.746  1.00  0.00           H  
ATOM   3551  CB  GLN A 238       9.933 -41.518  47.375  1.00  0.00           C  
ATOM   3552  HB2 GLN A 238       9.699 -42.027  48.464  1.00  0.00           H  
ATOM   3553  HB3 GLN A 238      10.719 -42.404  47.698  1.00  0.00           H  
ATOM   3554  CG  GLN A 238      10.882 -41.212  46.213  1.00  0.00           C  
ATOM   3555  HG2 GLN A 238      11.939 -40.982  46.655  1.00  0.00           H  
ATOM   3556  HG3 GLN A 238      11.808 -40.882  46.394  1.00  0.00           H  
ATOM   3557  CD  GLN A 238      10.282 -41.041  44.811  1.00  0.00           C  
ATOM   3558  OE1 GLN A 238       9.110 -41.265  44.495  1.00  0.00           O  
ATOM   3559  NE2 GLN A 238      11.142 -40.615  43.885  1.00  0.00           N  
ATOM   3560 HE21 GLN A 238      12.254 -40.149  44.067  1.00  0.00           H  
ATOM   3561 HE22 GLN A 238      11.655 -40.061  42.928  1.00  0.00           H  
ATOM   3562  C   GLN A 238       7.849 -40.252  46.499  1.00  0.00           C  
ATOM   3563  O   GLN A 238       8.169 -41.432  46.631  1.00  0.00           O  
ATOM   3564  N   THR A 239       7.903 -38.920  46.591  1.00  0.00           N  
ATOM   3565  H   THR A 239       8.503 -38.111  47.212  1.00  0.00           H  
ATOM   3566  CA  THR A 239       6.843 -38.117  45.977  1.00  0.00           C  
ATOM   3567  HA  THR A 239       6.862 -39.089  45.321  1.00  0.00           H  
ATOM   3568  CB  THR A 239       5.772 -37.799  47.038  1.00  0.00           C  
ATOM   3569  HB  THR A 239       5.586 -38.662  47.797  1.00  0.00           H  
ATOM   3570  CG2 THR A 239       4.632 -36.911  46.517  1.00  0.00           C  
ATOM   3571 HG21 THR A 239       5.041 -35.817  46.460  1.00  0.00           H  
ATOM   3572 HG22 THR A 239       3.828 -35.775  46.833  1.00  0.00           H  
ATOM   3573 HG23 THR A 239       3.652 -36.677  45.880  1.00  0.00           H  
ATOM   3574  OG1 THR A 239       6.512 -37.097  48.003  1.00  0.00           O  
ATOM   3575  HG1 THR A 239       6.828 -36.783  48.990  1.00  0.00           H  
ATOM   3576  C   THR A 239       7.457 -36.761  45.610  1.00  0.00           C  
ATOM   3577  O   THR A 239       6.282 -36.709  45.238  1.00  0.00           O  
ATOM   3578  N   PRO A 240       7.489 -35.496  45.107  1.00  0.00           N  
ATOM   3579  CD  PRO A 240       6.256 -34.938  44.572  1.00  0.00           C  
ATOM   3580  HD2 PRO A 240       5.203 -34.817  43.969  1.00  0.00           H  
ATOM   3581  HD3 PRO A 240       6.498 -34.570  43.435  1.00  0.00           H  
ATOM   3582  CG  PRO A 240       6.008 -34.065  45.805  1.00  0.00           C  
ATOM   3583  HG2 PRO A 240       4.985 -33.477  46.130  1.00  0.00           H  
ATOM   3584  HG3 PRO A 240       6.065 -33.366  46.809  1.00  0.00           H  
ATOM   3585  CB  PRO A 240       7.496 -33.720  46.007  1.00  0.00           C  
ATOM   3586  HB2 PRO A 240       7.597 -32.701  46.684  1.00  0.00           H  
ATOM   3587  HB3 PRO A 240       8.423 -33.688  46.806  1.00  0.00           H  
ATOM   3588  CA  PRO A 240       8.429 -34.356  44.936  1.00  0.00           C  
ATOM   3589  HA  PRO A 240       9.531 -34.076  45.208  1.00  0.00           H  
ATOM   3590  C   PRO A 240       8.849 -34.462  43.434  1.00  0.00           C  
ATOM   3591  O   PRO A 240       8.664 -35.677  43.589  1.00  0.00           O  
ATOM   3592  N   VAL A 241       8.951 -33.127  43.644  1.00  0.00           N  
ATOM   3593  H   VAL A 241       8.950 -32.626  44.698  1.00  0.00           H  
ATOM   3594  CA  VAL A 241       9.320 -31.854  42.957  1.00  0.00           C  
ATOM   3595  HA  VAL A 241       9.058 -30.907  43.624  1.00  0.00           H  
ATOM   3596  CB  VAL A 241      10.758 -31.391  43.178  1.00  0.00           C  
ATOM   3597  HB  VAL A 241      11.825 -31.809  42.891  1.00  0.00           H  
ATOM   3598  CG1 VAL A 241      11.123 -29.964  42.787  1.00  0.00           C  
ATOM   3599 HG11 VAL A 241      11.020 -28.869  42.180  1.00  0.00           H  
ATOM   3600 HG12 VAL A 241      11.256 -28.947  43.511  1.00  0.00           H  
ATOM   3601 HG13 VAL A 241      12.201 -29.352  42.598  1.00  0.00           H  
ATOM   3602  CG2 VAL A 241      11.120 -31.537  44.648  1.00  0.00           C  
ATOM   3603 HG21 VAL A 241      11.949 -30.970  45.418  1.00  0.00           H  
ATOM   3604 HG22 VAL A 241      10.775 -31.383  45.836  1.00  0.00           H  
ATOM   3605 HG23 VAL A 241      11.762 -32.280  45.422  1.00  0.00           H  
ATOM   3606  C   VAL A 241       8.549 -31.444  41.639  1.00  0.00           C  
ATOM   3607  O   VAL A 241       9.232 -30.426  41.773  1.00  0.00           O  
ATOM   3608  N   ASP A 242       8.008 -32.650  41.824  1.00  0.00           N  
ATOM   3609  H   ASP A 242       8.587 -32.465  42.631  1.00  0.00           H  
ATOM   3610  CA  ASP A 242       7.104 -33.714  41.311  1.00  0.00           C  
ATOM   3611  HA  ASP A 242       7.841 -34.504  41.537  1.00  0.00           H  
ATOM   3612  CB  ASP A 242       5.667 -33.467  41.823  1.00  0.00           C  
ATOM   3613  HB2 ASP A 242       4.559 -33.724  42.245  1.00  0.00           H  
ATOM   3614  HB3 ASP A 242       5.455 -34.651  41.668  1.00  0.00           H  
ATOM   3615  CG  ASP A 242       5.135 -32.272  42.616  1.00  0.00           C  
ATOM   3616  OD1 ASP A 242       5.870 -31.317  42.949  1.00  0.00           O  
ATOM   3617  OD2 ASP A 242       3.912 -32.369  42.878  1.00  0.00           O  
ATOM   3618  C   ASP A 242       7.341 -33.778  39.779  1.00  0.00           C  
ATOM   3619  O   ASP A 242       7.361 -34.926  39.305  1.00  0.00           O  
ATOM   3620  N   PRO A 243       7.567 -32.750  38.887  1.00  0.00           N  
ATOM   3621  CA  PRO A 243       7.884 -33.123  37.525  1.00  0.00           C  
ATOM   3622  HA  PRO A 243       7.187 -33.997  37.201  1.00  0.00           H  
ATOM   3623  C   PRO A 243       9.211 -33.885  37.557  1.00  0.00           C  
ATOM   3624  O   PRO A 243      10.159 -33.408  38.192  1.00  0.00           O  
ATOM   3625  CB  PRO A 243       7.949 -31.808  36.738  1.00  0.00           C  
ATOM   3626  HB2 PRO A 243       8.599 -30.931  36.193  1.00  0.00           H  
ATOM   3627  HB3 PRO A 243       7.842 -31.748  35.524  1.00  0.00           H  
ATOM   3628  CG  PRO A 243       8.235 -30.756  37.802  1.00  0.00           C  
ATOM   3629  HG2 PRO A 243       9.305 -30.385  38.276  1.00  0.00           H  
ATOM   3630  HG3 PRO A 243       8.482 -29.562  37.673  1.00  0.00           H  
ATOM   3631  CD  PRO A 243       7.562 -31.306  39.049  1.00  0.00           C  
ATOM   3632  HD2 PRO A 243       7.832 -30.188  39.477  1.00  0.00           H  
ATOM   3633  HD3 PRO A 243       7.222 -31.039  40.194  1.00  0.00           H  
ATOM   3634  N   PRO A 244       9.316 -35.019  36.913  1.00  0.00           N  
ATOM   3635  CA  PRO A 244      10.523 -35.834  36.989  1.00  0.00           C  
ATOM   3636  HA  PRO A 244      11.071 -35.610  37.980  1.00  0.00           H  
ATOM   3637  C   PRO A 244      11.691 -35.107  36.305  1.00  0.00           C  
ATOM   3638  O   PRO A 244      11.921 -35.239  35.105  1.00  0.00           O  
ATOM   3639  CB  PRO A 244      10.138 -37.174  36.351  1.00  0.00           C  
ATOM   3640  HB2 PRO A 244      10.367 -37.872  37.329  1.00  0.00           H  
ATOM   3641  HB3 PRO A 244      11.168 -37.826  36.245  1.00  0.00           H  
ATOM   3642  CG  PRO A 244       9.006 -36.820  35.400  1.00  0.00           C  
ATOM   3643  HG2 PRO A 244       8.831 -36.275  34.318  1.00  0.00           H  
ATOM   3644  HG3 PRO A 244       8.850 -37.638  34.503  1.00  0.00           H  
ATOM   3645  CD  PRO A 244       8.294 -35.674  36.101  1.00  0.00           C  
ATOM   3646  HD2 PRO A 244       7.689 -34.654  35.817  1.00  0.00           H  
ATOM   3647  HD3 PRO A 244       7.199 -35.540  36.622  1.00  0.00           H  
ATOM   3648  N   GLY A 245      12.387 -34.308  37.063  1.00  0.00           N  
ATOM   3649  H   GLY A 245      12.369 -34.229  38.220  1.00  0.00           H  
ATOM   3650  CA  GLY A 245      13.407 -33.396  36.550  1.00  0.00           C  
ATOM   3651  HA2 GLY A 245      13.093 -32.443  37.247  1.00  0.00           H  
ATOM   3652  HA3 GLY A 245      14.079 -32.393  36.364  1.00  0.00           H  
ATOM   3653  C   GLY A 245      14.711 -34.062  36.113  1.00  0.00           C  
ATOM   3654  O   GLY A 245      15.504 -33.457  35.397  1.00  0.00           O  
ATOM   3655  N   SER A 246      14.941 -35.280  36.525  1.00  0.00           N  
ATOM   3656  H   SER A 246      14.099 -35.605  37.251  1.00  0.00           H  
ATOM   3657  CA  SER A 246      16.278 -35.868  36.393  1.00  0.00           C  
ATOM   3658  HA  SER A 246      17.038 -35.100  36.825  1.00  0.00           H  
ATOM   3659  C   SER A 246      16.650 -36.338  34.984  1.00  0.00           C  
ATOM   3660  O   SER A 246      17.833 -36.453  34.673  1.00  0.00           O  
ATOM   3661  CB  SER A 246      16.425 -37.028  37.382  1.00  0.00           C  
ATOM   3662  HB2 SER A 246      17.182 -36.269  37.970  1.00  0.00           H  
ATOM   3663  HB3 SER A 246      17.162 -37.557  38.205  1.00  0.00           H  
ATOM   3664  OG  SER A 246      15.538 -38.075  37.054  1.00  0.00           O  
ATOM   3665  HG  SER A 246      14.879 -39.007  37.331  1.00  0.00           H  
ATOM   3666  N   SER A 247      15.681 -36.621  34.142  1.00  0.00           N  
ATOM   3667  H   SER A 247      15.062 -35.744  34.599  1.00  0.00           H  
ATOM   3668  CA  SER A 247      15.969 -37.250  32.847  1.00  0.00           C  
ATOM   3669  HA  SER A 247      17.007 -37.607  33.251  1.00  0.00           H  
ATOM   3670  C   SER A 247      16.586 -36.315  31.808  1.00  0.00           C  
ATOM   3671  O   SER A 247      17.101 -36.777  30.787  1.00  0.00           O  
ATOM   3672  CB  SER A 247      14.700 -37.900  32.289  1.00  0.00           C  
ATOM   3673  HB2 SER A 247      14.391 -39.051  32.572  1.00  0.00           H  
ATOM   3674  HB3 SER A 247      15.492 -38.749  31.900  1.00  0.00           H  
ATOM   3675  OG  SER A 247      13.745 -36.918  31.934  1.00  0.00           O  
ATOM   3676  HG  SER A 247      13.662 -35.751  31.958  1.00  0.00           H  
ATOM   3677  N   SER A 248      16.535 -35.018  32.046  1.00  0.00           N  
ATOM   3678  H   SER A 248      16.582 -34.756  33.179  1.00  0.00           H  
ATOM   3679  CA  SER A 248      16.982 -34.038  31.055  1.00  0.00           C  
ATOM   3680  HA  SER A 248      16.797 -34.003  29.907  1.00  0.00           H  
ATOM   3681  C   SER A 248      18.499 -33.983  30.883  1.00  0.00           C  
ATOM   3682  O   SER A 248      18.978 -33.685  29.787  1.00  0.00           O  
ATOM   3683  CB  SER A 248      16.440 -32.654  31.420  1.00  0.00           C  
ATOM   3684  HB2 SER A 248      16.569 -31.717  30.642  1.00  0.00           H  
ATOM   3685  HB3 SER A 248      15.483 -31.892  31.343  1.00  0.00           H  
ATOM   3686  OG  SER A 248      16.981 -32.217  32.650  1.00  0.00           O  
ATOM   3687  HG  SER A 248      17.763 -31.511  33.166  1.00  0.00           H  
ATOM   3688  N   SER A 249      19.246 -34.285  31.920  1.00  0.00           N  
ATOM   3689  H   SER A 249      19.183 -34.213  33.080  1.00  0.00           H  
ATOM   3690  CA  SER A 249      20.700 -34.098  31.908  1.00  0.00           C  
ATOM   3691  HA  SER A 249      20.826 -32.961  31.691  1.00  0.00           H  
ATOM   3692  C   SER A 249      21.412 -34.932  30.844  1.00  0.00           C  
ATOM   3693  O   SER A 249      22.262 -34.420  30.113  1.00  0.00           O  
ATOM   3694  CB  SER A 249      21.277 -34.416  33.290  1.00  0.00           C  
ATOM   3695  HB2 SER A 249      21.576 -34.220  34.465  1.00  0.00           H  
ATOM   3696  HB3 SER A 249      21.706 -33.300  33.550  1.00  0.00           H  
ATOM   3697  OG  SER A 249      21.050 -35.765  33.640  1.00  0.00           O  
ATOM   3698  HG  SER A 249      21.017 -36.392  34.628  1.00  0.00           H  
ATOM   3699  N   HIS A 250      21.017 -36.167  30.713  1.00  0.00           N  
ATOM   3700  H   HIS A 250      20.189 -36.226  31.529  1.00  0.00           H  
ATOM   3701  CA  HIS A 250      21.643 -37.064  29.743  1.00  0.00           C  
ATOM   3702  HA  HIS A 250      22.669 -36.826  30.239  1.00  0.00           H  
ATOM   3703  C   HIS A 250      21.421 -36.608  28.304  1.00  0.00           C  
ATOM   3704  O   HIS A 250      22.334 -36.678  27.484  1.00  0.00           O  
ATOM   3705  CB  HIS A 250      21.103 -38.481  29.941  1.00  0.00           C  
ATOM   3706  HB2 HIS A 250      20.036 -38.067  29.518  1.00  0.00           H  
ATOM   3707  HB3 HIS A 250      20.625 -39.105  29.008  1.00  0.00           H  
ATOM   3708  CG  HIS A 250      21.584 -39.130  31.203  1.00  0.00           C  
ATOM   3709  CD2 HIS A 250      22.422 -40.215  31.304  1.00  0.00           C  
ATOM   3710  HD2 HIS A 250      23.464 -40.373  30.811  1.00  0.00           H  
ATOM   3711  ND1 HIS A 250      21.270 -38.768  32.486  1.00  0.00           N  
ATOM   3712  HD1 HIS A 250      20.916 -37.848  33.116  1.00  0.00           H  
ATOM   3713  CE1 HIS A 250      21.899 -39.602  33.327  1.00  0.00           C  
ATOM   3714  HE1 HIS A 250      22.017 -39.205  34.421  1.00  0.00           H  
ATOM   3715  NE2 HIS A 250      22.600 -40.497  32.647  1.00  0.00           N  
ATOM   3716  N   LYS A 251      20.251 -36.093  28.023  1.00  0.00           N  
ATOM   3717  H   LYS A 251      19.764 -35.968  29.073  1.00  0.00           H  
ATOM   3718  CA  LYS A 251      19.923 -35.618  26.676  1.00  0.00           C  
ATOM   3719  HA  LYS A 251      20.476 -36.363  25.972  1.00  0.00           H  
ATOM   3720  C   LYS A 251      20.874 -34.517  26.219  1.00  0.00           C  
ATOM   3721  O   LYS A 251      21.389 -34.565  25.105  1.00  0.00           O  
ATOM   3722  CB  LYS A 251      18.471 -35.130  26.617  1.00  0.00           C  
ATOM   3723  HB2 LYS A 251      19.079 -34.120  26.277  1.00  0.00           H  
ATOM   3724  HB3 LYS A 251      18.022 -34.061  27.022  1.00  0.00           H  
ATOM   3725  CG  LYS A 251      17.451 -36.236  26.886  1.00  0.00           C  
ATOM   3726  HG2 LYS A 251      18.126 -36.538  27.867  1.00  0.00           H  
ATOM   3727  HG3 LYS A 251      17.650 -37.422  27.128  1.00  0.00           H  
ATOM   3728  CD  LYS A 251      16.025 -35.709  26.709  1.00  0.00           C  
ATOM   3729  HD2 LYS A 251      16.649 -34.675  26.570  1.00  0.00           H  
ATOM   3730  HD3 LYS A 251      15.412 -34.698  27.061  1.00  0.00           H  
ATOM   3731  CE  LYS A 251      14.993 -36.819  26.929  1.00  0.00           C  
ATOM   3732  HE2 LYS A 251      14.890 -37.934  27.433  1.00  0.00           H  
ATOM   3733  HE3 LYS A 251      15.855 -37.069  27.762  1.00  0.00           H  
ATOM   3734  NZ  LYS A 251      13.614 -36.358  26.654  1.00  0.00           N  
ATOM   3735  HZ1 LYS A 251      12.728 -35.789  25.966  1.00  0.00           H  
ATOM   3736  HZ2 LYS A 251      12.553 -36.260  27.323  1.00  0.00           H  
ATOM   3737  HZ3 LYS A 251      13.415 -35.162  27.006  1.00  0.00           H  
ATOM   3738  N   TRP A 252      21.122 -33.573  27.094  1.00  0.00           N  
ATOM   3739  H   TRP A 252      20.882 -33.599  28.234  1.00  0.00           H  
ATOM   3740  CA  TRP A 252      22.024 -32.463  26.791  1.00  0.00           C  
ATOM   3741  HA  TRP A 252      21.987 -31.621  25.989  1.00  0.00           H  
ATOM   3742  C   TRP A 252      23.471 -32.910  26.567  1.00  0.00           C  
ATOM   3743  O   TRP A 252      24.150 -32.366  25.700  1.00  0.00           O  
ATOM   3744  CB  TRP A 252      21.939 -31.432  27.912  1.00  0.00           C  
ATOM   3745  HB2 TRP A 252      22.354 -31.477  29.063  1.00  0.00           H  
ATOM   3746  HB3 TRP A 252      22.914 -30.707  28.064  1.00  0.00           H  
ATOM   3747  CG  TRP A 252      20.637 -30.704  27.951  1.00  0.00           C  
ATOM   3748  CD1 TRP A 252      19.695 -30.778  28.911  1.00  0.00           C  
ATOM   3749  HD1 TRP A 252      19.795 -31.034  29.872  1.00  0.00           H  
ATOM   3750  CD2 TRP A 252      20.115 -29.781  26.948  1.00  0.00           C  
ATOM   3751  CE2 TRP A 252      18.844 -29.332  27.392  1.00  0.00           C  
ATOM   3752  CE3 TRP A 252      20.613 -29.280  25.724  1.00  0.00           C  
ATOM   3753  HE3 TRP A 252      21.768 -29.371  25.608  1.00  0.00           H  
ATOM   3754  NE1 TRP A 252      18.623 -29.960  28.583  1.00  0.00           N  
ATOM   3755  HE1 TRP A 252      18.236 -29.488  29.574  1.00  0.00           H  
ATOM   3756  CZ2 TRP A 252      18.079 -28.417  26.638  1.00  0.00           C  
ATOM   3757  HZ2 TRP A 252      17.293 -27.741  27.166  1.00  0.00           H  
ATOM   3758  CZ3 TRP A 252      19.846 -28.366  24.974  1.00  0.00           C  
ATOM   3759  HZ3 TRP A 252      20.614 -27.857  24.263  1.00  0.00           H  
ATOM   3760  CH2 TRP A 252      18.600 -27.941  25.426  1.00  0.00           C  
ATOM   3761  HH2 TRP A 252      18.475 -26.795  25.265  1.00  0.00           H  
ATOM   3762  N   ILE A 253      23.898 -33.903  27.305  1.00  0.00           N  
ATOM   3763  H   ILE A 253      23.260 -33.937  28.276  1.00  0.00           H  
ATOM   3764  CA  ILE A 253      25.233 -34.466  27.107  1.00  0.00           C  
ATOM   3765  HA  ILE A 253      25.766 -33.433  27.166  1.00  0.00           H  
ATOM   3766  C   ILE A 253      25.350 -35.092  25.720  1.00  0.00           C  
ATOM   3767  O   ILE A 253      26.314 -34.818  25.008  1.00  0.00           O  
ATOM   3768  CB  ILE A 253      25.570 -35.470  28.221  1.00  0.00           C  
ATOM   3769  HB  ILE A 253      25.032 -36.390  28.685  1.00  0.00           H  
ATOM   3770  CG1 ILE A 253      25.741 -34.707  29.549  1.00  0.00           C  
ATOM   3771 HG12 ILE A 253      26.347 -33.979  30.319  1.00  0.00           H  
ATOM   3772 HG13 ILE A 253      25.662 -33.514  29.304  1.00  0.00           H  
ATOM   3773  CG2 ILE A 253      26.835 -36.274  27.888  1.00  0.00           C  
ATOM   3774 HG21 ILE A 253      27.600 -36.940  28.632  1.00  0.00           H  
ATOM   3775 HG22 ILE A 253      27.641 -36.971  27.211  1.00  0.00           H  
ATOM   3776 HG23 ILE A 253      28.009 -35.848  27.809  1.00  0.00           H  
ATOM   3777  CD1 ILE A 253      25.726 -35.604  30.776  1.00  0.00           C  
ATOM   3778 HD11 ILE A 253      26.507 -35.257  31.744  1.00  0.00           H  
ATOM   3779 HD12 ILE A 253      25.274 -35.788  31.910  1.00  0.00           H  
ATOM   3780 HD13 ILE A 253      26.277 -36.568  31.331  1.00  0.00           H  
ATOM   3781  N   TYR A 254      24.359 -35.865  25.320  1.00  0.00           N  
ATOM   3782  H   TYR A 254      23.945 -35.877  26.408  1.00  0.00           H  
ATOM   3783  CA  TYR A 254      24.381 -36.462  23.988  1.00  0.00           C  
ATOM   3784  HA  TYR A 254      25.531 -36.444  24.161  1.00  0.00           H  
ATOM   3785  C   TYR A 254      24.319 -35.423  22.870  1.00  0.00           C  
ATOM   3786  O   TYR A 254      25.030 -35.560  21.878  1.00  0.00           O  
ATOM   3787  CB  TYR A 254      23.250 -37.479  23.850  1.00  0.00           C  
ATOM   3788  HB2 TYR A 254      23.002 -37.057  22.729  1.00  0.00           H  
ATOM   3789  HB3 TYR A 254      22.207 -36.843  23.803  1.00  0.00           H  
ATOM   3790  CG  TYR A 254      23.399 -38.682  24.746  1.00  0.00           C  
ATOM   3791  CD1 TYR A 254      24.562 -39.463  24.699  1.00  0.00           C  
ATOM   3792  HD1 TYR A 254      25.396 -38.773  24.272  1.00  0.00           H  
ATOM   3793  CD2 TYR A 254      22.376 -39.026  25.642  1.00  0.00           C  
ATOM   3794  HD2 TYR A 254      21.514 -38.438  26.159  1.00  0.00           H  
ATOM   3795  CE1 TYR A 254      24.707 -40.569  25.544  1.00  0.00           C  
ATOM   3796  HE1 TYR A 254      25.845 -40.735  25.722  1.00  0.00           H  
ATOM   3797  CE2 TYR A 254      22.514 -40.133  26.487  1.00  0.00           C  
ATOM   3798  HE2 TYR A 254      21.961 -40.242  27.506  1.00  0.00           H  
ATOM   3799  CZ  TYR A 254      23.679 -40.898  26.437  1.00  0.00           C  
ATOM   3800  OH  TYR A 254      23.819 -41.979  27.269  1.00  0.00           O  
ATOM   3801  HH  TYR A 254      24.291 -42.489  28.214  1.00  0.00           H  
ATOM   3802  N   ILE A 255      23.543 -34.369  23.056  1.00  0.00           N  
ATOM   3803  H   ILE A 255      23.320 -34.126  24.173  1.00  0.00           H  
ATOM   3804  CA  ILE A 255      23.527 -33.243  22.123  1.00  0.00           C  
ATOM   3805  HA  ILE A 255      23.347 -33.751  21.092  1.00  0.00           H  
ATOM   3806  C   ILE A 255      24.918 -32.603  22.037  1.00  0.00           C  
ATOM   3807  O   ILE A 255      25.423 -32.382  20.939  1.00  0.00           O  
ATOM   3808  CB  ILE A 255      22.436 -32.224  22.513  1.00  0.00           C  
ATOM   3809  HB  ILE A 255      22.697 -31.869  23.590  1.00  0.00           H  
ATOM   3810  CG1 ILE A 255      21.034 -32.827  22.300  1.00  0.00           C  
ATOM   3811 HG12 ILE A 255      21.148 -34.029  22.418  1.00  0.00           H  
ATOM   3812 HG13 ILE A 255      21.257 -33.423  21.260  1.00  0.00           H  
ATOM   3813  CG2 ILE A 255      22.577 -30.931  21.702  1.00  0.00           C  
ATOM   3814 HG21 ILE A 255      23.501 -30.245  21.201  1.00  0.00           H  
ATOM   3815 HG22 ILE A 255      22.718 -29.850  22.324  1.00  0.00           H  
ATOM   3816 HG23 ILE A 255      22.190 -29.908  21.067  1.00  0.00           H  
ATOM   3817  CD1 ILE A 255      19.912 -32.063  23.006  1.00  0.00           C  
ATOM   3818 HD11 ILE A 255      19.222 -31.950  24.034  1.00  0.00           H  
ATOM   3819 HD12 ILE A 255      20.357 -31.167  23.716  1.00  0.00           H  
ATOM   3820 HD13 ILE A 255      19.263 -30.933  22.999  1.00  0.00           H  
ATOM   3821  N   GLY A 256      25.530 -32.346  23.176  1.00  0.00           N  
ATOM   3822  H   GLY A 256      25.315 -32.166  24.307  1.00  0.00           H  
ATOM   3823  CA  GLY A 256      26.880 -31.790  23.218  1.00  0.00           C  
ATOM   3824  HA2 GLY A 256      27.499 -30.746  23.358  1.00  0.00           H  
ATOM   3825  HA3 GLY A 256      26.944 -31.390  24.371  1.00  0.00           H  
ATOM   3826  C   GLY A 256      27.907 -32.664  22.502  1.00  0.00           C  
ATOM   3827  O   GLY A 256      28.696 -32.160  21.699  1.00  0.00           O  
ATOM   3828  N   ILE A 257      27.844 -33.941  22.730  1.00  0.00           N  
ATOM   3829  H   ILE A 257      27.458 -33.839  23.824  1.00  0.00           H  
ATOM   3830  CA  ILE A 257      28.713 -34.902  22.048  1.00  0.00           C  
ATOM   3831  HA  ILE A 257      29.780 -34.499  22.278  1.00  0.00           H  
ATOM   3832  C   ILE A 257      28.446 -34.898  20.538  1.00  0.00           C  
ATOM   3833  O   ILE A 257      29.391 -34.870  19.756  1.00  0.00           O  
ATOM   3834  CB  ILE A 257      28.552 -36.312  22.649  1.00  0.00           C  
ATOM   3835  HB  ILE A 257      27.606 -36.056  23.274  1.00  0.00           H  
ATOM   3836  CG1 ILE A 257      29.060 -36.344  24.106  1.00  0.00           C  
ATOM   3837 HG12 ILE A 257      30.051 -35.645  24.227  1.00  0.00           H  
ATOM   3838 HG13 ILE A 257      29.185 -35.764  25.172  1.00  0.00           H  
ATOM   3839  CG2 ILE A 257      29.307 -37.353  21.814  1.00  0.00           C  
ATOM   3840 HG21 ILE A 257      30.187 -37.354  20.935  1.00  0.00           H  
ATOM   3841 HG22 ILE A 257      30.495 -37.537  22.232  1.00  0.00           H  
ATOM   3842 HG23 ILE A 257      29.762 -38.501  21.623  1.00  0.00           H  
ATOM   3843  CD1 ILE A 257      28.642 -37.595  24.874  1.00  0.00           C  
ATOM   3844 HD11 ILE A 257      28.479 -37.461  26.095  1.00  0.00           H  
ATOM   3845 HD12 ILE A 257      29.313 -38.371  25.645  1.00  0.00           H  
ATOM   3846 HD13 ILE A 257      27.995 -38.574  25.315  1.00  0.00           H  
ATOM   3847  N   GLY A 258      27.184 -34.897  20.151  1.00  0.00           N  
ATOM   3848  H   GLY A 258      26.719 -34.447  21.118  1.00  0.00           H  
ATOM   3849  CA  GLY A 258      26.814 -34.854  18.739  1.00  0.00           C  
ATOM   3850  HA2 GLY A 258      26.442 -36.044  18.895  1.00  0.00           H  
ATOM   3851  HA3 GLY A 258      26.736 -35.540  17.809  1.00  0.00           H  
ATOM   3852  C   GLY A 258      27.330 -33.606  18.029  1.00  0.00           C  
ATOM   3853  O   GLY A 258      27.926 -33.711  16.958  1.00  0.00           O  
ATOM   3854  N   ILE A 259      27.158 -32.453  18.641  1.00  0.00           N  
ATOM   3855  H   ILE A 259      26.902 -32.277  19.761  1.00  0.00           H  
ATOM   3856  CA  ILE A 259      27.690 -31.193  18.110  1.00  0.00           C  
ATOM   3857  HA  ILE A 259      27.350 -30.521  17.223  1.00  0.00           H  
ATOM   3858  C   ILE A 259      29.218 -31.256  18.004  1.00  0.00           C  
ATOM   3859  O   ILE A 259      29.773 -30.928  16.959  1.00  0.00           O  
ATOM   3860  CB  ILE A 259      27.220 -29.990  18.955  1.00  0.00           C  
ATOM   3861  HB  ILE A 259      27.495 -30.150  20.075  1.00  0.00           H  
ATOM   3862  CG1 ILE A 259      25.695 -29.795  18.824  1.00  0.00           C  
ATOM   3863 HG12 ILE A 259      25.041 -30.753  18.436  1.00  0.00           H  
ATOM   3864 HG13 ILE A 259      25.324 -29.674  17.665  1.00  0.00           H  
ATOM   3865  CG2 ILE A 259      27.942 -28.704  18.528  1.00  0.00           C  
ATOM   3866 HG21 ILE A 259      29.120 -28.388  18.830  1.00  0.00           H  
ATOM   3867 HG22 ILE A 259      28.079 -27.567  19.034  1.00  0.00           H  
ATOM   3868 HG23 ILE A 259      28.477 -27.878  17.745  1.00  0.00           H  
ATOM   3869  CD1 ILE A 259      25.097 -28.839  19.860  1.00  0.00           C  
ATOM   3870 HD11 ILE A 259      24.920 -28.688  21.096  1.00  0.00           H  
ATOM   3871 HD12 ILE A 259      24.468 -27.798  20.164  1.00  0.00           H  
ATOM   3872 HD13 ILE A 259      25.835 -27.984  20.411  1.00  0.00           H  
ATOM   3873  N   GLY A 260      29.876 -31.706  19.053  1.00  0.00           N  
ATOM   3874  H   GLY A 260      29.574 -31.506  20.164  1.00  0.00           H  
ATOM   3875  CA  GLY A 260      31.330 -31.846  19.053  1.00  0.00           C  
ATOM   3876  HA2 GLY A 260      31.414 -31.152  20.052  1.00  0.00           H  
ATOM   3877  HA3 GLY A 260      32.420 -31.346  19.271  1.00  0.00           H  
ATOM   3878  C   GLY A 260      31.835 -32.767  17.945  1.00  0.00           C  
ATOM   3879  O   GLY A 260      32.752 -32.403  17.206  1.00  0.00           O  
ATOM   3880  N   ALA A 261      31.198 -33.896  17.792  1.00  0.00           N  
ATOM   3881  H   ALA A 261      30.869 -33.667  18.882  1.00  0.00           H  
ATOM   3882  CA  ALA A 261      31.540 -34.838  16.741  1.00  0.00           C  
ATOM   3883  HA  ALA A 261      32.662 -34.549  16.851  1.00  0.00           H  
ATOM   3884  C   ALA A 261      31.304 -34.262  15.338  1.00  0.00           C  
ATOM   3885  O   ALA A 261      32.157 -34.405  14.463  1.00  0.00           O  
ATOM   3886  CB  ALA A 261      30.739 -36.119  16.970  1.00  0.00           C  
ATOM   3887  HB1 ALA A 261      30.092 -37.182  16.744  1.00  0.00           H  
ATOM   3888  HB2 ALA A 261      30.068 -36.399  17.995  1.00  0.00           H  
ATOM   3889  HB3 ALA A 261      31.210 -37.172  17.472  1.00  0.00           H  
ATOM   3890  N   GLY A 262      30.186 -33.576  15.151  1.00  0.00           N  
ATOM   3891  H   GLY A 262      29.674 -33.550  16.196  1.00  0.00           H  
ATOM   3892  CA  GLY A 262      29.891 -32.921  13.881  1.00  0.00           C  
ATOM   3893  HA2 GLY A 262      29.157 -33.368  13.008  1.00  0.00           H  
ATOM   3894  HA3 GLY A 262      28.906 -32.197  13.767  1.00  0.00           H  
ATOM   3895  C   GLY A 262      30.894 -31.829  13.521  1.00  0.00           C  
ATOM   3896  O   GLY A 262      31.340 -31.751  12.376  1.00  0.00           O  
ATOM   3897  N   LEU A 263      31.272 -31.028  14.493  1.00  0.00           N  
ATOM   3898  H   LEU A 263      30.947 -31.050  15.610  1.00  0.00           H  
ATOM   3899  CA  LEU A 263      32.302 -30.008  14.300  1.00  0.00           C  
ATOM   3900  HA  LEU A 263      32.378 -28.967  13.785  1.00  0.00           H  
ATOM   3901  C   LEU A 263      33.658 -30.616  13.953  1.00  0.00           C  
ATOM   3902  O   LEU A 263      34.333 -30.135  13.045  1.00  0.00           O  
ATOM   3903  CB  LEU A 263      32.417 -29.149  15.560  1.00  0.00           C  
ATOM   3904  HB2 LEU A 263      33.200 -28.922  16.399  1.00  0.00           H  
ATOM   3905  HB3 LEU A 263      33.293 -29.237  16.059  1.00  0.00           H  
ATOM   3906  CG  LEU A 263      31.259 -28.162  15.761  1.00  0.00           C  
ATOM   3907  HG  LEU A 263      30.338 -28.868  15.696  1.00  0.00           H  
ATOM   3908  CD1 LEU A 263      31.384 -27.513  17.131  1.00  0.00           C  
ATOM   3909 HD11 LEU A 263      31.844 -27.019  18.079  1.00  0.00           H  
ATOM   3910 HD12 LEU A 263      31.029 -27.345  18.171  1.00  0.00           H  
ATOM   3911 HD13 LEU A 263      32.020 -26.777  17.670  1.00  0.00           H  
ATOM   3912  CD2 LEU A 263      31.256 -27.082  14.691  1.00  0.00           C  
ATOM   3913 HD21 LEU A 263      30.611 -26.100  14.475  1.00  0.00           H  
ATOM   3914 HD22 LEU A 263      31.925 -25.811  14.760  1.00  0.00           H  
ATOM   3915 HD23 LEU A 263      31.673 -26.549  13.755  1.00  0.00           H  
ATOM   3916  N   LEU A 264      34.031 -31.665  14.634  1.00  0.00           N  
ATOM   3917  H   LEU A 264      33.700 -31.721  15.576  1.00  0.00           H  
ATOM   3918  CA  LEU A 264      35.270 -32.377  14.332  1.00  0.00           C  
ATOM   3919  HA  LEU A 264      35.906 -31.450  14.653  1.00  0.00           H  
ATOM   3920  C   LEU A 264      35.261 -32.961  12.921  1.00  0.00           C  
ATOM   3921  O   LEU A 264      36.263 -32.878  12.211  1.00  0.00           O  
ATOM   3922  CB  LEU A 264      35.477 -33.484  15.367  1.00  0.00           C  
ATOM   3923  HB2 LEU A 264      36.044 -34.498  15.745  1.00  0.00           H  
ATOM   3924  HB3 LEU A 264      34.940 -34.518  14.999  1.00  0.00           H  
ATOM   3925  CG  LEU A 264      35.945 -32.976  16.737  1.00  0.00           C  
ATOM   3926  HG  LEU A 264      35.383 -32.118  17.285  1.00  0.00           H  
ATOM   3927  CD1 LEU A 264      35.873 -34.104  17.753  1.00  0.00           C  
ATOM   3928 HD11 LEU A 264      35.410 -35.003  18.502  1.00  0.00           H  
ATOM   3929 HD12 LEU A 264      36.303 -34.037  18.929  1.00  0.00           H  
ATOM   3930 HD13 LEU A 264      36.737 -34.943  18.105  1.00  0.00           H  
ATOM   3931  CD2 LEU A 264      37.378 -32.476  16.669  1.00  0.00           C  
ATOM   3932 HD21 LEU A 264      38.428 -32.191  16.016  1.00  0.00           H  
ATOM   3933 HD22 LEU A 264      37.934 -31.401  16.987  1.00  0.00           H  
ATOM   3934 HD23 LEU A 264      38.466 -32.645  17.240  1.00  0.00           H  
ATOM   3935  N   LEU A 265      34.137 -33.495  12.521  1.00  0.00           N  
ATOM   3936  H   LEU A 265      33.561 -33.413  13.529  1.00  0.00           H  
ATOM   3937  CA  LEU A 265      33.970 -34.006  11.169  1.00  0.00           C  
ATOM   3938  HA  LEU A 265      35.100 -34.245  11.309  1.00  0.00           H  
ATOM   3939  C   LEU A 265      34.096 -32.892  10.132  1.00  0.00           C  
ATOM   3940  O   LEU A 265      34.842 -33.032   9.164  1.00  0.00           O  
ATOM   3941  CB  LEU A 265      32.615 -34.720  11.082  1.00  0.00           C  
ATOM   3942  HB2 LEU A 265      32.889 -34.233  12.171  1.00  0.00           H  
ATOM   3943  HB3 LEU A 265      31.620 -34.558  11.776  1.00  0.00           H  
ATOM   3944  CG  LEU A 265      32.412 -35.450   9.748  1.00  0.00           C  
ATOM   3945  HG  LEU A 265      33.106 -34.682   9.217  1.00  0.00           H  
ATOM   3946  CD1 LEU A 265      33.314 -36.662   9.627  1.00  0.00           C  
ATOM   3947 HD11 LEU A 265      34.488 -36.610   9.215  1.00  0.00           H  
ATOM   3948 HD12 LEU A 265      33.705 -37.814   9.330  1.00  0.00           H  
ATOM   3949 HD13 LEU A 265      34.212 -37.054  10.448  1.00  0.00           H  
ATOM   3950  CD2 LEU A 265      30.962 -35.896   9.624  1.00  0.00           C  
ATOM   3951 HD21 LEU A 265      30.099 -35.292   9.050  1.00  0.00           H  
ATOM   3952 HD22 LEU A 265      30.321 -36.834  10.073  1.00  0.00           H  
ATOM   3953 HD23 LEU A 265      29.771 -35.611  10.252  1.00  0.00           H  
ATOM   3954  N   LEU A 266      33.415 -31.785  10.363  1.00  0.00           N  
ATOM   3955  H   LEU A 266      32.927 -31.372  11.336  1.00  0.00           H  
ATOM   3956  CA  LEU A 266      33.481 -30.619   9.484  1.00  0.00           C  
ATOM   3957  HA  LEU A 266      33.217 -30.629   8.351  1.00  0.00           H  
ATOM   3958  C   LEU A 266      34.915 -30.108   9.340  1.00  0.00           C  
ATOM   3959  O   LEU A 266      35.389 -29.893   8.225  1.00  0.00           O  
ATOM   3960  CB  LEU A 266      32.551 -29.528  10.040  1.00  0.00           C  
ATOM   3961  HB2 LEU A 266      33.031 -29.365  11.150  1.00  0.00           H  
ATOM   3962  HB3 LEU A 266      31.741 -29.477  10.951  1.00  0.00           H  
ATOM   3963  CG  LEU A 266      32.515 -28.247   9.191  1.00  0.00           C  
ATOM   3964  HG  LEU A 266      33.561 -27.739   9.152  1.00  0.00           H  
ATOM   3965  CD1 LEU A 266      31.929 -28.479   7.812  1.00  0.00           C  
ATOM   3966 HD11 LEU A 266      31.551 -27.960   6.842  1.00  0.00           H  
ATOM   3967 HD12 LEU A 266      32.393 -28.442   6.795  1.00  0.00           H  
ATOM   3968 HD13 LEU A 266      31.091 -28.572   7.077  1.00  0.00           H  
ATOM   3969  CD2 LEU A 266      31.684 -27.180   9.890  1.00  0.00           C  
ATOM   3970 HD21 LEU A 266      30.646 -26.616  10.316  1.00  0.00           H  
ATOM   3971 HD22 LEU A 266      31.724 -25.923   9.844  1.00  0.00           H  
ATOM   3972 HD23 LEU A 266      31.775 -26.681  11.034  1.00  0.00           H  
ATOM   3973  N   LEU A 267      35.590 -29.947  10.446  1.00  0.00           N  
ATOM   3974  H   LEU A 267      35.541 -29.867  11.613  1.00  0.00           H  
ATOM   3975  CA  LEU A 267      36.985 -29.515  10.452  1.00  0.00           C  
ATOM   3976  HA  LEU A 267      37.159 -28.411  10.110  1.00  0.00           H  
ATOM   3977  C   LEU A 267      37.891 -30.496   9.719  1.00  0.00           C  
ATOM   3978  O   LEU A 267      38.783 -30.077   8.982  1.00  0.00           O  
ATOM   3979  CB  LEU A 267      37.442 -29.335  11.899  1.00  0.00           C  
ATOM   3980  HB2 LEU A 267      38.207 -30.257  12.151  1.00  0.00           H  
ATOM   3981  HB3 LEU A 267      38.060 -29.143  12.938  1.00  0.00           H  
ATOM   3982  CG  LEU A 267      36.876 -28.068  12.560  1.00  0.00           C  
ATOM   3983  HG  LEU A 267      35.934 -27.406  12.390  1.00  0.00           H  
ATOM   3984  CD1 LEU A 267      37.101 -28.118  14.056  1.00  0.00           C  
ATOM   3985 HD11 LEU A 267      37.765 -27.276  14.706  1.00  0.00           H  
ATOM   3986 HD12 LEU A 267      36.685 -27.851  15.210  1.00  0.00           H  
ATOM   3987 HD13 LEU A 267      37.787 -28.652  14.964  1.00  0.00           H  
ATOM   3988  CD2 LEU A 267      37.550 -26.816  12.008  1.00  0.00           C  
ATOM   3989 HD21 LEU A 267      38.395 -26.269  11.259  1.00  0.00           H  
ATOM   3990 HD22 LEU A 267      37.425 -25.580  11.831  1.00  0.00           H  
ATOM   3991 HD23 LEU A 267      38.382 -26.124  12.644  1.00  0.00           H  
ATOM   3992  N   SER A 268      37.646 -31.763   9.873  1.00  0.00           N  
ATOM   3993  H   SER A 268      37.195 -31.863  10.941  1.00  0.00           H  
ATOM   3994  CA  SER A 268      38.398 -32.795   9.165  1.00  0.00           C  
ATOM   3995  HA  SER A 268      39.367 -32.403   9.677  1.00  0.00           H  
ATOM   3996  C   SER A 268      38.184 -32.708   7.653  1.00  0.00           C  
ATOM   3997  O   SER A 268      39.144 -32.748   6.888  1.00  0.00           O  
ATOM   3998  CB  SER A 268      38.009 -34.181   9.670  1.00  0.00           C  
ATOM   3999  HB2 SER A 268      37.405 -35.027   9.015  1.00  0.00           H  
ATOM   4000  HB3 SER A 268      38.574 -35.276   9.719  1.00  0.00           H  
ATOM   4001  OG  SER A 268      38.201 -34.284  11.057  1.00  0.00           O  
ATOM   4002  HG  SER A 268      38.559 -33.947  12.126  1.00  0.00           H  
ATOM   4003  N   ILE A 269      36.944 -32.524   7.234  1.00  0.00           N  
ATOM   4004  H   ILE A 269      36.495 -32.182   8.252  1.00  0.00           H  
ATOM   4005  CA  ILE A 269      36.610 -32.353   5.817  1.00  0.00           C  
ATOM   4006  HA  ILE A 269      37.331 -33.265   5.730  1.00  0.00           H  
ATOM   4007  C   ILE A 269      37.243 -31.076   5.255  1.00  0.00           C  
ATOM   4008  O   ILE A 269      37.849 -31.108   4.179  1.00  0.00           O  
ATOM   4009  CB  ILE A 269      35.082 -32.371   5.618  1.00  0.00           C  
ATOM   4010  HB  ILE A 269      34.797 -31.418   6.229  1.00  0.00           H  
ATOM   4011  CG1 ILE A 269      34.503 -33.762   5.948  1.00  0.00           C  
ATOM   4012 HG12 ILE A 269      35.703 -33.710   6.172  1.00  0.00           H  
ATOM   4013 HG13 ILE A 269      34.957 -34.769   6.469  1.00  0.00           H  
ATOM   4014  CG2 ILE A 269      34.722 -31.995   4.172  1.00  0.00           C  
ATOM   4015 HG21 ILE A 269      34.578 -32.052   2.926  1.00  0.00           H  
ATOM   4016 HG22 ILE A 269      35.535 -31.248   3.582  1.00  0.00           H  
ATOM   4017 HG23 ILE A 269      34.252 -30.943   3.668  1.00  0.00           H  
ATOM   4018  CD1 ILE A 269      32.991 -33.771   6.149  1.00  0.00           C  
ATOM   4019 HD11 ILE A 269      32.135 -32.962   6.030  1.00  0.00           H  
ATOM   4020 HD12 ILE A 269      32.333 -33.299   7.299  1.00  0.00           H  
ATOM   4021 HD13 ILE A 269      32.051 -34.356   6.557  1.00  0.00           H  
ATOM   4022  N   LEU A 270      37.152 -29.982   5.988  1.00  0.00           N  
ATOM   4023  H   LEU A 270      36.953 -29.721   7.103  1.00  0.00           H  
ATOM   4024  CA  LEU A 270      37.767 -28.716   5.584  1.00  0.00           C  
ATOM   4025  HA  LEU A 270      37.672 -28.408   4.466  1.00  0.00           H  
ATOM   4026  C   LEU A 270      39.287 -28.834   5.466  1.00  0.00           C  
ATOM   4027  O   LEU A 270      39.869 -28.348   4.493  1.00  0.00           O  
ATOM   4028  CB  LEU A 270      37.382 -27.614   6.577  1.00  0.00           C  
ATOM   4029  HB2 LEU A 270      38.545 -27.260   6.697  1.00  0.00           H  
ATOM   4030  HB3 LEU A 270      37.622 -27.015   7.615  1.00  0.00           H  
ATOM   4031  CG  LEU A 270      35.924 -27.132   6.464  1.00  0.00           C  
ATOM   4032  HG  LEU A 270      35.630 -28.060   7.097  1.00  0.00           H  
ATOM   4033  CD1 LEU A 270      35.607 -26.194   7.617  1.00  0.00           C  
ATOM   4034 HD11 LEU A 270      35.423 -26.062   8.850  1.00  0.00           H  
ATOM   4035 HD12 LEU A 270      35.349 -24.997   7.886  1.00  0.00           H  
ATOM   4036 HD13 LEU A 270      36.518 -25.568   8.232  1.00  0.00           H  
ATOM   4037  CD2 LEU A 270      35.668 -26.386   5.160  1.00  0.00           C  
ATOM   4038 HD21 LEU A 270      35.133 -25.826   4.167  1.00  0.00           H  
ATOM   4039 HD22 LEU A 270      35.787 -25.143   5.102  1.00  0.00           H  
ATOM   4040 HD23 LEU A 270      36.461 -26.038   4.250  1.00  0.00           H  
ATOM   4041  N   ALA A 271      39.915 -29.500   6.394  1.00  0.00           N  
ATOM   4042  H   ALA A 271      39.697 -29.627   7.535  1.00  0.00           H  
ATOM   4043  CA  ALA A 271      41.348 -29.750   6.339  1.00  0.00           C  
ATOM   4044  HA  ALA A 271      41.969 -28.811   6.652  1.00  0.00           H  
ATOM   4045  C   ALA A 271      41.739 -30.591   5.115  1.00  0.00           C  
ATOM   4046  O   ALA A 271      42.700 -30.261   4.418  1.00  0.00           O  
ATOM   4047  CB  ALA A 271      41.776 -30.423   7.644  1.00  0.00           C  
ATOM   4048  HB1 ALA A 271      42.530 -29.861   8.418  1.00  0.00           H  
ATOM   4049  HB2 ALA A 271      41.823 -30.853   8.903  1.00  0.00           H  
ATOM   4050  HB3 ALA A 271      42.740 -31.119   7.971  1.00  0.00           H  
ATOM   4051  N   LEU A 272      40.966 -31.610   4.820  1.00  0.00           N  
ATOM   4052  H   LEU A 272      40.638 -31.610   5.936  1.00  0.00           H  
ATOM   4053  CA  LEU A 272      41.172 -32.435   3.629  1.00  0.00           C  
ATOM   4054  HA  LEU A 272      42.275 -32.660   3.927  1.00  0.00           H  
ATOM   4055  C   LEU A 272      40.988 -31.634   2.338  1.00  0.00           C  
ATOM   4056  O   LEU A 272      41.817 -31.728   1.432  1.00  0.00           O  
ATOM   4057  CB  LEU A 272      40.212 -33.633   3.670  1.00  0.00           C  
ATOM   4058  HB2 LEU A 272      38.993 -33.703   3.770  1.00  0.00           H  
ATOM   4059  HB3 LEU A 272      39.689 -33.599   2.563  1.00  0.00           H  
ATOM   4060  CG  LEU A 272      40.613 -34.731   4.664  1.00  0.00           C  
ATOM   4061  HG  LEU A 272      41.180 -34.043   5.412  1.00  0.00           H  
ATOM   4062  CD1 LEU A 272      39.461 -35.701   4.863  1.00  0.00           C  
ATOM   4063 HD11 LEU A 272      38.259 -35.927   4.637  1.00  0.00           H  
ATOM   4064 HD12 LEU A 272      39.116 -36.862   5.332  1.00  0.00           H  
ATOM   4065 HD13 LEU A 272      38.843 -35.697   5.928  1.00  0.00           H  
ATOM   4066  CD2 LEU A 272      41.821 -35.520   4.156  1.00  0.00           C  
ATOM   4067 HD21 LEU A 272      42.870 -35.515   3.533  1.00  0.00           H  
ATOM   4068 HD22 LEU A 272      42.832 -35.617   4.832  1.00  0.00           H  
ATOM   4069 HD23 LEU A 272      42.731 -35.874   3.935  1.00  0.00           H  
ATOM   4070  N   CYS A 273      39.953 -30.808   2.275  1.00  0.00           N  
ATOM   4071  H   CYS A 273      39.379 -30.397   3.201  1.00  0.00           H  
ATOM   4072  CA  CYS A 273      39.715 -29.928   1.133  1.00  0.00           C  
ATOM   4073  HA  CYS A 273      40.256 -30.262   0.160  1.00  0.00           H  
ATOM   4074  C   CYS A 273      40.854 -28.928   0.935  1.00  0.00           C  
ATOM   4075  O   CYS A 273      41.333 -28.745  -0.185  1.00  0.00           O  
ATOM   4076  CB  CYS A 273      38.390 -29.189   1.328  1.00  0.00           C  
ATOM   4077  HB2 CYS A 273      38.292 -28.276   2.134  1.00  0.00           H  
ATOM   4078  HB3 CYS A 273      39.146 -28.251   1.121  1.00  0.00           H  
ATOM   4079  SG  CYS A 273      37.015 -30.325   1.082  1.00  0.00           S  
ATOM   4080  HG  CYS A 273      36.536 -31.385   1.046  1.00  0.00           H  
ATOM   4081  N   PHE A 274      41.298 -28.326   2.005  1.00  0.00           N  
ATOM   4082  H   PHE A 274      41.269 -28.446   3.165  1.00  0.00           H  
ATOM   4083  CA  PHE A 274      42.431 -27.408   1.971  1.00  0.00           C  
ATOM   4084  HA  PHE A 274      42.150 -26.379   1.528  1.00  0.00           H  
ATOM   4085  C   PHE A 274      43.702 -28.105   1.481  1.00  0.00           C  
ATOM   4086  O   PHE A 274      44.404 -27.596   0.601  1.00  0.00           O  
ATOM   4087  CB  PHE A 274      42.630 -26.807   3.358  1.00  0.00           C  
ATOM   4088  HB2 PHE A 274      42.612 -26.142   4.382  1.00  0.00           H  
ATOM   4089  HB3 PHE A 274      42.089 -27.347   4.311  1.00  0.00           H  
ATOM   4090  CG  PHE A 274      43.728 -25.776   3.386  1.00  0.00           C  
ATOM   4091  CD1 PHE A 274      45.019 -26.120   3.812  1.00  0.00           C  
ATOM   4092  HD1 PHE A 274      45.619 -27.047   4.200  1.00  0.00           H  
ATOM   4093  CD2 PHE A 274      43.466 -24.465   2.948  1.00  0.00           C  
ATOM   4094  HD2 PHE A 274      42.591 -23.708   3.122  1.00  0.00           H  
ATOM   4095  CE1 PHE A 274      46.034 -25.154   3.810  1.00  0.00           C  
ATOM   4096  HE1 PHE A 274      47.047 -25.387   4.348  1.00  0.00           H  
ATOM   4097  CE2 PHE A 274      44.478 -23.503   2.950  1.00  0.00           C  
ATOM   4098  HE2 PHE A 274      44.571 -22.359   2.709  1.00  0.00           H  
ATOM   4099  CZ  PHE A 274      45.761 -23.848   3.382  1.00  0.00           C  
ATOM   4100  HZ  PHE A 274      46.697 -23.273   3.780  1.00  0.00           H  
ATOM   4101  N   TYR A 275      43.950 -29.272   1.995  1.00  0.00           N  
ATOM   4102  H   TYR A 275      43.685 -29.436   3.116  1.00  0.00           H  
ATOM   4103  CA  TYR A 275      45.092 -30.068   1.566  1.00  0.00           C  
ATOM   4104  HA  TYR A 275      45.951 -29.417   2.004  1.00  0.00           H  
ATOM   4105  C   TYR A 275      45.016 -30.412   0.076  1.00  0.00           C  
ATOM   4106  O   TYR A 275      45.998 -30.237  -0.651  1.00  0.00           O  
ATOM   4107  CB  TYR A 275      45.180 -31.322   2.432  1.00  0.00           C  
ATOM   4108  HB2 TYR A 275      44.797 -31.955   3.401  1.00  0.00           H  
ATOM   4109  HB3 TYR A 275      44.528 -30.705   3.257  1.00  0.00           H  
ATOM   4110  CG  TYR A 275      46.435 -32.113   2.175  1.00  0.00           C  
ATOM   4111  CD1 TYR A 275      46.447 -33.153   1.230  1.00  0.00           C  
ATOM   4112  HD1 TYR A 275      45.296 -33.267   1.081  1.00  0.00           H  
ATOM   4113  CD2 TYR A 275      47.614 -31.787   2.867  1.00  0.00           C  
ATOM   4114  HD2 TYR A 275      47.609 -30.799   3.489  1.00  0.00           H  
ATOM   4115  CE1 TYR A 275      47.630 -33.865   0.983  1.00  0.00           C  
ATOM   4116  HE1 TYR A 275      48.172 -34.352   0.072  1.00  0.00           H  
ATOM   4117  CE2 TYR A 275      48.796 -32.497   2.627  1.00  0.00           C  
ATOM   4118  HE2 TYR A 275      49.663 -32.037   3.262  1.00  0.00           H  
ATOM   4119  CZ  TYR A 275      48.798 -33.534   1.687  1.00  0.00           C  
ATOM   4120  OH  TYR A 275      49.956 -34.229   1.457  1.00  0.00           O  
ATOM   4121  HH  TYR A 275      51.128 -34.241   1.432  1.00  0.00           H  
ATOM   4122  N   LYS A 276      43.852 -30.803  -0.378  1.00  0.00           N  
ATOM   4123  H   LYS A 276      43.329 -30.417   0.591  1.00  0.00           H  
ATOM   4124  CA  LYS A 276      43.617 -31.154  -1.781  1.00  0.00           C  
ATOM   4125  HA  LYS A 276      44.653 -31.698  -1.733  1.00  0.00           H  
ATOM   4126  C   LYS A 276      43.778 -29.945  -2.707  1.00  0.00           C  
ATOM   4127  O   LYS A 276      44.429 -30.054  -3.745  1.00  0.00           O  
ATOM   4128  CB  LYS A 276      42.244 -31.822  -1.897  1.00  0.00           C  
ATOM   4129  HB2 LYS A 276      41.580 -32.140  -0.919  1.00  0.00           H  
ATOM   4130  HB3 LYS A 276      42.143 -30.882  -1.121  1.00  0.00           H  
ATOM   4131  CG  LYS A 276      42.065 -32.608  -3.201  1.00  0.00           C  
ATOM   4132  HG2 LYS A 276      43.256 -32.898  -3.233  1.00  0.00           H  
ATOM   4133  HG3 LYS A 276      42.714 -31.912  -3.974  1.00  0.00           H  
ATOM   4134  CD  LYS A 276      40.721 -33.349  -3.203  1.00  0.00           C  
ATOM   4135  HD2 LYS A 276      39.750 -32.768  -2.727  1.00  0.00           H  
ATOM   4136  HD3 LYS A 276      40.898 -33.062  -2.018  1.00  0.00           H  
ATOM   4137  CE  LYS A 276      40.550 -34.248  -4.427  1.00  0.00           C  
ATOM   4138  HE2 LYS A 276      41.234 -34.673  -5.349  1.00  0.00           H  
ATOM   4139  HE3 LYS A 276      41.411 -33.440  -4.751  1.00  0.00           H  
ATOM   4140  NZ  LYS A 276      39.266 -35.000  -4.402  1.00  0.00           N  
ATOM   4141  HZ1 LYS A 276      38.193 -34.517  -4.584  1.00  0.00           H  
ATOM   4142  HZ2 LYS A 276      38.091 -35.478  -3.777  1.00  0.00           H  
ATOM   4143  HZ3 LYS A 276      39.142 -36.164  -4.104  1.00  0.00           H  
ATOM   4144  N   ARG A 277      43.236 -28.795  -2.325  1.00  0.00           N  
ATOM   4145  H   ARG A 277      43.075 -28.450  -1.225  1.00  0.00           H  
ATOM   4146  CA  ARG A 277      43.463 -27.538  -3.066  1.00  0.00           C  
ATOM   4147  HA  ARG A 277      43.615 -26.997  -4.085  1.00  0.00           H  
ATOM   4148  C   ARG A 277      44.940 -27.196  -3.167  1.00  0.00           C  
ATOM   4149  O   ARG A 277      45.416 -26.811  -4.232  1.00  0.00           O  
ATOM   4150  CB  ARG A 277      42.717 -26.374  -2.408  1.00  0.00           C  
ATOM   4151  HB2 ARG A 277      43.799 -25.935  -2.036  1.00  0.00           H  
ATOM   4152  HB3 ARG A 277      42.693 -25.712  -1.378  1.00  0.00           H  
ATOM   4153  CG  ARG A 277      41.317 -26.170  -2.991  1.00  0.00           C  
ATOM   4154  HG2 ARG A 277      41.344 -27.231  -3.615  1.00  0.00           H  
ATOM   4155  HG3 ARG A 277      41.101 -26.012  -4.193  1.00  0.00           H  
ATOM   4156  CD  ARG A 277      40.684 -24.914  -2.401  1.00  0.00           C  
ATOM   4157  HD2 ARG A 277      41.512 -24.040  -2.156  1.00  0.00           H  
ATOM   4158  HD3 ARG A 277      40.745 -24.683  -1.196  1.00  0.00           H  
ATOM   4159  NE  ARG A 277      39.416 -24.557  -3.071  1.00  0.00           N  
ATOM   4160  HE  ARG A 277      39.262 -25.044  -4.117  1.00  0.00           H  
ATOM   4161  CZ  ARG A 277      38.635 -23.532  -2.774  1.00  0.00           C  
ATOM   4162  NH1 ARG A 277      38.914 -22.710  -1.800  1.00  0.00           N  
ATOM   4163 HH11 ARG A 277      39.621 -21.760  -1.499  1.00  0.00           H  
ATOM   4164 HH12 ARG A 277      38.939 -22.448  -0.607  1.00  0.00           H  
ATOM   4165  NH2 ARG A 277      37.547 -23.317  -3.449  1.00  0.00           N  
ATOM   4166 HH21 ARG A 277      36.860 -23.059  -4.423  1.00  0.00           H  
ATOM   4167 HH22 ARG A 277      36.687 -22.467  -3.288  1.00  0.00           H  
ATOM   4168  N   ARG A 278      45.644 -27.354  -2.088  1.00  0.00           N  
ATOM   4169  H   ARG A 278      45.371 -27.271  -0.960  1.00  0.00           H  
ATOM   4170  CA  ARG A 278      47.073 -27.055  -2.058  1.00  0.00           C  
ATOM   4171  HA  ARG A 278      47.209 -25.936  -2.347  1.00  0.00           H  
ATOM   4172  C   ARG A 278      47.885 -28.039  -2.899  1.00  0.00           C  
ATOM   4173  O   ARG A 278      48.884 -27.645  -3.483  1.00  0.00           O  
ATOM   4174  CB  ARG A 278      47.527 -27.002  -0.603  1.00  0.00           C  
ATOM   4175  HB2 ARG A 278      47.344 -26.518   0.502  1.00  0.00           H  
ATOM   4176  HB3 ARG A 278      47.449 -27.811   0.308  1.00  0.00           H  
ATOM   4177  CG  ARG A 278      48.687 -26.030  -0.434  1.00  0.00           C  
ATOM   4178  HG2 ARG A 278      48.775 -25.190  -1.317  1.00  0.00           H  
ATOM   4179  HG3 ARG A 278      49.776 -25.483  -0.516  1.00  0.00           H  
ATOM   4180  CD  ARG A 278      49.107 -25.980   1.026  1.00  0.00           C  
ATOM   4181  HD2 ARG A 278      48.832 -26.992   1.658  1.00  0.00           H  
ATOM   4182  HD3 ARG A 278      48.799 -25.703   2.178  1.00  0.00           H  
ATOM   4183  NE  ARG A 278      50.043 -24.880   1.290  1.00  0.00           N  
ATOM   4184  HE  ARG A 278      50.637 -23.989   0.836  1.00  0.00           H  
ATOM   4185  CZ  ARG A 278      50.491 -24.520   2.472  1.00  0.00           C  
ATOM   4186  NH1 ARG A 278      50.225 -25.201   3.546  1.00  0.00           N  
ATOM   4187 HH11 ARG A 278      51.019 -25.276   4.476  1.00  0.00           H  
ATOM   4188 HH12 ARG A 278      49.631 -25.349   4.607  1.00  0.00           H  
ATOM   4189  NH2 ARG A 278      51.204 -23.454   2.609  1.00  0.00           N  
ATOM   4190 HH21 ARG A 278      51.693 -22.795   3.510  1.00  0.00           H  
ATOM   4191 HH22 ARG A 278      51.837 -22.468   2.270  1.00  0.00           H  
ATOM   4192  N   SER A 279      47.466 -29.259  -2.977  1.00  0.00           N  
ATOM   4193  H   SER A 279      46.759 -29.356  -2.058  1.00  0.00           H  
ATOM   4194  CA  SER A 279      48.136 -30.255  -3.813  1.00  0.00           C  
ATOM   4195  HA  SER A 279      49.245 -30.138  -3.480  1.00  0.00           H  
ATOM   4196  C   SER A 279      47.970 -29.969  -5.303  1.00  0.00           C  
ATOM   4197  O   SER A 279      48.947 -30.048  -6.042  1.00  0.00           O  
ATOM   4198  CB  SER A 279      47.691 -31.673  -3.459  1.00  0.00           C  
ATOM   4199  HB2 SER A 279      48.327 -32.607  -2.991  1.00  0.00           H  
ATOM   4200  HB3 SER A 279      48.489 -31.387  -2.579  1.00  0.00           H  
ATOM   4201  OG  SER A 279      46.443 -32.000  -4.016  1.00  0.00           O  
ATOM   4202  HG  SER A 279      45.316 -32.284  -3.854  1.00  0.00           H  
ATOM   4203  N   LYS A 280      46.789 -29.536  -5.717  1.00  0.00           N  
ATOM   4204  H   LYS A 280      46.516 -29.331  -4.605  1.00  0.00           H  
ATOM   4205  CA  LYS A 280      46.558 -29.146  -7.119  1.00  0.00           C  
ATOM   4206  HA  LYS A 280      47.158 -29.912  -7.759  1.00  0.00           H  
ATOM   4207  C   LYS A 280      47.439 -27.974  -7.554  1.00  0.00           C  
ATOM   4208  O   LYS A 280      48.013 -28.024  -8.636  1.00  0.00           O  
ATOM   4209  CB  LYS A 280      45.077 -28.824  -7.379  1.00  0.00           C  
ATOM   4210  HB2 LYS A 280      45.604 -27.858  -6.832  1.00  0.00           H  
ATOM   4211  HB3 LYS A 280      44.358 -27.830  -7.464  1.00  0.00           H  
ATOM   4212  CG  LYS A 280      44.226 -30.056  -7.713  1.00  0.00           C  
ATOM   4213  HG2 LYS A 280      45.148 -30.264  -6.924  1.00  0.00           H  
ATOM   4214  HG3 LYS A 280      44.549 -31.222  -7.526  1.00  0.00           H  
ATOM   4215  CD  LYS A 280      42.827 -29.649  -8.204  1.00  0.00           C  
ATOM   4216  HD2 LYS A 280      42.723 -28.519  -7.931  1.00  0.00           H  
ATOM   4217  HD3 LYS A 280      42.602 -28.734  -7.865  1.00  0.00           H  
ATOM   4218  CE  LYS A 280      41.990 -30.851  -8.659  1.00  0.00           C  
ATOM   4219  HE2 LYS A 280      41.972 -31.860  -7.975  1.00  0.00           H  
ATOM   4220  HE3 LYS A 280      43.115 -31.322  -8.489  1.00  0.00           H  
ATOM   4221  NZ  LYS A 280      40.650 -30.469  -9.174  1.00  0.00           N  
ATOM   4222  HZ1 LYS A 280      39.413 -30.330  -9.014  1.00  0.00           H  
ATOM   4223  HZ2 LYS A 280      40.178 -29.801 -10.103  1.00  0.00           H  
ATOM   4224  HZ3 LYS A 280      40.413 -29.229  -8.955  1.00  0.00           H  
ATOM   4225  N   LYS A 281      47.583 -26.970  -6.715  1.00  0.00           N  
ATOM   4226  H   LYS A 281      47.311 -26.963  -5.583  1.00  0.00           H  
ATOM   4227  CA  LYS A 281      48.472 -25.839  -7.043  1.00  0.00           C  
ATOM   4228  HA  LYS A 281      48.283 -25.122  -7.939  1.00  0.00           H  
ATOM   4229  C   LYS A 281      49.937 -26.243  -7.234  1.00  0.00           C  
ATOM   4230  O   LYS A 281      50.654 -25.548  -7.934  1.00  0.00           O  
ATOM   4231  CB  LYS A 281      48.371 -24.725  -5.996  1.00  0.00           C  
ATOM   4232  HB2 LYS A 281      49.223 -25.140  -5.223  1.00  0.00           H  
ATOM   4233  HB3 LYS A 281      48.725 -23.944  -5.137  1.00  0.00           H  
ATOM   4234  CG  LYS A 281      47.292 -23.694  -6.343  1.00  0.00           C  
ATOM   4235  HG2 LYS A 281      46.091 -23.620  -6.570  1.00  0.00           H  
ATOM   4236  HG3 LYS A 281      47.101 -23.711  -7.555  1.00  0.00           H  
ATOM   4237  CD  LYS A 281      47.409 -22.447  -5.460  1.00  0.00           C  
ATOM   4238  HD2 LYS A 281      47.675 -22.674  -4.285  1.00  0.00           H  
ATOM   4239  HD3 LYS A 281      48.347 -21.759  -5.072  1.00  0.00           H  
ATOM   4240  CE  LYS A 281      46.426 -21.359  -5.909  1.00  0.00           C  
ATOM   4241  HE2 LYS A 281      45.419 -20.739  -6.240  1.00  0.00           H  
ATOM   4242  HE3 LYS A 281      46.096 -21.690  -7.042  1.00  0.00           H  
ATOM   4243  NZ  LYS A 281      46.584 -20.095  -5.161  1.00  0.00           N  
ATOM   4244  HZ1 LYS A 281      46.005 -19.254  -4.402  1.00  0.00           H  
ATOM   4245  HZ2 LYS A 281      46.970 -18.914  -5.232  1.00  0.00           H  
ATOM   4246  HZ3 LYS A 281      47.214 -19.719  -4.158  1.00  0.00           H  
ATOM   4247  N   LYS A 282      50.359 -27.291  -6.615  1.00  0.00           N  
ATOM   4248  H   LYS A 282      49.910 -27.478  -5.554  1.00  0.00           H  
ATOM   4249  CA  LYS A 282      51.739 -27.766  -6.805  1.00  0.00           C  
ATOM   4250  HA  LYS A 282      52.472 -26.860  -6.737  1.00  0.00           H  
ATOM   4251  C   LYS A 282      51.968 -28.427  -8.163  1.00  0.00           C  
ATOM   4252  O   LYS A 282      53.104 -28.447  -8.609  1.00  0.00           O  
ATOM   4253  CB  LYS A 282      52.131 -28.761  -5.707  1.00  0.00           C  
ATOM   4254  HB2 LYS A 282      52.076 -29.923  -5.665  1.00  0.00           H  
ATOM   4255  HB3 LYS A 282      52.415 -29.708  -5.512  1.00  0.00           H  
ATOM   4256  CG  LYS A 282      52.684 -28.101  -4.446  1.00  0.00           C  
ATOM   4257  HG2 LYS A 282      53.120 -27.385  -3.559  1.00  0.00           H  
ATOM   4258  HG3 LYS A 282      52.786 -26.918  -4.729  1.00  0.00           H  
ATOM   4259  CD  LYS A 282      53.292 -29.176  -3.546  1.00  0.00           C  
ATOM   4260  HD2 LYS A 282      53.469 -30.206  -4.188  1.00  0.00           H  
ATOM   4261  HD3 LYS A 282      53.185 -30.139  -2.794  1.00  0.00           H  
ATOM   4262  CE  LYS A 282      54.045 -28.562  -2.371  1.00  0.00           C  
ATOM   4263  HE2 LYS A 282      54.506 -27.865  -1.482  1.00  0.00           H  
ATOM   4264  HE3 LYS A 282      53.761 -27.377  -2.421  1.00  0.00           H  
ATOM   4265  NZ  LYS A 282      54.788 -29.580  -1.593  1.00  0.00           N  
ATOM   4266  HZ1 LYS A 282      55.982 -29.760  -1.201  1.00  0.00           H  
ATOM   4267  HZ2 LYS A 282      55.030 -30.715  -1.124  1.00  0.00           H  
ATOM   4268  HZ3 LYS A 282      54.988 -29.518  -0.365  1.00  0.00           H  
ATOM   4269  N   SER A 283      50.967 -29.017  -8.738  1.00  0.00           N  
ATOM   4270  H   SER A 283      50.363 -28.729  -7.781  1.00  0.00           H  
ATOM   4271  CA  SER A 283      51.152 -29.810  -9.954  1.00  0.00           C  
ATOM   4272  HA  SER A 283      52.152 -29.821  -9.339  1.00  0.00           H  
ATOM   4273  C   SER A 283      51.146 -28.992 -11.237  1.00  0.00           C  
ATOM   4274  O   SER A 283      51.617 -29.489 -12.254  1.00  0.00           O  
ATOM   4275  CB  SER A 283      50.100 -30.915 -10.042  1.00  0.00           C  
ATOM   4276  HB2 SER A 283      51.134 -31.547 -10.202  1.00  0.00           H  
ATOM   4277  HB3 SER A 283      50.284 -31.837  -9.258  1.00  0.00           H  
ATOM   4278  OG  SER A 283      48.793 -30.395 -10.129  1.00  0.00           O  
ATOM   4279  HG  SER A 283      48.271 -29.613  -9.435  1.00  0.00           H  
ATOM   4280  N   LEU A 284      50.622 -27.787 -11.200  1.00  0.00           N  
ATOM   4281  H   LEU A 284      50.230 -27.331 -10.204  1.00  0.00           H  
ATOM   4282  CA  LEU A 284      50.756 -26.873 -12.330  1.00  0.00           C  
ATOM   4283  HA  LEU A 284      51.080 -27.516 -13.245  1.00  0.00           H  
ATOM   4284  C   LEU A 284      52.187 -26.316 -12.322  1.00  0.00           C  
ATOM   4285  O   LEU A 284      52.510 -25.530 -11.428  1.00  0.00           O  
ATOM   4286  CB  LEU A 284      49.688 -25.770 -12.249  1.00  0.00           C  
ATOM   4287  HB2 LEU A 284      50.581 -25.126 -11.726  1.00  0.00           H  
ATOM   4288  HB3 LEU A 284      49.340 -24.830 -11.555  1.00  0.00           H  
ATOM   4289  CG  LEU A 284      48.386 -26.180 -12.965  1.00  0.00           C  
ATOM   4290  HG  LEU A 284      48.228 -27.269 -12.586  1.00  0.00           H  
ATOM   4291  CD1 LEU A 284      47.184 -25.464 -12.367  1.00  0.00           C  
ATOM   4292 HD11 LEU A 284      46.215 -24.680 -12.528  1.00  0.00           H  
ATOM   4293 HD12 LEU A 284      47.386 -24.315 -11.911  1.00  0.00           H  
ATOM   4294 HD13 LEU A 284      46.522 -25.211 -11.329  1.00  0.00           H  
ATOM   4295  CD2 LEU A 284      48.455 -25.847 -14.457  1.00  0.00           C  
ATOM   4296 HD21 LEU A 284      48.426 -24.659 -14.871  1.00  0.00           H  
ATOM   4297 HD22 LEU A 284      49.406 -25.565 -15.231  1.00  0.00           H  
ATOM   4298 HD23 LEU A 284      48.108 -25.744 -15.661  1.00  0.00           H  
ATOM   4299  N   PRO A 285      51.665 -25.778 -11.192  1.00  0.00           N  
ATOM   4300  CD  PRO A 285      51.574 -25.000  -9.998  1.00  0.00           C  
ATOM   4301  HD2 PRO A 285      51.899 -23.827  -9.887  1.00  0.00           H  
ATOM   4302  HD3 PRO A 285      51.002 -24.401  -9.099  1.00  0.00           H  
ATOM   4303  CG  PRO A 285      52.158 -26.164  -9.186  1.00  0.00           C  
ATOM   4304  HG2 PRO A 285      52.519 -25.997  -8.028  1.00  0.00           H  
ATOM   4305  HG3 PRO A 285      51.537 -26.894  -8.423  1.00  0.00           H  
ATOM   4306  CB  PRO A 285      53.321 -26.450 -10.149  1.00  0.00           C  
ATOM   4307  HB2 PRO A 285      54.509 -26.342  -9.877  1.00  0.00           H  
ATOM   4308  HB3 PRO A 285      53.857 -27.536  -9.974  1.00  0.00           H  
ATOM   4309  CA  PRO A 285      53.037 -25.192 -10.983  1.00  0.00           C  
ATOM   4310  HA  PRO A 285      53.272 -24.419 -11.821  1.00  0.00           H  
ATOM   4311  C   PRO A 285      53.725 -24.471  -9.769  1.00  0.00           C  
ATOM   4312  O   PRO A 285      54.563 -24.281 -10.648  1.00  0.00           O  
ATOM   4313  N   SER A 286      54.619 -23.776  -8.999  1.00  0.00           N  
ATOM   4314  H   SER A 286      55.616 -23.212  -9.204  1.00  0.00           H  
ATOM   4315  CA  SER A 286      54.536 -23.474  -7.555  1.00  0.00           C  
ATOM   4316  HA  SER A 286      53.783 -24.233  -7.096  1.00  0.00           H  
ATOM   4317  CB  SER A 286      54.060 -22.047  -7.205  1.00  0.00           C  
ATOM   4318  HB2 SER A 286      54.309 -21.335  -8.174  1.00  0.00           H  
ATOM   4319  HB3 SER A 286      54.320 -20.881  -6.889  1.00  0.00           H  
ATOM   4320  OG  SER A 286      53.640 -21.864  -5.875  1.00  0.00           O  
ATOM   4321  HG  SER A 286      53.880 -21.255  -4.902  1.00  0.00           H  
ATOM   4322  C   SER A 286      55.007 -24.527  -6.491  1.00  0.00           C  
ATOM   4323  O   SER A 286      55.326 -25.096  -7.525  1.00  0.00           O  
ATOM   4324  N   SER A 287      55.553 -25.696  -6.028  1.00  0.00           N  
ATOM   4325  H   SER A 287      56.276 -26.148  -6.820  1.00  0.00           H  
ATOM   4326  CA  SER A 287      55.790 -26.424  -4.760  1.00  0.00           C  
ATOM   4327  HA  SER A 287      56.606 -27.252  -4.727  1.00  0.00           H  
ATOM   4328  CB  SER A 287      57.120 -25.885  -4.189  1.00  0.00           C  
ATOM   4329  HB2 SER A 287      57.614 -24.901  -3.645  1.00  0.00           H  
ATOM   4330  HB3 SER A 287      57.161 -25.941  -2.965  1.00  0.00           H  
ATOM   4331  OG  SER A 287      58.188 -25.861  -5.112  1.00  0.00           O  
ATOM   4332  HG  SER A 287      59.325 -25.659  -5.324  1.00  0.00           H  
ATOM   4333  C   SER A 287      54.505 -26.900  -4.000  1.00  0.00           C  
ATOM   4334  O   SER A 287      53.465 -26.329  -4.339  1.00  0.00           O  
ATOM   4335  N   LEU A 288      54.462 -27.898  -3.008  1.00  0.00           N  
ATOM   4336  H   LEU A 288      55.501 -27.733  -2.511  1.00  0.00           H  
ATOM   4337  CA  LEU A 288      53.250 -28.479  -2.295  1.00  0.00           C  
ATOM   4338  HA  LEU A 288      52.604 -28.697  -3.237  1.00  0.00           H  
ATOM   4339  CB  LEU A 288      53.161 -27.487  -1.112  1.00  0.00           C  
ATOM   4340  HB2 LEU A 288      53.927 -27.454  -0.308  1.00  0.00           H  
ATOM   4341  HB3 LEU A 288      52.726 -27.739  -0.121  1.00  0.00           H  
ATOM   4342  CG  LEU A 288      52.950 -25.994  -1.416  1.00  0.00           C  
ATOM   4343  HG  LEU A 288      53.991 -25.483  -1.506  1.00  0.00           H  
ATOM   4344  CD1 LEU A 288      51.852 -25.719  -2.449  1.00  0.00           C  
ATOM   4345 HD11 LEU A 288      51.256 -25.480  -3.521  1.00  0.00           H  
ATOM   4346 HD12 LEU A 288      51.934 -24.495  -2.703  1.00  0.00           H  
ATOM   4347 HD13 LEU A 288      50.712 -25.158  -2.332  1.00  0.00           H  
ATOM   4348  CD2 LEU A 288      52.690 -25.198  -0.140  1.00  0.00           C  
ATOM   4349 HD21 LEU A 288      53.210 -25.294   0.983  1.00  0.00           H  
ATOM   4350 HD22 LEU A 288      53.136 -24.111   0.201  1.00  0.00           H  
ATOM   4351 HD23 LEU A 288      51.965 -24.634   0.683  1.00  0.00           H  
ATOM   4352  C   LEU A 288      53.178 -29.600  -1.163  1.00  0.00           C  
ATOM   4353  O   LEU A 288      51.995 -29.907  -0.897  1.00  0.00           O  
ATOM   4354  N   PRO A 289      54.095 -30.313  -0.399  1.00  0.00           N  
ATOM   4355  CD  PRO A 289      55.532 -30.419  -0.292  1.00  0.00           C  
ATOM   4356  HD2 PRO A 289      56.673 -29.997  -0.376  1.00  0.00           H  
ATOM   4357  HD3 PRO A 289      55.858 -29.581   0.531  1.00  0.00           H  
ATOM   4358  CG  PRO A 289      55.517 -31.759  -1.040  1.00  0.00           C  
ATOM   4359  HG2 PRO A 289      56.227 -32.709  -1.360  1.00  0.00           H  
ATOM   4360  HG3 PRO A 289      56.544 -31.413  -1.613  1.00  0.00           H  
ATOM   4361  CB  PRO A 289      54.125 -32.256  -0.580  1.00  0.00           C  
ATOM   4362  HB2 PRO A 289      54.498 -33.406  -0.778  1.00  0.00           H  
ATOM   4363  HB3 PRO A 289      53.381 -33.149  -0.203  1.00  0.00           H  
ATOM   4364  CA  PRO A 289      53.651 -31.317   0.561  1.00  0.00           C  
ATOM   4365  HA  PRO A 289      52.826 -30.768   1.173  1.00  0.00           H  
ATOM   4366  C   PRO A 289      54.570 -31.632   1.761  1.00  0.00           C  
ATOM   4367  O   PRO A 289      54.016 -32.390   2.573  1.00  0.00           O  
ATOM   4368  N   GLU A 290      55.830 -31.162   1.966  1.00  0.00           N  
ATOM   4369  H   GLU A 290      56.536 -30.505   1.313  1.00  0.00           H  
ATOM   4370  CA  GLU A 290      56.516 -31.523   3.217  1.00  0.00           C  
ATOM   4371  HA  GLU A 290      57.639 -31.298   3.424  1.00  0.00           H  
ATOM   4372  CB  GLU A 290      56.325 -30.517   4.385  1.00  0.00           C  
ATOM   4373  HB2 GLU A 290      55.578 -31.009   5.230  1.00  0.00           H  
ATOM   4374  HB3 GLU A 290      56.348 -29.964   5.476  1.00  0.00           H  
ATOM   4375  CG  GLU A 290      56.923 -29.088   4.408  1.00  0.00           C  
ATOM   4376  HG2 GLU A 290      57.941 -28.434   4.602  1.00  0.00           H  
ATOM   4377  HG3 GLU A 290      57.437 -29.142   5.533  1.00  0.00           H  
ATOM   4378  CD  GLU A 290      56.354 -27.964   3.573  1.00  0.00           C  
ATOM   4379  OE1 GLU A 290      55.784 -27.781   4.679  1.00  0.00           O  
ATOM   4380  OE2 GLU A 290      57.072 -28.422   2.659  1.00  0.00           O  
ATOM   4381  C   GLU A 290      56.439 -33.022   3.530  1.00  0.00           C  
ATOM   4382  O   GLU A 290      55.827 -33.834   2.831  1.00  0.00           O  
ATOM   4383  N   GLU A 291      57.119 -33.340   4.647  1.00  0.00           N  
ATOM   4384  H   GLU A 291      57.732 -32.407   4.994  1.00  0.00           H  
ATOM   4385  CA  GLU A 291      57.269 -34.660   5.235  1.00  0.00           C  
ATOM   4386  HA  GLU A 291      58.035 -34.203   5.931  1.00  0.00           H  
ATOM   4387  CB  GLU A 291      56.034 -34.917   6.150  1.00  0.00           C  
ATOM   4388  HB2 GLU A 291      55.861 -35.629   7.133  1.00  0.00           H  
ATOM   4389  HB3 GLU A 291      55.324 -35.869   5.843  1.00  0.00           H  
ATOM   4390  CG  GLU A 291      55.551 -33.740   7.013  1.00  0.00           C  
ATOM   4391  HG2 GLU A 291      56.662 -33.240   6.907  1.00  0.00           H  
ATOM   4392  HG3 GLU A 291      55.571 -32.571   7.375  1.00  0.00           H  
ATOM   4393  CD  GLU A 291      54.243 -33.836   7.808  1.00  0.00           C  
ATOM   4394  OE1 GLU A 291      53.755 -34.916   8.221  1.00  0.00           O  
ATOM   4395  OE2 GLU A 291      53.716 -32.731   8.003  1.00  0.00           O  
ATOM   4396  C   GLU A 291      57.889 -35.761   4.347  1.00  0.00           C  
ATOM   4397  O   GLU A 291      57.763 -35.585   3.121  1.00  0.00           O  
ATOM   4398  N   ASN A 292      58.518 -36.854   4.913  1.00  0.00           N  
ATOM   4399  H   ASN A 292      58.880 -36.601   6.121  1.00  0.00           H  
ATOM   4400  CA  ASN A 292      59.056 -37.976   4.116  1.00  0.00           C  
ATOM   4401  HA  ASN A 292      59.516 -39.034   4.356  1.00  0.00           H  
ATOM   4402  CB  ASN A 292      60.498 -37.576   3.721  1.00  0.00           C  
ATOM   4403  HB2 ASN A 292      60.789 -36.419   3.973  1.00  0.00           H  
ATOM   4404  HB3 ASN A 292      61.227 -37.400   4.682  1.00  0.00           H  
ATOM   4405  CG  ASN A 292      61.079 -38.378   2.544  1.00  0.00           C  
ATOM   4406  OD1 ASN A 292      62.175 -38.121   2.077  1.00  0.00           O  
ATOM   4407  ND2 ASN A 292      60.342 -39.378   2.034  1.00  0.00           N  
ATOM   4408 HD21 ASN A 292      60.198 -40.583   1.883  1.00  0.00           H  
ATOM   4409 HD22 ASN A 292      59.201 -39.675   2.358  1.00  0.00           H  
ATOM   4410  C   ASN A 292      57.734 -37.303   4.034  1.00  0.00           C  
ATOM   4411  O   ASN A 292      57.338 -38.081   3.150  1.00  0.00           O  
ATOM   4412  N   LYS A 293      58.703 -36.850   4.935  1.00  0.00           N  
ATOM   4413  H   LYS A 293      59.831 -37.368   4.913  1.00  0.00           H  
ATOM   4414  CA  LYS A 293      59.117 -35.839   5.964  1.00  0.00           C  
ATOM   4415  HA  LYS A 293      59.176 -34.727   5.795  1.00  0.00           H  
ATOM   4416  CB  LYS A 293      60.446 -35.062   5.760  1.00  0.00           C  
ATOM   4417  HB2 LYS A 293      61.615 -34.893   6.073  1.00  0.00           H  
ATOM   4418  HB3 LYS A 293      60.647 -35.024   6.964  1.00  0.00           H  
ATOM   4419  CG  LYS A 293      60.818 -34.179   4.549  1.00  0.00           C  
ATOM   4420  HG2 LYS A 293      61.181 -33.436   5.446  1.00  0.00           H  
ATOM   4421  HG3 LYS A 293      61.419 -33.175   4.202  1.00  0.00           H  
ATOM   4422  CD  LYS A 293      60.388 -34.548   3.130  1.00  0.00           C  
ATOM   4423  HD2 LYS A 293      60.660 -35.725   3.298  1.00  0.00           H  
ATOM   4424  HD3 LYS A 293      59.432 -35.302   3.215  1.00  0.00           H  
ATOM   4425  CE  LYS A 293      60.897 -33.512   2.121  1.00  0.00           C  
ATOM   4426  HE2 LYS A 293      60.999 -32.499   2.797  1.00  0.00           H  
ATOM   4427  HE3 LYS A 293      62.037 -33.084   2.219  1.00  0.00           H  
ATOM   4428  NZ  LYS A 293      60.553 -33.826   0.717  1.00  0.00           N  
ATOM   4429  HZ1 LYS A 293      59.930 -34.541  -0.050  1.00  0.00           H  
ATOM   4430  HZ2 LYS A 293      60.448 -33.516  -0.629  1.00  0.00           H  
ATOM   4431  HZ3 LYS A 293      61.420 -33.174   0.154  1.00  0.00           H  
ATOM   4432  C   LYS A 293      58.423 -35.910   7.337  1.00  0.00           C  
ATOM   4433  O   LYS A 293      57.938 -36.943   7.815  1.00  0.00           O  
ATOM   4434  N   LEU A 294      58.401 -34.688   7.929  1.00  0.00           N  
ATOM   4435  H   LEU A 294      59.002 -33.705   7.763  1.00  0.00           H  
ATOM   4436  CA  LEU A 294      57.754 -34.205   9.152  1.00  0.00           C  
ATOM   4437  HA  LEU A 294      58.752 -34.197   9.752  1.00  0.00           H  
ATOM   4438  CB  LEU A 294      56.623 -33.286   8.733  1.00  0.00           C  
ATOM   4439  HB2 LEU A 294      56.518 -32.763   9.836  1.00  0.00           H  
ATOM   4440  HB3 LEU A 294      55.447 -33.076   9.005  1.00  0.00           H  
ATOM   4441  CG  LEU A 294      57.333 -32.421   7.674  1.00  0.00           C  
ATOM   4442  HG  LEU A 294      58.099 -32.963   6.985  1.00  0.00           H  
ATOM   4443  CD1 LEU A 294      58.727 -31.928   8.088  1.00  0.00           C  
ATOM   4444 HD11 LEU A 294      59.864 -32.245   8.515  1.00  0.00           H  
ATOM   4445 HD12 LEU A 294      59.137 -31.233   9.061  1.00  0.00           H  
ATOM   4446 HD13 LEU A 294      59.562 -31.037   7.826  1.00  0.00           H  
ATOM   4447  CD2 LEU A 294      56.460 -31.305   7.138  1.00  0.00           C  
ATOM   4448 HD21 LEU A 294      55.486 -30.575   6.934  1.00  0.00           H  
ATOM   4449 HD22 LEU A 294      56.391 -30.221   7.833  1.00  0.00           H  
ATOM   4450 HD23 LEU A 294      56.769 -30.262   6.536  1.00  0.00           H  
ATOM   4451  C   LEU A 294      57.740 -34.370  10.663  1.00  0.00           C  
ATOM   4452  O   LEU A 294      56.866 -33.735  11.243  1.00  0.00           O  
ATOM   4453  N   PHE A 295      58.554 -35.099  11.385  1.00  0.00           N  
ATOM   4454  H   PHE A 295      59.683 -35.354  11.400  1.00  0.00           H  
ATOM   4455  CA  PHE A 295      58.326 -35.067  12.803  1.00  0.00           C  
ATOM   4456  HA  PHE A 295      57.414 -34.466  13.208  1.00  0.00           H  
ATOM   4457  CB  PHE A 295      58.858 -33.923  13.714  1.00  0.00           C  
ATOM   4458  HB2 PHE A 295      59.744 -34.298  14.464  1.00  0.00           H  
ATOM   4459  HB3 PHE A 295      59.565 -33.048  14.185  1.00  0.00           H  
ATOM   4460  CG  PHE A 295      57.792 -32.843  13.496  1.00  0.00           C  
ATOM   4461  CD1 PHE A 295      57.899 -31.749  12.617  1.00  0.00           C  
ATOM   4462  HD1 PHE A 295      58.861 -31.124  12.422  1.00  0.00           H  
ATOM   4463  CE1 PHE A 295      56.837 -30.834  12.478  1.00  0.00           C  
ATOM   4464  HE1 PHE A 295      57.395 -29.868  12.134  1.00  0.00           H  
ATOM   4465  CZ  PHE A 295      55.640 -30.971  13.199  1.00  0.00           C  
ATOM   4466  HZ  PHE A 295      55.017 -30.020  13.464  1.00  0.00           H  
ATOM   4467  CE2 PHE A 295      55.522 -32.054  14.080  1.00  0.00           C  
ATOM   4468  HE2 PHE A 295      54.986 -31.734  15.062  1.00  0.00           H  
ATOM   4469  CD2 PHE A 295      56.585 -32.968  14.219  1.00  0.00           C  
ATOM   4470  HD2 PHE A 295      56.890 -33.586  15.156  1.00  0.00           H  
ATOM   4471  C   PHE A 295      59.198 -36.255  13.266  1.00  0.00           C  
ATOM   4472  O   PHE A 295      59.244 -36.193  14.506  1.00  0.00           O  
ATOM   4473  N   ASP A 296      59.888 -37.301  12.632  1.00  0.00           N  
ATOM   4474  H   ASP A 296      60.664 -37.438  11.728  1.00  0.00           H  
ATOM   4475  CA  ASP A 296      60.343 -37.652  13.944  1.00  0.00           C  
ATOM   4476  HA  ASP A 296      60.163 -38.240  14.932  1.00  0.00           H  
ATOM   4477  CB  ASP A 296      59.744 -38.728  14.892  1.00  0.00           C  
ATOM   4478  HB2 ASP A 296      60.152 -37.923  15.713  1.00  0.00           H  
ATOM   4479  HB3 ASP A 296      60.178 -39.206  15.927  1.00  0.00           H  
ATOM   4480  CG  ASP A 296      58.707 -39.708  14.346  1.00  0.00           C  
ATOM   4481  OD1 ASP A 296      58.309 -39.665  13.166  1.00  0.00           O  
ATOM   4482  OD2 ASP A 296      58.312 -40.536  15.174  1.00  0.00           O  
ATOM   4483  C   ASP A 296      61.490 -36.577  14.025  1.00  0.00           C  
ATOM   4484  O   ASP A 296      61.443 -36.752  15.251  1.00  0.00           O  
ATOM   4485  N   SER A 297      61.287 -36.614  12.644  1.00  0.00           N  
ATOM   4486  H   SER A 297      60.687 -36.992  13.527  1.00  0.00           H  
ATOM   4487  CA  SER A 297      61.503 -36.251  11.181  1.00  0.00           C  
ATOM   4488  HA  SER A 297      62.441 -36.344  10.415  1.00  0.00           H  
ATOM   4489  CB  SER A 297      62.349 -37.006  10.126  1.00  0.00           C  
ATOM   4490  HB2 SER A 297      63.186 -37.798  10.553  1.00  0.00           H  
ATOM   4491  HB3 SER A 297      63.524 -36.670   9.979  1.00  0.00           H  
ATOM   4492  OG  SER A 297      61.737 -37.209   8.867  1.00  0.00           O  
ATOM   4493  HG  SER A 297      61.491 -36.824   7.782  1.00  0.00           H  
ATOM   4494  C   SER A 297      60.777 -34.989  10.992  1.00  0.00           C  
ATOM   4495  O   SER A 297      60.849 -34.814   9.770  1.00  0.00           O  
ATOM   4496  N   SER A 298      61.135 -35.825  12.003  1.00  0.00           N  
ATOM   4497  H   SER A 298      60.908 -35.458  13.083  1.00  0.00           H  
ATOM   4498  CA  SER A 298      61.955 -37.071  11.689  1.00  0.00           C  
ATOM   4499  HA  SER A 298      61.598 -37.524  10.619  1.00  0.00           H  
ATOM   4500  CB  SER A 298      63.396 -36.499  11.608  1.00  0.00           C  
ATOM   4501  HB2 SER A 298      64.441 -37.104  11.375  1.00  0.00           H  
ATOM   4502  HB3 SER A 298      64.076 -35.903  10.773  1.00  0.00           H  
ATOM   4503  OG  SER A 298      63.838 -35.618  12.615  1.00  0.00           O  
ATOM   4504  HG  SER A 298      64.740 -35.274  13.281  1.00  0.00           H  
ATOM   4505  C   SER A 298      62.326 -37.838  13.020  1.00  0.00           C  
ATOM   4506  O   SER A 298      61.755 -37.523  14.061  1.00  0.00           O  
ATOM   4507  N   THR A 299      63.241 -38.847  13.197  1.00  0.00           N  
ATOM   4508  H   THR A 299      64.234 -38.652  12.621  1.00  0.00           H  
ATOM   4509  CA  THR A 299      63.595 -39.551  14.471  1.00  0.00           C  
ATOM   4510  HA  THR A 299      64.399 -40.388  14.383  1.00  0.00           H  
ATOM   4511  CB  THR A 299      63.146 -40.922  15.025  1.00  0.00           C  
ATOM   4512  HB  THR A 299      63.163 -41.660  14.120  1.00  0.00           H  
ATOM   4513  CG2 THR A 299      61.763 -41.142  15.639  1.00  0.00           C  
ATOM   4514 HG21 THR A 299      61.414 -40.248  16.437  1.00  0.00           H  
ATOM   4515 HG22 THR A 299      60.533 -41.059  15.927  1.00  0.00           H  
ATOM   4516 HG23 THR A 299      61.569 -41.629  16.784  1.00  0.00           H  
ATOM   4517  OG1 THR A 299      64.109 -41.283  16.003  1.00  0.00           O  
ATOM   4518  HG1 THR A 299      64.675 -40.969  16.980  1.00  0.00           H  
ATOM   4519  C   THR A 299      64.129 -38.493  15.469  1.00  0.00           C  
ATOM   4520  O   THR A 299      63.880 -37.980  14.390  1.00  0.00           O  
ATOM   4521  N   LYS A 300      64.461 -37.194  15.692  1.00  0.00           N  
ATOM   4522  H   LYS A 300      64.285 -36.448  14.816  1.00  0.00           H  
ATOM   4523  CA  LYS A 300      65.006 -36.347  16.756  1.00  0.00           C  
ATOM   4524  HA  LYS A 300      65.323 -35.901  17.783  1.00  0.00           H  
ATOM   4525  CB  LYS A 300      64.414 -34.942  17.116  1.00  0.00           C  
ATOM   4526  HB2 LYS A 300      65.448 -34.320  16.933  1.00  0.00           H  
ATOM   4527  HB3 LYS A 300      64.420 -33.807  17.547  1.00  0.00           H  
ATOM   4528  CG  LYS A 300      63.052 -34.555  17.737  1.00  0.00           C  
ATOM   4529  HG2 LYS A 300      63.059 -34.970  18.884  1.00  0.00           H  
ATOM   4530  HG3 LYS A 300      62.371 -35.547  17.937  1.00  0.00           H  
ATOM   4531  CD  LYS A 300      62.729 -33.036  17.861  1.00  0.00           C  
ATOM   4532  HD2 LYS A 300      63.031 -31.958  18.357  1.00  0.00           H  
ATOM   4533  HD3 LYS A 300      62.310 -32.946  19.008  1.00  0.00           H  
ATOM   4534  CE  LYS A 300      63.063 -32.297  16.548  1.00  0.00           C  
ATOM   4535  HE2 LYS A 300      63.434 -32.378  15.386  1.00  0.00           H  
ATOM   4536  HE3 LYS A 300      64.273 -32.304  16.401  1.00  0.00           H  
ATOM   4537  NZ  LYS A 300      62.679 -30.868  16.515  1.00  0.00           N  
ATOM   4538  HZ1 LYS A 300      63.354 -29.868  16.283  1.00  0.00           H  
ATOM   4539  HZ2 LYS A 300      62.033 -29.715  16.541  1.00  0.00           H  
ATOM   4540  HZ3 LYS A 300      62.816 -30.176  17.509  1.00  0.00           H  
ATOM   4541  C   LYS A 300      66.263 -36.852  16.100  1.00  0.00           C  
ATOM   4542  O   LYS A 300      66.841 -36.358  17.073  1.00  0.00           O  
ATOM   4543  N   GLN A 301      67.420 -37.254  15.604  1.00  0.00           N  
ATOM   4544  H   GLN A 301      68.252 -36.937  16.370  1.00  0.00           H  
ATOM   4545  CA  GLN A 301      67.690 -38.034  14.376  1.00  0.00           C  
ATOM   4546  HA  GLN A 301      68.370 -38.445  15.238  1.00  0.00           H  
ATOM   4547  CB  GLN A 301      68.077 -38.208  12.850  1.00  0.00           C  
ATOM   4548  HB2 GLN A 301      68.510 -37.103  12.532  1.00  0.00           H  
ATOM   4549  HB3 GLN A 301      67.249 -37.548  12.230  1.00  0.00           H  
ATOM   4550  CG  GLN A 301      69.258 -39.164  12.487  1.00  0.00           C  
ATOM   4551  HG2 GLN A 301      70.134 -38.652  11.801  1.00  0.00           H  
ATOM   4552  HG3 GLN A 301      70.263 -38.806  13.088  1.00  0.00           H  
ATOM   4553  CD  GLN A 301      69.234 -40.708  12.514  1.00  0.00           C  
ATOM   4554  OE1 GLN A 301      68.192 -41.337  12.697  1.00  0.00           O  
ATOM   4555  NE2 GLN A 301      70.367 -41.415  12.329  1.00  0.00           N  
ATOM   4556 HE21 GLN A 301      71.329 -42.119  12.587  1.00  0.00           H  
ATOM   4557 HE22 GLN A 301      71.456 -40.964  12.016  1.00  0.00           H  
ATOM   4558  C   GLN A 301      66.963 -36.997  13.437  1.00  0.00           C  
ATOM   4559  O   GLN A 301      67.557 -37.979  12.943  1.00  0.00           O  
ATOM   4560  N   SER A 302      66.377 -36.007  14.184  1.00  0.00           N  
ATOM   4561  H   SER A 302      66.840 -35.776  15.220  1.00  0.00           H  
ATOM   4562  CA  SER A 302      65.606 -34.818  13.658  1.00  0.00           C  
ATOM   4563  HA  SER A 302      64.492 -34.677  13.960  1.00  0.00           H  
ATOM   4564  CB  SER A 302      65.371 -33.383  13.167  1.00  0.00           C  
ATOM   4565  HB2 SER A 302      65.896 -32.580  12.399  1.00  0.00           H  
ATOM   4566  HB3 SER A 302      64.617 -32.849  12.362  1.00  0.00           H  
ATOM   4567  OG  SER A 302      65.629 -32.286  14.059  1.00  0.00           O  
ATOM   4568  HG  SER A 302      66.412 -31.709  14.716  1.00  0.00           H  
ATOM   4569  C   SER A 302      67.045 -34.424  13.405  1.00  0.00           C  
ATOM   4570  O   SER A 302      66.980 -35.515  13.923  1.00  0.00           O  
ATOM   4571  N   ILE A 303      68.341 -34.777  13.500  1.00  0.00           N  
ATOM   4572  H   ILE A 303      68.526 -35.588  14.321  1.00  0.00           H  
ATOM   4573  CA  ILE A 303      69.710 -34.327  13.268  1.00  0.00           C  
ATOM   4574  HA  ILE A 303      70.265 -33.331  13.022  1.00  0.00           H  
ATOM   4575  CB  ILE A 303      70.227 -34.071  14.681  1.00  0.00           C  
ATOM   4576  HB  ILE A 303      69.905 -33.315  15.505  1.00  0.00           H  
ATOM   4577  CG2 ILE A 303      71.547 -33.360  15.021  1.00  0.00           C  
ATOM   4578 HG21 ILE A 303      71.766 -32.372  15.768  1.00  0.00           H  
ATOM   4579 HG22 ILE A 303      72.439 -32.577  14.600  1.00  0.00           H  
ATOM   4580 HG23 ILE A 303      72.641 -33.466  15.622  1.00  0.00           H  
ATOM   4581  CG1 ILE A 303      70.329 -35.541  15.128  1.00  0.00           C  
ATOM   4582 HG12 ILE A 303      69.883 -36.724  15.284  1.00  0.00           H  
ATOM   4583 HG13 ILE A 303      70.966 -36.343  14.423  1.00  0.00           H  
ATOM   4584  CD1 ILE A 303      70.828 -35.981  16.500  1.00  0.00           C  
ATOM   4585 HD11 ILE A 303      70.891 -35.603  17.659  1.00  0.00           H  
ATOM   4586 HD12 ILE A 303      71.636 -36.573  17.197  1.00  0.00           H  
ATOM   4587 HD13 ILE A 303      71.253 -36.049  17.403  1.00  0.00           H  
ATOM   4588  C   ILE A 303      70.395 -34.506  11.862  1.00  0.00           C  
ATOM   4589  O   ILE A 303      71.553 -34.147  11.755  1.00  0.00           O  
ATOM   4590  N   PRO A 304      69.664 -35.047  10.840  1.00  0.00           N  
ATOM   4591  CD  PRO A 304      68.654 -35.014  11.861  1.00  0.00           C  
ATOM   4592  HD2 PRO A 304      68.874 -34.606  12.976  1.00  0.00           H  
ATOM   4593  HD3 PRO A 304      68.321 -36.233  12.233  1.00  0.00           H  
ATOM   4594  CG  PRO A 304      68.080 -33.698  11.320  1.00  0.00           C  
ATOM   4595  HG2 PRO A 304      67.678 -33.105  12.306  1.00  0.00           H  
ATOM   4596  HG3 PRO A 304      68.250 -32.491  11.329  1.00  0.00           H  
ATOM   4597  CB  PRO A 304      68.023 -34.204   9.895  1.00  0.00           C  
ATOM   4598  HB2 PRO A 304      67.539 -33.147   9.520  1.00  0.00           H  
ATOM   4599  HB3 PRO A 304      68.462 -33.815   8.822  1.00  0.00           H  
ATOM   4600  CA  PRO A 304      68.420 -35.634  10.277  1.00  0.00           C  
ATOM   4601  HA  PRO A 304      68.504 -36.143  11.320  1.00  0.00           H  
ATOM   4602  C   PRO A 304      68.079 -36.339   8.928  1.00  0.00           C  
ATOM   4603  O   PRO A 304      66.926 -36.736   9.077  1.00  0.00           O  
ATOM   4604  N   THR A 305      68.616 -36.649   7.717  1.00  0.00           N  
ATOM   4605  H   THR A 305      69.745 -36.356   7.644  1.00  0.00           H  
ATOM   4606  CA  THR A 305      67.493 -37.343   7.031  1.00  0.00           C  
ATOM   4607  HA  THR A 305      67.989 -38.127   7.750  1.00  0.00           H  
ATOM   4608  CB  THR A 305      67.713 -36.878   5.590  1.00  0.00           C  
ATOM   4609  HB  THR A 305      68.199 -35.880   5.959  1.00  0.00           H  
ATOM   4610  CG2 THR A 305      66.609 -37.444   4.687  1.00  0.00           C  
ATOM   4611 HG21 THR A 305      65.410 -37.254   4.935  1.00  0.00           H  
ATOM   4612 HG22 THR A 305      66.088 -36.999   3.686  1.00  0.00           H  
ATOM   4613 HG23 THR A 305      65.882 -38.267   3.961  1.00  0.00           H  
ATOM   4614  OG1 THR A 305      68.931 -37.377   5.052  1.00  0.00           O  
ATOM   4615  HG1 THR A 305      70.046 -37.097   5.264  1.00  0.00           H  
ATOM   4616  C   THR A 305      66.169 -36.478   6.906  1.00  0.00           C  
ATOM   4617  O   THR A 305      65.848 -37.630   6.553  1.00  0.00           O  
ATOM   4618  N   THR A 306      66.729 -35.273   7.324  1.00  0.00           N  
ATOM   4619  H   THR A 306      66.294 -34.249   7.669  1.00  0.00           H  
ATOM   4620  CA  THR A 306      68.080 -34.836   7.683  1.00  0.00           C  
ATOM   4621  HA  THR A 306      68.403 -34.976   8.792  1.00  0.00           H  
ATOM   4622  CB  THR A 306      69.434 -34.133   7.367  1.00  0.00           C  
ATOM   4623  HB  THR A 306      69.571 -32.974   7.389  1.00  0.00           H  
ATOM   4624  CG2 THR A 306      70.345 -33.993   8.614  1.00  0.00           C  
ATOM   4625 HG21 THR A 306      71.524 -33.932   8.928  1.00  0.00           H  
ATOM   4626 HG22 THR A 306      70.681 -33.052   9.486  1.00  0.00           H  
ATOM   4627 HG23 THR A 306      70.550 -34.356   9.762  1.00  0.00           H  
ATOM   4628  OG1 THR A 306      70.242 -34.784   6.393  1.00  0.00           O  
ATOM   4629  HG1 THR A 306      71.331 -35.205   6.315  1.00  0.00           H  
ATOM   4630  C   THR A 306      67.716 -34.781   6.157  1.00  0.00           C  
ATOM   4631  O   THR A 306      66.533 -34.482   5.920  1.00  0.00           O  
ATOM   4632  N   THR A 307      68.471 -35.002   5.057  1.00  0.00           N  
ATOM   4633  H   THR A 307      69.514 -34.883   5.560  1.00  0.00           H  
ATOM   4634  CA  THR A 307      67.934 -34.922   3.688  1.00  0.00           C  
ATOM   4635  HA  THR A 307      67.406 -33.957   4.083  1.00  0.00           H  
ATOM   4636  CB  THR A 307      67.667 -36.332   3.116  1.00  0.00           C  
ATOM   4637  HB  THR A 307      67.155 -36.402   4.162  1.00  0.00           H  
ATOM   4638  CG2 THR A 307      68.924 -37.187   2.919  1.00  0.00           C  
ATOM   4639 HG21 THR A 307      69.756 -38.068   2.568  1.00  0.00           H  
ATOM   4640 HG22 THR A 307      70.067 -36.681   2.780  1.00  0.00           H  
ATOM   4641 HG23 THR A 307      69.696 -37.607   3.817  1.00  0.00           H  
ATOM   4642  OG1 THR A 307      66.981 -36.239   1.872  1.00  0.00           O  
ATOM   4643  HG1 THR A 307      66.459 -35.525   1.104  1.00  0.00           H  
ATOM   4644  C   THR A 307      68.792 -33.976   2.872  1.00  0.00           C  
ATOM   4645  O   THR A 307      69.734 -33.305   3.309  1.00  0.00           O  
ATOM   4646  N   THR A 308      68.242 -34.082   1.666  1.00  0.00           N  
ATOM   4647  H   THR A 308      67.629 -34.888   2.217  1.00  0.00           H  
ATOM   4648  CA  THR A 308      68.505 -33.412   0.427  1.00  0.00           C  
ATOM   4649  HA  THR A 308      68.379 -34.159  -0.456  1.00  0.00           H  
ATOM   4650  CB  THR A 308      67.495 -32.264   0.452  1.00  0.00           C  
ATOM   4651  HB  THR A 308      66.600 -32.813   0.953  1.00  0.00           H  
ATOM   4652  CG2 THR A 308      67.692 -31.252   1.579  1.00  0.00           C  
ATOM   4653 HG21 THR A 308      68.727 -30.612   1.864  1.00  0.00           H  
ATOM   4654 HG22 THR A 308      67.389 -30.117   2.016  1.00  0.00           H  
ATOM   4655 HG23 THR A 308      67.958 -31.151   2.818  1.00  0.00           H  
ATOM   4656  OG1 THR A 308      67.399 -31.627  -0.803  1.00  0.00           O  
ATOM   4657  HG1 THR A 308      67.777 -30.610  -1.231  1.00  0.00           H  
ATOM   4658  C   THR A 308      70.001 -33.337   0.059  1.00  0.00           C  
ATOM   4659  O   THR A 308      70.947 -33.570   0.825  1.00  0.00           O  
ATOM   4660  N   THR A 309      70.066 -32.968  -1.217  1.00  0.00           N  
ATOM   4661  H   THR A 309      69.031 -32.445  -1.311  1.00  0.00           H  
ATOM   4662  CA  THR A 309      71.075 -32.661  -2.216  1.00  0.00           C  
ATOM   4663  HA  THR A 309      72.138 -32.597  -1.747  1.00  0.00           H  
ATOM   4664  CB  THR A 309      71.315 -33.879  -3.140  1.00  0.00           C  
ATOM   4665  HB  THR A 309      72.097 -33.124  -3.564  1.00  0.00           H  
ATOM   4666  CG2 THR A 309      72.012 -35.033  -2.406  1.00  0.00           C  
ATOM   4667 HG21 THR A 309      72.280 -34.942  -1.194  1.00  0.00           H  
ATOM   4668 HG22 THR A 309      72.114 -36.137  -1.778  1.00  0.00           H  
ATOM   4669 HG23 THR A 309      73.211 -35.335  -2.200  1.00  0.00           H  
ATOM   4670  OG1 THR A 309      70.113 -34.365  -3.711  1.00  0.00           O  
ATOM   4671  HG1 THR A 309      68.956 -34.378  -3.535  1.00  0.00           H  
ATOM   4672  C   THR A 309      70.510 -31.229  -2.365  1.00  0.00           C  
ATOM   4673  O   THR A 309      70.217 -30.060  -2.598  1.00  0.00           O  
ATOM   4674  N   GLN A 310      71.516 -30.906  -3.202  1.00  0.00           N  
ATOM   4675  H   GLN A 310      72.536 -31.428  -3.429  1.00  0.00           H  
ATOM   4676  CA  GLN A 310      71.643 -29.562  -3.798  1.00  0.00           C  
ATOM   4677  HA  GLN A 310      71.235 -28.598  -3.282  1.00  0.00           H  
ATOM   4678  CB  GLN A 310      72.886 -28.911  -3.160  1.00  0.00           C  
ATOM   4679  HB2 GLN A 310      72.763 -27.756  -2.774  1.00  0.00           H  
ATOM   4680  HB3 GLN A 310      73.193 -28.693  -1.995  1.00  0.00           H  
ATOM   4681  CG  GLN A 310      74.234 -29.163  -3.821  1.00  0.00           C  
ATOM   4682  HG2 GLN A 310      75.091 -28.988  -2.963  1.00  0.00           H  
ATOM   4683  HG3 GLN A 310      75.138 -29.987  -3.788  1.00  0.00           H  
ATOM   4684  CD  GLN A 310      74.339 -28.392  -5.125  1.00  0.00           C  
ATOM   4685  OE1 GLN A 310      74.351 -28.995  -6.186  1.00  0.00           O  
ATOM   4686  NE2 GLN A 310      74.413 -27.064  -5.044  1.00  0.00           N  
ATOM   4687 HE21 GLN A 310      75.125 -26.180  -4.600  1.00  0.00           H  
ATOM   4688 HE22 GLN A 310      74.108 -25.912  -5.301  1.00  0.00           H  
ATOM   4689  C   GLN A 310      70.927 -29.363  -5.166  1.00  0.00           C  
ATOM   4690  O   GLN A 310      70.631 -30.336  -5.861  1.00  0.00           O  
ATOM   4691  N   TRP A 311      70.626 -28.109  -5.587  1.00  0.00           N  
ATOM   4692  H   TRP A 311      71.164 -27.547  -4.721  1.00  0.00           H  
ATOM   4693  CA  TRP A 311      69.955 -27.400  -6.710  1.00  0.00           C  
ATOM   4694  HA  TRP A 311      70.974 -26.988  -6.329  1.00  0.00           H  
ATOM   4695  CB  TRP A 311      68.517 -26.953  -6.329  1.00  0.00           C  
ATOM   4696  HB2 TRP A 311      69.180 -26.180  -5.657  1.00  0.00           H  
ATOM   4697  HB3 TRP A 311      67.899 -26.048  -5.795  1.00  0.00           H  
ATOM   4698  CG  TRP A 311      67.256 -27.763  -6.590  1.00  0.00           C  
ATOM   4699  CD1 TRP A 311      66.093 -27.131  -6.877  1.00  0.00           C  
ATOM   4700  HD1 TRP A 311      66.324 -26.022  -6.598  1.00  0.00           H  
ATOM   4701  NE1 TRP A 311      65.089 -28.065  -7.081  1.00  0.00           N  
ATOM   4702  HE1 TRP A 311      64.132 -27.408  -7.217  1.00  0.00           H  
ATOM   4703  CE2 TRP A 311      65.528 -29.367  -6.948  1.00  0.00           C  
ATOM   4704  CZ2 TRP A 311      64.888 -30.614  -7.070  1.00  0.00           C  
ATOM   4705  HZ2 TRP A 311      63.859 -30.073  -7.171  1.00  0.00           H  
ATOM   4706  CH2 TRP A 311      65.664 -31.761  -6.861  1.00  0.00           C  
ATOM   4707  HH2 TRP A 311      65.670 -32.934  -6.820  1.00  0.00           H  
ATOM   4708  CZ3 TRP A 311      67.023 -31.672  -6.543  1.00  0.00           C  
ATOM   4709  HZ3 TRP A 311      67.796 -32.395  -6.036  1.00  0.00           H  
ATOM   4710  CE3 TRP A 311      67.622 -30.408  -6.433  1.00  0.00           C  
ATOM   4711  HE3 TRP A 311      68.728 -30.238  -6.095  1.00  0.00           H  
ATOM   4712  CD2 TRP A 311      66.913 -29.203  -6.628  1.00  0.00           C  
ATOM   4713  C   TRP A 311      70.214 -27.312  -8.251  1.00  0.00           C  
ATOM   4714  O   TRP A 311      69.408 -26.576  -8.808  1.00  0.00           O  
ATOM   4715  N   SER A 312      71.150 -27.890  -9.063  1.00  0.00           N  
ATOM   4716  H   SER A 312      72.158 -28.243  -8.601  1.00  0.00           H  
ATOM   4717  CA  SER A 312      71.245 -27.665 -10.526  1.00  0.00           C  
ATOM   4718  HA  SER A 312      71.410 -26.544 -10.261  1.00  0.00           H  
ATOM   4719  CB  SER A 312      70.279 -28.711 -11.124  1.00  0.00           C  
ATOM   4720  HB2 SER A 312      71.041 -29.054 -12.018  1.00  0.00           H  
ATOM   4721  HB3 SER A 312      70.803 -29.804 -10.952  1.00  0.00           H  
ATOM   4722  OG  SER A 312      68.914 -28.485 -10.818  1.00  0.00           O  
ATOM   4723  HG  SER A 312      68.135 -27.635 -10.614  1.00  0.00           H  
ATOM   4724  C   SER A 312      72.426 -28.389 -11.239  1.00  0.00           C  
ATOM   4725  O   SER A 312      73.228 -29.065 -10.574  1.00  0.00           O  
ATOM   4726  N   ILE A 313      72.465 -28.215 -12.597  1.00  0.00           N  
ATOM   4727  H   ILE A 313      72.039 -27.131 -12.689  1.00  0.00           H  
ATOM   4728  CA  ILE A 313      73.305 -28.724 -13.709  1.00  0.00           C  
ATOM   4729  HA  ILE A 313      74.415 -28.529 -13.387  1.00  0.00           H  
ATOM   4730  CB  ILE A 313      72.406 -29.920 -14.126  1.00  0.00           C  
ATOM   4731  HB  ILE A 313      71.491 -29.187 -14.082  1.00  0.00           H  
ATOM   4732  CG2 ILE A 313      73.040 -30.651 -15.315  1.00  0.00           C  
ATOM   4733 HG21 ILE A 313      73.971 -30.161 -16.006  1.00  0.00           H  
ATOM   4734 HG22 ILE A 313      73.140 -31.309 -16.386  1.00  0.00           H  
ATOM   4735 HG23 ILE A 313      74.001 -31.468 -15.339  1.00  0.00           H  
ATOM   4736  CG1 ILE A 313      72.408 -31.037 -13.065  1.00  0.00           C  
ATOM   4737 HG12 ILE A 313      71.553 -30.346 -12.520  1.00  0.00           H  
ATOM   4738 HG13 ILE A 313      71.969 -31.462 -12.003  1.00  0.00           H  
ATOM   4739  CD1 ILE A 313      73.776 -31.719 -12.900  1.00  0.00           C  
ATOM   4740 HD11 ILE A 313      74.572 -32.500 -12.326  1.00  0.00           H  
ATOM   4741 HD12 ILE A 313      74.920 -31.810 -13.408  1.00  0.00           H  
ATOM   4742 HD13 ILE A 313      74.657 -31.154 -12.210  1.00  0.00           H  
ATOM   4743  C   ILE A 313      73.344 -27.881 -15.007  1.00  0.00           C  
ATOM   4744  O   ILE A 313      73.981 -28.457 -15.895  1.00  0.00           O  
ATOM   4745  N   ASP A 314      72.797 -26.663 -15.320  1.00  0.00           N  
ATOM   4746  H   ASP A 314      72.519 -25.893 -14.493  1.00  0.00           H  
ATOM   4747  CA  ASP A 314      73.072 -26.352 -16.734  1.00  0.00           C  
ATOM   4748  HA  ASP A 314      74.225 -26.186 -16.645  1.00  0.00           H  
ATOM   4749  CB  ASP A 314      71.701 -26.769 -17.324  1.00  0.00           C  
ATOM   4750  HB2 ASP A 314      71.195 -26.848 -18.442  1.00  0.00           H  
ATOM   4751  HB3 ASP A 314      72.551 -27.002 -18.169  1.00  0.00           H  
ATOM   4752  CG  ASP A 314      70.426 -26.986 -16.486  1.00  0.00           C  
ATOM   4753  OD1 ASP A 314      70.424 -26.828 -15.247  1.00  0.00           O  
ATOM   4754  OD2 ASP A 314      69.405 -27.325 -17.124  1.00  0.00           O  
ATOM   4755  C   ASP A 314      73.030 -25.049 -17.574  1.00  0.00           C  
ATOM   4756  O   ASP A 314      72.899 -23.925 -17.056  1.00  0.00           O  
ATOM   4757  N   LEU A 315      73.160 -25.340 -18.920  1.00  0.00           N  
ATOM   4758  H   LEU A 315      73.964 -26.130 -18.626  1.00  0.00           H  
ATOM   4759  CA  LEU A 315      73.189 -24.679 -20.252  1.00  0.00           C  
ATOM   4760  HA  LEU A 315      73.647 -23.625 -20.064  1.00  0.00           H  
ATOM   4761  CB  LEU A 315      71.799 -24.693 -20.896  1.00  0.00           C  
ATOM   4762  HB2 LEU A 315      72.458 -25.568 -21.439  1.00  0.00           H  
ATOM   4763  HB3 LEU A 315      72.011 -24.360 -22.052  1.00  0.00           H  
ATOM   4764  CG  LEU A 315      70.711 -23.964 -20.122  1.00  0.00           C  
ATOM   4765  HG  LEU A 315      71.270 -22.951 -20.000  1.00  0.00           H  
ATOM   4766  CD1 LEU A 315      70.537 -24.429 -18.665  1.00  0.00           C  
ATOM   4767 HD11 LEU A 315      69.902 -24.983 -17.751  1.00  0.00           H  
ATOM   4768 HD12 LEU A 315      70.516 -23.743 -17.619  1.00  0.00           H  
ATOM   4769 HD13 LEU A 315      71.210 -24.897 -17.695  1.00  0.00           H  
ATOM   4770  CD2 LEU A 315      69.433 -24.004 -20.944  1.00  0.00           C  
ATOM   4771 HD21 LEU A 315      68.642 -23.056 -21.182  1.00  0.00           H  
ATOM   4772 HD22 LEU A 315      68.753 -24.198 -21.979  1.00  0.00           H  
ATOM   4773 HD23 LEU A 315      68.218 -24.244 -20.720  1.00  0.00           H  
ATOM   4774  C   LEU A 315      73.805 -25.669 -21.264  1.00  0.00           C  
ATOM   4775  O   LEU A 315      74.354 -26.656 -20.753  1.00  0.00           O  
ATOM   4776  N   SER A 316      73.731 -25.421 -22.618  1.00  0.00           N  
ATOM   4777  H   SER A 316      73.251 -24.359 -22.686  1.00  0.00           H  
ATOM   4778  CA  SER A 316      74.285 -26.222 -23.734  1.00  0.00           C  
ATOM   4779  HA  SER A 316      75.265 -26.272 -23.097  1.00  0.00           H  
ATOM   4780  CB  SER A 316      72.982 -27.019 -23.930  1.00  0.00           C  
ATOM   4781  HB2 SER A 316      72.057 -26.234 -24.119  1.00  0.00           H  
ATOM   4782  HB3 SER A 316      72.815 -26.777 -25.120  1.00  0.00           H  
ATOM   4783  OG  SER A 316      72.534 -27.800 -22.848  1.00  0.00           O  
ATOM   4784  HG  SER A 316      72.912 -27.997 -21.758  1.00  0.00           H  
ATOM   4785  C   SER A 316      74.046 -25.922 -25.234  1.00  0.00           C  
ATOM   4786  O   SER A 316      74.644 -26.643 -26.029  1.00  0.00           O  
ATOM   4787  N   ASN A 317      73.217 -24.927 -25.625  1.00  0.00           N  
ATOM   4788  H   ASN A 317      73.263 -24.338 -24.617  1.00  0.00           H  
ATOM   4789  CA  ASN A 317      72.738 -24.409 -26.917  1.00  0.00           C  
ATOM   4790  HA  ASN A 317      73.908 -24.323 -26.910  1.00  0.00           H  
ATOM   4791  CB  ASN A 317      71.252 -24.722 -27.165  1.00  0.00           C  
ATOM   4792  HB2 ASN A 317      71.329 -23.521 -27.376  1.00  0.00           H  
ATOM   4793  HB3 ASN A 317      71.230 -24.411 -28.347  1.00  0.00           H  
ATOM   4794  CG  ASN A 317      70.333 -25.642 -26.366  1.00  0.00           C  
ATOM   4795  OD1 ASN A 317      69.473 -26.277 -26.985  1.00  0.00           O  
ATOM   4796  ND2 ASN A 317      70.471 -25.749 -25.048  1.00  0.00           N  
ATOM   4797 HD21 ASN A 317      71.063 -26.213 -24.087  1.00  0.00           H  
ATOM   4798 HD22 ASN A 317      70.470 -25.017 -24.072  1.00  0.00           H  
ATOM   4799  C   ASN A 317      73.369 -23.444 -27.939  1.00  0.00           C  
ATOM   4800  O   ASN A 317      74.287 -22.697 -27.603  1.00  0.00           O  
ATOM   4801  N   SER A 318      72.872 -23.462 -29.217  1.00  0.00           N  
ATOM   4802  H   SER A 318      73.334 -22.634 -29.899  1.00  0.00           H  
ATOM   4803  CA  SER A 318      71.758 -24.379 -29.455  1.00  0.00           C  
ATOM   4804  HA  SER A 318      72.382 -24.787 -28.546  1.00  0.00           H  
ATOM   4805  C   SER A 318      71.828 -24.947 -30.876  1.00  0.00           C  
ATOM   4806  O   SER A 318      72.305 -24.301 -31.809  1.00  0.00           O  
ATOM   4807  CB  SER A 318      70.405 -23.732 -29.133  1.00  0.00           C  
ATOM   4808  HB2 SER A 318      70.641 -24.090 -27.982  1.00  0.00           H  
ATOM   4809  HB3 SER A 318      69.561 -23.265 -28.367  1.00  0.00           H  
ATOM   4810  OG  SER A 318      70.011 -22.855 -30.157  1.00  0.00           O  
ATOM   4811  HG  SER A 318      69.880 -21.701 -30.303  1.00  0.00           H  
ATOM   4812  N   SER A 319      71.339 -26.148 -31.053  1.00  0.00           N  
ATOM   4813  H   SER A 319      71.290 -26.386 -29.916  1.00  0.00           H  
ATOM   4814  CA  SER A 319      71.241 -26.758 -32.385  1.00  0.00           C  
ATOM   4815  HA  SER A 319      72.380 -26.513 -32.386  1.00  0.00           H  
ATOM   4816  C   SER A 319      70.429 -25.897 -33.356  1.00  0.00           C  
ATOM   4817  O   SER A 319      70.754 -25.816 -34.538  1.00  0.00           O  
ATOM   4818  CB  SER A 319      70.599 -28.143 -32.268  1.00  0.00           C  
ATOM   4819  HB2 SER A 319      71.494 -28.453 -33.041  1.00  0.00           H  
ATOM   4820  HB3 SER A 319      71.544 -28.739 -31.771  1.00  0.00           H  
ATOM   4821  OG  SER A 319      69.379 -28.077 -31.557  1.00  0.00           O  
ATOM   4822  HG  SER A 319      68.819 -27.628 -30.630  1.00  0.00           H  
ATOM   4823  N   GLU A 320      69.439 -25.212 -32.834  1.00  0.00           N  
ATOM   4824  H   GLU A 320      69.649 -25.022 -31.701  1.00  0.00           H  
ATOM   4825  CA  GLU A 320      68.624 -24.260 -33.586  1.00  0.00           C  
ATOM   4826  HA  GLU A 320      68.724 -24.959 -34.519  1.00  0.00           H  
ATOM   4827  C   GLU A 320      69.436 -23.046 -34.036  1.00  0.00           C  
ATOM   4828  O   GLU A 320      69.317 -22.618 -35.180  1.00  0.00           O  
ATOM   4829  CB  GLU A 320      67.443 -23.805 -32.726  1.00  0.00           C  
ATOM   4830  HB2 GLU A 320      67.118 -22.825 -32.073  1.00  0.00           H  
ATOM   4831  HB3 GLU A 320      68.266 -22.902 -32.712  1.00  0.00           H  
ATOM   4832  CG  GLU A 320      66.483 -24.956 -32.414  1.00  0.00           C  
ATOM   4833  HG2 GLU A 320      67.151 -25.727 -33.094  1.00  0.00           H  
ATOM   4834  HG3 GLU A 320      67.179 -25.659 -31.690  1.00  0.00           H  
ATOM   4835  CD  GLU A 320      65.270 -24.510 -31.596  1.00  0.00           C  
ATOM   4836  OE1 GLU A 320      64.282 -25.273 -31.598  1.00  0.00           O  
ATOM   4837  OE2 GLU A 320      65.349 -23.423 -30.975  1.00  0.00           O  
ATOM   4838  N   ALA A 321      70.292 -22.533 -33.193  1.00  0.00           N  
ATOM   4839  H   ALA A 321      70.685 -22.695 -32.104  1.00  0.00           H  
ATOM   4840  CA  ALA A 321      71.112 -21.384 -33.545  1.00  0.00           C  
ATOM   4841  HA  ALA A 321      70.712 -20.291 -33.626  1.00  0.00           H  
ATOM   4842  C   ALA A 321      72.178 -21.712 -34.583  1.00  0.00           C  
ATOM   4843  O   ALA A 321      72.483 -20.883 -35.440  1.00  0.00           O  
ATOM   4844  CB  ALA A 321      71.767 -20.858 -32.295  1.00  0.00           C  
ATOM   4845  HB1 ALA A 321      72.881 -20.803 -31.733  1.00  0.00           H  
ATOM   4846  HB2 ALA A 321      71.769 -20.841 -31.034  1.00  0.00           H  
ATOM   4847  HB3 ALA A 321      71.974 -19.721 -31.799  1.00  0.00           H  
ATOM   4848  N   PHE A 322      72.691 -22.918 -34.560  1.00  0.00           N  
ATOM   4849  H   PHE A 322      72.749 -23.234 -33.438  1.00  0.00           H  
ATOM   4850  CA  PHE A 322      73.568 -23.364 -35.634  1.00  0.00           C  
ATOM   4851  HA  PHE A 322      74.572 -22.796 -35.449  1.00  0.00           H  
ATOM   4852  C   PHE A 322      72.817 -23.409 -36.971  1.00  0.00           C  
ATOM   4853  O   PHE A 322      73.331 -22.963 -37.997  1.00  0.00           O  
ATOM   4854  CB  PHE A 322      74.170 -24.724 -35.276  1.00  0.00           C  
ATOM   4855  HB2 PHE A 322      74.008 -25.643 -34.489  1.00  0.00           H  
ATOM   4856  HB3 PHE A 322      74.241 -24.414 -34.098  1.00  0.00           H  
ATOM   4857  CG  PHE A 322      75.267 -25.121 -36.233  1.00  0.00           C  
ATOM   4858  CD1 PHE A 322      74.989 -25.916 -37.355  1.00  0.00           C  
ATOM   4859  HD1 PHE A 322      74.090 -25.987 -36.925  1.00  0.00           H  
ATOM   4860  CD2 PHE A 322      76.574 -24.653 -36.016  1.00  0.00           C  
ATOM   4861  HD2 PHE A 322      76.777 -23.947 -35.114  1.00  0.00           H  
ATOM   4862  CE1 PHE A 322      76.012 -26.246 -38.257  1.00  0.00           C  
ATOM   4863  HE1 PHE A 322      76.076 -26.503 -39.396  1.00  0.00           H  
ATOM   4864  CE2 PHE A 322      77.599 -24.980 -36.915  1.00  0.00           C  
ATOM   4865  HE2 PHE A 322      78.644 -24.559 -36.623  1.00  0.00           H  
ATOM   4866  CZ  PHE A 322      77.316 -25.775 -38.035  1.00  0.00           C  
ATOM   4867  HZ  PHE A 322      78.398 -25.732 -38.471  1.00  0.00           H  
ATOM   4868  N   GLY A 323      71.597 -23.881 -36.934  1.00  0.00           N  
ATOM   4869  H   GLY A 323      71.667 -24.130 -35.799  1.00  0.00           H  
ATOM   4870  CA  GLY A 323      70.705 -23.833 -38.082  1.00  0.00           C  
ATOM   4871  HA2 GLY A 323      69.801 -24.514 -38.549  1.00  0.00           H  
ATOM   4872  HA3 GLY A 323      71.145 -24.841 -38.613  1.00  0.00           H  
ATOM   4873  C   GLY A 323      70.436 -22.401 -38.544  1.00  0.00           C  
ATOM   4874  O   GLY A 323      70.578 -22.108 -39.729  1.00  0.00           O  
ATOM   4875  N   LEU A 324      70.155 -21.509 -37.622  1.00  0.00           N  
ATOM   4876  H   LEU A 324      70.510 -21.542 -36.515  1.00  0.00           H  
ATOM   4877  CA  LEU A 324      69.895 -20.098 -37.891  1.00  0.00           C  
ATOM   4878  HA  LEU A 324      69.077 -20.026 -38.715  1.00  0.00           H  
ATOM   4879  C   LEU A 324      71.101 -19.413 -38.542  1.00  0.00           C  
ATOM   4880  O   LEU A 324      70.976 -18.805 -39.605  1.00  0.00           O  
ATOM   4881  CB  LEU A 324      69.508 -19.417 -36.568  1.00  0.00           C  
ATOM   4882  HB2 LEU A 324      69.428 -19.096 -35.388  1.00  0.00           H  
ATOM   4883  HB3 LEU A 324      69.794 -20.271 -35.742  1.00  0.00           H  
ATOM   4884  CG  LEU A 324      69.117 -17.940 -36.732  1.00  0.00           C  
ATOM   4885  HG  LEU A 324      69.996 -17.229 -37.026  1.00  0.00           H  
ATOM   4886  CD1 LEU A 324      67.779 -17.796 -37.444  1.00  0.00           C  
ATOM   4887 HD11 LEU A 324      67.270 -16.694 -37.132  1.00  0.00           H  
ATOM   4888 HD12 LEU A 324      66.510 -17.901 -37.400  1.00  0.00           H  
ATOM   4889 HD13 LEU A 324      67.232 -17.321 -38.467  1.00  0.00           H  
ATOM   4890  CD2 LEU A 324      69.021 -17.272 -35.370  1.00  0.00           C  
ATOM   4891 HD21 LEU A 324      69.596 -16.291 -35.228  1.00  0.00           H  
ATOM   4892 HD22 LEU A 324      69.328 -16.587 -34.035  1.00  0.00           H  
ATOM   4893 HD23 LEU A 324      68.497 -17.315 -34.386  1.00  0.00           H  
ATOM   4894  N   LYS A 325      72.269 -19.567 -37.957  1.00  0.00           N  
ATOM   4895  H   LYS A 325      72.450 -19.943 -36.875  1.00  0.00           H  
ATOM   4896  CA  LYS A 325      73.500 -18.987 -38.487  1.00  0.00           C  
ATOM   4897  HA  LYS A 325      73.611 -18.037 -38.189  1.00  0.00           H  
ATOM   4898  C   LYS A 325      73.795 -19.500 -39.895  1.00  0.00           C  
ATOM   4899  O   LYS A 325      74.062 -18.713 -40.799  1.00  0.00           O  
ATOM   4900  CB  LYS A 325      74.641 -19.267 -37.504  1.00  0.00           C  
ATOM   4901  HB2 LYS A 325      75.272 -19.212 -36.470  1.00  0.00           H  
ATOM   4902  HB3 LYS A 325      74.148 -19.921 -36.595  1.00  0.00           H  
ATOM   4903  CG  LYS A 325      75.912 -18.526 -37.919  1.00  0.00           C  
ATOM   4904  HG2 LYS A 325      75.863 -18.100 -39.064  1.00  0.00           H  
ATOM   4905  HG3 LYS A 325      76.338 -17.384 -38.018  1.00  0.00           H  
ATOM   4906  CD  LYS A 325      77.016 -18.715 -36.875  1.00  0.00           C  
ATOM   4907  HD2 LYS A 325      76.633 -18.492 -35.729  1.00  0.00           H  
ATOM   4908  HD3 LYS A 325      77.742 -19.271 -36.056  1.00  0.00           H  
ATOM   4909  CE  LYS A 325      78.248 -17.950 -37.341  1.00  0.00           C  
ATOM   4910  HE2 LYS A 325      77.879 -16.920 -37.890  1.00  0.00           H  
ATOM   4911  HE3 LYS A 325      79.195 -17.264 -37.701  1.00  0.00           H  
ATOM   4912  NZ  LYS A 325      79.348 -18.024 -36.362  1.00  0.00           N  
ATOM   4913  HZ1 LYS A 325      80.008 -17.320 -36.129  1.00  0.00           H  
ATOM   4914  HZ2 LYS A 325      80.526 -18.499 -35.906  1.00  0.00           H  
ATOM   4915  HZ3 LYS A 325      79.400 -17.979 -35.216  1.00  0.00           H  
ATOM   4916  N   SER A 326      73.663 -20.787 -40.095  1.00  0.00           N  
ATOM   4917  H   SER A 326      73.545 -21.001 -38.957  1.00  0.00           H  
ATOM   4918  CA  SER A 326      73.809 -21.401 -41.415  1.00  0.00           C  
ATOM   4919  HA  SER A 326      74.818 -20.822 -41.357  1.00  0.00           H  
ATOM   4920  C   SER A 326      72.751 -20.929 -42.415  1.00  0.00           C  
ATOM   4921  O   SER A 326      73.026 -20.870 -43.614  1.00  0.00           O  
ATOM   4922  CB  SER A 326      73.734 -22.924 -41.283  1.00  0.00           C  
ATOM   4923  HB2 SER A 326      73.681 -22.542 -40.121  1.00  0.00           H  
ATOM   4924  HB3 SER A 326      74.224 -23.711 -40.480  1.00  0.00           H  
ATOM   4925  OG  SER A 326      73.875 -23.541 -42.550  1.00  0.00           O  
ATOM   4926  HG  SER A 326      74.179 -23.466 -43.681  1.00  0.00           H  
ATOM   4927  N   ALA A 327      71.566 -20.608 -41.947  1.00  0.00           N  
ATOM   4928  H   ALA A 327      71.720 -20.559 -40.794  1.00  0.00           H  
ATOM   4929  CA  ALA A 327      70.496 -20.111 -42.798  1.00  0.00           C  
ATOM   4930  HA  ALA A 327      71.172 -20.316 -43.723  1.00  0.00           H  
ATOM   4931  C   ALA A 327      70.739 -18.665 -43.244  1.00  0.00           C  
ATOM   4932  O   ALA A 327      70.507 -18.355 -44.407  1.00  0.00           O  
ATOM   4933  CB  ALA A 327      69.154 -20.275 -42.084  1.00  0.00           C  
ATOM   4934  HB1 ALA A 327      68.580 -20.902 -41.152  1.00  0.00           H  
ATOM   4935  HB2 ALA A 327      67.995 -19.847 -41.850  1.00  0.00           H  
ATOM   4936  HB3 ALA A 327      69.075 -19.689 -40.981  1.00  0.00           H  
ATOM   4937  N   ILE A 328      71.261 -17.811 -42.383  1.00  0.00           N
[truncated: 2,147,139 more chars]
