# Supplementary material for: Use of Split‐Intein Proteins to Design a Small Molecule Biosensor in Plants
Source: Plant Biotechnol J. 2025 Dec 31;24(4):2745–7. doi: 10.1111/pbi.70523 (PMC13140391; doi:10.1111/pbi.70523)
Supplement: Supplementary file 1 — Data S1: pbi70523‐sup‐0001‐Supinfo1.zip. [file PBI-24-2745-s001.zip › alphafold3_models/fig_3_final_product.pml]

load final_product_final.pdb
bg white
show surface
select chitin, resn LIG
show sticks, chitin 
set stick_radius, 0.4, chitin
color magenta, chitin
#show spheres, chitin
#set sphere_scale, 0.7
util.cbc
select lipids, resn POV
color grey, lipids
util.cnc
set surface_color, forest, chain A
set surface_color, tvblue, chain B
set transparency, 0.85
hide (hydro)

set_view (\
     0.691697717,   -0.570512295,    0.442796230,\
     0.645395339,    0.763454676,   -0.024522629,\
    -0.324064106,    0.302740723,    0.896286011,\
    -0.000016913,   -0.000000715, -962.231933594,\
    39.859195709,  -82.467201233,   14.966545105,\
   781.603454590, 1142.860717773,  -20.000000000 )

deselect
