# Supplementary material for: Use of Split‐Intein Proteins to Design a Small Molecule Biosensor in Plants
Source: Plant Biotechnol J. 2025 Dec 31;24(4):2745–7. doi: 10.1111/pbi.70523 (PMC13140391; doi:10.1111/pbi.70523)
Supplement: Supplementary file 1 — Data S1: pbi70523‐sup‐0001‐Supinfo1.zip. [file PBI-24-2745-s001.zip › alphafold3_models/final_product_final.pdb]

REMARK   1 PDBFIXER FROM: everything_v4_model_reorient.pdb
REMARK   1 CREATED WITH OPENMM 8.2, 2025-07-19
ATOM      1  N   GLN A   1     -49.371  13.761  74.724  1.00  0.00           N  
ATOM      2  H   GLN A   1     -48.456  13.588  75.484  1.00  0.00           H  
ATOM      3  H2  GLN A   1     -49.065  14.865  74.380  1.00  0.00           H  
ATOM      4  H3  GLN A   1     -50.359  13.496  75.355  1.00  0.00           H  
ATOM      5  CA  GLN A   1     -49.150  12.977  73.509  1.00  0.00           C  
ATOM      6  HA  GLN A   1     -48.028  12.594  73.497  1.00  0.00           H  
ATOM      7  C   GLN A   1     -49.170  13.917  72.318  1.00  0.00           C  
ATOM      8  O   GLN A   1     -50.002  14.817  72.270  1.00  0.00           O  
ATOM      9  CB  GLN A   1     -50.213  11.887  73.365  1.00  0.00           C  
ATOM     10  HB2 GLN A   1     -51.086  11.234  72.850  1.00  0.00           H  
ATOM     11  HB3 GLN A   1     -51.040  12.723  73.104  1.00  0.00           H  
ATOM     12  CG  GLN A   1     -50.007  10.764  74.385  1.00  0.00           C  
ATOM     13  HG2 GLN A   1     -49.237  11.538  74.868  1.00  0.00           H  
ATOM     14  HG3 GLN A   1     -49.593  10.178  75.350  1.00  0.00           H  
ATOM     15  CD  GLN A   1     -51.123   9.711  74.329  1.00  0.00           C  
ATOM     16  NE2 GLN A   1     -50.918   8.548  74.887  1.00  0.00           N  
ATOM     17 HE21 GLN A   1     -51.872   7.810  74.939  1.00  0.00           H  
ATOM     18 HE22 GLN A   1     -50.677   8.533  76.037  1.00  0.00           H  
ATOM     19  OE1 GLN A   1     -52.203   9.933  73.829  1.00  0.00           O  
ATOM     20  N   GLN A   2     -48.240  13.728  71.417  1.00  0.00           N  
ATOM     21  H   GLN A   2     -47.161  13.425  71.777  1.00  0.00           H  
ATOM     22  CA  GLN A   2     -48.104  14.495  70.185  1.00  0.00           C  
ATOM     23  HA  GLN A   2     -49.085  15.164  70.285  1.00  0.00           H  
ATOM     24  C   GLN A   2     -48.014  13.527  69.008  1.00  0.00           C  
ATOM     25  O   GLN A   2     -47.339  12.500  69.138  1.00  0.00           O  
ATOM     26  CB  GLN A   2     -46.845  15.369  70.256  1.00  0.00           C  
ATOM     27  HB2 GLN A   2     -46.067  16.057  69.669  1.00  0.00           H  
ATOM     28  HB3 GLN A   2     -46.228  14.447  69.791  1.00  0.00           H  
ATOM     29  CG  GLN A   2     -46.929  16.492  71.289  1.00  0.00           C  
ATOM     30  HG2 GLN A   2     -45.957  16.311  71.964  1.00  0.00           H  
ATOM     31  HG3 GLN A   2     -47.580  16.335  72.292  1.00  0.00           H  
ATOM     32  CD  GLN A   2     -47.893  17.618  70.916  1.00  0.00           C  
ATOM     33  NE2 GLN A   2     -48.091  18.560  71.815  1.00  0.00           N  
ATOM     34 HE21 GLN A   2     -47.318  18.712  72.708  1.00  0.00           H  
ATOM     35 HE22 GLN A   2     -48.923  19.332  72.120  1.00  0.00           H  
ATOM     36  OE1 GLN A   2     -48.457  17.703  69.842  1.00  0.00           O  
ATOM     37  N   PRO A   3     -48.646  13.831  67.884  1.00  0.00           N  
ATOM     38  CA  PRO A   3     -48.534  12.972  66.715  1.00  0.00           C  
ATOM     39  HA  PRO A   3     -48.874  11.916  67.147  1.00  0.00           H  
ATOM     40  C   PRO A   3     -47.102  12.990  66.170  1.00  0.00           C  
ATOM     41  O   PRO A   3     -46.458  14.042  66.068  1.00  0.00           O  
ATOM     42  CB  PRO A   3     -49.560  13.509  65.716  1.00  0.00           C  
ATOM     43  HB2 PRO A   3     -49.241  13.344  64.580  1.00  0.00           H  
ATOM     44  HB3 PRO A   3     -50.545  12.846  65.883  1.00  0.00           H  
ATOM     45  CG  PRO A   3     -49.695  14.978  66.097  1.00  0.00           C  
ATOM     46  HG2 PRO A   3     -50.479  15.251  65.224  1.00  0.00           H  
ATOM     47  HG3 PRO A   3     -49.071  15.984  65.912  1.00  0.00           H  
ATOM     48  CD  PRO A   3     -49.475  14.982  67.605  1.00  0.00           C  
ATOM     49  HD2 PRO A   3     -50.600  15.351  67.827  1.00  0.00           H  
ATOM     50  HD3 PRO A   3     -48.836  15.861  68.103  1.00  0.00           H  
ATOM     51  N   TYR A   4     -46.621  11.832  65.797  1.00  0.00           N  
ATOM     52  H   TYR A   4     -47.415  10.955  65.641  1.00  0.00           H  
ATOM     53  CA  TYR A   4     -45.313  11.694  65.162  1.00  0.00           C  
ATOM     54  HA  TYR A   4     -44.665  12.398  65.871  1.00  0.00           H  
ATOM     55  C   TYR A   4     -45.366  12.177  63.709  1.00  0.00           C  
ATOM     56  O   TYR A   4     -46.293  11.858  62.976  1.00  0.00           O  
ATOM     57  CB  TYR A   4     -44.859  10.237  65.275  1.00  0.00           C  
ATOM     58  HB2 TYR A   4     -44.959   9.053  65.429  1.00  0.00           H  
ATOM     59  HB3 TYR A   4     -45.243  10.310  66.404  1.00  0.00           H  
ATOM     60  CG  TYR A   4     -43.508   9.953  64.656  1.00  0.00           C  
ATOM     61  CD1 TYR A   4     -43.379   8.968  63.654  1.00  0.00           C  
ATOM     62  HD1 TYR A   4     -44.302   8.290  63.335  1.00  0.00           H  
ATOM     63  CD2 TYR A   4     -42.371  10.661  65.084  1.00  0.00           C  
ATOM     64  HD2 TYR A   4     -42.378  11.477  65.943  1.00  0.00           H  
ATOM     65  CE1 TYR A   4     -42.128   8.686  63.099  1.00  0.00           C  
ATOM     66  HE1 TYR A   4     -42.009   7.746  62.389  1.00  0.00           H  
ATOM     67  CE2 TYR A   4     -41.116  10.390  64.524  1.00  0.00           C  
ATOM     68  HE2 TYR A   4     -40.415  11.302  64.792  1.00  0.00           H  
ATOM     69  CZ  TYR A   4     -40.995   9.395  63.534  1.00  0.00           C  
ATOM     70  OH  TYR A   4     -39.771   9.116  62.997  1.00  0.00           O  
ATOM     71  HH  TYR A   4     -38.929   9.217  63.769  1.00  0.00           H  
ATOM     72  N   VAL A   5     -44.359  12.920  63.296  1.00  0.00           N  
ATOM     73  H   VAL A   5     -43.622  13.251  64.161  1.00  0.00           H  
ATOM     74  CA  VAL A   5     -44.321  13.537  61.954  1.00  0.00           C  
ATOM     75  HA  VAL A   5     -45.286  14.197  61.764  1.00  0.00           H  
ATOM     76  C   VAL A   5     -44.280  12.506  60.831  1.00  0.00           C  
ATOM     77  O   VAL A   5     -44.788  12.768  59.741  1.00  0.00           O  
ATOM     78  CB  VAL A   5     -43.121  14.496  61.835  1.00  0.00           C  
ATOM     79  HB  VAL A   5     -42.094  13.898  61.916  1.00  0.00           H  
ATOM     80  CG1 VAL A   5     -43.112  15.258  60.519  1.00  0.00           C  
ATOM     81 HG11 VAL A   5     -43.239  14.370  59.749  1.00  0.00           H  
ATOM     82 HG12 VAL A   5     -42.116  15.965  60.518  1.00  0.00           H  
ATOM     83 HG13 VAL A   5     -44.120  15.890  60.558  1.00  0.00           H  
ATOM     84  CG2 VAL A   5     -43.135  15.554  62.939  1.00  0.00           C  
ATOM     85 HG21 VAL A   5     -44.275  15.717  63.250  1.00  0.00           H  
ATOM     86 HG22 VAL A   5     -42.506  15.132  63.866  1.00  0.00           H  
ATOM     87 HG23 VAL A   5     -42.472  16.484  62.585  1.00  0.00           H  
ATOM     88  N   ASN A   6     -43.694  11.361  61.082  1.00  0.00           N  
ATOM     89  H   ASN A   6     -42.901  11.313  61.961  1.00  0.00           H  
ATOM     90  CA  ASN A   6     -43.719  10.203  60.192  1.00  0.00           C  
ATOM     91  HA  ASN A   6     -42.808   9.571  60.606  1.00  0.00           H  
ATOM     92  C   ASN A   6     -43.309  10.509  58.733  1.00  0.00           C  
ATOM     93  O   ASN A   6     -43.960  10.077  57.790  1.00  0.00           O  
ATOM     94  CB  ASN A   6     -45.093   9.520  60.346  1.00  0.00           C  
ATOM     95  HB2 ASN A   6     -45.553   9.147  61.387  1.00  0.00           H  
ATOM     96  HB3 ASN A   6     -45.954  10.269  59.986  1.00  0.00           H  
ATOM     97  CG  ASN A   6     -45.100   8.078  59.877  1.00  0.00           C  
ATOM     98  ND2 ASN A   6     -46.265   7.537  59.602  1.00  0.00           N  
ATOM     99 HD21 ASN A   6     -46.649   7.035  58.591  1.00  0.00           H  
ATOM    100 HD22 ASN A   6     -47.124   7.531  60.430  1.00  0.00           H  
ATOM    101  OD1 ASN A   6     -44.090   7.419  59.792  1.00  0.00           O  
ATOM    102  N   ASN A   7     -42.257  11.295  58.560  1.00  0.00           N  
ATOM    103  H   ASN A   7     -41.620  11.634  59.496  1.00  0.00           H  
ATOM    104  CA  ASN A   7     -41.749  11.771  57.263  1.00  0.00           C  
ATOM    105  HA  ASN A   7     -40.829  12.496  57.442  1.00  0.00           H  
ATOM    106  C   ASN A   7     -42.723  12.641  56.434  1.00  0.00           C  
ATOM    107  O   ASN A   7     -42.382  12.994  55.308  1.00  0.00           O  
ATOM    108  CB  ASN A   7     -41.140  10.613  56.453  1.00  0.00           C  
ATOM    109  HB2 ASN A   7     -41.899  10.773  55.573  1.00  0.00           H  
ATOM    110  HB3 ASN A   7     -41.467   9.452  56.519  1.00  0.00           H  
ATOM    111  CG  ASN A   7     -39.754  10.192  56.907  1.00  0.00           C  
ATOM    112  ND2 ASN A   7     -39.289   9.051  56.438  1.00  0.00           N  
ATOM    113 HD21 ASN A   7     -39.648   8.399  55.509  1.00  0.00           H  
ATOM    114 HD22 ASN A   7     -38.166   8.739  56.688  1.00  0.00           H  
ATOM    115  OD1 ASN A   7     -39.071  10.879  57.626  1.00  0.00           O  
ATOM    116  N   HIS A   8     -43.876  13.041  56.955  1.00  0.00           N  
ATOM    117  H   HIS A   8     -43.950  13.007  58.124  1.00  0.00           H  
ATOM    118  CA  HIS A   8     -44.801  13.896  56.198  1.00  0.00           C  
ATOM    119  HA  HIS A   8     -44.427  13.689  55.088  1.00  0.00           H  
ATOM    120  C   HIS A   8     -44.222  15.279  55.867  1.00  0.00           C  
ATOM    121  O   HIS A   8     -44.638  15.896  54.890  1.00  0.00           O  
ATOM    122  CB  HIS A   8     -46.135  14.012  56.936  1.00  0.00           C  
ATOM    123  HB2 HIS A   8     -46.926  14.236  57.821  1.00  0.00           H  
ATOM    124  HB3 HIS A   8     -45.964  15.164  57.171  1.00  0.00           H  
ATOM    125  CG  HIS A   8     -46.925  12.734  56.924  1.00  0.00           C  
ATOM    126  CD2 HIS A   8     -47.454  12.064  58.000  1.00  0.00           C  
ATOM    127  HD2 HIS A   8     -47.493  12.189  59.177  1.00  0.00           H  
ATOM    128  ND1 HIS A   8     -47.266  12.007  55.805  1.00  0.00           N  
ATOM    129  HD1 HIS A   8     -47.786  12.809  55.113  1.00  0.00           H  
ATOM    130  CE1 HIS A   8     -47.973  10.929  56.201  1.00  0.00           C  
ATOM    131  HE1 HIS A   8     -48.273   9.933  55.628  1.00  0.00           H  
ATOM    132  NE2 HIS A   8     -48.108  10.931  57.526  1.00  0.00           N  
ATOM    133  N   GLN A   9     -43.225  15.736  56.613  1.00  0.00           N  
ATOM    134  H   GLN A   9     -43.171  15.485  57.767  1.00  0.00           H  
ATOM    135  CA  GLN A   9     -42.529  16.995  56.364  1.00  0.00           C  
ATOM    136  HA  GLN A   9     -43.269  17.914  56.301  1.00  0.00           H  
ATOM    137  C   GLN A   9     -41.745  17.033  55.044  1.00  0.00           C  
ATOM    138  O   GLN A   9     -41.376  18.119  54.610  1.00  0.00           O  
ATOM    139  CB  GLN A   9     -41.605  17.332  57.547  1.00  0.00           C  
ATOM    140  HB2 GLN A   9     -41.848  17.343  58.713  1.00  0.00           H  
ATOM    141  HB3 GLN A   9     -41.621  18.512  57.360  1.00  0.00           H  
ATOM    142  CG  GLN A   9     -40.274  16.550  57.634  1.00  0.00           C  
ATOM    143  HG2 GLN A   9     -39.499  17.202  58.270  1.00  0.00           H  
ATOM    144  HG3 GLN A   9     -39.568  16.445  56.676  1.00  0.00           H  
ATOM    145  CD  GLN A   9     -40.400  15.113  58.131  1.00  0.00           C  
ATOM    146  NE2 GLN A   9     -39.287  14.430  58.299  1.00  0.00           N  
ATOM    147 HE21 GLN A   9     -38.726  14.896  59.239  1.00  0.00           H  
ATOM    148 HE22 GLN A   9     -38.561  13.849  57.560  1.00  0.00           H  
ATOM    149  OE1 GLN A   9     -41.466  14.584  58.374  1.00  0.00           O  
ATOM    150  N   LEU A  10     -41.487  15.902  54.421  1.00  0.00           N  
ATOM    151  H   LEU A  10     -41.446  14.982  55.157  1.00  0.00           H  
ATOM    152  CA  LEU A  10     -40.725  15.863  53.167  1.00  0.00           C  
ATOM    153  HA  LEU A  10     -39.951  16.756  53.082  1.00  0.00           H  
ATOM    154  C   LEU A  10     -41.559  16.293  51.953  1.00  0.00           C  
ATOM    155  O   LEU A  10     -41.001  16.737  50.956  1.00  0.00           O  
ATOM    156  CB  LEU A  10     -40.136  14.456  52.973  1.00  0.00           C  
ATOM    157  HB2 LEU A  10     -39.385  14.194  52.066  1.00  0.00           H  
ATOM    158  HB3 LEU A  10     -41.010  14.228  52.180  1.00  0.00           H  
ATOM    159  CG  LEU A  10     -39.143  14.012  54.070  1.00  0.00           C  
ATOM    160  HG  LEU A  10     -39.549  14.081  55.183  1.00  0.00           H  
ATOM    161  CD1 LEU A  10     -38.705  12.576  53.833  1.00  0.00           C  
ATOM    162 HD11 LEU A  10     -37.896  12.290  53.002  1.00  0.00           H  
ATOM    163 HD12 LEU A  10     -39.020  11.897  54.777  1.00  0.00           H  
ATOM    164 HD13 LEU A  10     -37.698  12.729  54.511  1.00  0.00           H  
ATOM    165  CD2 LEU A  10     -37.882  14.872  54.105  1.00  0.00           C  
ATOM    166 HD21 LEU A  10     -37.038  14.566  53.311  1.00  0.00           H  
ATOM    167 HD22 LEU A  10     -37.422  14.838  55.216  1.00  0.00           H  
ATOM    168 HD23 LEU A  10     -37.974  16.059  54.054  1.00  0.00           H  
ATOM    169  N   ALA A  11     -42.873  16.220  52.053  1.00  0.00           N  
ATOM    170  H   ALA A  11     -43.460  16.244  53.077  1.00  0.00           H  
ATOM    171  CA  ALA A  11     -43.785  16.588  50.976  1.00  0.00           C  
ATOM    172  HA  ALA A  11     -43.335  16.529  49.870  1.00  0.00           H  
ATOM    173  C   ALA A  11     -44.347  18.005  51.196  1.00  0.00           C  
ATOM    174  O   ALA A  11     -45.496  18.175  51.599  1.00  0.00           O  
ATOM    175  CB  ALA A  11     -44.858  15.503  50.867  1.00  0.00           C  
ATOM    176  HB1 ALA A  11     -45.450  15.593  51.895  1.00  0.00           H  
ATOM    177  HB2 ALA A  11     -45.469  15.145  49.909  1.00  0.00           H  
ATOM    178  HB3 ALA A  11     -44.191  14.487  50.738  1.00  0.00           H  
ATOM    179  N   CYS A  12     -43.536  19.029  50.924  1.00  0.00           N  
ATOM    180  H   CYS A  12     -42.402  18.914  50.593  1.00  0.00           H  
ATOM    181  CA  CYS A  12     -43.886  20.435  51.170  1.00  0.00           C  
ATOM    182  HA  CYS A  12     -44.027  20.786  52.294  1.00  0.00           H  
ATOM    183  C   CYS A  12     -45.185  20.896  50.488  1.00  0.00           C  
ATOM    184  O   CYS A  12     -45.879  21.771  50.997  1.00  0.00           O  
ATOM    185  CB  CYS A  12     -42.730  21.328  50.700  1.00  0.00           C  
ATOM    186  HB2 CYS A  12     -42.848  22.424  51.150  1.00  0.00           H  
ATOM    187  HB3 CYS A  12     -42.431  21.425  49.548  1.00  0.00           H  
ATOM    188  SG  CYS A  12     -41.152  20.972  51.526  1.00  0.00           S  
ATOM    189  N   GLU A  13     -45.514  20.297  49.371  1.00  0.00           N  
ATOM    190  H   GLU A  13     -44.806  19.528  48.806  1.00  0.00           H  
ATOM    191  CA  GLU A  13     -46.694  20.617  48.560  1.00  0.00           C  
ATOM    192  HA  GLU A  13     -46.859  21.799  48.523  1.00  0.00           H  
ATOM    193  C   GLU A  13     -47.985  19.986  49.116  1.00  0.00           C  
ATOM    194  O   GLU A  13     -49.095  20.416  48.798  1.00  0.00           O  
ATOM    195  CB  GLU A  13     -46.438  20.111  47.130  1.00  0.00           C  
ATOM    196  HB2 GLU A  13     -46.499  19.050  46.561  1.00  0.00           H  
ATOM    197  HB3 GLU A  13     -47.532  20.413  46.723  1.00  0.00           H  
ATOM    198  CG  GLU A  13     -45.156  20.684  46.503  1.00  0.00           C  
ATOM    199  HG2 GLU A  13     -44.084  20.515  47.001  1.00  0.00           H  
ATOM    200  HG3 GLU A  13     -45.346  21.802  46.120  1.00  0.00           H  
ATOM    201  CD  GLU A  13     -44.765  19.983  45.194  1.00  0.00           C  
ATOM    202  OE1 GLU A  13     -43.579  20.091  44.824  1.00  0.00           O  
ATOM    203  OE2 GLU A  13     -45.643  19.323  44.587  1.00  0.00           O  
ATOM    204  N   VAL A  14     -47.847  18.968  49.946  1.00  0.00           N  
ATOM    205  H   VAL A  14     -47.017  19.108  50.771  1.00  0.00           H  
ATOM    206  CA  VAL A  14     -48.976  18.183  50.449  1.00  0.00           C  
ATOM    207  HA  VAL A  14     -49.802  18.134  49.586  1.00  0.00           H  
ATOM    208  C   VAL A  14     -49.485  18.784  51.755  1.00  0.00           C  
ATOM    209  O   VAL A  14     -48.911  18.581  52.824  1.00  0.00           O  
ATOM    210  CB  VAL A  14     -48.613  16.698  50.598  1.00  0.00           C  
ATOM    211  HB  VAL A  14     -47.768  16.643  51.431  1.00  0.00           H  
ATOM    212  CG1 VAL A  14     -49.822  15.884  51.072  1.00  0.00           C  
ATOM    213 HG11 VAL A  14     -49.290  15.348  52.001  1.00  0.00           H  
ATOM    214 HG12 VAL A  14     -50.184  14.953  50.400  1.00  0.00           H  
ATOM    215 HG13 VAL A  14     -50.833  16.502  51.141  1.00  0.00           H  
ATOM    216  CG2 VAL A  14     -48.162  16.102  49.262  1.00  0.00           C  
ATOM    217 HG21 VAL A  14     -46.996  16.288  49.107  1.00  0.00           H  
ATOM    218 HG22 VAL A  14     -48.552  15.005  48.948  1.00  0.00           H  
ATOM    219 HG23 VAL A  14     -48.543  16.679  48.275  1.00  0.00           H  
ATOM    220  N   ARG A  15     -50.626  19.461  51.675  1.00  0.00           N  
ATOM    221  H   ARG A  15     -51.285  19.692  50.711  1.00  0.00           H  
ATOM    222  CA  ARG A  15     -51.256  20.116  52.837  1.00  0.00           C  
ATOM    223  HA  ARG A  15     -50.393  20.327  53.624  1.00  0.00           H  
ATOM    224  C   ARG A  15     -52.121  19.196  53.701  1.00  0.00           C  
ATOM    225  O   ARG A  15     -52.590  19.613  54.752  1.00  0.00           O  
ATOM    226  CB  ARG A  15     -52.067  21.325  52.365  1.00  0.00           C  
ATOM    227  HB2 ARG A  15     -53.080  20.746  52.048  1.00  0.00           H  
ATOM    228  HB3 ARG A  15     -52.688  22.013  53.125  1.00  0.00           H  
ATOM    229  CG  ARG A  15     -51.171  22.381  51.718  1.00  0.00           C  
ATOM    230  HG2 ARG A  15     -50.155  22.222  52.339  1.00  0.00           H  
ATOM    231  HG3 ARG A  15     -50.549  22.415  50.685  1.00  0.00           H  
ATOM    232  CD  ARG A  15     -51.982  23.645  51.483  1.00  0.00           C  
ATOM    233  HD2 ARG A  15     -52.832  23.468  50.657  1.00  0.00           H  
ATOM    234  HD3 ARG A  15     -52.182  24.249  52.494  1.00  0.00           H  
ATOM    235  NE  ARG A  15     -51.153  24.685  50.869  1.00  0.00           N  
ATOM    236  HE  ARG A  15     -49.970  24.702  50.747  1.00  0.00           H  
ATOM    237  CZ  ARG A  15     -51.527  25.927  50.618  1.00  0.00           C  
ATOM    238  NH1 ARG A  15     -52.726  26.350  50.921  1.00  0.00           N  
ATOM    239 HH11 ARG A  15     -53.632  25.924  51.568  1.00  0.00           H  
ATOM    240 HH12 ARG A  15     -52.996  27.504  50.777  1.00  0.00           H  
ATOM    241  NH2 ARG A  15     -50.688  26.753  50.061  1.00  0.00           N  
ATOM    242 HH21 ARG A  15     -50.520  27.736  50.715  1.00  0.00           H  
ATOM    243 HH22 ARG A  15     -49.997  26.702  49.091  1.00  0.00           H  
ATOM    244  N   VAL A  16     -52.326  17.980  53.281  1.00  0.00           N  
ATOM    245  H   VAL A  16     -51.849  17.713  52.241  1.00  0.00           H  
ATOM    246  CA  VAL A  16     -53.218  17.040  53.988  1.00  0.00           C  
ATOM    247  HA  VAL A  16     -54.283  17.571  54.097  1.00  0.00           H  
ATOM    248  C   VAL A  16     -52.765  16.792  55.429  1.00  0.00           C  
ATOM    249  O   VAL A  16     -53.589  16.571  56.314  1.00  0.00           O  
ATOM    250  CB  VAL A  16     -53.308  15.711  53.215  1.00  0.00           C  
ATOM    251  HB  VAL A  16     -52.278  15.114  53.201  1.00  0.00           H  
ATOM    252  CG1 VAL A  16     -54.254  14.708  53.879  1.00  0.00           C  
ATOM    253 HG11 VAL A  16     -53.958  14.630  55.038  1.00  0.00           H  
ATOM    254 HG12 VAL A  16     -55.441  14.904  53.832  1.00  0.00           H  
ATOM    255 HG13 VAL A  16     -54.171  13.560  53.530  1.00  0.00           H  
ATOM    256  CG2 VAL A  16     -53.814  15.933  51.784  1.00  0.00           C  
ATOM    257 HG21 VAL A  16     -54.962  16.276  51.695  1.00  0.00           H  
ATOM    258 HG22 VAL A  16     -53.770  14.934  51.123  1.00  0.00           H  
ATOM    259 HG23 VAL A  16     -53.253  16.782  51.137  1.00  0.00           H  
ATOM    260  N   TYR A  17     -51.466  16.883  55.678  1.00  0.00           N  
ATOM    261  H   TYR A  17     -50.642  17.269  54.918  1.00  0.00           H  
ATOM    262  CA  TYR A  17     -50.861  16.628  56.982  1.00  0.00           C  
ATOM    263  HA  TYR A  17     -51.659  16.205  57.758  1.00  0.00           H  
ATOM    264  C   TYR A  17     -50.414  17.907  57.704  1.00  0.00           C  
ATOM    265  O   TYR A  17     -49.624  17.824  58.641  1.00  0.00           O  
ATOM    266  CB  TYR A  17     -49.727  15.615  56.815  1.00  0.00           C  
ATOM    267  HB2 TYR A  17     -48.937  16.283  56.221  1.00  0.00           H  
ATOM    268  HB3 TYR A  17     -49.314  15.093  57.804  1.00  0.00           H  
ATOM    269  CG  TYR A  17     -50.164  14.314  56.183  1.00  0.00           C  
ATOM    270  CD1 TYR A  17     -50.956  13.399  56.907  1.00  0.00           C  
ATOM    271  HD1 TYR A  17     -51.475  13.591  57.956  1.00  0.00           H  
ATOM    272  CD2 TYR A  17     -49.792  14.008  54.860  1.00  0.00           C  
ATOM    273  HD2 TYR A  17     -49.085  14.777  54.299  1.00  0.00           H  
ATOM    274  CE1 TYR A  17     -51.352  12.183  56.325  1.00  0.00           C  
ATOM    275  HE1 TYR A  17     -51.844  11.399  57.071  1.00  0.00           H  
ATOM    276  CE2 TYR A  17     -50.184  12.797  54.268  1.00  0.00           C  
ATOM    277  HE2 TYR A  17     -49.794  12.486  53.190  1.00  0.00           H  
ATOM    278  CZ  TYR A  17     -50.960  11.881  55.007  1.00  0.00           C  
ATOM    279  OH  TYR A  17     -51.332  10.689  54.441  1.00  0.00           O  
ATOM    280  HH  TYR A  17     -51.030   9.722  54.966  1.00  0.00           H  
ATOM    281  N   ASP A  18     -50.921  19.079  57.312  1.00  0.00           N  
ATOM    282  H   ASP A  18     -51.674  19.256  56.426  1.00  0.00           H  
ATOM    283  CA  ASP A  18     -50.540  20.366  57.911  1.00  0.00           C  
ATOM    284  HA  ASP A  18     -49.456  20.779  57.676  1.00  0.00           H  
ATOM    285  C   ASP A  18     -50.748  20.397  59.433  1.00  0.00           C  
ATOM    286  O   ASP A  18     -49.970  21.005  60.167  1.00  0.00           O  
ATOM    287  CB  ASP A  18     -51.354  21.503  57.269  1.00  0.00           C  
ATOM    288  HB2 ASP A  18     -52.549  21.517  57.203  1.00  0.00           H  
ATOM    289  HB3 ASP A  18     -50.991  22.416  57.927  1.00  0.00           H  
ATOM    290  CG  ASP A  18     -50.833  21.986  55.911  1.00  0.00           C  
ATOM    291  OD1 ASP A  18     -49.785  21.495  55.454  1.00  0.00           O  
ATOM    292  OD2 ASP A  18     -51.485  22.897  55.347  1.00  0.00           O  
ATOM    293  N   ASN A  19     -51.742  19.691  59.920  1.00  0.00           N  
ATOM    294  H   ASN A  19     -52.773  19.702  59.326  1.00  0.00           H  
ATOM    295  CA  ASN A  19     -52.002  19.532  61.352  1.00  0.00           C  
ATOM    296  HA  ASN A  19     -52.033  20.635  61.798  1.00  0.00           H  
ATOM    297  C   ASN A  19     -50.891  18.775  62.109  1.00  0.00           C  
ATOM    298  O   ASN A  19     -50.832  18.846  63.333  1.00  0.00           O  
ATOM    299  CB  ASN A  19     -53.367  18.841  61.526  1.00  0.00           C  
ATOM    300  HB2 ASN A  19     -54.358  19.348  61.081  1.00  0.00           H  
ATOM    301  HB3 ASN A  19     -53.549  18.819  62.710  1.00  0.00           H  
ATOM    302  CG  ASN A  19     -53.427  17.447  60.909  1.00  0.00           C  
ATOM    303  ND2 ASN A  19     -54.089  16.516  61.559  1.00  0.00           N  
ATOM    304 HD21 ASN A  19     -55.150  16.693  62.077  1.00  0.00           H  
ATOM    305 HD22 ASN A  19     -53.645  15.453  61.858  1.00  0.00           H  
ATOM    306  OD1 ASN A  19     -52.906  17.170  59.851  1.00  0.00           O  
ATOM    307  N   ILE A  20     -50.029  18.076  61.413  1.00  0.00           N  
ATOM    308  H   ILE A  20     -50.159  18.364  60.287  1.00  0.00           H  
ATOM    309  CA  ILE A  20     -48.893  17.336  61.970  1.00  0.00           C  
ATOM    310  HA  ILE A  20     -48.903  17.419  63.158  1.00  0.00           H  
ATOM    311  C   ILE A  20     -47.578  18.035  61.613  1.00  0.00           C  
ATOM    312  O   ILE A  20     -46.666  18.132  62.439  1.00  0.00           O  
ATOM    313  CB  ILE A  20     -48.914  15.870  61.465  1.00  0.00           C  
ATOM    314  HB  ILE A  20     -48.679  15.817  60.301  1.00  0.00           H  
ATOM    315  CG1 ILE A  20     -50.266  15.185  61.787  1.00  0.00           C  
ATOM    316 HG12 ILE A  20     -51.100  16.027  61.620  1.00  0.00           H  
ATOM    317 HG13 ILE A  20     -50.927  14.853  62.738  1.00  0.00           H  
ATOM    318  CG2 ILE A  20     -47.750  15.086  62.077  1.00  0.00           C  
ATOM    319 HG21 ILE A  20     -47.540  14.050  61.514  1.00  0.00           H  
ATOM    320 HG22 ILE A  20     -47.989  14.864  63.227  1.00  0.00           H  
ATOM    321 HG23 ILE A  20     -46.812  15.820  62.009  1.00  0.00           H  
ATOM    322  CD1 ILE A  20     -50.394  13.755  61.243  1.00  0.00           C  
ATOM    323 HD11 ILE A  20     -49.371  13.418  60.722  1.00  0.00           H  
ATOM    324 HD12 ILE A  20     -50.668  12.966  62.113  1.00  0.00           H  
ATOM    325 HD13 ILE A  20     -51.207  13.316  60.468  1.00  0.00           H  
ATOM    326  N   THR A  21     -47.475  18.552  60.393  1.00  0.00           N  
ATOM    327  H   THR A  21     -48.252  19.037  59.654  1.00  0.00           H  
ATOM    328  CA  THR A  21     -46.240  19.142  59.865  1.00  0.00           C  
ATOM    329  HA  THR A  21     -45.352  18.435  60.215  1.00  0.00           H  
ATOM    330  C   THR A  21     -46.023  20.584  60.308  1.00  0.00           C  
ATOM    331  O   THR A  21     -44.873  20.990  60.455  1.00  0.00           O  
ATOM    332  CB  THR A  21     -46.191  19.061  58.335  1.00  0.00           C  
ATOM    333  HB  THR A  21     -45.216  19.650  57.998  1.00  0.00           H  
ATOM    334  CG2 THR A  21     -46.133  17.616  57.846  1.00  0.00           C  
ATOM    335 HG21 THR A  21     -45.209  17.719  57.107  1.00  0.00           H  
ATOM    336 HG22 THR A  21     -45.933  16.956  58.822  1.00  0.00           H  
ATOM    337 HG23 THR A  21     -47.114  17.252  57.270  1.00  0.00           H  
ATOM    338  OG1 THR A  21     -47.336  19.661  57.785  1.00  0.00           O  
ATOM    339  HG1 THR A  21     -47.391  20.798  57.986  1.00  0.00           H  
ATOM    340  N   ASN A  22     -47.071  21.338  60.606  1.00  0.00           N  
ATOM    341  H   ASN A  22     -48.044  20.903  61.117  1.00  0.00           H  
ATOM    342  CA  ASN A  22     -46.940  22.729  61.044  1.00  0.00           C  
ATOM    343  HA  ASN A  22     -46.175  23.277  60.325  1.00  0.00           H  
ATOM    344  C   ASN A  22     -46.383  22.886  62.466  1.00  0.00           C  
ATOM    345  O   ASN A  22     -45.805  23.921  62.792  1.00  0.00           O  
ATOM    346  CB  ASN A  22     -48.291  23.442  60.886  1.00  0.00           C  
ATOM    347  HB2 ASN A  22     -48.938  22.923  61.745  1.00  0.00           H  
ATOM    348  HB3 ASN A  22     -48.357  24.602  61.185  1.00  0.00           H  
ATOM    349  CG  ASN A  22     -48.598  23.802  59.441  1.00  0.00           C  
ATOM    350  ND2 ASN A  22     -49.853  24.036  59.117  1.00  0.00           N  
ATOM    351 HD21 ASN A  22     -50.942  24.179  58.645  1.00  0.00           H  
ATOM    352 HD22 ASN A  22     -49.962  25.193  59.420  1.00  0.00           H  
ATOM    353  OD1 ASN A  22     -47.727  23.919  58.610  1.00  0.00           O  
ATOM    354  N   GLY A  23     -46.509  21.887  63.303  1.00  0.00           N  
ATOM    355  H   GLY A  23     -47.143  20.899  63.164  1.00  0.00           H  
ATOM    356  CA  GLY A  23     -45.982  21.916  64.661  1.00  0.00           C  
ATOM    357  HA2 GLY A  23     -46.195  22.966  65.178  1.00  0.00           H  
ATOM    358  HA3 GLY A  23     -44.802  21.838  64.518  1.00  0.00           H  
ATOM    359  C   GLY A  23     -46.628  20.890  65.570  1.00  0.00           C  
ATOM    360  O   GLY A  23     -47.532  20.158  65.177  1.00  0.00           O  
ATOM    361  N   PHE A  24     -46.144  20.862  66.814  1.00  0.00           N  
ATOM    362  H   PHE A  24     -45.203  21.514  67.128  1.00  0.00           H  
ATOM    363  CA  PHE A  24     -46.810  20.104  67.866  1.00  0.00           C  
ATOM    364  HA  PHE A  24     -47.115  19.121  67.269  1.00  0.00           H  
ATOM    365  C   PHE A  24     -48.005  20.893  68.410  1.00  0.00           C  
ATOM    366  O   PHE A  24     -47.920  22.103  68.610  1.00  0.00           O  
ATOM    367  CB  PHE A  24     -45.806  19.758  68.960  1.00  0.00           C  
ATOM    368  HB2 PHE A  24     -45.413  19.492  70.053  1.00  0.00           H  
ATOM    369  HB3 PHE A  24     -46.173  20.741  69.541  1.00  0.00           H  
ATOM    370  CG  PHE A  24     -44.723  18.798  68.520  1.00  0.00           C  
ATOM    371  CD1 PHE A  24     -45.063  17.524  68.036  1.00  0.00           C  
ATOM    372  HD1 PHE A  24     -46.162  17.099  67.898  1.00  0.00           H  
ATOM    373  CD2 PHE A  24     -43.368  19.157  68.611  1.00  0.00           C  
ATOM    374  HD2 PHE A  24     -42.965  20.182  69.034  1.00  0.00           H  
ATOM    375  CE1 PHE A  24     -44.062  16.618  67.650  1.00  0.00           C  
ATOM    376  HE1 PHE A  24     -44.220  15.483  67.349  1.00  0.00           H  
ATOM    377  CE2 PHE A  24     -42.365  18.253  68.230  1.00  0.00           C  
ATOM    378  HE2 PHE A  24     -41.242  18.496  68.511  1.00  0.00           H  
ATOM    379  CZ  PHE A  24     -42.714  16.980  67.750  1.00  0.00           C  
ATOM    380  HZ  PHE A  24     -41.829  16.232  67.499  1.00  0.00           H  
ATOM    381  N   THR A  25     -49.101  20.211  68.657  1.00  0.00           N  
ATOM    382  H   THR A  25     -49.112  19.106  68.223  1.00  0.00           H  
ATOM    383  CA  THR A  25     -50.334  20.837  69.141  1.00  0.00           C  
ATOM    384  HA  THR A  25     -50.572  21.746  68.412  1.00  0.00           H  
ATOM    385  C   THR A  25     -50.176  21.392  70.556  1.00  0.00           C  
ATOM    386  O   THR A  25     -49.554  20.775  71.420  1.00  0.00           O  
ATOM    387  CB  THR A  25     -51.515  19.861  69.089  1.00  0.00           C  
ATOM    388  HB  THR A  25     -52.473  20.117  69.758  1.00  0.00           H  
ATOM    389  CG2 THR A  25     -52.025  19.674  67.665  1.00  0.00           C  
ATOM    390 HG21 THR A  25     -52.858  20.541  67.652  1.00  0.00           H  
ATOM    391 HG22 THR A  25     -52.696  18.728  67.342  1.00  0.00           H  
ATOM    392 HG23 THR A  25     -51.098  19.659  66.913  1.00  0.00           H  
ATOM    393  OG1 THR A  25     -51.150  18.594  69.565  1.00  0.00           O  
ATOM    394  HG1 THR A  25     -50.665  18.591  70.610  1.00  0.00           H  
ATOM    395  N   CYS A  26     -50.776  22.557  70.815  1.00  0.00           N  
ATOM    396  H   CYS A  26     -51.619  23.060  70.145  1.00  0.00           H  
ATOM    397  CA  CYS A  26     -50.791  23.173  72.136  1.00  0.00           C  
ATOM    398  HA  CYS A  26     -49.694  23.483  72.450  1.00  0.00           H  
ATOM    399  C   CYS A  26     -51.726  22.409  73.081  1.00  0.00           C  
ATOM    400  O   CYS A  26     -52.889  22.769  73.250  1.00  0.00           O  
ATOM    401  CB  CYS A  26     -51.197  24.643  72.017  1.00  0.00           C  
ATOM    402  HB2 CYS A  26     -52.138  25.216  71.551  1.00  0.00           H  
ATOM    403  HB3 CYS A  26     -51.289  24.979  73.162  1.00  0.00           H  
ATOM    404  SG  CYS A  26     -50.061  25.665  71.045  1.00  0.00           S  
ATOM    405  N   ASN A  27     -51.206  21.363  73.698  1.00  0.00           N  
ATOM    406  H   ASN A  27     -50.044  21.164  73.695  1.00  0.00           H  
ATOM    407  CA  ASN A  27     -51.966  20.468  74.572  1.00  0.00           C  
ATOM    408  HA  ASN A  27     -52.998  21.040  74.768  1.00  0.00           H  
ATOM    409  C   ASN A  27     -51.508  20.483  76.040  1.00  0.00           C  
ATOM    410  O   ASN A  27     -51.939  19.667  76.848  1.00  0.00           O  
ATOM    411  CB  ASN A  27     -51.966  19.064  73.944  1.00  0.00           C  
ATOM    412  HB2 ASN A  27     -53.037  18.811  74.432  1.00  0.00           H  
ATOM    413  HB3 ASN A  27     -52.338  18.361  73.039  1.00  0.00           H  
ATOM    414  CG  ASN A  27     -50.582  18.425  73.863  1.00  0.00           C  
ATOM    415  ND2 ASN A  27     -50.505  17.251  73.271  1.00  0.00           N  
ATOM    416 HD21 ASN A  27     -50.370  17.136  72.098  1.00  0.00           H  
ATOM    417 HD22 ASN A  27     -50.808  16.307  73.928  1.00  0.00           H  
ATOM    418  OD1 ASN A  27     -49.584  18.947  74.321  1.00  0.00           O  
ATOM    419  N   GLY A  28     -50.634  21.427  76.375  1.00  0.00           N  
ATOM    420  H   GLY A  28     -50.593  22.432  75.750  1.00  0.00           H  
ATOM    421  CA  GLY A  28     -50.102  21.652  77.710  1.00  0.00           C  
ATOM    422  HA2 GLY A  28     -49.851  20.478  77.683  1.00  0.00           H  
ATOM    423  HA3 GLY A  28     -50.766  21.437  78.698  1.00  0.00           H  
ATOM    424  C   GLY A  28     -50.094  23.134  78.083  1.00  0.00           C  
ATOM    425  O   GLY A  28     -50.908  23.905  77.577  1.00  0.00           O  
ATOM    426  N   PRO A  29     -49.180  23.563  78.985  1.00  0.00           N  
ATOM    427  CA  PRO A  29     -49.073  24.967  79.363  1.00  0.00           C  
ATOM    428  HA  PRO A  29     -50.118  25.028  79.939  1.00  0.00           H  
ATOM    429  C   PRO A  29     -48.738  25.858  78.154  1.00  0.00           C  
ATOM    430  O   PRO A  29     -48.089  25.406  77.212  1.00  0.00           O  
ATOM    431  CB  PRO A  29     -47.997  25.014  80.453  1.00  0.00           C  
ATOM    432  HB2 PRO A  29     -47.579  26.130  80.574  1.00  0.00           H  
ATOM    433  HB3 PRO A  29     -48.093  24.968  81.657  1.00  0.00           H  
ATOM    434  CG  PRO A  29     -47.152  23.775  80.180  1.00  0.00           C  
ATOM    435  HG2 PRO A  29     -46.655  23.449  81.223  1.00  0.00           H  
ATOM    436  HG3 PRO A  29     -46.231  24.123  79.514  1.00  0.00           H  
ATOM    437  CD  PRO A  29     -48.168  22.770  79.646  1.00  0.00           C  
ATOM    438  HD2 PRO A  29     -47.317  21.946  79.830  1.00  0.00           H  
ATOM    439  HD3 PRO A  29     -48.941  22.039  80.220  1.00  0.00           H  
ATOM    440  N   PRO A  30     -49.118  27.153  78.190  1.00  0.00           N  
ATOM    441  CA  PRO A  30     -48.917  28.054  77.047  1.00  0.00           C  
ATOM    442  HA  PRO A  30     -49.559  27.584  76.162  1.00  0.00           H  
ATOM    443  C   PRO A  30     -47.446  28.359  76.751  1.00  0.00           C  
ATOM    444  O   PRO A  30     -47.107  28.759  75.645  1.00  0.00           O  
ATOM    445  CB  PRO A  30     -49.703  29.325  77.399  1.00  0.00           C  
ATOM    446  HB2 PRO A  30     -49.120  30.110  76.704  1.00  0.00           H  
ATOM    447  HB3 PRO A  30     -50.797  29.692  77.060  1.00  0.00           H  
ATOM    448  CG  PRO A  30     -49.728  29.316  78.922  1.00  0.00           C  
ATOM    449  HG2 PRO A  30     -48.891  29.583  79.744  1.00  0.00           H  
ATOM    450  HG3 PRO A  30     -50.256  30.362  79.195  1.00  0.00           H  
ATOM    451  CD  PRO A  30     -49.818  27.838  79.261  1.00  0.00           C  
ATOM    452  HD2 PRO A  30     -49.336  27.503  80.304  1.00  0.00           H  
ATOM    453  HD3 PRO A  30     -50.938  27.909  79.705  1.00  0.00           H  
ATOM    454  N   SER A  31     -46.577  28.191  77.735  1.00  0.00           N  
ATOM    455  H   SER A  31     -46.819  28.273  78.894  1.00  0.00           H  
ATOM    456  CA  SER A  31     -45.130  28.236  77.548  1.00  0.00           C  
ATOM    457  HA  SER A  31     -45.076  27.558  76.576  1.00  0.00           H  
ATOM    458  C   SER A  31     -44.432  27.334  78.553  1.00  0.00           C  
ATOM    459  O   SER A  31     -44.935  27.097  79.651  1.00  0.00           O  
ATOM    460  CB  SER A  31     -44.598  29.673  77.639  1.00  0.00           C  
ATOM    461  HB2 SER A  31     -45.245  30.491  77.054  1.00  0.00           H  
ATOM    462  HB3 SER A  31     -43.578  29.684  77.013  1.00  0.00           H  
ATOM    463  OG  SER A  31     -44.627  30.148  78.968  1.00  0.00           O  
ATOM    464  HG  SER A  31     -44.103  31.171  79.100  1.00  0.00           H  
ATOM    465  N   CYS A  32     -43.271  26.860  78.197  1.00  0.00           N  
ATOM    466  H   CYS A  32     -42.570  27.487  77.479  1.00  0.00           H  
ATOM    467  CA  CYS A  32     -42.433  26.052  79.066  1.00  0.00           C  
ATOM    468  HA  CYS A  32     -42.408  26.674  80.085  1.00  0.00           H  
ATOM    469  C   CYS A  32     -40.977  26.112  78.617  1.00  0.00           C  
ATOM    470  O   CYS A  32     -40.662  26.509  77.493  1.00  0.00           O  
ATOM    471  CB  CYS A  32     -42.948  24.607  79.068  1.00  0.00           C  
ATOM    472  HB2 CYS A  32     -43.995  24.688  79.629  1.00  0.00           H  
ATOM    473  HB3 CYS A  32     -42.358  23.794  79.714  1.00  0.00           H  
ATOM    474  SG  CYS A  32     -42.728  23.755  77.483  1.00  0.00           S  
ATOM    475  N   ARG A  33     -40.081  25.659  79.460  1.00  0.00           N  
ATOM    476  H   ARG A  33     -40.314  25.991  80.579  1.00  0.00           H  
ATOM    477  CA  ARG A  33     -38.705  25.364  79.071  1.00  0.00           C  
ATOM    478  HA  ARG A  33     -38.459  26.402  78.543  1.00  0.00           H  
ATOM    479  C   ARG A  33     -38.675  23.997  78.393  1.00  0.00           C  
ATOM    480  O   ARG A  33     -39.133  23.016  78.971  1.00  0.00           O  
ATOM    481  CB  ARG A  33     -37.795  25.469  80.296  1.00  0.00           C  
ATOM    482  HB2 ARG A  33     -37.942  26.625  80.590  1.00  0.00           H  
ATOM    483  HB3 ARG A  33     -38.266  24.779  81.151  1.00  0.00           H  
ATOM    484  CG  ARG A  33     -36.304  25.403  79.917  1.00  0.00           C  
ATOM    485  HG2 ARG A  33     -36.122  24.387  79.320  1.00  0.00           H  
ATOM    486  HG3 ARG A  33     -35.954  26.362  79.289  1.00  0.00           H  
ATOM    487  CD  ARG A  33     -35.435  25.749  81.129  1.00  0.00           C  
ATOM    488  HD2 ARG A  33     -36.417  25.689  81.829  1.00  0.00           H  
ATOM    489  HD3 ARG A  33     -35.022  25.885  82.252  1.00  0.00           H  
ATOM    490  NE  ARG A  33     -34.003  25.669  80.807  1.00  0.00           N  
ATOM    491  HE  ARG A  33     -33.645  24.628  80.374  1.00  0.00           H  
ATOM    492  CZ  ARG A  33     -33.036  26.480  81.207  1.00  0.00           C  
ATOM    493  NH1 ARG A  33     -33.221  27.448  82.053  1.00  0.00           N  
ATOM    494 HH11 ARG A  33     -32.638  28.489  82.097  1.00  0.00           H  
ATOM    495 HH12 ARG A  33     -33.816  27.571  83.082  1.00  0.00           H  
ATOM    496  NH2 ARG A  33     -31.836  26.335  80.749  1.00  0.00           N  
ATOM    497 HH21 ARG A  33     -31.148  27.297  80.716  1.00  0.00           H  
ATOM    498 HH22 ARG A  33     -31.096  25.466  81.092  1.00  0.00           H  
ATOM    499  N   SER A  34     -38.137  23.960  77.178  1.00  0.00           N  
ATOM    500  H   SER A  34     -37.707  25.023  76.917  1.00  0.00           H  
ATOM    501  CA  SER A  34     -37.921  22.738  76.408  1.00  0.00           C  
ATOM    502  HA  SER A  34     -37.935  21.879  77.232  1.00  0.00           H  
ATOM    503  C   SER A  34     -36.450  22.615  76.032  1.00  0.00           C  
ATOM    504  O   SER A  34     -35.659  23.533  76.260  1.00  0.00           O  
ATOM    505  CB  SER A  34     -38.831  22.726  75.173  1.00  0.00           C  
ATOM    506  HB2 SER A  34     -39.662  22.463  74.348  1.00  0.00           H  
ATOM    507  HB3 SER A  34     -39.493  21.913  75.764  1.00  0.00           H  
ATOM    508  OG  SER A  34     -38.429  23.700  74.237  1.00  0.00           O  
ATOM    509  HG  SER A  34     -37.322  24.019  74.307  1.00  0.00           H  
ATOM    510  N   TYR A  35     -36.078  21.503  75.458  1.00  0.00           N  
ATOM    511  H   TYR A  35     -36.934  20.745  75.163  1.00  0.00           H  
ATOM    512  CA  TYR A  35     -34.730  21.263  74.958  1.00  0.00           C  
ATOM    513  HA  TYR A  35     -34.226  22.330  75.043  1.00  0.00           H  
ATOM    514  C   TYR A  35     -34.785  20.788  73.512  1.00  0.00           C  
ATOM    515  O   TYR A  35     -35.713  20.091  73.101  1.00  0.00           O  
ATOM    516  CB  TYR A  35     -33.991  20.272  75.864  1.00  0.00           C  
ATOM    517  HB2 TYR A  35     -33.291  20.032  74.924  1.00  0.00           H  
ATOM    518  HB3 TYR A  35     -33.871  19.178  76.316  1.00  0.00           H  
ATOM    519  CG  TYR A  35     -33.822  20.772  77.285  1.00  0.00           C  
ATOM    520  CD1 TYR A  35     -32.694  21.527  77.653  1.00  0.00           C  
ATOM    521  HD1 TYR A  35     -31.725  21.831  77.045  1.00  0.00           H  
ATOM    522  CD2 TYR A  35     -34.828  20.530  78.235  1.00  0.00           C  
ATOM    523  HD2 TYR A  35     -35.787  19.877  78.006  1.00  0.00           H  
ATOM    524  CE1 TYR A  35     -32.576  22.053  78.950  1.00  0.00           C  
ATOM    525  HE1 TYR A  35     -31.681  22.643  79.441  1.00  0.00           H  
ATOM    526  CE2 TYR A  35     -34.726  21.058  79.534  1.00  0.00           C  
ATOM    527  HE2 TYR A  35     -35.539  21.257  80.369  1.00  0.00           H  
ATOM    528  CZ  TYR A  35     -33.602  21.826  79.885  1.00  0.00           C  
ATOM    529  OH  TYR A  35     -33.525  22.368  81.142  1.00  0.00           O  
ATOM    530  HH  TYR A  35     -33.648  21.506  81.963  1.00  0.00           H  
ATOM    531  N   LEU A  36     -33.779  21.185  72.760  1.00  0.00           N  
ATOM    532  H   LEU A  36     -32.846  21.729  73.196  1.00  0.00           H  
ATOM    533  CA  LEU A  36     -33.567  20.759  71.384  1.00  0.00           C  
ATOM    534  HA  LEU A  36     -34.261  19.816  71.188  1.00  0.00           H  
ATOM    535  C   LEU A  36     -32.226  20.035  71.292  1.00  0.00           C  
ATOM    536  O   LEU A  36     -31.335  20.253  72.113  1.00  0.00           O  
ATOM    537  CB  LEU A  36     -33.600  21.985  70.448  1.00  0.00           C  
ATOM    538  HB2 LEU A  36     -32.925  21.631  69.525  1.00  0.00           H  
ATOM    539  HB3 LEU A  36     -32.861  22.751  70.971  1.00  0.00           H  
ATOM    540  CG  LEU A  36     -34.891  22.817  70.492  1.00  0.00           C  
ATOM    541  HG  LEU A  36     -35.164  23.093  71.617  1.00  0.00           H  
ATOM    542  CD1 LEU A  36     -34.713  24.099  69.686  1.00  0.00           C  
ATOM    543 HD11 LEU A  36     -35.255  25.000  70.253  1.00  0.00           H  
ATOM    544 HD12 LEU A  36     -33.608  24.455  69.413  1.00  0.00           H  
ATOM    545 HD13 LEU A  36     -35.207  23.969  68.603  1.00  0.00           H  
ATOM    546  CD2 LEU A  36     -36.078  22.060  69.909  1.00  0.00           C  
ATOM    547 HD21 LEU A  36     -36.859  22.959  70.076  1.00  0.00           H  
ATOM    548 HD22 LEU A  36     -35.974  21.925  68.731  1.00  0.00           H  
ATOM    549 HD23 LEU A  36     -36.613  21.221  70.569  1.00  0.00           H  
ATOM    550  N   THR A  37     -32.069  19.234  70.272  1.00  0.00           N  
ATOM    551  H   THR A  37     -32.888  19.035  69.433  1.00  0.00           H  
ATOM    552  CA  THR A  37     -30.768  18.668  69.903  1.00  0.00           C  
ATOM    553  HA  THR A  37     -29.995  19.173  70.646  1.00  0.00           H  
ATOM    554  C   THR A  37     -30.332  19.189  68.543  1.00  0.00           C  
ATOM    555  O   THR A  37     -31.156  19.370  67.650  1.00  0.00           O  
ATOM    556  CB  THR A  37     -30.759  17.136  69.924  1.00  0.00           C  
ATOM    557  HB  THR A  37     -29.669  16.814  69.590  1.00  0.00           H  
ATOM    558  CG2 THR A  37     -30.978  16.598  71.333  1.00  0.00           C  
ATOM    559 HG21 THR A  37     -30.026  15.929  71.581  1.00  0.00           H  
ATOM    560 HG22 THR A  37     -30.768  17.527  72.056  1.00  0.00           H  
ATOM    561 HG23 THR A  37     -32.088  16.293  71.643  1.00  0.00           H  
ATOM    562  OG1 THR A  37     -31.772  16.600  69.107  1.00  0.00           O  
ATOM    563  HG1 THR A  37     -31.401  16.398  68.092  1.00  0.00           H  
ATOM    564  N   PHE A  38     -29.045  19.445  68.404  1.00  0.00           N  
ATOM    565  H   PHE A  38     -28.225  19.194  69.210  1.00  0.00           H  
ATOM    566  CA  PHE A  38     -28.457  19.925  67.156  1.00  0.00           C  
ATOM    567  HA  PHE A  38     -29.306  19.717  66.345  1.00  0.00           H  
ATOM    568  C   PHE A  38     -27.106  19.252  66.936  1.00  0.00           C  
ATOM    569  O   PHE A  38     -26.294  19.166  67.854  1.00  0.00           O  
ATOM    570  CB  PHE A  38     -28.334  21.450  67.221  1.00  0.00           C  
ATOM    571  HB2 PHE A  38     -29.228  21.601  67.995  1.00  0.00           H  
ATOM    572  HB3 PHE A  38     -27.396  21.959  67.758  1.00  0.00           H  
ATOM    573  CG  PHE A  38     -27.953  22.089  65.907  1.00  0.00           C  
ATOM    574  CD1 PHE A  38     -26.609  22.342  65.592  1.00  0.00           C  
ATOM    575  HD1 PHE A  38     -25.684  22.167  66.306  1.00  0.00           H  
ATOM    576  CD2 PHE A  38     -28.953  22.432  64.980  1.00  0.00           C  
ATOM    577  HD2 PHE A  38     -29.877  22.846  65.583  1.00  0.00           H  
ATOM    578  CE1 PHE A  38     -26.268  22.929  64.363  1.00  0.00           C  
ATOM    579  HE1 PHE A  38     -25.098  23.064  64.255  1.00  0.00           H  
ATOM    580  CE2 PHE A  38     -28.616  23.017  63.754  1.00  0.00           C  
ATOM    581  HE2 PHE A  38     -29.454  23.530  63.098  1.00  0.00           H  
ATOM    582  CZ  PHE A  38     -27.274  23.265  63.441  1.00  0.00           C  
ATOM    583  HZ  PHE A  38     -26.899  23.606  62.370  1.00  0.00           H  
ATOM    584  N   TRP A  39     -26.855  18.771  65.725  1.00  0.00           N  
ATOM    585  H   TRP A  39     -27.601  19.283  64.977  1.00  0.00           H  
ATOM    586  CA  TRP A  39     -25.579  18.160  65.371  1.00  0.00           C  
ATOM    587  HA  TRP A  39     -25.204  17.588  66.340  1.00  0.00           H  
ATOM    588  C   TRP A  39     -24.595  19.239  64.929  1.00  0.00           C  
ATOM    589  O   TRP A  39     -24.880  19.996  63.999  1.00  0.00           O  
ATOM    590  CB  TRP A  39     -25.791  17.101  64.294  1.00  0.00           C  
ATOM    591  HB2 TRP A  39     -26.132  17.598  63.259  1.00  0.00           H  
ATOM    592  HB3 TRP A  39     -24.930  16.425  63.809  1.00  0.00           H  
ATOM    593  CG  TRP A  39     -26.586  15.918  64.751  1.00  0.00           C  
ATOM    594  CD1 TRP A  39     -27.925  15.773  64.637  1.00  0.00           C  
ATOM    595  HD1 TRP A  39     -28.656  16.595  64.199  1.00  0.00           H  
ATOM    596  CD2 TRP A  39     -26.098  14.708  65.425  1.00  0.00           C  
ATOM    597  CE2 TRP A  39     -27.216  13.873  65.674  1.00  0.00           C  
ATOM    598  CE3 TRP A  39     -24.823  14.259  65.816  1.00  0.00           C  
ATOM    599  HE3 TRP A  39     -23.890  14.935  65.579  1.00  0.00           H  
ATOM    600  NE1 TRP A  39     -28.305  14.548  65.186  1.00  0.00           N  
ATOM    601  HE1 TRP A  39     -29.447  14.450  65.470  1.00  0.00           H  
ATOM    602  CZ2 TRP A  39     -27.071  12.610  66.303  1.00  0.00           C  
ATOM    603  HZ2 TRP A  39     -27.928  12.272  67.044  1.00  0.00           H  
ATOM    604  CZ3 TRP A  39     -24.682  13.002  66.445  1.00  0.00           C  
ATOM    605  HZ3 TRP A  39     -23.653  12.565  66.841  1.00  0.00           H  
ATOM    606  CH2 TRP A  39     -25.797  12.194  66.683  1.00  0.00           C  
ATOM    607  HH2 TRP A  39     -25.664  11.326  67.482  1.00  0.00           H  
ATOM    608  N   SER A  40     -23.463  19.310  65.585  1.00  0.00           N  
ATOM    609  H   SER A  40     -23.352  19.128  66.746  1.00  0.00           H  
ATOM    610  CA  SER A  40     -22.415  20.255  65.218  1.00  0.00           C  
ATOM    611  HA  SER A  40     -22.922  21.297  65.488  1.00  0.00           H  
ATOM    612  C   SER A  40     -21.921  19.993  63.797  1.00  0.00           C  
ATOM    613  O   SER A  40     -21.445  18.904  63.477  1.00  0.00           O  
ATOM    614  CB  SER A  40     -21.263  20.156  66.218  1.00  0.00           C  
ATOM    615  HB2 SER A  40     -21.726  20.501  67.258  1.00  0.00           H  
ATOM    616  HB3 SER A  40     -20.898  19.032  66.338  1.00  0.00           H  
ATOM    617  OG  SER A  40     -20.175  20.947  65.803  1.00  0.00           O  
ATOM    618  HG  SER A  40     -19.948  21.848  66.440  1.00  0.00           H  
ATOM    619  N   GLN A  41     -21.998  21.030  62.965  1.00  0.00           N  
ATOM    620  H   GLN A  41     -22.175  22.085  63.462  1.00  0.00           H  
ATOM    621  CA  GLN A  41     -21.443  21.021  61.619  1.00  0.00           C  
ATOM    622  HA  GLN A  41     -20.384  20.726  62.068  1.00  0.00           H  
ATOM    623  C   GLN A  41     -20.991  22.435  61.236  1.00  0.00           C  
ATOM    624  O   GLN A  41     -21.610  23.410  61.672  1.00  0.00           O  
ATOM    625  CB  GLN A  41     -22.459  20.448  60.619  1.00  0.00           C  
ATOM    626  HB2 GLN A  41     -22.083  20.427  59.482  1.00  0.00           H  
ATOM    627  HB3 GLN A  41     -22.805  19.326  60.844  1.00  0.00           H  
ATOM    628  CG  GLN A  41     -23.758  21.259  60.492  1.00  0.00           C  
ATOM    629  HG2 GLN A  41     -24.569  21.614  61.291  1.00  0.00           H  
ATOM    630  HG3 GLN A  41     -23.331  22.344  60.205  1.00  0.00           H  
ATOM    631  CD  GLN A  41     -24.725  20.658  59.469  1.00  0.00           C  
ATOM    632  NE2 GLN A  41     -25.852  21.286  59.227  1.00  0.00           N  
ATOM    633 HE21 GLN A  41     -25.596  22.411  58.919  1.00  0.00           H  
ATOM    634 HE22 GLN A  41     -27.007  21.106  59.019  1.00  0.00           H  
ATOM    635  OE1 GLN A  41     -24.481  19.623  58.879  1.00  0.00           O  
ATOM    636  N   PRO A  42     -19.927  22.589  60.431  1.00  0.00           N  
ATOM    637  CA  PRO A  42     -19.556  23.903  59.916  1.00  0.00           C  
ATOM    638  HA  PRO A  42     -19.296  24.496  60.911  1.00  0.00           H  
ATOM    639  C   PRO A  42     -20.692  24.500  59.068  1.00  0.00           C  
ATOM    640  O   PRO A  42     -21.284  23.777  58.273  1.00  0.00           O  
ATOM    641  CB  PRO A  42     -18.284  23.678  59.090  1.00  0.00           C  
ATOM    642  HB2 PRO A  42     -18.033  23.567  57.919  1.00  0.00           H  
ATOM    643  HB3 PRO A  42     -17.725  24.735  59.189  1.00  0.00           H  
ATOM    644  CG  PRO A  42     -17.754  22.332  59.564  1.00  0.00           C  
ATOM    645  HG2 PRO A  42     -16.888  21.897  58.860  1.00  0.00           H  
ATOM    646  HG3 PRO A  42     -17.144  22.723  60.519  1.00  0.00           H  
ATOM    647  CD  PRO A  42     -19.010  21.573  59.972  1.00  0.00           C  
ATOM    648  HD2 PRO A  42     -19.718  20.711  59.509  1.00  0.00           H  
ATOM    649  HD3 PRO A  42     -18.292  20.740  60.429  1.00  0.00           H  
ATOM    650  N   PRO A  43     -21.005  25.805  59.171  1.00  0.00           N  
ATOM    651  CA  PRO A  43     -20.406  26.818  60.040  1.00  0.00           C  
ATOM    652  HA  PRO A  43     -19.251  26.855  60.334  1.00  0.00           H  
ATOM    653  C   PRO A  43     -20.977  26.857  61.466  1.00  0.00           C  
ATOM    654  O   PRO A  43     -20.504  27.638  62.292  1.00  0.00           O  
ATOM    655  CB  PRO A  43     -20.652  28.132  59.290  1.00  0.00           C  
ATOM    656  HB2 PRO A  43     -20.524  29.297  59.541  1.00  0.00           H  
ATOM    657  HB3 PRO A  43     -19.652  28.163  58.618  1.00  0.00           H  
ATOM    658  CG  PRO A  43     -22.016  27.893  58.635  1.00  0.00           C  
ATOM    659  HG2 PRO A  43     -22.670  28.564  59.378  1.00  0.00           H  
ATOM    660  HG3 PRO A  43     -22.722  28.295  57.744  1.00  0.00           H  
ATOM    661  CD  PRO A  43     -21.973  26.413  58.271  1.00  0.00           C  
ATOM    662  HD2 PRO A  43     -22.769  25.543  58.053  1.00  0.00           H  
ATOM    663  HD3 PRO A  43     -21.850  26.625  57.088  1.00  0.00           H  
ATOM    664  N   TYR A  44     -21.944  26.031  61.774  1.00  0.00           N  
ATOM    665  H   TYR A  44     -22.566  25.524  60.906  1.00  0.00           H  
ATOM    666  CA  TYR A  44     -22.649  25.999  63.060  1.00  0.00           C  
ATOM    667  HA  TYR A  44     -22.609  27.106  63.484  1.00  0.00           H  
ATOM    668  C   TYR A  44     -22.003  25.001  64.029  1.00  0.00           C  
ATOM    669  O   TYR A  44     -22.584  23.979  64.388  1.00  0.00           O  
ATOM    670  CB  TYR A  44     -24.136  25.725  62.817  1.00  0.00           C  
ATOM    671  HB2 TYR A  44     -25.242  25.270  62.687  1.00  0.00           H  
ATOM    672  HB3 TYR A  44     -24.361  25.607  63.981  1.00  0.00           H  
ATOM    673  CG  TYR A  44     -24.767  26.633  61.793  1.00  0.00           C  
ATOM    674  CD1 TYR A  44     -24.916  28.011  62.046  1.00  0.00           C  
ATOM    675  HD1 TYR A  44     -24.425  28.623  62.931  1.00  0.00           H  
ATOM    676  CD2 TYR A  44     -25.178  26.108  60.551  1.00  0.00           C  
ATOM    677  HD2 TYR A  44     -24.893  25.024  60.162  1.00  0.00           H  
ATOM    678  CE1 TYR A  44     -25.480  28.854  61.079  1.00  0.00           C  
ATOM    679  HE1 TYR A  44     -25.259  30.014  61.230  1.00  0.00           H  
ATOM    680  CE2 TYR A  44     -25.745  26.942  59.579  1.00  0.00           C  
ATOM    681  HE2 TYR A  44     -25.825  26.408  58.521  1.00  0.00           H  
ATOM    682  CZ  TYR A  44     -25.896  28.318  59.845  1.00  0.00           C  
ATOM    683  OH  TYR A  44     -26.447  29.135  58.895  1.00  0.00           O  
ATOM    684  HH  TYR A  44     -26.090  30.227  58.896  1.00  0.00           H  
ATOM    685  N   ASN A  45     -20.779  25.313  64.433  1.00  0.00           N  
ATOM    686  H   ASN A  45     -20.219  26.295  64.079  1.00  0.00           H  
ATOM    687  CA  ASN A  45     -19.951  24.410  65.232  1.00  0.00           C  
ATOM    688  HA  ASN A  45     -20.726  23.724  65.810  1.00  0.00           H  
ATOM    689  C   ASN A  45     -19.379  25.048  66.511  1.00  0.00           C  
ATOM    690  O   ASN A  45     -18.388  24.571  67.064  1.00  0.00           O  
ATOM    691  CB  ASN A  45     -18.876  23.806  64.318  1.00  0.00           C  
ATOM    692  HB2 ASN A  45     -18.061  23.218  64.964  1.00  0.00           H  
ATOM    693  HB3 ASN A  45     -19.413  22.930  63.714  1.00  0.00           H  
ATOM    694  CG  ASN A  45     -17.890  24.822  63.761  1.00  0.00           C  
ATOM    695  ND2 ASN A  45     -16.905  24.331  63.043  1.00  0.00           N  
ATOM    696 HD21 ASN A  45     -16.405  24.973  62.171  1.00  0.00           H  
ATOM    697 HD22 ASN A  45     -16.144  23.489  63.407  1.00  0.00           H  
ATOM    698  OD1 ASN A  45     -17.975  26.022  63.927  1.00  0.00           O  
ATOM    699  N   THR A  46     -19.987  26.129  66.959  1.00  0.00           N  
ATOM    700  H   THR A  46     -19.821  26.908  66.084  1.00  0.00           H  
ATOM    701  CA  THR A  46     -19.661  26.792  68.222  1.00  0.00           C  
ATOM    702  HA  THR A  46     -18.973  26.108  68.907  1.00  0.00           H  
ATOM    703  C   THR A  46     -20.947  27.104  68.979  1.00  0.00           C  
ATOM    704  O   THR A  46     -22.006  27.242  68.368  1.00  0.00           O  
ATOM    705  CB  THR A  46     -18.857  28.085  68.011  1.00  0.00           C  
ATOM    706  HB  THR A  46     -18.548  28.588  69.041  1.00  0.00           H  
ATOM    707  CG2 THR A  46     -17.568  27.881  67.218  1.00  0.00           C  
ATOM    708 HG21 THR A  46     -17.474  27.339  66.156  1.00  0.00           H  
ATOM    709 HG22 THR A  46     -17.224  28.954  66.796  1.00  0.00           H  
ATOM    710 HG23 THR A  46     -16.749  27.634  68.056  1.00  0.00           H  
ATOM    711  OG1 THR A  46     -19.618  29.053  67.326  1.00  0.00           O  
ATOM    712  HG1 THR A  46     -19.100  30.063  67.161  1.00  0.00           H  
ATOM    713  N   ALA A  47     -20.858  27.267  70.292  1.00  0.00           N  
ATOM    714  H   ALA A  47     -19.805  26.960  70.742  1.00  0.00           H  
ATOM    715  CA  ALA A  47     -22.034  27.650  71.072  1.00  0.00           C  
ATOM    716  HA  ALA A  47     -22.691  26.681  70.876  1.00  0.00           H  
ATOM    717  C   ALA A  47     -22.633  28.973  70.576  1.00  0.00           C  
ATOM    718  O   ALA A  47     -23.850  29.083  70.450  1.00  0.00           O  
ATOM    719  CB  ALA A  47     -21.647  27.719  72.550  1.00  0.00           C  
ATOM    720  HB1 ALA A  47     -22.008  26.872  73.308  1.00  0.00           H  
ATOM    721  HB2 ALA A  47     -20.460  27.715  72.684  1.00  0.00           H  
ATOM    722  HB3 ALA A  47     -22.113  28.763  72.902  1.00  0.00           H  
ATOM    723  N   ASP A  48     -21.799  29.946  70.203  1.00  0.00           N  
ATOM    724  H   ASP A  48     -20.741  29.992  70.710  1.00  0.00           H  
ATOM    725  CA  ASP A  48     -22.252  31.228  69.658  1.00  0.00           C  
ATOM    726  HA  ASP A  48     -22.989  31.851  70.348  1.00  0.00           H  
ATOM    727  C   ASP A  48     -22.940  31.090  68.298  1.00  0.00           C  
ATOM    728  O   ASP A  48     -23.992  31.697  68.074  1.00  0.00           O  
ATOM    729  CB  ASP A  48     -21.066  32.202  69.529  1.00  0.00           C  
ATOM    730  HB2 ASP A  48     -21.083  33.109  68.739  1.00  0.00           H  
ATOM    731  HB3 ASP A  48     -20.083  31.639  69.148  1.00  0.00           H  
ATOM    732  CG  ASP A  48     -20.863  33.127  70.728  1.00  0.00           C  
ATOM    733  OD1 ASP A  48     -21.814  33.335  71.506  1.00  0.00           O  
ATOM    734  OD2 ASP A  48     -19.743  33.674  70.830  1.00  0.00           O  
ATOM    735  N   SER A  49     -22.384  30.322  67.384  1.00  0.00           N  
ATOM    736  H   SER A  49     -21.227  30.293  67.598  1.00  0.00           H  
ATOM    737  CA  SER A  49     -22.970  30.155  66.051  1.00  0.00           C  
ATOM    738  HA  SER A  49     -23.106  31.237  65.561  1.00  0.00           H  
ATOM    739  C   SER A  49     -24.298  29.402  66.100  1.00  0.00           C  
ATOM    740  O   SER A  49     -25.258  29.816  65.449  1.00  0.00           O  
ATOM    741  CB  SER A  49     -21.990  29.483  65.086  1.00  0.00           C  
ATOM    742  HB2 SER A  49     -21.066  30.252  65.123  1.00  0.00           H  
ATOM    743  HB3 SER A  49     -22.016  29.510  63.887  1.00  0.00           H  
ATOM    744  OG  SER A  49     -21.628  28.182  65.484  1.00  0.00           O  
ATOM    745  HG  SER A  49     -21.696  28.041  66.612  1.00  0.00           H  
ATOM    746  N   ILE A  50     -24.378  28.376  66.928  1.00  0.00           N  
ATOM    747  H   ILE A  50     -23.668  28.428  67.868  1.00  0.00           H  
ATOM    748  CA  ILE A  50     -25.613  27.611  67.133  1.00  0.00           C  
ATOM    749  HA  ILE A  50     -26.002  27.298  66.053  1.00  0.00           H  
ATOM    750  C   ILE A  50     -26.665  28.471  67.845  1.00  0.00           C  
ATOM    751  O   ILE A  50     -27.825  28.488  67.441  1.00  0.00           O  
ATOM    752  CB  ILE A  50     -25.317  26.307  67.899  1.00  0.00           C  
ATOM    753  HB  ILE A  50     -24.819  26.625  68.930  1.00  0.00           H  
ATOM    754  CG1 ILE A  50     -24.391  25.383  67.071  1.00  0.00           C  
ATOM    755 HG12 ILE A  50     -23.512  26.126  66.761  1.00  0.00           H  
ATOM    756 HG13 ILE A  50     -24.498  24.748  66.062  1.00  0.00           H  
ATOM    757  CG2 ILE A  50     -26.619  25.566  68.236  1.00  0.00           C  
ATOM    758 HG21 ILE A  50     -26.116  24.784  68.987  1.00  0.00           H  
ATOM    759 HG22 ILE A  50     -26.973  25.025  67.220  1.00  0.00           H  
ATOM    760 HG23 ILE A  50     -27.199  26.413  68.839  1.00  0.00           H  
ATOM    761  CD1 ILE A  50     -23.815  24.207  67.867  1.00  0.00           C  
ATOM    762 HD11 ILE A  50     -22.787  23.896  67.343  1.00  0.00           H  
ATOM    763 HD12 ILE A  50     -24.557  23.275  67.941  1.00  0.00           H  
ATOM    764 HD13 ILE A  50     -23.574  24.691  68.935  1.00  0.00           H  
ATOM    765  N   ALA A  51     -26.253  29.237  68.866  1.00  0.00           N  
ATOM    766  H   ALA A  51     -25.119  29.543  68.923  1.00  0.00           H  
ATOM    767  CA  ALA A  51     -27.148  30.139  69.579  1.00  0.00           C  
ATOM    768  HA  ALA A  51     -27.956  29.570  70.229  1.00  0.00           H  
ATOM    769  C   ALA A  51     -27.773  31.180  68.650  1.00  0.00           C  
ATOM    770  O   ALA A  51     -28.967  31.461  68.737  1.00  0.00           O  
ATOM    771  CB  ALA A  51     -26.359  30.819  70.698  1.00  0.00           C  
ATOM    772  HB1 ALA A  51     -26.099  31.931  70.318  1.00  0.00           H  
ATOM    773  HB2 ALA A  51     -27.081  31.178  71.581  1.00  0.00           H  
ATOM    774  HB3 ALA A  51     -25.397  30.258  71.108  1.00  0.00           H  
ATOM    775  N   LYS A  52     -26.981  31.715  67.741  1.00  0.00           N  
ATOM    776  H   LYS A  52     -25.850  31.694  68.053  1.00  0.00           H  
ATOM    777  CA  LYS A  52     -27.445  32.693  66.755  1.00  0.00           C  
ATOM    778  HA  LYS A  52     -28.120  33.465  67.365  1.00  0.00           H  
ATOM    779  C   LYS A  52     -28.406  32.082  65.737  1.00  0.00           C  
ATOM    780  O   LYS A  52     -29.394  32.718  65.392  1.00  0.00           O  
ATOM    781  CB  LYS A  52     -26.225  33.322  66.074  1.00  0.00           C  
ATOM    782  HB2 LYS A  52     -25.900  32.923  64.993  1.00  0.00           H  
ATOM    783  HB3 LYS A  52     -25.352  33.376  66.886  1.00  0.00           H  
ATOM    784  CG  LYS A  52     -26.383  34.827  65.904  1.00  0.00           C  
ATOM    785  HG2 LYS A  52     -26.469  35.284  67.010  1.00  0.00           H  
ATOM    786  HG3 LYS A  52     -27.350  35.055  65.229  1.00  0.00           H  
ATOM    787  CD  LYS A  52     -25.109  35.398  65.283  1.00  0.00           C  
ATOM    788  HD2 LYS A  52     -24.825  35.023  64.180  1.00  0.00           H  
ATOM    789  HD3 LYS A  52     -24.259  35.207  66.105  1.00  0.00           H  
ATOM    790  CE  LYS A  52     -25.173  36.922  65.258  1.00  0.00           C  
ATOM    791  HE2 LYS A  52     -25.241  37.904  65.941  1.00  0.00           H  
ATOM    792  HE3 LYS A  52     -26.381  36.966  65.318  1.00  0.00           H  
ATOM    793  NZ  LYS A  52     -23.935  37.500  64.686  1.00  0.00           N  
ATOM    794  HZ1 LYS A  52     -23.238  38.171  65.401  1.00  0.00           H  
ATOM    795  HZ2 LYS A  52     -23.004  36.768  64.458  1.00  0.00           H  
ATOM    796  HZ3 LYS A  52     -24.126  38.115  63.674  1.00  0.00           H  
ATOM    797  N   LEU A  53     -28.122  30.872  65.287  1.00  0.00           N  
ATOM    798  H   LEU A  53     -27.096  30.483  65.714  1.00  0.00           H  
ATOM    799  CA  LEU A  53     -28.979  30.157  64.344  1.00  0.00           C  
ATOM    800  HA  LEU A  53     -29.180  31.024  63.550  1.00  0.00           H  
ATOM    801  C   LEU A  53     -30.343  29.832  64.960  1.00  0.00           C  
ATOM    802  O   LEU A  53     -31.376  30.063  64.335  1.00  0.00           O  
ATOM    803  CB  LEU A  53     -28.247  28.881  63.883  1.00  0.00           C  
ATOM    804  HB2 LEU A  53     -27.332  29.468  63.372  1.00  0.00           H  
ATOM    805  HB3 LEU A  53     -27.565  28.137  64.516  1.00  0.00           H  
ATOM    806  CG  LEU A  53     -29.021  28.087  62.807  1.00  0.00           C  
ATOM    807  HG  LEU A  53     -30.146  27.896  63.130  1.00  0.00           H  
ATOM    808  CD1 LEU A  53     -29.054  28.827  61.474  1.00  0.00           C  
ATOM    809 HD11 LEU A  53     -29.229  30.000  61.653  1.00  0.00           H  
ATOM    810 HD12 LEU A  53     -27.951  28.786  61.021  1.00  0.00           H  
ATOM    811 HD13 LEU A  53     -29.848  28.538  60.633  1.00  0.00           H  
ATOM    812  CD2 LEU A  53     -28.377  26.725  62.595  1.00  0.00           C  
ATOM    813 HD21 LEU A  53     -27.406  26.872  61.920  1.00  0.00           H  
ATOM    814 HD22 LEU A  53     -28.297  26.178  63.656  1.00  0.00           H  
ATOM    815 HD23 LEU A  53     -28.937  25.842  62.002  1.00  0.00           H  
ATOM    816  N   LEU A  54     -30.341  29.335  66.190  1.00  0.00           N  
ATOM    817  H   LEU A  54     -29.442  29.606  66.903  1.00  0.00           H  
ATOM    818  CA  LEU A  54     -31.546  28.828  66.856  1.00  0.00           C  
ATOM    819  HA  LEU A  54     -32.453  28.931  66.094  1.00  0.00           H  
ATOM    820  C   LEU A  54     -32.244  29.862  67.754  1.00  0.00           C  
ATOM    821  O   LEU A  54     -33.259  29.552  68.367  1.00  0.00           O  
ATOM    822  CB  LEU A  54     -31.184  27.549  67.627  1.00  0.00           C  
ATOM    823  HB2 LEU A  54     -31.958  27.140  68.442  1.00  0.00           H  
ATOM    824  HB3 LEU A  54     -30.620  28.233  68.429  1.00  0.00           H  
ATOM    825  CG  LEU A  54     -30.594  26.414  66.765  1.00  0.00           C  
ATOM    826  HG  LEU A  54     -29.646  26.941  66.280  1.00  0.00           H  
ATOM    827  CD1 LEU A  54     -30.299  25.217  67.650  1.00  0.00           C  
ATOM    828 HD11 LEU A  54     -29.113  25.339  67.649  1.00  0.00           H  
ATOM    829 HD12 LEU A  54     -30.731  24.184  67.226  1.00  0.00           H  
ATOM    830 HD13 LEU A  54     -30.889  25.080  68.673  1.00  0.00           H  
ATOM    831  CD2 LEU A  54     -31.540  25.952  65.664  1.00  0.00           C  
ATOM    832 HD21 LEU A  54     -31.721  24.809  65.379  1.00  0.00           H  
ATOM    833 HD22 LEU A  54     -30.764  26.206  64.787  1.00  0.00           H  
ATOM    834 HD23 LEU A  54     -32.481  26.659  65.799  1.00  0.00           H  
ATOM    835  N   ASN A  55     -31.706  31.089  67.823  1.00  0.00           N  
ATOM    836  H   ASN A  55     -30.832  31.624  67.227  1.00  0.00           H  
ATOM    837  CA  ASN A  55     -32.221  32.160  68.677  1.00  0.00           C  
ATOM    838  HA  ASN A  55     -31.591  33.167  68.800  1.00  0.00           H  
ATOM    839  C   ASN A  55     -32.330  31.751  70.161  1.00  0.00           C  
ATOM    840  O   ASN A  55     -33.367  31.913  70.806  1.00  0.00           O  
ATOM    841  CB  ASN A  55     -33.516  32.710  68.067  1.00  0.00           C  
ATOM    842  HB2 ASN A  55     -34.633  32.354  67.853  1.00  0.00           H  
ATOM    843  HB3 ASN A  55     -33.148  32.389  66.968  1.00  0.00           H  
ATOM    844  CG  ASN A  55     -33.973  34.001  68.719  1.00  0.00           C  
ATOM    845  ND2 ASN A  55     -35.265  34.210  68.794  1.00  0.00           N  
ATOM    846 HD21 ASN A  55     -35.596  35.311  68.472  1.00  0.00           H  
ATOM    847 HD22 ASN A  55     -35.983  33.751  69.626  1.00  0.00           H  
ATOM    848  OD1 ASN A  55     -33.192  34.839  69.135  1.00  0.00           O  
ATOM    849  N   VAL A  56     -31.241  31.216  70.693  1.00  0.00           N  
ATOM    850  H   VAL A  56     -30.207  31.619  70.284  1.00  0.00           H  
ATOM    851  CA  VAL A  56     -31.124  30.767  72.089  1.00  0.00           C  
ATOM    852  HA  VAL A  56     -31.932  31.390  72.712  1.00  0.00           H  
ATOM    853  C   VAL A  56     -29.889  31.380  72.758  1.00  0.00           C  
ATOM    854  O   VAL A  56     -29.076  32.049  72.124  1.00  0.00           O  
ATOM    855  CB  VAL A  56     -31.130  29.230  72.188  1.00  0.00           C  
ATOM    856  HB  VAL A  56     -31.072  28.824  73.310  1.00  0.00           H  
ATOM    857  CG1 VAL A  56     -32.487  28.645  71.794  1.00  0.00           C  
ATOM    858 HG11 VAL A  56     -32.903  28.804  70.688  1.00  0.00           H  
ATOM    859 HG12 VAL A  56     -33.137  29.293  72.572  1.00  0.00           H  
ATOM    860 HG13 VAL A  56     -32.602  27.496  72.088  1.00  0.00           H  
ATOM    861  CG2 VAL A  56     -30.055  28.582  71.328  1.00  0.00           C  
ATOM    862 HG21 VAL A  56     -29.780  27.584  70.749  1.00  0.00           H  
ATOM    863 HG22 VAL A  56     -29.244  28.728  72.196  1.00  0.00           H  
ATOM    864 HG23 VAL A  56     -30.176  29.232  70.333  1.00  0.00           H  
ATOM    865  N   SER A  57     -29.744  31.168  74.058  1.00  0.00           N  
ATOM    866  H   SER A  57     -30.621  30.536  74.551  1.00  0.00           H  
ATOM    867  CA  SER A  57     -28.613  31.698  74.823  1.00  0.00           C  
ATOM    868  HA  SER A  57     -28.595  32.874  74.608  1.00  0.00           H  
ATOM    869  C   SER A  57     -27.346  30.868  74.606  1.00  0.00           C  
ATOM    870  O   SER A  57     -27.279  29.708  75.002  1.00  0.00           O  
ATOM    871  CB  SER A  57     -28.989  31.748  76.302  1.00  0.00           C  
ATOM    872  HB2 SER A  57     -29.799  32.509  76.756  1.00  0.00           H  
ATOM    873  HB3 SER A  57     -29.734  30.826  76.470  1.00  0.00           H  
ATOM    874  OG  SER A  57     -27.891  32.160  77.081  1.00  0.00           O  
ATOM    875  HG  SER A  57     -27.993  33.233  77.478  1.00  0.00           H  
ATOM    876  N   ALA A  58     -26.297  31.496  74.079  1.00  0.00           N  
ATOM    877  H   ALA A  58     -26.361  32.684  74.112  1.00  0.00           H  
ATOM    878  CA  ALA A  58     -24.989  30.854  73.943  1.00  0.00           C  
ATOM    879  HA  ALA A  58     -24.975  29.840  73.332  1.00  0.00           H  
ATOM    880  C   ALA A  58     -24.407  30.411  75.294  1.00  0.00           C  
ATOM    881  O   ALA A  58     -23.774  29.362  75.393  1.00  0.00           O  
ATOM    882  CB  ALA A  58     -24.040  31.827  73.238  1.00  0.00           C  
ATOM    883  HB1 ALA A  58     -23.563  31.653  72.173  1.00  0.00           H  
ATOM    884  HB2 ALA A  58     -23.157  31.928  74.058  1.00  0.00           H  
ATOM    885  HB3 ALA A  58     -24.445  32.951  73.154  1.00  0.00           H  
ATOM    886  N   ALA A  59     -24.652  31.185  76.351  1.00  0.00           N  
ATOM    887  H   ALA A  59     -24.929  32.331  76.204  1.00  0.00           H  
ATOM    888  CA  ALA A  59     -24.193  30.854  77.698  1.00  0.00           C  
ATOM    889  HA  ALA A  59     -23.003  30.814  77.684  1.00  0.00           H  
ATOM    890  C   ALA A  59     -24.867  29.589  78.247  1.00  0.00           C  
ATOM    891  O   ALA A  59     -24.214  28.777  78.905  1.00  0.00           O  
ATOM    892  CB  ALA A  59     -24.452  32.064  78.598  1.00  0.00           C  
ATOM    893  HB1 ALA A  59     -24.600  33.179  78.176  1.00  0.00           H  
ATOM    894  HB2 ALA A  59     -23.440  32.207  79.236  1.00  0.00           H  
ATOM    895  HB3 ALA A  59     -25.283  31.917  79.451  1.00  0.00           H  
ATOM    896  N   GLU A  60     -26.147  29.398  77.956  1.00  0.00           N  
ATOM    897  H   GLU A  60     -26.773  30.361  77.671  1.00  0.00           H  
ATOM    898  CA  GLU A  60     -26.845  28.177  78.365  1.00  0.00           C  
ATOM    899  HA  GLU A  60     -26.514  28.004  79.496  1.00  0.00           H  
ATOM    900  C   GLU A  60     -26.349  26.953  77.585  1.00  0.00           C  
ATOM    901  O   GLU A  60     -26.110  25.908  78.185  1.00  0.00           O  
ATOM    902  CB  GLU A  60     -28.362  28.331  78.219  1.00  0.00           C  
ATOM    903  HB2 GLU A  60     -28.668  27.358  78.838  1.00  0.00           H  
ATOM    904  HB3 GLU A  60     -28.646  28.697  77.123  1.00  0.00           H  
ATOM    905  CG  GLU A  60     -28.973  29.264  79.275  1.00  0.00           C  
ATOM    906  HG2 GLU A  60     -28.476  29.085  80.355  1.00  0.00           H  
ATOM    907  HG3 GLU A  60     -29.117  30.446  79.439  1.00  0.00           H  
ATOM    908  CD  GLU A  60     -30.502  29.133  79.339  1.00  0.00           C  
ATOM    909  OE1 GLU A  60     -31.064  29.250  80.449  1.00  0.00           O  
ATOM    910  OE2 GLU A  60     -31.136  28.833  78.307  1.00  0.00           O  
ATOM    911  N   ILE A  61     -26.108  27.098  76.280  1.00  0.00           N  
ATOM    912  H   ILE A  61     -26.060  28.204  75.876  1.00  0.00           H  
ATOM    913  CA  ILE A  61     -25.516  26.020  75.470  1.00  0.00           C  
ATOM    914  HA  ILE A  61     -26.222  25.097  75.721  1.00  0.00           H  
ATOM    915  C   ILE A  61     -24.135  25.646  76.012  1.00  0.00           C  
ATOM    916  O   ILE A  61     -23.827  24.469  76.183  1.00  0.00           O  
ATOM    917  CB  ILE A  61     -25.422  26.414  73.981  1.00  0.00           C  
ATOM    918  HB  ILE A  61     -24.742  27.386  73.937  1.00  0.00           H  
ATOM    919  CG1 ILE A  61     -26.825  26.679  73.390  1.00  0.00           C  
ATOM    920 HG12 ILE A  61     -27.469  25.732  73.712  1.00  0.00           H  
ATOM    921 HG13 ILE A  61     -27.369  27.529  74.029  1.00  0.00           H  
ATOM    922  CG2 ILE A  61     -24.710  25.316  73.169  1.00  0.00           C  
ATOM    923 HG21 ILE A  61     -25.119  24.542  72.357  1.00  0.00           H  
ATOM    924 HG22 ILE A  61     -24.020  25.975  72.453  1.00  0.00           H  
ATOM    925 HG23 ILE A  61     -23.960  24.743  73.900  1.00  0.00           H  
ATOM    926  CD1 ILE A  61     -26.798  27.194  71.948  1.00  0.00           C  
ATOM    927 HD11 ILE A  61     -26.915  28.366  72.139  1.00  0.00           H  
ATOM    928 HD12 ILE A  61     -27.507  26.877  71.047  1.00  0.00           H  
ATOM    929 HD13 ILE A  61     -25.691  26.989  71.536  1.00  0.00           H  
ATOM    930  N   GLN A  62     -23.318  26.647  76.311  1.00  0.00           N  
ATOM    931  H   GLN A  62     -23.763  27.692  76.626  1.00  0.00           H  
ATOM    932  CA  GLN A  62     -21.986  26.433  76.866  1.00  0.00           C  
ATOM    933  HA  GLN A  62     -21.305  25.772  76.165  1.00  0.00           H  
ATOM    934  C   GLN A  62     -22.045  25.679  78.201  1.00  0.00           C  
ATOM    935  O   GLN A  62     -21.279  24.737  78.410  1.00  0.00           O  
ATOM    936  CB  GLN A  62     -21.297  27.793  77.016  1.00  0.00           C  
ATOM    937  HB2 GLN A  62     -21.398  28.454  76.025  1.00  0.00           H  
ATOM    938  HB3 GLN A  62     -21.657  28.507  77.905  1.00  0.00           H  
ATOM    939  CG  GLN A  62     -19.848  27.637  77.482  1.00  0.00           C  
ATOM    940  HG2 GLN A  62     -19.933  27.218  78.601  1.00  0.00           H  
ATOM    941  HG3 GLN A  62     -18.918  27.240  76.856  1.00  0.00           H  
ATOM    942  CD  GLN A  62     -19.171  28.957  77.826  1.00  0.00           C  
ATOM    943  NE2 GLN A  62     -18.030  28.894  78.475  1.00  0.00           N  
ATOM    944 HE21 GLN A  62     -18.241  29.175  79.620  1.00  0.00           H  
ATOM    945 HE22 GLN A  62     -16.860  28.991  78.401  1.00  0.00           H  
ATOM    946  OE1 GLN A  62     -19.638  30.049  77.562  1.00  0.00           O  
ATOM    947  N   SER A  63     -22.960  26.076  79.085  1.00  0.00           N  
ATOM    948  H   SER A  63     -22.750  27.240  79.165  1.00  0.00           H  
ATOM    949  CA  SER A  63     -23.122  25.463  80.402  1.00  0.00           C  
ATOM    950  HA  SER A  63     -22.094  25.506  81.007  1.00  0.00           H  
ATOM    951  C   SER A  63     -23.579  24.007  80.315  1.00  0.00           C  
ATOM    952  O   SER A  63     -22.947  23.126  80.899  1.00  0.00           O  
ATOM    953  CB  SER A  63     -24.109  26.293  81.223  1.00  0.00           C  
ATOM    954  HB2 SER A  63     -24.646  26.920  80.354  1.00  0.00           H  
ATOM    955  HB3 SER A  63     -24.324  27.301  81.848  1.00  0.00           H  
ATOM    956  OG  SER A  63     -24.219  25.777  82.531  1.00  0.00           O  
ATOM    957  HG  SER A  63     -23.333  25.962  83.243  1.00  0.00           H  
ATOM    958  N   ILE A  64     -24.641  23.745  79.563  1.00  0.00           N  
ATOM    959  H   ILE A  64     -25.172  24.781  79.393  1.00  0.00           H  
ATOM    960  CA  ILE A  64     -25.225  22.397  79.465  1.00  0.00           C  
ATOM    961  HA  ILE A  64     -25.300  21.987  80.585  1.00  0.00           H  
ATOM    962  C   ILE A  64     -24.269  21.411  78.794  1.00  0.00           C  
ATOM    963  O   ILE A  64     -24.156  20.261  79.217  1.00  0.00           O  
ATOM    964  CB  ILE A  64     -26.585  22.466  78.741  1.00  0.00           C  
ATOM    965  HB  ILE A  64     -26.509  23.127  77.757  1.00  0.00           H  
ATOM    966  CG1 ILE A  64     -27.594  23.220  79.631  1.00  0.00           C  
ATOM    967 HG12 ILE A  64     -27.873  22.587  80.613  1.00  0.00           H  
ATOM    968 HG13 ILE A  64     -27.121  24.142  80.234  1.00  0.00           H  
ATOM    969  CG2 ILE A  64     -27.124  21.072  78.390  1.00  0.00           C  
ATOM    970 HG21 ILE A  64     -26.303  20.621  77.653  1.00  0.00           H  
ATOM    971 HG22 ILE A  64     -27.123  20.638  79.508  1.00  0.00           H  
ATOM    972 HG23 ILE A  64     -28.252  20.835  78.076  1.00  0.00           H  
ATOM    973  CD1 ILE A  64     -28.917  23.526  78.940  1.00  0.00           C  
ATOM    974 HD11 ILE A  64     -29.192  23.067  77.874  1.00  0.00           H  
ATOM    975 HD12 ILE A  64     -28.747  24.707  79.031  1.00  0.00           H  
ATOM    976 HD13 ILE A  64     -29.655  23.243  79.839  1.00  0.00           H  
ATOM    977  N   ASN A  65     -23.543  21.865  77.780  1.00  0.00           N  
ATOM    978  H   ASN A  65     -23.237  23.006  77.732  1.00  0.00           H  
ATOM    979  CA  ASN A  65     -22.620  21.010  77.029  1.00  0.00           C  
ATOM    980  HA  ASN A  65     -22.940  19.869  77.087  1.00  0.00           H  
ATOM    981  C   ASN A  65     -21.183  21.010  77.585  1.00  0.00           C  
ATOM    982  O   ASN A  65     -20.297  20.435  76.955  1.00  0.00           O  
ATOM    983  CB  ASN A  65     -22.683  21.367  75.542  1.00  0.00           C  
ATOM    984  HB2 ASN A  65     -21.971  20.679  74.870  1.00  0.00           H  
ATOM    985  HB3 ASN A  65     -22.479  22.527  75.384  1.00  0.00           H  
ATOM    986  CG  ASN A  65     -24.055  21.097  74.959  1.00  0.00           C  
ATOM    987  ND2 ASN A  65     -24.896  22.101  74.895  1.00  0.00           N  
ATOM    988 HD21 ASN A  65     -25.422  22.857  74.153  1.00  0.00           H  
ATOM    989 HD22 ASN A  65     -25.202  22.332  76.018  1.00  0.00           H  
ATOM    990  OD1 ASN A  65     -24.386  19.993  74.576  1.00  0.00           O  
ATOM    991  N   ASN A  66     -20.948  21.648  78.754  1.00  0.00           N  
ATOM    992  H   ASN A  66     -21.663  21.956  79.644  1.00  0.00           H  
ATOM    993  CA  ASN A  66     -19.617  21.746  79.368  1.00  0.00           C  
ATOM    994  HA  ASN A  66     -19.485  22.592  80.199  1.00  0.00           H  
ATOM    995  C   ASN A  66     -18.530  22.241  78.401  1.00  0.00           C  
ATOM    996  O   ASN A  66     -17.419  21.711  78.356  1.00  0.00           O  
ATOM    997  CB  ASN A  66     -19.266  20.426  80.086  1.00  0.00           C  
ATOM    998  HB2 ASN A  66     -19.381  19.329  79.633  1.00  0.00           H  
ATOM    999  HB3 ASN A  66     -18.114  20.565  80.393  1.00  0.00           H  
ATOM   1000  CG  ASN A  66     -19.656  20.393  81.551  1.00  0.00           C  
ATOM   1001  ND2 ASN A  66     -19.634  19.224  82.156  1.00  0.00           N  
ATOM   1002 HD21 ASN A  66     -18.613  18.616  82.052  1.00  0.00           H  
ATOM   1003 HD22 ASN A  66     -20.288  18.888  83.093  1.00  0.00           H  
ATOM   1004  OD1 ASN A  66     -19.929  21.384  82.183  1.00  0.00           O  
ATOM   1005  N   LEU A  67     -18.852  23.257  77.607  1.00  0.00           N  
ATOM   1006  H   LEU A  67     -19.497  24.020  78.236  1.00  0.00           H  
ATOM   1007  CA  LEU A  67     -17.889  23.873  76.696  1.00  0.00           C  
ATOM   1008  HA  LEU A  67     -17.308  22.834  76.631  1.00  0.00           H  
ATOM   1009  C   LEU A  67     -17.065  24.930  77.443  1.00  0.00           C  
ATOM   1010  O   LEU A  67     -17.631  25.726  78.190  1.00  0.00           O  
ATOM   1011  CB  LEU A  67     -18.621  24.480  75.495  1.00  0.00           C  
ATOM   1012  HB2 LEU A  67     -17.711  24.969  74.895  1.00  0.00           H  
ATOM   1013  HB3 LEU A  67     -19.236  25.457  75.764  1.00  0.00           H  
ATOM   1014  CG  LEU A  67     -19.362  23.451  74.622  1.00  0.00           C  
ATOM   1015  HG  LEU A  67     -20.060  22.804  75.333  1.00  0.00           H  
ATOM   1016  CD1 LEU A  67     -20.245  24.175  73.611  1.00  0.00           C  
ATOM   1017 HD11 LEU A  67     -21.160  23.611  73.080  1.00  0.00           H  
ATOM   1018 HD12 LEU A  67     -19.422  24.843  73.057  1.00  0.00           H  
ATOM   1019 HD13 LEU A  67     -20.988  24.743  74.354  1.00  0.00           H  
ATOM   1020  CD2 LEU A  67     -18.398  22.547  73.859  1.00  0.00           C  
ATOM   1021 HD21 LEU A  67     -18.348  22.124  72.746  1.00  0.00           H  
ATOM   1022 HD22 LEU A  67     -18.411  21.472  74.390  1.00  0.00           H  
ATOM   1023 HD23 LEU A  67     -17.288  23.010  73.903  1.00  0.00           H  
ATOM   1024  N   PRO A  68     -15.743  24.983  77.228  1.00  0.00           N  
ATOM   1025  CA  PRO A  68     -14.882  25.934  77.928  1.00  0.00           C  
ATOM   1026  HA  PRO A  68     -15.090  25.909  79.104  1.00  0.00           H  
ATOM   1027  C   PRO A  68     -15.180  27.392  77.571  1.00  0.00           C  
ATOM   1028  O   PRO A  68     -15.132  28.260  78.439  1.00  0.00           O  
ATOM   1029  CB  PRO A  68     -13.445  25.524  77.582  1.00  0.00           C  
ATOM   1030  HB2 PRO A  68     -12.687  26.414  77.333  1.00  0.00           H  
ATOM   1031  HB3 PRO A  68     -13.003  25.113  78.622  1.00  0.00           H  
ATOM   1032  CG  PRO A  68     -13.575  24.681  76.323  1.00  0.00           C  
ATOM   1033  HG2 PRO A  68     -12.507  24.127  76.433  1.00  0.00           H  
ATOM   1034  HG3 PRO A  68     -13.472  24.742  75.138  1.00  0.00           H  
ATOM   1035  CD  PRO A  68     -14.965  24.078  76.407  1.00  0.00           C  
ATOM   1036  HD2 PRO A  68     -15.508  23.571  75.474  1.00  0.00           H  
ATOM   1037  HD3 PRO A  68     -14.523  23.026  76.813  1.00  0.00           H  
ATOM   1038  N   THR A  69     -15.510  27.673  76.319  1.00  0.00           N  
ATOM   1039  H   THR A  69     -15.369  26.612  75.820  1.00  0.00           H  
ATOM   1040  CA  THR A  69     -15.908  29.011  75.855  1.00  0.00           C  
ATOM   1041  HA  THR A  69     -16.129  29.842  76.678  1.00  0.00           H  
ATOM   1042  C   THR A  69     -17.023  28.910  74.814  1.00  0.00           C  
ATOM   1043  O   THR A  69     -17.143  27.901  74.126  1.00  0.00           O  
ATOM   1044  CB  THR A  69     -14.732  29.800  75.253  1.00  0.00           C  
ATOM   1045  HB  THR A  69     -15.060  30.912  74.967  1.00  0.00           H  
ATOM   1046  CG2 THR A  69     -13.553  29.989  76.204  1.00  0.00           C  
ATOM   1047 HG21 THR A  69     -12.592  29.265  76.164  1.00  0.00           H  
ATOM   1048 HG22 THR A  69     -13.061  31.070  76.022  1.00  0.00           H  
ATOM   1049 HG23 THR A  69     -13.777  30.063  77.383  1.00  0.00           H  
ATOM   1050  OG1 THR A  69     -14.238  29.165  74.103  1.00  0.00           O  
ATOM   1051  HG1 THR A  69     -13.157  29.427  73.808  1.00  0.00           H  
ATOM   1052  N   ALA A  70     -17.781  29.982  74.637  1.00  0.00           N  
ATOM   1053  H   ALA A  70     -17.627  30.848  75.437  1.00  0.00           H  
ATOM   1054  CA  ALA A  70     -18.831  30.047  73.619  1.00  0.00           C  
ATOM   1055  HA  ALA A  70     -19.566  29.230  74.066  1.00  0.00           H  
ATOM   1056  C   ALA A  70     -18.295  29.980  72.176  1.00  0.00           C  
ATOM   1057  O   ALA A  70     -19.020  29.621  71.254  1.00  0.00           O  
ATOM   1058  CB  ALA A  70     -19.630  31.331  73.856  1.00  0.00           C  
ATOM   1059  HB1 ALA A  70     -18.996  32.109  74.530  1.00  0.00           H  
ATOM   1060  HB2 ALA A  70     -19.679  32.036  72.890  1.00  0.00           H  
ATOM   1061  HB3 ALA A  70     -20.660  31.328  74.462  1.00  0.00           H  
ATOM   1062  N   THR A  71     -17.019  30.282  71.979  1.00  0.00           N  
ATOM   1063  H   THR A  71     -16.486  31.027  72.734  1.00  0.00           H  
ATOM   1064  CA  THR A  71     -16.335  30.216  70.678  1.00  0.00           C  
ATOM   1065  HA  THR A  71     -17.033  30.409  69.734  1.00  0.00           H  
ATOM   1066  C   THR A  71     -15.564  28.911  70.462  1.00  0.00           C  
ATOM   1067  O   THR A  71     -14.921  28.738  69.426  1.00  0.00           O  
ATOM   1068  CB  THR A  71     -15.393  31.411  70.511  1.00  0.00           C  
ATOM   1069  HB  THR A  71     -14.867  31.421  69.437  1.00  0.00           H  
ATOM   1070  CG2 THR A  71     -16.158  32.733  70.475  1.00  0.00           C  
ATOM   1071 HG21 THR A  71     -16.005  33.280  69.415  1.00  0.00           H  
ATOM   1072 HG22 THR A  71     -17.304  32.914  70.761  1.00  0.00           H  
ATOM   1073 HG23 THR A  71     -15.576  33.421  71.273  1.00  0.00           H  
ATOM   1074  OG1 THR A  71     -14.497  31.479  71.596  1.00  0.00           O  
ATOM   1075  HG1 THR A  71     -13.424  31.745  71.342  1.00  0.00           H  
ATOM   1076  N   THR A  72     -15.598  28.015  71.426  1.00  0.00           N  
ATOM   1077  H   THR A  72     -15.574  28.543  72.477  1.00  0.00           H  
ATOM   1078  CA  THR A  72     -14.924  26.720  71.298  1.00  0.00           C  
ATOM   1079  HA  THR A  72     -13.783  27.059  71.188  1.00  0.00           H  
ATOM   1080  C   THR A  72     -15.559  25.927  70.168  1.00  0.00           C  
ATOM   1081  O   THR A  72     -16.771  25.720  70.160  1.00  0.00           O  
ATOM   1082  CB  THR A  72     -14.981  25.920  72.600  1.00  0.00           C  
ATOM   1083  HB  THR A  72     -16.082  25.477  72.660  1.00  0.00           H  
ATOM   1084  CG2 THR A  72     -14.187  24.617  72.529  1.00  0.00           C  
ATOM   1085 HG21 THR A  72     -14.578  23.630  73.084  1.00  0.00           H  
ATOM   1086 HG22 THR A  72     -13.084  25.003  72.818  1.00  0.00           H  
ATOM   1087 HG23 THR A  72     -13.845  24.097  71.502  1.00  0.00           H  
ATOM   1088  OG1 THR A  72     -14.395  26.670  73.638  1.00  0.00           O  
ATOM   1089  HG1 THR A  72     -15.108  27.244  74.317  1.00  0.00           H  
ATOM   1090  N   ARG A  73     -14.736  25.485  69.227  1.00  0.00           N  
ATOM   1091  H   ARG A  73     -13.600  25.826  69.310  1.00  0.00           H  
ATOM   1092  CA  ARG A  73     -15.204  24.598  68.162  1.00  0.00           C  
ATOM   1093  HA  ARG A  73     -15.989  25.337  67.669  1.00  0.00           H  
ATOM   1094  C   ARG A  73     -15.612  23.258  68.744  1.00  0.00           C  
ATOM   1095  O   ARG A  73     -14.810  22.591  69.396  1.00  0.00           O  
ATOM   1096  CB  ARG A  73     -14.141  24.407  67.076  1.00  0.00           C  
ATOM   1097  HB2 ARG A  73     -13.115  24.322  67.696  1.00  0.00           H  
ATOM   1098  HB3 ARG A  73     -14.063  23.360  66.495  1.00  0.00           H  
ATOM   1099  CG  ARG A  73     -14.189  25.529  66.038  1.00  0.00           C  
ATOM   1100  HG2 ARG A  73     -15.272  25.892  65.684  1.00  0.00           H  
ATOM   1101  HG3 ARG A  73     -13.698  26.516  66.513  1.00  0.00           H  
ATOM   1102  CD  ARG A  73     -13.204  25.234  64.907  1.00  0.00           C  
ATOM   1103  HD2 ARG A  73     -12.113  25.481  65.340  1.00  0.00           H  
ATOM   1104  HD3 ARG A  73     -13.139  24.156  64.392  1.00  0.00           H  
ATOM   1105  NE  ARG A  73     -13.303  26.234  63.835  1.00  0.00           N  
ATOM   1106  HE  ARG A  73     -13.964  27.217  63.926  1.00  0.00           H  
ATOM   1107  CZ  ARG A  73     -12.559  26.285  62.741  1.00  0.00           C  
ATOM   1108  NH1 ARG A  73     -11.614  25.412  62.517  1.00  0.00           N  
ATOM   1109 HH11 ARG A  73     -11.293  24.829  61.527  1.00  0.00           H  
ATOM   1110 HH12 ARG A  73     -10.701  25.476  63.283  1.00  0.00           H  
ATOM   1111  NH2 ARG A  73     -12.755  27.217  61.857  1.00  0.00           N  
ATOM   1112 HH21 ARG A  73     -11.745  27.534  61.305  1.00  0.00           H  
ATOM   1113 HH22 ARG A  73     -13.630  27.957  61.530  1.00  0.00           H  
ATOM   1114  N   ILE A  74     -16.839  22.898  68.468  1.00  0.00           N  
ATOM   1115  H   ILE A  74     -17.422  23.914  68.373  1.00  0.00           H  
ATOM   1116  CA  ILE A  74     -17.380  21.585  68.796  1.00  0.00           C  
ATOM   1117  HA  ILE A  74     -16.733  21.401  69.779  1.00  0.00           H  
ATOM   1118  C   ILE A  74     -17.007  20.646  67.644  1.00  0.00           C  
ATOM   1119  O   ILE A  74     -17.152  21.043  66.481  1.00  0.00           O  
ATOM   1120  CB  ILE A  74     -18.900  21.681  69.030  1.00  0.00           C  
ATOM   1121  HB  ILE A  74     -19.286  22.326  68.116  1.00  0.00           H  
ATOM   1122  CG1 ILE A  74     -19.236  22.766  70.084  1.00  0.00           C  
ATOM   1123 HG12 ILE A  74     -19.070  22.940  71.249  1.00  0.00           H  
ATOM   1124 HG13 ILE A  74     -18.174  23.312  70.039  1.00  0.00           H  
ATOM   1125  CG2 ILE A  74     -19.446  20.323  69.474  1.00  0.00           C  
ATOM   1126 HG21 ILE A  74     -19.331  19.498  68.623  1.00  0.00           H  
ATOM   1127 HG22 ILE A  74     -20.474  20.159  70.057  1.00  0.00           H  
ATOM   1128 HG23 ILE A  74     -18.861  20.292  70.525  1.00  0.00           H  
ATOM   1129  CD1 ILE A  74     -20.722  23.092  70.185  1.00  0.00           C  
ATOM   1130 HD11 ILE A  74     -20.886  24.079  70.838  1.00  0.00           H  
ATOM   1131 HD12 ILE A  74     -21.458  22.329  70.718  1.00  0.00           H  
ATOM   1132 HD13 ILE A  74     -21.039  23.669  69.183  1.00  0.00           H  
ATOM   1133  N   PRO A  75     -16.515  19.438  67.917  1.00  0.00           N  
ATOM   1134  CA  PRO A  75     -16.217  18.460  66.876  1.00  0.00           C  
ATOM   1135  HA  PRO A  75     -15.237  18.944  66.392  1.00  0.00           H  
ATOM   1136  C   PRO A  75     -17.422  18.208  65.971  1.00  0.00           C  
ATOM   1137  O   PRO A  75     -18.567  18.177  66.426  1.00  0.00           O  
ATOM   1138  CB  PRO A  75     -15.793  17.184  67.609  1.00  0.00           C  
ATOM   1139  HB2 PRO A  75     -14.996  16.737  66.830  1.00  0.00           H  
ATOM   1140  HB3 PRO A  75     -16.403  16.196  67.895  1.00  0.00           H  
ATOM   1141  CG  PRO A  75     -15.304  17.685  68.958  1.00  0.00           C  
ATOM   1142  HG2 PRO A  75     -14.141  17.484  68.718  1.00  0.00           H  
ATOM   1143  HG3 PRO A  75     -15.196  17.145  70.028  1.00  0.00           H  
ATOM   1144  CD  PRO A  75     -16.173  18.913  69.217  1.00  0.00           C  
ATOM   1145  HD2 PRO A  75     -15.290  19.546  69.719  1.00  0.00           H  
ATOM   1146  HD3 PRO A  75     -17.058  18.963  70.017  1.00  0.00           H  
ATOM   1147  N   THR A  76     -17.173  18.034  64.698  1.00  0.00           N  
ATOM   1148  H   THR A  76     -16.037  18.036  64.343  1.00  0.00           H  
ATOM   1149  CA  THR A  76     -18.223  17.763  63.711  1.00  0.00           C  
ATOM   1150  HA  THR A  76     -18.717  18.813  63.973  1.00  0.00           H  
ATOM   1151  C   THR A  76     -18.969  16.480  64.058  1.00  0.00           C  
ATOM   1152  O   THR A  76     -18.355  15.487  64.447  1.00  0.00           O  
ATOM   1153  CB  THR A  76     -17.653  17.665  62.286  1.00  0.00           C  
ATOM   1154  HB  THR A  76     -17.169  16.587  62.112  1.00  0.00           H  
ATOM   1155  CG2 THR A  76     -18.629  18.224  61.261  1.00  0.00           C  
ATOM   1156 HG21 THR A  76     -17.827  18.481  60.405  1.00  0.00           H  
ATOM   1157 HG22 THR A  76     -19.394  17.522  60.662  1.00  0.00           H  
ATOM   1158 HG23 THR A  76     -19.263  18.990  61.912  1.00  0.00           H  
ATOM   1159  OG1 THR A  76     -16.461  18.397  62.141  1.00  0.00           O  
ATOM   1160  HG1 THR A  76     -16.445  19.505  62.370  1.00  0.00           H  
ATOM   1161  N   ARG A  77     -20.296  16.496  63.901  1.00  0.00           N  
ATOM   1162  H   ARG A  77     -20.599  17.348  63.141  1.00  0.00           H  
ATOM   1163  CA  ARG A  77     -21.206  15.402  64.287  1.00  0.00           C  
ATOM   1164  HA  ARG A  77     -22.267  15.942  64.229  1.00  0.00           H  
ATOM   1165  C   ARG A  77     -21.242  15.080  65.788  1.00  0.00           C  
ATOM   1166  O   ARG A  77     -21.716  14.008  66.161  1.00  0.00           O  
ATOM   1167  CB  ARG A  77     -20.977  14.145  63.436  1.00  0.00           C  
ATOM   1168  HB2 ARG A  77     -20.858  12.947  63.325  1.00  0.00           H  
ATOM   1169  HB3 ARG A  77     -20.108  13.921  64.236  1.00  0.00           H  
ATOM   1170  CG  ARG A  77     -21.211  14.347  61.939  1.00  0.00           C  
ATOM   1171  HG2 ARG A  77     -21.668  14.810  60.921  1.00  0.00           H  
ATOM   1172  HG3 ARG A  77     -21.075  15.524  62.074  1.00  0.00           H  
ATOM   1173  CD  ARG A  77     -21.080  12.992  61.244  1.00  0.00           C  
ATOM   1174  HD2 ARG A  77     -19.907  12.780  61.151  1.00  0.00           H  
ATOM   1175  HD3 ARG A  77     -21.925  12.207  61.573  1.00  0.00           H  
ATOM   1176  NE  ARG A  77     -21.449  13.059  59.814  1.00  0.00           N  
ATOM   1177  HE  ARG A  77     -21.921  13.989  59.233  1.00  0.00           H  
ATOM   1178  CZ  ARG A  77     -21.467  12.042  58.964  1.00  0.00           C  
ATOM   1179  NH1 ARG A  77     -21.150  10.833  59.326  1.00  0.00           N  
ATOM   1180 HH11 ARG A  77     -19.991  10.763  59.591  1.00  0.00           H  
ATOM   1181 HH12 ARG A  77     -21.744   9.819  59.502  1.00  0.00           H  
ATOM   1182  NH2 ARG A  77     -21.804  12.234  57.725  1.00  0.00           N  
ATOM   1183 HH21 ARG A  77     -21.172  12.765  56.862  1.00  0.00           H  
ATOM   1184 HH22 ARG A  77     -22.687  11.731  57.094  1.00  0.00           H  
ATOM   1185  N   GLU A  78     -20.806  15.988  66.661  1.00  0.00           N  
ATOM   1186  H   GLU A  78     -20.165  16.943  66.425  1.00  0.00           H  
ATOM   1187  CA  GLU A  78     -21.182  15.913  68.074  1.00  0.00           C  
ATOM   1188  HA  GLU A  78     -21.113  14.739  68.273  1.00  0.00           H  
ATOM   1189  C   GLU A  78     -22.614  16.410  68.270  1.00  0.00           C  
ATOM   1190  O   GLU A  78     -23.037  17.395  67.661  1.00  0.00           O  
ATOM   1191  CB  GLU A  78     -20.198  16.664  68.984  1.00  0.00           C  
ATOM   1192  HB2 GLU A  78     -19.282  17.241  68.492  1.00  0.00           H  
ATOM   1193  HB3 GLU A  78     -20.955  17.386  69.561  1.00  0.00           H  
ATOM   1194  CG  GLU A  78     -19.328  15.708  69.803  1.00  0.00           C  
ATOM   1195  HG2 GLU A  78     -19.839  14.840  70.450  1.00  0.00           H  
ATOM   1196  HG3 GLU A  78     -18.462  15.164  69.179  1.00  0.00           H  
ATOM   1197  CD  GLU A  78     -18.501  16.387  70.904  1.00  0.00           C  
ATOM   1198  OE1 GLU A  78     -17.867  15.660  71.705  1.00  0.00           O  
ATOM   1199  OE2 GLU A  78     -18.520  17.626  71.020  1.00  0.00           O  
ATOM   1200  N   LEU A  79     -23.356  15.735  69.144  1.00  0.00           N  
ATOM   1201  H   LEU A  79     -22.806  15.197  70.051  1.00  0.00           H  
ATOM   1202  CA  LEU A  79     -24.702  16.141  69.516  1.00  0.00           C  
ATOM   1203  HA  LEU A  79     -25.044  16.705  68.526  1.00  0.00           H  
ATOM   1204  C   LEU A  79     -24.636  17.221  70.597  1.00  0.00           C  
ATOM   1205  O   LEU A  79     -24.079  17.007  71.671  1.00  0.00           O  
ATOM   1206  CB  LEU A  79     -25.494  14.905  69.970  1.00  0.00           C  
ATOM   1207  HB2 LEU A  79     -25.158  14.871  71.119  1.00  0.00           H  
ATOM   1208  HB3 LEU A  79     -25.039  13.938  69.437  1.00  0.00           H  
ATOM   1209  CG  LEU A  79     -27.000  15.183  70.108  1.00  0.00           C  
ATOM   1210  HG  LEU A  79     -27.157  16.130  70.812  1.00  0.00           H  
ATOM   1211  CD1 LEU A  79     -27.668  15.317  68.747  1.00  0.00           C  
ATOM   1212 HD11 LEU A  79     -27.739  16.507  68.662  1.00  0.00           H  
ATOM   1213 HD12 LEU A  79     -26.794  14.924  68.033  1.00  0.00           H  
ATOM   1214 HD13 LEU A  79     -28.679  14.803  68.363  1.00  0.00           H  
ATOM   1215  CD2 LEU A  79     -27.680  14.036  70.839  1.00  0.00           C  
ATOM   1216 HD21 LEU A  79     -26.720  13.351  71.106  1.00  0.00           H  
ATOM   1217 HD22 LEU A  79     -28.311  14.644  71.641  1.00  0.00           H  
ATOM   1218 HD23 LEU A  79     -27.978  13.064  70.210  1.00  0.00           H  
ATOM   1219  N   VAL A  80     -25.246  18.359  70.313  1.00  0.00           N  
ATOM   1220  H   VAL A  80     -25.712  18.871  69.375  1.00  0.00           H  
ATOM   1221  CA  VAL A  80     -25.336  19.497  71.226  1.00  0.00           C  
ATOM   1222  HA  VAL A  80     -24.561  19.192  72.078  1.00  0.00           H  
ATOM   1223  C   VAL A  80     -26.750  19.573  71.783  1.00  0.00           C  
ATOM   1224  O   VAL A  80     -27.720  19.541  71.030  1.00  0.00           O  
ATOM   1225  CB  VAL A  80     -24.924  20.797  70.522  1.00  0.00           C  
ATOM   1226  HB  VAL A  80     -25.677  21.178  69.682  1.00  0.00           H  
ATOM   1227  CG1 VAL A  80     -24.869  21.965  71.502  1.00  0.00           C  
ATOM   1228 HG11 VAL A  80     -23.789  22.470  71.366  1.00  0.00           H  
ATOM   1229 HG12 VAL A  80     -24.802  21.468  72.577  1.00  0.00           H  
ATOM   1230 HG13 VAL A  80     -25.730  22.745  71.249  1.00  0.00           H  
ATOM   1231  CG2 VAL A  80     -23.541  20.675  69.880  1.00  0.00           C  
ATOM   1232 HG21 VAL A  80     -23.337  19.520  70.091  1.00  0.00           H  
ATOM   1233 HG22 VAL A  80     -22.348  20.782  70.079  1.00  0.00           H  
ATOM   1234 HG23 VAL A  80     -23.703  21.227  68.840  1.00  0.00           H  
ATOM   1235  N   VAL A  81     -26.868  19.693  73.098  1.00  0.00           N  
ATOM   1236  H   VAL A  81     -25.971  19.617  73.853  1.00  0.00           H  
ATOM   1237  CA  VAL A  81     -28.151  19.923  73.776  1.00  0.00           C  
ATOM   1238  HA  VAL A  81     -28.938  19.304  73.135  1.00  0.00           H  
ATOM   1239  C   VAL A  81     -28.356  21.421  73.948  1.00  0.00           C  
ATOM   1240  O   VAL A  81     -27.472  22.126  74.430  1.00  0.00           O  
ATOM   1241  CB  VAL A  81     -28.228  19.193  75.124  1.00  0.00           C  
ATOM   1242  HB  VAL A  81     -27.323  19.670  75.728  1.00  0.00           H  
ATOM   1243  CG1 VAL A  81     -29.592  19.398  75.786  1.00  0.00           C  
ATOM   1244 HG11 VAL A  81     -29.540  20.538  76.141  1.00  0.00           H  
ATOM   1245 HG12 VAL A  81     -30.655  19.293  75.254  1.00  0.00           H  
ATOM   1246 HG13 VAL A  81     -29.335  18.615  76.655  1.00  0.00           H  
ATOM   1247  CG2 VAL A  81     -28.026  17.689  74.946  1.00  0.00           C  
ATOM   1248 HG21 VAL A  81     -27.226  17.485  74.079  1.00  0.00           H  
ATOM   1249 HG22 VAL A  81     -29.014  17.017  74.927  1.00  0.00           H  
ATOM   1250 HG23 VAL A  81     -27.445  17.505  75.983  1.00  0.00           H  
ATOM   1251  N   ILE A  82     -29.528  21.892  73.553  1.00  0.00           N  
ATOM   1252  H   ILE A  82     -30.512  21.287  73.804  1.00  0.00           H  
ATOM   1253  CA  ILE A  82     -29.840  23.315  73.473  1.00  0.00           C  
ATOM   1254  HA  ILE A  82     -28.808  23.797  73.799  1.00  0.00           H  
ATOM   1255  C   ILE A  82     -31.152  23.581  74.208  1.00  0.00           C  
ATOM   1256  O   ILE A  82     -32.189  23.061  73.804  1.00  0.00           O  
ATOM   1257  CB  ILE A  82     -29.926  23.743  71.996  1.00  0.00           C  
ATOM   1258  HB  ILE A  82     -30.821  23.188  71.452  1.00  0.00           H  
ATOM   1259  CG1 ILE A  82     -28.591  23.502  71.257  1.00  0.00           C  
ATOM   1260 HG12 ILE A  82     -27.880  24.403  71.577  1.00  0.00           H  
ATOM   1261 HG13 ILE A  82     -28.043  22.461  71.467  1.00  0.00           H  
ATOM   1262  CG2 ILE A  82     -30.331  25.221  71.888  1.00  0.00           C  
ATOM   1263 HG21 ILE A  82     -29.844  25.757  72.838  1.00  0.00           H  
ATOM   1264 HG22 ILE A  82     -31.511  25.385  72.024  1.00  0.00           H  
ATOM   1265 HG23 ILE A  82     -30.120  25.671  70.808  1.00  0.00           H  
ATOM   1266  CD1 ILE A  82     -28.790  23.304  69.767  1.00  0.00           C  
ATOM   1267 HD11 ILE A  82     -27.659  23.131  69.415  1.00  0.00           H  
ATOM   1268 HD12 ILE A  82     -29.779  22.675  69.523  1.00  0.00           H  
ATOM   1269 HD13 ILE A  82     -29.089  24.444  69.569  1.00  0.00           H  
ATOM   1270  N   PRO A  83     -31.139  24.392  75.267  1.00  0.00           N  
ATOM   1271  CA  PRO A  83     -32.372  24.808  75.907  1.00  0.00           C  
ATOM   1272  HA  PRO A  83     -32.915  23.776  76.117  1.00  0.00           H  
ATOM   1273  C   PRO A  83     -33.070  25.880  75.071  1.00  0.00           C  
ATOM   1274  O   PRO A  83     -32.449  26.850  74.637  1.00  0.00           O  
ATOM   1275  CB  PRO A  83     -31.951  25.317  77.280  1.00  0.00           C  
ATOM   1276  HB2 PRO A  83     -32.018  25.832  78.357  1.00  0.00           H  
ATOM   1277  HB3 PRO A  83     -33.110  25.097  77.526  1.00  0.00           H  
ATOM   1278  CG  PRO A  83     -30.560  25.872  77.022  1.00  0.00           C  
ATOM   1279  HG2 PRO A  83     -30.854  26.937  76.565  1.00  0.00           H  
ATOM   1280  HG3 PRO A  83     -29.874  25.750  77.975  1.00  0.00           H  
ATOM   1281  CD  PRO A  83     -29.998  24.996  75.909  1.00  0.00           C  
ATOM   1282  HD2 PRO A  83     -29.101  25.748  75.666  1.00  0.00           H  
ATOM   1283  HD3 PRO A  83     -29.330  24.004  75.946  1.00  0.00           H  
ATOM   1284  N   ALA A  84     -34.373  25.731  74.896  1.00  0.00           N  
ATOM   1285  H   ALA A  84     -34.876  25.446  75.931  1.00  0.00           H  
ATOM   1286  CA  ALA A  84     -35.202  26.673  74.166  1.00  0.00           C  
ATOM   1287  HA  ALA A  84     -34.637  27.715  74.277  1.00  0.00           H  
ATOM   1288  C   ALA A  84     -36.524  26.904  74.897  1.00  0.00           C  
ATOM   1289  O   ALA A  84     -37.126  25.981  75.444  1.00  0.00           O  
ATOM   1290  CB  ALA A  84     -35.417  26.147  72.746  1.00  0.00           C  
ATOM   1291  HB1 ALA A  84     -34.291  25.869  72.465  1.00  0.00           H  
ATOM   1292  HB2 ALA A  84     -36.176  25.228  72.780  1.00  0.00           H  
ATOM   1293  HB3 ALA A  84     -35.903  27.097  72.213  1.00  0.00           H  
ATOM   1294  N   ASN A  85     -36.997  28.151  74.888  1.00  0.00           N  
ATOM   1295  H   ASN A  85     -36.297  29.087  74.681  1.00  0.00           H  
ATOM   1296  CA  ASN A  85     -38.341  28.428  75.376  1.00  0.00           C  
ATOM   1297  HA  ASN A  85     -38.231  27.861  76.412  1.00  0.00           H  
ATOM   1298  C   ASN A  85     -39.366  28.059  74.311  1.00  0.00           C  
ATOM   1299  O   ASN A  85     -39.352  28.606  73.211  1.00  0.00           O  
ATOM   1300  CB  ASN A  85     -38.464  29.887  75.830  1.00  0.00           C  
ATOM   1301  HB2 ASN A  85     -37.562  30.588  75.473  1.00  0.00           H  
ATOM   1302  HB3 ASN A  85     -39.498  30.411  75.535  1.00  0.00           H  
ATOM   1303  CG  ASN A  85     -38.275  30.062  77.325  1.00  0.00           C  
ATOM   1304  ND2 ASN A  85     -38.110  31.287  77.769  1.00  0.00           N  
ATOM   1305 HD21 ASN A  85     -37.296  31.459  78.622  1.00  0.00           H  
ATOM   1306 HD22 ASN A  85     -38.705  32.269  77.455  1.00  0.00           H  
ATOM   1307  OD1 ASN A  85     -38.310  29.143  78.114  1.00  0.00           O  
ATOM   1308  N   CYS A  86     -40.257  27.175  74.681  1.00  0.00           N  
ATOM   1309  H   CYS A  86     -40.291  27.189  75.855  1.00  0.00           H  
ATOM   1310  CA  CYS A  86     -41.346  26.748  73.822  1.00  0.00           C  
ATOM   1311  HA  CYS A  86     -41.006  26.940  72.699  1.00  0.00           H  
ATOM   1312  C   CYS A  86     -42.625  27.475  74.223  1.00  0.00           C  
ATOM   1313  O   CYS A  86     -42.976  27.503  75.400  1.00  0.00           O  
ATOM   1314  CB  CYS A  86     -41.485  25.232  73.938  1.00  0.00           C  
ATOM   1315  HB2 CYS A  86     -41.910  25.151  75.053  1.00  0.00           H  
ATOM   1316  HB3 CYS A  86     -41.129  24.097  73.976  1.00  0.00           H  
ATOM   1317  SG  CYS A  86     -42.478  24.548  72.598  1.00  0.00           S  
ATOM   1318  N   SER A  87     -43.317  28.061  73.255  1.00  0.00           N  
ATOM   1319  H   SER A  87     -42.710  28.622  72.406  1.00  0.00           H  
ATOM   1320  CA  SER A  87     -44.552  28.795  73.500  1.00  0.00           C  
ATOM   1321  HA  SER A  87     -44.912  28.524  74.592  1.00  0.00           H  
ATOM   1322  C   SER A  87     -45.602  28.504  72.442  1.00  0.00           C  
ATOM   1323  O   SER A  87     -45.291  28.295  71.273  1.00  0.00           O  
ATOM   1324  CB  SER A  87     -44.276  30.296  73.606  1.00  0.00           C  
ATOM   1325  HB2 SER A  87     -45.193  31.029  73.848  1.00  0.00           H  
ATOM   1326  HB3 SER A  87     -43.439  30.539  74.425  1.00  0.00           H  
ATOM   1327  OG  SER A  87     -43.728  30.805  72.413  1.00  0.00           O  
ATOM   1328  HG  SER A  87     -43.023  31.721  72.565  1.00  0.00           H  
ATOM   1329  N   CYS A  88     -46.854  28.529  72.878  1.00  0.00           N  
ATOM   1330  H   CYS A  88     -46.989  29.442  73.630  1.00  0.00           H  
ATOM   1331  CA  CYS A  88     -47.987  28.451  71.970  1.00  0.00           C  
ATOM   1332  HA  CYS A  88     -47.883  27.621  71.130  1.00  0.00           H  
ATOM   1333  C   CYS A  88     -48.283  29.850  71.426  1.00  0.00           C  
ATOM   1334  O   CYS A  88     -48.702  30.740  72.164  1.00  0.00           O  
ATOM   1335  CB  CYS A  88     -49.179  27.844  72.706  1.00  0.00           C  
ATOM   1336  HB2 CYS A  88     -49.258  28.557  73.664  1.00  0.00           H  
ATOM   1337  HB3 CYS A  88     -49.999  27.143  73.228  1.00  0.00           H  
ATOM   1338  SG  CYS A  88     -50.545  27.494  71.574  1.00  0.00           S  
ATOM   1339  N   SER A  89     -48.044  30.051  70.145  1.00  0.00           N  
ATOM   1340  H   SER A  89     -47.232  29.264  69.803  1.00  0.00           H  
ATOM   1341  CA  SER A  89     -48.260  31.334  69.483  1.00  0.00           C  
ATOM   1342  HA  SER A  89     -48.171  32.151  70.348  1.00  0.00           H  
ATOM   1343  C   SER A  89     -49.577  31.335  68.716  1.00  0.00           C  
ATOM   1344  O   SER A  89     -49.901  30.387  68.007  1.00  0.00           O  
ATOM   1345  CB  SER A  89     -47.083  31.648  68.557  1.00  0.00           C  
ATOM   1346  HB2 SER A  89     -46.488  30.669  68.226  1.00  0.00           H  
ATOM   1347  HB3 SER A  89     -46.053  32.094  68.996  1.00  0.00           H  
ATOM   1348  OG  SER A  89     -47.354  32.828  67.825  1.00  0.00           O  
ATOM   1349  HG  SER A  89     -47.262  33.811  68.379  1.00  0.00           H  
ATOM   1350  N   SER A  90     -50.305  32.439  68.796  1.00  0.00           N  
ATOM   1351  H   SER A  90     -50.161  33.182  69.713  1.00  0.00           H  
ATOM   1352  CA  SER A  90     -51.500  32.643  67.972  1.00  0.00           C  
ATOM   1353  HA  SER A  90     -52.220  31.751  68.312  1.00  0.00           H  
ATOM   1354  C   SER A  90     -51.171  32.697  66.479  1.00  0.00           C  
ATOM   1355  O   SER A  90     -51.967  32.254  65.661  1.00  0.00           O  
ATOM   1356  CB  SER A  90     -52.204  33.934  68.392  1.00  0.00           C  
ATOM   1357  HB2 SER A  90     -52.974  34.443  69.161  1.00  0.00           H  
ATOM   1358  HB3 SER A  90     -53.147  33.321  67.949  1.00  0.00           H  
ATOM   1359  OG  SER A  90     -51.296  35.020  68.372  1.00  0.00           O  
ATOM   1360  HG  SER A  90     -51.209  35.552  69.392  1.00  0.00           H  
ATOM   1361  N   SER A  91     -49.991  33.196  66.133  1.00  0.00           N  
ATOM   1362  H   SER A  91     -49.493  34.008  66.842  1.00  0.00           H  
ATOM   1363  CA  SER A  91     -49.535  33.240  64.741  1.00  0.00           C  
ATOM   1364  HA  SER A  91     -50.390  33.836  64.157  1.00  0.00           H  
ATOM   1365  C   SER A  91     -49.234  31.860  64.154  1.00  0.00           C  
ATOM   1366  O   SER A  91     -49.243  31.712  62.936  1.00  0.00           O  
ATOM   1367  CB  SER A  91     -48.291  34.121  64.612  1.00  0.00           C  
ATOM   1368  HB2 SER A  91     -48.537  35.205  65.063  1.00  0.00           H  
ATOM   1369  HB3 SER A  91     -48.158  34.370  63.446  1.00  0.00           H  
ATOM   1370  OG  SER A  91     -47.231  33.642  65.403  1.00  0.00           O  
ATOM   1371  HG  SER A  91     -46.309  34.335  65.430  1.00  0.00           H  
ATOM   1372  N   SER A  92     -48.996  30.876  64.989  1.00  0.00           N  
ATOM   1373  H   SER A  92     -48.659  31.209  66.071  1.00  0.00           H  
ATOM   1374  CA  SER A  92     -48.726  29.504  64.542  1.00  0.00           C  
ATOM   1375  HA  SER A  92     -48.170  29.609  63.496  1.00  0.00           H  
ATOM   1376  C   SER A  92     -49.988  28.695  64.241  1.00  0.00           C  
ATOM   1377  O   SER A  92     -49.895  27.541  63.841  1.00  0.00           O  
ATOM   1378  CB  SER A  92     -47.864  28.771  65.572  1.00  0.00           C  
ATOM   1379  HB2 SER A  92     -47.353  27.738  65.262  1.00  0.00           H  
ATOM   1380  HB3 SER A  92     -47.141  29.678  65.850  1.00  0.00           H  
ATOM   1381  OG  SER A  92     -48.602  28.456  66.729  1.00  0.00           O  
ATOM   1382  HG  SER A  92     -48.036  28.592  67.720  1.00  0.00           H  
ATOM   1383  N   GLY A  93     -51.153  29.256  64.459  1.00  0.00           N  
ATOM   1384  H   GLY A  93     -51.429  30.321  64.894  1.00  0.00           H  
ATOM   1385  CA  GLY A  93     -52.401  28.509  64.289  1.00  0.00           C  
ATOM   1386  HA2 GLY A  93     -53.590  28.308  64.227  1.00  0.00           H  
ATOM   1387  HA3 GLY A  93     -52.567  28.995  63.199  1.00  0.00           H  
ATOM   1388  C   GLY A  93     -52.677  27.487  65.402  1.00  0.00           C  
ATOM   1389  O   GLY A  93     -53.409  26.529  65.186  1.00  0.00           O  
ATOM   1390  N   GLY A  94     -52.091  27.693  66.589  1.00  0.00           N  
ATOM   1391  H   GLY A  94     -51.512  28.653  66.976  1.00  0.00           H  
ATOM   1392  CA  GLY A  94     -52.316  26.820  67.745  1.00  0.00           C  
ATOM   1393  HA2 GLY A  94     -52.811  26.419  68.769  1.00  0.00           H  
ATOM   1394  HA3 GLY A  94     -53.213  27.604  67.970  1.00  0.00           H  
ATOM   1395  C   GLY A  94     -51.280  25.709  67.922  1.00  0.00           C  
ATOM   1396  O   GLY A  94     -51.555  24.709  68.582  1.00  0.00           O  
ATOM   1397  N   PHE A  95     -50.093  25.899  67.355  1.00  0.00           N  
ATOM   1398  H   PHE A  95     -49.853  26.845  66.697  1.00  0.00           H  
ATOM   1399  CA  PHE A  95     -48.961  24.992  67.530  1.00  0.00           C  
ATOM   1400  HA  PHE A  95     -49.489  24.153  68.182  1.00  0.00           H  
ATOM   1401  C   PHE A  95     -47.914  25.572  68.484  1.00  0.00           C  
ATOM   1402  O   PHE A  95     -47.695  26.785  68.534  1.00  0.00           O  
ATOM   1403  CB  PHE A  95     -48.354  24.651  66.168  1.00  0.00           C  
ATOM   1404  HB2 PHE A  95     -47.760  25.204  65.287  1.00  0.00           H  
ATOM   1405  HB3 PHE A  95     -47.320  24.202  66.561  1.00  0.00           H  
ATOM   1406  CG  PHE A  95     -49.327  23.990  65.216  1.00  0.00           C  
ATOM   1407  CD1 PHE A  95     -49.718  22.657  65.420  1.00  0.00           C  
ATOM   1408  HD1 PHE A  95     -49.167  22.077  66.286  1.00  0.00           H  
ATOM   1409  CD2 PHE A  95     -49.868  24.708  64.137  1.00  0.00           C  
ATOM   1410  HD2 PHE A  95     -49.415  25.783  63.983  1.00  0.00           H  
ATOM   1411  CE1 PHE A  95     -50.638  22.044  64.556  1.00  0.00           C  
ATOM   1412  HE1 PHE A  95     -50.917  20.907  64.720  1.00  0.00           H  
ATOM   1413  CE2 PHE A  95     -50.790  24.096  63.268  1.00  0.00           C  
ATOM   1414  HE2 PHE A  95     -51.206  24.818  62.419  1.00  0.00           H  
ATOM   1415  CZ  PHE A  95     -51.174  22.764  63.481  1.00  0.00           C  
ATOM   1416  HZ  PHE A  95     -52.330  22.635  63.235  1.00  0.00           H  
ATOM   1417  N   TYR A  96     -47.255  24.693  69.228  1.00  0.00           N  
ATOM   1418  H   TYR A  96     -47.398  23.585  69.599  1.00  0.00           H  
ATOM   1419  CA  TYR A  96     -46.055  25.051  69.966  1.00  0.00           C  
ATOM   1420  HA  TYR A  96     -46.352  25.982  70.636  1.00  0.00           H  
ATOM   1421  C   TYR A  96     -44.902  25.326  69.013  1.00  0.00           C  
ATOM   1422  O   TYR A  96     -44.672  24.569  68.075  1.00  0.00           O  
ATOM   1423  CB  TYR A  96     -45.665  23.938  70.938  1.00  0.00           C  
ATOM   1424  HB2 TYR A  96     -44.502  24.214  70.973  1.00  0.00           H  
ATOM   1425  HB3 TYR A  96     -45.394  22.775  70.995  1.00  0.00           H  
ATOM   1426  CG  TYR A  96     -46.500  23.885  72.195  1.00  0.00           C  
ATOM   1427  CD1 TYR A  96     -46.474  24.961  73.100  1.00  0.00           C  
ATOM   1428  HD1 TYR A  96     -45.528  25.664  73.217  1.00  0.00           H  
ATOM   1429  CD2 TYR A  96     -47.265  22.741  72.494  1.00  0.00           C  
ATOM   1430  HD2 TYR A  96     -47.301  21.787  71.795  1.00  0.00           H  
ATOM   1431  CE1 TYR A  96     -47.213  24.905  74.289  1.00  0.00           C  
ATOM   1432  HE1 TYR A  96     -47.109  25.840  75.004  1.00  0.00           H  
ATOM   1433  CE2 TYR A  96     -48.006  22.678  73.682  1.00  0.00           C  
ATOM   1434  HE2 TYR A  96     -47.927  21.676  74.316  1.00  0.00           H  
ATOM   1435  CZ  TYR A  96     -47.980  23.762  74.579  1.00  0.00           C  
ATOM   1436  OH  TYR A  96     -48.698  23.706  75.741  1.00  0.00           O  
ATOM   1437  HH  TYR A  96     -48.138  23.394  76.674  1.00  0.00           H  
ATOM   1438  N   GLN A  97     -44.142  26.376  69.290  1.00  0.00           N  
ATOM   1439  H   GLN A  97     -44.163  27.070  70.241  1.00  0.00           H  
ATOM   1440  CA  GLN A  97     -42.916  26.659  68.548  1.00  0.00           C  
ATOM   1441  HA  GLN A  97     -42.413  25.616  68.816  1.00  0.00           H  
ATOM   1442  C   GLN A  97     -41.958  27.548  69.342  1.00  0.00           C  
ATOM   1443  O   GLN A  97     -42.365  28.313  70.222  1.00  0.00           O  
ATOM   1444  CB  GLN A  97     -43.255  27.262  67.176  1.00  0.00           C  
ATOM   1445  HB2 GLN A  97     -43.254  26.208  66.596  1.00  0.00           H  
ATOM   1446  HB3 GLN A  97     -42.644  27.706  66.245  1.00  0.00           H  
ATOM   1447  CG  GLN A  97     -43.925  28.640  67.233  1.00  0.00           C  
ATOM   1448  HG2 GLN A  97     -44.901  28.649  67.915  1.00  0.00           H  
ATOM   1449  HG3 GLN A  97     -43.084  29.400  67.607  1.00  0.00           H  
ATOM   1450  CD  GLN A  97     -44.390  29.110  65.855  1.00  0.00           C  
ATOM   1451  NE2 GLN A  97     -44.434  30.398  65.620  1.00  0.00           N  
ATOM   1452 HE21 GLN A  97     -44.667  31.175  64.754  1.00  0.00           H  
ATOM   1453 HE22 GLN A  97     -44.337  31.112  66.569  1.00  0.00           H  
ATOM   1454  OE1 GLN A  97     -44.735  28.339  64.984  1.00  0.00           O  
ATOM   1455  N   HIS A  98     -40.690  27.459  68.981  1.00  0.00           N  
ATOM   1456  H   HIS A  98     -40.211  26.531  68.432  1.00  0.00           H  
ATOM   1457  CA  HIS A  98     -39.669  28.438  69.310  1.00  0.00           C  
ATOM   1458  HA  HIS A  98     -40.084  29.192  70.133  1.00  0.00           H  
ATOM   1459  C   HIS A  98     -39.250  29.139  68.022  1.00  0.00           C  
ATOM   1460  O   HIS A  98     -38.877  28.475  67.056  1.00  0.00           O  
ATOM   1461  CB  HIS A  98     -38.495  27.751  70.005  1.00  0.00           C  
ATOM   1462  HB2 HIS A  98     -37.675  26.939  70.337  1.00  0.00           H  
ATOM   1463  HB3 HIS A  98     -39.226  26.876  70.389  1.00  0.00           H  
ATOM   1464  CG  HIS A  98     -37.422  28.724  70.387  1.00  0.00           C  
ATOM   1465  CD2 HIS A  98     -36.238  28.939  69.737  1.00  0.00           C  
ATOM   1466  HD2 HIS A  98     -35.236  28.366  69.486  1.00  0.00           H  
ATOM   1467  ND1 HIS A  98     -37.490  29.633  71.426  1.00  0.00           N  
ATOM   1468  HD1 HIS A  98     -38.094  30.156  72.305  1.00  0.00           H  
ATOM   1469  CE1 HIS A  98     -36.367  30.365  71.391  1.00  0.00           C  
ATOM   1470  HE1 HIS A  98     -35.978  31.232  72.104  1.00  0.00           H  
ATOM   1471  NE2 HIS A  98     -35.588  29.972  70.388  1.00  0.00           N  
ATOM   1472  N   ASN A  99     -39.330  30.461  67.974  1.00  0.00           N  
ATOM   1473  H   ASN A  99     -39.490  31.114  68.954  1.00  0.00           H  
ATOM   1474  CA  ASN A  99     -39.075  31.199  66.744  1.00  0.00           C  
ATOM   1475  HA  ASN A  99     -39.526  30.787  65.725  1.00  0.00           H  
ATOM   1476  C   ASN A  99     -37.595  31.545  66.604  1.00  0.00           C  
ATOM   1477  O   ASN A  99     -37.033  32.241  67.448  1.00  0.00           O  
ATOM   1478  CB  ASN A  99     -39.954  32.458  66.703  1.00  0.00           C  
ATOM   1479  HB2 ASN A  99     -39.707  33.389  66.007  1.00  0.00           H  
ATOM   1480  HB3 ASN A  99     -39.827  33.014  67.761  1.00  0.00           H  
ATOM   1481  CG  ASN A  99     -41.432  32.153  66.500  1.00  0.00           C  
ATOM   1482  ND2 ASN A  99     -42.294  33.079  66.863  1.00  0.00           N  
ATOM   1483 HD21 ASN A  99     -42.617  33.224  68.001  1.00  0.00           H  
ATOM   1484 HD22 ASN A  99     -42.435  34.080  66.231  1.00  0.00           H  
ATOM   1485  OD1 ASN A  99     -41.833  31.124  66.013  1.00  0.00           O  
ATOM   1486  N   ALA A 100     -37.007  31.134  65.499  1.00  0.00           N  
ATOM   1487  H   ALA A 100     -37.167  29.997  65.226  1.00  0.00           H  
ATOM   1488  CA  ALA A 100     -35.710  31.592  65.031  1.00  0.00           C  
ATOM   1489  HA  ALA A 100     -35.431  32.505  65.741  1.00  0.00           H  
ATOM   1490  C   ALA A 100     -35.874  32.418  63.750  1.00  0.00           C  
ATOM   1491  O   ALA A 100     -36.923  32.414  63.105  1.00  0.00           O  
ATOM   1492  CB  ALA A 100     -34.792  30.381  64.846  1.00  0.00           C  
ATOM   1493  HB1 ALA A 100     -33.787  31.015  64.698  1.00  0.00           H  
ATOM   1494  HB2 ALA A 100     -34.936  29.664  63.906  1.00  0.00           H  
ATOM   1495  HB3 ALA A 100     -34.960  29.887  65.919  1.00  0.00           H  
ATOM   1496  N   THR A 101     -34.825  33.148  63.387  1.00  0.00           N  
ATOM   1497  H   THR A 101     -34.013  33.273  64.245  1.00  0.00           H  
ATOM   1498  CA  THR A 101     -34.764  33.894  62.125  1.00  0.00           C  
ATOM   1499  HA  THR A 101     -35.773  33.698  61.538  1.00  0.00           H  
ATOM   1500  C   THR A 101     -33.551  33.462  61.326  1.00  0.00           C  
ATOM   1501  O   THR A 101     -32.441  33.423  61.853  1.00  0.00           O  
ATOM   1502  CB  THR A 101     -34.758  35.420  62.324  1.00  0.00           C  
ATOM   1503  HB  THR A 101     -34.108  36.090  61.578  1.00  0.00           H  
ATOM   1504  CG2 THR A 101     -36.164  36.000  62.289  1.00  0.00           C  
ATOM   1505 HG21 THR A 101     -36.641  36.589  61.292  1.00  0.00           H  
ATOM   1506 HG22 THR A 101     -36.019  36.953  62.999  1.00  0.00           H  
ATOM   1507 HG23 THR A 101     -36.988  35.435  62.927  1.00  0.00           H  
ATOM   1508  OG1 THR A 101     -34.178  35.801  63.547  1.00  0.00           O  
ATOM   1509  HG1 THR A 101     -33.093  35.538  63.747  1.00  0.00           H  
ATOM   1510  N   TYR A 102     -33.765  33.169  60.061  1.00  0.00           N  
ATOM   1511  H   TYR A 102     -34.433  34.051  59.636  1.00  0.00           H  
ATOM   1512  CA  TYR A 102     -32.713  32.799  59.122  1.00  0.00           C  
ATOM   1513  HA  TYR A 102     -31.739  32.815  59.806  1.00  0.00           H  
ATOM   1514  C   TYR A 102     -32.625  33.829  58.007  1.00  0.00           C  
ATOM   1515  O   TYR A 102     -33.635  34.191  57.411  1.00  0.00           O  
ATOM   1516  CB  TYR A 102     -32.980  31.402  58.569  1.00  0.00           C  
ATOM   1517  HB2 TYR A 102     -34.175  31.398  58.502  1.00  0.00           H  
ATOM   1518  HB3 TYR A 102     -32.843  30.377  59.151  1.00  0.00           H  
ATOM   1519  CG  TYR A 102     -31.874  30.915  57.661  1.00  0.00           C  
ATOM   1520  CD1 TYR A 102     -32.071  30.823  56.269  1.00  0.00           C  
ATOM   1521  HD1 TYR A 102     -32.947  31.480  55.826  1.00  0.00           H  
ATOM   1522  CD2 TYR A 102     -30.624  30.570  58.206  1.00  0.00           C  
ATOM   1523  HD2 TYR A 102     -30.163  31.068  59.179  1.00  0.00           H  
ATOM   1524  CE1 TYR A 102     -31.035  30.374  55.436  1.00  0.00           C  
ATOM   1525  HE1 TYR A 102     -30.836  30.449  54.275  1.00  0.00           H  
ATOM   1526  CE2 TYR A 102     -29.584  30.125  57.378  1.00  0.00           C  
ATOM   1527  HE2 TYR A 102     -28.493  30.193  57.835  1.00  0.00           H  
ATOM   1528  CZ  TYR A 102     -29.792  30.020  55.993  1.00  0.00           C  
ATOM   1529  OH  TYR A 102     -28.772  29.572  55.194  1.00  0.00           O  
ATOM   1530  HH  TYR A 102     -27.777  30.158  55.266  1.00  0.00           H  
ATOM   1531  N   ASN A 103     -31.429  34.308  57.752  1.00  0.00           N  
ATOM   1532  H   ASN A 103     -30.517  33.943  58.423  1.00  0.00           H  
ATOM   1533  CA  ASN A 103     -31.175  35.190  56.624  1.00  0.00           C  
ATOM   1534  HA  ASN A 103     -32.066  35.968  56.683  1.00  0.00           H  
ATOM   1535  C   ASN A 103     -30.686  34.343  55.447  1.00  0.00           C  
ATOM   1536  O   ASN A 103     -29.650  33.689  55.563  1.00  0.00           O  
ATOM   1537  CB  ASN A 103     -30.182  36.278  57.058  1.00  0.00           C  
ATOM   1538  HB2 ASN A 103     -29.048  36.549  57.369  1.00  0.00           H  
ATOM   1539  HB3 ASN A 103     -30.168  35.956  58.221  1.00  0.00           H  
ATOM   1540  CG  ASN A 103     -30.077  37.414  56.049  1.00  0.00           C  
ATOM   1541  ND2 ASN A 103     -29.603  38.563  56.478  1.00  0.00           N  
ATOM   1542 HD21 ASN A 103     -28.494  38.749  56.880  1.00  0.00           H  
ATOM   1543 HD22 ASN A 103     -30.080  39.649  56.358  1.00  0.00           H  
ATOM   1544  OD1 ASN A 103     -30.409  37.323  54.888  1.00  0.00           O  
ATOM   1545  N   LEU A 104     -31.439  34.371  54.349  1.00  0.00           N  
ATOM   1546  H   LEU A 104     -31.948  35.430  54.241  1.00  0.00           H  
ATOM   1547  CA  LEU A 104     -31.069  33.652  53.136  1.00  0.00           C  
ATOM   1548  HA  LEU A 104     -30.896  32.531  53.474  1.00  0.00           H  
ATOM   1549  C   LEU A 104     -29.718  34.151  52.624  1.00  0.00           C  
ATOM   1550  O   LEU A 104     -29.549  35.333  52.318  1.00  0.00           O  
ATOM   1551  CB  LEU A 104     -32.155  33.829  52.066  1.00  0.00           C  
ATOM   1552  HB2 LEU A 104     -31.289  34.338  51.422  1.00  0.00           H  
ATOM   1553  HB3 LEU A 104     -32.721  34.574  51.377  1.00  0.00           H  
ATOM   1554  CG  LEU A 104     -33.380  32.929  52.278  1.00  0.00           C  
ATOM   1555  HG  LEU A 104     -33.605  33.011  53.442  1.00  0.00           H  
ATOM   1556  CD1 LEU A 104     -34.542  33.434  51.431  1.00  0.00           C  
ATOM   1557 HD11 LEU A 104     -35.346  33.612  52.290  1.00  0.00           H  
ATOM   1558 HD12 LEU A 104     -34.557  34.376  50.710  1.00  0.00           H  
ATOM   1559 HD13 LEU A 104     -34.798  32.764  50.475  1.00  0.00           H  
ATOM   1560  CD2 LEU A 104     -33.102  31.490  51.865  1.00  0.00           C  
ATOM   1561 HD21 LEU A 104     -34.015  31.042  51.229  1.00  0.00           H  
ATOM   1562 HD22 LEU A 104     -32.943  30.882  52.876  1.00  0.00           H  
ATOM   1563 HD23 LEU A 104     -32.157  31.663  51.150  1.00  0.00           H  
ATOM   1564  N   SER A 105     -28.761  33.249  52.541  1.00  0.00           N  
ATOM   1565  H   SER A 105     -28.650  32.420  53.381  1.00  0.00           H  
ATOM   1566  CA  SER A 105     -27.424  33.580  52.069  1.00  0.00           C  
ATOM   1567  HA  SER A 105     -27.189  34.567  52.698  1.00  0.00           H  
ATOM   1568  C   SER A 105     -27.416  33.738  50.552  1.00  0.00           C  
ATOM   1569  O   SER A 105     -28.033  32.970  49.816  1.00  0.00           O  
ATOM   1570  CB  SER A 105     -26.412  32.547  52.564  1.00  0.00           C  
ATOM   1571  HB2 SER A 105     -26.389  32.068  53.663  1.00  0.00           H  
ATOM   1572  HB3 SER A 105     -25.351  33.107  52.572  1.00  0.00           H  
ATOM   1573  OG  SER A 105     -26.434  31.366  51.810  1.00  0.00           O  
ATOM   1574  HG  SER A 105     -25.512  30.702  51.857  1.00  0.00           H  
ATOM   1575  N   GLY A 106     -26.681  34.731  50.068  1.00  0.00           N  
ATOM   1576  H   GLY A 106     -26.037  35.491  50.721  1.00  0.00           H  
ATOM   1577  CA  GLY A 106     -26.569  34.951  48.622  1.00  0.00           C  
ATOM   1578  HA2 GLY A 106     -26.020  35.591  47.751  1.00  0.00           H  
ATOM   1579  HA3 GLY A 106     -26.977  36.055  48.857  1.00  0.00           H  
ATOM   1580  C   GLY A 106     -25.806  33.859  47.869  1.00  0.00           C  
ATOM   1581  O   GLY A 106     -25.933  33.764  46.653  1.00  0.00           O  
ATOM   1582  N   ASN A 107     -25.042  33.036  48.564  1.00  0.00           N  
ATOM   1583  H   ASN A 107     -24.654  33.434  49.612  1.00  0.00           H  
ATOM   1584  CA  ASN A 107     -24.199  32.025  47.917  1.00  0.00           C  
ATOM   1585  HA  ASN A 107     -23.668  32.447  46.934  1.00  0.00           H  
ATOM   1586  C   ASN A 107     -24.971  30.788  47.444  1.00  0.00           C  
ATOM   1587  O   ASN A 107     -24.517  30.096  46.539  1.00  0.00           O  
ATOM   1588  CB  ASN A 107     -23.080  31.607  48.884  1.00  0.00           C  
ATOM   1589  HB2 ASN A 107     -22.780  30.477  48.617  1.00  0.00           H  
ATOM   1590  HB3 ASN A 107     -23.345  31.560  50.050  1.00  0.00           H  
ATOM   1591  CG  ASN A 107     -21.994  32.659  49.051  1.00  0.00           C  
ATOM   1592  ND2 ASN A 107     -21.034  32.394  49.912  1.00  0.00           N  
ATOM   1593 HD21 ASN A 107     -20.587  33.342  50.479  1.00  0.00           H  
ATOM   1594 HD22 ASN A 107     -20.434  31.378  50.071  1.00  0.00           H  
ATOM   1595  OD1 ASN A 107     -21.970  33.700  48.432  1.00  0.00           O  
ATOM   1596  N   ARG A 108     -26.101  30.498  48.057  1.00  0.00           N  
ATOM   1597  H   ARG A 108     -26.264  30.985  49.123  1.00  0.00           H  
ATOM   1598  CA  ARG A 108     -26.962  29.376  47.670  1.00  0.00           C  
ATOM   1599  HA  ARG A 108     -26.527  28.695  46.792  1.00  0.00           H  
ATOM   1600  C   ARG A 108     -28.247  29.928  47.058  1.00  0.00           C  
ATOM   1601  O   ARG A 108     -29.273  29.988  47.711  1.00  0.00           O  
ATOM   1602  CB  ARG A 108     -27.218  28.450  48.865  1.00  0.00           C  
ATOM   1603  HB2 ARG A 108     -27.874  27.940  49.726  1.00  0.00           H  
ATOM   1604  HB3 ARG A 108     -27.686  29.420  49.398  1.00  0.00           H  
ATOM   1605  CG  ARG A 108     -26.009  27.566  49.201  1.00  0.00           C  
ATOM   1606  HG2 ARG A 108     -25.151  28.193  49.759  1.00  0.00           H  
ATOM   1607  HG3 ARG A 108     -25.476  27.103  48.232  1.00  0.00           H  
ATOM   1608  CD  ARG A 108     -26.376  26.592  50.323  1.00  0.00           C  
ATOM   1609  HD2 ARG A 108     -27.297  25.853  50.145  1.00  0.00           H  
ATOM   1610  HD3 ARG A 108     -26.179  27.173  51.353  1.00  0.00           H  
ATOM   1611  NE  ARG A 108     -25.314  25.597  50.564  1.00  0.00           N  
ATOM   1612  HE  ARG A 108     -24.220  25.852  50.172  1.00  0.00           H  
ATOM   1613  CZ  ARG A 108     -25.409  24.537  51.353  1.00  0.00           C  
ATOM   1614  NH1 ARG A 108     -26.447  24.338  52.114  1.00  0.00           N  
ATOM   1615 HH11 ARG A 108     -26.608  23.357  52.771  1.00  0.00           H  
ATOM   1616 HH12 ARG A 108     -26.952  25.241  52.702  1.00  0.00           H  
ATOM   1617  NH2 ARG A 108     -24.461  23.647  51.381  1.00  0.00           N  
ATOM   1618 HH21 ARG A 108     -23.367  24.126  51.352  1.00  0.00           H  
ATOM   1619 HH22 ARG A 108     -24.358  22.533  51.779  1.00  0.00           H  
ATOM   1620  N   GLY A 109     -28.176  30.330  45.820  1.00  0.00           N  
ATOM   1621  H   GLY A 109     -27.236  30.487  45.106  1.00  0.00           H  
ATOM   1622  CA  GLY A 109     -29.347  30.841  45.091  1.00  0.00           C  
ATOM   1623  HA2 GLY A 109     -29.348  31.176  43.941  1.00  0.00           H  
ATOM   1624  HA3 GLY A 109     -29.484  31.895  45.641  1.00  0.00           H  
ATOM   1625  C   GLY A 109     -30.525  29.865  44.977  1.00  0.00           C  
ATOM   1626  O   GLY A 109     -31.611  30.280  44.588  1.00  0.00           O  
ATOM   1627  N   ASP A 110     -30.318  28.609  45.343  1.00  0.00           N  
ATOM   1628  H   ASP A 110     -29.280  28.096  45.608  1.00  0.00           H  
ATOM   1629  CA  ASP A 110     -31.342  27.562  45.336  1.00  0.00           C  
ATOM   1630  HA  ASP A 110     -32.387  27.891  44.858  1.00  0.00           H  
ATOM   1631  C   ASP A 110     -31.878  27.227  46.739  1.00  0.00           C  
ATOM   1632  O   ASP A 110     -32.464  26.166  46.938  1.00  0.00           O  
ATOM   1633  CB  ASP A 110     -30.801  26.301  44.640  1.00  0.00           C  
ATOM   1634  HB2 ASP A 110     -30.143  25.940  45.568  1.00  0.00           H  
ATOM   1635  HB3 ASP A 110     -30.828  25.148  44.272  1.00  0.00           H  
ATOM   1636  CG  ASP A 110     -30.513  26.500  43.161  1.00  0.00           C  
ATOM   1637  OD1 ASP A 110     -31.171  27.336  42.513  1.00  0.00           O  
ATOM   1638  OD2 ASP A 110     -29.585  25.831  42.654  1.00  0.00           O  
ATOM   1639  N   GLU A 111     -31.677  28.102  47.735  1.00  0.00           N  
ATOM   1640  H   GLU A 111     -31.010  29.071  47.640  1.00  0.00           H  
ATOM   1641  CA  GLU A 111     -32.272  27.879  49.053  1.00  0.00           C  
ATOM   1642  HA  GLU A 111     -31.883  26.759  49.165  1.00  0.00           H  
ATOM   1643  C   GLU A 111     -33.801  27.951  48.964  1.00  0.00           C  
ATOM   1644  O   GLU A 111     -34.393  28.969  48.610  1.00  0.00           O  
ATOM   1645  CB  GLU A 111     -31.718  28.838  50.117  1.00  0.00           C  
ATOM   1646  HB2 GLU A 111     -31.456  29.903  49.636  1.00  0.00           H  
ATOM   1647  HB3 GLU A 111     -32.634  28.838  50.876  1.00  0.00           H  
ATOM   1648  CG  GLU A 111     -30.354  28.368  50.652  1.00  0.00           C  
ATOM   1649  HG2 GLU A 111     -30.020  27.790  49.659  1.00  0.00           H  
ATOM   1650  HG3 GLU A 111     -29.758  27.477  51.209  1.00  0.00           H  
ATOM   1651  CD  GLU A 111     -29.781  29.286  51.744  1.00  0.00           C  
ATOM   1652  OE1 GLU A 111     -29.287  28.769  52.769  1.00  0.00           O  
ATOM   1653  OE2 GLU A 111     -29.789  30.520  51.576  1.00  0.00           O  
ATOM   1654  N   THR A 112     -34.424  26.850  49.332  1.00  0.00           N  
ATOM   1655  H   THR A 112     -33.664  26.037  49.697  1.00  0.00           H  
ATOM   1656  CA  THR A 112     -35.879  26.713  49.402  1.00  0.00           C  
ATOM   1657  HA  THR A 112     -36.285  27.720  48.919  1.00  0.00           H  
ATOM   1658  C   THR A 112     -36.325  26.622  50.858  1.00  0.00           C  
ATOM   1659  O   THR A 112     -35.520  26.382  51.758  1.00  0.00           O  
ATOM   1660  CB  THR A 112     -36.360  25.483  48.617  1.00  0.00           C  
ATOM   1661  HB  THR A 112     -37.532  25.315  48.453  1.00  0.00           H  
ATOM   1662  CG2 THR A 112     -35.903  25.483  47.158  1.00  0.00           C  
ATOM   1663 HG21 THR A 112     -34.966  26.213  47.025  1.00  0.00           H  
ATOM   1664 HG22 THR A 112     -35.637  24.453  46.599  1.00  0.00           H  
ATOM   1665 HG23 THR A 112     -36.792  25.909  46.469  1.00  0.00           H  
ATOM   1666  OG1 THR A 112     -35.904  24.298  49.221  1.00  0.00           O  
ATOM   1667  HG1 THR A 112     -34.880  24.280  49.810  1.00  0.00           H  
ATOM   1668  N   TYR A 113     -37.619  26.759  51.115  1.00  0.00           N  
ATOM   1669  H   TYR A 113     -38.331  27.241  50.299  1.00  0.00           H  
ATOM   1670  CA  TYR A 113     -38.140  26.486  52.460  1.00  0.00           C  
ATOM   1671  HA  TYR A 113     -37.552  27.269  53.130  1.00  0.00           H  
ATOM   1672  C   TYR A 113     -37.786  25.078  52.945  1.00  0.00           C  
ATOM   1673  O   TYR A 113     -37.510  24.890  54.126  1.00  0.00           O  
ATOM   1674  CB  TYR A 113     -39.658  26.669  52.481  1.00  0.00           C  
ATOM   1675  HB2 TYR A 113     -40.515  26.098  51.866  1.00  0.00           H  
ATOM   1676  HB3 TYR A 113     -39.813  26.181  53.559  1.00  0.00           H  
ATOM   1677  CG  TYR A 113     -40.112  28.108  52.449  1.00  0.00           C  
ATOM   1678  CD1 TYR A 113     -39.752  28.983  53.493  1.00  0.00           C  
ATOM   1679  HD1 TYR A 113     -38.845  28.785  54.219  1.00  0.00           H  
ATOM   1680  CD2 TYR A 113     -40.920  28.583  51.399  1.00  0.00           C  
ATOM   1681  HD2 TYR A 113     -40.826  27.985  50.381  1.00  0.00           H  
ATOM   1682  CE1 TYR A 113     -40.189  30.314  53.488  1.00  0.00           C  
ATOM   1683  HE1 TYR A 113     -39.679  30.909  54.369  1.00  0.00           H  
ATOM   1684  CE2 TYR A 113     -41.362  29.910  51.385  1.00  0.00           C  
ATOM   1685  HE2 TYR A 113     -41.909  30.489  50.512  1.00  0.00           H  
ATOM   1686  CZ  TYR A 113     -40.995  30.777  52.432  1.00  0.00           C  
ATOM   1687  OH  TYR A 113     -41.426  32.079  52.426  1.00  0.00           O  
ATOM   1688  HH  TYR A 113     -40.713  32.849  52.902  1.00  0.00           H  
ATOM   1689  N   PHE A 114     -37.747  24.126  52.042  1.00  0.00           N  
ATOM   1690  H   PHE A 114     -38.301  24.331  51.008  1.00  0.00           H  
ATOM   1691  CA  PHE A 114     -37.348  22.763  52.368  1.00  0.00           C  
ATOM   1692  HA  PHE A 114     -37.842  22.341  53.360  1.00  0.00           H  
ATOM   1693  C   PHE A 114     -35.873  22.685  52.752  1.00  0.00           C  
ATOM   1694  O   PHE A 114     -35.558  22.152  53.809  1.00  0.00           O  
ATOM   1695  CB  PHE A 114     -37.661  21.832  51.201  1.00  0.00           C  
ATOM   1696  HB2 PHE A 114     -38.619  22.301  50.630  1.00  0.00           H  
ATOM   1697  HB3 PHE A 114     -37.433  21.481  50.067  1.00  0.00           H  
ATOM   1698  CG  PHE A 114     -37.392  20.377  51.525  1.00  0.00           C  
ATOM   1699  CD1 PHE A 114     -36.249  19.734  51.028  1.00  0.00           C  
ATOM   1700  HD1 PHE A 114     -35.602  20.695  50.782  1.00  0.00           H  
ATOM   1701  CD2 PHE A 114     -38.276  19.666  52.353  1.00  0.00           C  
ATOM   1702  HD2 PHE A 114     -38.979  20.193  53.148  1.00  0.00           H  
ATOM   1703  CE1 PHE A 114     -36.000  18.391  51.346  1.00  0.00           C  
ATOM   1704  HE1 PHE A 114     -35.217  17.609  50.908  1.00  0.00           H  
ATOM   1705  CE2 PHE A 114     -38.032  18.326  52.674  1.00  0.00           C  
ATOM   1706  HE2 PHE A 114     -38.375  18.282  53.811  1.00  0.00           H  
ATOM   1707  CZ  PHE A 114     -36.894  17.688  52.170  1.00  0.00           C  
ATOM   1708  HZ  PHE A 114     -36.419  16.607  52.258  1.00  0.00           H  
ATOM   1709  N   SER A 115     -34.978  23.270  51.964  1.00  0.00           N  
ATOM   1710  H   SER A 115     -35.406  24.363  52.149  1.00  0.00           H  
ATOM   1711  CA  SER A 115     -33.544  23.214  52.254  1.00  0.00           C  
ATOM   1712  HA  SER A 115     -33.150  22.184  52.695  1.00  0.00           H  
ATOM   1713  C   SER A 115     -33.198  23.923  53.561  1.00  0.00           C  
ATOM   1714  O   SER A 115     -32.435  23.397  54.368  1.00  0.00           O  
ATOM   1715  CB  SER A 115     -32.717  23.764  51.091  1.00  0.00           C  
ATOM   1716  HB2 SER A 115     -32.627  22.626  50.733  1.00  0.00           H  
ATOM   1717  HB3 SER A 115     -31.681  23.936  50.522  1.00  0.00           H  
ATOM   1718  OG  SER A 115     -32.794  25.164  50.972  1.00  0.00           O  
ATOM   1719  HG  SER A 115     -32.084  25.754  51.662  1.00  0.00           H  
ATOM   1720  N   VAL A 116     -33.819  25.059  53.829  1.00  0.00           N  
ATOM   1721  H   VAL A 116     -34.100  25.878  53.033  1.00  0.00           H  
ATOM   1722  CA  VAL A 116     -33.610  25.775  55.091  1.00  0.00           C  
ATOM   1723  HA  VAL A 116     -32.433  25.880  55.225  1.00  0.00           H  
ATOM   1724  C   VAL A 116     -34.098  24.942  56.277  1.00  0.00           C  
ATOM   1725  O   VAL A 116     -33.368  24.784  57.255  1.00  0.00           O  
ATOM   1726  CB  VAL A 116     -34.286  27.156  55.057  1.00  0.00           C  
ATOM   1727  HB  VAL A 116     -35.434  27.123  54.760  1.00  0.00           H  
ATOM   1728  CG1 VAL A 116     -34.176  27.878  56.404  1.00  0.00           C  
ATOM   1729 HG11 VAL A 116     -34.595  28.999  56.328  1.00  0.00           H  
ATOM   1730 HG12 VAL A 116     -33.005  27.906  56.646  1.00  0.00           H  
ATOM   1731 HG13 VAL A 116     -34.820  27.309  57.234  1.00  0.00           H  
ATOM   1732  CG2 VAL A 116     -33.627  28.062  54.011  1.00  0.00           C  
ATOM   1733 HG21 VAL A 116     -34.109  28.180  52.925  1.00  0.00           H  
ATOM   1734 HG22 VAL A 116     -33.692  29.218  54.364  1.00  0.00           H  
ATOM   1735 HG23 VAL A 116     -32.479  27.782  53.849  1.00  0.00           H  
ATOM   1736  N   ALA A 117     -35.302  24.404  56.195  1.00  0.00           N  
ATOM   1737  H   ALA A 117     -36.088  24.987  55.538  1.00  0.00           H  
ATOM   1738  CA  ALA A 117     -35.856  23.618  57.291  1.00  0.00           C  
ATOM   1739  HA  ALA A 117     -35.679  24.305  58.242  1.00  0.00           H  
ATOM   1740  C   ALA A 117     -35.093  22.306  57.527  1.00  0.00           C  
ATOM   1741  O   ALA A 117     -34.835  21.937  58.674  1.00  0.00           O  
ATOM   1742  CB  ALA A 117     -37.336  23.352  56.996  1.00  0.00           C  
ATOM   1743  HB1 ALA A 117     -37.884  23.602  55.966  1.00  0.00           H  
ATOM   1744  HB2 ALA A 117     -37.471  22.179  57.198  1.00  0.00           H  
ATOM   1745  HB3 ALA A 117     -37.744  24.136  57.802  1.00  0.00           H  
ATOM   1746  N   ASN A 118     -34.735  21.611  56.454  1.00  0.00           N  
ATOM   1747  H   ASN A 118     -34.843  22.327  55.529  1.00  0.00           H  
ATOM   1748  CA  ASN A 118     -34.218  20.249  56.537  1.00  0.00           C  
ATOM   1749  HA  ASN A 118     -34.677  19.695  57.481  1.00  0.00           H  
ATOM   1750  C   ASN A 118     -32.689  20.180  56.610  1.00  0.00           C  
ATOM   1751  O   ASN A 118     -32.163  19.416  57.412  1.00  0.00           O  
ATOM   1752  CB  ASN A 118     -34.792  19.442  55.361  1.00  0.00           C  
ATOM   1753  HB2 ASN A 118     -35.758  19.248  54.669  1.00  0.00           H  
ATOM   1754  HB3 ASN A 118     -34.187  20.025  54.515  1.00  0.00           H  
ATOM   1755  CG  ASN A 118     -34.877  17.960  55.669  1.00  0.00           C  
ATOM   1756  ND2 ASN A 118     -34.281  17.127  54.854  1.00  0.00           N  
ATOM   1757 HD21 ASN A 118     -34.851  16.078  54.878  1.00  0.00           H  
ATOM   1758 HD22 ASN A 118     -33.453  17.919  54.600  1.00  0.00           H  
ATOM   1759  OD1 ASN A 118     -35.494  17.540  56.620  1.00  0.00           O  
ATOM   1760  N   ASP A 119     -31.978  21.000  55.832  1.00  0.00           N  
ATOM   1761  H   ASP A 119     -32.474  22.067  55.840  1.00  0.00           H  
ATOM   1762  CA  ASP A 119     -30.510  20.986  55.821  1.00  0.00           C  
ATOM   1763  HA  ASP A 119     -30.052  19.916  56.085  1.00  0.00           H  
ATOM   1764  C   ASP A 119     -29.932  21.899  56.894  1.00  0.00           C  
ATOM   1765  O   ASP A 119     -29.155  21.479  57.747  1.00  0.00           O  
ATOM   1766  CB  ASP A 119     -29.950  21.427  54.455  1.00  0.00           C  
ATOM   1767  HB2 ASP A 119     -29.961  22.472  53.874  1.00  0.00           H  
ATOM   1768  HB3 ASP A 119     -28.766  21.318  54.634  1.00  0.00           H  
ATOM   1769  CG  ASP A 119     -30.402  20.579  53.290  1.00  0.00           C  
ATOM   1770  OD1 ASP A 119     -30.749  19.405  53.517  1.00  0.00           O  
ATOM   1771  OD2 ASP A 119     -30.402  21.119  52.160  1.00  0.00           O  
ATOM   1772  N   THR A 120     -30.316  23.168  56.852  1.00  0.00           N  
ATOM   1773  H   THR A 120     -30.850  23.699  55.942  1.00  0.00           H  
ATOM   1774  CA  THR A 120     -29.718  24.178  57.727  1.00  0.00           C  
ATOM   1775  HA  THR A 120     -28.548  23.947  57.684  1.00  0.00           H  
ATOM   1776  C   THR A 120     -30.190  24.019  59.166  1.00  0.00           C  
ATOM   1777  O   THR A 120     -29.386  24.094  60.094  1.00  0.00           O  
ATOM   1778  CB  THR A 120     -30.019  25.594  57.220  1.00  0.00           C  
ATOM   1779  HB  THR A 120     -31.075  26.133  57.211  1.00  0.00           H  
ATOM   1780  CG2 THR A 120     -29.222  26.646  57.977  1.00  0.00           C  
ATOM   1781 HG21 THR A 120     -29.835  26.947  58.954  1.00  0.00           H  
ATOM   1782 HG22 THR A 120     -28.926  27.584  57.297  1.00  0.00           H  
ATOM   1783 HG23 THR A 120     -28.191  26.138  58.307  1.00  0.00           H  
ATOM   1784  OG1 THR A 120     -29.665  25.710  55.861  1.00  0.00           O  
ATOM   1785  HG1 THR A 120     -28.610  26.178  55.664  1.00  0.00           H  
ATOM   1786  N   TYR A 121     -31.468  23.770  59.359  1.00  0.00           N  
ATOM   1787  H   TYR A 121     -32.193  23.721  58.428  1.00  0.00           H  
ATOM   1788  CA  TYR A 121     -32.071  23.569  60.680  1.00  0.00           C  
ATOM   1789  HA  TYR A 121     -31.379  24.055  61.514  1.00  0.00           H  
ATOM   1790  C   TYR A 121     -32.188  22.096  61.082  1.00  0.00           C  
ATOM   1791  O   TYR A 121     -32.787  21.799  62.117  1.00  0.00           O  
ATOM   1792  CB  TYR A 121     -33.403  24.320  60.765  1.00  0.00           C  
ATOM   1793  HB2 TYR A 121     -33.898  23.895  61.761  1.00  0.00           H  
ATOM   1794  HB3 TYR A 121     -34.238  24.379  59.922  1.00  0.00           H  
ATOM   1795  CG  TYR A 121     -33.216  25.807  60.953  1.00  0.00           C  
ATOM   1796  CD1 TYR A 121     -33.188  26.347  62.254  1.00  0.00           C  
ATOM   1797  HD1 TYR A 121     -32.710  25.666  63.095  1.00  0.00           H  
ATOM   1798  CD2 TYR A 121     -33.034  26.655  59.848  1.00  0.00           C  
ATOM   1799  HD2 TYR A 121     -32.749  26.313  58.760  1.00  0.00           H  
ATOM   1800  CE1 TYR A 121     -32.993  27.718  62.447  1.00  0.00           C  
ATOM   1801  HE1 TYR A 121     -32.855  28.162  63.532  1.00  0.00           H  
ATOM   1802  CE2 TYR A 121     -32.829  28.030  60.032  1.00  0.00           C  
ATOM   1803  HE2 TYR A 121     -31.979  28.379  59.285  1.00  0.00           H  
ATOM   1804  CZ  TYR A 121     -32.810  28.560  61.334  1.00  0.00           C  
ATOM   1805  OH  TYR A 121     -32.608  29.901  61.521  1.00  0.00           O  
ATOM   1806  HH  TYR A 121     -31.807  30.221  62.276  1.00  0.00           H  
ATOM   1807  N   GLN A 122     -31.613  21.190  60.316  1.00  0.00           N  
ATOM   1808  H   GLN A 122     -30.859  21.496  59.457  1.00  0.00           H  
ATOM   1809  CA  GLN A 122     -31.550  19.759  60.629  1.00  0.00           C  
ATOM   1810  HA  GLN A 122     -31.066  19.324  59.636  1.00  0.00           H  
ATOM   1811  C   GLN A 122     -32.921  19.176  61.016  1.00  0.00           C  
ATOM   1812  O   GLN A 122     -33.052  18.504  62.039  1.00  0.00           O  
ATOM   1813  CB  GLN A 122     -30.482  19.501  61.700  1.00  0.00           C  
ATOM   1814  HB2 GLN A 122     -30.951  20.041  62.656  1.00  0.00           H  
ATOM   1815  HB3 GLN A 122     -30.226  18.364  61.975  1.00  0.00           H  
ATOM   1816  CG  GLN A 122     -29.088  19.990  61.297  1.00  0.00           C  
ATOM   1817  HG2 GLN A 122     -29.225  21.176  61.284  1.00  0.00           H  
ATOM   1818  HG3 GLN A 122     -28.527  19.576  60.319  1.00  0.00           H  
ATOM   1819  CD  GLN A 122     -28.028  19.695  62.355  1.00  0.00           C  
ATOM   1820  NE2 GLN A 122     -26.807  20.129  62.135  1.00  0.00           N  
ATOM   1821 HE21 GLN A 122     -26.536  20.887  63.001  1.00  0.00           H  
ATOM   1822 HE22 GLN A 122     -26.143  19.671  61.259  1.00  0.00           H  
ATOM   1823  OE1 GLN A 122     -28.250  19.089  63.383  1.00  0.00           O  
ATOM   1824  N   ALA A 123     -33.938  19.482  60.229  1.00  0.00           N  
ATOM   1825  H   ALA A 123     -33.737  20.421  59.543  1.00  0.00           H  
ATOM   1826  CA  ALA A 123     -35.325  19.064  60.457  1.00  0.00           C  
ATOM   1827  HA  ALA A 123     -36.066  19.723  59.793  1.00  0.00           H  
ATOM   1828  C   ALA A 123     -35.931  19.472  61.819  1.00  0.00           C  
ATOM   1829  O   ALA A 123     -36.963  18.940  62.225  1.00  0.00           O  
ATOM   1830  CB  ALA A 123     -35.480  17.579  60.117  1.00  0.00           C  
ATOM   1831  HB1 ALA A 123     -34.750  17.540  59.171  1.00  0.00           H  
ATOM   1832  HB2 ALA A 123     -36.540  17.400  59.576  1.00  0.00           H  
ATOM   1833  HB3 ALA A 123     -35.525  16.891  61.083  1.00  0.00           H  
ATOM   1834  N   LEU A 124     -35.344  20.456  62.504  1.00  0.00           N  
ATOM   1835  H   LEU A 124     -34.422  21.043  62.084  1.00  0.00           H  
ATOM   1836  CA  LEU A 124     -35.970  21.101  63.663  1.00  0.00           C  
ATOM   1837  HA  LEU A 124     -36.475  20.280  64.362  1.00  0.00           H  
ATOM   1838  C   LEU A 124     -37.180  21.961  63.275  1.00  0.00           C  
ATOM   1839  O   LEU A 124     -37.976  22.316  64.136  1.00  0.00           O  
ATOM   1840  CB  LEU A 124     -34.938  21.964  64.405  1.00  0.00           C  
ATOM   1841  HB2 LEU A 124     -34.409  23.029  64.440  1.00  0.00           H  
ATOM   1842  HB3 LEU A 124     -35.869  22.719  64.342  1.00  0.00           H  
ATOM   1843  CG  LEU A 124     -33.868  21.175  65.177  1.00  0.00           C  
ATOM   1844  HG  LEU A 124     -33.195  20.605  64.383  1.00  0.00           H  
ATOM   1845  CD1 LEU A 124     -32.808  22.138  65.706  1.00  0.00           C  
ATOM   1846 HD11 LEU A 124     -31.853  21.927  65.020  1.00  0.00           H  
ATOM   1847 HD12 LEU A 124     -32.375  21.855  66.789  1.00  0.00           H  
ATOM   1848 HD13 LEU A 124     -32.984  23.288  65.996  1.00  0.00           H  
ATOM   1849  CD2 LEU A 124     -34.471  20.444  66.376  1.00  0.00           C  
ATOM   1850 HD21 LEU A 124     -33.859  19.444  66.594  1.00  0.00           H  
ATOM   1851 HD22 LEU A 124     -34.445  21.227  67.277  1.00  0.00           H  
ATOM   1852 HD23 LEU A 124     -35.628  20.143  66.469  1.00  0.00           H  
ATOM   1853  N   SER A 125     -37.311  22.284  62.012  1.00  0.00           N  
ATOM   1854  H   SER A 125     -36.342  22.454  61.352  1.00  0.00           H  
ATOM   1855  CA  SER A 125     -38.481  22.926  61.425  1.00  0.00           C  
ATOM   1856  HA  SER A 125     -39.352  22.999  62.228  1.00  0.00           H  
ATOM   1857  C   SER A 125     -38.983  22.108  60.238  1.00  0.00           C  
ATOM   1858  O   SER A 125     -38.418  21.065  59.893  1.00  0.00           O  
ATOM   1859  CB  SER A 125     -38.138  24.364  61.024  1.00  0.00           C  
ATOM   1860  HB2 SER A 125     -37.298  24.273  60.183  1.00  0.00           H  
ATOM   1861  HB3 SER A 125     -37.614  24.870  61.967  1.00  0.00           H  
ATOM   1862  OG  SER A 125     -39.324  25.092  60.776  1.00  0.00           O  
ATOM   1863  HG  SER A 125     -39.515  25.985  61.484  1.00  0.00           H  
ATOM   1864  N   THR A 126     -40.059  22.576  59.616  1.00  0.00           N  
ATOM   1865  H   THR A 126     -40.606  23.486  60.138  1.00  0.00           H  
ATOM   1866  CA  THR A 126     -40.613  21.949  58.413  1.00  0.00           C  
ATOM   1867  HA  THR A 126     -39.780  21.212  57.984  1.00  0.00           H  
ATOM   1868  C   THR A 126     -40.873  23.001  57.346  1.00  0.00           C  
ATOM   1869  O   THR A 126     -41.169  24.155  57.666  1.00  0.00           O  
ATOM   1870  CB  THR A 126     -41.898  21.166  58.709  1.00  0.00           C  
ATOM   1871  HB  THR A 126     -42.081  20.538  57.719  1.00  0.00           H  
ATOM   1872  CG2 THR A 126     -41.723  20.118  59.805  1.00  0.00           C  
ATOM   1873 HG21 THR A 126     -41.551  20.822  60.759  1.00  0.00           H  
ATOM   1874 HG22 THR A 126     -42.556  19.322  60.122  1.00  0.00           H  
ATOM   1875 HG23 THR A 126     -40.718  19.498  59.607  1.00  0.00           H  
ATOM   1876  OG1 THR A 126     -42.931  22.031  59.115  1.00  0.00           O  
ATOM   1877  HG1 THR A 126     -42.701  22.711  59.998  1.00  0.00           H  
ATOM   1878  N   CYS A 127     -40.802  22.618  56.084  1.00  0.00           N  
ATOM   1879  H   CYS A 127     -40.216  21.650  55.723  1.00  0.00           H  
ATOM   1880  CA  CYS A 127     -41.136  23.521  54.989  1.00  0.00           C  
ATOM   1881  HA  CYS A 127     -40.615  24.543  55.296  1.00  0.00           H  
ATOM   1882  C   CYS A 127     -42.582  24.006  55.077  1.00  0.00           C  
ATOM   1883  O   CYS A 127     -42.836  25.190  54.873  1.00  0.00           O  
ATOM   1884  CB  CYS A 127     -40.841  22.849  53.647  1.00  0.00           C  
ATOM   1885  HB2 CYS A 127     -39.689  23.118  53.641  1.00  0.00           H  
ATOM   1886  HB3 CYS A 127     -41.136  23.027  52.506  1.00  0.00           H  
ATOM   1887  SG  CYS A 127     -41.630  21.234  53.426  1.00  0.00           S  
ATOM   1888  N   GLN A 128     -43.505  23.170  55.497  1.00  0.00           N  
ATOM   1889  H   GLN A 128     -43.096  22.184  55.994  1.00  0.00           H  
ATOM   1890  CA  GLN A 128     -44.914  23.519  55.675  1.00  0.00           C  
ATOM   1891  HA  GLN A 128     -45.321  23.990  54.657  1.00  0.00           H  
ATOM   1892  C   GLN A 128     -45.092  24.605  56.746  1.00  0.00           C  
ATOM   1893  O   GLN A 128     -45.791  25.593  56.511  1.00  0.00           O  
ATOM   1894  CB  GLN A 128     -45.741  22.284  56.048  1.00  0.00           C  
ATOM   1895  HB2 GLN A 128     -45.228  21.950  57.070  1.00  0.00           H  
ATOM   1896  HB3 GLN A 128     -46.897  22.454  56.312  1.00  0.00           H  
ATOM   1897  CG  GLN A 128     -45.765  21.162  54.998  1.00  0.00           C  
ATOM   1898  HG2 GLN A 128     -46.341  21.859  54.206  1.00  0.00           H  
ATOM   1899  HG3 GLN A 128     -46.388  20.296  54.436  1.00  0.00           H  
ATOM   1900  CD  GLN A 128     -44.612  20.170  55.104  1.00  0.00           C  
ATOM   1901  NE2 GLN A 128     -44.680  19.071  54.386  1.00  0.00           N  
ATOM   1902 HE21 GLN A 128     -45.016  18.112  54.999  1.00  0.00           H  
ATOM   1903 HE22 GLN A 128     -44.597  18.817  53.242  1.00  0.00           H  
ATOM   1904  OE1 GLN A 128     -43.651  20.348  55.835  1.00  0.00           O  
ATOM   1905  N   ALA A 129     -44.426  24.469  57.881  1.00  0.00           N  
ATOM   1906  H   ALA A 129     -43.463  23.794  57.881  1.00  0.00           H  
ATOM   1907  CA  ALA A 129     -44.482  25.464  58.946  1.00  0.00           C  
ATOM   1908  HA  ALA A 129     -45.568  25.752  59.346  1.00  0.00           H  
ATOM   1909  C   ALA A 129     -43.866  26.800  58.511  1.00  0.00           C  
ATOM   1910  O   ALA A 129     -44.423  27.862  58.787  1.00  0.00           O  
ATOM   1911  CB  ALA A 129     -43.785  24.901  60.189  1.00  0.00           C  
ATOM   1912  HB1 ALA A 129     -42.601  24.870  60.045  1.00  0.00           H  
ATOM   1913  HB2 ALA A 129     -43.999  25.877  60.858  1.00  0.00           H  
ATOM   1914  HB3 ALA A 129     -44.265  24.098  60.931  1.00  0.00           H  
ATOM   1915  N   MET A 130     -42.750  26.761  57.780  1.00  0.00           N  
ATOM   1916  H   MET A 130     -41.915  26.016  58.149  1.00  0.00           H  
ATOM   1917  CA  MET A 130     -42.125  27.964  57.234  1.00  0.00           C  
ATOM   1918  HA  MET A 130     -42.151  28.786  58.092  1.00  0.00           H  
ATOM   1919  C   MET A 130     -43.002  28.630  56.169  1.00  0.00           C  
ATOM   1920  O   MET A 130     -43.197  29.841  56.221  1.00  0.00           O  
ATOM   1921  CB  MET A 130     -40.745  27.640  56.658  1.00  0.00           C  
ATOM   1922  HB2 MET A 130     -40.959  28.377  55.740  1.00  0.00           H  
ATOM   1923  HB3 MET A 130     -40.145  26.943  55.886  1.00  0.00           H  
ATOM   1924  CG  MET A 130     -39.722  27.316  57.745  1.00  0.00           C  
ATOM   1925  HG2 MET A 130     -39.511  26.353  58.408  1.00  0.00           H  
ATOM   1926  HG3 MET A 130     -39.611  28.386  58.244  1.00  0.00           H  
ATOM   1927  SD  MET A 130     -38.032  27.107  57.113  1.00  0.00           S  
ATOM   1928  CE  MET A 130     -37.642  28.809  56.657  1.00  0.00           C  
ATOM   1929  HE1 MET A 130     -36.888  28.587  55.767  1.00  0.00           H  
ATOM   1930  HE2 MET A 130     -38.563  29.527  56.424  1.00  0.00           H  
ATOM   1931  HE3 MET A 130     -37.402  29.117  57.774  1.00  0.00           H  
ATOM   1932  N   MET A 131     -43.560  27.865  55.247  1.00  0.00           N  
ATOM   1933  H   MET A 131     -43.465  26.717  55.469  1.00  0.00           H  
ATOM   1934  CA  MET A 131     -44.442  28.384  54.197  1.00  0.00           C  
ATOM   1935  HA  MET A 131     -43.964  29.361  53.708  1.00  0.00           H  
ATOM   1936  C   MET A 131     -45.720  29.005  54.765  1.00  0.00           C  
ATOM   1937  O   MET A 131     -46.192  30.008  54.245  1.00  0.00           O  
ATOM   1938  CB  MET A 131     -44.805  27.268  53.214  1.00  0.00           C  
ATOM   1939  HB2 MET A 131     -45.140  26.133  52.987  1.00  0.00           H  
ATOM   1940  HB3 MET A 131     -45.971  27.539  53.088  1.00  0.00           H  
ATOM   1941  CG  MET A 131     -43.634  26.871  52.309  1.00  0.00           C  
ATOM   1942  HG2 MET A 131     -42.644  26.259  52.527  1.00  0.00           H  
ATOM   1943  HG3 MET A 131     -43.602  27.895  51.696  1.00  0.00           H  
ATOM   1944  SD  MET A 131     -43.956  25.397  51.297  1.00  0.00           S  
ATOM   1945  CE  MET A 131     -45.132  26.069  50.097  1.00  0.00           C  
ATOM   1946  HE1 MET A 131     -45.507  25.397  49.179  1.00  0.00           H  
ATOM   1947  HE2 MET A 131     -46.126  26.235  50.736  1.00  0.00           H  
ATOM   1948  HE3 MET A 131     -44.521  27.009  49.693  1.00  0.00           H  
ATOM   1949  N   SER A 132     -46.249  28.449  55.842  1.00  0.00           N  
ATOM   1950  H   SER A 132     -45.747  27.605  56.490  1.00  0.00           H  
ATOM   1951  CA  SER A 132     -47.463  28.974  56.467  1.00  0.00           C  
ATOM   1952  HA  SER A 132     -48.142  29.404  55.582  1.00  0.00           H  
ATOM   1953  C   SER A 132     -47.236  30.265  57.256  1.00  0.00           C  
ATOM   1954  O   SER A 132     -48.166  31.053  57.416  1.00  0.00           O  
ATOM   1955  CB  SER A 132     -48.103  27.907  57.356  1.00  0.00           C  
ATOM   1956  HB2 SER A 132     -49.168  28.189  56.859  1.00  0.00           H  
ATOM   1957  HB3 SER A 132     -48.673  26.853  57.498  1.00  0.00           H  
ATOM   1958  OG  SER A 132     -47.331  27.655  58.512  1.00  0.00           O  
ATOM   1959  HG  SER A 132     -47.805  27.866  59.509  1.00  0.00           H  
ATOM   1960  N   GLN A 133     -46.020  30.510  57.743  1.00  0.00           N  
ATOM   1961  H   GLN A 133     -45.193  29.686  57.902  1.00  0.00           H  
ATOM   1962  CA  GLN A 133     -45.703  31.649  58.613  1.00  0.00           C  
ATOM   1963  HA  GLN A 133     -46.619  32.402  58.762  1.00  0.00           H  
ATOM   1964  C   GLN A 133     -44.864  32.741  57.942  1.00  0.00           C  
ATOM   1965  O   GLN A 133     -44.710  33.829  58.504  1.00  0.00           O  
ATOM   1966  CB  GLN A 133     -45.046  31.148  59.901  1.00  0.00           C  
ATOM   1967  HB2 GLN A 133     -44.602  32.198  60.263  1.00  0.00           H  
ATOM   1968  HB3 GLN A 133     -44.074  30.481  60.103  1.00  0.00           H  
ATOM   1969  CG  GLN A 133     -45.983  30.236  60.701  1.00  0.00           C  
ATOM   1970  HG2 GLN A 133     -46.967  30.927  60.618  1.00  0.00           H  
ATOM   1971  HG3 GLN A 133     -46.740  29.310  60.786  1.00  0.00           H  
ATOM   1972  CD  GLN A 133     -45.423  29.865  62.067  1.00  0.00           C  
ATOM   1973  NE2 GLN A 133     -45.538  28.620  62.462  1.00  0.00           N  
ATOM   1974 HE21 GLN A 133     -46.081  28.648  63.513  1.00  0.00           H  
ATOM   1975 HE22 GLN A 133     -45.634  27.533  61.991  1.00  0.00           H  
ATOM   1976  OE1 GLN A 133     -44.899  30.683  62.804  1.00  0.00           O  
ATOM   1977  N   ASN A 134     -44.351  32.492  56.750  1.00  0.00           N  
ATOM   1978  H   ASN A 134     -44.311  31.393  56.332  1.00  0.00           H  
ATOM   1979  CA  ASN A 134     -43.666  33.487  55.943  1.00  0.00           C  
ATOM   1980  HA  ASN A 134     -43.415  34.368  56.705  1.00  0.00           H  
ATOM   1981  C   ASN A 134     -44.569  33.983  54.816  1.00  0.00           C  
ATOM   1982  O   ASN A 134     -45.270  33.220  54.167  1.00  0.00           O  
ATOM   1983  CB  ASN A 134     -42.333  32.934  55.427  1.00  0.00           C  
ATOM   1984  HB2 ASN A 134     -42.031  31.938  54.838  1.00  0.00           H  
ATOM   1985  HB3 ASN A 134     -42.236  33.802  54.616  1.00  0.00           H  
ATOM   1986  CG  ASN A 134     -41.315  32.811  56.539  1.00  0.00           C  
ATOM   1987  ND2 ASN A 134     -41.133  31.623  57.074  1.00  0.00           N  
ATOM   1988 HD21 ASN A 134     -40.805  30.561  56.681  1.00  0.00           H  
ATOM   1989 HD22 ASN A 134     -41.166  31.945  58.219  1.00  0.00           H  
ATOM   1990  OD1 ASN A 134     -40.689  33.780  56.938  1.00  0.00           O  
ATOM   1991  N   ARG A 135     -44.493  35.279  54.555  1.00  0.00           N  
ATOM   1992  H   ARG A 135     -43.915  35.949  55.345  1.00  0.00           H  
ATOM   1993  CA  ARG A 135     -45.314  35.932  53.518  1.00  0.00           C  
ATOM   1994  HA  ARG A 135     -46.426  35.493  53.568  1.00  0.00           H  
ATOM   1995  C   ARG A 135     -44.819  35.691  52.088  1.00  0.00           C  
ATOM   1996  O   ARG A 135     -45.506  36.066  51.148  1.00  0.00           O  
ATOM   1997  CB  ARG A 135     -45.414  37.436  53.817  1.00  0.00           C  
ATOM   1998  HB2 ARG A 135     -46.254  38.087  53.249  1.00  0.00           H  
ATOM   1999  HB3 ARG A 135     -45.993  37.369  54.868  1.00  0.00           H  
ATOM   2000  CG  ARG A 135     -44.061  38.154  53.686  1.00  0.00           C  
ATOM   2001  HG2 ARG A 135     -43.594  37.989  52.602  1.00  0.00           H  
ATOM   2002  HG3 ARG A 135     -43.514  37.879  54.711  1.00  0.00           H  
ATOM   2003  CD  ARG A 135     -44.193  39.647  53.980  1.00  0.00           C  
ATOM   2004  HD2 ARG A 135     -44.426  39.798  55.148  1.00  0.00           H  
ATOM   2005  HD3 ARG A 135     -44.998  40.198  53.286  1.00  0.00           H  
ATOM   2006  NE  ARG A 135     -42.898  40.325  53.831  1.00  0.00           N  
ATOM   2007  HE  ARG A 135     -41.940  39.691  53.605  1.00  0.00           H  
ATOM   2008  CZ  ARG A 135     -42.662  41.619  53.980  1.00  0.00           C  
ATOM   2009  NH1 ARG A 135     -43.614  42.452  54.288  1.00  0.00           N  
ATOM   2010 HH11 ARG A 135     -44.776  42.660  54.116  1.00  0.00           H  
ATOM   2011 HH12 ARG A 135     -43.295  43.287  55.082  1.00  0.00           H  
ATOM   2012  NH2 ARG A 135     -41.456  42.081  53.815  1.00  0.00           N  
ATOM   2013 HH21 ARG A 135     -40.283  41.963  53.644  1.00  0.00           H  
ATOM   2014 HH22 ARG A 135     -41.334  43.257  54.013  1.00  0.00           H  
ATOM   2015  N   TYR A 136     -43.616  35.202  51.951  1.00  0.00           N  
ATOM   2016  H   TYR A 136     -42.862  35.195  52.858  1.00  0.00           H  
ATOM   2017  CA  TYR A 136     -42.975  35.036  50.649  1.00  0.00           C  
ATOM   2018  HA  TYR A 136     -43.306  35.999  50.027  1.00  0.00           H  
ATOM   2019  C   TYR A 136     -43.365  33.687  50.052  1.00  0.00           C  
ATOM   2020  O   TYR A 136     -43.281  32.663  50.728  1.00  0.00           O  
ATOM   2021  CB  TYR A 136     -41.459  35.182  50.800  1.00  0.00           C  
ATOM   2022  HB2 TYR A 136     -41.340  34.021  50.539  1.00  0.00           H  
ATOM   2023  HB3 TYR A 136     -40.450  35.305  50.162  1.00  0.00           H  
ATOM   2024  CG  TYR A 136     -41.029  36.440  51.520  1.00  0.00           C  
ATOM   2025  CD1 TYR A 136     -41.175  37.699  50.908  1.00  0.00           C  
ATOM   2026  HD1 TYR A 136     -41.429  38.059  49.803  1.00  0.00           H  
ATOM   2027  CD2 TYR A 136     -40.508  36.364  52.828  1.00  0.00           C  
ATOM   2028  HD2 TYR A 136     -40.175  35.440  53.483  1.00  0.00           H  
ATOM   2029  CE1 TYR A 136     -40.794  38.867  51.585  1.00  0.00           C  
ATOM   2030  HE1 TYR A 136     -40.716  39.909  51.012  1.00  0.00           H  
ATOM   2031  CE2 TYR A 136     -40.122  37.526  53.514  1.00  0.00           C  
ATOM   2032  HE2 TYR A 136     -39.848  37.452  54.668  1.00  0.00           H  
ATOM   2033  CZ  TYR A 136     -40.264  38.780  52.886  1.00  0.00           C  
ATOM   2034  OH  TYR A 136     -39.884  39.921  53.550  1.00  0.00           O  
ATOM   2035  HH  TYR A 136     -39.102  39.835  54.360  1.00  0.00           H  
ATOM   2036  N   GLY A 137     -43.786  33.703  48.807  1.00  0.00           N  
ATOM   2037  H   GLY A 137     -44.072  34.698  48.229  1.00  0.00           H  
ATOM   2038  CA  GLY A 137     -44.011  32.464  48.075  1.00  0.00           C  
ATOM   2039  HA2 GLY A 137     -44.983  32.160  48.713  1.00  0.00           H  
ATOM   2040  HA3 GLY A 137     -44.510  32.423  46.985  1.00  0.00           H  
ATOM   2041  C   GLY A 137     -42.702  31.708  47.849  1.00  0.00           C  
ATOM   2042  O   GLY A 137     -41.627  32.311  47.819  1.00  0.00           O  
ATOM   2043  N   GLU A 138     -42.796  30.432  47.646  1.00  0.00           N  
ATOM   2044  H   GLU A 138     -43.842  29.947  47.943  1.00  0.00           H  
ATOM   2045  CA  GLU A 138     -41.633  29.557  47.462  1.00  0.00           C  
ATOM   2046  HA  GLU A 138     -40.983  29.599  48.451  1.00  0.00           H  
ATOM   2047  C   GLU A 138     -40.712  30.015  46.315  1.00  0.00           C  
ATOM   2048  O   GLU A 138     -39.493  29.975  46.429  1.00  0.00           O  
ATOM   2049  CB  GLU A 138     -42.173  28.147  47.219  1.00  0.00           C  
ATOM   2050  HB2 GLU A 138     -42.794  28.049  46.199  1.00  0.00           H  
ATOM   2051  HB3 GLU A 138     -42.864  27.767  48.115  1.00  0.00           H  
ATOM   2052  CG  GLU A 138     -41.104  27.064  47.373  1.00  0.00           C  
ATOM   2053  HG2 GLU A 138     -40.346  26.655  48.203  1.00  0.00           H  
ATOM   2054  HG3 GLU A 138     -40.257  27.387  46.582  1.00  0.00           H  
ATOM   2055  CD  GLU A 138     -41.711  25.662  47.280  1.00  0.00           C  
ATOM   2056  OE1 GLU A 138     -41.114  24.751  47.886  1.00  0.00           O  
ATOM   2057  OE2 GLU A 138     -42.772  25.537  46.634  1.00  0.00           O  
ATOM   2058  N   ARG A 139     -41.303  30.555  45.246  1.00  0.00           N  
ATOM   2059  H   ARG A 139     -42.457  30.798  45.076  1.00  0.00           H  
ATOM   2060  CA  ARG A 139     -40.569  31.117  44.090  1.00  0.00           C  
ATOM   2061  HA  ARG A 139     -39.475  30.654  43.957  1.00  0.00           H  
ATOM   2062  C   ARG A 139     -40.090  32.560  44.287  1.00  0.00           C  
ATOM   2063  O   ARG A 139     -39.481  33.119  43.380  1.00  0.00           O  
ATOM   2064  CB  ARG A 139     -41.435  31.013  42.827  1.00  0.00           C  
ATOM   2065  HB2 ARG A 139     -42.366  31.755  42.919  1.00  0.00           H  
ATOM   2066  HB3 ARG A 139     -40.719  31.388  41.937  1.00  0.00           H  
ATOM   2067  CG  ARG A 139     -41.756  29.562  42.445  1.00  0.00           C  
ATOM   2068  HG2 ARG A 139     -41.670  28.366  42.314  1.00  0.00           H  
ATOM   2069  HG3 ARG A 139     -41.198  29.203  43.441  1.00  0.00           H  
ATOM   2070  CD  ARG A 139     -42.479  29.545  41.099  1.00  0.00           C  
ATOM   2071  HD2 ARG A 139     -41.699  29.698  40.196  1.00  0.00           H  
ATOM   2072  HD3 ARG A 139     -43.318  30.397  41.008  1.00  0.00           H  
ATOM   2073  NE  ARG A 139     -42.823  28.177  40.687  1.00  0.00           N  
ATOM   2074  HE  ARG A 139     -42.822  27.111  41.222  1.00  0.00           H  
ATOM   2075  CZ  ARG A 139     -43.386  27.816  39.539  1.00  0.00           C  
ATOM   2076  NH1 ARG A 139     -43.703  28.695  38.626  1.00  0.00           N  
ATOM   2077 HH11 ARG A 139     -44.064  29.815  38.815  1.00  0.00           H  
ATOM   2078 HH12 ARG A 139     -43.877  28.513  37.459  1.00  0.00           H  
ATOM   2079  NH2 ARG A 139     -43.634  26.556  39.301  1.00  0.00           N  
ATOM   2080 HH21 ARG A 139     -44.636  25.958  39.546  1.00  0.00           H  
ATOM   2081 HH22 ARG A 139     -42.680  25.911  38.989  1.00  0.00           H  
ATOM   2082  N   GLN A 140     -40.400  33.180  45.410  1.00  0.00           N  
ATOM   2083  H   GLN A 140     -40.776  32.611  46.357  1.00  0.00           H  
ATOM   2084  CA  GLN A 140     -40.053  34.574  45.714  1.00  0.00           C  
ATOM   2085  HA  GLN A 140     -39.573  35.226  44.838  1.00  0.00           H  
ATOM   2086  C   GLN A 140     -38.914  34.682  46.736  1.00  0.00           C  
ATOM   2087  O   GLN A 140     -38.628  35.774  47.227  1.00  0.00           O  
ATOM   2088  CB  GLN A 140     -41.302  35.334  46.181  1.00  0.00           C  
ATOM   2089  HB2 GLN A 140     -41.196  35.115  47.352  1.00  0.00           H  
ATOM   2090  HB3 GLN A 140     -41.459  36.512  46.403  1.00  0.00           H  
ATOM   2091  CG  GLN A 140     -42.394  35.421  45.107  1.00  0.00           C  
ATOM   2092  HG2 GLN A 140     -42.296  36.105  44.121  1.00  0.00           H  
ATOM   2093  HG3 GLN A 140     -42.491  34.375  44.529  1.00  0.00           H  
ATOM   2094  CD  GLN A 140     -43.634  36.177  45.591  1.00  0.00           C  
ATOM   2095  NE2 GLN A 140     -44.567  36.465  44.709  1.00  0.00           N  
ATOM   2096 HE21 GLN A 140     -45.682  36.596  45.110  1.00  0.00           H  
ATOM   2097 HE22 GLN A 140     -44.406  37.057  43.687  1.00  0.00           H  
ATOM   2098  OE1 GLN A 140     -43.804  36.512  46.752  1.00  0.00           O  
ATOM   2099  N   LEU A 141     -38.293  33.572  47.066  1.00  0.00           N  
ATOM   2100  H   LEU A 141     -38.366  32.544  46.476  1.00  0.00           H  
ATOM   2101  CA  LEU A 141     -37.141  33.546  47.955  1.00  0.00           C  
ATOM   2102  HA  LEU A 141     -37.261  34.281  48.877  1.00  0.00           H  
ATOM   2103  C   LEU A 141     -35.927  34.133  47.233  1.00  0.00           C  
ATOM   2104  O   LEU A 141     -35.396  33.547  46.295  1.00  0.00           O  
ATOM   2105  CB  LEU A 141     -36.887  32.114  48.450  1.00  0.00           C  
ATOM   2106  HB2 LEU A 141     -35.901  31.903  49.086  1.00  0.00           H  
ATOM   2107  HB3 LEU A 141     -36.440  31.559  47.479  1.00  0.00           H  
ATOM   2108  CG  LEU A 141     -38.032  31.523  49.291  1.00  0.00           C  
ATOM   2109  HG  LEU A 141     -39.087  31.541  48.741  1.00  0.00           H  
ATOM   2110  CD1 LEU A 141     -37.677  30.100  49.707  1.00  0.00           C  
ATOM   2111 HD11 LEU A 141     -37.659  29.576  48.615  1.00  0.00           H  
ATOM   2112 HD12 LEU A 141     -38.504  29.659  50.441  1.00  0.00           H  
ATOM   2113 HD13 LEU A 141     -36.672  30.124  50.352  1.00  0.00           H  
ATOM   2114  CD2 LEU A 141     -38.304  32.336  50.554  1.00  0.00           C  
ATOM   2115 HD21 LEU A 141     -39.230  33.081  50.460  1.00  0.00           H  
ATOM   2116 HD22 LEU A 141     -38.522  31.607  51.476  1.00  0.00           H  
ATOM   2117 HD23 LEU A 141     -37.376  33.034  50.825  1.00  0.00           H  
ATOM   2118  N   THR A 142     -35.497  35.306  47.708  1.00  0.00           N  
ATOM   2119  H   THR A 142     -35.758  36.105  48.537  1.00  0.00           H  
ATOM   2120  CA  THR A 142     -34.317  35.987  47.178  1.00  0.00           C  
ATOM   2121  HA  THR A 142     -34.002  35.262  46.287  1.00  0.00           H  
ATOM   2122  C   THR A 142     -33.233  36.087  48.248  1.00  0.00           C  
ATOM   2123  O   THR A 142     -33.557  36.211  49.436  1.00  0.00           O  
ATOM   2124  CB  THR A 142     -34.652  37.377  46.617  1.00  0.00           C  
ATOM   2125  HB  THR A 142     -33.736  37.985  46.152  1.00  0.00           H  
ATOM   2126  CG2 THR A 142     -35.534  37.291  45.378  1.00  0.00           C  
ATOM   2127 HG21 THR A 142     -35.446  36.320  44.685  1.00  0.00           H  
ATOM   2128 HG22 THR A 142     -35.181  38.208  44.669  1.00  0.00           H  
ATOM   2129 HG23 THR A 142     -36.698  37.484  45.576  1.00  0.00           H  
ATOM   2130  OG1 THR A 142     -35.327  38.174  47.555  1.00  0.00           O  
ATOM   2131  HG1 THR A 142     -34.739  39.059  47.971  1.00  0.00           H  
ATOM   2132  N   PRO A 143     -31.957  36.077  47.863  1.00  0.00           N  
ATOM   2133  CA  PRO A 143     -30.858  36.253  48.803  1.00  0.00           C  
ATOM   2134  HA  PRO A 143     -30.610  35.252  49.394  1.00  0.00           H  
ATOM   2135  C   PRO A 143     -31.019  37.525  49.646  1.00  0.00           C  
ATOM   2136  O   PRO A 143     -31.423  38.575  49.148  1.00  0.00           O  
ATOM   2137  CB  PRO A 143     -29.589  36.299  47.946  1.00  0.00           C  
ATOM   2138  HB2 PRO A 143     -28.455  36.256  47.561  1.00  0.00           H  
ATOM   2139  HB3 PRO A 143     -29.283  37.430  48.224  1.00  0.00           H  
ATOM   2140  CG  PRO A 143     -29.972  35.516  46.692  1.00  0.00           C  
ATOM   2141  HG2 PRO A 143     -29.456  35.876  45.669  1.00  0.00           H  
ATOM   2142  HG3 PRO A 143     -29.912  34.325  46.755  1.00  0.00           H  
ATOM   2143  CD  PRO A 143     -31.448  35.849  46.520  1.00  0.00           C  
ATOM   2144  HD2 PRO A 143     -31.312  36.960  46.083  1.00  0.00           H  
ATOM   2145  HD3 PRO A 143     -31.723  35.175  45.567  1.00  0.00           H  
ATOM   2146  N   GLY A 144     -30.693  37.428  50.940  1.00  0.00           N  
ATOM   2147  H   GLY A 144     -29.584  37.096  51.223  1.00  0.00           H  
ATOM   2148  CA  GLY A 144     -30.823  38.528  51.897  1.00  0.00           C  
ATOM   2149  HA2 GLY A 144     -30.032  38.526  52.794  1.00  0.00           H  
ATOM   2150  HA3 GLY A 144     -30.623  39.584  51.365  1.00  0.00           H  
ATOM   2151  C   GLY A 144     -32.185  38.624  52.597  1.00  0.00           C  
ATOM   2152  O   GLY A 144     -32.325  39.420  53.530  1.00  0.00           O  
ATOM   2153  N   LEU A 145     -33.166  37.828  52.200  1.00  0.00           N  
ATOM   2154  H   LEU A 145     -33.027  37.647  51.041  1.00  0.00           H  
ATOM   2155  CA  LEU A 145     -34.454  37.760  52.890  1.00  0.00           C  
ATOM   2156  HA  LEU A 145     -34.653  38.927  53.036  1.00  0.00           H  
ATOM   2157  C   LEU A 145     -34.318  37.125  54.276  1.00  0.00           C  
ATOM   2158  O   LEU A 145     -33.702  36.079  54.435  1.00  0.00           O  
ATOM   2159  CB  LEU A 145     -35.474  36.997  52.024  1.00  0.00           C  
ATOM   2160  HB2 LEU A 145     -36.149  36.335  52.750  1.00  0.00           H  
ATOM   2161  HB3 LEU A 145     -34.745  36.434  51.280  1.00  0.00           H  
ATOM   2162  CG  LEU A 145     -36.378  37.948  51.216  1.00  0.00           C  
ATOM   2163  HG  LEU A 145     -35.753  38.885  50.814  1.00  0.00           H  
ATOM   2164  CD1 LEU A 145     -37.005  37.216  50.037  1.00  0.00           C  
ATOM   2165 HD11 LEU A 145     -38.194  37.188  49.842  1.00  0.00           H  
ATOM   2166 HD12 LEU A 145     -36.903  38.146  49.278  1.00  0.00           H  
ATOM   2167 HD13 LEU A 145     -36.879  36.104  50.459  1.00  0.00           H  
ATOM   2168  CD2 LEU A 145     -37.500  38.485  52.089  1.00  0.00           C  
ATOM   2169 HD21 LEU A 145     -37.456  39.642  51.757  1.00  0.00           H  
ATOM   2170 HD22 LEU A 145     -38.484  37.879  51.811  1.00  0.00           H  
ATOM   2171 HD23 LEU A 145     -37.129  38.429  53.228  1.00  0.00           H  
ATOM   2172  N   ASN A 146     -34.956  37.744  55.268  1.00  0.00           N  
ATOM   2173  H   ASN A 146     -34.972  38.933  55.312  1.00  0.00           H  
ATOM   2174  CA  ASN A 146     -35.117  37.144  56.588  1.00  0.00           C  
ATOM   2175  HA  ASN A 146     -34.077  36.706  56.940  1.00  0.00           H  
ATOM   2176  C   ASN A 146     -36.388  36.295  56.620  1.00  0.00           C  
ATOM   2177  O   ASN A 146     -37.496  36.816  56.460  1.00  0.00           O  
ATOM   2178  CB  ASN A 146     -35.134  38.231  57.672  1.00  0.00           C  
ATOM   2179  HB2 ASN A 146     -35.623  39.225  58.143  1.00  0.00           H  
ATOM   2180  HB3 ASN A 146     -36.237  37.842  57.969  1.00  0.00           H  
ATOM   2181  CG  ASN A 146     -33.756  38.788  57.990  1.00  0.00           C  
ATOM   2182  ND2 ASN A 146     -33.699  39.998  58.504  1.00  0.00           N  
ATOM   2183 HD21 ASN A 146     -33.831  40.160  59.678  1.00  0.00           H  
ATOM   2184 HD22 ASN A 146     -33.274  40.955  57.934  1.00  0.00           H  
ATOM   2185  OD1 ASN A 146     -32.730  38.170  57.826  1.00  0.00           O  
ATOM   2186  N   LEU A 147     -36.203  35.024  56.883  1.00  0.00           N  
ATOM   2187  H   LEU A 147     -35.076  34.820  57.076  1.00  0.00           H  
ATOM   2188  CA  LEU A 147     -37.283  34.065  57.054  1.00  0.00           C  
ATOM   2189  HA  LEU A 147     -38.253  34.734  56.902  1.00  0.00           H  
ATOM   2190  C   LEU A 147     -37.500  33.769  58.536  1.00  0.00           C  
ATOM   2191  O   LEU A 147     -36.547  33.636  59.304  1.00  0.00           O  
ATOM   2192  CB  LEU A 147     -36.973  32.783  56.269  1.00  0.00           C  
ATOM   2193  HB2 LEU A 147     -35.851  32.428  56.489  1.00  0.00           H  
ATOM   2194  HB3 LEU A 147     -37.527  31.946  56.921  1.00  0.00           H  
ATOM   2195  CG  LEU A 147     -36.816  32.978  54.748  1.00  0.00           C  
ATOM   2196  HG  LEU A 147     -35.945  33.755  54.522  1.00  0.00           H  
ATOM   2197  CD1 LEU A 147     -36.500  31.635  54.107  1.00  0.00           C  
ATOM   2198 HD11 LEU A 147     -37.165  30.730  54.492  1.00  0.00           H  
ATOM   2199 HD12 LEU A 147     -35.347  31.480  54.371  1.00  0.00           H  
ATOM   2200 HD13 LEU A 147     -36.571  31.559  52.912  1.00  0.00           H  
ATOM   2201  CD2 LEU A 147     -38.082  33.541  54.104  1.00  0.00           C  
ATOM   2202 HD21 LEU A 147     -37.827  34.032  53.045  1.00  0.00           H  
ATOM   2203 HD22 LEU A 147     -38.223  34.559  54.726  1.00  0.00           H  
ATOM   2204 HD23 LEU A 147     -39.159  33.054  54.239  1.00  0.00           H  
ATOM   2205  N   LEU A 148     -38.755  33.653  58.930  1.00  0.00           N  
ATOM   2206  H   LEU A 148     -39.425  34.615  58.712  1.00  0.00           H  
ATOM   2207  CA  LEU A 148     -39.120  33.087  60.221  1.00  0.00           C  
ATOM   2208  HA  LEU A 148     -38.394  33.715  60.922  1.00  0.00           H  
ATOM   2209  C   LEU A 148     -39.006  31.561  60.138  1.00  0.00           C  
ATOM   2210  O   LEU A 148     -39.609  30.947  59.257  1.00  0.00           O  
ATOM   2211  CB  LEU A 148     -40.547  33.537  60.580  1.00  0.00           C  
ATOM   2212  HB2 LEU A 148     -40.371  34.718  60.726  1.00  0.00           H  
ATOM   2213  HB3 LEU A 148     -41.402  33.586  59.749  1.00  0.00           H  
ATOM   2214  CG  LEU A 148     -41.013  33.049  61.966  1.00  0.00           C  
ATOM   2215  HG  LEU A 148     -41.046  31.887  62.218  1.00  0.00           H  
ATOM   2216  CD1 LEU A 148     -40.327  33.827  63.090  1.00  0.00           C  
ATOM   2217 HD11 LEU A 148     -39.906  34.388  64.150  1.00  0.00           H  
ATOM   2218 HD12 LEU A 148     -40.693  34.923  62.845  1.00  0.00           H  
ATOM   2219 HD13 LEU A 148     -39.397  33.095  63.123  1.00  0.00           H  
ATOM   2220  CD2 LEU A 148     -42.514  33.250  62.118  1.00  0.00           C  
ATOM   2221 HD21 LEU A 148     -42.823  33.925  63.063  1.00  0.00           H  
ATOM   2222 HD22 LEU A 148     -43.285  32.410  62.493  1.00  0.00           H  
ATOM   2223 HD23 LEU A 148     -43.049  33.884  61.253  1.00  0.00           H  
ATOM   2224  N   VAL A 149     -38.269  30.981  61.077  1.00  0.00           N  
ATOM   2225  H   VAL A 149     -37.428  31.593  61.618  1.00  0.00           H  
ATOM   2226  CA  VAL A 149     -38.104  29.530  61.187  1.00  0.00           C  
ATOM   2227  HA  VAL A 149     -38.523  28.993  60.216  1.00  0.00           H  
ATOM   2228  C   VAL A 149     -38.708  29.074  62.510  1.00  0.00           C  
ATOM   2229  O   VAL A 149     -38.096  29.255  63.565  1.00  0.00           O  
ATOM   2230  CB  VAL A 149     -36.628  29.117  61.058  1.00  0.00           C  
ATOM   2231  HB  VAL A 149     -36.084  29.594  62.000  1.00  0.00           H  
ATOM   2232  CG1 VAL A 149     -36.501  27.596  61.065  1.00  0.00           C  
ATOM   2233 HG11 VAL A 149     -36.811  26.990  60.080  1.00  0.00           H  
ATOM   2234 HG12 VAL A 149     -37.161  27.343  62.024  1.00  0.00           H  
ATOM   2235 HG13 VAL A 149     -35.316  27.486  61.154  1.00  0.00           H  
ATOM   2236  CG2 VAL A 149     -36.014  29.644  59.759  1.00  0.00           C  
ATOM   2237 HG21 VAL A 149     -34.920  29.688  60.250  1.00  0.00           H  
ATOM   2238 HG22 VAL A 149     -36.397  30.761  59.582  1.00  0.00           H  
ATOM   2239 HG23 VAL A 149     -35.676  29.005  58.811  1.00  0.00           H  
ATOM   2240  N   PRO A 150     -39.921  28.519  62.491  1.00  0.00           N  
ATOM   2241  CA  PRO A 150     -40.533  27.954  63.680  1.00  0.00           C  
ATOM   2242  HA  PRO A 150     -40.390  28.755  64.545  1.00  0.00           H  
ATOM   2243  C   PRO A 150     -39.896  26.601  64.008  1.00  0.00           C  
ATOM   2244  O   PRO A 150     -40.048  25.629  63.267  1.00  0.00           O  
ATOM   2245  CB  PRO A 150     -42.021  27.856  63.342  1.00  0.00           C  
ATOM   2246  HB2 PRO A 150     -42.394  28.928  63.722  1.00  0.00           H  
ATOM   2247  HB3 PRO A 150     -42.741  27.035  63.831  1.00  0.00           H  
ATOM   2248  CG  PRO A 150     -42.047  27.678  61.828  1.00  0.00           C  
ATOM   2249  HG2 PRO A 150     -42.920  28.257  61.255  1.00  0.00           H  
ATOM   2250  HG3 PRO A 150     -42.078  26.478  61.916  1.00  0.00           H  
ATOM   2251  CD  PRO A 150     -40.817  28.435  61.347  1.00  0.00           C  
ATOM   2252  HD2 PRO A 150     -41.217  29.563  61.407  1.00  0.00           H  
ATOM   2253  HD3 PRO A 150     -40.925  28.178  60.188  1.00  0.00           H  
ATOM   2254  N   LEU A 151     -39.205  26.542  65.139  1.00  0.00           N  
ATOM   2255  H   LEU A 151     -39.041  27.517  65.753  1.00  0.00           H  
ATOM   2256  CA  LEU A 151     -38.577  25.312  65.615  1.00  0.00           C  
ATOM   2257  HA  LEU A 151     -38.126  24.871  64.611  1.00  0.00           H  
ATOM   2258  C   LEU A 151     -39.589  24.452  66.366  1.00  0.00           C  
ATOM   2259  O   LEU A 151     -40.365  24.954  67.183  1.00  0.00           O  
ATOM   2260  CB  LEU A 151     -37.368  25.640  66.502  1.00  0.00           C  
ATOM   2261  HB2 LEU A 151     -38.162  25.281  67.334  1.00  0.00           H  
ATOM   2262  HB3 LEU A 151     -36.673  25.321  67.423  1.00  0.00           H  
ATOM   2263  CG  LEU A 151     -36.298  26.515  65.838  1.00  0.00           C  
ATOM   2264  HG  LEU A 151     -36.719  27.592  65.571  1.00  0.00           H  
ATOM   2265  CD1 LEU A 151     -35.170  26.778  66.827  1.00  0.00           C  
ATOM   2266 HD11 LEU A 151     -34.448  27.575  66.308  1.00  0.00           H  
ATOM   2267 HD12 LEU A 151     -35.608  27.480  67.686  1.00  0.00           H  
ATOM   2268 HD13 LEU A 151     -34.519  25.845  67.189  1.00  0.00           H  
ATOM   2269  CD2 LEU A 151     -35.699  25.860  64.596  1.00  0.00           C  
ATOM   2270 HD21 LEU A 151     -35.925  26.555  63.655  1.00  0.00           H  
ATOM   2271 HD22 LEU A 151     -35.849  24.738  64.239  1.00  0.00           H  
ATOM   2272 HD23 LEU A 151     -34.516  25.868  64.783  1.00  0.00           H  
ATOM   2273  N   ARG A 152     -39.546  23.164  66.105  1.00  0.00           N  
ATOM   2274  H   ARG A 152     -38.417  22.787  66.062  1.00  0.00           H  
ATOM   2275  CA  ARG A 152     -40.455  22.199  66.728  1.00  0.00           C  
ATOM   2276  HA  ARG A 152     -41.535  22.692  66.616  1.00  0.00           H  
ATOM   2277  C   ARG A 152     -40.076  21.941  68.177  1.00  0.00           C  
ATOM   2278  O   ARG A 152     -39.025  21.377  68.473  1.00  0.00           O  
ATOM   2279  CB  ARG A 152     -40.505  20.898  65.928  1.00  0.00           C  
ATOM   2280  HB2 ARG A 152     -39.383  20.518  65.782  1.00  0.00           H  
ATOM   2281  HB3 ARG A 152     -41.141  20.186  66.639  1.00  0.00           H  
ATOM   2282  CG  ARG A 152     -41.075  21.100  64.518  1.00  0.00           C  
ATOM   2283  HG2 ARG A 152     -42.124  21.665  64.625  1.00  0.00           H  
ATOM   2284  HG3 ARG A 152     -40.510  21.894  63.834  1.00  0.00           H  
ATOM   2285  CD  ARG A 152     -41.204  19.758  63.786  1.00  0.00           C  
ATOM   2286  HD2 ARG A 152     -41.299  19.023  62.834  1.00  0.00           H  
ATOM   2287  HD3 ARG A 152     -40.034  19.624  63.602  1.00  0.00           H  
ATOM   2288  NE  ARG A 152     -42.340  18.959  64.279  1.00  0.00           N  
ATOM   2289  HE  ARG A 152     -42.141  18.498  65.352  1.00  0.00           H  
ATOM   2290  CZ  ARG A 152     -43.570  18.946  63.780  1.00  0.00           C  
ATOM   2291  NH1 ARG A 152     -43.919  19.676  62.758  1.00  0.00           N  
ATOM   2292 HH11 ARG A 152     -44.479  19.459  61.747  1.00  0.00           H  
ATOM   2293 HH12 ARG A 152     -43.463  20.765  62.912  1.00  0.00           H  
ATOM   2294  NH2 ARG A 152     -44.486  18.197  64.305  1.00  0.00           N  
ATOM   2295 HH21 ARG A 152     -45.059  18.923  65.053  1.00  0.00           H  
ATOM   2296 HH22 ARG A 152     -44.812  17.146  64.751  1.00  0.00           H  
ATOM   2297  N   CYS A 153     -40.968  22.315  69.067  1.00  0.00           N  
ATOM   2298  H   CYS A 153     -41.702  23.231  68.911  1.00  0.00           H  
ATOM   2299  CA  CYS A 153     -40.868  22.018  70.488  1.00  0.00           C  
ATOM   2300  HA  CYS A 153     -40.294  20.980  70.558  1.00  0.00           H  
ATOM   2301  C   CYS A 153     -42.265  21.755  71.046  1.00  0.00           C  
ATOM   2302  O   CYS A 153     -43.268  22.090  70.414  1.00  0.00           O  
ATOM   2303  CB  CYS A 153     -40.159  23.178  71.197  1.00  0.00           C  
ATOM   2304  HB2 CYS A 153     -39.690  22.655  72.152  1.00  0.00           H  
ATOM   2305  HB3 CYS A 153     -39.322  23.994  70.948  1.00  0.00           H  
ATOM   2306  SG  CYS A 153     -41.071  24.744  71.122  1.00  0.00           S  
ATOM   2307  N   ALA A 154     -42.333  21.168  72.237  1.00  0.00           N  
ATOM   2308  H   ALA A 154     -41.374  20.907  72.883  1.00  0.00           H  
ATOM   2309  CA  ALA A 154     -43.595  20.952  72.928  1.00  0.00           C  
ATOM   2310  HA  ALA A 154     -44.237  21.929  72.737  1.00  0.00           H  
ATOM   2311  C   ALA A 154     -43.430  21.118  74.438  1.00  0.00           C  
ATOM   2312  O   ALA A 154     -42.334  20.996  74.985  1.00  0.00           O  
ATOM   2313  CB  ALA A 154     -44.154  19.575  72.555  1.00  0.00           C  
ATOM   2314  HB1 ALA A 154     -44.244  19.225  71.426  1.00  0.00           H  
ATOM   2315  HB2 ALA A 154     -43.269  18.887  72.937  1.00  0.00           H  
ATOM   2316  HB3 ALA A 154     -45.200  19.679  73.122  1.00  0.00           H  
ATOM   2317  N   CYS A 155     -44.543  21.378  75.110  1.00  0.00           N  
ATOM   2318  H   CYS A 155     -45.279  22.194  74.671  1.00  0.00           H  
ATOM   2319  CA  CYS A 155     -44.617  21.396  76.562  1.00  0.00           C  
ATOM   2320  HA  CYS A 155     -43.473  21.698  76.682  1.00  0.00           H  
ATOM   2321  C   CYS A 155     -45.248  20.097  77.075  1.00  0.00           C  
ATOM   2322  O   CYS A 155     -46.127  19.546  76.410  1.00  0.00           O  
ATOM   2323  CB  CYS A 155     -45.396  22.631  77.018  1.00  0.00           C  
ATOM   2324  HB2 CYS A 155     -45.993  22.101  77.902  1.00  0.00           H  
ATOM   2325  HB3 CYS A 155     -46.033  23.639  77.050  1.00  0.00           H  
ATOM   2326  SG  CYS A 155     -44.517  24.175  76.649  1.00  0.00           S  
ATOM   2327  N   PRO A 156     -44.831  19.624  78.251  1.00  0.00           N  
ATOM   2328  CA  PRO A 156     -45.413  18.420  78.829  1.00  0.00           C  
ATOM   2329  HA  PRO A 156     -44.927  17.487  78.279  1.00  0.00           H  
ATOM   2330  C   PRO A 156     -46.921  18.563  79.018  1.00  0.00           C  
ATOM   2331  O   PRO A 156     -47.407  19.571  79.538  1.00  0.00           O  
ATOM   2332  CB  PRO A 156     -44.701  18.199  80.163  1.00  0.00           C  
ATOM   2333  HB2 PRO A 156     -45.757  18.365  80.704  1.00  0.00           H  
ATOM   2334  HB3 PRO A 156     -44.465  17.240  80.842  1.00  0.00           H  
ATOM   2335  CG  PRO A 156     -43.409  18.991  80.026  1.00  0.00           C  
ATOM   2336  HG2 PRO A 156     -42.958  18.677  81.086  1.00  0.00           H  
ATOM   2337  HG3 PRO A 156     -42.371  18.985  79.429  1.00  0.00           H  
ATOM   2338  CD  PRO A 156     -43.792  20.143  79.098  1.00  0.00           C  
ATOM   2339  HD2 PRO A 156     -43.348  20.811  80.004  1.00  0.00           H  
ATOM   2340  HD3 PRO A 156     -44.109  21.236  78.733  1.00  0.00           H  
ATOM   2341  N   THR A 157     -47.650  17.536  78.642  1.00  0.00           N  
ATOM   2342  H   THR A 157     -46.991  16.976  77.838  1.00  0.00           H  
ATOM   2343  CA  THR A 157     -49.084  17.458  78.922  1.00  0.00           C  
ATOM   2344  HA  THR A 157     -49.495  18.564  78.786  1.00  0.00           H  
ATOM   2345  C   THR A 157     -49.331  17.276  80.421  1.00  0.00           C  
ATOM   2346  O   THR A 157     -48.451  16.858  81.176  1.00  0.00           O  
ATOM   2347  CB  THR A 157     -49.749  16.321  78.141  1.00  0.00           C  
ATOM   2348  HB  THR A 157     -50.943  16.367  78.225  1.00  0.00           H  
ATOM   2349  CG2 THR A 157     -49.591  16.463  76.631  1.00  0.00           C  
ATOM   2350 HG21 THR A 157     -50.619  15.896  76.339  1.00  0.00           H  
ATOM   2351 HG22 THR A 157     -49.947  17.605  76.543  1.00  0.00           H  
ATOM   2352 HG23 THR A 157     -48.457  16.313  76.298  1.00  0.00           H  
ATOM   2353  OG1 THR A 157     -49.205  15.084  78.519  1.00  0.00           O  
ATOM   2354  HG1 THR A 157     -48.062  15.065  78.630  1.00  0.00           H  
ATOM   2355  N   ALA A 158     -50.556  17.539  80.867  1.00  0.00           N  
ATOM   2356  H   ALA A 158     -51.156  18.476  80.447  1.00  0.00           H  
ATOM   2357  CA  ALA A 158     -50.940  17.286  82.255  1.00  0.00           C  
ATOM   2358  HA  ALA A 158     -50.316  18.001  82.975  1.00  0.00           H  
ATOM   2359  C   ALA A 158     -50.660  15.830  82.664  1.00  0.00           C  
ATOM   2360  O   ALA A 158     -50.157  15.571  83.756  1.00  0.00           O  
ATOM   2361  CB  ALA A 158     -52.416  17.642  82.415  1.00  0.00           C  
ATOM   2362  HB1 ALA A 158     -52.365  18.720  82.949  1.00  0.00           H  
ATOM   2363  HB2 ALA A 158     -53.079  16.981  83.167  1.00  0.00           H  
ATOM   2364  HB3 ALA A 158     -53.135  17.759  81.460  1.00  0.00           H  
ATOM   2365  N   LYS A 159     -50.894  14.905  81.754  1.00  0.00           N  
ATOM   2366  H   LYS A 159     -51.340  15.327  80.735  1.00  0.00           H  
ATOM   2367  CA  LYS A 159     -50.652  13.475  81.976  1.00  0.00           C  
ATOM   2368  HA  LYS A 159     -51.215  13.260  83.007  1.00  0.00           H  
ATOM   2369  C   LYS A 159     -49.164  13.164  82.165  1.00  0.00           C  
ATOM   2370  O   LYS A 159     -48.794  12.474  83.110  1.00  0.00           O  
ATOM   2371  CB  LYS A 159     -51.257  12.687  80.801  1.00  0.00           C  
ATOM   2372  HB2 LYS A 159     -50.616  12.319  79.858  1.00  0.00           H  
ATOM   2373  HB3 LYS A 159     -52.028  13.356  80.154  1.00  0.00           H  
ATOM   2374  CG  LYS A 159     -51.858  11.346  81.229  1.00  0.00           C  
ATOM   2375  HG2 LYS A 159     -52.794  11.644  81.913  1.00  0.00           H  
ATOM   2376  HG3 LYS A 159     -51.008  10.820  81.896  1.00  0.00           H  
ATOM   2377  CD  LYS A 159     -52.306  10.548  80.001  1.00  0.00           C  
ATOM   2378  HD2 LYS A 159     -51.324  10.131  79.465  1.00  0.00           H  
ATOM   2379  HD3 LYS A 159     -53.161  11.060  79.337  1.00  0.00           H  
ATOM   2380  CE  LYS A 159     -52.922   9.204  80.382  1.00  0.00           C  
ATOM   2381  HE2 LYS A 159     -52.715   9.281  81.560  1.00  0.00           H  
ATOM   2382  HE3 LYS A 159     -53.640   8.345  80.871  1.00  0.00           H  
ATOM   2383  NZ  LYS A 159     -52.941   8.270  79.219  1.00  0.00           N  
ATOM   2384  HZ1 LYS A 159     -53.251   7.127  79.446  1.00  0.00           H  
ATOM   2385  HZ2 LYS A 159     -53.749   8.618  78.401  1.00  0.00           H  
ATOM   2386  HZ3 LYS A 159     -51.805   8.204  78.855  1.00  0.00           H  
ATOM   2387  N   GLN A 160     -48.307  13.737  81.322  1.00  0.00           N  
ATOM   2388  H   GLN A 160     -48.722  14.690  80.767  1.00  0.00           H  
ATOM   2389  CA  GLN A 160     -46.850  13.587  81.429  1.00  0.00           C  
ATOM   2390  HA  GLN A 160     -46.573  12.426  81.449  1.00  0.00           H  
ATOM   2391  C   GLN A 160     -46.305  14.242  82.704  1.00  0.00           C  
ATOM   2392  O   GLN A 160     -45.478  13.656  83.398  1.00  0.00           O  
ATOM   2393  CB  GLN A 160     -46.183  14.206  80.195  1.00  0.00           C  
ATOM   2394  HB2 GLN A 160     -46.311  15.384  80.099  1.00  0.00           H  
ATOM   2395  HB3 GLN A 160     -45.002  14.108  80.330  1.00  0.00           H  
ATOM   2396  CG  GLN A 160     -46.343  13.338  78.943  1.00  0.00           C  
ATOM   2397  HG2 GLN A 160     -45.837  12.273  78.694  1.00  0.00           H  
ATOM   2398  HG3 GLN A 160     -47.333  12.685  79.161  1.00  0.00           H  
ATOM   2399  CD  GLN A 160     -45.912  14.066  77.675  1.00  0.00           C  
ATOM   2400  NE2 GLN A 160     -45.338  13.376  76.715  1.00  0.00           N  
ATOM   2401 HE21 GLN A 160     -45.000  13.934  75.718  1.00  0.00           H  
ATOM   2402 HE22 GLN A 160     -44.989  12.240  76.784  1.00  0.00           H  
ATOM   2403  OE1 GLN A 160     -46.114  15.258  77.523  1.00  0.00           O  
ATOM   2404  N   THR A 161     -46.816  15.418  83.033  1.00  0.00           N  
ATOM   2405  H   THR A 161     -47.444  16.215  82.453  1.00  0.00           H  
ATOM   2406  CA  THR A 161     -46.416  16.127  84.257  1.00  0.00           C  
ATOM   2407  HA  THR A 161     -45.241  16.275  84.340  1.00  0.00           H  
ATOM   2408  C   THR A 161     -46.781  15.325  85.506  1.00  0.00           C  
ATOM   2409  O   THR A 161     -45.981  15.217  86.431  1.00  0.00           O  
ATOM   2410  CB  THR A 161     -47.062  17.519  84.322  1.00  0.00           C  
ATOM   2411  HB  THR A 161     -48.185  17.763  84.647  1.00  0.00           H  
ATOM   2412  CG2 THR A 161     -46.416  18.399  85.390  1.00  0.00           C  
ATOM   2413 HG21 THR A 161     -45.392  18.094  85.923  1.00  0.00           H  
ATOM   2414 HG22 THR A 161     -47.140  18.608  86.380  1.00  0.00           H  
ATOM   2415 HG23 THR A 161     -46.194  19.556  85.263  1.00  0.00           H  
ATOM   2416  OG1 THR A 161     -46.921  18.211  83.103  1.00  0.00           O  
ATOM   2417  HG1 THR A 161     -46.147  19.070  83.156  1.00  0.00           H  
ATOM   2418  N   THR A 162     -47.944  14.717  85.500  1.00  0.00           N  
ATOM   2419  H   THR A 162     -48.696  15.457  84.973  1.00  0.00           H  
ATOM   2420  CA  THR A 162     -48.392  13.854  86.604  1.00  0.00           C  
ATOM   2421  HA  THR A 162     -48.132  14.432  87.616  1.00  0.00           H  
ATOM   2422  C   THR A 162     -47.548  12.581  86.721  1.00  0.00           C  
ATOM   2423  O   THR A 162     -47.312  12.100  87.825  1.00  0.00           O  
ATOM   2424  CB  THR A 162     -49.870  13.466  86.451  1.00  0.00           C  
ATOM   2425  HB  THR A 162     -50.100  12.464  85.841  1.00  0.00           H  
ATOM   2426  CG2 THR A 162     -50.498  13.083  87.790  1.00  0.00           C  
ATOM   2427 HG21 THR A 162     -50.253  14.003  88.520  1.00  0.00           H  
ATOM   2428 HG22 THR A 162     -51.694  13.009  87.876  1.00  0.00           H  
ATOM   2429 HG23 THR A 162     -50.131  12.018  88.216  1.00  0.00           H  
ATOM   2430  OG1 THR A 162     -50.658  14.525  85.960  1.00  0.00           O  
ATOM   2431  HG1 THR A 162     -50.519  15.554  86.455  1.00  0.00           H  
ATOM   2432  N   ALA A 163     -47.038  12.084  85.609  1.00  0.00           N  
ATOM   2433  H   ALA A 163     -47.108  12.671  84.590  1.00  0.00           H  
ATOM   2434  CA  ALA A 163     -46.113  10.949  85.570  1.00  0.00           C  
ATOM   2435  HA  ALA A 163     -46.396  10.157  86.420  1.00  0.00           H  
ATOM   2436  C   ALA A 163     -44.668  11.306  85.991  1.00  0.00           C  
ATOM   2437  O   ALA A 163     -43.797  10.442  86.018  1.00  0.00           O  
ATOM   2438  CB  ALA A 163     -46.173  10.320  84.180  1.00  0.00           C  
ATOM   2439  HB1 ALA A 163     -45.643  11.073  83.436  1.00  0.00           H  
ATOM   2440  HB2 ALA A 163     -45.641   9.283  84.481  1.00  0.00           H  
ATOM   2441  HB3 ALA A 163     -47.186   9.851  83.734  1.00  0.00           H  
ATOM   2442  N   GLY A 164     -44.412  12.578  86.325  1.00  0.00           N  
ATOM   2443  H   GLY A 164     -45.177  13.314  86.847  1.00  0.00           H  
ATOM   2444  CA  GLY A 164     -43.117  13.062  86.812  1.00  0.00           C  
ATOM   2445  HA2 GLY A 164     -42.379  12.235  87.269  1.00  0.00           H  
ATOM   2446  HA3 GLY A 164     -43.251  13.788  87.756  1.00  0.00           H  
ATOM   2447  C   GLY A 164     -42.203  13.658  85.743  1.00  0.00           C  
ATOM   2448  O   GLY A 164     -41.130  14.163  86.080  1.00  0.00           O  
ATOM   2449  N   PHE A 165     -42.610  13.664  84.467  1.00  0.00           N  
ATOM   2450  H   PHE A 165     -43.778  13.591  84.360  1.00  0.00           H  
ATOM   2451  CA  PHE A 165     -41.857  14.297  83.386  1.00  0.00           C  
ATOM   2452  HA  PHE A 165     -40.764  13.924  83.654  1.00  0.00           H  
ATOM   2453  C   PHE A 165     -42.031  15.819  83.431  1.00  0.00           C  
ATOM   2454  O   PHE A 165     -43.147  16.336  83.368  1.00  0.00           O  
ATOM   2455  CB  PHE A 165     -42.284  13.716  82.041  1.00  0.00           C  
ATOM   2456  HB2 PHE A 165     -42.926  13.462  81.058  1.00  0.00           H  
ATOM   2457  HB3 PHE A 165     -42.087  14.744  81.458  1.00  0.00           H  
ATOM   2458  CG  PHE A 165     -42.052  12.224  81.922  1.00  0.00           C  
ATOM   2459  CD1 PHE A 165     -40.750  11.719  81.809  1.00  0.00           C  
ATOM   2460  HD1 PHE A 165     -39.791  12.376  82.007  1.00  0.00           H  
ATOM   2461  CD2 PHE A 165     -43.134  11.328  81.964  1.00  0.00           C  
ATOM   2462  HD2 PHE A 165     -44.179  11.832  82.164  1.00  0.00           H  
ATOM   2463  CE1 PHE A 165     -40.525  10.333  81.733  1.00  0.00           C  
ATOM   2464  HE1 PHE A 165     -39.439   9.872  81.846  1.00  0.00           H  
ATOM   2465  CE2 PHE A 165     -42.916   9.943  81.890  1.00  0.00           C  
ATOM   2466  HE2 PHE A 165     -43.789   9.159  82.072  1.00  0.00           H  
ATOM   2467  CZ  PHE A 165     -41.608   9.447  81.777  1.00  0.00           C  
ATOM   2468  HZ  PHE A 165     -41.399   8.478  82.434  1.00  0.00           H  
ATOM   2469  N   LYS A 166     -40.904  16.543  83.538  1.00  0.00           N  
ATOM   2470  H   LYS A 166     -39.868  16.206  83.998  1.00  0.00           H  
ATOM   2471  CA  LYS A 166     -40.896  18.009  83.657  1.00  0.00           C  
ATOM   2472  HA  LYS A 166     -41.899  18.618  83.884  1.00  0.00           H  
ATOM   2473  C   LYS A 166     -40.569  18.726  82.356  1.00  0.00           C  
ATOM   2474  O   LYS A 166     -40.999  19.860  82.168  1.00  0.00           O  
ATOM   2475  CB  LYS A 166     -39.903  18.431  84.736  1.00  0.00           C  
ATOM   2476  HB2 LYS A 166     -39.551  19.561  84.985  1.00  0.00           H  
ATOM   2477  HB3 LYS A 166     -39.181  18.622  83.793  1.00  0.00           H  
ATOM   2478  CG  LYS A 166     -40.335  17.982  86.135  1.00  0.00           C  
ATOM   2479  HG2 LYS A 166     -41.361  18.579  86.302  1.00  0.00           H  
ATOM   2480  HG3 LYS A 166     -40.532  16.840  86.420  1.00  0.00           H  
ATOM   2481  CD  LYS A 166     -39.357  18.543  87.167  1.00  0.00           C  
ATOM   2482  HD2 LYS A 166     -38.919  19.444  87.841  1.00  0.00           H  
ATOM   2483  HD3 LYS A 166     -38.439  18.871  86.444  1.00  0.00           H  
ATOM   2484  CE  LYS A 166     -39.776  18.128  88.574  1.00  0.00           C  
ATOM   2485  HE2 LYS A 166     -40.826  18.661  88.807  1.00  0.00           H  
ATOM   2486  HE3 LYS A 166     -40.047  16.981  88.794  1.00  0.00           H  
ATOM   2487  NZ  LYS A 166     -38.810  18.636  89.579  1.00  0.00           N  
ATOM   2488  HZ1 LYS A 166     -39.332  19.154  90.535  1.00  0.00           H  
ATOM   2489  HZ2 LYS A 166     -37.864  19.373  89.688  1.00  0.00           H  
ATOM   2490  HZ3 LYS A 166     -38.274  17.666  90.053  1.00  0.00           H  
ATOM   2491  N   TYR A 167     -39.801  18.086  81.491  1.00  0.00           N  
ATOM   2492  H   TYR A 167     -38.993  17.313  81.871  1.00  0.00           H  
ATOM   2493  CA  TYR A 167     -39.300  18.673  80.252  1.00  0.00           C  
ATOM   2494  HA  TYR A 167     -39.816  19.744  80.159  1.00  0.00           H  
ATOM   2495  C   TYR A 167     -39.543  17.724  79.083  1.00  0.00           C  
ATOM   2496  O   TYR A 167     -39.510  16.507  79.247  1.00  0.00           O  
ATOM   2497  CB  TYR A 167     -37.805  18.995  80.402  1.00  0.00           C  
ATOM   2498  HB2 TYR A 167     -36.976  18.149  80.377  1.00  0.00           H  
ATOM   2499  HB3 TYR A 167     -37.655  19.799  79.534  1.00  0.00           H  
ATOM   2500  CG  TYR A 167     -37.445  19.757  81.661  1.00  0.00           C  
ATOM   2501  CD1 TYR A 167     -37.810  21.104  81.808  1.00  0.00           C  
ATOM   2502  HD1 TYR A 167     -38.272  21.905  81.070  1.00  0.00           H  
ATOM   2503  CD2 TYR A 167     -36.754  19.111  82.707  1.00  0.00           C  
ATOM   2504  HD2 TYR A 167     -36.218  18.062  82.811  1.00  0.00           H  
ATOM   2505  CE1 TYR A 167     -37.484  21.811  82.977  1.00  0.00           C  
ATOM   2506  HE1 TYR A 167     -37.788  22.927  83.246  1.00  0.00           H  
ATOM   2507  CE2 TYR A 167     -36.423  19.810  83.879  1.00  0.00           C  
ATOM   2508  HE2 TYR A 167     -35.805  19.540  84.856  1.00  0.00           H  
ATOM   2509  CZ  TYR A 167     -36.787  21.163  84.011  1.00  0.00           C  
ATOM   2510  OH  TYR A 167     -36.459  21.852  85.150  1.00  0.00           O  
ATOM   2511  HH  TYR A 167     -35.637  22.629  85.115  1.00  0.00           H  
ATOM   2512  N   LEU A 168     -39.751  18.300  77.918  1.00  0.00           N  
ATOM   2513  H   LEU A 168     -39.806  19.482  77.819  1.00  0.00           H  
ATOM   2514  CA  LEU A 168     -39.724  17.563  76.662  1.00  0.00           C  
ATOM   2515  HA  LEU A 168     -39.464  16.456  76.989  1.00  0.00           H  
ATOM   2516  C   LEU A 168     -38.494  17.992  75.872  1.00  0.00           C  
ATOM   2517  O   LEU A 168     -38.266  19.185  75.664  1.00  0.00           O  
ATOM   2518  CB  LEU A 168     -41.020  17.790  75.868  1.00  0.00           C  
ATOM   2519  HB2 LEU A 168     -41.250  18.961  75.800  1.00  0.00           H  
ATOM   2520  HB3 LEU A 168     -40.684  17.425  74.784  1.00  0.00           H  
ATOM   2521  CG  LEU A 168     -42.283  17.202  76.526  1.00  0.00           C  
ATOM   2522  HG  LEU A 168     -42.298  17.621  77.637  1.00  0.00           H  
ATOM   2523  CD1 LEU A 168     -43.511  17.539  75.682  1.00  0.00           C  
ATOM   2524 HD11 LEU A 168     -44.422  16.784  75.489  1.00  0.00           H  
ATOM   2525 HD12 LEU A 168     -43.126  17.931  74.633  1.00  0.00           H  
ATOM   2526 HD13 LEU A 168     -43.777  18.476  76.367  1.00  0.00           H  
ATOM   2527  CD2 LEU A 168     -42.224  15.685  76.660  1.00  0.00           C  
ATOM   2528 HD21 LEU A 168     -41.627  15.656  77.695  1.00  0.00           H  
ATOM   2529 HD22 LEU A 168     -41.854  15.230  75.620  1.00  0.00           H  
ATOM   2530 HD23 LEU A 168     -43.258  15.207  77.024  1.00  0.00           H  
ATOM   2531  N   LEU A 169     -37.723  17.025  75.440  1.00  0.00           N  
ATOM   2532  H   LEU A 169     -37.719  16.030  76.059  1.00  0.00           H  
ATOM   2533  CA  LEU A 169     -36.586  17.238  74.560  1.00  0.00           C  
ATOM   2534  HA  LEU A 169     -36.348  18.384  74.747  1.00  0.00           H  
ATOM   2535  C   LEU A 169     -36.957  16.780  73.152  1.00  0.00           C  
ATOM   2536  O   LEU A 169     -37.415  15.652  72.965  1.00  0.00           O  
ATOM   2537  CB  LEU A 169     -35.356  16.533  75.161  1.00  0.00           C  
ATOM   2538  HB2 LEU A 169     -35.627  15.419  75.464  1.00  0.00           H  
ATOM   2539  HB3 LEU A 169     -35.174  17.392  75.966  1.00  0.00           H  
ATOM   2540  CG  LEU A 169     -34.081  16.638  74.296  1.00  0.00           C  
ATOM   2541  HG  LEU A 169     -34.085  17.593  73.585  1.00  0.00           H  
ATOM   2542  CD1 LEU A 169     -32.844  16.748  75.178  1.00  0.00           C  
ATOM   2543 HD11 LEU A 169     -32.830  16.069  76.159  1.00  0.00           H  
ATOM   2544 HD12 LEU A 169     -32.509  17.892  75.233  1.00  0.00           H  
ATOM   2545 HD13 LEU A 169     -31.738  16.487  74.786  1.00  0.00           H  
ATOM   2546  CD2 LEU A 169     -33.892  15.405  73.411  1.00  0.00           C  
ATOM   2547 HD21 LEU A 169     -32.793  15.009  73.683  1.00  0.00           H  
ATOM   2548 HD22 LEU A 169     -34.108  15.767  72.300  1.00  0.00           H  
ATOM   2549 HD23 LEU A 169     -34.455  14.410  73.745  1.00  0.00           H  
ATOM   2550  N   THR A 170     -36.747  17.647  72.168  1.00  0.00           N  
ATOM   2551  H   THR A 170     -36.734  18.781  72.472  1.00  0.00           H  
ATOM   2552  CA  THR A 170     -36.906  17.285  70.757  1.00  0.00           C  
ATOM   2553  HA  THR A 170     -37.954  16.732  70.665  1.00  0.00           H  
ATOM   2554  C   THR A 170     -35.598  16.678  70.269  1.00  0.00           C  
ATOM   2555  O   THR A 170     -34.619  17.391  70.056  1.00  0.00           O  
ATOM   2556  CB  THR A 170     -37.306  18.499  69.907  1.00  0.00           C  
ATOM   2557  HB  THR A 170     -36.324  19.157  69.801  1.00  0.00           H  
ATOM   2558  CG2 THR A 170     -37.673  18.103  68.483  1.00  0.00           C  
ATOM   2559 HG21 THR A 170     -38.119  19.066  67.913  1.00  0.00           H  
ATOM   2560 HG22 THR A 170     -36.601  17.806  68.046  1.00  0.00           H  
ATOM   2561 HG23 THR A 170     -38.469  17.221  68.579  1.00  0.00           H  
ATOM   2562  OG1 THR A 170     -38.440  19.131  70.455  1.00  0.00           O  
ATOM   2563  HG1 THR A 170     -38.269  19.759  71.399  1.00  0.00           H  
ATOM   2564  N   TYR A 171     -35.586  15.384  70.127  1.00  0.00           N  
ATOM   2565  H   TYR A 171     -36.568  14.994  70.644  1.00  0.00           H  
ATOM   2566  CA  TYR A 171     -34.439  14.641  69.613  1.00  0.00           C  
ATOM   2567  HA  TYR A 171     -33.535  15.350  69.888  1.00  0.00           H  
ATOM   2568  C   TYR A 171     -34.622  14.339  68.130  1.00  0.00           C  
ATOM   2569  O   TYR A 171     -35.664  13.838  67.718  1.00  0.00           O  
ATOM   2570  CB  TYR A 171     -34.255  13.355  70.420  1.00  0.00           C  
ATOM   2571  HB2 TYR A 171     -35.203  13.515  71.127  1.00  0.00           H  
ATOM   2572  HB3 TYR A 171     -33.997  12.620  71.341  1.00  0.00           H  
ATOM   2573  CG  TYR A 171     -33.092  12.518  69.930  1.00  0.00           C  
ATOM   2574  CD1 TYR A 171     -33.306  11.310  69.238  1.00  0.00           C  
ATOM   2575  HD1 TYR A 171     -34.440  10.970  69.236  1.00  0.00           H  
ATOM   2576  CD2 TYR A 171     -31.777  12.970  70.128  1.00  0.00           C  
ATOM   2577  HD2 TYR A 171     -31.616  14.086  70.470  1.00  0.00           H  
ATOM   2578  CE1 TYR A 171     -32.217  10.565  68.758  1.00  0.00           C  
ATOM   2579  HE1 TYR A 171     -32.045   9.399  68.734  1.00  0.00           H  
ATOM   2580  CE2 TYR A 171     -30.685  12.234  69.649  1.00  0.00           C  
ATOM   2581  HE2 TYR A 171     -29.787  12.826  70.101  1.00  0.00           H  
ATOM   2582  CZ  TYR A 171     -30.905  11.030  68.965  1.00  0.00           C  
ATOM   2583  OH  TYR A 171     -29.832  10.320  68.498  1.00  0.00           O  
ATOM   2584  HH  TYR A 171     -28.886  10.337  69.152  1.00  0.00           H  
ATOM   2585  N   LEU A 172     -33.608  14.633  67.334  1.00  0.00           N  
ATOM   2586  H   LEU A 172     -32.711  15.079  67.941  1.00  0.00           H  
ATOM   2587  CA  LEU A 172     -33.556  14.230  65.932  1.00  0.00           C  
ATOM   2588  HA  LEU A 172     -34.651  14.389  65.512  1.00  0.00           H  
ATOM   2589  C   LEU A 172     -33.018  12.817  65.832  1.00  0.00           C  
ATOM   2590  O   LEU A 172     -31.862  12.578  66.162  1.00  0.00           O  
ATOM   2591  CB  LEU A 172     -32.704  15.226  65.153  1.00  0.00           C  
ATOM   2592  HB2 LEU A 172     -31.864  15.067  64.303  1.00  0.00           H  
ATOM   2593  HB3 LEU A 172     -31.801  15.227  65.942  1.00  0.00           H  
ATOM   2594  CG  LEU A 172     -33.613  16.287  64.540  1.00  0.00           C  
ATOM   2595  HG  LEU A 172     -34.588  16.594  65.157  1.00  0.00           H  
ATOM   2596  CD1 LEU A 172     -32.959  17.642  64.634  1.00  0.00           C  
ATOM   2597 HD11 LEU A 172     -31.869  17.688  64.136  1.00  0.00           H  
ATOM   2598 HD12 LEU A 172     -33.756  18.467  64.308  1.00  0.00           H  
ATOM   2599 HD13 LEU A 172     -32.646  17.658  65.791  1.00  0.00           H  
ATOM   2600  CD2 LEU A 172     -33.940  15.945  63.099  1.00  0.00           C  
ATOM   2601 HD21 LEU A 172     -32.936  16.214  62.510  1.00  0.00           H  
ATOM   2602 HD22 LEU A 172     -34.139  14.788  62.845  1.00  0.00           H  
ATOM   2603 HD23 LEU A 172     -34.931  16.608  63.146  1.00  0.00           H  
ATOM   2604  N   VAL A 173     -33.863  11.929  65.379  1.00  0.00           N  
ATOM   2605  H   VAL A 173     -34.829  12.375  64.883  1.00  0.00           H  
ATOM   2606  CA  VAL A 173     -33.516  10.514  65.251  1.00  0.00           C  
ATOM   2607  HA  VAL A 173     -33.196  10.319  66.377  1.00  0.00           H  
ATOM   2608  C   VAL A 173     -32.320  10.364  64.328  1.00  0.00           C  
ATOM   2609  O   VAL A 173     -32.372  10.756  63.159  1.00  0.00           O  
ATOM   2610  CB  VAL A 173     -34.713   9.696  64.751  1.00  0.00           C  
ATOM   2611  HB  VAL A 173     -34.943  10.096  63.661  1.00  0.00           H  
ATOM   2612  CG1 VAL A 173     -34.370   8.217  64.595  1.00  0.00           C  
ATOM   2613 HG11 VAL A 173     -33.538   8.257  65.452  1.00  0.00           H  
ATOM   2614 HG12 VAL A 173     -33.985   7.827  63.532  1.00  0.00           H  
ATOM   2615 HG13 VAL A 173     -35.218   7.384  64.665  1.00  0.00           H  
ATOM   2616  CG2 VAL A 173     -35.892   9.796  65.724  1.00  0.00           C  
ATOM   2617 HG21 VAL A 173     -36.668  10.608  65.322  1.00  0.00           H  
ATOM   2618 HG22 VAL A 173     -35.381  10.269  66.703  1.00  0.00           H  
ATOM   2619 HG23 VAL A 173     -36.308   8.794  66.205  1.00  0.00           H  
ATOM   2620  N   ALA A 174     -31.251   9.797  64.836  1.00  0.00           N  
ATOM   2621  H   ALA A 174     -30.995  10.091  65.953  1.00  0.00           H  
ATOM   2622  CA  ALA A 174     -30.059   9.495  64.066  1.00  0.00           C  
ATOM   2623  HA  ALA A 174     -29.957  10.506  63.440  1.00  0.00           H  
ATOM   2624  C   ALA A 174     -30.163   8.116  63.402  1.00  0.00           C  
ATOM   2625  O   ALA A 174     -31.031   7.292  63.713  1.00  0.00           O  
ATOM   2626  CB  ALA A 174     -28.821   9.664  64.956  1.00  0.00           C  
ATOM   2627  HB1 ALA A 174     -28.547   8.791  65.730  1.00  0.00           H  
ATOM   2628  HB2 ALA A 174     -28.892  10.739  65.475  1.00  0.00           H  
ATOM   2629  HB3 ALA A 174     -27.784   9.769  64.357  1.00  0.00           H  
ATOM   2630  N   MET A 175     -29.294   7.882  62.454  1.00  0.00           N  
ATOM   2631  H   MET A 175     -28.240   7.906  63.039  1.00  0.00           H  
ATOM   2632  CA  MET A 175     -29.298   6.632  61.705  1.00  0.00           C  
ATOM   2633  HA  MET A 175     -30.433   6.293  61.868  1.00  0.00           H  
ATOM   2634  C   MET A 175     -28.949   5.464  62.624  1.00  0.00           C  
ATOM   2635  O   MET A 175     -27.901   5.459  63.257  1.00  0.00           O  
ATOM   2636  CB  MET A 175     -28.332   6.729  60.516  1.00  0.00           C  
ATOM   2637  HB2 MET A 175     -27.904   7.560  61.253  1.00  0.00           H  
ATOM   2638  HB3 MET A 175     -27.546   6.037  61.168  1.00  0.00           H  
ATOM   2639  CG  MET A 175     -28.772   5.867  59.329  1.00  0.00           C  
ATOM   2640  HG2 MET A 175     -29.746   5.219  59.888  1.00  0.00           H  
ATOM   2641  HG3 MET A 175     -28.954   5.337  58.248  1.00  0.00           H  
ATOM   2642  SD  MET A 175     -27.715   6.052  57.869  1.00  0.00           S  
ATOM   2643  CE  MET A 175     -28.878   5.654  56.547  1.00  0.00           C  
ATOM   2644  HE1 MET A 175     -29.168   4.492  56.458  1.00  0.00           H  
ATOM   2645  HE2 MET A 175     -27.989   5.796  55.747  1.00  0.00           H  
ATOM   2646  HE3 MET A 175     -29.536   6.638  56.349  1.00  0.00           H  
ATOM   2647  N   GLY A 176     -29.825   4.479  62.654  1.00  0.00           N  
ATOM   2648  H   GLY A 176     -30.955   4.120  62.521  1.00  0.00           H  
ATOM   2649  CA  GLY A 176     -29.668   3.311  63.520  1.00  0.00           C  
ATOM   2650  HA2 GLY A 176     -29.940   2.145  63.391  1.00  0.00           H  
ATOM   2651  HA3 GLY A 176     -28.487   3.127  63.392  1.00  0.00           H  
ATOM   2652  C   GLY A 176     -30.191   3.488  64.943  1.00  0.00           C  
ATOM   2653  O   GLY A 176     -30.135   2.530  65.711  1.00  0.00           O  
ATOM   2654  N   ASP A 177     -30.715   4.652  65.280  1.00  0.00           N  
ATOM   2655  H   ASP A 177     -30.238   5.645  64.856  1.00  0.00           H  
ATOM   2656  CA  ASP A 177     -31.349   4.836  66.575  1.00  0.00           C  
ATOM   2657  HA  ASP A 177     -30.419   4.477  67.234  1.00  0.00           H  
ATOM   2658  C   ASP A 177     -32.604   3.969  66.717  1.00  0.00           C  
ATOM   2659  O   ASP A 177     -33.403   3.795  65.797  1.00  0.00           O  
ATOM   2660  CB  ASP A 177     -31.694   6.307  66.828  1.00  0.00           C  
ATOM   2661  HB2 ASP A 177     -32.096   6.173  67.935  1.00  0.00           H  
ATOM   2662  HB3 ASP A 177     -32.372   6.688  65.935  1.00  0.00           H  
ATOM   2663  CG  ASP A 177     -30.495   7.185  67.181  1.00  0.00           C  
ATOM   2664  OD1 ASP A 177     -29.448   6.654  67.596  1.00  0.00           O  
ATOM   2665  OD2 ASP A 177     -30.656   8.421  67.091  1.00  0.00           O  
ATOM   2666  N   SER A 178     -32.770   3.473  67.917  1.00  0.00           N  
ATOM   2667  H   SER A 178     -31.896   3.649  68.702  1.00  0.00           H  
ATOM   2668  CA  SER A 178     -33.973   2.780  68.351  1.00  0.00           C  
ATOM   2669  HA  SER A 178     -34.735   2.750  67.433  1.00  0.00           H  
ATOM   2670  C   SER A 178     -34.615   3.546  69.499  1.00  0.00           C  
ATOM   2671  O   SER A 178     -33.941   4.274  70.230  1.00  0.00           O  
ATOM   2672  CB  SER A 178     -33.639   1.345  68.753  1.00  0.00           C  
ATOM   2673  HB2 SER A 178     -33.506   0.145  68.807  1.00  0.00           H  
ATOM   2674  HB3 SER A 178     -34.271   0.975  67.790  1.00  0.00           H  
ATOM   2675  OG  SER A 178     -32.804   1.315  69.892  1.00  0.00           O  
ATOM   2676  HG  SER A 178     -31.686   1.390  69.730  1.00  0.00           H  
ATOM   2677  N   ILE A 179     -35.905   3.343  69.709  1.00  0.00           N  
ATOM   2678  H   ILE A 179     -36.349   2.420  69.103  1.00  0.00           H  
ATOM   2679  CA  ILE A 179     -36.619   3.967  70.832  1.00  0.00           C  
ATOM   2680  HA  ILE A 179     -36.454   5.135  70.695  1.00  0.00           H  
ATOM   2681  C   ILE A 179     -35.962   3.602  72.165  1.00  0.00           C  
ATOM   2682  O   ILE A 179     -35.803   4.466  73.028  1.00  0.00           O  
ATOM   2683  CB  ILE A 179     -38.107   3.563  70.804  1.00  0.00           C  
ATOM   2684  HB  ILE A 179     -38.240   2.379  70.905  1.00  0.00           H  
ATOM   2685  CG1 ILE A 179     -38.768   4.086  69.506  1.00  0.00           C  
ATOM   2686 HG12 ILE A 179     -38.923   5.260  69.665  1.00  0.00           H  
ATOM   2687 HG13 ILE A 179     -38.276   3.773  68.464  1.00  0.00           H  
ATOM   2688  CG2 ILE A 179     -38.848   4.100  72.039  1.00  0.00           C  
ATOM   2689 HG21 ILE A 179     -39.775   4.811  71.806  1.00  0.00           H  
ATOM   2690 HG22 ILE A 179     -38.041   4.766  72.608  1.00  0.00           H  
ATOM   2691 HG23 ILE A 179     -39.204   3.096  72.593  1.00  0.00           H  
ATOM   2692  CD1 ILE A 179     -40.199   3.595  69.307  1.00  0.00           C  
ATOM   2693 HD11 ILE A 179     -40.256   2.698  70.122  1.00  0.00           H  
ATOM   2694 HD12 ILE A 179     -40.981   4.143  70.033  1.00  0.00           H  
ATOM   2695 HD13 ILE A 179     -40.598   3.351  68.204  1.00  0.00           H  
ATOM   2696  N   SER A 180     -35.517   2.370  72.307  1.00  0.00           N  
ATOM   2697  H   SER A 180     -35.721   1.437  71.599  1.00  0.00           H  
ATOM   2698  CA  SER A 180     -34.800   1.923  73.498  1.00  0.00           C  
ATOM   2699  HA  SER A 180     -35.348   2.067  74.536  1.00  0.00           H  
ATOM   2700  C   SER A 180     -33.451   2.620  73.657  1.00  0.00           C  
ATOM   2701  O   SER A 180     -33.125   3.061  74.755  1.00  0.00           O  
ATOM   2702  CB  SER A 180     -34.614   0.408  73.478  1.00  0.00           C  
ATOM   2703  HB2 SER A 180     -35.447  -0.379  73.835  1.00  0.00           H  
ATOM   2704  HB3 SER A 180     -33.737   0.122  74.249  1.00  0.00           H  
ATOM   2705  OG  SER A 180     -34.004  -0.029  72.285  1.00  0.00           O  
ATOM   2706  HG  SER A 180     -32.844   0.036  72.260  1.00  0.00           H  
ATOM   2707  N   GLY A 181     -32.699   2.787  72.565  1.00  0.00           N  
ATOM   2708  H   GLY A 181     -33.007   2.683  71.435  1.00  0.00           H  
ATOM   2709  CA  GLY A 181     -31.421   3.492  72.583  1.00  0.00           C  
ATOM   2710  HA2 GLY A 181     -30.763   3.284  71.604  1.00  0.00           H  
ATOM   2711  HA3 GLY A 181     -30.660   3.024  73.382  1.00  0.00           H  
ATOM   2712  C   GLY A 181     -31.571   4.975  72.919  1.00  0.00           C  
ATOM   2713  O   GLY A 181     -30.820   5.506  73.734  1.00  0.00           O  
ATOM   2714  N   ILE A 182     -32.594   5.622  72.361  1.00  0.00           N  
ATOM   2715  H   ILE A 182     -33.034   5.323  71.318  1.00  0.00           H  
ATOM   2716  CA  ILE A 182     -32.915   7.019  72.681  1.00  0.00           C  
ATOM   2717  HA  ILE A 182     -31.851   7.533  72.538  1.00  0.00           H  
ATOM   2718  C   ILE A 182     -33.321   7.152  74.155  1.00  0.00           C  
ATOM   2719  O   ILE A 182     -32.880   8.072  74.840  1.00  0.00           O  
ATOM   2720  CB  ILE A 182     -34.016   7.549  71.742  1.00  0.00           C  
ATOM   2721  HB  ILE A 182     -35.024   6.933  71.891  1.00  0.00           H  
ATOM   2722  CG1 ILE A 182     -33.543   7.546  70.269  1.00  0.00           C  
ATOM   2723 HG12 ILE A 182     -32.717   8.401  70.374  1.00  0.00           H  
ATOM   2724 HG13 ILE A 182     -32.764   6.803  69.748  1.00  0.00           H  
ATOM   2725  CG2 ILE A 182     -34.442   8.971  72.141  1.00  0.00           C  
ATOM   2726 HG21 ILE A 182     -35.238   9.501  71.421  1.00  0.00           H  
ATOM   2727 HG22 ILE A 182     -34.849   8.782  73.247  1.00  0.00           H  
ATOM   2728 HG23 ILE A 182     -33.442   9.625  72.184  1.00  0.00           H  
ATOM   2729  CD1 ILE A 182     -34.681   7.714  69.262  1.00  0.00           C  
ATOM   2730 HD11 ILE A 182     -35.594   8.333  69.745  1.00  0.00           H  
ATOM   2731 HD12 ILE A 182     -34.135   8.309  68.385  1.00  0.00           H  
ATOM   2732 HD13 ILE A 182     -35.295   6.760  68.895  1.00  0.00           H  
ATOM   2733  N   ALA A 183     -34.120   6.233  74.654  1.00  0.00           N  
ATOM   2734  H   ALA A 183     -34.263   5.202  74.103  1.00  0.00           H  
ATOM   2735  CA  ALA A 183     -34.520   6.230  76.056  1.00  0.00           C  
ATOM   2736  HA  ALA A 183     -34.885   7.324  76.318  1.00  0.00           H  
ATOM   2737  C   ALA A 183     -33.319   6.091  76.996  1.00  0.00           C  
ATOM   2738  O   ALA A 183     -33.236   6.811  77.989  1.00  0.00           O  
ATOM   2739  CB  ALA A 183     -35.539   5.112  76.279  1.00  0.00           C  
ATOM   2740  HB1 ALA A 183     -36.646   5.537  76.166  1.00  0.00           H  
ATOM   2741  HB2 ALA A 183     -35.298   4.959  77.447  1.00  0.00           H  
ATOM   2742  HB3 ALA A 183     -35.089   4.049  75.962  1.00  0.00           H  
ATOM   2743  N   GLU A 184     -32.373   5.238  76.656  1.00  0.00           N  
ATOM   2744  H   GLU A 184     -32.368   4.774  75.575  1.00  0.00           H  
ATOM   2745  CA  GLU A 184     -31.131   5.078  77.412  1.00  0.00           C  
ATOM   2746  HA  GLU A 184     -31.405   4.964  78.567  1.00  0.00           H  
ATOM   2747  C   GLU A 184     -30.252   6.329  77.342  1.00  0.00           C  
ATOM   2748  O   GLU A 184     -29.740   6.791  78.360  1.00  0.00           O  
ATOM   2749  CB  GLU A 184     -30.376   3.839  76.896  1.00  0.00           C  
ATOM   2750  HB2 GLU A 184     -30.450   3.808  75.700  1.00  0.00           H  
ATOM   2751  HB3 GLU A 184     -29.184   3.930  76.735  1.00  0.00           H  
ATOM   2752  CG  GLU A 184     -30.153   2.802  77.986  1.00  0.00           C  
ATOM   2753  HG2 GLU A 184     -29.384   3.198  78.818  1.00  0.00           H  
ATOM   2754  HG3 GLU A 184     -31.028   2.265  78.604  1.00  0.00           H  
ATOM   2755  CD  GLU A 184     -29.431   1.535  77.511  1.00  0.00           C  
ATOM   2756  OE1 GLU A 184     -29.228   0.645  78.370  1.00  0.00           O  
ATOM   2757  OE2 GLU A 184     -29.079   1.444  76.319  1.00  0.00           O  
ATOM   2758  N   MET A 185     -30.127   6.924  76.156  1.00  0.00           N  
ATOM   2759  H   MET A 185     -30.427   6.353  75.182  1.00  0.00           H  
ATOM   2760  CA  MET A 185     -29.297   8.102  75.913  1.00  0.00           C  
ATOM   2761  HA  MET A 185     -28.226   7.764  76.320  1.00  0.00           H  
ATOM   2762  C   MET A 185     -29.728   9.311  76.757  1.00  0.00           C  
ATOM   2763  O   MET A 185     -28.884  10.067  77.243  1.00  0.00           O  
ATOM   2764  CB  MET A 185     -29.357   8.417  74.418  1.00  0.00           C  
ATOM   2765  HB2 MET A 185     -30.262   9.058  73.984  1.00  0.00           H  
ATOM   2766  HB3 MET A 185     -28.903   7.501  73.797  1.00  0.00           H  
ATOM   2767  CG  MET A 185     -28.337   9.478  73.996  1.00  0.00           C  
ATOM   2768  HG2 MET A 185     -28.265  10.216  74.929  1.00  0.00           H  
ATOM   2769  HG3 MET A 185     -27.232   9.349  73.584  1.00  0.00           H  
ATOM   2770  SD  MET A 185     -28.428   9.956  72.245  1.00  0.00           S  
ATOM   2771  CE  MET A 185     -27.976   8.407  71.428  1.00  0.00           C  
ATOM   2772  HE1 MET A 185     -27.066   8.129  72.161  1.00  0.00           H  
ATOM   2773  HE2 MET A 185     -27.465   8.728  70.395  1.00  0.00           H  
ATOM   2774  HE3 MET A 185     -28.573   7.392  71.213  1.00  0.00           H  
ATOM   2775  N   PHE A 186     -31.023   9.483  76.946  1.00  0.00           N  
ATOM   2776  H   PHE A 186     -31.812   8.679  76.597  1.00  0.00           H  
ATOM   2777  CA  PHE A 186     -31.599  10.612  77.683  1.00  0.00           C  
ATOM   2778  HA  PHE A 186     -30.755  11.350  78.091  1.00  0.00           H  
ATOM   2779  C   PHE A 186     -32.138  10.244  79.069  1.00  0.00           C  
ATOM   2780  O   PHE A 186     -32.787  11.069  79.715  1.00  0.00           O  
ATOM   2781  CB  PHE A 186     -32.650  11.286  76.810  1.00  0.00           C  
ATOM   2782  HB2 PHE A 186     -32.764  12.356  77.332  1.00  0.00           H  
ATOM   2783  HB3 PHE A 186     -33.519  10.477  76.884  1.00  0.00           H  
ATOM   2784  CG  PHE A 186     -32.079  11.947  75.578  1.00  0.00           C  
ATOM   2785  CD1 PHE A 186     -31.413  13.175  75.684  1.00  0.00           C  
ATOM   2786  HD1 PHE A 186     -30.948  13.599  76.691  1.00  0.00           H  
ATOM   2787  CD2 PHE A 186     -32.197  11.334  74.322  1.00  0.00           C  
ATOM   2788  HD2 PHE A 186     -32.823  10.338  74.368  1.00  0.00           H  
ATOM   2789  CE1 PHE A 186     -30.885  13.792  74.541  1.00  0.00           C  
ATOM   2790  HE1 PHE A 186     -30.383  14.795  74.917  1.00  0.00           H  
ATOM   2791  CE2 PHE A 186     -31.667  11.945  73.179  1.00  0.00           C  
ATOM   2792  HE2 PHE A 186     -31.446  11.263  72.237  1.00  0.00           H  
ATOM   2793  CZ  PHE A 186     -31.014  13.174  73.288  1.00  0.00           C  
ATOM   2794  HZ  PHE A 186     -30.604  13.816  72.391  1.00  0.00           H  
ATOM   2795  N   ASN A 187     -31.864   9.023  79.532  1.00  0.00           N  
ATOM   2796  H   ASN A 187     -30.724   8.686  79.481  1.00  0.00           H  
ATOM   2797  CA  ASN A 187     -32.357   8.545  80.822  1.00  0.00           C  
ATOM   2798  HA  ASN A 187     -32.135   7.372  80.833  1.00  0.00           H  
ATOM   2799  C   ASN A 187     -33.892   8.627  80.950  1.00  0.00           C  
ATOM   2800  O   ASN A 187     -34.440   8.982  81.992  1.00  0.00           O  
ATOM   2801  CB  ASN A 187     -31.562   9.242  81.941  1.00  0.00           C  
ATOM   2802  HB2 ASN A 187     -32.291  10.001  82.506  1.00  0.00           H  
ATOM   2803  HB3 ASN A 187     -30.544   9.794  81.641  1.00  0.00           H  
ATOM   2804  CG  ASN A 187     -30.924   8.294  82.936  1.00  0.00           C  
ATOM   2805  ND2 ASN A 187     -30.308   8.836  83.965  1.00  0.00           N  
ATOM   2806 HD21 ASN A 187     -29.120   8.757  83.990  1.00  0.00           H  
ATOM   2807 HD22 ASN A 187     -30.845   9.369  84.884  1.00  0.00           H  
ATOM   2808  OD1 ASN A 187     -30.943   7.088  82.829  1.00  0.00           O  
ATOM   2809  N   SER A 188     -34.570   8.331  79.863  1.00  0.00           N  
ATOM   2810  H   SER A 188     -33.911   8.267  78.891  1.00  0.00           H  
ATOM   2811  CA  SER A 188     -36.028   8.246  79.772  1.00  0.00           C  
ATOM   2812  HA  SER A 188     -36.512   8.649  80.787  1.00  0.00           H  
ATOM   2813  C   SER A 188     -36.474   6.780  79.738  1.00  0.00           C  
ATOM   2814  O   SER A 188     -35.706   5.865  80.043  1.00  0.00           O  
ATOM   2815  CB  SER A 188     -36.493   9.043  78.545  1.00  0.00           C  
ATOM   2816  HB2 SER A 188     -36.048  10.082  78.935  1.00  0.00           H  
ATOM   2817  HB3 SER A 188     -35.909   8.658  77.588  1.00  0.00           H  
ATOM   2818  OG  SER A 188     -37.888   9.258  78.589  1.00  0.00           O  
ATOM   2819  HG  SER A 188     -38.268  10.332  78.662  1.00  0.00           H  
ATOM   2820  N   THR A 189     -37.720   6.546  79.357  1.00  0.00           N  
ATOM   2821  H   THR A 189     -38.536   7.396  79.447  1.00  0.00           H  
ATOM   2822  CA  THR A 189     -38.235   5.184  79.180  1.00  0.00           C  
ATOM   2823  HA  THR A 189     -37.425   4.348  79.453  1.00  0.00           H  
ATOM   2824  C   THR A 189     -38.795   4.998  77.779  1.00  0.00           C  
ATOM   2825  O   THR A 189     -39.437   5.899  77.238  1.00  0.00           O  
ATOM   2826  CB  THR A 189     -39.286   4.812  80.235  1.00  0.00           C  
ATOM   2827  HB  THR A 189     -39.570   3.652  80.280  1.00  0.00           H  
ATOM   2828  CG2 THR A 189     -38.774   4.961  81.667  1.00  0.00           C  
ATOM   2829 HG21 THR A 189     -38.714   6.078  82.104  1.00  0.00           H  
ATOM   2830 HG22 THR A 189     -37.695   4.503  81.935  1.00  0.00           H  
ATOM   2831 HG23 THR A 189     -39.418   4.375  82.500  1.00  0.00           H  
ATOM   2832  OG1 THR A 189     -40.438   5.606  80.118  1.00  0.00           O  
ATOM   2833  HG1 THR A 189     -40.495   6.483  80.857  1.00  0.00           H  
ATOM   2834  N   SER A 190     -38.632   3.828  77.208  1.00  0.00           N  
ATOM   2835  H   SER A 190     -38.008   3.015  77.818  1.00  0.00           H  
ATOM   2836  CA  SER A 190     -39.189   3.510  75.890  1.00  0.00           C  
ATOM   2837  HA  SER A 190     -38.767   4.312  75.127  1.00  0.00           H  
ATOM   2838  C   SER A 190     -40.702   3.709  75.849  1.00  0.00           C  
ATOM   2839  O   SER A 190     -41.220   4.287  74.903  1.00  0.00           O  
ATOM   2840  CB  SER A 190     -38.868   2.067  75.500  1.00  0.00           C  
ATOM   2841  HB2 SER A 190     -39.013   1.507  74.452  1.00  0.00           H  
ATOM   2842  HB3 SER A 190     -39.406   1.290  76.239  1.00  0.00           H  
ATOM   2843  OG  SER A 190     -37.487   1.808  75.645  1.00  0.00           O  
ATOM   2844  HG  SER A 190     -36.820   2.719  75.855  1.00  0.00           H  
ATOM   2845  N   ALA A 191     -41.397   3.321  76.900  1.00  0.00           N  
ATOM   2846  H   ALA A 191     -40.904   2.686  77.777  1.00  0.00           H  
ATOM   2847  CA  ALA A 191     -42.838   3.510  77.004  1.00  0.00           C  
ATOM   2848  HA  ALA A 191     -43.423   2.821  76.225  1.00  0.00           H  
ATOM   2849  C   ALA A 191     -43.238   4.993  76.967  1.00  0.00           C  
ATOM   2850  O   ALA A 191     -44.185   5.359  76.278  1.00  0.00           O  
ATOM   2851  CB  ALA A 191     -43.321   2.837  78.287  1.00  0.00           C  
ATOM   2852  HB1 ALA A 191     -44.459   3.103  78.568  1.00  0.00           H  
ATOM   2853  HB2 ALA A 191     -42.674   3.225  79.221  1.00  0.00           H  
ATOM   2854  HB3 ALA A 191     -43.309   1.635  78.296  1.00  0.00           H  
ATOM   2855  N   ALA A 192     -42.498   5.864  77.666  1.00  0.00           N  
ATOM   2856  H   ALA A 192     -41.787   5.390  78.481  1.00  0.00           H  
ATOM   2857  CA  ALA A 192     -42.778   7.293  77.680  1.00  0.00           C  
ATOM   2858  HA  ALA A 192     -43.900   7.409  78.072  1.00  0.00           H  
ATOM   2859  C   ALA A 192     -42.553   7.951  76.314  1.00  0.00           C  
ATOM   2860  O   ALA A 192     -43.317   8.833  75.925  1.00  0.00           O  
ATOM   2861  CB  ALA A 192     -41.913   7.948  78.754  1.00  0.00           C  
ATOM   2862  HB1 ALA A 192     -41.769   9.005  78.220  1.00  0.00           H  
ATOM   2863  HB2 ALA A 192     -40.776   7.660  78.955  1.00  0.00           H  
ATOM   2864  HB3 ALA A 192     -42.662   7.972  79.688  1.00  0.00           H  
ATOM   2865  N   ILE A 193     -41.544   7.516  75.574  1.00  0.00           N  
ATOM   2866  H   ILE A 193     -40.726   6.983  76.229  1.00  0.00           H  
ATOM   2867  CA  ILE A 193     -41.275   7.999  74.215  1.00  0.00           C  
ATOM   2868  HA  ILE A 193     -41.390   9.172  74.367  1.00  0.00           H  
ATOM   2869  C   ILE A 193     -42.360   7.507  73.258  1.00  0.00           C  
ATOM   2870  O   ILE A 193     -42.925   8.307  72.518  1.00  0.00           O  
ATOM   2871  CB  ILE A 193     -39.866   7.585  73.746  1.00  0.00           C  
ATOM   2872  HB  ILE A 193     -39.695   6.414  73.838  1.00  0.00           H  
ATOM   2873  CG1 ILE A 193     -38.785   8.196  74.666  1.00  0.00           C  
ATOM   2874 HG12 ILE A 193     -38.891   7.956  75.829  1.00  0.00           H  
ATOM   2875 HG13 ILE A 193     -38.766   9.378  74.556  1.00  0.00           H  
ATOM   2876  CG2 ILE A 193     -39.632   8.022  72.291  1.00  0.00           C  
ATOM   2877 HG21 ILE A 193     -38.661   7.501  71.820  1.00  0.00           H  
ATOM   2878 HG22 ILE A 193     -39.534   9.204  72.447  1.00  0.00           H  
ATOM   2879 HG23 ILE A 193     -40.377   7.707  71.409  1.00  0.00           H  
ATOM   2880  CD1 ILE A 193     -37.370   7.686  74.388  1.00  0.00           C  
ATOM   2881 HD11 ILE A 193     -37.108   8.148  73.318  1.00  0.00           H  
ATOM   2882 HD12 ILE A 193     -36.780   8.249  75.259  1.00  0.00           H  
ATOM   2883 HD13 ILE A 193     -37.173   6.512  74.317  1.00  0.00           H  
ATOM   2884  N   THR A 194     -42.696   6.236  73.298  1.00  0.00           N  
ATOM   2885  H   THR A 194     -42.041   5.769  74.155  1.00  0.00           H  
ATOM   2886  CA  THR A 194     -43.731   5.649  72.435  1.00  0.00           C  
ATOM   2887  HA  THR A 194     -43.198   5.784  71.388  1.00  0.00           H  
ATOM   2888  C   THR A 194     -45.086   6.305  72.677  1.00  0.00           C  
ATOM   2889  O   THR A 194     -45.718   6.785  71.740  1.00  0.00           O  
ATOM   2890  CB  THR A 194     -43.827   4.131  72.644  1.00  0.00           C  
ATOM   2891  HB  THR A 194     -44.247   3.698  73.676  1.00  0.00           H  
ATOM   2892  CG2 THR A 194     -44.742   3.452  71.636  1.00  0.00           C  
ATOM   2893 HG21 THR A 194     -45.737   3.322  72.305  1.00  0.00           H  
ATOM   2894 HG22 THR A 194     -45.062   3.931  70.601  1.00  0.00           H  
ATOM   2895 HG23 THR A 194     -44.458   2.307  71.404  1.00  0.00           H  
ATOM   2896  OG1 THR A 194     -42.564   3.532  72.498  1.00  0.00           O  
ATOM   2897  HG1 THR A 194     -41.719   3.855  73.187  1.00  0.00           H  
ATOM   2898  N   GLU A 195     -45.500   6.411  73.926  1.00  0.00           N  
ATOM   2899  H   GLU A 195     -44.600   6.168  74.641  1.00  0.00           H  
ATOM   2900  CA  GLU A 195     -46.776   7.036  74.276  1.00  0.00           C  
ATOM   2901  HA  GLU A 195     -47.496   6.428  73.541  1.00  0.00           H  
ATOM   2902  C   GLU A 195     -46.756   8.552  74.007  1.00  0.00           C  
ATOM   2903  O   GLU A 195     -47.737   9.116  73.532  1.00  0.00           O  
ATOM   2904  CB  GLU A 195     -47.118   6.714  75.746  1.00  0.00           C  
ATOM   2905  HB2 GLU A 195     -46.054   7.078  76.163  1.00  0.00           H  
ATOM   2906  HB3 GLU A 195     -47.034   5.825  76.560  1.00  0.00           H  
ATOM   2907  CG  GLU A 195     -48.608   6.887  76.055  1.00  0.00           C  
ATOM   2908  HG2 GLU A 195     -48.762   7.821  75.333  1.00  0.00           H  
ATOM   2909  HG3 GLU A 195     -49.538   6.297  75.583  1.00  0.00           H  
ATOM   2910  CD  GLU A 195     -48.996   6.684  77.534  1.00  0.00           C  
ATOM   2911  OE1 GLU A 195     -50.213   6.792  77.845  1.00  0.00           O  
ATOM   2912  OE2 GLU A 195     -48.112   6.476  78.382  1.00  0.00           O  
ATOM   2913  N   GLY A 196     -45.633   9.209  74.271  1.00  0.00           N  
ATOM   2914  H   GLY A 196     -44.976   8.723  75.117  1.00  0.00           H  
ATOM   2915  CA  GLY A 196     -45.455  10.642  74.074  1.00  0.00           C  
ATOM   2916  HA2 GLY A 196     -46.252  11.247  74.723  1.00  0.00           H  
ATOM   2917  HA3 GLY A 196     -44.346  10.975  74.362  1.00  0.00           H  
ATOM   2918  C   GLY A 196     -45.542  11.094  72.620  1.00  0.00           C  
ATOM   2919  O   GLY A 196     -46.020  12.192  72.361  1.00  0.00           O  
ATOM   2920  N   ASN A 197     -45.138  10.258  71.686  1.00  0.00           N  
ATOM   2921  H   ASN A 197     -44.528   9.331  72.081  1.00  0.00           H  
ATOM   2922  CA  ASN A 197     -45.153  10.528  70.242  1.00  0.00           C  
ATOM   2923  HA  ASN A 197     -45.217  11.695  70.024  1.00  0.00           H  
ATOM   2924  C   ASN A 197     -46.272   9.789  69.489  1.00  0.00           C  
ATOM   2925  O   ASN A 197     -46.242   9.749  68.263  1.00  0.00           O  
ATOM   2926  CB  ASN A 197     -43.772  10.221  69.654  1.00  0.00           C  
ATOM   2927  HB2 ASN A 197     -43.770  10.380  68.472  1.00  0.00           H  
ATOM   2928  HB3 ASN A 197     -43.250   9.216  70.017  1.00  0.00           H  
ATOM   2929  CG  ASN A 197     -42.681  11.119  70.200  1.00  0.00           C  
ATOM   2930  ND2 ASN A 197     -42.003  10.690  71.236  1.00  0.00           N  
ATOM   2931 HD21 ASN A 197     -41.074  10.087  71.630  1.00  0.00           H  
ATOM   2932 HD22 ASN A 197     -42.643  11.067  72.169  1.00  0.00           H  
ATOM   2933  OD1 ASN A 197     -42.420  12.198  69.706  1.00  0.00           O  
ATOM   2934  N   GLU A 198     -47.218   9.195  70.207  1.00  0.00           N  
ATOM   2935  H   GLU A 198     -47.301   9.228  71.385  1.00  0.00           H  
ATOM   2936  CA  GLU A 198     -48.309   8.409  69.609  1.00  0.00           C  
ATOM   2937  HA  GLU A 198     -48.841   7.671  70.385  1.00  0.00           H  
ATOM   2938  C   GLU A 198     -47.824   7.350  68.604  1.00  0.00           C  
ATOM   2939  O   GLU A 198     -48.464   7.082  67.586  1.00  0.00           O  
ATOM   2940  CB  GLU A 198     -49.411   9.327  69.048  1.00  0.00           C  
ATOM   2941  HB2 GLU A 198     -50.364   9.087  68.344  1.00  0.00           H  
ATOM   2942  HB3 GLU A 198     -48.742   9.685  68.124  1.00  0.00           H  
ATOM   2943  CG  GLU A 198     -50.058  10.190  70.132  1.00  0.00           C  
ATOM   2944  HG2 GLU A 198     -49.355  11.056  70.540  1.00  0.00           H  
ATOM   2945  HG3 GLU A 198     -50.622   9.393  70.825  1.00  0.00           H  
ATOM   2946  CD  GLU A 198     -51.154  11.139  69.629  1.00  0.00           C  
ATOM   2947  OE1 GLU A 198     -51.749  11.824  70.498  1.00  0.00           O  
ATOM   2948  OE2 GLU A 198     -51.399  11.217  68.409  1.00  0.00           O  
ATOM   2949  N   LEU A 199     -46.681   6.751  68.888  1.00  0.00           N  
ATOM   2950  H   LEU A 199     -46.278   6.900  69.980  1.00  0.00           H  
ATOM   2951  CA  LEU A 199     -46.109   5.742  68.008  1.00  0.00           C  
ATOM   2952  HA  LEU A 199     -46.225   6.324  66.976  1.00  0.00           H  
ATOM   2953  C   LEU A 199     -46.924   4.454  68.090  1.00  0.00           C  
ATOM   2954  O   LEU A 199     -47.095   3.869  69.156  1.00  0.00           O  
ATOM   2955  CB  LEU A 199     -44.636   5.490  68.355  1.00  0.00           C  
ATOM   2956  HB2 LEU A 199     -44.502   5.390  69.525  1.00  0.00           H  
ATOM   2957  HB3 LEU A 199     -44.220   4.588  67.697  1.00  0.00           H  
ATOM   2958  CG  LEU A 199     -43.712   6.702  68.135  1.00  0.00           C  
ATOM   2959  HG  LEU A 199     -44.239   7.605  68.696  1.00  0.00           H  
ATOM   2960  CD1 LEU A 199     -42.319   6.406  68.675  1.00  0.00           C  
ATOM   2961 HD11 LEU A 199     -41.748   5.368  68.775  1.00  0.00           H  
ATOM   2962 HD12 LEU A 199     -42.371   7.015  69.702  1.00  0.00           H  
ATOM   2963 HD13 LEU A 199     -41.460   7.034  68.119  1.00  0.00           H  
ATOM   2964  CD2 LEU A 199     -43.572   7.057  66.658  1.00  0.00           C  
ATOM   2965 HD21 LEU A 199     -42.832   8.002  66.686  1.00  0.00           H  
ATOM   2966 HD22 LEU A 199     -44.602   7.080  66.051  1.00  0.00           H  
ATOM   2967 HD23 LEU A 199     -43.147   6.207  65.917  1.00  0.00           H  
ATOM   2968  N   THR A 200     -47.384   4.004  66.925  1.00  0.00           N  
ATOM   2969  H   THR A 200     -47.146   4.840  66.118  1.00  0.00           H  
ATOM   2970  CA  THR A 200     -48.107   2.728  66.801  1.00  0.00           C  
ATOM   2971  HA  THR A 200     -48.707   2.436  67.792  1.00  0.00           H  
ATOM   2972  C   THR A 200     -47.181   1.534  66.606  1.00  0.00           C  
ATOM   2973  O   THR A 200     -47.580   0.391  66.801  1.00  0.00           O  
ATOM   2974  CB  THR A 200     -49.096   2.787  65.636  1.00  0.00           C  
ATOM   2975  HB  THR A 200     -49.615   1.739  65.385  1.00  0.00           H  
ATOM   2976  CG2 THR A 200     -50.234   3.772  65.901  1.00  0.00           C  
ATOM   2977 HG21 THR A 200     -51.037   3.915  65.017  1.00  0.00           H  
ATOM   2978 HG22 THR A 200     -49.815   4.875  66.114  1.00  0.00           H  
ATOM   2979 HG23 THR A 200     -50.903   3.352  66.805  1.00  0.00           H  
ATOM   2980  OG1 THR A 200     -48.450   3.210  64.462  1.00  0.00           O  
ATOM   2981  HG1 THR A 200     -48.215   4.331  64.359  1.00  0.00           H  
ATOM   2982  N   SER A 201     -45.951   1.809  66.200  1.00  0.00           N  
ATOM   2983  H   SER A 201     -45.497   2.894  66.307  1.00  0.00           H  
ATOM   2984  CA  SER A 201     -44.903   0.813  66.021  1.00  0.00           C  
ATOM   2985  HA  SER A 201     -45.113  -0.016  66.855  1.00  0.00           H  
ATOM   2986  C   SER A 201     -43.561   1.393  66.456  1.00  0.00           C  
ATOM   2987  O   SER A 201     -43.401   2.608  66.549  1.00  0.00           O  
ATOM   2988  CB  SER A 201     -44.855   0.360  64.560  1.00  0.00           C  
ATOM   2989  HB2 SER A 201     -45.909  -0.207  64.475  1.00  0.00           H  
ATOM   2990  HB3 SER A 201     -44.204  -0.523  64.073  1.00  0.00           H  
ATOM   2991  OG  SER A 201     -44.370   1.376  63.710  1.00  0.00           O  
ATOM   2992  HG  SER A 201     -44.416   2.453  64.078  1.00  0.00           H  
ATOM   2993  N   ASP A 202     -42.577   0.534  66.645  1.00  0.00           N  
ATOM   2994  H   ASP A 202     -42.752  -0.643  66.640  1.00  0.00           H  
ATOM   2995  CA  ASP A 202     -41.205   0.947  66.961  1.00  0.00           C  
ATOM   2996  HA  ASP A 202     -41.520   1.640  67.871  1.00  0.00           H  
ATOM   2997  C   ASP A 202     -40.446   1.536  65.758  1.00  0.00           C  
ATOM   2998  O   ASP A 202     -39.240   1.772  65.814  1.00  0.00           O  
ATOM   2999  CB  ASP A 202     -40.457  -0.234  67.584  1.00  0.00           C  
ATOM   3000  HB2 ASP A 202     -39.335   0.163  67.725  1.00  0.00           H  
ATOM   3001  HB3 ASP A 202     -40.193  -1.332  67.173  1.00  0.00           H  
ATOM   3002  CG  ASP A 202     -41.023  -0.665  68.936  1.00  0.00           C  
ATOM   3003  OD1 ASP A 202     -41.609   0.186  69.637  1.00  0.00           O  
ATOM   3004  OD2 ASP A 202     -40.860  -1.856  69.261  1.00  0.00           O  
ATOM   3005  N   ASN A 203     -41.129   1.773  64.651  1.00  0.00           N  
ATOM   3006  H   ASN A 203     -42.209   1.359  64.425  1.00  0.00           H  
ATOM   3007  CA  ASN A 203     -40.536   2.346  63.456  1.00  0.00           C  
ATOM   3008  HA  ASN A 203     -39.491   1.811  63.243  1.00  0.00           H  
ATOM   3009  C   ASN A 203     -40.465   3.865  63.575  1.00  0.00           C  
ATOM   3010  O   ASN A 203     -41.451   4.573  63.379  1.00  0.00           O  
ATOM   3011  CB  ASN A 203     -41.322   1.911  62.216  1.00  0.00           C  
ATOM   3012  HB2 ASN A 203     -40.855   2.521  61.292  1.00  0.00           H  
ATOM   3013  HB3 ASN A 203     -42.479   2.075  61.960  1.00  0.00           H  
ATOM   3014  CG  ASN A 203     -41.152   0.440  61.892  1.00  0.00           C  
ATOM   3015  ND2 ASN A 203     -42.171  -0.177  61.344  1.00  0.00           N  
ATOM   3016 HD21 ASN A 203     -41.920  -1.175  60.740  1.00  0.00           H  
ATOM   3017 HD22 ASN A 203     -43.331   0.068  61.226  1.00  0.00           H  
ATOM   3018  OD1 ASN A 203     -40.118  -0.166  62.081  1.00  0.00           O  
ATOM   3019  N   ILE A 204     -39.274   4.347  63.831  1.00  0.00           N  
ATOM   3020  H   ILE A 204     -38.457   3.565  64.191  1.00  0.00           H  
ATOM   3021  CA  ILE A 204     -38.919   5.760  63.760  1.00  0.00           C  
ATOM   3022  HA  ILE A 204     -40.016   6.214  63.665  1.00  0.00           H  
ATOM   3023  C   ILE A 204     -38.031   6.007  62.544  1.00  0.00           C  
ATOM   3024  O   ILE A 204     -37.202   5.170  62.176  1.00  0.00           O  
ATOM   3025  CB  ILE A 204     -38.282   6.236  65.074  1.00  0.00           C  
ATOM   3026  HB  ILE A 204     -37.893   7.335  64.859  1.00  0.00           H  
ATOM   3027  CG1 ILE A 204     -37.088   5.356  65.500  1.00  0.00           C  
ATOM   3028 HG12 ILE A 204     -36.344   5.286  64.564  1.00  0.00           H  
ATOM   3029 HG13 ILE A 204     -37.208   4.196  65.771  1.00  0.00           H  
ATOM   3030  CG2 ILE A 204     -39.375   6.294  66.159  1.00  0.00           C  
ATOM   3031 HG21 ILE A 204     -40.054   5.308  66.198  1.00  0.00           H  
ATOM   3032 HG22 ILE A 204     -38.858   6.548  67.206  1.00  0.00           H  
ATOM   3033 HG23 ILE A 204     -40.031   7.258  65.886  1.00  0.00           H  
ATOM   3034  CD1 ILE A 204     -36.354   5.872  66.737  1.00  0.00           C  
ATOM   3035 HD11 ILE A 204     -36.959   5.593  67.726  1.00  0.00           H  
ATOM   3036 HD12 ILE A 204     -36.257   7.044  66.597  1.00  0.00           H  
ATOM   3037 HD13 ILE A 204     -35.310   5.289  66.738  1.00  0.00           H  
ATOM   3038  N   PHE A 205     -38.223   7.158  61.911  1.00  0.00           N  
ATOM   3039  H   PHE A 205     -38.646   7.902  62.682  1.00  0.00           H  
ATOM   3040  CA  PHE A 205     -37.483   7.521  60.715  1.00  0.00           C  
ATOM   3041  HA  PHE A 205     -36.920   6.503  60.459  1.00  0.00           H  
ATOM   3042  C   PHE A 205     -36.328   8.449  61.040  1.00  0.00           C  
ATOM   3043  O   PHE A 205     -36.418   9.321  61.898  1.00  0.00           O  
ATOM   3044  CB  PHE A 205     -38.419   8.146  59.689  1.00  0.00           C  
ATOM   3045  HB2 PHE A 205     -38.961   8.744  58.801  1.00  0.00           H  
ATOM   3046  HB3 PHE A 205     -37.854   9.193  59.743  1.00  0.00           H  
ATOM   3047  CG  PHE A 205     -39.549   7.244  59.268  1.00  0.00           C  
ATOM   3048  CD1 PHE A 205     -39.278   6.042  58.604  1.00  0.00           C  
ATOM   3049  HD1 PHE A 205     -38.104   5.929  58.541  1.00  0.00           H  
ATOM   3050  CD2 PHE A 205     -40.877   7.584  59.553  1.00  0.00           C  
ATOM   3051  HD2 PHE A 205     -40.815   8.596  60.161  1.00  0.00           H  
ATOM   3052  CE1 PHE A 205     -40.325   5.189  58.224  1.00  0.00           C  
ATOM   3053  HE1 PHE A 205     -40.212   4.020  58.444  1.00  0.00           H  
ATOM   3054  CE2 PHE A 205     -41.928   6.737  59.168  1.00  0.00           C  
ATOM   3055  HE2 PHE A 205     -42.456   7.044  60.187  1.00  0.00           H  
ATOM   3056  CZ  PHE A 205     -41.649   5.536  58.503  1.00  0.00           C  
ATOM   3057  HZ  PHE A 205     -42.542   4.753  58.486  1.00  0.00           H  
ATOM   3058  N   PHE A 206     -35.260   8.270  60.300  1.00  0.00           N  
ATOM   3059  H   PHE A 206     -35.183   7.323  59.590  1.00  0.00           H  
ATOM   3060  CA  PHE A 206     -34.086   9.110  60.374  1.00  0.00           C  
ATOM   3061  HA  PHE A 206     -33.739   9.021  61.504  1.00  0.00           H  
ATOM   3062  C   PHE A 206     -34.434  10.575  60.081  1.00  0.00           C  
ATOM   3063  O   PHE A 206     -35.290  10.851  59.250  1.00  0.00           O  
ATOM   3064  CB  PHE A 206     -33.081   8.556  59.373  1.00  0.00           C  
ATOM   3065  HB2 PHE A 206     -33.126   7.359  59.344  1.00  0.00           H  
ATOM   3066  HB3 PHE A 206     -33.622   9.135  58.487  1.00  0.00           H  
ATOM   3067  CG  PHE A 206     -31.665   8.874  59.731  1.00  0.00           C  
ATOM   3068  CD1 PHE A 206     -31.010   9.954  59.142  1.00  0.00           C  
ATOM   3069  HD1 PHE A 206     -31.836  10.799  59.121  1.00  0.00           H  
ATOM   3070  CD2 PHE A 206     -30.985   8.056  60.643  1.00  0.00           C  
ATOM   3071  HD2 PHE A 206     -31.947   7.731  61.272  1.00  0.00           H  
ATOM   3072  CE1 PHE A 206     -29.664  10.215  59.457  1.00  0.00           C  
ATOM   3073  HE1 PHE A 206     -29.375  11.357  59.305  1.00  0.00           H  
ATOM   3074  CE2 PHE A 206     -29.649   8.314  60.955  1.00  0.00           C  
ATOM   3075  HE2 PHE A 206     -30.287   9.142  61.535  1.00  0.00           H  
ATOM   3076  CZ  PHE A 206     -28.984   9.392  60.359  1.00  0.00           C  
ATOM   3077  HZ  PHE A 206     -28.365  10.041  61.156  1.00  0.00           H  
ATOM   3078  N   PHE A 207     -33.768  11.505  60.764  1.00  0.00           N  
ATOM   3079  H   PHE A 207     -32.753  11.402  61.362  1.00  0.00           H  
ATOM   3080  CA  PHE A 207     -34.025  12.947  60.626  1.00  0.00           C  
ATOM   3081  HA  PHE A 207     -33.259  13.410  61.410  1.00  0.00           H  
ATOM   3082  C   PHE A 207     -35.457  13.399  60.957  1.00  0.00           C  
ATOM   3083  O   PHE A 207     -35.876  14.481  60.560  1.00  0.00           O  
ATOM   3084  CB  PHE A 207     -33.533  13.467  59.270  1.00  0.00           C  
ATOM   3085  HB2 PHE A 207     -34.442  12.845  58.821  1.00  0.00           H  
ATOM   3086  HB3 PHE A 207     -34.113  14.513  59.366  1.00  0.00           H  
ATOM   3087  CG  PHE A 207     -32.202  14.166  59.327  1.00  0.00           C  
ATOM   3088  CD1 PHE A 207     -32.155  15.565  59.393  1.00  0.00           C  
ATOM   3089  HD1 PHE A 207     -32.806  16.476  59.767  1.00  0.00           H  
ATOM   3090  CD2 PHE A 207     -31.011  13.440  59.277  1.00  0.00           C  
ATOM   3091  HD2 PHE A 207     -30.866  12.735  60.224  1.00  0.00           H  
ATOM   3092  CE1 PHE A 207     -30.926  16.238  59.391  1.00  0.00           C  
ATOM   3093  HE1 PHE A 207     -30.570  17.355  59.253  1.00  0.00           H  
ATOM   3094  CE2 PHE A 207     -29.776  14.108  59.279  1.00  0.00           C  
ATOM   3095  HE2 PHE A 207     -28.702  13.807  59.682  1.00  0.00           H  
ATOM   3096  CZ  PHE A 207     -29.731  15.508  59.332  1.00  0.00           C  
ATOM   3097  HZ  PHE A 207     -28.697  16.068  59.502  1.00  0.00           H  
ATOM   3098  N   THR A 208     -36.192  12.608  61.705  1.00  0.00           N  
ATOM   3099  H   THR A 208     -35.521  11.957  62.427  1.00  0.00           H  
ATOM   3100  CA  THR A 208     -37.483  13.044  62.234  1.00  0.00           C  
ATOM   3101  HA  THR A 208     -37.603  14.104  61.710  1.00  0.00           H  
ATOM   3102  C   THR A 208     -37.359  13.414  63.708  1.00  0.00           C  
ATOM   3103  O   THR A 208     -36.627  12.752  64.448  1.00  0.00           O  
ATOM   3104  CB  THR A 208     -38.586  12.013  62.013  1.00  0.00           C  
ATOM   3105  HB  THR A 208     -39.549  12.346  62.631  1.00  0.00           H  
ATOM   3106  CG2 THR A 208     -38.847  11.783  60.530  1.00  0.00           C  
ATOM   3107 HG21 THR A 208     -37.728  11.521  60.217  1.00  0.00           H  
ATOM   3108 HG22 THR A 208     -39.467  11.253  59.650  1.00  0.00           H  
ATOM   3109 HG23 THR A 208     -39.480  12.799  60.541  1.00  0.00           H  
ATOM   3110  OG1 THR A 208     -38.276  10.782  62.601  1.00  0.00           O  
ATOM   3111  HG1 THR A 208     -37.353  10.815  63.281  1.00  0.00           H  
ATOM   3112  N   PRO A 209     -38.034  14.476  64.155  1.00  0.00           N  
ATOM   3113  CA  PRO A 209     -38.023  14.843  65.558  1.00  0.00           C  
ATOM   3114  HA  PRO A 209     -36.910  14.616  65.892  1.00  0.00           H  
ATOM   3115  C   PRO A 209     -38.910  13.898  66.372  1.00  0.00           C  
ATOM   3116  O   PRO A 209     -40.090  13.708  66.072  1.00  0.00           O  
ATOM   3117  CB  PRO A 209     -38.499  16.294  65.590  1.00  0.00           C  
ATOM   3118  HB2 PRO A 209     -37.443  16.635  66.035  1.00  0.00           H  
ATOM   3119  HB3 PRO A 209     -38.840  17.415  65.850  1.00  0.00           H  
ATOM   3120  CG  PRO A 209     -39.402  16.397  64.365  1.00  0.00           C  
ATOM   3121  HG2 PRO A 209     -40.508  16.272  64.809  1.00  0.00           H  
ATOM   3122  HG3 PRO A 209     -39.489  17.286  63.571  1.00  0.00           H  
ATOM   3123  CD  PRO A 209     -38.794  15.425  63.366  1.00  0.00           C  
ATOM   3124  HD2 PRO A 209     -39.611  15.147  62.544  1.00  0.00           H  
ATOM   3125  HD3 PRO A 209     -37.857  16.031  62.935  1.00  0.00           H  
ATOM   3126  N   VAL A 210     -38.333  13.383  67.443  1.00  0.00           N  
ATOM   3127  H   VAL A 210     -37.460  13.845  68.083  1.00  0.00           H  
ATOM   3128  CA  VAL A 210     -39.038  12.602  68.462  1.00  0.00           C  
ATOM   3129  HA  VAL A 210     -40.139  12.474  68.024  1.00  0.00           H  
ATOM   3130  C   VAL A 210     -38.993  13.372  69.776  1.00  0.00           C  
ATOM   3131  O   VAL A 210     -37.954  13.901  70.166  1.00  0.00           O  
ATOM   3132  CB  VAL A 210     -38.435  11.193  68.589  1.00  0.00           C  
ATOM   3133  HB  VAL A 210     -37.253  11.309  68.671  1.00  0.00           H  
ATOM   3134  CG1 VAL A 210     -39.010  10.404  69.762  1.00  0.00           C  
ATOM   3135 HG11 VAL A 210     -38.831   9.241  69.539  1.00  0.00           H  
ATOM   3136 HG12 VAL A 210     -40.086  10.903  69.850  1.00  0.00           H  
ATOM   3137 HG13 VAL A 210     -38.188  10.663  70.592  1.00  0.00           H  
ATOM   3138  CG2 VAL A 210     -38.725  10.386  67.323  1.00  0.00           C  
ATOM   3139 HG21 VAL A 210     -37.973   9.465  67.323  1.00  0.00           H  
ATOM   3140 HG22 VAL A 210     -38.808  11.168  66.421  1.00  0.00           H  
ATOM   3141 HG23 VAL A 210     -39.808   9.926  67.546  1.00  0.00           H  
ATOM   3142  N   LEU A 211     -40.107  13.436  70.466  1.00  0.00           N  
ATOM   3143  H   LEU A 211     -41.114  13.664  69.886  1.00  0.00           H  
ATOM   3144  CA  LEU A 211     -40.168  14.018  71.798  1.00  0.00           C  
ATOM   3145  HA  LEU A 211     -39.367  14.887  71.768  1.00  0.00           H  
ATOM   3146  C   LEU A 211     -39.745  12.988  72.842  1.00  0.00           C  
ATOM   3147  O   LEU A 211     -40.357  11.931  72.978  1.00  0.00           O  
ATOM   3148  CB  LEU A 211     -41.576  14.551  72.083  1.00  0.00           C  
ATOM   3149  HB2 LEU A 211     -42.149  14.945  73.051  1.00  0.00           H  
ATOM   3150  HB3 LEU A 211     -41.802  13.498  72.634  1.00  0.00           H  
ATOM   3151  CG  LEU A 211     -41.951  15.793  71.261  1.00  0.00           C  
ATOM   3152  HG  LEU A 211     -41.689  15.649  70.109  1.00  0.00           H  
ATOM   3153  CD1 LEU A 211     -43.422  16.116  71.498  1.00  0.00           C  
ATOM   3154 HD11 LEU A 211     -43.916  15.087  71.105  1.00  0.00           H  
ATOM   3155 HD12 LEU A 211     -43.811  16.345  72.599  1.00  0.00           H  
ATOM   3156 HD13 LEU A 211     -43.484  17.082  70.793  1.00  0.00           H  
ATOM   3157  CD2 LEU A 211     -41.125  17.014  71.658  1.00  0.00           C  
ATOM   3158 HD21 LEU A 211     -41.590  17.628  72.568  1.00  0.00           H  
ATOM   3159 HD22 LEU A 211     -40.967  17.755  70.735  1.00  0.00           H  
ATOM   3160 HD23 LEU A 211     -40.054  16.868  72.169  1.00  0.00           H  
ATOM   3161  N   VAL A 212     -38.719  13.349  73.599  1.00  0.00           N  
ATOM   3162  H   VAL A 212     -38.543  14.458  73.967  1.00  0.00           H  
ATOM   3163  CA  VAL A 212     -38.220  12.543  74.715  1.00  0.00           C  
ATOM   3164  HA  VAL A 212     -38.496  11.441  74.383  1.00  0.00           H  
ATOM   3165  C   VAL A 212     -38.654  13.206  76.019  1.00  0.00           C  
ATOM   3166  O   VAL A 212     -38.166  14.292  76.341  1.00  0.00           O  
ATOM   3167  CB  VAL A 212     -36.699  12.368  74.638  1.00  0.00           C  
ATOM   3168  HB  VAL A 212     -36.246  13.449  74.807  1.00  0.00           H  
ATOM   3169  CG1 VAL A 212     -36.207  11.451  75.754  1.00  0.00           C  
ATOM   3170 HG11 VAL A 212     -35.771  12.343  76.404  1.00  0.00           H  
ATOM   3171 HG12 VAL A 212     -35.412  10.596  75.495  1.00  0.00           H  
ATOM   3172 HG13 VAL A 212     -37.080  10.906  76.359  1.00  0.00           H  
ATOM   3173  CG2 VAL A 212     -36.277  11.757  73.301  1.00  0.00           C  
ATOM   3174 HG21 VAL A 212     -36.963  11.657  72.327  1.00  0.00           H  
ATOM   3175 HG22 VAL A 212     -35.740  10.708  73.485  1.00  0.00           H  
ATOM   3176 HG23 VAL A 212     -35.441  12.565  73.040  1.00  0.00           H  
ATOM   3177  N   PRO A 213     -39.561  12.600  76.770  1.00  0.00           N  
ATOM   3178  CA  PRO A 213     -39.938  13.108  78.080  1.00  0.00           C  
ATOM   3179  HA  PRO A 213     -39.996  14.280  77.938  1.00  0.00           H  
ATOM   3180  C   PRO A 213     -38.803  12.916  79.085  1.00  0.00           C  
ATOM   3181  O   PRO A 213     -38.293  11.809  79.259  1.00  0.00           O  
ATOM   3182  CB  PRO A 213     -41.207  12.353  78.482  1.00  0.00           C  
ATOM   3183  HB2 PRO A 213     -41.886  13.246  78.887  1.00  0.00           H  
ATOM   3184  HB3 PRO A 213     -41.105  11.440  79.239  1.00  0.00           H  
ATOM   3185  CG  PRO A 213     -41.696  11.696  77.196  1.00  0.00           C  
ATOM   3186  HG2 PRO A 213     -42.457  10.859  77.576  1.00  0.00           H  
ATOM   3187  HG3 PRO A 213     -42.352  12.400  76.487  1.00  0.00           H  
ATOM   3188  CD  PRO A 213     -40.411  11.482  76.409  1.00  0.00           C  
ATOM   3189  HD2 PRO A 213     -40.902  11.318  75.334  1.00  0.00           H  
ATOM   3190  HD3 PRO A 213     -39.865  10.551  76.916  1.00  0.00           H  
ATOM   3191  N   LEU A 214     -38.437  13.997  79.779  1.00  0.00           N  
ATOM   3192  H   LEU A 214     -38.947  15.028  80.022  1.00  0.00           H  
ATOM   3193  CA  LEU A 214     -37.347  14.016  80.752  1.00  0.00           C  
ATOM   3194  HA  LEU A 214     -36.918  12.923  80.949  1.00  0.00           H  
ATOM   3195  C   LEU A 214     -37.869  14.334  82.153  1.00  0.00           C  
ATOM   3196  O   LEU A 214     -38.682  15.238  82.351  1.00  0.00           O  
ATOM   3197  CB  LEU A 214     -36.285  15.036  80.329  1.00  0.00           C  
ATOM   3198  HB2 LEU A 214     -36.788  16.078  80.587  1.00  0.00           H  
ATOM   3199  HB3 LEU A 214     -35.358  14.856  81.062  1.00  0.00           H  
ATOM   3200  CG  LEU A 214     -35.669  14.822  78.937  1.00  0.00           C  
ATOM   3201  HG  LEU A 214     -36.542  15.036  78.163  1.00  0.00           H  
ATOM   3202  CD1 LEU A 214     -34.694  15.951  78.648  1.00  0.00           C  
ATOM   3203 HD11 LEU A 214     -33.675  15.742  79.250  1.00  0.00           H  
ATOM   3204 HD12 LEU A 214     -35.173  16.918  79.157  1.00  0.00           H  
ATOM   3205 HD13 LEU A 214     -34.391  16.130  77.520  1.00  0.00           H  
ATOM   3206  CD2 LEU A 214     -34.914  13.505  78.835  1.00  0.00           C  
ATOM   3207 HD21 LEU A 214     -33.787  13.611  79.257  1.00  0.00           H  
ATOM   3208 HD22 LEU A 214     -35.197  12.644  79.621  1.00  0.00           H  
ATOM   3209 HD23 LEU A 214     -34.814  12.922  77.808  1.00  0.00           H  
ATOM   3210  N   THR A 215     -37.332  13.631  83.127  1.00  0.00           N  
ATOM   3211  H   THR A 215     -36.461  12.837  82.966  1.00  0.00           H  
ATOM   3212  CA  THR A 215     -37.617  13.893  84.551  1.00  0.00           C  
ATOM   3213  HA  THR A 215     -38.612  14.430  84.911  1.00  0.00           H  
ATOM   3214  C   THR A 215     -36.669  14.921  85.158  1.00  0.00           C  
ATOM   3215  O   THR A 215     -37.030  15.632  86.097  1.00  0.00           O  
ATOM   3216  CB  THR A 215     -37.548  12.599  85.362  1.00  0.00           C  
ATOM   3217  HB  THR A 215     -37.751  12.752  86.530  1.00  0.00           H  
ATOM   3218  CG2 THR A 215     -38.640  11.608  84.973  1.00  0.00           C  
ATOM   3219 HG21 THR A 215     -38.431  10.621  85.628  1.00  0.00           H  
ATOM   3220 HG22 THR A 215     -39.714  11.954  85.371  1.00  0.00           H  
ATOM   3221 HG23 THR A 215     -38.383  11.247  83.865  1.00  0.00           H  
ATOM   3222  OG1 THR A 215     -36.313  11.958  85.153  1.00  0.00           O  
ATOM   3223  HG1 THR A 215     -35.602  11.915  86.063  1.00  0.00           H  
ATOM   3224  N   THR A 216     -35.474  15.020  84.608  1.00  0.00           N  
ATOM   3225  H   THR A 216     -34.892  14.319  83.848  1.00  0.00           H  
ATOM   3226  CA  THR A 216     -34.406  15.936  85.012  1.00  0.00           C  
ATOM   3227  HA  THR A 216     -34.860  16.685  85.820  1.00  0.00           H  
ATOM   3228  C   THR A 216     -33.911  16.737  83.818  1.00  0.00           C  
ATOM   3229  O   THR A 216     -34.140  16.372  82.669  1.00  0.00           O  
ATOM   3230  CB  THR A 216     -33.241  15.179  85.664  1.00  0.00           C  
ATOM   3231  HB  THR A 216     -32.255  15.825  85.856  1.00  0.00           H  
ATOM   3232  CG2 THR A 216     -33.642  14.564  87.002  1.00  0.00           C  
ATOM   3233 HG21 THR A 216     -32.820  13.743  87.309  1.00  0.00           H  
ATOM   3234 HG22 THR A 216     -34.643  14.083  87.455  1.00  0.00           H  
ATOM   3235 HG23 THR A 216     -33.503  15.496  87.752  1.00  0.00           H  
ATOM   3236  OG1 THR A 216     -32.801  14.135  84.840  1.00  0.00           O  
ATOM   3237  HG1 THR A 216     -31.768  13.685  85.076  1.00  0.00           H  
ATOM   3238  N   GLU A 217     -33.225  17.837  84.108  1.00  0.00           N  
ATOM   3239  H   GLU A 217     -33.087  18.197  85.233  1.00  0.00           H  
ATOM   3240  CA  GLU A 217     -32.594  18.623  83.054  1.00  0.00           C  
ATOM   3241  HA  GLU A 217     -33.661  19.005  82.689  1.00  0.00           H  
ATOM   3242  C   GLU A 217     -31.504  17.794  82.356  1.00  0.00           C  
ATOM   3243  O   GLU A 217     -30.687  17.166  83.037  1.00  0.00           O  
ATOM   3244  CB  GLU A 217     -32.053  19.920  83.668  1.00  0.00           C  
ATOM   3245  HB2 GLU A 217     -32.755  20.541  84.416  1.00  0.00           H  
ATOM   3246  HB3 GLU A 217     -31.191  19.521  84.405  1.00  0.00           H  
ATOM   3247  CG  GLU A 217     -31.675  20.959  82.614  1.00  0.00           C  
ATOM   3248  HG2 GLU A 217     -30.551  20.761  83.026  1.00  0.00           H  
ATOM   3249  HG3 GLU A 217     -31.248  20.946  81.494  1.00  0.00           H  
ATOM   3250  CD  GLU A 217     -31.391  22.353  83.194  1.00  0.00           C  
ATOM   3251  OE1 GLU A 217     -31.359  23.320  82.393  1.00  0.00           O  
ATOM   3252  OE2 GLU A 217     -31.251  22.481  84.425  1.00  0.00           O  
ATOM   3253  N   PRO A 218     -31.489  17.756  81.019  1.00  0.00           N  
ATOM   3254  CA  PRO A 218     -30.484  16.999  80.292  1.00  0.00           C  
ATOM   3255  HA  PRO A 218     -30.541  15.914  80.790  1.00  0.00           H  
ATOM   3256  C   PRO A 218     -29.114  17.655  80.438  1.00  0.00           C  
ATOM   3257  O   PRO A 218     -28.974  18.878  80.478  1.00  0.00           O  
ATOM   3258  CB  PRO A 218     -30.963  16.961  78.841  1.00  0.00           C  
ATOM   3259  HB2 PRO A 218     -29.888  16.740  78.365  1.00  0.00           H  
ATOM   3260  HB3 PRO A 218     -31.541  15.967  78.527  1.00  0.00           H  
ATOM   3261  CG  PRO A 218     -31.753  18.257  78.711  1.00  0.00           C  
ATOM   3262  HG2 PRO A 218     -32.021  19.397  78.483  1.00  0.00           H  
ATOM   3263  HG3 PRO A 218     -31.128  18.384  77.698  1.00  0.00           H  
ATOM   3264  CD  PRO A 218     -32.374  18.434  80.096  1.00  0.00           C  
ATOM   3265  HD2 PRO A 218     -33.543  18.262  79.940  1.00  0.00           H  
ATOM   3266  HD3 PRO A 218     -32.274  19.485  80.644  1.00  0.00           H  
ATOM   3267  N   THR A 219     -28.078  16.837  80.490  1.00  0.00           N  
ATOM   3268  H   THR A 219     -28.193  15.715  80.867  1.00  0.00           H  
ATOM   3269  CA  THR A 219     -26.676  17.258  80.497  1.00  0.00           C  
ATOM   3270  HA  THR A 219     -26.593  18.440  80.587  1.00  0.00           H  
ATOM   3271  C   THR A 219     -25.998  16.837  79.203  1.00  0.00           C  
ATOM   3272  O   THR A 219     -26.600  16.157  78.369  1.00  0.00           O  
ATOM   3273  CB  THR A 219     -25.942  16.706  81.721  1.00  0.00           C  
ATOM   3274  HB  THR A 219     -24.770  16.907  81.823  1.00  0.00           H  
ATOM   3275  CG2 THR A 219     -26.474  17.305  83.023  1.00  0.00           C  
ATOM   3276 HG21 THR A 219     -26.806  18.454  82.932  1.00  0.00           H  
ATOM   3277 HG22 THR A 219     -27.304  16.700  83.645  1.00  0.00           H  
ATOM   3278 HG23 THR A 219     -25.582  17.349  83.831  1.00  0.00           H  
ATOM   3279  OG1 THR A 219     -26.085  15.314  81.807  1.00  0.00           O  
ATOM   3280  HG1 THR A 219     -25.178  14.750  82.273  1.00  0.00           H  
ATOM   3281  N   LYS A 220     -24.754  17.241  79.033  1.00  0.00           N  
ATOM   3282  H   LYS A 220     -24.505  17.957  79.946  1.00  0.00           H  
ATOM   3283  CA  LYS A 220     -23.962  16.840  77.870  1.00  0.00           C  
ATOM   3284  HA  LYS A 220     -24.471  17.637  77.143  1.00  0.00           H  
ATOM   3285  C   LYS A 220     -24.042  15.329  77.682  1.00  0.00           C  
ATOM   3286  O   LYS A 220     -23.643  14.563  78.558  1.00  0.00           O  
ATOM   3287  CB  LYS A 220     -22.508  17.314  78.006  1.00  0.00           C  
ATOM   3288  HB2 LYS A 220     -21.480  17.780  78.419  1.00  0.00           H  
ATOM   3289  HB3 LYS A 220     -22.666  17.443  79.196  1.00  0.00           H  
ATOM   3290  CG  LYS A 220     -21.680  16.898  76.779  1.00  0.00           C  
ATOM   3291  HG2 LYS A 220     -22.679  16.745  76.125  1.00  0.00           H  
ATOM   3292  HG3 LYS A 220     -21.301  15.818  76.410  1.00  0.00           H  
ATOM   3293  CD  LYS A 220     -20.272  17.483  76.739  1.00  0.00           C  
ATOM   3294  HD2 LYS A 220     -19.583  16.914  77.541  1.00  0.00           H  
ATOM   3295  HD3 LYS A 220     -19.960  18.621  76.639  1.00  0.00           H  
ATOM   3296  CE  LYS A 220     -19.635  17.016  75.422  1.00  0.00           C  
ATOM   3297  HE2 LYS A 220     -20.342  17.134  74.461  1.00  0.00           H  
ATOM   3298  HE3 LYS A 220     -19.213  15.889  75.408  1.00  0.00           H  
ATOM   3299  NZ  LYS A 220     -18.388  17.713  75.058  1.00  0.00           N  
ATOM   3300  HZ1 LYS A 220     -17.731  17.429  74.093  1.00  0.00           H  
ATOM   3301  HZ2 LYS A 220     -18.599  18.863  74.800  1.00  0.00           H  
ATOM   3302  HZ3 LYS A 220     -17.599  17.545  75.948  1.00  0.00           H  
ATOM   3303  N   ILE A 221     -24.515  14.946  76.529  1.00  0.00           N  
ATOM   3304  H   ILE A 221     -24.876  15.704  75.689  1.00  0.00           H  
ATOM   3305  CA  ILE A 221     -24.562  13.542  76.149  1.00  0.00           C  
ATOM   3306  HA  ILE A 221     -24.942  12.960  77.120  1.00  0.00           H  
ATOM   3307  C   ILE A 221     -23.151  13.132  75.775  1.00  0.00           C  
ATOM   3308  O   ILE A 221     -22.644  13.465  74.707  1.00  0.00           O  
ATOM   3309  CB  ILE A 221     -25.564  13.304  75.015  1.00  0.00           C  
ATOM   3310  HB  ILE A 221     -25.113  13.974  74.138  1.00  0.00           H  
ATOM   3311  CG1 ILE A 221     -26.970  13.782  75.438  1.00  0.00           C  
ATOM   3312 HG12 ILE A 221     -27.308  13.005  76.293  1.00  0.00           H  
ATOM   3313 HG13 ILE A 221     -27.249  14.740  76.097  1.00  0.00           H  
ATOM   3314  CG2 ILE A 221     -25.599  11.809  74.648  1.00  0.00           C  
ATOM   3315 HG21 ILE A 221     -26.261  10.969  74.144  1.00  0.00           H  
ATOM   3316 HG22 ILE A 221     -24.745  11.897  73.813  1.00  0.00           H  
ATOM   3317 HG23 ILE A 221     -25.370  11.245  75.685  1.00  0.00           H  
ATOM   3318  CD1 ILE A 221     -27.905  13.918  74.249  1.00  0.00           C  
ATOM   3319 HD11 ILE A 221     -28.778  13.126  74.031  1.00  0.00           H  
ATOM   3320 HD12 ILE A 221     -27.179  13.365  73.464  1.00  0.00           H  
ATOM   3321 HD13 ILE A 221     -27.857  15.090  74.030  1.00  0.00           H  
ATOM   3322  N   VAL A 222     -22.518  12.427  76.677  1.00  0.00           N  
ATOM   3323  H   VAL A 222     -22.799  12.354  77.830  1.00  0.00           H  
ATOM   3324  CA  VAL A 222     -21.301  11.704  76.342  1.00  0.00           C  
ATOM   3325  HA  VAL A 222     -20.638  12.476  75.720  1.00  0.00           H  
ATOM   3326  C   VAL A 222     -21.766  10.440  75.651  1.00  0.00           C  
ATOM   3327  O   VAL A 222     -22.159   9.479  76.306  1.00  0.00           O  
ATOM   3328  CB  VAL A 222     -20.431  11.426  77.576  1.00  0.00           C  
ATOM   3329  HB  VAL A 222     -20.905  10.673  78.373  1.00  0.00           H  
ATOM   3330  CG1 VAL A 222     -19.100  10.812  77.157  1.00  0.00           C  
ATOM   3331 HG11 VAL A 222     -18.392  11.719  76.803  1.00  0.00           H  
ATOM   3332 HG12 VAL A 222     -18.804  10.100  76.240  1.00  0.00           H  
ATOM   3333 HG13 VAL A 222     -18.704  10.219  78.123  1.00  0.00           H  
ATOM   3334  CG2 VAL A 222     -20.130  12.724  78.341  1.00  0.00           C  
ATOM   3335 HG21 VAL A 222     -20.029  13.785  77.799  1.00  0.00           H  
ATOM   3336 HG22 VAL A 222     -20.797  12.853  79.333  1.00  0.00           H  
ATOM   3337 HG23 VAL A 222     -19.083  12.616  78.928  1.00  0.00           H  
ATOM   3338  N   ILE A 223     -21.769  10.475  74.327  1.00  0.00           N  
ATOM   3339  H   ILE A 223     -21.089  11.330  73.855  1.00  0.00           H  
ATOM   3340  CA  ILE A 223     -21.878   9.226  73.582  1.00  0.00           C  
ATOM   3341  HA  ILE A 223     -22.904   8.669  73.836  1.00  0.00           H  
ATOM   3342  C   ILE A 223     -20.670   8.417  74.018  1.00  0.00           C  
ATOM   3343  O   ILE A 223     -19.549   8.713  73.617  1.00  0.00           O  
ATOM   3344  CB  ILE A 223     -21.921   9.446  72.059  1.00  0.00           C  
ATOM   3345  HB  ILE A 223     -20.882   9.895  71.677  1.00  0.00           H  
ATOM   3346  CG1 ILE A 223     -23.110  10.357  71.673  1.00  0.00           C  
ATOM   3347 HG12 ILE A 223     -22.929  11.394  72.241  1.00  0.00           H  
ATOM   3348 HG13 ILE A 223     -24.296  10.162  71.685  1.00  0.00           H  
ATOM   3349  CG2 ILE A 223     -22.029   8.087  71.345  1.00  0.00           C  
ATOM   3350 HG21 ILE A 223     -23.008   7.455  71.644  1.00  0.00           H  
ATOM   3351 HG22 ILE A 223     -21.003   7.508  71.559  1.00  0.00           H  
ATOM   3352 HG23 ILE A 223     -21.980   8.088  70.146  1.00  0.00           H  
ATOM   3353  CD1 ILE A 223     -23.166  10.726  70.185  1.00  0.00           C  
ATOM   3354 HD11 ILE A 223     -23.870  11.676  70.015  1.00  0.00           H  
ATOM   3355 HD12 ILE A 223     -23.423   9.899  69.354  1.00  0.00           H  
ATOM   3356 HD13 ILE A 223     -22.027  11.073  70.017  1.00  0.00           H  
ATOM   3357  N   SER A 224     -20.886   7.485  74.916  1.00  0.00           N  
ATOM   3358  H   SER A 224     -21.754   7.394  75.728  1.00  0.00           H  
ATOM   3359  CA  SER A 224     -19.822   6.610  75.376  1.00  0.00           C  
ATOM   3360  HA  SER A 224     -19.249   7.401  76.054  1.00  0.00           H  
ATOM   3361  C   SER A 224     -19.257   5.970  74.126  1.00  0.00           C  
ATOM   3362  O   SER A 224     -20.006   5.301  73.417  1.00  0.00           O  
ATOM   3363  CB  SER A 224     -20.352   5.537  76.331  1.00  0.00           C  
ATOM   3364  HB2 SER A 224     -19.939   4.591  75.715  1.00  0.00           H  
ATOM   3365  HB3 SER A 224     -20.888   4.590  76.873  1.00  0.00           H  
ATOM   3366  OG  SER A 224     -20.744   6.142  77.544  1.00  0.00           O  
ATOM   3367  HG  SER A 224     -19.976   6.834  78.046  1.00  0.00           H  
ATOM   3368  N   PRO A 225     -17.988   6.219  73.794  1.00  0.00           N  
ATOM   3369  CA  PRO A 225     -17.397   5.527  72.678  1.00  0.00           C  
ATOM   3370  HA  PRO A 225     -17.980   5.895  71.697  1.00  0.00           H  
ATOM   3371  C   PRO A 225     -17.617   4.055  72.967  1.00  0.00           C  
ATOM   3372  O   PRO A 225     -17.278   3.588  74.057  1.00  0.00           O  
ATOM   3373  CB  PRO A 225     -15.920   5.939  72.660  1.00  0.00           C  
ATOM   3374  HB2 PRO A 225     -15.909   6.473  71.575  1.00  0.00           H  
ATOM   3375  HB3 PRO A 225     -15.014   5.280  72.213  1.00  0.00           H  
ATOM   3376  CG  PRO A 225     -15.650   6.388  74.090  1.00  0.00           C  
ATOM   3377  HG2 PRO A 225     -15.262   7.219  74.866  1.00  0.00           H  
ATOM   3378  HG3 PRO A 225     -14.684   6.860  73.502  1.00  0.00           H  
ATOM   3379  CD  PRO A 225     -16.992   6.936  74.562  1.00  0.00           C  
ATOM   3380  HD2 PRO A 225     -17.148   7.181  75.725  1.00  0.00           H  
ATOM   3381  HD3 PRO A 225     -17.106   8.017  74.046  1.00  0.00           H  
ATOM   3382  N   SER A 226     -17.190   4.858  73.938  1.00  0.00           N  
ATOM   3383  H   SER A 226     -15.928   4.644  74.161  1.00  0.00           H  
ATOM   3384  CA  SER A 226     -16.904   4.343  75.265  1.00  0.00           C  
ATOM   3385  HA  SER A 226     -17.479   4.499  76.300  1.00  0.00           H  
ATOM   3386  CB  SER A 226     -15.468   4.866  75.488  1.00  0.00           C  
ATOM   3387  HB2 SER A 226     -14.527   5.666  75.519  1.00  0.00           H  
ATOM   3388  HB3 SER A 226     -14.647   4.192  74.864  1.00  0.00           H  
ATOM   3389  OG  SER A 226     -14.774   4.536  76.665  1.00  0.00           O  
ATOM   3390  HG  SER A 226     -14.797   5.441  77.383  1.00  0.00           H  
ATOM   3391  C   SER A 226     -16.119   3.053  75.203  1.00  0.00           C  
ATOM   3392  O   SER A 226     -15.707   2.634  74.106  1.00  0.00           O  
ATOM   3393  N   PRO A 227     -15.871   2.374  76.334  1.00  0.00           N  
ATOM   3394  CD  PRO A 227     -16.125   2.469  77.754  1.00  0.00           C  
ATOM   3395  HD2 PRO A 227     -16.651   2.849  78.758  1.00  0.00           H  
ATOM   3396  HD3 PRO A 227     -17.056   1.708  77.637  1.00  0.00           H  
ATOM   3397  CG  PRO A 227     -14.664   2.902  77.936  1.00  0.00           C  
ATOM   3398  HG2 PRO A 227     -14.627   3.845  78.675  1.00  0.00           H  
ATOM   3399  HG3 PRO A 227     -14.069   2.272  78.780  1.00  0.00           H  
ATOM   3400  CB  PRO A 227     -14.063   2.336  76.624  1.00  0.00           C  
ATOM   3401  HB2 PRO A 227     -13.045   2.846  77.035  1.00  0.00           H  
ATOM   3402  HB3 PRO A 227     -13.640   2.661  75.547  1.00  0.00           H  
ATOM   3403  CA  PRO A 227     -15.048   1.274  76.081  1.00  0.00           C  
ATOM   3404  HA  PRO A 227     -15.411   0.862  75.014  1.00  0.00           H  
ATOM   3405  C   PRO A 227     -14.705   0.003  76.798  1.00  0.00           C  
ATOM   3406  O   PRO A 227     -15.280  -0.682  77.658  1.00  0.00           O  
ATOM   3407  N   PRO A 228     -13.534  -0.168  76.182  1.00  0.00           N  
ATOM   3408  CD  PRO A 228     -12.910   0.670  75.175  1.00  0.00           C  
ATOM   3409  HD2 PRO A 228     -12.469   1.444  74.360  1.00  0.00           H  
ATOM   3410  HD3 PRO A 228     -11.842   0.835  75.710  1.00  0.00           H  
ATOM   3411  CG  PRO A 228     -13.404  -0.259  74.092  1.00  0.00           C  
ATOM   3412  HG2 PRO A 228     -14.279  -0.146  73.276  1.00  0.00           H  
ATOM   3413  HG3 PRO A 228     -12.541  -0.380  73.262  1.00  0.00           H  
ATOM   3414  CB  PRO A 228     -13.387  -1.491  75.011  1.00  0.00           C  
ATOM   3415  HB2 PRO A 228     -14.588  -1.605  75.037  1.00  0.00           H  
ATOM   3416  HB3 PRO A 228     -13.212  -2.105  73.976  1.00  0.00           H  
ATOM   3417  CA  PRO A 228     -12.679  -1.260  76.378  1.00  0.00           C  
ATOM   3418  HA  PRO A 228     -11.934  -0.926  77.243  1.00  0.00           H  
ATOM   3419  C   PRO A 228     -12.939  -2.699  76.092  1.00  0.00           C  
ATOM   3420  O   PRO A 228     -13.760  -3.062  75.242  1.00  0.00           O  
ATOM   3421  N   PRO A 229     -12.226  -3.514  76.819  1.00  0.00           N  
ATOM   3422  CD  PRO A 229     -11.222  -3.311  77.821  1.00  0.00           C  
ATOM   3423  HD2 PRO A 229     -10.558  -3.316  78.818  1.00  0.00           H  
ATOM   3424  HD3 PRO A 229     -11.962  -2.674  78.532  1.00  0.00           H  
ATOM   3425  CG  PRO A 229     -10.238  -3.583  76.682  1.00  0.00           C  
ATOM   3426  HG2 PRO A 229      -9.135  -3.649  77.140  1.00  0.00           H  
ATOM   3427  HG3 PRO A 229     -10.014  -2.500  76.214  1.00  0.00           H  
ATOM   3428  CB  PRO A 229     -11.101  -4.496  75.784  1.00  0.00           C  
ATOM   3429  HB2 PRO A 229     -11.548  -3.902  74.848  1.00  0.00           H  
ATOM   3430  HB3 PRO A 229     -10.645  -5.571  75.560  1.00  0.00           H  
ATOM   3431  CA  PRO A 229     -12.378  -4.884  76.548  1.00  0.00           C  
ATOM   3432  HA  PRO A 229     -13.539  -5.136  76.685  1.00  0.00           H  
ATOM   3433  C   PRO A 229     -11.854  -5.965  77.451  1.00  0.00           C  
ATOM   3434  O   PRO A 229     -12.196  -6.989  76.866  1.00  0.00           O  
ATOM   3435  N   PRO A 230     -11.185  -6.208  78.594  1.00  0.00           N  
ATOM   3436  CD  PRO A 230     -10.492  -5.636  79.740  1.00  0.00           C  
ATOM   3437  HD2 PRO A 230     -11.573  -5.491  80.258  1.00  0.00           H  
ATOM   3438  HD3 PRO A 230     -10.096  -5.108  80.747  1.00  0.00           H  
ATOM   3439  CG  PRO A 230      -9.135  -6.000  79.207  1.00  0.00           C  
ATOM   3440  HG2 PRO A 230      -8.363  -5.081  79.138  1.00  0.00           H  
ATOM   3441  HG3 PRO A 230      -8.520  -6.593  80.055  1.00  0.00           H  
ATOM   3442  CB  PRO A 230      -9.713  -7.046  78.219  1.00  0.00           C  
ATOM   3443  HB2 PRO A 230      -9.241  -8.018  78.766  1.00  0.00           H  
ATOM   3444  HB3 PRO A 230      -8.942  -6.370  77.609  1.00  0.00           H  
ATOM   3445  CA  PRO A 230     -11.147  -7.634  78.434  1.00  0.00           C  
ATOM   3446  HA  PRO A 230     -11.746  -8.239  79.268  1.00  0.00           H  
ATOM   3447  C   PRO A 230     -10.506  -8.085  77.083  1.00  0.00           C  
ATOM   3448  O   PRO A 230      -9.480  -7.431  76.836  1.00  0.00           O  
ATOM   3449  N   PRO A 231     -10.890  -9.056  76.185  1.00  0.00           N  
ATOM   3450  CD  PRO A 231     -11.937 -10.039  76.100  1.00  0.00           C  
ATOM   3451  HD2 PRO A 231     -12.887  -9.417  76.492  1.00  0.00           H  
ATOM   3452  HD3 PRO A 231     -12.665 -10.876  75.636  1.00  0.00           H  
ATOM   3453  CG  PRO A 231     -10.911 -11.102  76.467  1.00  0.00           C  
ATOM   3454  HG2 PRO A 231     -11.232 -12.259  76.490  1.00  0.00           H  
ATOM   3455  HG3 PRO A 231     -10.717 -10.916  77.638  1.00  0.00           H  
ATOM   3456  CB  PRO A 231      -9.656 -10.713  75.639  1.00  0.00           C  
ATOM   3457  HB2 PRO A 231      -8.511 -10.445  75.371  1.00  0.00           H  
ATOM   3458  HB3 PRO A 231      -9.097 -11.717  76.010  1.00  0.00           H  
ATOM   3459  CA  PRO A 231     -10.217  -9.476  74.961  1.00  0.00           C  
ATOM   3460  HA  PRO A 231      -9.211  -8.788  75.062  1.00  0.00           H  
ATOM   3461  C   PRO A 231      -9.888  -9.146  73.471  1.00  0.00           C  
ATOM   3462  O   PRO A 231      -9.741  -8.763  72.310  1.00  0.00           O  
ATOM   3463  N   VAL A 232     -10.707  -8.081  73.572  1.00  0.00           N  
ATOM   3464  H   VAL A 232     -11.282  -7.649  74.509  1.00  0.00           H  
ATOM   3465  CA  VAL A 232     -11.081  -7.062  72.583  1.00  0.00           C  
ATOM   3466  HA  VAL A 232     -11.818  -6.140  72.744  1.00  0.00           H  
ATOM   3467  CB  VAL A 232     -12.343  -7.591  71.856  1.00  0.00           C  
ATOM   3468  HB  VAL A 232     -11.944  -8.272  70.953  1.00  0.00           H  
ATOM   3469  CG1 VAL A 232     -13.193  -6.738  70.938  1.00  0.00           C  
ATOM   3470 HG11 VAL A 232     -14.282  -6.996  70.495  1.00  0.00           H  
ATOM   3471 HG12 VAL A 232     -12.592  -6.496  69.922  1.00  0.00           H  
ATOM   3472 HG13 VAL A 232     -13.469  -5.750  71.565  1.00  0.00           H  
ATOM   3473  CG2 VAL A 232     -13.343  -8.433  72.651  1.00  0.00           C  
ATOM   3474 HG21 VAL A 232     -12.738  -9.270  73.256  1.00  0.00           H  
ATOM   3475 HG22 VAL A 232     -14.155  -7.755  73.219  1.00  0.00           H  
ATOM   3476 HG23 VAL A 232     -14.046  -9.212  72.053  1.00  0.00           H  
ATOM   3477  C   VAL A 232     -10.014  -6.042  72.123  1.00  0.00           C  
ATOM   3478  O   VAL A 232      -9.498  -6.783  72.944  1.00  0.00           O  
ATOM   3479  N   VAL A 233      -8.737  -5.647  72.273  1.00  0.00           N  
ATOM   3480  H   VAL A 233      -7.986  -6.231  72.963  1.00  0.00           H  
ATOM   3481  CA  VAL A 233      -7.817  -4.645  71.799  1.00  0.00           C  
ATOM   3482  HA  VAL A 233      -7.757  -4.066  70.757  1.00  0.00           H  
ATOM   3483  CB  VAL A 233      -8.172  -3.806  73.054  1.00  0.00           C  
ATOM   3484  HB  VAL A 233      -7.481  -2.846  72.859  1.00  0.00           H  
ATOM   3485  CG1 VAL A 233      -8.000  -4.589  74.354  1.00  0.00           C  
ATOM   3486 HG11 VAL A 233      -8.749  -4.365  75.247  1.00  0.00           H  
ATOM   3487 HG12 VAL A 233      -7.150  -3.814  74.737  1.00  0.00           H  
ATOM   3488 HG13 VAL A 233      -7.508  -5.483  74.986  1.00  0.00           H  
ATOM   3489  CG2 VAL A 233      -9.607  -3.276  73.023  1.00  0.00           C  
ATOM   3490 HG21 VAL A 233      -9.601  -2.707  71.955  1.00  0.00           H  
ATOM   3491 HG22 VAL A 233     -10.640  -3.831  72.789  1.00  0.00           H  
ATOM   3492 HG23 VAL A 233      -9.439  -2.273  73.665  1.00  0.00           H  
ATOM   3493  C   VAL A 233      -6.415  -5.209  72.067  1.00  0.00           C  
ATOM   3494  O   VAL A 233      -5.473  -4.524  71.669  1.00  0.00           O  
ATOM   3495  N   ALA A 234      -6.217  -6.381  72.706  1.00  0.00           N  
ATOM   3496  H   ALA A 234      -6.569  -7.040  73.635  1.00  0.00           H  
ATOM   3497  CA  ALA A 234      -4.883  -6.932  72.950  1.00  0.00           C  
ATOM   3498  HA  ALA A 234      -4.126  -6.743  72.046  1.00  0.00           H  
ATOM   3499  CB  ALA A 234      -4.511  -6.387  74.333  1.00  0.00           C  
ATOM   3500  HB1 ALA A 234      -3.465  -5.855  74.057  1.00  0.00           H  
ATOM   3501  HB2 ALA A 234      -4.470  -6.922  75.398  1.00  0.00           H  
ATOM   3502  HB3 ALA A 234      -5.009  -5.385  74.779  1.00  0.00           H  
ATOM   3503  C   ALA A 234      -5.076  -8.399  73.334  1.00  0.00           C  
ATOM   3504  O   ALA A 234      -6.191  -8.924  73.228  1.00  0.00           O  
ATOM   3505  N   THR A 235      -3.990  -9.081  73.783  1.00  0.00           N  
ATOM   3506  H   THR A 235      -2.957  -8.688  73.329  1.00  0.00           H  
ATOM   3507  CA  THR A 235      -4.080 -10.485  74.206  1.00  0.00           C  
ATOM   3508  HA  THR A 235      -3.209 -11.246  74.495  1.00  0.00           H  
ATOM   3509  CB  THR A 235      -4.381  -9.794  75.559  1.00  0.00           C  
ATOM   3510  HB  THR A 235      -5.404  -9.255  75.866  1.00  0.00           H  
ATOM   3511  CG2 THR A 235      -3.144  -9.014  76.058  1.00  0.00           C  
ATOM   3512 HG21 THR A 235      -3.203  -7.979  76.667  1.00  0.00           H  
ATOM   3513 HG22 THR A 235      -2.503  -9.477  76.974  1.00  0.00           H  
ATOM   3514 HG23 THR A 235      -2.113  -9.063  75.436  1.00  0.00           H  
ATOM   3515  OG1 THR A 235      -4.687 -10.694  76.589  1.00  0.00           O  
ATOM   3516  HG1 THR A 235      -4.176 -10.554  77.583  1.00  0.00           H  
ATOM   3517  C   THR A 235      -4.528 -11.355  72.977  1.00  0.00           C  
ATOM   3518  O   THR A 235      -4.366 -10.807  71.888  1.00  0.00           O  
ATOM   3519  N   PRO A 236      -5.054 -12.633  72.888  1.00  0.00           N  
ATOM   3520  CD  PRO A 236      -5.357 -13.660  73.859  1.00  0.00           C  
ATOM   3521  HD2 PRO A 236      -6.083 -14.520  74.284  1.00  0.00           H  
ATOM   3522  HD3 PRO A 236      -5.525 -12.950  74.809  1.00  0.00           H  
ATOM   3523  CG  PRO A 236      -4.107 -14.460  73.477  1.00  0.00           C  
ATOM   3524  HG2 PRO A 236      -4.067 -15.402  74.224  1.00  0.00           H  
ATOM   3525  HG3 PRO A 236      -3.046 -14.045  73.834  1.00  0.00           H  
ATOM   3526  CB  PRO A 236      -4.154 -14.399  71.918  1.00  0.00           C  
ATOM   3527  HB2 PRO A 236      -3.130 -13.957  71.488  1.00  0.00           H  
ATOM   3528  HB3 PRO A 236      -4.220 -15.332  71.164  1.00  0.00           H  
ATOM   3529  CA  PRO A 236      -5.299 -13.396  71.648  1.00  0.00           C  
ATOM   3530  HA  PRO A 236      -6.418 -13.464  72.075  1.00  0.00           H  
ATOM   3531  C   PRO A 236      -6.118 -13.431  70.299  1.00  0.00           C  
ATOM   3532  O   PRO A 236      -5.799 -14.400  69.600  1.00  0.00           O  
ATOM   3533  N   PRO A 237      -7.088 -12.574  69.816  1.00  0.00           N  
ATOM   3534  CD  PRO A 237      -7.572 -11.443  70.553  1.00  0.00           C  
ATOM   3535  HD2 PRO A 237      -8.026 -10.437  70.085  1.00  0.00           H  
ATOM   3536  HD3 PRO A 237      -6.714 -10.925  71.195  1.00  0.00           H  
ATOM   3537  CG  PRO A 237      -8.752 -12.315  70.935  1.00  0.00           C  
ATOM   3538  HG2 PRO A 237      -9.849 -11.838  71.040  1.00  0.00           H  
ATOM   3539  HG3 PRO A 237      -8.620 -12.680  72.069  1.00  0.00           H  
ATOM   3540  CB  PRO A 237      -8.851 -13.137  69.633  1.00  0.00           C  
ATOM   3541  HB2 PRO A 237      -9.697 -13.798  70.194  1.00  0.00           H  
ATOM   3542  HB3 PRO A 237      -8.279 -14.181  69.423  1.00  0.00           H  
ATOM   3543  CA  PRO A 237      -7.928 -12.503  68.577  1.00  0.00           C  
ATOM   3544  HA  PRO A 237      -7.014 -12.048  67.964  1.00  0.00           H  
ATOM   3545  C   PRO A 237      -9.034 -13.056  67.613  1.00  0.00           C  
ATOM   3546  O   PRO A 237      -9.700 -14.023  67.999  1.00  0.00           O  
ATOM   3547  N   GLN A 238      -9.257 -12.469  66.374  1.00  0.00           N  
ATOM   3548  H   GLN A 238      -8.442 -11.622  66.440  1.00  0.00           H  
ATOM   3549  CA  GLN A 238     -10.256 -12.739  65.276  1.00  0.00           C  
ATOM   3550  HA  GLN A 238     -11.263 -12.846  65.907  1.00  0.00           H  
ATOM   3551  CB  GLN A 238      -9.449 -13.684  64.359  1.00  0.00           C  
ATOM   3552  HB2 GLN A 238      -9.279 -14.879  64.288  1.00  0.00           H  
ATOM   3553  HB3 GLN A 238      -8.298 -13.571  64.659  1.00  0.00           H  
ATOM   3554  CG  GLN A 238     -10.298 -13.703  63.071  1.00  0.00           C  
ATOM   3555  HG2 GLN A 238     -11.191 -14.449  63.436  1.00  0.00           H  
ATOM   3556  HG3 GLN A 238     -11.159 -13.248  62.349  1.00  0.00           H  
ATOM   3557  CD  GLN A 238     -10.210 -14.687  61.896  1.00  0.00           C  
ATOM   3558  OE1 GLN A 238     -11.215 -15.338  61.650  1.00  0.00           O  
ATOM   3559  NE2 GLN A 238      -9.094 -14.825  61.165  1.00  0.00           N  
ATOM   3560 HE21 GLN A 238      -9.004 -15.620  60.275  1.00  0.00           H  
ATOM   3561 HE22 GLN A 238      -8.212 -15.064  61.943  1.00  0.00           H  
ATOM   3562  C   GLN A 238     -10.553 -11.610  64.218  1.00  0.00           C  
ATOM   3563  O   GLN A 238     -11.512 -11.894  63.482  1.00  0.00           O  
ATOM   3564  N   THR A 239      -9.936 -10.397  64.006  1.00  0.00           N  
ATOM   3565  H   THR A 239     -10.568  -9.455  63.616  1.00  0.00           H  
ATOM   3566  CA  THR A 239      -8.776 -10.041  64.799  1.00  0.00           C  
ATOM   3567  HA  THR A 239      -8.356  -9.135  64.138  1.00  0.00           H  
ATOM   3568  CB  THR A 239      -8.993  -9.274  66.105  1.00  0.00           C  
ATOM   3569  HB  THR A 239      -9.385  -9.726  67.137  1.00  0.00           H  
ATOM   3570  CG2 THR A 239      -7.710  -8.480  66.342  1.00  0.00           C  
ATOM   3571 HG21 THR A 239      -7.690  -7.367  65.887  1.00  0.00           H  
ATOM   3572 HG22 THR A 239      -6.614  -8.878  66.060  1.00  0.00           H  
ATOM   3573 HG23 THR A 239      -7.603  -8.325  67.529  1.00  0.00           H  
ATOM   3574  OG1 THR A 239     -10.112  -8.405  66.020  1.00  0.00           O  
ATOM   3575  HG1 THR A 239     -10.056  -7.406  66.573  1.00  0.00           H  
ATOM   3576  C   THR A 239      -7.550 -10.862  64.324  1.00  0.00           C  
ATOM   3577  O   THR A 239      -6.523 -10.957  65.004  1.00  0.00           O  
ATOM   3578  N   PRO A 240      -7.675 -11.501  63.124  1.00  0.00           N  
ATOM   3579  CD  PRO A 240      -8.778 -11.395  62.225  1.00  0.00           C  
ATOM   3580  HD2 PRO A 240      -9.484 -12.208  61.698  1.00  0.00           H  
ATOM   3581  HD3 PRO A 240      -9.759 -10.688  62.113  1.00  0.00           H  
ATOM   3582  CG  PRO A 240      -7.843 -10.426  61.473  1.00  0.00           C  
ATOM   3583  HG2 PRO A 240      -7.608  -9.294  61.830  1.00  0.00           H  
ATOM   3584  HG3 PRO A 240      -8.472  -9.823  60.644  1.00  0.00           H  
ATOM   3585  CB  PRO A 240      -6.451 -11.039  61.779  1.00  0.00           C  
ATOM   3586  HB2 PRO A 240      -5.777 -10.204  62.326  1.00  0.00           H  
ATOM   3587  HB3 PRO A 240      -5.385 -11.464  61.400  1.00  0.00           H  
ATOM   3588  CA  PRO A 240      -6.836 -12.408  62.353  1.00  0.00           C  
ATOM   3589  HA  PRO A 240      -6.064 -13.088  62.959  1.00  0.00           H  
ATOM   3590  C   PRO A 240      -7.180 -12.846  60.904  1.00  0.00           C  
ATOM   3591  O   PRO A 240      -6.556 -13.785  60.398  1.00  0.00           O  
ATOM   3592  N   VAL A 241      -8.171 -12.173  60.268  1.00  0.00           N  
ATOM   3593  H   VAL A 241      -7.600 -11.785  61.223  1.00  0.00           H  
ATOM   3594  CA  VAL A 241      -8.924 -12.169  59.006  1.00  0.00           C  
ATOM   3595  HA  VAL A 241      -8.927 -13.359  58.903  1.00  0.00           H  
ATOM   3596  CB  VAL A 241     -10.461 -12.165  58.861  1.00  0.00           C  
ATOM   3597  HB  VAL A 241     -11.337 -12.451  59.626  1.00  0.00           H  
ATOM   3598  CG1 VAL A 241     -10.996 -12.892  57.623  1.00  0.00           C  
ATOM   3599 HG11 VAL A 241     -10.390 -13.916  57.462  1.00  0.00           H  
ATOM   3600 HG12 VAL A 241     -12.121 -13.318  57.639  1.00  0.00           H  
ATOM   3601 HG13 VAL A 241     -11.014 -12.204  56.637  1.00  0.00           H  
ATOM   3602  CG2 VAL A 241     -10.805 -10.670  58.709  1.00  0.00           C  
ATOM   3603 HG21 VAL A 241     -11.921 -10.341  59.016  1.00  0.00           H  
ATOM   3604 HG22 VAL A 241     -10.099  -9.912  59.306  1.00  0.00           H  
ATOM   3605 HG23 VAL A 241     -10.738 -10.214  57.598  1.00  0.00           H  
ATOM   3606  C   VAL A 241      -7.973 -12.018  57.840  1.00  0.00           C  
ATOM   3607  O   VAL A 241      -8.415 -11.849  56.705  1.00  0.00           O  
ATOM   3608  N   ASP A 242      -6.684 -12.087  58.213  1.00  0.00           N  
ATOM   3609  H   ASP A 242      -6.144 -11.519  59.103  1.00  0.00           H  
ATOM   3610  CA  ASP A 242      -5.583 -11.950  57.271  1.00  0.00           C  
ATOM   3611  HA  ASP A 242      -5.657 -10.824  56.888  1.00  0.00           H  
ATOM   3612  C   ASP A 242      -5.756 -13.074  56.270  1.00  0.00           C  
ATOM   3613  O   ASP A 242      -5.658 -14.237  56.673  1.00  0.00           O  
ATOM   3614  CB  ASP A 242      -4.229 -12.083  57.980  1.00  0.00           C  
ATOM   3615  HB2 ASP A 242      -3.266 -12.392  57.335  1.00  0.00           H  
ATOM   3616  HB3 ASP A 242      -4.253 -12.958  58.795  1.00  0.00           H  
ATOM   3617  CG  ASP A 242      -3.605 -10.749  58.376  1.00  0.00           C  
ATOM   3618  OD1 ASP A 242      -3.802  -9.776  57.624  1.00  0.00           O  
ATOM   3619  OD2 ASP A 242      -2.890 -10.741  59.402  1.00  0.00           O  
ATOM   3620  N   PRO A 243      -6.148 -12.764  55.061  1.00  0.00           N  
ATOM   3621  CA  PRO A 243      -6.536 -13.818  54.151  1.00  0.00           C  
ATOM   3622  HA  PRO A 243      -7.609 -14.128  54.571  1.00  0.00           H  
ATOM   3623  C   PRO A 243      -5.336 -14.746  54.082  1.00  0.00           C  
ATOM   3624  O   PRO A 243      -4.236 -14.258  53.800  1.00  0.00           O  
ATOM   3625  CB  PRO A 243      -6.865 -13.125  52.821  1.00  0.00           C  
ATOM   3626  HB2 PRO A 243      -6.410 -13.784  51.931  1.00  0.00           H  
ATOM   3627  HB3 PRO A 243      -8.041 -13.003  52.623  1.00  0.00           H  
ATOM   3628  CG  PRO A 243      -6.166 -11.776  52.929  1.00  0.00           C  
ATOM   3629  HG2 PRO A 243      -6.330 -11.763  51.729  1.00  0.00           H  
ATOM   3630  HG3 PRO A 243      -5.445 -10.872  52.617  1.00  0.00           H  
ATOM   3631  CD  PRO A 243      -6.185 -11.474  54.416  1.00  0.00           C  
ATOM   3632  HD2 PRO A 243      -7.150 -10.807  54.665  1.00  0.00           H  
ATOM   3633  HD3 PRO A 243      -5.172 -10.925  54.732  1.00  0.00           H  
ATOM   3634  N   PRO A 244      -5.494 -16.011  54.384  1.00  0.00           N  
ATOM   3635  CA  PRO A 244      -4.359 -16.916  54.565  1.00  0.00           C  
ATOM   3636  HA  PRO A 244      -3.604 -16.405  55.335  1.00  0.00           H  
ATOM   3637  C   PRO A 244      -3.628 -17.189  53.239  1.00  0.00           C  
ATOM   3638  O   PRO A 244      -3.223 -18.300  52.933  1.00  0.00           O  
ATOM   3639  CB  PRO A 244      -4.954 -18.151  55.253  1.00  0.00           C  
ATOM   3640  HB2 PRO A 244      -3.943 -18.786  55.340  1.00  0.00           H  
ATOM   3641  HB3 PRO A 244      -5.086 -18.375  56.427  1.00  0.00           H  
ATOM   3642  CG  PRO A 244      -6.386 -18.178  54.747  1.00  0.00           C  
ATOM   3643  HG2 PRO A 244      -7.107 -18.705  55.549  1.00  0.00           H  
ATOM   3644  HG3 PRO A 244      -6.792 -18.798  53.804  1.00  0.00           H  
ATOM   3645  CD  PRO A 244      -6.748 -16.705  54.664  1.00  0.00           C  
ATOM   3646  HD2 PRO A 244      -7.594 -16.582  53.822  1.00  0.00           H  
ATOM   3647  HD3 PRO A 244      -7.210 -16.574  55.761  1.00  0.00           H  
ATOM   3648  N   GLY A 245      -3.505 -16.185  52.448  1.00  0.00           N  
ATOM   3649  H   GLY A 245      -2.821 -15.278  52.790  1.00  0.00           H  
ATOM   3650  CA  GLY A 245      -2.971 -16.220  51.099  1.00  0.00           C  
ATOM   3651  HA2 GLY A 245      -2.775 -15.284  50.368  1.00  0.00           H  
ATOM   3652  HA3 GLY A 245      -4.049 -16.451  50.623  1.00  0.00           H  
ATOM   3653  C   GLY A 245      -1.504 -16.615  51.049  1.00  0.00           C  
ATOM   3654  O   GLY A 245      -1.093 -17.330  50.138  1.00  0.00           O  
ATOM   3655  N   SER A 246      -0.747 -16.218  52.034  1.00  0.00           N  
ATOM   3656  H   SER A 246      -0.884 -15.195  52.625  1.00  0.00           H  
ATOM   3657  CA  SER A 246       0.680 -16.549  52.040  1.00  0.00           C  
ATOM   3658  HA  SER A 246       0.947 -16.186  50.932  1.00  0.00           H  
ATOM   3659  C   SER A 246       0.943 -18.049  52.174  1.00  0.00           C  
ATOM   3660  O   SER A 246       1.892 -18.573  51.597  1.00  0.00           O  
ATOM   3661  CB  SER A 246       1.384 -15.789  53.166  1.00  0.00           C  
ATOM   3662  HB2 SER A 246       1.816 -15.019  52.344  1.00  0.00           H  
ATOM   3663  HB3 SER A 246       2.414 -15.532  53.727  1.00  0.00           H  
ATOM   3664  OG  SER A 246       0.893 -16.211  54.421  1.00  0.00           O  
ATOM   3665  HG  SER A 246       0.832 -15.361  55.206  1.00  0.00           H  
ATOM   3666  N   SER A 247       0.092 -18.743  52.891  1.00  0.00           N  
ATOM   3667  H   SER A 247      -0.511 -18.186  53.751  1.00  0.00           H  
ATOM   3668  CA  SER A 247       0.282 -20.174  53.122  1.00  0.00           C  
ATOM   3669  HA  SER A 247       1.371 -20.265  53.602  1.00  0.00           H  
ATOM   3670  C   SER A 247      -0.010 -21.027  51.890  1.00  0.00           C  
ATOM   3671  O   SER A 247       0.599 -22.081  51.706  1.00  0.00           O  
ATOM   3672  CB  SER A 247      -0.571 -20.634  54.307  1.00  0.00           C  
ATOM   3673  HB2 SER A 247      -0.180 -21.683  54.737  1.00  0.00           H  
ATOM   3674  HB3 SER A 247      -0.557 -19.967  55.305  1.00  0.00           H  
ATOM   3675  OG  SER A 247      -1.940 -20.703  53.958  1.00  0.00           O  
ATOM   3676  HG  SER A 247      -2.605 -19.811  54.182  1.00  0.00           H  
ATOM   3677  N   SER A 248      -0.915 -20.580  51.054  1.00  0.00           N  
ATOM   3678  H   SER A 248      -1.369 -19.500  51.220  1.00  0.00           H  
ATOM   3679  CA  SER A 248      -1.323 -21.350  49.881  1.00  0.00           C  
ATOM   3680  HA  SER A 248      -1.591 -22.428  50.312  1.00  0.00           H  
ATOM   3681  C   SER A 248      -0.210 -21.458  48.844  1.00  0.00           C  
ATOM   3682  O   SER A 248       0.013 -22.532  48.285  1.00  0.00           O  
ATOM   3683  CB  SER A 248      -2.588 -20.748  49.260  1.00  0.00           C  
ATOM   3684  HB2 SER A 248      -3.538 -20.401  49.904  1.00  0.00           H  
ATOM   3685  HB3 SER A 248      -3.133 -21.783  48.977  1.00  0.00           H  
ATOM   3686  OG  SER A 248      -2.323 -19.496  48.665  1.00  0.00           O  
ATOM   3687  HG  SER A 248      -2.499 -18.561  49.324  1.00  0.00           H  
ATOM   3688  N   SER A 249       0.517 -20.396  48.666  1.00  0.00           N  
ATOM   3689  H   SER A 249       0.355 -19.376  49.244  1.00  0.00           H  
ATOM   3690  CA  SER A 249       1.646 -20.356  47.731  1.00  0.00           C  
ATOM   3691  HA  SER A 249       1.301 -20.439  46.593  1.00  0.00           H  
ATOM   3692  C   SER A 249       2.685 -21.430  48.062  1.00  0.00           C  
ATOM   3693  O   SER A 249       3.113 -22.188  47.188  1.00  0.00           O  
ATOM   3694  CB  SER A 249       2.269 -18.961  47.762  1.00  0.00           C  
ATOM   3695  HB2 SER A 249       1.392 -18.212  47.409  1.00  0.00           H  
ATOM   3696  HB3 SER A 249       2.578 -18.341  48.730  1.00  0.00           H  
ATOM   3697  OG  SER A 249       3.409 -18.898  46.940  1.00  0.00           O  
ATOM   3698  HG  SER A 249       4.356 -18.577  47.487  1.00  0.00           H  
ATOM   3699  N   HIS A 250       3.008 -21.540  49.312  1.00  0.00           N  
ATOM   3700  H   HIS A 250       2.646 -20.723  50.086  1.00  0.00           H  
ATOM   3701  CA  HIS A 250       4.003 -22.515  49.756  1.00  0.00           C  
ATOM   3702  HA  HIS A 250       5.135 -22.322  49.462  1.00  0.00           H  
ATOM   3703  C   HIS A 250       3.595 -23.960  49.483  1.00  0.00           C  
ATOM   3704  O   HIS A 250       4.434 -24.770  49.101  1.00  0.00           O  
ATOM   3705  CB  HIS A 250       4.277 -22.322  51.245  1.00  0.00           C  
ATOM   3706  HB2 HIS A 250       4.783 -23.326  51.648  1.00  0.00           H  
ATOM   3707  HB3 HIS A 250       3.521 -22.137  52.157  1.00  0.00           H  
ATOM   3708  CG  HIS A 250       5.085 -21.094  51.523  1.00  0.00           C  
ATOM   3709  CD2 HIS A 250       6.423 -21.047  51.831  1.00  0.00           C  
ATOM   3710  HD2 HIS A 250       7.281 -21.804  52.146  1.00  0.00           H  
ATOM   3711  ND1 HIS A 250       4.649 -19.794  51.491  1.00  0.00           N  
ATOM   3712  HD1 HIS A 250       3.760 -19.041  51.310  1.00  0.00           H  
ATOM   3713  CE1 HIS A 250       5.691 -18.995  51.766  1.00  0.00           C  
ATOM   3714  HE1 HIS A 250       5.174 -18.259  52.553  1.00  0.00           H  
ATOM   3715  NE2 HIS A 250       6.780 -19.720  51.985  1.00  0.00           N  
ATOM   3716  N   LYS A 251       2.335 -24.271  49.624  1.00  0.00           N  
ATOM   3717  H   LYS A 251       1.816 -23.516  50.372  1.00  0.00           H  
ATOM   3718  CA  LYS A 251       1.860 -25.629  49.345  1.00  0.00           C  
ATOM   3719  HA  LYS A 251       2.317 -26.418  50.113  1.00  0.00           H  
ATOM   3720  C   LYS A 251       2.147 -26.040  47.905  1.00  0.00           C  
ATOM   3721  O   LYS A 251       2.661 -27.128  47.663  1.00  0.00           O  
ATOM   3722  CB  LYS A 251       0.366 -25.760  49.639  1.00  0.00           C  
ATOM   3723  HB2 LYS A 251      -0.006 -26.747  49.075  1.00  0.00           H  
ATOM   3724  HB3 LYS A 251      -0.094 -24.761  49.181  1.00  0.00           H  
ATOM   3725  CG  LYS A 251       0.032 -25.684  51.128  1.00  0.00           C  
ATOM   3726  HG2 LYS A 251       0.602 -26.553  51.729  1.00  0.00           H  
ATOM   3727  HG3 LYS A 251       0.485 -24.692  51.631  1.00  0.00           H  
ATOM   3728  CD  LYS A 251      -1.462 -25.935  51.331  1.00  0.00           C  
ATOM   3729  HD2 LYS A 251      -1.764 -25.406  50.292  1.00  0.00           H  
ATOM   3730  HD3 LYS A 251      -2.475 -26.513  51.032  1.00  0.00           H  
ATOM   3731  CE  LYS A 251      -1.857 -25.926  52.807  1.00  0.00           C  
ATOM   3732  HE2 LYS A 251      -1.151 -26.599  53.508  1.00  0.00           H  
ATOM   3733  HE3 LYS A 251      -1.800 -24.860  53.359  1.00  0.00           H  
ATOM   3734  NZ  LYS A 251      -3.277 -26.300  52.990  1.00  0.00           N  
ATOM   3735  HZ1 LYS A 251      -4.023 -25.443  52.599  1.00  0.00           H  
ATOM   3736  HZ2 LYS A 251      -3.621 -27.436  52.879  1.00  0.00           H  
ATOM   3737  HZ3 LYS A 251      -3.428 -26.266  54.188  1.00  0.00           H  
ATOM   3738  N   TRP A 252       1.852 -25.156  46.991  1.00  0.00           N  
ATOM   3739  H   TRP A 252       1.470 -24.092  47.338  1.00  0.00           H  
ATOM   3740  CA  TRP A 252       2.094 -25.424  45.576  1.00  0.00           C  
ATOM   3741  HA  TRP A 252       1.800 -26.563  45.482  1.00  0.00           H  
ATOM   3742  C   TRP A 252       3.576 -25.506  45.235  1.00  0.00           C  
ATOM   3743  O   TRP A 252       3.969 -26.321  44.405  1.00  0.00           O  
ATOM   3744  CB  TRP A 252       1.386 -24.369  44.736  1.00  0.00           C  
ATOM   3745  HB2 TRP A 252       1.534 -23.286  45.215  1.00  0.00           H  
ATOM   3746  HB3 TRP A 252       1.671 -24.544  43.599  1.00  0.00           H  
ATOM   3747  CG  TRP A 252      -0.090 -24.446  44.866  1.00  0.00           C  
ATOM   3748  CD1 TRP A 252      -0.901 -23.535  45.421  1.00  0.00           C  
ATOM   3749  HD1 TRP A 252      -0.687 -22.435  45.812  1.00  0.00           H  
ATOM   3750  CD2 TRP A 252      -0.933 -25.571  44.492  1.00  0.00           C  
ATOM   3751  CE2 TRP A 252      -2.256 -25.250  44.875  1.00  0.00           C  
ATOM   3752  CE3 TRP A 252      -0.690 -26.816  43.880  1.00  0.00           C  
ATOM   3753  HE3 TRP A 252       0.443 -26.833  43.525  1.00  0.00           H  
ATOM   3754  NE1 TRP A 252      -2.202 -24.008  45.423  1.00  0.00           N  
ATOM   3755  HE1 TRP A 252      -2.950 -23.261  45.967  1.00  0.00           H  
ATOM   3756  CZ2 TRP A 252      -3.317 -26.159  44.677  1.00  0.00           C  
ATOM   3757  HZ2 TRP A 252      -3.753 -25.826  45.741  1.00  0.00           H  
ATOM   3758  CZ3 TRP A 252      -1.748 -27.715  43.673  1.00  0.00           C  
ATOM   3759  HZ3 TRP A 252      -0.921 -28.431  43.214  1.00  0.00           H  
ATOM   3760  CH2 TRP A 252      -3.039 -27.393  44.074  1.00  0.00           C  
ATOM   3761  HH2 TRP A 252      -3.393 -27.683  45.163  1.00  0.00           H  
ATOM   3762  N   ILE A 253       4.363 -24.720  45.915  1.00  0.00           N  
ATOM   3763  H   ILE A 253       3.988 -23.897  46.666  1.00  0.00           H  
ATOM   3764  CA  ILE A 253       5.813 -24.815  45.783  1.00  0.00           C  
ATOM   3765  HA  ILE A 253       5.973 -25.024  44.621  1.00  0.00           H  
ATOM   3766  C   ILE A 253       6.300 -26.188  46.235  1.00  0.00           C  
ATOM   3767  O   ILE A 253       7.079 -26.815  45.525  1.00  0.00           O  
ATOM   3768  CB  ILE A 253       6.507 -23.679  46.546  1.00  0.00           C  
ATOM   3769  HB  ILE A 253       6.250 -23.829  47.700  1.00  0.00           H  
ATOM   3770  CG1 ILE A 253       6.199 -22.328  45.876  1.00  0.00           C  
ATOM   3771 HG12 ILE A 253       5.114 -22.285  45.359  1.00  0.00           H  
ATOM   3772 HG13 ILE A 253       6.658 -22.951  44.962  1.00  0.00           H  
ATOM   3773  CG2 ILE A 253       8.020 -23.913  46.607  1.00  0.00           C  
ATOM   3774 HG21 ILE A 253       7.987 -24.816  47.431  1.00  0.00           H  
ATOM   3775 HG22 ILE A 253       8.313 -24.586  45.660  1.00  0.00           H  
ATOM   3776 HG23 ILE A 253       8.519 -23.413  47.578  1.00  0.00           H  
ATOM   3777  CD1 ILE A 253       6.488 -21.129  46.767  1.00  0.00           C  
ATOM   3778 HD11 ILE A 253       5.835 -21.929  47.399  1.00  0.00           H  
ATOM   3779 HD12 ILE A 253       6.070 -20.552  47.752  1.00  0.00           H  
ATOM   3780 HD13 ILE A 253       5.991 -20.216  46.169  1.00  0.00           H  
ATOM   3781  N   TYR A 254       5.811 -26.664  47.353  1.00  0.00           N  
ATOM   3782  H   TYR A 254       5.184 -26.065  48.141  1.00  0.00           H  
ATOM   3783  CA  TYR A 254       6.188 -28.002  47.810  1.00  0.00           C  
ATOM   3784  HA  TYR A 254       7.354 -28.091  48.007  1.00  0.00           H  
ATOM   3785  C   TYR A 254       5.746 -29.100  46.846  1.00  0.00           C  
ATOM   3786  O   TYR A 254       6.515 -30.028  46.596  1.00  0.00           O  
ATOM   3787  CB  TYR A 254       5.628 -28.265  49.208  1.00  0.00           C  
ATOM   3788  HB2 TYR A 254       5.744 -29.437  49.445  1.00  0.00           H  
ATOM   3789  HB3 TYR A 254       4.481 -28.113  49.507  1.00  0.00           H  
ATOM   3790  CG  TYR A 254       6.277 -27.446  50.294  1.00  0.00           C  
ATOM   3791  CD1 TYR A 254       7.666 -27.502  50.488  1.00  0.00           C  
ATOM   3792  HD1 TYR A 254       8.484 -28.320  50.216  1.00  0.00           H  
ATOM   3793  CD2 TYR A 254       5.499 -26.620  51.123  1.00  0.00           C  
ATOM   3794  HD2 TYR A 254       4.379 -26.268  51.289  1.00  0.00           H  
ATOM   3795  CE1 TYR A 254       8.272 -26.726  51.483  1.00  0.00           C  
ATOM   3796  HE1 TYR A 254       9.435 -26.655  51.714  1.00  0.00           H  
ATOM   3797  CE2 TYR A 254       6.099 -25.847  52.122  1.00  0.00           C  
ATOM   3798  HE2 TYR A 254       5.472 -25.364  53.009  1.00  0.00           H  
ATOM   3799  CZ  TYR A 254       7.486 -25.898  52.293  1.00  0.00           C  
ATOM   3800  OH  TYR A 254       8.079 -25.128  53.262  1.00  0.00           O  
ATOM   3801  HH  TYR A 254       7.628 -25.105  54.293  1.00  0.00           H  
ATOM   3802  N   ILE A 255       4.574 -28.970  46.282  1.00  0.00           N  
ATOM   3803  H   ILE A 255       3.906 -28.167  46.816  1.00  0.00           H  
ATOM   3804  CA  ILE A 255       4.126 -29.885  45.235  1.00  0.00           C  
ATOM   3805  HA  ILE A 255       4.381 -30.964  45.675  1.00  0.00           H  
ATOM   3806  C   ILE A 255       5.081 -29.828  44.040  1.00  0.00           C  
ATOM   3807  O   ILE A 255       5.539 -30.867  43.570  1.00  0.00           O  
ATOM   3808  CB  ILE A 255       2.670 -29.588  44.834  1.00  0.00           C  
ATOM   3809  HB  ILE A 255       2.712 -28.467  44.444  1.00  0.00           H  
ATOM   3810  CG1 ILE A 255       1.717 -29.907  45.999  1.00  0.00           C  
ATOM   3811 HG12 ILE A 255       1.998 -29.586  47.121  1.00  0.00           H  
ATOM   3812 HG13 ILE A 255       2.185 -30.971  46.294  1.00  0.00           H  
ATOM   3813  CG2 ILE A 255       2.270 -30.391  43.593  1.00  0.00           C  
ATOM   3814 HG21 ILE A 255       1.688 -29.578  42.927  1.00  0.00           H  
ATOM   3815 HG22 ILE A 255       1.969 -31.529  43.643  1.00  0.00           H  
ATOM   3816 HG23 ILE A 255       3.323 -30.514  43.043  1.00  0.00           H  
ATOM   3817  CD1 ILE A 255       0.335 -29.279  45.849  1.00  0.00           C  
ATOM   3818 HD11 ILE A 255       0.689 -28.268  45.332  1.00  0.00           H  
ATOM   3819 HD12 ILE A 255      -0.745 -29.466  45.435  1.00  0.00           H  
ATOM   3820 HD13 ILE A 255      -0.018 -28.909  46.939  1.00  0.00           H  
ATOM   3821  N   GLY A 256       5.406 -28.634  43.598  1.00  0.00           N  
ATOM   3822  H   GLY A 256       5.353 -27.615  44.181  1.00  0.00           H  
ATOM   3823  CA  GLY A 256       6.356 -28.439  42.509  1.00  0.00           C  
ATOM   3824  HA2 GLY A 256       5.488 -28.203  41.730  1.00  0.00           H  
ATOM   3825  HA3 GLY A 256       6.871 -27.364  42.404  1.00  0.00           H  
ATOM   3826  C   GLY A 256       7.724 -29.050  42.800  1.00  0.00           C  
ATOM   3827  O   GLY A 256       8.272 -29.762  41.958  1.00  0.00           O  
ATOM   3828  N   ILE A 257       8.222 -28.832  43.976  1.00  0.00           N  
ATOM   3829  H   ILE A 257       8.053 -27.912  44.672  1.00  0.00           H  
ATOM   3830  CA  ILE A 257       9.486 -29.428  44.414  1.00  0.00           C  
ATOM   3831  HA  ILE A 257      10.339 -29.179  43.622  1.00  0.00           H  
ATOM   3832  C   ILE A 257       9.388 -30.954  44.432  1.00  0.00           C  
ATOM   3833  O   ILE A 257      10.301 -31.623  43.958  1.00  0.00           O  
ATOM   3834  CB  ILE A 257       9.914 -28.871  45.783  1.00  0.00           C  
ATOM   3835  HB  ILE A 257       9.185 -29.008  46.712  1.00  0.00           H  
ATOM   3836  CG1 ILE A 257      10.280 -27.378  45.665  1.00  0.00           C  
ATOM   3837 HG12 ILE A 257       9.636 -26.599  45.037  1.00  0.00           H  
ATOM   3838 HG13 ILE A 257      11.301 -27.515  45.068  1.00  0.00           H  
ATOM   3839  CG2 ILE A 257      11.106 -29.656  46.348  1.00  0.00           C  
ATOM   3840 HG21 ILE A 257      10.899 -29.971  47.495  1.00  0.00           H  
ATOM   3841 HG22 ILE A 257      11.555 -30.725  46.031  1.00  0.00           H  
ATOM   3842 HG23 ILE A 257      12.172 -29.097  46.373  1.00  0.00           H  
ATOM   3843  CD1 ILE A 257      10.400 -26.670  47.014  1.00  0.00           C  
ATOM   3844 HD11 ILE A 257      10.887 -25.593  47.163  1.00  0.00           H  
ATOM   3845 HD12 ILE A 257       9.496 -26.717  47.798  1.00  0.00           H  
ATOM   3846 HD13 ILE A 257      11.235 -27.223  47.687  1.00  0.00           H  
ATOM   3847  N   GLY A 258       8.302 -31.490  44.949  1.00  0.00           N  
ATOM   3848  H   GLY A 258       8.069 -30.887  45.940  1.00  0.00           H  
ATOM   3849  CA  GLY A 258       8.092 -32.932  44.972  1.00  0.00           C  
ATOM   3850  HA2 GLY A 258       7.419 -33.003  45.965  1.00  0.00           H  
ATOM   3851  HA3 GLY A 258       8.669 -33.894  45.410  1.00  0.00           H  
ATOM   3852  C   GLY A 258       8.121 -33.550  43.578  1.00  0.00           C  
ATOM   3853  O   GLY A 258       8.839 -34.519  43.340  1.00  0.00           O  
ATOM   3854  N   ILE A 259       7.406 -32.941  42.647  1.00  0.00           N  
ATOM   3855  H   ILE A 259       6.938 -31.983  43.140  1.00  0.00           H  
ATOM   3856  CA  ILE A 259       7.402 -33.399  41.255  1.00  0.00           C  
ATOM   3857  HA  ILE A 259       7.360 -34.587  41.360  1.00  0.00           H  
ATOM   3858  C   ILE A 259       8.786 -33.223  40.615  1.00  0.00           C  
ATOM   3859  O   ILE A 259       9.274 -34.124  39.936  1.00  0.00           O  
ATOM   3860  CB  ILE A 259       6.296 -32.690  40.450  1.00  0.00           C  
ATOM   3861  HB  ILE A 259       6.394 -31.591  40.892  1.00  0.00           H  
ATOM   3862  CG1 ILE A 259       4.896 -32.976  41.025  1.00  0.00           C  
ATOM   3863 HG12 ILE A 259       5.378 -34.020  41.305  1.00  0.00           H  
ATOM   3864 HG13 ILE A 259       4.815 -32.568  42.148  1.00  0.00           H  
ATOM   3865  CG2 ILE A 259       6.347 -33.164  38.995  1.00  0.00           C  
ATOM   3866 HG21 ILE A 259       5.707 -32.209  38.713  1.00  0.00           H  
ATOM   3867 HG22 ILE A 259       5.657 -34.012  38.456  1.00  0.00           H  
ATOM   3868 HG23 ILE A 259       7.163 -34.014  39.179  1.00  0.00           H  
ATOM   3869  CD1 ILE A 259       3.801 -32.055  40.484  1.00  0.00           C  
ATOM   3870 HD11 ILE A 259       3.442 -31.996  39.355  1.00  0.00           H  
ATOM   3871 HD12 ILE A 259       2.798 -32.052  41.130  1.00  0.00           H  
ATOM   3872 HD13 ILE A 259       4.296 -30.973  40.655  1.00  0.00           H  
ATOM   3873  N   GLY A 260       9.422 -32.106  40.865  1.00  0.00           N  
ATOM   3874  H   GLY A 260       9.158 -31.460  41.814  1.00  0.00           H  
ATOM   3875  CA  GLY A 260      10.772 -31.841  40.376  1.00  0.00           C  
ATOM   3876  HA2 GLY A 260      11.062 -30.877  41.011  1.00  0.00           H  
ATOM   3877  HA3 GLY A 260      10.838 -32.020  39.206  1.00  0.00           H  
ATOM   3878  C   GLY A 260      11.801 -32.839  40.886  1.00  0.00           C  
ATOM   3879  O   GLY A 260      12.615 -33.342  40.112  1.00  0.00           O  
ATOM   3880  N   ALA A 261      11.712 -33.170  42.133  1.00  0.00           N  
ATOM   3881  H   ALA A 261      11.753 -32.203  42.822  1.00  0.00           H  
ATOM   3882  CA  ALA A 261      12.557 -34.202  42.713  1.00  0.00           C  
ATOM   3883  HA  ALA A 261      13.716 -33.939  42.682  1.00  0.00           H  
ATOM   3884  C   ALA A 261      12.306 -35.570  42.067  1.00  0.00           C  
ATOM   3885  O   ALA A 261      13.255 -36.287  41.761  1.00  0.00           O  
ATOM   3886  CB  ALA A 261      12.320 -34.229  44.220  1.00  0.00           C  
ATOM   3887  HB1 ALA A 261      12.933 -33.320  44.708  1.00  0.00           H  
ATOM   3888  HB2 ALA A 261      11.278 -34.296  44.804  1.00  0.00           H  
ATOM   3889  HB3 ALA A 261      12.863 -35.228  44.615  1.00  0.00           H  
ATOM   3890  N   GLY A 262      11.063 -35.899  41.823  1.00  0.00           N  
ATOM   3891  H   GLY A 262      10.294 -35.199  42.373  1.00  0.00           H  
ATOM   3892  CA  GLY A 262      10.714 -37.112  41.090  1.00  0.00           C  
ATOM   3893  HA2 GLY A 262       9.724 -37.234  41.741  1.00  0.00           H  
ATOM   3894  HA3 GLY A 262      11.409 -37.967  41.556  1.00  0.00           H  
ATOM   3895  C   GLY A 262      11.313 -37.153  39.684  1.00  0.00           C  
ATOM   3896  O   GLY A 262      11.881 -38.166  39.279  1.00  0.00           O  
ATOM   3897  N   LEU A 263      11.238 -36.034  38.975  1.00  0.00           N  
ATOM   3898  H   LEU A 263      10.999 -35.082  39.623  1.00  0.00           H  
ATOM   3899  CA  LEU A 263      11.861 -35.887  37.656  1.00  0.00           C  
ATOM   3900  HA  LEU A 263      11.472 -36.862  37.097  1.00  0.00           H  
ATOM   3901  C   LEU A 263      13.375 -36.057  37.702  1.00  0.00           C  
ATOM   3902  O   LEU A 263      13.938 -36.777  36.887  1.00  0.00           O  
ATOM   3903  CB  LEU A 263      11.523 -34.506  37.080  1.00  0.00           C  
ATOM   3904  HB2 LEU A 263      12.597 -34.138  36.710  1.00  0.00           H  
ATOM   3905  HB3 LEU A 263      11.244 -33.733  37.934  1.00  0.00           H  
ATOM   3906  CG  LEU A 263      10.269 -34.521  36.207  1.00  0.00           C  
ATOM   3907  HG  LEU A 263       9.789 -35.267  36.969  1.00  0.00           H  
ATOM   3908  CD1 LEU A 263       9.748 -33.110  36.001  1.00  0.00           C  
ATOM   3909 HD11 LEU A 263       8.629 -32.780  36.182  1.00  0.00           H  
ATOM   3910 HD12 LEU A 263      10.663 -32.358  36.175  1.00  0.00           H  
ATOM   3911 HD13 LEU A 263       9.676 -32.611  34.909  1.00  0.00           H  
ATOM   3912  CD2 LEU A 263      10.580 -35.133  34.850  1.00  0.00           C  
ATOM   3913 HD21 LEU A 263      11.084 -34.167  34.335  1.00  0.00           H  
ATOM   3914 HD22 LEU A 263       9.672 -35.897  34.892  1.00  0.00           H  
ATOM   3915 HD23 LEU A 263      11.669 -35.627  35.020  1.00  0.00           H  
ATOM   3916  N   LEU A 264      14.007 -35.406  38.640  1.00  0.00           N  
ATOM   3917  H   LEU A 264      13.535 -34.878  39.579  1.00  0.00           H  
ATOM   3918  CA  LEU A 264      15.449 -35.524  38.821  1.00  0.00           C  
ATOM   3919  HA  LEU A 264      16.202 -35.424  37.907  1.00  0.00           H  
ATOM   3920  C   LEU A 264      15.858 -36.957  39.135  1.00  0.00           C  
ATOM   3921  O   LEU A 264      16.843 -37.447  38.590  1.00  0.00           O  
ATOM   3922  CB  LEU A 264      15.898 -34.580  39.936  1.00  0.00           C  
ATOM   3923  HB2 LEU A 264      16.614 -34.364  40.879  1.00  0.00           H  
ATOM   3924  HB3 LEU A 264      16.118 -35.650  40.451  1.00  0.00           H  
ATOM   3925  CG  LEU A 264      16.022 -33.119  39.495  1.00  0.00           C  
ATOM   3926  HG  LEU A 264      14.862 -33.142  39.757  1.00  0.00           H  
ATOM   3927  CD1 LEU A 264      16.203 -32.229  40.712  1.00  0.00           C  
ATOM   3928 HD11 LEU A 264      15.795 -31.105  40.665  1.00  0.00           H  
ATOM   3929 HD12 LEU A 264      17.216 -32.067  41.315  1.00  0.00           H  
ATOM   3930 HD13 LEU A 264      15.604 -32.653  41.666  1.00  0.00           H  
ATOM   3931  CD2 LEU A 264      17.227 -32.922  38.583  1.00  0.00           C  
ATOM   3932 HD21 LEU A 264      17.659 -31.966  38.995  1.00  0.00           H  
ATOM   3933 HD22 LEU A 264      16.891 -32.821  37.448  1.00  0.00           H  
ATOM   3934 HD23 LEU A 264      17.660 -33.973  39.005  1.00  0.00           H  
ATOM   3935  N   LEU A 265      15.090 -37.608  39.948  1.00  0.00           N  
ATOM   3936  H   LEU A 265      14.747 -37.040  40.925  1.00  0.00           H  
ATOM   3937  CA  LEU A 265      15.315 -39.011  40.247  1.00  0.00           C  
ATOM   3938  HA  LEU A 265      16.419 -38.969  40.697  1.00  0.00           H  
ATOM   3939  C   LEU A 265      15.214 -39.860  38.980  1.00  0.00           C  
ATOM   3940  O   LEU A 265      16.105 -40.656  38.700  1.00  0.00           O  
ATOM   3941  CB  LEU A 265      14.302 -39.456  41.312  1.00  0.00           C  
ATOM   3942  HB2 LEU A 265      14.468 -38.697  42.226  1.00  0.00           H  
ATOM   3943  HB3 LEU A 265      13.119 -39.447  41.186  1.00  0.00           H  
ATOM   3944  CG  LEU A 265      14.672 -40.810  41.922  1.00  0.00           C  
ATOM   3945  HG  LEU A 265      15.383 -41.486  41.257  1.00  0.00           H  
ATOM   3946  CD1 LEU A 265      15.698 -40.641  43.034  1.00  0.00           C  
ATOM   3947 HD11 LEU A 265      16.687 -41.327  43.023  1.00  0.00           H  
ATOM   3948 HD12 LEU A 265      16.166 -39.549  43.243  1.00  0.00           H  
ATOM   3949 HD13 LEU A 265      15.373 -40.817  44.182  1.00  0.00           H  
ATOM   3950  CD2 LEU A 265      13.439 -41.475  42.518  1.00  0.00           C  
ATOM   3951 HD21 LEU A 265      12.874 -42.222  41.782  1.00  0.00           H  
ATOM   3952 HD22 LEU A 265      12.994 -40.628  43.243  1.00  0.00           H  
ATOM   3953 HD23 LEU A 265      13.939 -42.284  43.262  1.00  0.00           H  
ATOM   3954  N   LEU A 266      14.178 -39.641  38.202  1.00  0.00           N  
ATOM   3955  H   LEU A 266      13.699 -38.627  38.562  1.00  0.00           H  
ATOM   3956  CA  LEU A 266      13.972 -40.356  36.943  1.00  0.00           C  
ATOM   3957  HA  LEU A 266      14.133 -41.465  37.328  1.00  0.00           H  
ATOM   3958  C   LEU A 266      15.131 -40.142  35.966  1.00  0.00           C  
ATOM   3959  O   LEU A 266      15.665 -41.097  35.406  1.00  0.00           O  
ATOM   3960  CB  LEU A 266      12.642 -39.898  36.339  1.00  0.00           C  
ATOM   3961  HB2 LEU A 266      11.961 -39.721  37.312  1.00  0.00           H  
ATOM   3962  HB3 LEU A 266      12.295 -38.824  35.939  1.00  0.00           H  
ATOM   3963  CG  LEU A 266      12.152 -40.860  35.245  1.00  0.00           C  
ATOM   3964  HG  LEU A 266      12.913 -41.706  34.886  1.00  0.00           H  
ATOM   3965  CD1 LEU A 266      10.889 -41.564  35.681  1.00  0.00           C  
ATOM   3966 HD11 LEU A 266      10.019 -40.746  35.761  1.00  0.00           H  
ATOM   3967 HD12 LEU A 266      11.371 -41.707  36.744  1.00  0.00           H  
ATOM   3968 HD13 LEU A 266      10.479 -42.315  34.828  1.00  0.00           H  
ATOM   3969  CD2 LEU A 266      11.865 -40.120  33.946  1.00  0.00           C  
ATOM   3970 HD21 LEU A 266      11.210 -39.131  34.089  1.00  0.00           H  
ATOM   3971 HD22 LEU A 266      12.937 -39.872  33.488  1.00  0.00           H  
ATOM   3972 HD23 LEU A 266      11.340 -40.873  33.168  1.00  0.00           H  
ATOM   3973  N   LEU A 267      15.547 -38.906  35.802  1.00  0.00           N  
ATOM   3974  H   LEU A 267      15.007 -38.086  36.435  1.00  0.00           H  
ATOM   3975  CA  LEU A 267      16.690 -38.553  34.962  1.00  0.00           C  
ATOM   3976  HA  LEU A 267      16.540 -39.037  33.889  1.00  0.00           H  
ATOM   3977  C   LEU A 267      17.987 -39.179  35.463  1.00  0.00           C  
ATOM   3978  O   LEU A 267      18.776 -39.672  34.664  1.00  0.00           O  
ATOM   3979  CB  LEU A 267      16.823 -37.028  34.909  1.00  0.00           C  
ATOM   3980  HB2 LEU A 267      16.722 -36.634  36.027  1.00  0.00           H  
ATOM   3981  HB3 LEU A 267      17.957 -37.088  34.561  1.00  0.00           H  
ATOM   3982  CG  LEU A 267      15.791 -36.342  34.001  1.00  0.00           C  
ATOM   3983  HG  LEU A 267      14.661 -36.659  34.215  1.00  0.00           H  
ATOM   3984  CD1 LEU A 267      15.832 -34.842  34.231  1.00  0.00           C  
ATOM   3985 HD11 LEU A 267      16.958 -34.833  34.645  1.00  0.00           H  
ATOM   3986 HD12 LEU A 267      15.199 -34.672  35.232  1.00  0.00           H  
ATOM   3987 HD13 LEU A 267      16.167 -34.019  33.431  1.00  0.00           H  
ATOM   3988  CD2 LEU A 267      16.073 -36.620  32.531  1.00  0.00           C  
ATOM   3989 HD21 LEU A 267      15.415 -37.576  32.190  1.00  0.00           H  
ATOM   3990 HD22 LEU A 267      16.987 -35.839  32.460  1.00  0.00           H  
ATOM   3991 HD23 LEU A 267      17.002 -37.407  32.550  1.00  0.00           H  
ATOM   3992  N   SER A 268      18.184 -39.187  36.744  1.00  0.00           N  
ATOM   3993  H   SER A 268      17.674 -38.530  37.565  1.00  0.00           H  
ATOM   3994  CA  SER A 268      19.372 -39.799  37.330  1.00  0.00           C  
ATOM   3995  HA  SER A 268      20.323 -39.415  36.722  1.00  0.00           H  
ATOM   3996  C   SER A 268      19.416 -41.304  37.093  1.00  0.00           C  
ATOM   3997  O   SER A 268      20.461 -41.840  36.729  1.00  0.00           O  
ATOM   3998  CB  SER A 268      19.465 -39.459  38.814  1.00  0.00           C  
ATOM   3999  HB2 SER A 268      20.128 -38.526  38.427  1.00  0.00           H  
ATOM   4000  HB3 SER A 268      20.049 -39.156  39.824  1.00  0.00           H  
ATOM   4001  OG  SER A 268      18.568 -40.190  39.597  1.00  0.00           O  
ATOM   4002  HG  SER A 268      18.896 -40.239  40.716  1.00  0.00           H  
ATOM   4003  N   ILE A 269      18.292 -41.965  37.215  1.00  0.00           N  
ATOM   4004  H   ILE A 269      17.566 -41.297  37.847  1.00  0.00           H  
ATOM   4005  CA  ILE A 269      18.190 -43.397  36.938  1.00  0.00           C  
ATOM   4006  HA  ILE A 269      18.983 -43.916  37.660  1.00  0.00           H  
ATOM   4007  C   ILE A 269      18.466 -43.674  35.458  1.00  0.00           C  
ATOM   4008  O   ILE A 269      19.234 -44.582  35.137  1.00  0.00           O  
ATOM   4009  CB  ILE A 269      16.820 -43.946  37.390  1.00  0.00           C  
ATOM   4010  HB  ILE A 269      15.957 -43.321  36.871  1.00  0.00           H  
ATOM   4011  CG1 ILE A 269      16.683 -43.873  38.926  1.00  0.00           C  
ATOM   4012 HG12 ILE A 269      17.399 -44.578  39.594  1.00  0.00           H  
ATOM   4013 HG13 ILE A 269      17.178 -42.881  39.375  1.00  0.00           H  
ATOM   4014  CG2 ILE A 269      16.644 -45.397  36.928  1.00  0.00           C  
ATOM   4015 HG21 ILE A 269      16.682 -45.896  38.032  1.00  0.00           H  
ATOM   4016 HG22 ILE A 269      16.315 -46.515  36.635  1.00  0.00           H  
ATOM   4017 HG23 ILE A 269      17.768 -45.625  36.570  1.00  0.00           H  
ATOM   4018  CD1 ILE A 269      15.244 -44.019  39.423  1.00  0.00           C  
ATOM   4019 HD11 ILE A 269      15.044 -42.934  39.866  1.00  0.00           H  
ATOM   4020 HD12 ILE A 269      15.440 -44.793  40.332  1.00  0.00           H  
ATOM   4021 HD13 ILE A 269      14.314 -44.660  39.057  1.00  0.00           H  
ATOM   4022  N   LEU A 270      17.893 -42.875  34.573  1.00  0.00           N  
ATOM   4023  H   LEU A 270      17.376 -41.943  35.068  1.00  0.00           H  
ATOM   4024  CA  LEU A 270      18.167 -42.969  33.139  1.00  0.00           C  
ATOM   4025  HA  LEU A 270      17.940 -44.106  32.882  1.00  0.00           H  
ATOM   4026  C   LEU A 270      19.653 -42.772  32.842  1.00  0.00           C  
ATOM   4027  O   LEU A 270      20.254 -43.608  32.169  1.00  0.00           O  
ATOM   4028  CB  LEU A 270      17.314 -41.939  32.385  1.00  0.00           C  
ATOM   4029  HB2 LEU A 270      17.824 -41.621  31.351  1.00  0.00           H  
ATOM   4030  HB3 LEU A 270      17.358 -40.961  33.057  1.00  0.00           H  
ATOM   4031  CG  LEU A 270      15.883 -42.420  32.112  1.00  0.00           C  
ATOM   4032  HG  LEU A 270      15.398 -43.017  33.021  1.00  0.00           H  
ATOM   4033  CD1 LEU A 270      14.976 -41.248  31.766  1.00  0.00           C  
ATOM   4034 HD11 LEU A 270      15.672 -40.407  31.270  1.00  0.00           H  
ATOM   4035 HD12 LEU A 270      14.495 -40.909  32.794  1.00  0.00           H  
ATOM   4036 HD13 LEU A 270      14.174 -41.487  30.904  1.00  0.00           H  
ATOM   4037  CD2 LEU A 270      15.855 -43.397  30.939  1.00  0.00           C  
ATOM   4038 HD21 LEU A 270      16.773 -44.160  30.987  1.00  0.00           H  
ATOM   4039 HD22 LEU A 270      15.917 -42.784  29.919  1.00  0.00           H  
ATOM   4040 HD23 LEU A 270      14.902 -44.106  30.801  1.00  0.00           H  
ATOM   4041  N   ALA A 271      20.255 -41.745  33.371  1.00  0.00           N  
ATOM   4042  H   ALA A 271      19.770 -40.900  34.013  1.00  0.00           H  
ATOM   4043  CA  ALA A 271      21.676 -41.471  33.188  1.00  0.00           C  
ATOM   4044  HA  ALA A 271      21.874 -41.443  32.020  1.00  0.00           H  
ATOM   4045  C   ALA A 271      22.552 -42.633  33.671  1.00  0.00           C  
ATOM   4046  O   ALA A 271      23.470 -43.053  32.970  1.00  0.00           O  
ATOM   4047  CB  ALA A 271      22.020 -40.171  33.916  1.00  0.00           C  
ATOM   4048  HB1 ALA A 271      23.165 -39.924  33.604  1.00  0.00           H  
ATOM   4049  HB2 ALA A 271      21.279 -39.291  34.224  1.00  0.00           H  
ATOM   4050  HB3 ALA A 271      22.474 -40.444  34.996  1.00  0.00           H  
ATOM   4051  N   LEU A 272      22.229 -43.183  34.807  1.00  0.00           N  
ATOM   4052  H   LEU A 272      21.972 -42.411  35.661  1.00  0.00           H  
ATOM   4053  CA  LEU A 272      22.928 -44.347  35.345  1.00  0.00           C  
ATOM   4054  HA  LEU A 272      24.080 -44.064  35.427  1.00  0.00           H  
ATOM   4055  C   LEU A 272      22.797 -45.573  34.441  1.00  0.00           C  
ATOM   4056  O   LEU A 272      23.775 -46.289  34.226  1.00  0.00           O  
ATOM   4057  CB  LEU A 272      22.377 -44.654  36.743  1.00  0.00           C  
ATOM   4058  HB2 LEU A 272      22.641 -45.782  37.049  1.00  0.00           H  
ATOM   4059  HB3 LEU A 272      21.197 -44.580  36.871  1.00  0.00           H  
ATOM   4060  CG  LEU A 272      22.981 -43.771  37.843  1.00  0.00           C  
ATOM   4061  HG  LEU A 272      23.161 -42.605  37.672  1.00  0.00           H  
ATOM   4062  CD1 LEU A 272      22.108 -43.812  39.087  1.00  0.00           C  
ATOM   4063 HD11 LEU A 272      22.840 -43.476  40.006  1.00  0.00           H  
ATOM   4064 HD12 LEU A 272      21.604 -44.813  39.500  1.00  0.00           H  
ATOM   4065 HD13 LEU A 272      21.332 -42.918  39.257  1.00  0.00           H  
ATOM   4066  CD2 LEU A 272      24.378 -44.254  38.225  1.00  0.00           C  
ATOM   4067 HD21 LEU A 272      24.412 -45.021  39.147  1.00  0.00           H  
ATOM   4068 HD22 LEU A 272      25.076 -44.870  37.471  1.00  0.00           H  
ATOM   4069 HD23 LEU A 272      25.048 -43.285  38.489  1.00  0.00           H  
ATOM   4070  N   CYS A 273      21.627 -45.807  33.902  1.00  0.00           N  
ATOM   4071  H   CYS A 273      20.767 -45.212  34.431  1.00  0.00           H  
ATOM   4072  CA  CYS A 273      21.405 -46.910  32.975  1.00  0.00           C  
ATOM   4073  HA  CYS A 273      21.673 -47.949  33.500  1.00  0.00           H  
ATOM   4074  C   CYS A 273      22.231 -46.749  31.695  1.00  0.00           C  
ATOM   4075  O   CYS A 273      22.881 -47.694  31.258  1.00  0.00           O  
ATOM   4076  CB  CYS A 273      19.913 -47.021  32.664  1.00  0.00           C  
ATOM   4077  HB2 CYS A 273      19.334 -45.985  32.617  1.00  0.00           H  
ATOM   4078  HB3 CYS A 273      19.695 -47.674  31.688  1.00  0.00           H  
ATOM   4079  SG  CYS A 273      19.037 -47.711  34.085  1.00  0.00           S  
ATOM   4080  HG  CYS A 273      18.982 -48.204  35.158  1.00  0.00           H  
ATOM   4081  N   PHE A 274      22.253 -45.564  31.132  1.00  0.00           N  
ATOM   4082  H   PHE A 274      21.826 -44.621  31.687  1.00  0.00           H  
ATOM   4083  CA  PHE A 274      23.062 -45.274  29.949  1.00  0.00           C  
ATOM   4084  HA  PHE A 274      22.798 -46.063  29.098  1.00  0.00           H  
ATOM   4085  C   PHE A 274      24.562 -45.359  30.222  1.00  0.00           C  
ATOM   4086  O   PHE A 274      25.303 -45.941  29.429  1.00  0.00           O  
ATOM   4087  CB  PHE A 274      22.686 -43.903  29.388  1.00  0.00           C  
ATOM   4088  HB2 PHE A 274      22.699 -42.896  28.743  1.00  0.00           H  
ATOM   4089  HB3 PHE A 274      23.225 -43.244  30.224  1.00  0.00           H  
ATOM   4090  CG  PHE A 274      21.440 -43.941  28.545  1.00  0.00           C  
ATOM   4091  CD1 PHE A 274      21.469 -44.588  27.301  1.00  0.00           C  
ATOM   4092  HD1 PHE A 274      22.543 -44.809  26.843  1.00  0.00           H  
ATOM   4093  CD2 PHE A 274      20.251 -43.363  28.994  1.00  0.00           C  
ATOM   4094  HD2 PHE A 274      20.254 -42.551  29.854  1.00  0.00           H  
ATOM   4095  CE1 PHE A 274      20.308 -44.681  26.529  1.00  0.00           C  
ATOM   4096  HE1 PHE A 274      20.930 -45.192  25.658  1.00  0.00           H  
ATOM   4097  CE2 PHE A 274      19.082 -43.452  28.223  1.00  0.00           C  
ATOM   4098  HE2 PHE A 274      18.187 -42.856  28.717  1.00  0.00           H  
ATOM   4099  CZ  PHE A 274      19.111 -44.121  26.995  1.00  0.00           C  
ATOM   4100  HZ  PHE A 274      17.974 -44.454  26.871  1.00  0.00           H  
ATOM   4101  N   TYR A 275      24.985 -44.846  31.329  1.00  0.00           N  
ATOM   4102  H   TYR A 275      24.376 -43.896  31.643  1.00  0.00           H  
ATOM   4103  CA  TYR A 275      26.382 -44.908  31.737  1.00  0.00           C  
ATOM   4104  HA  TYR A 275      27.041 -44.290  30.960  1.00  0.00           H  
ATOM   4105  C   TYR A 275      26.860 -46.351  31.899  1.00  0.00           C  
ATOM   4106  O   TYR A 275      27.885 -46.742  31.333  1.00  0.00           O  
ATOM   4107  CB  TYR A 275      26.554 -44.112  33.027  1.00  0.00           C  
ATOM   4108  HB2 TYR A 275      26.416 -43.837  34.190  1.00  0.00           H  
ATOM   4109  HB3 TYR A 275      25.772 -43.211  32.870  1.00  0.00           H  
ATOM   4110  CG  TYR A 275      27.990 -44.037  33.473  1.00  0.00           C  
ATOM   4111  CD1 TYR A 275      28.489 -44.937  34.430  1.00  0.00           C  
ATOM   4112  HD1 TYR A 275      27.946 -45.541  35.295  1.00  0.00           H  
ATOM   4113  CD2 TYR A 275      28.851 -43.080  32.906  1.00  0.00           C  
ATOM   4114  HD2 TYR A 275      28.606 -42.115  32.259  1.00  0.00           H  
ATOM   4115  CE1 TYR A 275      29.830 -44.879  34.818  1.00  0.00           C  
ATOM   4116  HE1 TYR A 275      30.202 -45.369  35.835  1.00  0.00           H  
ATOM   4117  CE2 TYR A 275      30.193 -43.016  33.292  1.00  0.00           C  
ATOM   4118  HE2 TYR A 275      30.899 -42.079  33.106  1.00  0.00           H  
ATOM   4119  CZ  TYR A 275      30.675 -43.917  34.250  1.00  0.00           C  
ATOM   4120  OH  TYR A 275      31.991 -43.856  34.623  1.00  0.00           O  
ATOM   4121  HH  TYR A 275      32.223 -43.456  35.670  1.00  0.00           H  
ATOM   4122  N   LYS A 276      26.100 -47.152  32.584  1.00  0.00           N  
ATOM   4123  H   LYS A 276      25.553 -46.585  33.465  1.00  0.00           H  
ATOM   4124  CA  LYS A 276      26.439 -48.570  32.744  1.00  0.00           C  
ATOM   4125  HA  LYS A 276      27.596 -48.664  33.017  1.00  0.00           H  
ATOM   4126  C   LYS A 276      26.528 -49.304  31.409  1.00  0.00           C  
ATOM   4127  O   LYS A 276      27.378 -50.169  31.234  1.00  0.00           O  
ATOM   4128  CB  LYS A 276      25.424 -49.262  33.657  1.00  0.00           C  
ATOM   4129  HB2 LYS A 276      25.331 -50.463  33.659  1.00  0.00           H  
ATOM   4130  HB3 LYS A 276      24.438 -49.157  32.984  1.00  0.00           H  
ATOM   4131  CG  LYS A 276      25.733 -49.043  35.143  1.00  0.00           C  
ATOM   4132  HG2 LYS A 276      25.938 -48.379  36.130  1.00  0.00           H  
ATOM   4133  HG3 LYS A 276      26.638 -48.336  34.801  1.00  0.00           H  
ATOM   4134  CD  LYS A 276      24.800 -49.875  36.018  1.00  0.00           C  
ATOM   4135  HD2 LYS A 276      24.713 -51.067  35.926  1.00  0.00           H  
ATOM   4136  HD3 LYS A 276      23.735 -49.341  35.916  1.00  0.00           H  
ATOM   4137  CE  LYS A 276      25.168 -49.717  37.491  1.00  0.00           C  
ATOM   4138  HE2 LYS A 276      25.305 -48.690  38.090  1.00  0.00           H  
ATOM   4139  HE3 LYS A 276      26.258 -50.223  37.591  1.00  0.00           H  
ATOM   4140  NZ  LYS A 276      24.271 -50.479  38.393  1.00  0.00           N  
ATOM   4141  HZ1 LYS A 276      23.554 -49.794  39.070  1.00  0.00           H  
ATOM   4142  HZ2 LYS A 276      23.387 -51.262  38.145  1.00  0.00           H  
ATOM   4143  HZ3 LYS A 276      25.026 -51.206  38.983  1.00  0.00           H  
ATOM   4144  N   ARG A 277      25.672 -48.962  30.482  1.00  0.00           N  
ATOM   4145  H   ARG A 277      25.060 -48.043  30.902  1.00  0.00           H  
ATOM   4146  CA  ARG A 277      25.680 -49.592  29.166  1.00  0.00           C  
ATOM   4147  HA  ARG A 277      25.655 -50.672  29.676  1.00  0.00           H  
ATOM   4148  C   ARG A 277      26.926 -49.235  28.358  1.00  0.00           C  
ATOM   4149  O   ARG A 277      27.480 -50.104  27.692  1.00  0.00           O  
ATOM   4150  CB  ARG A 277      24.396 -49.220  28.440  1.00  0.00           C  
ATOM   4151  HB2 ARG A 277      23.740 -49.032  29.444  1.00  0.00           H  
ATOM   4152  HB3 ARG A 277      23.801 -48.318  27.924  1.00  0.00           H  
ATOM   4153  CG  ARG A 277      24.102 -50.231  27.335  1.00  0.00           C  
ATOM   4154  HG2 ARG A 277      24.456 -50.905  26.417  1.00  0.00           H  
ATOM   4155  HG3 ARG A 277      23.829 -51.202  28.005  1.00  0.00           H  
ATOM   4156  CD  ARG A 277      22.787 -49.878  26.667  1.00  0.00           C  
ATOM   4157  HD2 ARG A 277      23.067 -48.878  26.094  1.00  0.00           H  
ATOM   4158  HD3 ARG A 277      21.683 -49.729  27.122  1.00  0.00           H  
ATOM   4159  NE  ARG A 277      22.372 -50.897  25.700  1.00  0.00           N  
ATOM   4160  HE  ARG A 277      22.552 -52.038  25.990  1.00  0.00           H  
ATOM   4161  CZ  ARG A 277      21.943 -50.688  24.472  1.00  0.00           C  
ATOM   4162  NH1 ARG A 277      21.870 -49.494  23.964  1.00  0.00           N  
ATOM   4163 HH11 ARG A 277      22.431 -49.385  22.913  1.00  0.00           H  
ATOM   4164 HH12 ARG A 277      22.165 -48.550  24.631  1.00  0.00           H  
ATOM   4165  NH2 ARG A 277      21.572 -51.679  23.720  1.00  0.00           N  
ATOM   4166 HH21 ARG A 277      21.996 -51.624  22.607  1.00  0.00           H  
ATOM   4167 HH22 ARG A 277      20.764 -52.544  23.841  1.00  0.00           H  
ATOM   4168  N   ARG A 278      27.377 -48.012  28.438  1.00  0.00           N  
ATOM   4169  H   ARG A 278      26.796 -47.249  29.123  1.00  0.00           H  
ATOM   4170  CA  ARG A 278      28.637 -47.585  27.812  1.00  0.00           C  
ATOM   4171  HA  ARG A 278      29.388 -47.390  26.904  1.00  0.00           H  
ATOM   4172  C   ARG A 278      29.841 -48.307  28.396  1.00  0.00           C  
ATOM   4173  O   ARG A 278      30.697 -48.750  27.639  1.00  0.00           O  
ATOM   4174  CB  ARG A 278      28.822 -46.073  27.943  1.00  0.00           C  
ATOM   4175  HB2 ARG A 278      29.872 -45.533  28.123  1.00  0.00           H  
ATOM   4176  HB3 ARG A 278      28.366 -45.691  28.982  1.00  0.00           H  
ATOM   4177  CG  ARG A 278      28.437 -45.348  26.660  1.00  0.00           C  
ATOM   4178  HG2 ARG A 278      27.370 -45.124  26.134  1.00  0.00           H  
ATOM   4179  HG3 ARG A 278      28.593 -46.158  25.788  1.00  0.00           H  
ATOM   4180  CD  ARG A 278      28.835 -43.885  26.753  1.00  0.00           C  
ATOM   4181  HD2 ARG A 278      29.431 -43.189  27.532  1.00  0.00           H  
ATOM   4182  HD3 ARG A 278      28.017 -43.877  27.654  1.00  0.00           H  
ATOM   4183  NE  ARG A 278      28.670 -43.188  25.464  1.00  0.00           N  
ATOM   4184  HE  ARG A 278      29.374 -44.149  25.337  1.00  0.00           H  
ATOM   4185  CZ  ARG A 278      29.078 -41.967  25.184  1.00  0.00           C  
ATOM   4186  NH1 ARG A 278      29.657 -41.215  26.076  1.00  0.00           N  
ATOM   4187 HH11 ARG A 278      30.746 -41.237  25.542  1.00  0.00           H  
ATOM   4188 HH12 ARG A 278      30.377 -40.617  26.856  1.00  0.00           H  
ATOM   4189  NH2 ARG A 278      28.919 -41.475  23.996  1.00  0.00           N  
ATOM   4190 HH21 ARG A 278      28.343 -40.848  23.116  1.00  0.00           H  
ATOM   4191 HH22 ARG A 278      29.664 -40.554  23.772  1.00  0.00           H  
ATOM   4192  N   SER A 279      29.873 -48.464  29.673  1.00  0.00           N  
ATOM   4193  H   SER A 279      29.172 -47.951  30.473  1.00  0.00           H  
ATOM   4194  CA  SER A 279      30.963 -49.172  30.349  1.00  0.00           C  
ATOM   4195  HA  SER A 279      32.087 -49.480  30.455  1.00  0.00           H  
ATOM   4196  C   SER A 279      31.109 -50.614  29.853  1.00  0.00           C  
ATOM   4197  O   SER A 279      32.212 -51.055  29.547  1.00  0.00           O  
ATOM   4198  CB  SER A 279      30.735 -49.130  31.855  1.00  0.00           C  
ATOM   4199  HB2 SER A 279      29.936 -49.632  32.600  1.00  0.00           H  
ATOM   4200  HB3 SER A 279      30.617 -47.974  32.153  1.00  0.00           H  
ATOM   4201  OG  SER A 279      31.741 -49.826  32.532  1.00  0.00           O  
ATOM   4202  HG  SER A 279      32.451 -49.226  33.182  1.00  0.00           H  
ATOM   4203  N   LYS A 280      30.011 -51.308  29.664  1.00  0.00           N  
ATOM   4204  H   LYS A 280      29.290 -50.965  30.544  1.00  0.00           H  
ATOM   4205  CA  LYS A 280      30.064 -52.691  29.170  1.00  0.00           C  
ATOM   4206  HA  LYS A 280      30.839 -53.218  29.912  1.00  0.00           H  
ATOM   4207  C   LYS A 280      30.601 -52.819  27.741  1.00  0.00           C  
ATOM   4208  O   LYS A 280      31.268 -53.801  27.446  1.00  0.00           O  
ATOM   4209  CB  LYS A 280      28.692 -53.361  29.272  1.00  0.00           C  
ATOM   4210  HB2 LYS A 280      29.224 -54.432  29.495  1.00  0.00           H  
ATOM   4211  HB3 LYS A 280      28.213 -52.335  29.621  1.00  0.00           H  
ATOM   4212  CG  LYS A 280      28.389 -53.869  30.682  1.00  0.00           C  
ATOM   4213  HG2 LYS A 280      29.278 -54.483  31.259  1.00  0.00           H  
ATOM   4214  HG3 LYS A 280      28.660 -52.936  31.423  1.00  0.00           H  
ATOM   4215  CD  LYS A 280      27.116 -54.715  30.673  1.00  0.00           C  
ATOM   4216  HD2 LYS A 280      26.068 -53.955  30.740  1.00  0.00           H  
ATOM   4217  HD3 LYS A 280      27.426 -53.906  31.527  1.00  0.00           H  
ATOM   4218  CE  LYS A 280      26.842 -55.316  32.053  1.00  0.00           C  
ATOM   4219  HE2 LYS A 280      27.114 -55.269  33.267  1.00  0.00           H  
ATOM   4220  HE3 LYS A 280      27.847 -56.028  32.121  1.00  0.00           H  
ATOM   4221  NZ  LYS A 280      25.651 -56.200  32.056  1.00  0.00           N  
ATOM   4222  HZ1 LYS A 280      26.478 -57.075  32.310  1.00  0.00           H  
ATOM   4223  HZ2 LYS A 280      25.002 -55.822  33.029  1.00  0.00           H  
ATOM   4224  HZ3 LYS A 280      25.026 -57.237  32.325  1.00  0.00           H  
ATOM   4225  N   LYS A 281      30.331 -51.878  26.872  1.00  0.00           N  
ATOM   4226  H   LYS A 281      29.495 -52.137  27.189  1.00  0.00           H  
ATOM   4227  CA  LYS A 281      30.861 -51.942  25.499  1.00  0.00           C  
ATOM   4228  HA  LYS A 281      30.651 -52.693  24.545  1.00  0.00           H  
ATOM   4229  C   LYS A 281      32.382 -51.774  25.444  1.00  0.00           C  
ATOM   4230  O   LYS A 281      33.007 -52.366  24.580  1.00  0.00           O  
ATOM   4231  CB  LYS A 281      30.181 -50.923  24.581  1.00  0.00           C  
ATOM   4232  HB2 LYS A 281      29.414 -50.020  24.333  1.00  0.00           H  
ATOM   4233  HB3 LYS A 281      30.616 -49.815  24.903  1.00  0.00           H  
ATOM   4234  CG  LYS A 281      28.937 -51.485  23.887  1.00  0.00           C  
ATOM   4235  HG2 LYS A 281      29.510 -52.510  23.671  1.00  0.00           H  
ATOM   4236  HG3 LYS A 281      28.590 -50.931  24.866  1.00  0.00           H  
ATOM   4237  CD  LYS A 281      28.456 -50.519  22.798  1.00  0.00           C  
ATOM   4238  HD2 LYS A 281      28.245 -49.434  22.338  1.00  0.00           H  
ATOM   4239  HD3 LYS A 281      29.537 -49.942  22.755  1.00  0.00           H  
ATOM   4240  CE  LYS A 281      27.314 -51.100  21.958  1.00  0.00           C  
ATOM   4241  HE2 LYS A 281      26.161 -51.257  22.328  1.00  0.00           H  
ATOM   4242  HE3 LYS A 281      26.985 -50.248  22.800  1.00  0.00           H  
ATOM   4243  NZ  LYS A 281      26.929 -50.204  20.839  1.00  0.00           N  
ATOM   4244  HZ1 LYS A 281      25.756 -50.026  21.186  1.00  0.00           H  
ATOM   4245  HZ2 LYS A 281      26.471 -49.216  20.223  1.00  0.00           H  
ATOM   4246  HZ3 LYS A 281      27.762 -49.380  20.606  1.00  0.00           H  
ATOM   4247  N   LYS A 282      32.950 -51.014  26.330  1.00  0.00           N  
ATOM   4248  H   LYS A 282      34.247 -51.118  27.305  1.00  0.00           H  
ATOM   4249  CA  LYS A 282      34.409 -50.828  26.375  1.00  0.00           C  
ATOM   4250  HA  LYS A 282      35.077 -50.915  25.389  1.00  0.00           H  
ATOM   4251  C   LYS A 282      35.171 -52.054  26.881  1.00  0.00           C  
ATOM   4252  O   LYS A 282      36.367 -52.138  26.647  1.00  0.00           O  
ATOM   4253  CB  LYS A 282      34.776 -49.605  27.222  1.00  0.00           C  
ATOM   4254  HB2 LYS A 282      35.965 -49.499  27.473  1.00  0.00           H  
ATOM   4255  HB3 LYS A 282      34.872 -50.169  28.297  1.00  0.00           H  
ATOM   4256  CG  LYS A 282      34.650 -48.294  26.449  1.00  0.00           C  
ATOM   4257  HG2 LYS A 282      35.595 -48.536  25.729  1.00  0.00           H  
ATOM   4258  HG3 LYS A 282      34.036 -48.575  25.487  1.00  0.00           H  
ATOM   4259  CD  LYS A 282      35.264 -47.148  27.246  1.00  0.00           C  
ATOM   4260  HD2 LYS A 282      35.223 -47.278  28.425  1.00  0.00           H  
ATOM   4261  HD3 LYS A 282      36.437 -47.447  27.413  1.00  0.00           H  
ATOM   4262  CE  LYS A 282      35.288 -45.864  26.421  1.00  0.00           C  
ATOM   4263  HE2 LYS A 282      36.314 -46.380  26.005  1.00  0.00           H  
ATOM   4264  HE3 LYS A 282      35.534 -45.314  25.368  1.00  0.00           H  
ATOM   4265  NZ  LYS A 282      35.967 -44.755  27.129  1.00  0.00           N  
ATOM   4266  HZ1 LYS A 282      36.901 -44.227  26.550  1.00  0.00           H  
ATOM   4267  HZ2 LYS A 282      36.051 -43.753  27.802  1.00  0.00           H  
ATOM   4268  HZ3 LYS A 282      36.780 -45.191  27.922  1.00  0.00           H  
ATOM   4269  N   SER A 283      34.541 -52.957  27.578  1.00  0.00           N  
ATOM   4270  H   SER A 283      34.024 -52.729  28.622  1.00  0.00           H  
ATOM   4271  CA  SER A 283      35.254 -54.063  28.226  1.00  0.00           C  
ATOM   4272  HA  SER A 283      36.333 -53.710  28.601  1.00  0.00           H  
ATOM   4273  C   SER A 283      35.589 -55.242  27.316  1.00  0.00           C  
ATOM   4274  O   SER A 283      36.165 -56.213  27.798  1.00  0.00           O  
ATOM   4275  CB  SER A 283      34.488 -54.553  29.457  1.00  0.00           C  
ATOM   4276  HB2 SER A 283      34.184 -53.874  30.400  1.00  0.00           H  
ATOM   4277  HB3 SER A 283      35.299 -55.183  30.088  1.00  0.00           H  
ATOM   4278  OG  SER A 283      33.329 -55.267  29.104  1.00  0.00           O  
ATOM   4279  HG  SER A 283      32.538 -55.330  29.961  1.00  0.00           H  
ATOM   4280  N   LEU A 284      35.214 -55.213  26.054  1.00  0.00           N  
ATOM   4281  H   LEU A 284      34.942 -54.076  25.865  1.00  0.00           H  
ATOM   4282  CA  LEU A 284      35.719 -56.211  25.118  1.00  0.00           C  
ATOM   4283  HA  LEU A 284      35.931 -57.237  25.694  1.00  0.00           H  
ATOM   4284  C   LEU A 284      37.208 -55.929  24.891  1.00  0.00           C  
ATOM   4285  O   LEU A 284      37.544 -54.897  24.310  1.00  0.00           O  
ATOM   4286  CB  LEU A 284      34.890 -56.203  23.822  1.00  0.00           C  
ATOM   4287  HB2 LEU A 284      35.252 -55.576  22.902  1.00  0.00           H  
ATOM   4288  HB3 LEU A 284      34.364 -55.251  24.310  1.00  0.00           H  
ATOM   4289  CG  LEU A 284      33.851 -57.336  23.820  1.00  0.00           C  
ATOM   4290  HG  LEU A 284      33.726 -57.820  24.907  1.00  0.00           H  
ATOM   4291  CD1 LEU A 284      32.561 -56.906  23.137  1.00  0.00           C  
ATOM   4292 HD11 LEU A 284      32.017 -57.681  23.886  1.00  0.00           H  
ATOM   4293 HD12 LEU A 284      32.129 -57.708  22.332  1.00  0.00           H  
ATOM   4294 HD13 LEU A 284      33.343 -56.063  22.869  1.00  0.00           H  
ATOM   4295  CD2 LEU A 284      34.387 -58.572  23.107  1.00  0.00           C  
ATOM   4296 HD21 LEU A 284      35.253 -59.304  22.691  1.00  0.00           H  
ATOM   4297 HD22 LEU A 284      33.563 -59.398  22.811  1.00  0.00           H  
ATOM   4298 HD23 LEU A 284      34.710 -59.183  24.127  1.00  0.00           H  
ATOM   4299  N   PRO A 285      36.997 -54.718  24.264  1.00  0.00           N  
ATOM   4300  CD  PRO A 285      37.759 -53.626  23.683  1.00  0.00           C  
ATOM   4301  HD2 PRO A 285      38.721 -53.010  24.083  1.00  0.00           H  
ATOM   4302  HD3 PRO A 285      37.044 -52.695  23.940  1.00  0.00           H  
ATOM   4303  CG  PRO A 285      38.049 -53.904  22.247  1.00  0.00           C  
ATOM   4304  HG2 PRO A 285      38.696 -53.830  21.225  1.00  0.00           H  
ATOM   4305  HG3 PRO A 285      38.118 -52.717  22.019  1.00  0.00           H  
ATOM   4306  CB  PRO A 285      38.534 -55.227  22.813  1.00  0.00           C  
ATOM   4307  HB2 PRO A 285      39.630 -54.755  23.090  1.00  0.00           H  
ATOM   4308  HB3 PRO A 285      39.183 -55.713  21.911  1.00  0.00           H  
ATOM   4309  CA  PRO A 285      38.408 -55.282  24.397  1.00  0.00           C  
ATOM   4310  HA  PRO A 285      39.067 -55.062  25.388  1.00  0.00           H  
ATOM   4311  C   PRO A 285      38.887 -56.626  23.696  1.00  0.00           C  
ATOM   4312  O   PRO A 285      39.879 -56.314  24.417  1.00  0.00           O  
ATOM   4313  N   SER A 286      37.720 -56.806  22.976  1.00  0.00           N  
ATOM   4314  H   SER A 286      37.144 -55.951  22.413  1.00  0.00           H  
ATOM   4315  CA  SER A 286      37.386 -57.953  22.064  1.00  0.00           C  
ATOM   4316  HA  SER A 286      37.708 -58.962  22.618  1.00  0.00           H  
ATOM   4317  CB  SER A 286      38.055 -57.360  20.772  1.00  0.00           C  
ATOM   4318  HB2 SER A 286      38.508 -57.728  19.710  1.00  0.00           H  
ATOM   4319  HB3 SER A 286      38.813 -58.244  21.107  1.00  0.00           H  
ATOM   4320  OG  SER A 286      37.609 -56.177  20.140  1.00  0.00           O  
ATOM   4321  HG  SER A 286      38.464 -55.648  19.563  1.00  0.00           H  
ATOM   4322  C   SER A 286      36.055 -57.984  21.217  1.00  0.00           C  
ATOM   4323  O   SER A 286      36.033 -56.858  21.764  1.00  0.00           O  
ATOM   4324  N   SER A 287      34.866 -57.465  20.741  1.00  0.00           N  
ATOM   4325  H   SER A 287      34.232 -57.266  21.722  1.00  0.00           H  
ATOM   4326  CA  SER A 287      33.649 -57.589  19.912  1.00  0.00           C  
ATOM   4327  HA  SER A 287      33.358 -58.742  19.836  1.00  0.00           H  
ATOM   4328  CB  SER A 287      34.096 -56.942  18.600  1.00  0.00           C  
ATOM   4329  HB2 SER A 287      33.492 -55.908  18.463  1.00  0.00           H  
ATOM   4330  HB3 SER A 287      34.774 -56.338  17.796  1.00  0.00           H  
ATOM   4331  OG  SER A 287      34.511 -58.032  17.796  1.00  0.00           O  
ATOM   4332  HG  SER A 287      35.625 -58.069  17.509  1.00  0.00           H  
ATOM   4333  C   SER A 287      32.838 -56.379  20.441  1.00  0.00           C  
ATOM   4334  O   SER A 287      31.695 -56.093  20.069  1.00  0.00           O  
ATOM   4335  N   LEU A 288      33.428 -55.636  21.339  1.00  0.00           N  
ATOM   4336  H   LEU A 288      34.005 -55.203  20.390  1.00  0.00           H  
ATOM   4337  CA  LEU A 288      33.267 -54.458  22.208  1.00  0.00           C  
ATOM   4338  HA  LEU A 288      34.142 -54.248  22.955  1.00  0.00           H  
ATOM   4339  CB  LEU A 288      33.834 -53.086  21.725  1.00  0.00           C  
ATOM   4340  HB2 LEU A 288      34.396 -52.323  22.451  1.00  0.00           H  
ATOM   4341  HB3 LEU A 288      32.892 -52.461  21.309  1.00  0.00           H  
ATOM   4342  CG  LEU A 288      34.893 -52.773  20.632  1.00  0.00           C  
ATOM   4343  HG  LEU A 288      34.226 -52.933  19.650  1.00  0.00           H  
ATOM   4344  CD1 LEU A 288      35.977 -53.726  20.163  1.00  0.00           C  
ATOM   4345 HD11 LEU A 288      35.938 -54.057  19.004  1.00  0.00           H  
ATOM   4346 HD12 LEU A 288      36.268 -54.576  20.926  1.00  0.00           H  
ATOM   4347 HD13 LEU A 288      36.928 -53.022  19.912  1.00  0.00           H  
ATOM   4348  CD2 LEU A 288      35.148 -51.304  20.301  1.00  0.00           C  
ATOM   4349 HD21 LEU A 288      34.908 -51.065  19.144  1.00  0.00           H  
ATOM   4350 HD22 LEU A 288      34.467 -50.518  20.878  1.00  0.00           H  
ATOM   4351 HD23 LEU A 288      36.293 -50.932  20.325  1.00  0.00           H  
ATOM   4352  C   LEU A 288      32.195 -54.463  23.385  1.00  0.00           C  
ATOM   4353  O   LEU A 288      31.863 -55.555  22.936  1.00  0.00           O  
ATOM   4354  N   PRO A 289      31.160 -54.766  24.309  1.00  0.00           N  
ATOM   4355  CD  PRO A 289      30.866 -53.918  25.411  1.00  0.00           C  
ATOM   4356  HD2 PRO A 289      29.777 -54.157  25.012  1.00  0.00           H  
ATOM   4357  HD3 PRO A 289      32.205 -53.872  24.977  1.00  0.00           H  
ATOM   4358  CG  PRO A 289      31.656 -54.848  26.341  1.00  0.00           C  
ATOM   4359  HG2 PRO A 289      32.800 -55.213  26.364  1.00  0.00           H  
ATOM   4360  HG3 PRO A 289      31.544 -55.428  27.397  1.00  0.00           H  
ATOM   4361  CB  PRO A 289      31.255 -56.165  25.680  1.00  0.00           C  
ATOM   4362  HB2 PRO A 289      30.546 -57.130  25.882  1.00  0.00           H  
ATOM   4363  HB3 PRO A 289      32.122 -56.947  25.935  1.00  0.00           H  
ATOM   4364  CA  PRO A 289      30.120 -55.762  24.716  1.00  0.00           C  
ATOM   4365  HA  PRO A 289      29.801 -55.778  23.570  1.00  0.00           H  
ATOM   4366  C   PRO A 289      28.950 -55.447  25.756  1.00  0.00           C  
ATOM   4367  O   PRO A 289      28.157 -56.389  25.936  1.00  0.00           O  
ATOM   4368  N   GLU A 290      28.604 -54.345  26.534  1.00  0.00           N  
ATOM   4369  H   GLU A 290      29.545 -54.727  27.203  1.00  0.00           H  
ATOM   4370  CA  GLU A 290      27.466 -54.057  27.502  1.00  0.00           C  
ATOM   4371  HA  GLU A 290      26.705 -54.918  27.151  1.00  0.00           H  
ATOM   4372  CB  GLU A 290      27.020 -54.156  28.993  1.00  0.00           C  
ATOM   4373  HB2 GLU A 290      26.563 -53.147  29.401  1.00  0.00           H  
ATOM   4374  HB3 GLU A 290      25.951 -54.499  28.541  1.00  0.00           H  
ATOM   4375  CG  GLU A 290      26.724 -55.495  29.719  1.00  0.00           C  
ATOM   4376  HG2 GLU A 290      26.003 -56.316  29.195  1.00  0.00           H  
ATOM   4377  HG3 GLU A 290      27.625 -56.278  29.514  1.00  0.00           H  
ATOM   4378  CD  GLU A 290      26.004 -55.404  31.100  1.00  0.00           C  
ATOM   4379  OE1 GLU A 290      26.525 -54.747  32.041  1.00  0.00           O  
ATOM   4380  OE2 GLU A 290      24.896 -55.990  31.276  1.00  0.00           O  
ATOM   4381  C   GLU A 290      27.224 -52.487  27.500  1.00  0.00           C  
ATOM   4382  O   GLU A 290      26.508 -52.033  28.432  1.00  0.00           O  
ATOM   4383  N   GLU A 291      27.755 -51.664  26.554  1.00  0.00           N  
ATOM   4384  H   GLU A 291      28.301 -52.730  26.148  1.00  0.00           H  
ATOM   4385  CA  GLU A 291      27.928 -50.248  26.050  1.00  0.00           C  
ATOM   4386  HA  GLU A 291      27.216 -49.310  26.214  1.00  0.00           H  
ATOM   4387  CB  GLU A 291      26.888 -49.703  25.051  1.00  0.00           C  
ATOM   4388  HB2 GLU A 291      26.025 -49.734  25.899  1.00  0.00           H  
ATOM   4389  HB3 GLU A 291      26.030 -49.507  24.231  1.00  0.00           H  
ATOM   4390  CG  GLU A 291      26.881 -48.160  24.969  1.00  0.00           C  
ATOM   4391  HG2 GLU A 291      27.417 -47.419  24.186  1.00  0.00           H  
ATOM   4392  HG3 GLU A 291      26.349 -47.754  25.967  1.00  0.00           H  
ATOM   4393  CD  GLU A 291      25.800 -47.562  24.089  1.00  0.00           C  
ATOM   4394  OE1 GLU A 291      26.088 -47.478  22.881  1.00  0.00           O  
ATOM   4395  OE2 GLU A 291      24.732 -47.209  24.637  1.00  0.00           O  
ATOM   4396  C   GLU A 291      29.238 -49.365  26.101  1.00  0.00           C  
ATOM   4397  O   GLU A 291      28.488 -48.614  25.458  1.00  0.00           O  
ATOM   4398  N   ASN A 292      29.909 -50.296  26.807  1.00  0.00           N  
ATOM   4399  H   ASN A 292      29.364 -49.454  27.103  1.00  0.00           H  
ATOM   4400  CA  ASN A 292      31.315 -49.873  26.949  1.00  0.00           C  
ATOM   4401  HA  ASN A 292      32.235 -49.780  28.240  1.00  0.00           H  
ATOM   4402  CB  ASN A 292      31.952 -50.846  25.905  1.00  0.00           C  
ATOM   4403  HB2 ASN A 292      32.052 -52.586  25.133  1.00  0.00           H  
ATOM   4404  HB3 ASN A 292      32.178 -50.535  26.659  1.00  0.00           H  
ATOM   4405  CG  ASN A 292      31.642 -51.030  24.389  1.00  0.00           C  
ATOM   4406  OD1 ASN A 292      31.707 -52.169  23.909  1.00  0.00           O  
ATOM   4407  ND2 ASN A 292      31.308 -50.010  23.606  1.00  0.00           N  
ATOM   4408 HD21 ASN A 292      31.117 -48.949  23.059  1.00  0.00           H  
ATOM   4409 HD22 ASN A 292      32.407 -49.990  23.105  1.00  0.00           H  
ATOM   4410  C   ASN A 292      32.156 -48.752  27.691  1.00  0.00           C  
ATOM   4411  O   ASN A 292      33.339 -48.820  27.376  1.00  0.00           O  
ATOM   4412  N   LYS A 293      31.899 -47.728  28.587  1.00  0.00           N  
ATOM   4413  H   LYS A 293      31.520 -47.484  29.711  1.00  0.00           H  
ATOM   4414  CA  LYS A 293      33.094 -46.895  28.883  1.00  0.00           C  
ATOM   4415  HA  LYS A 293      33.246 -45.809  29.350  1.00  0.00           H  
ATOM   4416  CB  LYS A 293      33.317 -47.676  30.199  1.00  0.00           C  
ATOM   4417  HB2 LYS A 293      32.920 -46.826  30.949  1.00  0.00           H  
ATOM   4418  HB3 LYS A 293      33.282 -48.680  30.794  1.00  0.00           H  
ATOM   4419  CG  LYS A 293      34.707 -47.321  30.788  1.00  0.00           C  
ATOM   4420  HG2 LYS A 293      35.720 -47.282  30.157  1.00  0.00           H  
ATOM   4421  HG3 LYS A 293      34.788 -46.290  31.407  1.00  0.00           H  
ATOM   4422  CD  LYS A 293      35.270 -48.140  31.970  1.00  0.00           C  
ATOM   4423  HD2 LYS A 293      36.425 -48.219  31.614  1.00  0.00           H  
ATOM   4424  HD3 LYS A 293      35.877 -48.027  33.017  1.00  0.00           H  
ATOM   4425  CE  LYS A 293      34.291 -48.912  32.858  1.00  0.00           C  
ATOM   4426  HE2 LYS A 293      34.542 -49.929  32.251  1.00  0.00           H  
ATOM   4427  HE3 LYS A 293      34.653 -49.609  33.777  1.00  0.00           H  
ATOM   4428  NZ  LYS A 293      33.351 -48.012  33.542  1.00  0.00           N  
ATOM   4429  HZ1 LYS A 293      33.719 -48.024  34.704  1.00  0.00           H  
ATOM   4430  HZ2 LYS A 293      32.375 -47.531  34.064  1.00  0.00           H  
ATOM   4431  HZ3 LYS A 293      33.724 -46.871  33.387  1.00  0.00           H  
ATOM   4432  C   LYS A 293      32.253 -46.425  27.650  1.00  0.00           C  
ATOM   4433  O   LYS A 293      31.419 -47.011  28.318  1.00  0.00           O  
ATOM   4434  N   LEU A 294      33.376 -45.883  27.202  1.00  0.00           N  
ATOM   4435  H   LEU A 294      34.082 -45.309  27.956  1.00  0.00           H  
ATOM   4436  CA  LEU A 294      33.807 -45.138  26.007  1.00  0.00           C  
ATOM   4437  HA  LEU A 294      32.735 -44.992  25.450  1.00  0.00           H  
ATOM   4438  CB  LEU A 294      34.008 -43.604  26.053  1.00  0.00           C  
ATOM   4439  HB2 LEU A 294      34.949 -42.862  25.930  1.00  0.00           H  
ATOM   4440  HB3 LEU A 294      33.761 -43.393  24.894  1.00  0.00           H  
ATOM   4441  CG  LEU A 294      33.410 -42.749  27.188  1.00  0.00           C  
ATOM   4442  HG  LEU A 294      33.709 -41.586  27.174  1.00  0.00           H  
ATOM   4443  CD1 LEU A 294      33.682 -43.375  28.559  1.00  0.00           C  
ATOM   4444 HD11 LEU A 294      34.416 -43.830  29.410  1.00  0.00           H  
ATOM   4445 HD12 LEU A 294      34.217 -42.346  28.946  1.00  0.00           H  
ATOM   4446 HD13 LEU A 294      32.947 -43.299  29.525  1.00  0.00           H  
ATOM   4447  CD2 LEU A 294      31.895 -42.956  27.169  1.00  0.00           C  
ATOM   4448 HD21 LEU A 294      31.351 -43.724  26.431  1.00  0.00           H  
ATOM   4449 HD22 LEU A 294      31.853 -41.779  27.408  1.00  0.00           H  
ATOM   4450 HD23 LEU A 294      31.347 -43.275  28.197  1.00  0.00           H  
ATOM   4451  C   LEU A 294      34.097 -45.992  24.733  1.00  0.00           C  
ATOM   4452  O   LEU A 294      33.652 -46.826  25.513  1.00  0.00           O  
ATOM   4453  N   PHE A 295      34.140 -47.163  24.009  1.00  0.00           N  
ATOM   4454  H   PHE A 295      33.091 -47.706  23.809  1.00  0.00           H  
ATOM   4455  CA  PHE A 295      34.548 -47.718  22.696  1.00  0.00           C  
ATOM   4456  HA  PHE A 295      34.868 -46.589  22.451  1.00  0.00           H  
ATOM   4457  CB  PHE A 295      35.693 -48.735  22.878  1.00  0.00           C  
ATOM   4458  HB2 PHE A 295      36.413 -49.603  22.472  1.00  0.00           H  
ATOM   4459  HB3 PHE A 295      34.811 -49.544  22.879  1.00  0.00           H  
ATOM   4460  CG  PHE A 295      36.927 -48.169  23.571  1.00  0.00           C  
ATOM   4461  CD1 PHE A 295      37.895 -48.923  24.254  1.00  0.00           C  
ATOM   4462  HD1 PHE A 295      37.938 -49.949  24.847  1.00  0.00           H  
ATOM   4463  CE1 PHE A 295      38.997 -48.276  24.841  1.00  0.00           C  
ATOM   4464  HE1 PHE A 295      39.909 -48.777  25.417  1.00  0.00           H  
ATOM   4465  CZ  PHE A 295      39.149 -46.885  24.777  1.00  0.00           C  
ATOM   4466  HZ  PHE A 295      40.074 -46.390  25.335  1.00  0.00           H  
ATOM   4467  CE2 PHE A 295      38.197 -46.128  24.100  1.00  0.00           C  
ATOM   4468  HE2 PHE A 295      38.635 -45.034  23.936  1.00  0.00           H  
ATOM   4469  CD2 PHE A 295      37.113 -46.782  23.510  1.00  0.00           C  
ATOM   4470  HD2 PHE A 295      36.787 -45.794  22.926  1.00  0.00           H  
ATOM   4471  C   PHE A 295      33.710 -47.663  21.419  1.00  0.00           C  
ATOM   4472  O   PHE A 295      34.874 -47.802  21.035  1.00  0.00           O  
ATOM   4473  N   ASP A 296      33.517 -47.673  20.070  1.00  0.00           N  
ATOM   4474  H   ASP A 296      34.197 -48.371  19.377  1.00  0.00           H  
ATOM   4475  CA  ASP A 296      32.221 -47.515  19.431  1.00  0.00           C  
ATOM   4476  HA  ASP A 296      32.541 -48.123  18.435  1.00  0.00           H  
ATOM   4477  CB  ASP A 296      32.022 -46.104  18.874  1.00  0.00           C  
ATOM   4478  HB2 ASP A 296      31.792 -45.412  19.822  1.00  0.00           H  
ATOM   4479  HB3 ASP A 296      31.409 -45.779  17.898  1.00  0.00           H  
ATOM   4480  CG  ASP A 296      33.439 -45.596  18.644  1.00  0.00           C  
ATOM   4481  OD1 ASP A 296      34.377 -46.389  18.879  1.00  0.00           O  
ATOM   4482  OD2 ASP A 296      33.601 -44.436  18.233  1.00  0.00           O  
ATOM   4483  C   ASP A 296      31.110 -48.542  19.489  1.00  0.00           C  
ATOM   4484  O   ASP A 296      30.529 -47.594  18.952  1.00  0.00           O  
ATOM   4485  N   SER A 297      29.896 -49.066  19.332  1.00  0.00           N  
ATOM   4486  H   SER A 297      28.997 -48.289  19.437  1.00  0.00           H  
ATOM   4487  CA  SER A 297      29.751 -50.441  19.751  1.00  0.00           C  
ATOM   4488  HA  SER A 297      30.547 -50.504  20.634  1.00  0.00           H  
ATOM   4489  CB  SER A 297      30.113 -50.647  18.276  1.00  0.00           C  
ATOM   4490  HB2 SER A 297      31.314 -50.619  18.301  1.00  0.00           H  
ATOM   4491  HB3 SER A 297      30.279 -51.504  17.434  1.00  0.00           H  
ATOM   4492  OG  SER A 297      29.205 -50.116  17.333  1.00  0.00           O  
ATOM   4493  HG  SER A 297      29.641 -49.324  16.606  1.00  0.00           H  
ATOM   4494  C   SER A 297      28.461 -51.304  19.807  1.00  0.00           C  
ATOM   4495  O   SER A 297      29.394 -52.020  20.207  1.00  0.00           O  
ATOM   4496  N   SER A 298      27.585 -50.367  19.344  1.00  0.00           N  
ATOM   4497  H   SER A 298      27.421 -49.578  18.451  1.00  0.00           H  
ATOM   4498  CA  SER A 298      26.117 -50.596  19.157  1.00  0.00           C  
ATOM   4499  HA  SER A 298      25.401 -49.672  18.941  1.00  0.00           H  
ATOM   4500  CB  SER A 298      26.001 -51.054  17.699  1.00  0.00           C  
ATOM   4501  HB2 SER A 298      26.917 -51.759  17.413  1.00  0.00           H  
ATOM   4502  HB3 SER A 298      25.910 -50.587  16.588  1.00  0.00           H  
ATOM   4503  OG  SER A 298      24.638 -51.389  17.517  1.00  0.00           O  
ATOM   4504  HG  SER A 298      23.911 -50.902  18.262  1.00  0.00           H  
ATOM   4505  C   SER A 298      25.817 -51.580  20.300  1.00  0.00           C  
ATOM   4506  O   SER A 298      27.015 -51.397  20.150  1.00  0.00           O  
ATOM   4507  N   THR A 299      26.433 -52.330  21.235  1.00  0.00           N  
ATOM   4508  H   THR A 299      26.932 -53.098  20.451  1.00  0.00           H  
ATOM   4509  CA  THR A 299      26.507 -53.256  22.355  1.00  0.00           C  
ATOM   4510  HA  THR A 299      27.417 -54.035  22.087  1.00  0.00           H  
ATOM   4511  CB  THR A 299      26.689 -52.995  23.832  1.00  0.00           C  
ATOM   4512  HB  THR A 299      25.554 -52.941  24.247  1.00  0.00           H  
ATOM   4513  CG2 THR A 299      27.988 -52.205  23.861  1.00  0.00           C  
ATOM   4514 HG21 THR A 299      28.337 -52.470  22.725  1.00  0.00           H  
ATOM   4515 HG22 THR A 299      28.174 -53.387  24.103  1.00  0.00           H  
ATOM   4516 HG23 THR A 299      26.975 -51.631  24.127  1.00  0.00           H  
ATOM   4517  OG1 THR A 299      26.957 -54.237  24.449  1.00  0.00           O  
ATOM   4518  HG1 THR A 299      26.787 -54.206  25.591  1.00  0.00           H  
ATOM   4519  C   THR A 299      25.860 -54.563  22.102  1.00  0.00           C  
ATOM   4520  O   THR A 299      25.981 -55.455  22.934  1.00  0.00           O  
ATOM   4521  N   LYS A 300      25.192 -54.714  20.982  1.00  0.00           N  
ATOM   4522  H   LYS A 300      24.340 -53.888  20.763  1.00  0.00           H  
ATOM   4523  CA  LYS A 300      24.747 -56.057  20.853  1.00  0.00           C  
ATOM   4524  HA  LYS A 300      25.605 -56.835  21.114  1.00  0.00           H  
ATOM   4525  CB  LYS A 300      23.495 -56.619  21.530  1.00  0.00           C  
ATOM   4526  HB2 LYS A 300      23.708 -55.749  22.314  1.00  0.00           H  
ATOM   4527  HB3 LYS A 300      23.412 -57.801  21.565  1.00  0.00           H  
ATOM   4528  CG  LYS A 300      22.029 -56.264  21.449  1.00  0.00           C  
ATOM   4529  HG2 LYS A 300      22.191 -55.154  21.002  1.00  0.00           H  
ATOM   4530  HG3 LYS A 300      21.180 -56.263  20.578  1.00  0.00           H  
ATOM   4531  CD  LYS A 300      21.510 -57.051  22.665  1.00  0.00           C  
ATOM   4532  HD2 LYS A 300      20.911 -58.051  22.321  1.00  0.00           H  
ATOM   4533  HD3 LYS A 300      20.467 -56.498  22.423  1.00  0.00           H  
ATOM   4534  CE  LYS A 300      22.523 -57.164  23.822  1.00  0.00           C  
ATOM   4535  HE2 LYS A 300      22.988 -57.751  24.763  1.00  0.00           H  
ATOM   4536  HE3 LYS A 300      22.296 -58.305  23.509  1.00  0.00           H  
ATOM   4537  NZ  LYS A 300      22.932 -55.898  24.448  1.00  0.00           N  
ATOM   4538  HZ1 LYS A 300      22.605 -55.453  25.532  1.00  0.00           H  
ATOM   4539  HZ2 LYS A 300      23.987 -55.686  24.982  1.00  0.00           H  
ATOM   4540  HZ3 LYS A 300      22.719 -54.872  23.857  1.00  0.00           H  
ATOM   4541  C   LYS A 300      25.336 -56.128  19.425  1.00  0.00           C  
ATOM   4542  O   LYS A 300      25.587 -55.069  19.965  1.00  0.00           O  
ATOM   4543  N   GLN A 301      26.070 -55.331  18.587  1.00  0.00           N  
ATOM   4544  H   GLN A 301      26.618 -54.290  18.796  1.00  0.00           H  
ATOM   4545  CA  GLN A 301      26.743 -55.104  17.303  1.00  0.00           C  
ATOM   4546  HA  GLN A 301      26.217 -56.073  16.828  1.00  0.00           H  
ATOM   4547  CB  GLN A 301      26.212 -54.235  16.150  1.00  0.00           C  
ATOM   4548  HB2 GLN A 301      26.592 -54.308  15.005  1.00  0.00           H  
ATOM   4549  HB3 GLN A 301      26.983 -53.354  16.364  1.00  0.00           H  
ATOM   4550  CG  GLN A 301      24.742 -54.084  15.749  1.00  0.00           C  
ATOM   4551  HG2 GLN A 301      24.650 -53.103  15.061  1.00  0.00           H  
ATOM   4552  HG3 GLN A 301      23.718 -53.816  16.318  1.00  0.00           H  
ATOM   4553  CD  GLN A 301      24.037 -55.290  15.147  1.00  0.00           C  
ATOM   4554  OE1 GLN A 301      23.723 -55.276  13.959  1.00  0.00           O  
ATOM   4555  NE2 GLN A 301      23.773 -56.343  15.930  1.00  0.00           N  
ATOM   4556 HE21 GLN A 301      23.132 -57.192  15.382  1.00  0.00           H  
ATOM   4557 HE22 GLN A 301      23.322 -56.000  16.979  1.00  0.00           H  
ATOM   4558  C   GLN A 301      28.136 -55.694  17.087  1.00  0.00           C  
ATOM   4559  O   GLN A 301      28.716 -55.520  16.010  1.00  0.00           O  
ATOM   4560  N   SER A 302      28.637 -56.386  18.120  1.00  0.00           N  
ATOM   4561  H   SER A 302      27.876 -56.239  18.999  1.00  0.00           H  
ATOM   4562  CA  SER A 302      29.922 -57.059  18.144  1.00  0.00           C  
ATOM   4563  HA  SER A 302      30.578 -57.463  17.233  1.00  0.00           H  
ATOM   4564  CB  SER A 302      30.513 -55.783  18.784  1.00  0.00           C  
ATOM   4565  HB2 SER A 302      30.740 -54.767  19.463  1.00  0.00           H  
ATOM   4566  HB3 SER A 302      29.838 -55.862  19.778  1.00  0.00           H  
ATOM   4567  OG  SER A 302      30.517 -54.619  17.969  1.00  0.00           O  
ATOM   4568  HG  SER A 302      31.538 -54.344  17.502  1.00  0.00           H  
ATOM   4569  C   SER A 302      29.835 -57.958  19.380  1.00  0.00           C  
ATOM   4570  O   SER A 302      30.677 -58.830  19.618  1.00  0.00           O  
ATOM   4571  N   ILE A 303      28.736 -57.672  20.117  1.00  0.00           N  
ATOM   4572  H   ILE A 303      28.448 -56.665  20.687  1.00  0.00           H  
ATOM   4573  CA  ILE A 303      28.071 -58.173  21.309  1.00  0.00           C  
ATOM   4574  HA  ILE A 303      28.816 -59.106  21.310  1.00  0.00           H  
ATOM   4575  CB  ILE A 303      28.281 -57.715  22.775  1.00  0.00           C  
ATOM   4576  HB  ILE A 303      29.463 -57.732  22.914  1.00  0.00           H  
ATOM   4577  CG2 ILE A 303      27.736 -58.942  23.484  1.00  0.00           C  
ATOM   4578 HG21 ILE A 303      27.564 -60.057  23.071  1.00  0.00           H  
ATOM   4579 HG22 ILE A 303      28.857 -59.346  23.746  1.00  0.00           H  
ATOM   4580 HG23 ILE A 303      27.686 -58.785  24.659  1.00  0.00           H  
ATOM   4581  CG1 ILE A 303      27.398 -56.801  23.630  1.00  0.00           C  
ATOM   4582 HG12 ILE A 303      27.891 -55.939  22.964  1.00  0.00           H  
ATOM   4583 HG13 ILE A 303      27.188 -56.108  24.561  1.00  0.00           H  
ATOM   4584  CD1 ILE A 303      26.013 -57.386  23.917  1.00  0.00           C  
ATOM   4585 HD11 ILE A 303      25.053 -56.705  23.727  1.00  0.00           H  
ATOM   4586 HD12 ILE A 303      25.308 -58.325  23.682  1.00  0.00           H  
ATOM   4587 HD13 ILE A 303      25.781 -57.482  25.100  1.00  0.00           H  
ATOM   4588  C   ILE A 303      26.718 -58.848  21.015  1.00  0.00           C  
ATOM   4589  O   ILE A 303      26.113 -58.959  22.071  1.00  0.00           O  
ATOM   4590  N   PRO A 304      25.958 -59.342  19.990  1.00  0.00           N  
ATOM   4591  CD  PRO A 304      25.853 -59.559  18.560  1.00  0.00           C  
ATOM   4592  HD2 PRO A 304      26.073 -59.711  17.377  1.00  0.00           H  
ATOM   4593  HD3 PRO A 304      26.770 -60.334  18.581  1.00  0.00           H  
ATOM   4594  CG  PRO A 304      24.798 -58.476  18.271  1.00  0.00           C  
ATOM   4595  HG2 PRO A 304      24.358 -58.702  17.175  1.00  0.00           H  
ATOM   4596  HG3 PRO A 304      25.751 -57.764  18.200  1.00  0.00           H  
ATOM   4597  CB  PRO A 304      23.856 -58.606  19.499  1.00  0.00           C  
ATOM   4598  HB2 PRO A 304      22.760 -59.117  19.518  1.00  0.00           H  
ATOM   4599  HB3 PRO A 304      23.321 -57.596  19.126  1.00  0.00           H  
ATOM   4600  CA  PRO A 304      24.599 -59.667  20.332  1.00  0.00           C  
ATOM   4601  HA  PRO A 304      24.324 -60.601  19.632  1.00  0.00           H  
ATOM   4602  C   PRO A 304      24.103 -60.186  21.710  1.00  0.00           C  
ATOM   4603  O   PRO A 304      25.312 -60.107  21.838  1.00  0.00           O  
ATOM   4604  N   THR A 305      24.280 -60.602  22.999  1.00  0.00           N  
ATOM   4605  H   THR A 305      25.331 -60.958  23.359  1.00  0.00           H  
ATOM   4606  CA  THR A 305      23.367 -61.033  24.069  1.00  0.00           C  
ATOM   4607  HA  THR A 305      22.370 -60.379  24.076  1.00  0.00           H  
ATOM   4608  CB  THR A 305      23.608 -62.470  23.569  1.00  0.00           C  
ATOM   4609  HB  THR A 305      22.805 -63.179  24.117  1.00  0.00           H  
ATOM   4610  CG2 THR A 305      23.094 -62.648  22.134  1.00  0.00           C  
ATOM   4611 HG21 THR A 305      23.406 -63.530  21.462  1.00  0.00           H  
ATOM   4612 HG22 THR A 305      22.139 -61.931  22.245  1.00  0.00           H  
ATOM   4613 HG23 THR A 305      24.143 -62.204  21.747  1.00  0.00           H  
ATOM   4614  OG1 THR A 305      24.959 -62.847  23.665  1.00  0.00           O  
ATOM   4615  HG1 THR A 305      25.073 -63.844  24.174  1.00  0.00           H  
ATOM   4616  C   THR A 305      23.825 -61.261  25.556  1.00  0.00           C  
ATOM   4617  O   THR A 305      22.603 -61.476  25.565  1.00  0.00           O  
ATOM   4618  N   THR A 306      25.099 -60.969  25.215  1.00  0.00           N  
ATOM   4619  H   THR A 306      24.852 -59.810  25.378  1.00  0.00           H  
ATOM   4620  CA  THR A 306      26.374 -60.940  25.955  1.00  0.00           C  
ATOM   4621  HA  THR A 306      25.994 -61.665  26.829  1.00  0.00           H  
ATOM   4622  CB  THR A 306      26.874 -59.659  26.642  1.00  0.00           C  
ATOM   4623  HB  THR A 306      27.467 -58.634  26.535  1.00  0.00           H  
ATOM   4624  CG2 THR A 306      27.931 -59.998  27.685  1.00  0.00           C  
ATOM   4625 HG21 THR A 306      27.826 -61.021  28.291  1.00  0.00           H  
ATOM   4626 HG22 THR A 306      28.185 -59.327  28.643  1.00  0.00           H  
ATOM   4627 HG23 THR A 306      29.090 -59.996  27.258  1.00  0.00           H  
ATOM   4628  OG1 THR A 306      25.785 -59.148  27.387  1.00  0.00           O  
ATOM   4629  HG1 THR A 306      25.935 -59.023  28.509  1.00  0.00           H  
ATOM   4630  C   THR A 306      27.480 -61.870  25.416  1.00  0.00           C  
ATOM   4631  O   THR A 306      28.612 -61.802  25.906  1.00  0.00           O  
ATOM   4632  N   THR A 307      27.171 -62.728  24.430  1.00  0.00           N  
ATOM   4633  H   THR A 307      26.656 -62.031  23.630  1.00  0.00           H  
ATOM   4634  CA  THR A 307      28.028 -63.699  23.743  1.00  0.00           C  
ATOM   4635  HA  THR A 307      28.718 -62.770  24.062  1.00  0.00           H  
ATOM   4636  CB  THR A 307      28.042 -65.166  24.210  1.00  0.00           C  
ATOM   4637  HB  THR A 307      28.571 -66.031  23.565  1.00  0.00           H  
ATOM   4638  CG2 THR A 307      28.918 -65.517  25.401  1.00  0.00           C  
ATOM   4639 HG21 THR A 307      28.335 -65.211  26.407  1.00  0.00           H  
ATOM   4640 HG22 THR A 307      29.959 -64.921  25.442  1.00  0.00           H  
ATOM   4641 HG23 THR A 307      29.177 -66.675  25.595  1.00  0.00           H  
ATOM   4642  OG1 THR A 307      26.765 -65.753  24.323  1.00  0.00           O  
ATOM   4643  HG1 THR A 307      26.237 -65.658  25.352  1.00  0.00           H  
ATOM   4644  C   THR A 307      29.136 -63.480  22.699  1.00  0.00           C  
ATOM   4645  O   THR A 307      29.698 -64.540  22.440  1.00  0.00           O  
ATOM   4646  N   THR A 308      29.546 -62.348  22.080  1.00  0.00           N  
ATOM   4647  H   THR A 308      29.847 -61.351  22.651  1.00  0.00           H  
ATOM   4648  CA  THR A 308      30.627 -62.474  21.093  1.00  0.00           C  
ATOM   4649  HA  THR A 308      31.683 -62.283  21.611  1.00  0.00           H  
ATOM   4650  CB  THR A 308      29.950 -61.766  19.875  1.00  0.00           C  
ATOM   4651  HB  THR A 308      29.937 -60.671  20.320  1.00  0.00           H  
ATOM   4652  CG2 THR A 308      30.848 -61.806  18.635  1.00  0.00           C  
ATOM   4653 HG21 THR A 308      31.553 -60.850  18.824  1.00  0.00           H  
ATOM   4654 HG22 THR A 308      30.285 -61.504  17.624  1.00  0.00           H  
ATOM   4655 HG23 THR A 308      31.851 -62.358  18.238  1.00  0.00           H  
ATOM   4656  OG1 THR A 308      28.678 -62.097  19.370  1.00  0.00           O  
ATOM   4657  HG1 THR A 308      27.793 -61.748  20.044  1.00  0.00           H  
ATOM   4658  C   THR A 308      30.352 -63.784  20.334  1.00  0.00           C  
ATOM   4659  O   THR A 308      31.131 -64.176  19.470  1.00  0.00           O  
ATOM   4660  N   THR A 309      29.251 -64.513  20.611  1.00  0.00           N  
ATOM   4661  H   THR A 309      28.141 -64.157  20.884  1.00  0.00           H  
ATOM   4662  CA  THR A 309      28.942 -65.770  19.932  1.00  0.00           C  
ATOM   4663  HA  THR A 309      28.281 -66.115  20.868  1.00  0.00           H  
ATOM   4664  CB  THR A 309      28.160 -65.204  18.756  1.00  0.00           C  
ATOM   4665  HB  THR A 309      27.067 -65.202  19.236  1.00  0.00           H  
ATOM   4666  CG2 THR A 309      28.907 -65.019  17.442  1.00  0.00           C  
ATOM   4667 HG21 THR A 309      30.082 -65.056  17.826  1.00  0.00           H  
ATOM   4668 HG22 THR A 309      29.507 -65.335  16.462  1.00  0.00           H  
ATOM   4669 HG23 THR A 309      28.602 -63.962  16.927  1.00  0.00           H  
ATOM   4670  OG1 THR A 309      28.721 -63.917  18.822  1.00  0.00           O  
ATOM   4671  HG1 THR A 309      29.763 -63.779  18.261  1.00  0.00           H  
ATOM   4672  C   THR A 309      29.957 -66.948  19.920  1.00  0.00           C  
ATOM   4673  O   THR A 309      31.075 -66.624  20.304  1.00  0.00           O  
ATOM   4674  N   GLN A 310      29.671 -68.229  19.526  1.00  0.00           N  
ATOM   4675  H   GLN A 310      28.630 -68.051  20.115  1.00  0.00           H  
ATOM   4676  CA  GLN A 310      30.508 -69.467  19.395  1.00  0.00           C  
ATOM   4677  HA  GLN A 310      31.334 -69.231  20.238  1.00  0.00           H  
ATOM   4678  CB  GLN A 310      30.253 -70.495  20.540  1.00  0.00           C  
ATOM   4679  HB2 GLN A 310      30.994 -71.422  20.740  1.00  0.00           H  
ATOM   4680  HB3 GLN A 310      30.128 -70.002  21.632  1.00  0.00           H  
ATOM   4681  CG  GLN A 310      29.068 -71.400  20.934  1.00  0.00           C  
ATOM   4682  HG2 GLN A 310      28.977 -72.207  20.052  1.00  0.00           H  
ATOM   4683  HG3 GLN A 310      29.316 -72.123  21.865  1.00  0.00           H  
ATOM   4684  CD  GLN A 310      27.841 -70.785  21.609  1.00  0.00           C  
ATOM   4685  OE1 GLN A 310      27.587 -71.007  22.798  1.00  0.00           O  
ATOM   4686  NE2 GLN A 310      27.055 -70.003  20.885  1.00  0.00           N  
ATOM   4687 HE21 GLN A 310      27.347 -69.191  21.750  1.00  0.00           H  
ATOM   4688 HE22 GLN A 310      25.995 -69.530  21.109  1.00  0.00           H  
ATOM   4689  C   GLN A 310      31.044 -69.726  17.908  1.00  0.00           C  
ATOM   4690  O   GLN A 310      31.863 -70.312  18.621  1.00  0.00           O  
ATOM   4691  N   TRP A 311      31.866 -70.189  16.845  1.00  0.00           N  
ATOM   4692  H   TRP A 311      32.910 -70.030  16.589  1.00  0.00           H  
ATOM   4693  CA  TRP A 311      31.890 -70.101  15.336  1.00  0.00           C  
ATOM   4694  HA  TRP A 311      30.911 -69.950  14.668  1.00  0.00           H  
ATOM   4695  CB  TRP A 311      32.864 -68.838  15.342  1.00  0.00           C  
ATOM   4696  HB2 TRP A 311      34.035 -68.927  15.587  1.00  0.00           H  
ATOM   4697  HB3 TRP A 311      32.081 -68.016  14.963  1.00  0.00           H  
ATOM   4698  CG  TRP A 311      33.549 -67.969  14.262  1.00  0.00           C  
ATOM   4699  CD1 TRP A 311      33.783 -68.282  12.953  1.00  0.00           C  
ATOM   4700  HD1 TRP A 311      34.003 -69.304  12.393  1.00  0.00           H  
ATOM   4701  NE1 TRP A 311      34.443 -67.260  12.292  1.00  0.00           N  
ATOM   4702  HE1 TRP A 311      35.049 -67.293  11.271  1.00  0.00           H  
ATOM   4703  CE2 TRP A 311      34.674 -66.189  13.125  1.00  0.00           C  
ATOM   4704  CZ2 TRP A 311      35.278 -64.934  12.910  1.00  0.00           C  
ATOM   4705  HZ2 TRP A 311      35.931 -64.659  11.956  1.00  0.00           H  
ATOM   4706  CH2 TRP A 311      35.402 -63.999  13.945  1.00  0.00           C  
ATOM   4707  HH2 TRP A 311      36.118 -63.057  13.834  1.00  0.00           H  
ATOM   4708  CZ3 TRP A 311      34.886 -64.356  15.198  1.00  0.00           C  
ATOM   4709  HZ3 TRP A 311      35.176 -63.449  15.907  1.00  0.00           H  
ATOM   4710  CE3 TRP A 311      34.265 -65.609  15.387  1.00  0.00           C  
ATOM   4711  HE3 TRP A 311      33.790 -65.820  16.434  1.00  0.00           H  
ATOM   4712  CD2 TRP A 311      34.125 -66.599  14.377  1.00  0.00           C  
ATOM   4713  C   TRP A 311      32.856 -71.082  14.583  1.00  0.00           C  
ATOM   4714  O   TRP A 311      32.699 -71.056  13.359  1.00  0.00           O  
ATOM   4715  N   SER A 312      33.824 -71.949  15.042  1.00  0.00           N  
ATOM   4716  H   SER A 312      34.742 -72.236  15.746  1.00  0.00           H  
ATOM   4717  CA  SER A 312      34.471 -72.719  13.957  1.00  0.00           C  
ATOM   4718  HA  SER A 312      34.857 -73.682  14.573  1.00  0.00           H  
ATOM   4719  CB  SER A 312      35.796 -72.218  13.339  1.00  0.00           C  
ATOM   4720  HB2 SER A 312      36.944 -71.926  13.521  1.00  0.00           H  
ATOM   4721  HB3 SER A 312      36.207 -73.357  13.375  1.00  0.00           H  
ATOM   4722  OG  SER A 312      35.778 -71.231  12.326  1.00  0.00           O  
ATOM   4723  HG  SER A 312      36.374 -70.267  12.615  1.00  0.00           H  
ATOM   4724  C   SER A 312      33.622 -73.866  13.370  1.00  0.00           C  
ATOM   4725  O   SER A 312      33.996 -74.432  12.345  1.00  0.00           O  
ATOM   4726  N   ILE A 313      32.470 -74.185  14.026  1.00  0.00           N  
ATOM   4727  H   ILE A 313      32.692 -74.240  15.201  1.00  0.00           H  
ATOM   4728  CA  ILE A 313      31.304 -75.079  13.833  1.00  0.00           C  
ATOM   4729  HA  ILE A 313      31.582 -75.566  14.895  1.00  0.00           H  
ATOM   4730  CB  ILE A 313      30.022 -74.381  13.353  1.00  0.00           C  
ATOM   4731  HB  ILE A 313      29.774 -74.450  12.186  1.00  0.00           H  
ATOM   4732  CG2 ILE A 313      30.279 -72.893  13.548  1.00  0.00           C  
ATOM   4733 HG21 ILE A 313      29.335 -72.411  14.114  1.00  0.00           H  
ATOM   4734 HG22 ILE A 313      31.396 -72.542  13.705  1.00  0.00           H  
ATOM   4735 HG23 ILE A 313      30.041 -72.407  12.468  1.00  0.00           H  
ATOM   4736  CG1 ILE A 313      28.919 -74.919  14.281  1.00  0.00           C  
ATOM   4737 HG12 ILE A 313      28.416 -75.688  13.502  1.00  0.00           H  
ATOM   4738 HG13 ILE A 313      27.770 -74.574  14.426  1.00  0.00           H  
ATOM   4739  CD1 ILE A 313      29.206 -74.823  15.788  1.00  0.00           C  
ATOM   4740 HD11 ILE A 313      29.847 -73.854  16.051  1.00  0.00           H  
ATOM   4741 HD12 ILE A 313      29.538 -75.860  16.300  1.00  0.00           H  
ATOM   4742 HD13 ILE A 313      28.251 -74.689  16.512  1.00  0.00           H  
ATOM   4743  C   ILE A 313      31.250 -76.563  13.422  1.00  0.00           C  
ATOM   4744  O   ILE A 313      30.236 -76.553  14.107  1.00  0.00           O  
ATOM   4745  N   ASP A 314      30.803 -77.819  13.340  1.00  0.00           N  
ATOM   4746  H   ASP A 314      29.981 -78.389  13.998  1.00  0.00           H  
ATOM   4747  CA  ASP A 314      31.523 -78.788  12.546  1.00  0.00           C  
ATOM   4748  HA  ASP A 314      31.125 -79.770  13.097  1.00  0.00           H  
ATOM   4749  CB  ASP A 314      31.197 -79.091  11.043  1.00  0.00           C  
ATOM   4750  HB2 ASP A 314      30.846 -80.250  11.075  1.00  0.00           H  
ATOM   4751  HB3 ASP A 314      31.990 -78.427  10.438  1.00  0.00           H  
ATOM   4752  CG  ASP A 314      30.158 -78.497  10.068  1.00  0.00           C  
ATOM   4753  OD1 ASP A 314      30.112 -78.988   8.907  1.00  0.00           O  
ATOM   4754  OD2 ASP A 314      29.423 -77.567  10.476  1.00  0.00           O  
ATOM   4755  C   ASP A 314      32.961 -78.824  13.078  1.00  0.00           C  
ATOM   4756  O   ASP A 314      33.499 -77.853  13.630  1.00  0.00           O  
ATOM   4757  N   LEU A 315      33.649 -79.951  12.931  1.00  0.00           N  
ATOM   4758  H   LEU A 315      34.529 -79.902  13.734  1.00  0.00           H  
ATOM   4759  CA  LEU A 315      33.134 -81.148  12.313  1.00  0.00           C  
ATOM   4760  HA  LEU A 315      32.434 -81.587  13.185  1.00  0.00           H  
ATOM   4761  CB  LEU A 315      33.486 -81.103  10.808  1.00  0.00           C  
ATOM   4762  HB2 LEU A 315      32.983 -80.217  10.176  1.00  0.00           H  
ATOM   4763  HB3 LEU A 315      32.731 -81.715  10.082  1.00  0.00           H  
ATOM   4764  CG  LEU A 315      34.874 -80.642  10.364  1.00  0.00           C  
ATOM   4765  HG  LEU A 315      34.883 -79.451  10.237  1.00  0.00           H  
ATOM   4766  CD1 LEU A 315      35.074 -80.884   8.856  1.00  0.00           C  
ATOM   4767 HD11 LEU A 315      34.421 -80.147   8.155  1.00  0.00           H  
ATOM   4768 HD12 LEU A 315      35.083 -81.779   8.056  1.00  0.00           H  
ATOM   4769 HD13 LEU A 315      36.206 -80.513   8.687  1.00  0.00           H  
ATOM   4770  CD2 LEU A 315      36.021 -80.706  11.380  1.00  0.00           C  
ATOM   4771 HD21 LEU A 315      36.432 -79.621  11.701  1.00  0.00           H  
ATOM   4772 HD22 LEU A 315      37.018 -81.141  10.866  1.00  0.00           H  
ATOM   4773 HD23 LEU A 315      36.045 -81.317  12.412  1.00  0.00           H  
ATOM   4774  C   LEU A 315      33.946 -82.416  12.349  1.00  0.00           C  
ATOM   4775  O   LEU A 315      32.939 -82.545  11.662  1.00  0.00           O  
ATOM   4776  N   SER A 316      33.961 -83.659  11.882  1.00  0.00           N  
ATOM   4777  H   SER A 316      33.936 -83.538  10.697  1.00  0.00           H  
ATOM   4778  CA  SER A 316      34.816 -84.816  11.994  1.00  0.00           C  
ATOM   4779  HA  SER A 316      35.118 -84.848  13.150  1.00  0.00           H  
ATOM   4780  CB  SER A 316      35.798 -84.581  10.831  1.00  0.00           C  
ATOM   4781  HB2 SER A 316      36.582 -83.898  11.429  1.00  0.00           H  
ATOM   4782  HB3 SER A 316      36.705 -85.127  10.253  1.00  0.00           H  
ATOM   4783  OG  SER A 316      35.201 -84.338   9.573  1.00  0.00           O  
ATOM   4784  HG  SER A 316      35.081 -83.240   9.250  1.00  0.00           H  
ATOM   4785  C   SER A 316      33.960 -85.895  11.308  1.00  0.00           C  
ATOM   4786  O   SER A 316      33.179 -84.946  11.297  1.00  0.00           O  
ATOM   4787  N   ASN A 317      34.943 -86.804  11.413  1.00  0.00           N  
ATOM   4788  H   ASN A 317      35.943 -86.994  12.033  1.00  0.00           H  
ATOM   4789  CA  ASN A 317      34.489 -88.061  10.803  1.00  0.00           C  
ATOM   4790  HA  ASN A 317      34.128 -87.717   9.718  1.00  0.00           H  
ATOM   4791  CB  ASN A 317      33.786 -88.950  11.851  1.00  0.00           C  
ATOM   4792  HB2 ASN A 317      33.498 -90.096  12.050  1.00  0.00           H  
ATOM   4793  HB3 ASN A 317      34.430 -88.756  12.847  1.00  0.00           H  
ATOM   4794  CG  ASN A 317      32.509 -88.358  12.469  1.00  0.00           C  
ATOM   4795  OD1 ASN A 317      32.496 -87.855  11.364  1.00  0.00           O  
ATOM   4796  ND2 ASN A 317      31.413 -87.590  12.423  1.00  0.00           N  
ATOM   4797 HD21 ASN A 317      31.400 -86.937  13.423  1.00  0.00           H  
ATOM   4798 HD22 ASN A 317      30.398 -87.528  11.799  1.00  0.00           H  
ATOM   4799  C   ASN A 317      35.617 -89.005  10.371  1.00  0.00           C  
ATOM   4800  O   ASN A 317      36.849 -88.862  10.475  1.00  0.00           O  
ATOM   4801  N   SER A 318      34.845 -89.997   9.848  1.00  0.00           N  
ATOM   4802  H   SER A 318      33.669 -89.896   9.669  1.00  0.00           H  
ATOM   4803  CA  SER A 318      34.804 -91.285   9.158  1.00  0.00           C  
ATOM   4804  HA  SER A 318      35.957 -91.222   8.843  1.00  0.00           H  
ATOM   4805  CB  SER A 318      33.849 -91.072   7.968  1.00  0.00           C  
ATOM   4806  HB2 SER A 318      32.840 -91.458   8.493  1.00  0.00           H  
ATOM   4807  HB3 SER A 318      33.685 -91.656   6.929  1.00  0.00           H  
ATOM   4808  OG  SER A 318      33.904 -89.841   7.274  1.00  0.00           O  
ATOM   4809  HG  SER A 318      34.914 -89.311   7.198  1.00  0.00           H  
ATOM   4810  C   SER A 318      34.939 -92.588   9.969  1.00  0.00           C  
ATOM   4811  O   SER A 318      34.778 -92.667  11.197  1.00  0.00           O  
ATOM   4812  N   SER A 319      35.253 -93.670   9.245  1.00  0.00           N  
ATOM   4813  H   SER A 319      35.680 -93.619   8.134  1.00  0.00           H  
ATOM   4814  CA  SER A 319      35.403 -94.972   9.863  1.00  0.00           C  
ATOM   4815  HA  SER A 319      35.326 -94.682  11.018  1.00  0.00           H  
ATOM   4816  CB  SER A 319      36.871 -95.410   9.908  1.00  0.00           C  
ATOM   4817  HB2 SER A 319      37.229 -96.173  10.760  1.00  0.00           H  
ATOM   4818  HB3 SER A 319      37.597 -94.483  10.129  1.00  0.00           H  
ATOM   4819  OG  SER A 319      37.189 -95.778   8.581  1.00  0.00           O  
ATOM   4820  HG  SER A 319      38.170 -95.319   8.166  1.00  0.00           H  
ATOM   4821  C   SER A 319      34.249 -95.952   9.729  1.00  0.00           C  
ATOM   4822  O   SER A 319      33.491 -95.958   8.741  1.00  0.00           O  
ATOM   4823  N   GLU A 320      34.182 -96.782  10.800  1.00  0.00           N  
ATOM   4824  H   GLU A 320      34.804 -96.713  11.815  1.00  0.00           H  
ATOM   4825  CA  GLU A 320      33.189 -97.821  10.815  1.00  0.00           C  
ATOM   4826  HA  GLU A 320      33.544 -98.476  11.758  1.00  0.00           H  
ATOM   4827  CB  GLU A 320      31.857 -97.414  11.501  1.00  0.00           C  
ATOM   4828  HB2 GLU A 320      31.991 -96.919  12.587  1.00  0.00           H  
ATOM   4829  HB3 GLU A 320      31.232 -98.399  11.785  1.00  0.00           H  
ATOM   4830  CG  GLU A 320      31.177 -96.235  10.782  1.00  0.00           C  
ATOM   4831  HG2 GLU A 320      31.950 -95.324  10.799  1.00  0.00           H  
ATOM   4832  HG3 GLU A 320      30.576 -96.244   9.745  1.00  0.00           H  
ATOM   4833  CD  GLU A 320      30.114 -95.476  11.589  1.00  0.00           C  
ATOM   4834  OE1 GLU A 320      28.999 -95.998  11.812  1.00  0.00           O  
ATOM   4835  OE2 GLU A 320      30.458 -94.339  11.982  1.00  0.00           O  
ATOM   4836  C   GLU A 320      33.597 -99.032   9.955  1.00  0.00           C  
ATOM   4837  O   GLU A 320      34.565 -98.276   9.937  1.00  0.00           O  
ATOM   4838  N   ALA A 321      34.446 -99.726   9.175  1.00  0.00           N  
ATOM   4839  H   ALA A 321      35.582 -99.648   8.817  1.00  0.00           H  
ATOM   4840  CA  ALA A 321      33.928-101.019   8.664  1.00  0.00           C  
ATOM   4841  HA  ALA A 321      33.159-101.224   9.567  1.00  0.00           H  
ATOM   4842  CB  ALA A 321      33.258-100.560   7.369  1.00  0.00           C  
ATOM   4843  HB1 ALA A 321      32.724-101.213   6.510  1.00  0.00           H  
ATOM   4844  HB2 ALA A 321      34.217-100.169   6.758  1.00  0.00           H  
ATOM   4845  HB3 ALA A 321      32.398 -99.749   7.583  1.00  0.00           H  
ATOM   4846  C   ALA A 321      34.209-102.539   8.695  1.00  0.00           C  
ATOM   4847  O   ALA A 321      33.180-102.423   8.003  1.00  0.00           O  
ATOM   4848  N   PHE A 322      35.297-102.435   9.451  1.00  0.00           N  
ATOM   4849  H   PHE A 322      35.548-101.544  10.195  1.00  0.00           H  
ATOM   4850  CA  PHE A 322      36.037-103.669   9.821  1.00  0.00           C  
ATOM   4851  HA  PHE A 322      35.109-104.369  10.126  1.00  0.00           H  
ATOM   4852  CB  PHE A 322      37.441-103.046   9.946  1.00  0.00           C  
ATOM   4853  HB2 PHE A 322      38.467-103.390   9.423  1.00  0.00           H  
ATOM   4854  HB3 PHE A 322      37.692-101.888   9.771  1.00  0.00           H  
ATOM   4855  CG  PHE A 322      37.654-103.386  11.418  1.00  0.00           C  
ATOM   4856  CD1 PHE A 322      36.477-103.732  12.095  1.00  0.00           C  
ATOM   4857  HD1 PHE A 322      35.480-103.085  12.179  1.00  0.00           H  
ATOM   4858  CE1 PHE A 322      36.484-104.078  13.439  1.00  0.00           C  
ATOM   4859  HE1 PHE A 322      35.646-104.183  14.275  1.00  0.00           H  
ATOM   4860  CZ  PHE A 322      37.700-104.081  14.119  1.00  0.00           C  
ATOM   4861  HZ  PHE A 322      37.834-104.391  15.258  1.00  0.00           H  
ATOM   4862  CE2 PHE A 322      38.886-103.744  13.474  1.00  0.00           C  
ATOM   4863  HE2 PHE A 322      39.858-103.543  14.125  1.00  0.00           H  
ATOM   4864  CD2 PHE A 322      38.875-103.391  12.112  1.00  0.00           C  
ATOM   4865  HD2 PHE A 322      39.939-102.986  11.773  1.00  0.00           H  
ATOM   4866  C   PHE A 322      36.412-104.817   8.806  1.00  0.00           C  
ATOM   4867  O   PHE A 322      37.125-105.097   9.762  1.00  0.00           O  
ATOM   4868  N   GLY A 323      37.132-105.944   8.474  1.00  0.00           N  
ATOM   4869  H   GLY A 323      38.257-106.014   8.869  1.00  0.00           H  
ATOM   4870  CA  GLY A 323      37.356-106.987   7.441  1.00  0.00           C  
ATOM   4871  HA2 GLY A 323      37.059-106.410   6.435  1.00  0.00           H  
ATOM   4872  HA3 GLY A 323      38.478-107.381   7.310  1.00  0.00           H  
ATOM   4873  C   GLY A 323      36.908-108.470   7.495  1.00  0.00           C  
ATOM   4874  O   GLY A 323      36.275-108.889   8.491  1.00  0.00           O  
ATOM   4875  N   LEU A 324      37.237-109.308   6.447  1.00  0.00           N  
ATOM   4876  H   LEU A 324      38.018-108.884   5.656  1.00  0.00           H  
ATOM   4877  CA  LEU A 324      36.973-110.760   6.348  1.00  0.00           C  
ATOM   4878  HA  LEU A 324      37.540-111.163   7.314  1.00  0.00           H  
ATOM   4879  CB  LEU A 324      35.621-110.627   5.578  1.00  0.00           C  
ATOM   4880  HB2 LEU A 324      35.032-111.661   5.639  1.00  0.00           H  
ATOM   4881  HB3 LEU A 324      35.881-109.889   4.669  1.00  0.00           H  
ATOM   4882  CG  LEU A 324      34.266-109.925   5.849  1.00  0.00           C  
ATOM   4883  HG  LEU A 324      33.827-110.619   6.721  1.00  0.00           H  
ATOM   4884  CD1 LEU A 324      33.210-110.093   4.745  1.00  0.00           C  
ATOM   4885 HD11 LEU A 324      32.120-110.348   5.183  1.00  0.00           H  
ATOM   4886 HD12 LEU A 324      33.137-109.001   4.251  1.00  0.00           H  
ATOM   4887 HD13 LEU A 324      33.340-110.787   3.777  1.00  0.00           H  
ATOM   4888  CD2 LEU A 324      34.106-108.609   6.611  1.00  0.00           C  
ATOM   4889 HD21 LEU A 324      35.085-107.932   6.587  1.00  0.00           H  
ATOM   4890 HD22 LEU A 324      33.481-108.744   7.628  1.00  0.00           H  
ATOM   4891 HD23 LEU A 324      33.424-107.764   6.081  1.00  0.00           H  
ATOM   4892  C   LEU A 324      37.340-111.788   5.207  1.00  0.00           C  
ATOM   4893  O   LEU A 324      37.111-112.945   5.577  1.00  0.00           O  
ATOM   4894  N   LYS A 325      37.846-111.789   3.916  1.00  0.00           N  
ATOM   4895  H   LYS A 325      38.471-110.812   3.648  1.00  0.00           H  
ATOM   4896  CA  LYS A 325      38.078-113.037   3.084  1.00  0.00           C  
ATOM   4897  HA  LYS A 325      38.684-112.750   2.095  1.00  0.00           H  
ATOM   4898  CB  LYS A 325      36.609-112.710   2.904  1.00  0.00           C  
ATOM   4899  HB2 LYS A 325      35.710-112.224   3.508  1.00  0.00           H  
ATOM   4900  HB3 LYS A 325      36.671-112.028   1.910  1.00  0.00           H  
ATOM   4901  CG  LYS A 325      35.956-113.783   2.048  1.00  0.00           C  
ATOM   4902  HG2 LYS A 325      36.329-114.051   0.932  1.00  0.00           H  
ATOM   4903  HG3 LYS A 325      36.349-114.708   2.692  1.00  0.00           H  
ATOM   4904  CD  LYS A 325      34.490-113.439   1.845  1.00  0.00           C  
ATOM   4905  HD2 LYS A 325      33.753-113.443   2.792  1.00  0.00           H  
ATOM   4906  HD3 LYS A 325      34.057-112.580   1.126  1.00  0.00           H  
ATOM   4907  CE  LYS A 325      33.867-114.672   1.203  1.00  0.00           C  
ATOM   4908  HE2 LYS A 325      32.722-114.755   0.846  1.00  0.00           H  
ATOM   4909  HE3 LYS A 325      34.301-114.723   0.081  1.00  0.00           H  
ATOM   4910  NZ  LYS A 325      33.939-115.829   2.117  1.00  0.00           N  
ATOM   4911  HZ1 LYS A 325      35.054-116.188   2.371  1.00  0.00           H  
ATOM   4912  HZ2 LYS A 325      33.591-116.950   1.834  1.00  0.00           H  
ATOM   4913  HZ3 LYS A 325      33.113-115.550   2.945  1.00  0.00           H  
ATOM   4914  C   LYS A 325      39.221-113.961   3.636  1.00  0.00           C  
ATOM   4915  O   LYS A 325      40.075-113.328   4.248  1.00  0.00           O  
ATOM   4916  N   SER A 326      39.537-115.315   3.593  1.00  0.00           N  
ATOM   4917  H   SER A 326      40.292-115.214   4.501  1.00  0.00           H  
ATOM   4918  CA  SER A 326      39.262-116.717   3.266  1.00  0.00           C  
ATOM   4919  HA  SER A 326      38.167-116.935   3.682  1.00  0.00           H  
ATOM   4920  C   SER A 326      40.045-117.705   4.135  1.00  0.00           C  
ATOM   4921  O   SER A 326      39.584-118.823   4.362  1.00  0.00           O  
ATOM   4922  CB  SER A 326      39.555-116.983   1.786  1.00  0.00           C  
ATOM   4923  HB2 SER A 326      39.479-117.858   0.962  1.00  0.00           H  
ATOM   4924  HB3 SER A 326      38.623-116.366   1.354  1.00  0.00           H  
ATOM   4925  OG  SER A 326      40.925-116.846   1.482  1.00  0.00           O  
ATOM   4926  HG  SER A 326      41.417-115.830   1.662  1.00  0.00           H  
ATOM   4927  N   ALA A 327      41.189-117.300   4.639  1.00  0.00           N  
ATOM   4928  H   ALA A 327      41.892-116.411   4.273  1.00  0.00           H  
ATOM   4929  CA  ALA A 327      41.995-118.128   5.525  1.00  0.00           C  
ATOM   4930  HA  ALA A 327      42.122-119.282   5.238  1.00  0.00           H  
ATOM   4931  C   ALA A 327      41.417-118.182   6.951  1.00  0.00           C  
ATOM   4932  O   ALA A 327      41.399-119.244   7.568  1.00  0.00           O  
ATOM   4933  CB  ALA A 327      43.433-117.600   5.506  1.00  0.00           C  
ATOM   4934  HB1 ALA A 327      44.022-117.838   4.486  1.00  0.00           H  
ATOM   4935  HB2 ALA A 327      43.596-116.438   5.756  1.00  0.00           H  
ATOM   4936  HB3 ALA A 327      44.075-118.154   6.358  1.00  0.00           H
[truncated: 1,907,117 more chars]
