# Supplementary material for: Use of Split‐Intein Proteins to Design a Small Molecule Biosensor in Plants
Source: Plant Biotechnol J. 2025 Dec 31;24(4):2745–7. doi: 10.1111/pbi.70523 (PMC13140391; doi:10.1111/pbi.70523)
Supplement: Supplementary file 1 — Data S1: pbi70523‐sup‐0001‐Supinfo1.zip. [file PBI-24-2745-s001.zip › alphafold3_models/lyk5_ngfp_nint_popc_model_final.pdb]

REMARK   1 PDBFIXER FROM: left_reorient.pdb
REMARK   1 CREATED WITH OPENMM 8.2, 2025-07-20
ATOM      1  N   GLN A   1    -102.719  24.453  -5.177  1.00  0.00           N  
ATOM      2  H   GLN A   1    -103.724  24.077  -4.629  1.00  0.00           H  
ATOM      3  H2  GLN A   1    -101.896  24.083  -4.391  1.00  0.00           H  
ATOM      4  H3  GLN A   1    -103.153  25.568  -5.267  1.00  0.00           H  
ATOM      5  CA  GLN A   1    -102.214  24.121  -6.510  1.00  0.00           C  
ATOM      6  HA  GLN A   1    -101.641  23.078  -6.475  1.00  0.00           H  
ATOM      7  C   GLN A   1    -101.266  25.220  -6.958  1.00  0.00           C  
ATOM      8  O   GLN A   1    -101.559  26.395  -6.742  1.00  0.00           O  
ATOM      9  CB  GLN A   1    -103.367  23.957  -7.505  1.00  0.00           C  
ATOM     10  HB2 GLN A   1    -102.986  24.281  -8.584  1.00  0.00           H  
ATOM     11  HB3 GLN A   1    -104.258  24.760  -7.408  1.00  0.00           H  
ATOM     12  CG  GLN A   1    -104.156  22.672  -7.247  1.00  0.00           C  
ATOM     13  HG2 GLN A   1    -103.839  21.526  -7.292  1.00  0.00           H  
ATOM     14  HG3 GLN A   1    -104.752  22.618  -6.200  1.00  0.00           H  
ATOM     15  CD  GLN A   1    -105.387  22.542  -8.148  1.00  0.00           C  
ATOM     16  NE2 GLN A   1    -105.935  21.368  -8.302  1.00  0.00           N  
ATOM     17 HE21 GLN A   1    -106.086  20.919  -9.400  1.00  0.00           H  
ATOM     18 HE22 GLN A   1    -106.940  21.404  -7.666  1.00  0.00           H  
ATOM     19  OE1 GLN A   1    -105.901  23.499  -8.690  1.00  0.00           O  
ATOM     20  N   GLN A   2    -100.153  24.825  -7.520  1.00  0.00           N  
ATOM     21  H   GLN A   2     -99.537  23.825  -7.481  1.00  0.00           H  
ATOM     22  CA  GLN A   2     -99.116  25.716  -8.018  1.00  0.00           C  
ATOM     23  HA  GLN A   2     -99.697  26.756  -7.997  1.00  0.00           H  
ATOM     24  C   GLN A   2     -98.687  25.231  -9.401  1.00  0.00           C  
ATOM     25  O   GLN A   2     -98.526  24.020  -9.578  1.00  0.00           O  
ATOM     26  CB  GLN A   2     -97.920  25.706  -7.061  1.00  0.00           C  
ATOM     27  HB2 GLN A   2     -97.322  24.679  -6.914  1.00  0.00           H  
ATOM     28  HB3 GLN A   2     -97.193  26.224  -7.858  1.00  0.00           H  
ATOM     29  CG  GLN A   2     -98.210  26.316  -5.690  1.00  0.00           C  
ATOM     30  HG2 GLN A   2     -97.363  26.196  -4.864  1.00  0.00           H  
ATOM     31  HG3 GLN A   2     -99.192  25.797  -5.240  1.00  0.00           H  
ATOM     32  CD  GLN A   2     -98.426  27.831  -5.700  1.00  0.00           C  
ATOM     33  NE2 GLN A   2     -98.718  28.406  -4.555  1.00  0.00           N  
ATOM     34 HE21 GLN A   2     -98.574  29.568  -4.594  1.00  0.00           H  
ATOM     35 HE22 GLN A   2     -98.833  27.876  -3.496  1.00  0.00           H  
ATOM     36  OE1 GLN A   2     -98.317  28.524  -6.697  1.00  0.00           O  
ATOM     37  N   PRO A   3     -98.481  26.129 -10.360  1.00  0.00           N  
ATOM     38  CA  PRO A   3     -98.033  25.720 -11.681  1.00  0.00           C  
ATOM     39  HA  PRO A   3     -98.921  25.016 -12.058  1.00  0.00           H  
ATOM     40  C   PRO A   3     -96.621  25.137 -11.615  1.00  0.00           C  
ATOM     41  O   PRO A   3     -95.718  25.692 -10.978  1.00  0.00           O  
ATOM     42  CB  PRO A   3     -98.124  26.977 -12.547  1.00  0.00           C  
ATOM     43  HB2 PRO A   3     -99.112  26.758 -13.206  1.00  0.00           H  
ATOM     44  HB3 PRO A   3     -97.264  26.813 -13.362  1.00  0.00           H  
ATOM     45  CG  PRO A   3     -97.985  28.115 -11.537  1.00  0.00           C  
ATOM     46  HG2 PRO A   3     -98.130  28.837 -12.495  1.00  0.00           H  
ATOM     47  HG3 PRO A   3     -97.473  28.995 -10.904  1.00  0.00           H  
ATOM     48  CD  PRO A   3     -98.642  27.560 -10.277  1.00  0.00           C  
ATOM     49  HD2 PRO A   3     -98.460  28.235  -9.313  1.00  0.00           H  
ATOM     50  HD3 PRO A   3     -99.826  27.656 -10.527  1.00  0.00           H  
ATOM     51  N   TYR A   4     -96.428  24.030 -12.302  1.00  0.00           N  
ATOM     52  H   TYR A   4     -97.214  23.821 -13.174  1.00  0.00           H  
ATOM     53  CA  TYR A   4     -95.116  23.415 -12.437  1.00  0.00           C  
ATOM     54  HA  TYR A   4     -94.858  23.356 -11.275  1.00  0.00           H  
ATOM     55  C   TYR A   4     -94.209  24.270 -13.323  1.00  0.00           C  
ATOM     56  O   TYR A   4     -94.628  24.754 -14.370  1.00  0.00           O  
ATOM     57  CB  TYR A   4     -95.282  21.996 -12.988  1.00  0.00           C  
ATOM     58  HB2 TYR A   4     -95.881  21.949 -14.027  1.00  0.00           H  
ATOM     59  HB3 TYR A   4     -95.732  21.211 -12.213  1.00  0.00           H  
ATOM     60  CG  TYR A   4     -93.982  21.250 -13.183  1.00  0.00           C  
ATOM     61  CD1 TYR A   4     -93.671  20.682 -14.437  1.00  0.00           C  
ATOM     62  HD1 TYR A   4     -94.401  20.700 -15.376  1.00  0.00           H  
ATOM     63  CD2 TYR A   4     -93.079  21.099 -12.112  1.00  0.00           C  
ATOM     64  HD2 TYR A   4     -93.264  21.482 -11.005  1.00  0.00           H  
ATOM     65  CE1 TYR A   4     -92.486  19.961 -14.612  1.00  0.00           C  
ATOM     66  HE1 TYR A   4     -92.332  19.412 -15.655  1.00  0.00           H  
ATOM     67  CE2 TYR A   4     -91.885  20.389 -12.284  1.00  0.00           C  
ATOM     68  HE2 TYR A   4     -91.047  20.792 -11.553  1.00  0.00           H  
ATOM     69  CZ  TYR A   4     -91.592  19.813 -13.534  1.00  0.00           C  
ATOM     70  OH  TYR A   4     -90.440  19.097 -13.701  1.00  0.00           O  
ATOM     71  HH  TYR A   4     -90.381  18.413 -12.714  1.00  0.00           H  
ATOM     72  N   VAL A   5     -92.966  24.424 -12.915  1.00  0.00           N  
ATOM     73  H   VAL A   5     -92.824  24.239 -11.750  1.00  0.00           H  
ATOM     74  CA  VAL A   5     -92.015  25.303 -13.615  1.00  0.00           C  
ATOM     75  HA  VAL A   5     -92.603  26.329 -13.663  1.00  0.00           H  
ATOM     76  C   VAL A   5     -91.670  24.813 -15.023  1.00  0.00           C  
ATOM     77  O   VAL A   5     -91.325  25.624 -15.878  1.00  0.00           O  
ATOM     78  CB  VAL A   5     -90.757  25.505 -12.744  1.00  0.00           C  
ATOM     79  HB  VAL A   5     -91.123  25.703 -11.626  1.00  0.00           H  
ATOM     80  CG1 VAL A   5     -89.860  24.267 -12.681  1.00  0.00           C  
ATOM     81 HG11 VAL A   5     -88.847  24.511 -12.086  1.00  0.00           H  
ATOM     82 HG12 VAL A   5     -89.563  23.662 -13.660  1.00  0.00           H  
ATOM     83 HG13 VAL A   5     -90.382  23.547 -11.875  1.00  0.00           H  
ATOM     84  CG2 VAL A   5     -89.935  26.706 -13.207  1.00  0.00           C  
ATOM     85 HG21 VAL A   5     -88.801  26.411 -13.398  1.00  0.00           H  
ATOM     86 HG22 VAL A   5     -90.355  27.319 -14.141  1.00  0.00           H  
ATOM     87 HG23 VAL A   5     -89.970  27.508 -12.318  1.00  0.00           H  
ATOM     88  N   ASN A   6     -91.769  23.528 -15.271  1.00  0.00           N  
ATOM     89  H   ASN A   6     -91.803  22.693 -14.431  1.00  0.00           H  
ATOM     90  CA  ASN A   6     -91.675  22.898 -16.587  1.00  0.00           C  
ATOM     91  HA  ASN A   6     -91.457  21.747 -16.401  1.00  0.00           H  
ATOM     92  C   ASN A   6     -90.451  23.340 -17.422  1.00  0.00           C  
ATOM     93  O   ASN A   6     -90.574  23.691 -18.590  1.00  0.00           O  
ATOM     94  CB  ASN A   6     -93.031  23.081 -17.296  1.00  0.00           C  
ATOM     95  HB2 ASN A   6     -94.024  22.875 -16.655  1.00  0.00           H  
ATOM     96  HB3 ASN A   6     -93.188  24.181 -17.738  1.00  0.00           H  
ATOM     97  CG  ASN A   6     -93.217  22.142 -18.472  1.00  0.00           C  
ATOM     98  ND2 ASN A   6     -94.082  22.498 -19.393  1.00  0.00           N  
ATOM     99 HD21 ASN A   6     -93.971  22.266 -20.560  1.00  0.00           H  
ATOM    100 HD22 ASN A   6     -95.110  23.108 -19.328  1.00  0.00           H  
ATOM    101  OD1 ASN A   6     -92.621  21.088 -18.570  1.00  0.00           O  
ATOM    102  N   ASN A   7     -89.291  23.364 -16.779  1.00  0.00           N  
ATOM    103  H   ASN A   7     -89.185  23.065 -15.644  1.00  0.00           H  
ATOM    104  CA  ASN A   7     -88.021  23.823 -17.357  1.00  0.00           C  
ATOM    105  HA  ASN A   7     -87.071  23.774 -16.651  1.00  0.00           H  
ATOM    106  C   ASN A   7     -87.959  25.298 -17.810  1.00  0.00           C  
ATOM    107  O   ASN A   7     -86.931  25.720 -18.334  1.00  0.00           O  
ATOM    108  CB  ASN A   7     -87.523  22.835 -18.432  1.00  0.00           C  
ATOM    109  HB2 ASN A   7     -86.734  23.277 -19.223  1.00  0.00           H  
ATOM    110  HB3 ASN A   7     -88.296  22.452 -19.270  1.00  0.00           H  
ATOM    111  CG  ASN A   7     -86.828  21.625 -17.841  1.00  0.00           C  
ATOM    112  ND2 ASN A   7     -86.796  20.529 -18.555  1.00  0.00           N  
ATOM    113 HD21 ASN A   7     -86.951  20.399 -19.733  1.00  0.00           H  
ATOM    114 HD22 ASN A   7     -85.840  19.824 -18.403  1.00  0.00           H  
ATOM    115  OD1 ASN A   7     -86.269  21.666 -16.768  1.00  0.00           O  
ATOM    116  N   HIS A   8     -88.974  26.098 -17.556  1.00  0.00           N  
ATOM    117  H   HIS A   8     -89.753  25.671 -16.790  1.00  0.00           H  
ATOM    118  CA  HIS A   8     -88.930  27.522 -17.902  1.00  0.00           C  
ATOM    119  HA  HIS A   8     -88.556  27.569 -19.035  1.00  0.00           H  
ATOM    120  C   HIS A   8     -87.856  28.293 -17.127  1.00  0.00           C  
ATOM    121  O   HIS A   8     -87.371  29.313 -17.614  1.00  0.00           O  
ATOM    122  CB  HIS A   8     -90.315  28.143 -17.715  1.00  0.00           C  
ATOM    123  HB2 HIS A   8     -90.781  28.018 -16.626  1.00  0.00           H  
ATOM    124  HB3 HIS A   8     -90.257  29.279 -18.074  1.00  0.00           H  
ATOM    125  CG  HIS A   8     -91.329  27.620 -18.692  1.00  0.00           C  
ATOM    126  CD2 HIS A   8     -92.604  27.183 -18.425  1.00  0.00           C  
ATOM    127  HD2 HIS A   8     -93.307  27.316 -17.478  1.00  0.00           H  
ATOM    128  ND1 HIS A   8     -91.140  27.476 -20.051  1.00  0.00           N  
ATOM    129  HD1 HIS A   8     -90.341  27.867 -20.844  1.00  0.00           H  
ATOM    130  CE1 HIS A   8     -92.266  26.958 -20.578  1.00  0.00           C  
ATOM    131  HE1 HIS A   8     -92.334  26.600 -21.712  1.00  0.00           H  
ATOM    132  NE2 HIS A   8     -93.179  26.770 -19.622  1.00  0.00           N  
ATOM    133  N   GLN A   9     -87.415  27.773 -15.987  1.00  0.00           N  
ATOM    134  H   GLN A   9     -88.225  27.089 -15.464  1.00  0.00           H  
ATOM    135  CA  GLN A   9     -86.325  28.359 -15.207  1.00  0.00           C  
ATOM    136  HA  GLN A   9     -86.657  29.494 -15.099  1.00  0.00           H  
ATOM    137  C   GLN A   9     -84.969  28.358 -15.933  1.00  0.00           C  
ATOM    138  O   GLN A   9     -84.064  29.076 -15.515  1.00  0.00           O  
ATOM    139  CB  GLN A   9     -86.213  27.657 -13.836  1.00  0.00           C  
ATOM    140  HB2 GLN A   9     -87.010  27.357 -13.004  1.00  0.00           H  
ATOM    141  HB3 GLN A   9     -85.614  28.520 -13.265  1.00  0.00           H  
ATOM    142  CG  GLN A   9     -85.441  26.320 -13.790  1.00  0.00           C  
ATOM    143  HG2 GLN A   9     -85.160  25.520 -12.928  1.00  0.00           H  
ATOM    144  HG3 GLN A   9     -84.415  26.912 -13.607  1.00  0.00           H  
ATOM    145  CD  GLN A   9     -86.147  25.131 -14.440  1.00  0.00           C  
ATOM    146  NE2 GLN A   9     -85.496  23.993 -14.491  1.00  0.00           N  
ATOM    147 HE21 GLN A   9     -84.374  24.087 -14.893  1.00  0.00           H  
ATOM    148 HE22 GLN A   9     -85.178  22.903 -14.126  1.00  0.00           H  
ATOM    149  OE1 GLN A   9     -87.273  25.201 -14.896  1.00  0.00           O  
ATOM    150  N   LEU A  10     -84.830  27.577 -16.995  1.00  0.00           N  
ATOM    151  H   LEU A  10     -85.626  27.001 -17.649  1.00  0.00           H  
ATOM    152  CA  LEU A  10     -83.587  27.520 -17.767  1.00  0.00           C  
ATOM    153  HA  LEU A  10     -82.961  27.731 -16.787  1.00  0.00           H  
ATOM    154  C   LEU A  10     -83.459  28.668 -18.780  1.00  0.00           C  
ATOM    155  O   LEU A  10     -82.366  28.942 -19.260  1.00  0.00           O  
ATOM    156  CB  LEU A  10     -83.489  26.155 -18.467  1.00  0.00           C  
ATOM    157  HB2 LEU A  10     -84.225  25.978 -19.401  1.00  0.00           H  
ATOM    158  HB3 LEU A  10     -82.477  26.177 -19.116  1.00  0.00           H  
ATOM    159  CG  LEU A  10     -83.480  24.939 -17.523  1.00  0.00           C  
ATOM    160  HG  LEU A  10     -84.538  24.859 -16.992  1.00  0.00           H  
ATOM    161  CD1 LEU A  10     -83.440  23.653 -18.336  1.00  0.00           C  
ATOM    162 HD11 LEU A  10     -83.797  22.663 -17.760  1.00  0.00           H  
ATOM    163 HD12 LEU A  10     -82.328  23.353 -18.701  1.00  0.00           H  
ATOM    164 HD13 LEU A  10     -83.887  23.471 -19.440  1.00  0.00           H  
ATOM    165  CD2 LEU A  10     -82.271  24.939 -16.587  1.00  0.00           C  
ATOM    166 HD21 LEU A  10     -81.860  23.869 -16.215  1.00  0.00           H  
ATOM    167 HD22 LEU A  10     -81.281  25.245 -17.189  1.00  0.00           H  
ATOM    168 HD23 LEU A  10     -82.391  25.472 -15.523  1.00  0.00           H  
ATOM    169  N   ALA A  11     -84.556  29.337 -19.089  1.00  0.00           N  
ATOM    170  H   ALA A  11     -85.461  29.565 -18.368  1.00  0.00           H  
ATOM    171  CA  ALA A  11     -84.609  30.399 -20.088  1.00  0.00           C  
ATOM    172  HA  ALA A  11     -83.718  30.343 -20.886  1.00  0.00           H  
ATOM    173  C   ALA A  11     -84.721  31.779 -19.424  1.00  0.00           C  
ATOM    174  O   ALA A  11     -85.756  32.440 -19.510  1.00  0.00           O  
ATOM    175  CB  ALA A  11     -85.746  30.083 -21.064  1.00  0.00           C  
ATOM    176  HB1 ALA A  11     -85.904  29.556 -22.144  1.00  0.00           H  
ATOM    177  HB2 ALA A  11     -85.664  31.132 -21.634  1.00  0.00           H  
ATOM    178  HB3 ALA A  11     -86.356  29.154 -20.603  1.00  0.00           H  
ATOM    179  N   CYS A  12     -83.642  32.215 -18.781  1.00  0.00           N  
ATOM    180  H   CYS A  12     -82.590  31.699 -18.984  1.00  0.00           H  
ATOM    181  CA  CYS A  12     -83.603  33.427 -17.951  1.00  0.00           C  
ATOM    182  HA  CYS A  12     -84.069  33.470 -16.862  1.00  0.00           H  
ATOM    183  C   CYS A  12     -84.126  34.700 -18.633  1.00  0.00           C  
ATOM    184  O   CYS A  12     -84.677  35.576 -17.974  1.00  0.00           O  
ATOM    185  CB  CYS A  12     -82.156  33.668 -17.500  1.00  0.00           C  
ATOM    186  HB2 CYS A  12     -81.400  34.204 -16.741  1.00  0.00           H  
ATOM    187  HB3 CYS A  12     -81.678  34.359 -18.360  1.00  0.00           H  
ATOM    188  SG  CYS A  12     -81.461  32.288 -16.558  1.00  0.00           S  
ATOM    189  N   GLU A  13     -83.969  34.779 -19.930  1.00  0.00           N  
ATOM    190  H   GLU A  13     -83.232  34.077 -20.546  1.00  0.00           H  
ATOM    191  CA  GLU A  13     -84.375  35.931 -20.738  1.00  0.00           C  
ATOM    192  HA  GLU A  13     -84.322  36.958 -20.135  1.00  0.00           H  
ATOM    193  C   GLU A  13     -85.854  35.911 -21.141  1.00  0.00           C  
ATOM    194  O   GLU A  13     -86.401  36.908 -21.605  1.00  0.00           O  
ATOM    195  CB  GLU A  13     -83.473  35.944 -21.983  1.00  0.00           C  
ATOM    196  HB2 GLU A  13     -84.171  36.731 -22.570  1.00  0.00           H  
ATOM    197  HB3 GLU A  13     -83.275  35.346 -23.015  1.00  0.00           H  
ATOM    198  CG  GLU A  13     -82.005  36.240 -21.628  1.00  0.00           C  
ATOM    199  HG2 GLU A  13     -81.285  35.642 -22.386  1.00  0.00           H  
ATOM    200  HG3 GLU A  13     -81.433  35.876 -20.640  1.00  0.00           H  
ATOM    201  CD  GLU A  13     -81.765  37.714 -21.298  1.00  0.00           C  
ATOM    202  OE1 GLU A  13     -80.595  38.132 -21.213  1.00  0.00           O  
ATOM    203  OE2 GLU A  13     -82.734  38.503 -21.258  1.00  0.00           O  
ATOM    204  N   VAL A  14     -86.496  34.772 -20.997  1.00  0.00           N  
ATOM    205  H   VAL A  14     -86.097  34.019 -20.192  1.00  0.00           H  
ATOM    206  CA  VAL A  14     -87.890  34.603 -21.402  1.00  0.00           C  
ATOM    207  HA  VAL A  14     -88.063  35.245 -22.393  1.00  0.00           H  
ATOM    208  C   VAL A  14     -88.795  34.981 -20.239  1.00  0.00           C  
ATOM    209  O   VAL A  14     -89.101  34.163 -19.376  1.00  0.00           O  
ATOM    210  CB  VAL A  14     -88.163  33.187 -21.926  1.00  0.00           C  
ATOM    211  HB  VAL A  14     -88.103  32.294 -21.137  1.00  0.00           H  
ATOM    212  CG1 VAL A  14     -89.607  33.048 -22.406  1.00  0.00           C  
ATOM    213 HG11 VAL A  14     -89.763  33.381 -23.551  1.00  0.00           H  
ATOM    214 HG12 VAL A  14     -89.906  31.894 -22.556  1.00  0.00           H  
ATOM    215 HG13 VAL A  14     -90.368  33.565 -21.644  1.00  0.00           H  
ATOM    216  CG2 VAL A  14     -87.262  32.864 -23.120  1.00  0.00           C  
ATOM    217 HG21 VAL A  14     -86.062  32.862 -23.025  1.00  0.00           H  
ATOM    218 HG22 VAL A  14     -87.481  31.877 -23.773  1.00  0.00           H  
ATOM    219 HG23 VAL A  14     -87.291  33.649 -24.037  1.00  0.00           H  
ATOM    220  N   ARG A  15     -89.276  36.209 -20.265  1.00  0.00           N  
ATOM    221  H   ARG A  15     -89.120  36.947 -21.191  1.00  0.00           H  
ATOM    222  CA  ARG A  15     -90.161  36.741 -19.216  1.00  0.00           C  
ATOM    223  HA  ARG A  15     -89.748  36.199 -18.242  1.00  0.00           H  
ATOM    224  C   ARG A  15     -91.636  36.368 -19.383  1.00  0.00           C  
ATOM    225  O   ARG A  15     -92.447  36.684 -18.526  1.00  0.00           O  
ATOM    226  CB  ARG A  15     -89.987  38.255 -19.109  1.00  0.00           C  
ATOM    227  HB2 ARG A  15     -90.435  38.759 -20.106  1.00  0.00           H  
ATOM    228  HB3 ARG A  15     -90.804  38.711 -18.358  1.00  0.00           H  
ATOM    229  CG  ARG A  15     -88.549  38.624 -18.721  1.00  0.00           C  
ATOM    230  HG2 ARG A  15     -87.716  38.366 -19.550  1.00  0.00           H  
ATOM    231  HG3 ARG A  15     -88.183  38.045 -17.736  1.00  0.00           H  
ATOM    232  CD  ARG A  15     -88.516  40.080 -18.281  1.00  0.00           C  
ATOM    233  HD2 ARG A  15     -89.245  40.357 -17.376  1.00  0.00           H  
ATOM    234  HD3 ARG A  15     -88.746  40.753 -19.246  1.00  0.00           H  
ATOM    235  NE  ARG A  15     -87.167  40.462 -17.857  1.00  0.00           N  
ATOM    236  HE  ARG A  15     -86.228  39.886 -18.307  1.00  0.00           H  
ATOM    237  CZ  ARG A  15     -86.864  41.516 -17.122  1.00  0.00           C  
ATOM    238  NH1 ARG A  15     -87.784  42.345 -16.709  1.00  0.00           N  
ATOM    239 HH11 ARG A  15     -88.429  42.304 -15.708  1.00  0.00           H  
ATOM    240 HH12 ARG A  15     -87.794  43.435 -17.195  1.00  0.00           H  
ATOM    241  NH2 ARG A  15     -85.623  41.742 -16.794  1.00  0.00           N  
ATOM    242 HH21 ARG A  15     -84.805  41.938 -17.629  1.00  0.00           H  
ATOM    243 HH22 ARG A  15     -85.413  42.158 -15.705  1.00  0.00           H  
ATOM    244  N   VAL A  16     -91.969  35.689 -20.454  1.00  0.00           N  
ATOM    245  H   VAL A  16     -91.299  35.883 -21.415  1.00  0.00           H  
ATOM    246  CA  VAL A  16     -93.361  35.279 -20.721  1.00  0.00           C  
ATOM    247  HA  VAL A  16     -94.064  36.245 -20.726  1.00  0.00           H  
ATOM    248  C   VAL A  16     -93.916  34.400 -19.595  1.00  0.00           C  
ATOM    249  O   VAL A  16     -95.109  34.430 -19.314  1.00  0.00           O  
ATOM    250  CB  VAL A  16     -93.449  34.546 -22.072  1.00  0.00           C  
ATOM    251  HB  VAL A  16     -92.946  33.469 -22.163  1.00  0.00           H  
ATOM    252  CG1 VAL A  16     -94.884  34.156 -22.431  1.00  0.00           C  
ATOM    253 HG11 VAL A  16     -94.969  33.255 -23.225  1.00  0.00           H  
ATOM    254 HG12 VAL A  16     -95.519  35.022 -22.975  1.00  0.00           H  
ATOM    255 HG13 VAL A  16     -95.709  33.809 -21.628  1.00  0.00           H  
ATOM    256  CG2 VAL A  16     -92.915  35.417 -23.215  1.00  0.00           C  
ATOM    257 HG21 VAL A  16     -93.208  35.109 -24.346  1.00  0.00           H  
ATOM    258 HG22 VAL A  16     -93.368  36.532 -23.204  1.00  0.00           H  
ATOM    259 HG23 VAL A  16     -91.756  35.531 -23.527  1.00  0.00           H  
ATOM    260  N   TYR A  17     -93.039  33.670 -18.932  1.00  0.00           N  
ATOM    261  H   TYR A  17     -91.861  33.684 -19.063  1.00  0.00           H  
ATOM    262  CA  TYR A  17     -93.392  32.759 -17.846  1.00  0.00           C  
ATOM    263  HA  TYR A  17     -94.578  32.639 -17.830  1.00  0.00           H  
ATOM    264  C   TYR A  17     -93.036  33.307 -16.456  1.00  0.00           C  
ATOM    265  O   TYR A  17     -92.940  32.532 -15.510  1.00  0.00           O  
ATOM    266  CB  TYR A  17     -92.764  31.389 -18.124  1.00  0.00           C  
ATOM    267  HB2 TYR A  17     -91.584  31.540 -18.023  1.00  0.00           H  
ATOM    268  HB3 TYR A  17     -93.083  30.453 -17.458  1.00  0.00           H  
ATOM    269  CG  TYR A  17     -93.130  30.811 -19.470  1.00  0.00           C  
ATOM    270  CD1 TYR A  17     -94.438  30.351 -19.716  1.00  0.00           C  
ATOM    271  HD1 TYR A  17     -95.457  30.480 -19.115  1.00  0.00           H  
ATOM    272  CD2 TYR A  17     -92.169  30.741 -20.498  1.00  0.00           C  
ATOM    273  HD2 TYR A  17     -91.049  31.117 -20.394  1.00  0.00           H  
ATOM    274  CE1 TYR A  17     -94.778  29.808 -20.966  1.00  0.00           C  
ATOM    275  HE1 TYR A  17     -95.834  29.291 -21.144  1.00  0.00           H  
ATOM    276  CE2 TYR A  17     -92.497  30.202 -21.750  1.00  0.00           C  
ATOM    277  HE2 TYR A  17     -91.713  29.952 -22.608  1.00  0.00           H  
ATOM    278  CZ  TYR A  17     -93.805  29.732 -21.981  1.00  0.00           C  
ATOM    279  OH  TYR A  17     -94.130  29.188 -23.202  1.00  0.00           O  
ATOM    280  HH  TYR A  17     -93.664  29.900 -24.039  1.00  0.00           H  
ATOM    281  N   ASP A  18     -92.869  34.613 -16.319  1.00  0.00           N  
ATOM    282  H   ASP A  18     -92.877  35.427 -17.171  1.00  0.00           H  
ATOM    283  CA  ASP A  18     -92.505  35.239 -15.040  1.00  0.00           C  
ATOM    284  HA  ASP A  18     -91.427  34.989 -14.610  1.00  0.00           H  
ATOM    285  C   ASP A  18     -93.502  34.918 -13.916  1.00  0.00           C  
ATOM    286  O   ASP A  18     -93.113  34.740 -12.766  1.00  0.00           O  
ATOM    287  CB  ASP A  18     -92.401  36.767 -15.210  1.00  0.00           C  
ATOM    288  HB2 ASP A  18     -93.040  37.089 -14.244  1.00  0.00           H  
ATOM    289  HB3 ASP A  18     -93.026  37.546 -15.887  1.00  0.00           H  
ATOM    290  CG  ASP A  18     -91.066  37.261 -15.782  1.00  0.00           C  
ATOM    291  OD1 ASP A  18     -90.173  36.435 -16.052  1.00  0.00           O  
ATOM    292  OD2 ASP A  18     -90.925  38.499 -15.907  1.00  0.00           O  
ATOM    293  N   ASN A  19     -94.761  34.760 -14.259  1.00  0.00           N  
ATOM    294  H   ASN A  19     -95.244  35.426 -15.122  1.00  0.00           H  
ATOM    295  CA  ASN A  19     -95.795  34.330 -13.316  1.00  0.00           C  
ATOM    296  HA  ASN A  19     -95.620  34.982 -12.334  1.00  0.00           H  
ATOM    297  C   ASN A  19     -95.573  32.909 -12.755  1.00  0.00           C  
ATOM    298  O   ASN A  19     -96.156  32.558 -11.736  1.00  0.00           O  
ATOM    299  CB  ASN A  19     -97.167  34.445 -14.005  1.00  0.00           C  
ATOM    300  HB2 ASN A  19     -98.170  34.884 -14.514  1.00  0.00           H  
ATOM    301  HB3 ASN A  19     -97.294  35.395 -13.279  1.00  0.00           H  
ATOM    302  CG  ASN A  19     -97.325  33.512 -15.199  1.00  0.00           C  
ATOM    303  ND2 ASN A  19     -98.488  32.930 -15.373  1.00  0.00           N  
ATOM    304 HD21 ASN A  19     -98.911  32.048 -16.065  1.00  0.00           H  
ATOM    305 HD22 ASN A  19     -99.562  33.196 -14.909  1.00  0.00           H  
ATOM    306  OD1 ASN A  19     -96.427  33.293 -15.985  1.00  0.00           O  
ATOM    307  N   ILE A  20     -94.755  32.106 -13.403  1.00  0.00           N  
ATOM    308  H   ILE A  20     -94.458  32.602 -14.432  1.00  0.00           H  
ATOM    309  CA  ILE A  20     -94.401  30.747 -12.985  1.00  0.00           C  
ATOM    310  HA  ILE A  20     -95.049  30.431 -12.036  1.00  0.00           H  
ATOM    311  C   ILE A  20     -92.983  30.722 -12.413  1.00  0.00           C  
ATOM    312  O   ILE A  20     -92.712  30.050 -11.416  1.00  0.00           O  
ATOM    313  CB  ILE A  20     -94.546  29.774 -14.180  1.00  0.00           C  
ATOM    314  HB  ILE A  20     -93.827  29.970 -15.106  1.00  0.00           H  
ATOM    315  CG1 ILE A  20     -95.979  29.831 -14.773  1.00  0.00           C  
ATOM    316 HG12 ILE A  20     -96.264  30.954 -15.077  1.00  0.00           H  
ATOM    317 HG13 ILE A  20     -97.086  29.602 -14.366  1.00  0.00           H  
ATOM    318  CG2 ILE A  20     -94.186  28.347 -13.751  1.00  0.00           C  
ATOM    319 HG21 ILE A  20     -94.911  27.944 -12.889  1.00  0.00           H  
ATOM    320 HG22 ILE A  20     -94.110  27.538 -14.629  1.00  0.00           H  
ATOM    321 HG23 ILE A  20     -93.063  28.368 -13.335  1.00  0.00           H  
ATOM    322  CD1 ILE A  20     -96.177  28.963 -16.021  1.00  0.00           C  
ATOM    323 HD11 ILE A  20     -96.012  29.637 -16.998  1.00  0.00           H  
ATOM    324 HD12 ILE A  20     -95.697  27.871 -16.181  1.00  0.00           H  
ATOM    325 HD13 ILE A  20     -97.279  28.579 -16.329  1.00  0.00           H  
ATOM    326  N   THR A  21     -92.072  31.458 -13.037  1.00  0.00           N  
ATOM    327  H   THR A  21     -92.214  32.486 -13.594  1.00  0.00           H  
ATOM    328  CA  THR A  21     -90.645  31.425 -12.706  1.00  0.00           C  
ATOM    329  HA  THR A  21     -90.406  30.261 -12.656  1.00  0.00           H  
ATOM    330  C   THR A  21     -90.271  32.359 -11.558  1.00  0.00           C  
ATOM    331  O   THR A  21     -89.339  32.043 -10.829  1.00  0.00           O  
ATOM    332  CB  THR A  21     -89.779  31.727 -13.933  1.00  0.00           C  
ATOM    333  HB  THR A  21     -88.678  31.626 -13.495  1.00  0.00           H  
ATOM    334  CG2 THR A  21     -89.924  30.650 -15.007  1.00  0.00           C  
ATOM    335 HG21 THR A  21     -89.297  29.704 -14.626  1.00  0.00           H  
ATOM    336 HG22 THR A  21     -91.030  30.314 -15.313  1.00  0.00           H  
ATOM    337 HG23 THR A  21     -89.476  31.081 -16.030  1.00  0.00           H  
ATOM    338  OG1 THR A  21     -90.151  32.956 -14.499  1.00  0.00           O  
ATOM    339  HG1 THR A  21     -89.224  33.344 -15.125  1.00  0.00           H  
ATOM    340  N   ASN A  22     -91.005  33.437 -11.327  1.00  0.00           N  
ATOM    341  H   ASN A  22     -91.837  33.900 -12.004  1.00  0.00           H  
ATOM    342  CA  ASN A  22     -90.703  34.372 -10.237  1.00  0.00           C  
ATOM    343  HA  ASN A  22     -89.537  34.574 -10.287  1.00  0.00           H  
ATOM    344  C   ASN A  22     -91.030  33.823  -8.843  1.00  0.00           C  
ATOM    345  O   ASN A  22     -90.474  34.291  -7.853  1.00  0.00           O  
ATOM    346  CB  ASN A  22     -91.398  35.716 -10.499  1.00  0.00           C  
ATOM    347  HB2 ASN A  22     -92.543  35.499 -10.224  1.00  0.00           H  
ATOM    348  HB3 ASN A  22     -91.128  36.503  -9.633  1.00  0.00           H  
ATOM    349  CG  ASN A  22     -90.729  36.514 -11.604  1.00  0.00           C  
ATOM    350  ND2 ASN A  22     -91.416  37.483 -12.165  1.00  0.00           N  
ATOM    351 HD21 ASN A  22     -92.222  38.205 -11.660  1.00  0.00           H  
ATOM    352 HD22 ASN A  22     -90.939  38.199 -12.991  1.00  0.00           H  
ATOM    353  OD1 ASN A  22     -89.587  36.296 -11.955  1.00  0.00           O  
ATOM    354  N   GLY A  23     -91.885  32.829  -8.755  1.00  0.00           N  
ATOM    355  H   GLY A  23     -92.711  32.586  -9.570  1.00  0.00           H  
ATOM    356  CA  GLY A  23     -92.233  32.184  -7.498  1.00  0.00           C  
ATOM    357  HA2 GLY A  23     -91.322  31.475  -7.194  1.00  0.00           H  
ATOM    358  HA3 GLY A  23     -92.307  32.950  -6.588  1.00  0.00           H  
ATOM    359  C   GLY A  23     -93.569  31.471  -7.564  1.00  0.00           C  
ATOM    360  O   GLY A  23     -94.288  31.537  -8.562  1.00  0.00           O  
ATOM    361  N   PHE A  24     -93.891  30.786  -6.483  1.00  0.00           N  
ATOM    362  H   PHE A  24     -93.097  30.651  -5.611  1.00  0.00           H  
ATOM    363  CA  PHE A  24     -95.221  30.221  -6.303  1.00  0.00           C  
ATOM    364  HA  PHE A  24     -95.426  29.803  -7.397  1.00  0.00           H  
ATOM    365  C   PHE A  24     -96.198  31.301  -5.838  1.00  0.00           C  
ATOM    366  O   PHE A  24     -95.850  32.159  -5.034  1.00  0.00           O  
ATOM    367  CB  PHE A  24     -95.146  29.049  -5.328  1.00  0.00           C  
ATOM    368  HB2 PHE A  24     -95.927  29.628  -4.628  1.00  0.00           H  
ATOM    369  HB3 PHE A  24     -94.810  28.501  -4.320  1.00  0.00           H  
ATOM    370  CG  PHE A  24     -94.388  27.851  -5.856  1.00  0.00           C  
ATOM    371  CD1 PHE A  24     -94.811  27.210  -7.030  1.00  0.00           C  
ATOM    372  HD1 PHE A  24     -95.639  27.614  -7.775  1.00  0.00           H  
ATOM    373  CD2 PHE A  24     -93.270  27.353  -5.168  1.00  0.00           C  
ATOM    374  HD2 PHE A  24     -92.596  27.944  -4.394  1.00  0.00           H  
ATOM    375  CE1 PHE A  24     -94.132  26.077  -7.510  1.00  0.00           C  
ATOM    376  HE1 PHE A  24     -94.344  25.538  -8.547  1.00  0.00           H  
ATOM    377  CE2 PHE A  24     -92.590  26.219  -5.642  1.00  0.00           C  
ATOM    378  HE2 PHE A  24     -91.760  25.726  -4.956  1.00  0.00           H  
ATOM    379  CZ  PHE A  24     -93.024  25.579  -6.815  1.00  0.00           C  
ATOM    380  HZ  PHE A  24     -92.368  24.700  -7.275  1.00  0.00           H  
ATOM    381  N   THR A  25     -97.413  31.247  -6.342  1.00  0.00           N  
ATOM    382  H   THR A  25     -97.359  30.867  -7.467  1.00  0.00           H  
ATOM    383  CA  THR A  25     -98.440  32.245  -6.033  1.00  0.00           C  
ATOM    384  HA  THR A  25     -98.087  33.356  -6.284  1.00  0.00           H  
ATOM    385  C   THR A  25     -98.894  32.164  -4.578  1.00  0.00           C  
ATOM    386  O   THR A  25     -99.029  31.079  -4.011  1.00  0.00           O  
ATOM    387  CB  THR A  25     -99.650  32.104  -6.963  1.00  0.00           C  
ATOM    388  HB  THR A  25    -100.669  32.644  -6.648  1.00  0.00           H  
ATOM    389  CG2 THR A  25     -99.315  32.515  -8.394  1.00  0.00           C  
ATOM    390 HG21 THR A  25     -98.210  32.645  -8.830  1.00  0.00           H  
ATOM    391 HG22 THR A  25     -99.902  31.952  -9.288  1.00  0.00           H  
ATOM    392 HG23 THR A  25     -99.846  33.578  -8.635  1.00  0.00           H  
ATOM    393  OG1 THR A  25    -100.100  30.778  -7.010  1.00  0.00           O  
ATOM    394  HG1 THR A  25     -99.276  30.165  -7.631  1.00  0.00           H  
ATOM    395  N   CYS A  26     -99.175  33.312  -3.984  1.00  0.00           N  
ATOM    396  H   CYS A  26     -99.372  34.343  -4.548  1.00  0.00           H  
ATOM    397  CA  CYS A  26     -99.716  33.393  -2.632  1.00  0.00           C  
ATOM    398  HA  CYS A  26     -98.827  33.028  -1.937  1.00  0.00           H  
ATOM    399  C   CYS A  26    -101.193  32.972  -2.611  1.00  0.00           C  
ATOM    400  O   CYS A  26    -102.089  33.808  -2.717  1.00  0.00           O  
ATOM    401  CB  CYS A  26     -99.527  34.809  -2.093  1.00  0.00           C  
ATOM    402  HB2 CYS A  26     -99.782  35.924  -2.468  1.00  0.00           H  
ATOM    403  HB3 CYS A  26    -100.314  34.868  -1.188  1.00  0.00           H  
ATOM    404  SG  CYS A  26     -97.797  35.335  -1.987  1.00  0.00           S  
ATOM    405  N   ASN A  27    -101.426  31.686  -2.480  1.00  0.00           N  
ATOM    406  H   ASN A  27    -100.519  30.922  -2.476  1.00  0.00           H  
ATOM    407  CA  ASN A  27    -102.764  31.093  -2.503  1.00  0.00           C  
ATOM    408  HA  ASN A  27    -103.641  31.907  -2.462  1.00  0.00           H  
ATOM    409  C   ASN A  27    -103.164  30.389  -1.195  1.00  0.00           C  
ATOM    410  O   ASN A  27    -104.179  29.697  -1.134  1.00  0.00           O  
ATOM    411  CB  ASN A  27    -102.870  30.185  -3.739  1.00  0.00           C  
ATOM    412  HB2 ASN A  27    -102.633  30.718  -4.789  1.00  0.00           H  
ATOM    413  HB3 ASN A  27    -104.051  30.059  -3.945  1.00  0.00           H  
ATOM    414  CG  ASN A  27    -101.928  28.988  -3.711  1.00  0.00           C  
ATOM    415  ND2 ASN A  27    -101.934  28.209  -4.773  1.00  0.00           N  
ATOM    416 HD21 ASN A  27    -101.376  28.663  -5.722  1.00  0.00           H  
ATOM    417 HD22 ASN A  27    -103.029  27.905  -5.160  1.00  0.00           H  
ATOM    418  OD1 ASN A  27    -101.194  28.741  -2.773  1.00  0.00           O  
ATOM    419  N   GLY A  28    -102.366  30.570  -0.163  1.00  0.00           N  
ATOM    420  H   GLY A  28    -101.680  31.537  -0.221  1.00  0.00           H  
ATOM    421  CA  GLY A  28    -102.580  30.042   1.175  1.00  0.00           C  
ATOM    422  HA2 GLY A  28    -103.699  29.675   1.393  1.00  0.00           H  
ATOM    423  HA3 GLY A  28    -101.699  29.249   1.016  1.00  0.00           H  
ATOM    424  C   GLY A  28    -102.298  31.088   2.254  1.00  0.00           C  
ATOM    425  O   GLY A  28    -102.415  32.288   1.995  1.00  0.00           O  
ATOM    426  N   PRO A  29    -101.925  30.656   3.464  1.00  0.00           N  
ATOM    427  CA  PRO A  29    -101.596  31.583   4.541  1.00  0.00           C  
ATOM    428  HA  PRO A  29    -102.689  32.060   4.616  1.00  0.00           H  
ATOM    429  C   PRO A  29    -100.390  32.468   4.178  1.00  0.00           C  
ATOM    430  O   PRO A  29     -99.517  32.041   3.425  1.00  0.00           O  
ATOM    431  CB  PRO A  29    -101.337  30.703   5.771  1.00  0.00           C  
ATOM    432  HB2 PRO A  29    -100.936  31.417   6.650  1.00  0.00           H  
ATOM    433  HB3 PRO A  29    -102.140  30.213   6.532  1.00  0.00           H  
ATOM    434  CG  PRO A  29    -100.921  29.362   5.178  1.00  0.00           C  
ATOM    435  HG2 PRO A  29     -99.856  29.518   5.699  1.00  0.00           H  
ATOM    436  HG3 PRO A  29    -100.953  28.185   5.453  1.00  0.00           H  
ATOM    437  CD  PRO A  29    -101.743  29.285   3.892  1.00  0.00           C  
ATOM    438  HD2 PRO A  29    -101.239  28.512   3.143  1.00  0.00           H  
ATOM    439  HD3 PRO A  29    -102.864  28.967   4.210  1.00  0.00           H  
ATOM    440  N   PRO A  30    -100.291  33.680   4.743  1.00  0.00           N  
ATOM    441  CA  PRO A  30     -99.226  34.628   4.395  1.00  0.00           C  
ATOM    442  HA  PRO A  30     -99.452  34.827   3.243  1.00  0.00           H  
ATOM    443  C   PRO A  30     -97.832  34.184   4.849  1.00  0.00           C  
ATOM    444  O   PRO A  30     -96.833  34.688   4.359  1.00  0.00           O  
ATOM    445  CB  PRO A  30     -99.646  35.948   5.055  1.00  0.00           C  
ATOM    446  HB2 PRO A  30    -100.337  36.802   4.557  1.00  0.00           H  
ATOM    447  HB3 PRO A  30     -98.627  36.588   5.110  1.00  0.00           H  
ATOM    448  CG  PRO A  30    -100.505  35.504   6.232  1.00  0.00           C  
ATOM    449  HG2 PRO A  30    -100.512  35.099   7.367  1.00  0.00           H  
ATOM    450  HG3 PRO A  30    -100.554  36.615   6.696  1.00  0.00           H  
ATOM    451  CD  PRO A  30    -101.219  34.273   5.690  1.00  0.00           C  
ATOM    452  HD2 PRO A  30    -101.697  33.655   6.600  1.00  0.00           H  
ATOM    453  HD3 PRO A  30    -102.220  34.728   5.205  1.00  0.00           H  
ATOM    454  N   SER A  31     -97.755  33.259   5.788  1.00  0.00           N  
ATOM    455  H   SER A  31     -98.558  33.226   6.663  1.00  0.00           H  
ATOM    456  CA  SER A  31     -96.512  32.641   6.237  1.00  0.00           C  
ATOM    457  HA  SER A  31     -95.802  32.572   5.295  1.00  0.00           H  
ATOM    458  C   SER A  31     -96.797  31.233   6.740  1.00  0.00           C  
ATOM    459  O   SER A  31     -97.856  30.976   7.316  1.00  0.00           O  
ATOM    460  CB  SER A  31     -95.856  33.495   7.326  1.00  0.00           C  
ATOM    461  HB2 SER A  31     -95.420  34.557   6.993  1.00  0.00           H  
ATOM    462  HB3 SER A  31     -96.679  33.839   8.139  1.00  0.00           H  
ATOM    463  OG  SER A  31     -94.722  32.851   7.871  1.00  0.00           O  
ATOM    464  HG  SER A  31     -94.591  33.250   8.987  1.00  0.00           H  
ATOM    465  N   CYS A  32     -95.854  30.332   6.535  1.00  0.00           N  
ATOM    466  H   CYS A  32     -94.734  30.690   6.693  1.00  0.00           H  
ATOM    467  CA  CYS A  32     -95.917  28.970   7.035  1.00  0.00           C  
ATOM    468  HA  CYS A  32     -96.246  29.125   8.174  1.00  0.00           H  
ATOM    469  C   CYS A  32     -94.518  28.369   7.161  1.00  0.00           C  
ATOM    470  O   CYS A  32     -93.563  28.823   6.532  1.00  0.00           O  
ATOM    471  CB  CYS A  32     -96.790  28.122   6.096  1.00  0.00           C  
ATOM    472  HB2 CYS A  32     -97.894  28.408   6.450  1.00  0.00           H  
ATOM    473  HB3 CYS A  32     -96.949  26.935   6.095  1.00  0.00           H  
ATOM    474  SG  CYS A  32     -96.061  27.869   4.453  1.00  0.00           S  
ATOM    475  N   ARG A  33     -94.408  27.298   7.918  1.00  0.00           N  
ATOM    476  H   ARG A  33     -95.127  27.282   8.867  1.00  0.00           H  
ATOM    477  CA  ARG A  33     -93.233  26.433   7.887  1.00  0.00           C  
ATOM    478  HA  ARG A  33     -92.435  27.297   8.078  1.00  0.00           H  
ATOM    479  C   ARG A  33     -93.308  25.559   6.637  1.00  0.00           C  
ATOM    480  O   ARG A  33     -94.313  24.887   6.417  1.00  0.00           O  
ATOM    481  CB  ARG A  33     -93.148  25.634   9.191  1.00  0.00           C  
ATOM    482  HB2 ARG A  33     -93.177  26.463  10.062  1.00  0.00           H  
ATOM    483  HB3 ARG A  33     -94.189  25.079   9.385  1.00  0.00           H  
ATOM    484  CG  ARG A  33     -91.815  24.876   9.335  1.00  0.00           C  
ATOM    485  HG2 ARG A  33     -91.623  24.093   8.458  1.00  0.00           H  
ATOM    486  HG3 ARG A  33     -90.925  25.665   9.475  1.00  0.00           H  
ATOM    487  CD  ARG A  33     -91.710  24.254  10.732  1.00  0.00           C  
ATOM    488  HD2 ARG A  33     -91.740  25.054  11.633  1.00  0.00           H  
ATOM    489  HD3 ARG A  33     -92.773  23.730  10.963  1.00  0.00           H  
ATOM    490  NE  ARG A  33     -90.443  23.519  10.919  1.00  0.00           N  
ATOM    491  HE  ARG A  33     -89.801  23.389   9.932  1.00  0.00           H  
ATOM    492  CZ  ARG A  33     -89.713  23.446  12.022  1.00  0.00           C  
ATOM    493  NH1 ARG A  33     -90.074  23.971  13.148  1.00  0.00           N  
ATOM    494 HH11 ARG A  33     -89.680  25.049  13.478  1.00  0.00           H  
ATOM    495 HH12 ARG A  33     -90.690  23.499  14.054  1.00  0.00           H  
ATOM    496  NH2 ARG A  33     -88.575  22.838  12.015  1.00  0.00           N  
ATOM    497 HH21 ARG A  33     -88.393  22.324  13.085  1.00  0.00           H  
ATOM    498 HH22 ARG A  33     -87.545  22.469  11.560  1.00  0.00           H  
ATOM    499  N   SER A  34     -92.255  25.585   5.846  1.00  0.00           N  
ATOM    500  H   SER A  34     -91.479  26.234   6.452  1.00  0.00           H  
ATOM    501  CA  SER A  34     -92.088  24.748   4.663  1.00  0.00           C  
ATOM    502  HA  SER A  34     -92.901  23.880   4.625  1.00  0.00           H  
ATOM    503  C   SER A  34     -90.778  23.972   4.764  1.00  0.00           C  
ATOM    504  O   SER A  34     -89.987  24.186   5.685  1.00  0.00           O  
ATOM    505  CB  SER A  34     -92.156  25.606   3.392  1.00  0.00           C  
ATOM    506  HB2 SER A  34     -92.317  25.262   2.253  1.00  0.00           H  
ATOM    507  HB3 SER A  34     -93.249  26.073   3.546  1.00  0.00           H  
ATOM    508  OG  SER A  34     -90.984  26.378   3.225  1.00  0.00           O  
ATOM    509  HG  SER A  34     -90.838  26.993   4.226  1.00  0.00           H  
ATOM    510  N   TYR A  35     -90.555  23.085   3.829  1.00  0.00           N  
ATOM    511  H   TYR A  35     -91.133  23.176   2.801  1.00  0.00           H  
ATOM    512  CA  TYR A  35     -89.318  22.326   3.744  1.00  0.00           C  
ATOM    513  HA  TYR A  35     -88.590  22.881   4.496  1.00  0.00           H  
ATOM    514  C   TYR A  35     -88.727  22.429   2.345  1.00  0.00           C  
ATOM    515  O   TYR A  35     -89.444  22.500   1.348  1.00  0.00           O  
ATOM    516  CB  TYR A  35     -89.558  20.871   4.169  1.00  0.00           C  
ATOM    517  HB2 TYR A  35     -88.698  20.553   3.405  1.00  0.00           H  
ATOM    518  HB3 TYR A  35     -89.612  19.704   4.377  1.00  0.00           H  
ATOM    519  CG  TYR A  35     -89.970  20.734   5.617  1.00  0.00           C  
ATOM    520  CD1 TYR A  35     -89.000  20.605   6.626  1.00  0.00           C  
ATOM    521  HD1 TYR A  35     -87.826  20.635   6.474  1.00  0.00           H  
ATOM    522  CD2 TYR A  35     -91.333  20.786   5.975  1.00  0.00           C  
ATOM    523  HD2 TYR A  35     -92.140  21.163   5.197  1.00  0.00           H  
ATOM    524  CE1 TYR A  35     -89.369  20.548   7.975  1.00  0.00           C  
ATOM    525  HE1 TYR A  35     -88.772  20.528   8.996  1.00  0.00           H  
ATOM    526  CE2 TYR A  35     -91.714  20.740   7.325  1.00  0.00           C  
ATOM    527  HE2 TYR A  35     -92.788  20.996   7.750  1.00  0.00           H  
ATOM    528  CZ  TYR A  35     -90.724  20.630   8.323  1.00  0.00           C  
ATOM    529  OH  TYR A  35     -91.083  20.624   9.645  1.00  0.00           O  
ATOM    530  HH  TYR A  35     -91.419  21.735   9.904  1.00  0.00           H  
ATOM    531  N   LEU A  36     -87.409  22.431   2.296  1.00  0.00           N  
ATOM    532  H   LEU A  36     -86.513  22.667   3.017  1.00  0.00           H  
ATOM    533  CA  LEU A  36     -86.627  22.396   1.071  1.00  0.00           C  
ATOM    534  HA  LEU A  36     -87.352  22.312   0.135  1.00  0.00           H  
ATOM    535  C   LEU A  36     -85.779  21.130   1.069  1.00  0.00           C  
ATOM    536  O   LEU A  36     -85.451  20.587   2.125  1.00  0.00           O  
ATOM    537  CB  LEU A  36     -85.747  23.657   0.978  1.00  0.00           C  
ATOM    538  HB2 LEU A  36     -85.096  23.658  -0.027  1.00  0.00           H  
ATOM    539  HB3 LEU A  36     -84.808  23.386   1.665  1.00  0.00           H  
ATOM    540  CG  LEU A  36     -86.497  24.998   1.048  1.00  0.00           C  
ATOM    541  HG  LEU A  36     -87.121  25.025   2.060  1.00  0.00           H  
ATOM    542  CD1 LEU A  36     -85.497  26.148   1.116  1.00  0.00           C  
ATOM    543 HD11 LEU A  36     -84.504  25.847   1.715  1.00  0.00           H  
ATOM    544 HD12 LEU A  36     -85.892  27.089   1.741  1.00  0.00           H  
ATOM    545 HD13 LEU A  36     -85.135  26.524   0.041  1.00  0.00           H  
ATOM    546  CD2 LEU A  36     -87.390  25.222  -0.167  1.00  0.00           C  
ATOM    547 HD21 LEU A  36     -87.432  26.361  -0.568  1.00  0.00           H  
ATOM    548 HD22 LEU A  36     -88.455  25.216   0.379  1.00  0.00           H  
ATOM    549 HD23 LEU A  36     -87.075  24.698  -1.187  1.00  0.00           H  
ATOM    550  N   THR A  37     -85.385  20.697  -0.116  1.00  0.00           N  
ATOM    551  H   THR A  37     -85.594  21.303  -1.111  1.00  0.00           H  
ATOM    552  CA  THR A  37     -84.380  19.644  -0.264  1.00  0.00           C  
ATOM    553  HA  THR A  37     -83.973  19.475   0.837  1.00  0.00           H  
ATOM    554  C   THR A  37     -83.146  20.187  -0.962  1.00  0.00           C  
ATOM    555  O   THR A  37     -83.241  21.013  -1.871  1.00  0.00           O  
ATOM    556  CB  THR A  37     -84.919  18.409  -0.988  1.00  0.00           C  
ATOM    557  HB  THR A  37     -83.977  17.709  -1.150  1.00  0.00           H  
ATOM    558  CG2 THR A  37     -86.050  17.750  -0.212  1.00  0.00           C  
ATOM    559 HG21 THR A  37     -85.480  16.884   0.385  1.00  0.00           H  
ATOM    560 HG22 THR A  37     -87.041  17.459  -0.797  1.00  0.00           H  
ATOM    561 HG23 THR A  37     -86.422  18.452   0.687  1.00  0.00           H  
ATOM    562  OG1 THR A  37     -85.407  18.736  -2.266  1.00  0.00           O  
ATOM    563  HG1 THR A  37     -84.520  19.289  -2.819  1.00  0.00           H  
ATOM    564  N   PHE A  38     -81.992  19.717  -0.524  1.00  0.00           N  
ATOM    565  H   PHE A  38     -81.801  18.897   0.307  1.00  0.00           H  
ATOM    566  CA  PHE A  38     -80.710  20.124  -1.077  1.00  0.00           C  
ATOM    567  HA  PHE A  38     -80.991  20.721  -2.067  1.00  0.00           H  
ATOM    568  C   PHE A  38     -79.787  18.912  -1.186  1.00  0.00           C  
ATOM    569  O   PHE A  38     -79.628  18.156  -0.228  1.00  0.00           O  
ATOM    570  CB  PHE A  38     -80.122  21.221  -0.188  1.00  0.00           C  
ATOM    571  HB2 PHE A  38     -81.078  21.031   0.502  1.00  0.00           H  
ATOM    572  HB3 PHE A  38     -79.674  21.935   0.657  1.00  0.00           H  
ATOM    573  CG  PHE A  38     -78.911  21.898  -0.780  1.00  0.00           C  
ATOM    574  CD1 PHE A  38     -77.618  21.417  -0.514  1.00  0.00           C  
ATOM    575  HD1 PHE A  38     -77.409  20.489   0.191  1.00  0.00           H  
ATOM    576  CD2 PHE A  38     -79.072  23.027  -1.604  1.00  0.00           C  
ATOM    577  HD2 PHE A  38     -80.029  23.677  -1.823  1.00  0.00           H  
ATOM    578  CE1 PHE A  38     -76.499  22.052  -1.069  1.00  0.00           C  
ATOM    579  HE1 PHE A  38     -75.485  21.522  -0.759  1.00  0.00           H  
ATOM    580  CE2 PHE A  38     -77.955  23.666  -2.159  1.00  0.00           C  
ATOM    581  HE2 PHE A  38     -78.090  24.573  -2.906  1.00  0.00           H  
ATOM    582  CZ  PHE A  38     -76.666  23.177  -1.894  1.00  0.00           C  
ATOM    583  HZ  PHE A  38     -75.746  23.663  -2.464  1.00  0.00           H  
ATOM    584  N   TRP A  39     -79.187  18.718  -2.351  1.00  0.00           N  
ATOM    585  H   TRP A  39     -79.390  19.731  -2.907  1.00  0.00           H  
ATOM    586  CA  TRP A  39     -78.225  17.644  -2.560  1.00  0.00           C  
ATOM    587  HA  TRP A  39     -78.691  16.637  -2.123  1.00  0.00           H  
ATOM    588  C   TRP A  39     -76.856  18.072  -2.047  1.00  0.00           C  
ATOM    589  O   TRP A  39     -76.281  19.043  -2.549  1.00  0.00           O  
ATOM    590  CB  TRP A  39     -78.192  17.253  -4.035  1.00  0.00           C  
ATOM    591  HB2 TRP A  39     -77.337  16.466  -4.330  1.00  0.00           H  
ATOM    592  HB3 TRP A  39     -77.885  17.983  -4.936  1.00  0.00           H  
ATOM    593  CG  TRP A  39     -79.470  16.660  -4.542  1.00  0.00           C  
ATOM    594  CD1 TRP A  39     -80.445  17.329  -5.197  1.00  0.00           C  
ATOM    595  HD1 TRP A  39     -80.325  18.326  -5.831  1.00  0.00           H  
ATOM    596  CD2 TRP A  39     -79.937  15.272  -4.416  1.00  0.00           C  
ATOM    597  CE2 TRP A  39     -81.210  15.191  -5.035  1.00  0.00           C  
ATOM    598  CE3 TRP A  39     -79.385  14.108  -3.849  1.00  0.00           C  
ATOM    599  HE3 TRP A  39     -78.327  14.262  -3.350  1.00  0.00           H  
ATOM    600  NE1 TRP A  39     -81.488  16.451  -5.496  1.00  0.00           N  
ATOM    601  HE1 TRP A  39     -82.361  16.585  -6.286  1.00  0.00           H  
ATOM    602  CZ2 TRP A  39     -81.927  13.969  -5.083  1.00  0.00           C  
ATOM    603  HZ2 TRP A  39     -83.007  14.235  -5.482  1.00  0.00           H  
ATOM    604  CZ3 TRP A  39     -80.106  12.899  -3.901  1.00  0.00           C  
ATOM    605  HZ3 TRP A  39     -79.623  11.838  -3.661  1.00  0.00           H  
ATOM    606  CH2 TRP A  39     -81.358  12.837  -4.510  1.00  0.00           C  
ATOM    607  HH2 TRP A  39     -81.847  11.773  -4.703  1.00  0.00           H  
ATOM    608  N   SER A  40     -76.341  17.348  -1.074  1.00  0.00           N  
ATOM    609  H   SER A  40     -77.190  17.293  -0.249  1.00  0.00           H  
ATOM    610  CA  SER A  40     -75.021  17.621  -0.522  1.00  0.00           C  
ATOM    611  HA  SER A  40     -75.205  18.627   0.088  1.00  0.00           H  
ATOM    612  C   SER A  40     -73.943  17.537  -1.602  1.00  0.00           C  
ATOM    613  O   SER A  40     -73.795  16.530  -2.301  1.00  0.00           O  
ATOM    614  CB  SER A  40     -74.712  16.647   0.615  1.00  0.00           C  
ATOM    615  HB2 SER A  40     -75.137  16.369   1.682  1.00  0.00           H  
ATOM    616  HB3 SER A  40     -75.076  15.755  -0.115  1.00  0.00           H  
ATOM    617  OG  SER A  40     -73.389  16.846   1.070  1.00  0.00           O  
ATOM    618  HG  SER A  40     -73.477  17.385   2.118  1.00  0.00           H  
ATOM    619  N   GLN A  41     -73.157  18.597  -1.697  1.00  0.00           N  
ATOM    620  H   GLN A  41     -73.431  19.484  -0.968  1.00  0.00           H  
ATOM    621  CA  GLN A  41     -71.991  18.666  -2.561  1.00  0.00           C  
ATOM    622  HA  GLN A  41     -71.600  17.622  -2.149  1.00  0.00           H  
ATOM    623  C   GLN A  41     -70.987  19.665  -1.980  1.00  0.00           C  
ATOM    624  O   GLN A  41     -71.399  20.666  -1.390  1.00  0.00           O  
ATOM    625  CB  GLN A  41     -72.398  19.048  -3.994  1.00  0.00           C  
ATOM    626  HB2 GLN A  41     -72.940  18.219  -4.666  1.00  0.00           H  
ATOM    627  HB3 GLN A  41     -71.419  19.279  -4.648  1.00  0.00           H  
ATOM    628  CG  GLN A  41     -73.131  20.386  -4.059  1.00  0.00           C  
ATOM    629  HG2 GLN A  41     -72.807  20.641  -2.942  1.00  0.00           H  
ATOM    630  HG3 GLN A  41     -74.049  21.143  -3.873  1.00  0.00           H  
ATOM    631  CD  GLN A  41     -73.319  20.903  -5.474  1.00  0.00           C  
ATOM    632  NE2 GLN A  41     -73.700  22.155  -5.609  1.00  0.00           N  
ATOM    633 HE21 GLN A  41     -72.871  22.991  -5.406  1.00  0.00           H  
ATOM    634 HE22 GLN A  41     -74.391  22.556  -6.494  1.00  0.00           H  
ATOM    635  OE1 GLN A  41     -73.110  20.228  -6.466  1.00  0.00           O  
ATOM    636  N   PRO A  42     -69.687  19.446  -2.161  1.00  0.00           N  
ATOM    637  CA  PRO A  42     -68.708  20.454  -1.783  1.00  0.00           C  
ATOM    638  HA  PRO A  42     -68.645  20.537  -0.599  1.00  0.00           H  
ATOM    639  C   PRO A  42     -68.928  21.758  -2.562  1.00  0.00           C  
ATOM    640  O   PRO A  42     -69.180  21.704  -3.762  1.00  0.00           O  
ATOM    641  CB  PRO A  42     -67.343  19.827  -2.085  1.00  0.00           C  
ATOM    642  HB2 PRO A  42     -66.456  19.938  -1.283  1.00  0.00           H  
ATOM    643  HB3 PRO A  42     -66.749  20.293  -3.018  1.00  0.00           H  
ATOM    644  CG  PRO A  42     -67.625  18.330  -2.165  1.00  0.00           C  
ATOM    645  HG2 PRO A  42     -66.744  17.865  -2.837  1.00  0.00           H  
ATOM    646  HG3 PRO A  42     -67.485  17.584  -1.240  1.00  0.00           H  
ATOM    647  CD  PRO A  42     -69.050  18.265  -2.694  1.00  0.00           C  
ATOM    648  HD2 PRO A  42     -69.715  17.295  -2.571  1.00  0.00           H  
ATOM    649  HD3 PRO A  42     -68.806  18.281  -3.872  1.00  0.00           H  
ATOM    650  N   PRO A  43     -68.830  22.937  -1.939  1.00  0.00           N  
ATOM    651  CA  PRO A  43     -68.502  23.194  -0.532  1.00  0.00           C  
ATOM    652  HA  PRO A  43     -67.586  22.617  -0.030  1.00  0.00           H  
ATOM    653  C   PRO A  43     -69.698  23.116   0.429  1.00  0.00           C  
ATOM    654  O   PRO A  43     -69.517  23.223   1.637  1.00  0.00           O  
ATOM    655  CB  PRO A  43     -67.892  24.599  -0.561  1.00  0.00           C  
ATOM    656  HB2 PRO A  43     -67.873  25.163   0.498  1.00  0.00           H  
ATOM    657  HB3 PRO A  43     -66.708  24.674  -0.752  1.00  0.00           H  
ATOM    658  CG  PRO A  43     -68.687  25.298  -1.661  1.00  0.00           C  
ATOM    659  HG2 PRO A  43     -68.078  26.240  -2.084  1.00  0.00           H  
ATOM    660  HG3 PRO A  43     -69.578  25.904  -1.148  1.00  0.00           H  
ATOM    661  CD  PRO A  43     -68.915  24.184  -2.681  1.00  0.00           C  
ATOM    662  HD2 PRO A  43     -69.786  24.217  -3.499  1.00  0.00           H  
ATOM    663  HD3 PRO A  43     -67.908  24.074  -3.328  1.00  0.00           H  
ATOM    664  N   TYR A  44     -70.889  22.913  -0.082  1.00  0.00           N  
ATOM    665  H   TYR A  44     -71.191  22.959  -1.228  1.00  0.00           H  
ATOM    666  CA  TYR A  44     -72.130  22.894   0.694  1.00  0.00           C  
ATOM    667  HA  TYR A  44     -72.063  23.687   1.575  1.00  0.00           H  
ATOM    668  C   TYR A  44     -72.473  21.470   1.145  1.00  0.00           C  
ATOM    669  O   TYR A  44     -73.426  20.853   0.670  1.00  0.00           O  
ATOM    670  CB  TYR A  44     -73.249  23.550  -0.118  1.00  0.00           C  
ATOM    671  HB2 TYR A  44     -74.274  24.069   0.233  1.00  0.00           H  
ATOM    672  HB3 TYR A  44     -73.794  22.588  -0.580  1.00  0.00           H  
ATOM    673  CG  TYR A  44     -72.891  24.904  -0.674  1.00  0.00           C  
ATOM    674  CD1 TYR A  44     -72.681  26.003   0.183  1.00  0.00           C  
ATOM    675  HD1 TYR A  44     -72.470  26.061   1.347  1.00  0.00           H  
ATOM    676  CD2 TYR A  44     -72.723  25.070  -2.063  1.00  0.00           C  
ATOM    677  HD2 TYR A  44     -72.798  24.246  -2.913  1.00  0.00           H  
ATOM    678  CE1 TYR A  44     -72.319  27.252  -0.333  1.00  0.00           C  
ATOM    679  HE1 TYR A  44     -71.872  28.030   0.449  1.00  0.00           H  
ATOM    680  CE2 TYR A  44     -72.361  26.314  -2.592  1.00  0.00           C  
ATOM    681  HE2 TYR A  44     -71.911  26.344  -3.692  1.00  0.00           H  
ATOM    682  CZ  TYR A  44     -72.159  27.406  -1.722  1.00  0.00           C  
ATOM    683  OH  TYR A  44     -71.802  28.629  -2.237  1.00  0.00           O  
ATOM    684  HH  TYR A  44     -71.082  29.136  -1.427  1.00  0.00           H  
ATOM    685  N   ASN A  45     -71.658  20.950   2.039  1.00  0.00           N  
ATOM    686  H   ASN A  45     -70.556  21.330   2.247  1.00  0.00           H  
ATOM    687  CA  ASN A  45     -71.739  19.562   2.488  1.00  0.00           C  
ATOM    688  HA  ASN A  45     -72.866  19.272   2.268  1.00  0.00           H  
ATOM    689  C   ASN A  45     -71.719  19.402   4.014  1.00  0.00           C  
ATOM    690  O   ASN A  45     -71.368  18.341   4.529  1.00  0.00           O  
ATOM    691  CB  ASN A  45     -70.646  18.754   1.781  1.00  0.00           C  
ATOM    692  HB2 ASN A  45     -70.709  17.568   1.891  1.00  0.00           H  
ATOM    693  HB3 ASN A  45     -70.620  18.977   0.611  1.00  0.00           H  
ATOM    694  CG  ASN A  45     -69.230  19.123   2.193  1.00  0.00           C  
ATOM    695  ND2 ASN A  45     -68.292  18.269   1.847  1.00  0.00           N  
ATOM    696 HD21 ASN A  45     -67.365  18.289   2.593  1.00  0.00           H  
ATOM    697 HD22 ASN A  45     -67.905  17.464   1.059  1.00  0.00           H  
ATOM    698  OD1 ASN A  45     -68.926  20.139   2.784  1.00  0.00           O  
ATOM    699  N   THR A  46     -72.077  20.455   4.720  1.00  0.00           N  
ATOM    700  H   THR A  46     -71.924  21.606   4.558  1.00  0.00           H  
ATOM    701  CA  THR A  46     -72.253  20.458   6.174  1.00  0.00           C  
ATOM    702  HA  THR A  46     -72.355  19.334   6.547  1.00  0.00           H  
ATOM    703  C   THR A  46     -73.544  21.192   6.520  1.00  0.00           C  
ATOM    704  O   THR A  46     -74.005  22.027   5.741  1.00  0.00           O  
ATOM    705  CB  THR A  46     -71.069  21.115   6.901  1.00  0.00           C  
ATOM    706  HB  THR A  46     -71.221  20.901   8.058  1.00  0.00           H  
ATOM    707  CG2 THR A  46     -69.720  20.485   6.565  1.00  0.00           C  
ATOM    708 HG21 THR A  46     -69.349  19.459   7.049  1.00  0.00           H  
ATOM    709 HG22 THR A  46     -69.263  20.643   5.466  1.00  0.00           H  
ATOM    710 HG23 THR A  46     -68.799  21.090   7.075  1.00  0.00           H  
ATOM    711  OG1 THR A  46     -70.980  22.488   6.594  1.00  0.00           O  
ATOM    712  HG1 THR A  46     -70.071  22.910   7.257  1.00  0.00           H  
ATOM    713  N   ALA A  47     -74.113  20.914   7.690  1.00  0.00           N  
ATOM    714  H   ALA A  47     -73.617  19.977   8.224  1.00  0.00           H  
ATOM    715  CA  ALA A  47     -75.304  21.634   8.128  1.00  0.00           C  
ATOM    716  HA  ALA A  47     -76.047  21.439   7.220  1.00  0.00           H  
ATOM    717  C   ALA A  47     -75.054  23.150   8.193  1.00  0.00           C  
ATOM    718  O   ALA A  47     -75.881  23.916   7.708  1.00  0.00           O  
ATOM    719  CB  ALA A  47     -75.765  21.072   9.475  1.00  0.00           C  
ATOM    720  HB1 ALA A  47     -75.962  22.042  10.149  1.00  0.00           H  
ATOM    721  HB2 ALA A  47     -76.758  20.421   9.570  1.00  0.00           H  
ATOM    722  HB3 ALA A  47     -74.992  20.302   9.971  1.00  0.00           H  
ATOM    723  N   ASP A  48     -73.891  23.579   8.680  1.00  0.00           N  
ATOM    724  H   ASP A  48     -73.018  22.947   9.151  1.00  0.00           H  
ATOM    725  CA  ASP A  48     -73.523  24.995   8.746  1.00  0.00           C  
ATOM    726  HA  ASP A  48     -74.215  25.810   9.266  1.00  0.00           H  
ATOM    727  C   ASP A  48     -73.398  25.643   7.362  1.00  0.00           C  
ATOM    728  O   ASP A  48     -73.922  26.734   7.139  1.00  0.00           O  
ATOM    729  CB  ASP A  48     -72.190  25.165   9.491  1.00  0.00           C  
ATOM    730  HB2 ASP A  48     -71.168  24.553   9.384  1.00  0.00           H  
ATOM    731  HB3 ASP A  48     -71.742  26.267   9.325  1.00  0.00           H  
ATOM    732  CG  ASP A  48     -72.325  25.256  11.011  1.00  0.00           C  
ATOM    733  OD1 ASP A  48     -73.414  25.617  11.498  1.00  0.00           O  
ATOM    734  OD2 ASP A  48     -71.306  24.980  11.679  1.00  0.00           O  
ATOM    735  N   SER A  49     -72.729  24.987   6.431  1.00  0.00           N  
ATOM    736  H   SER A  49     -71.903  24.280   6.894  1.00  0.00           H  
ATOM    737  CA  SER A  49     -72.538  25.557   5.093  1.00  0.00           C  
ATOM    738  HA  SER A  49     -72.078  26.655   5.184  1.00  0.00           H  
ATOM    739  C   SER A  49     -73.850  25.661   4.318  1.00  0.00           C  
ATOM    740  O   SER A  49     -74.094  26.670   3.659  1.00  0.00           O  
ATOM    741  CB  SER A  49     -71.488  24.775   4.300  1.00  0.00           C  
ATOM    742  HB2 SER A  49     -71.055  25.384   3.360  1.00  0.00           H  
ATOM    743  HB3 SER A  49     -70.463  24.881   4.923  1.00  0.00           H  
ATOM    744  OG  SER A  49     -71.871  23.440   4.053  1.00  0.00           O  
ATOM    745  HG  SER A  49     -70.842  22.924   3.767  1.00  0.00           H  
ATOM    746  N   ILE A  50     -74.714  24.664   4.458  1.00  0.00           N  
ATOM    747  H   ILE A  50     -74.414  23.885   5.290  1.00  0.00           H  
ATOM    748  CA  ILE A  50     -76.038  24.676   3.836  1.00  0.00           C  
ATOM    749  HA  ILE A  50     -75.783  24.960   2.709  1.00  0.00           H  
ATOM    750  C   ILE A  50     -76.943  25.709   4.515  1.00  0.00           C  
ATOM    751  O   ILE A  50     -77.646  26.451   3.833  1.00  0.00           O  
ATOM    752  CB  ILE A  50     -76.652  23.262   3.857  1.00  0.00           C  
ATOM    753  HB  ILE A  50     -76.659  22.907   4.990  1.00  0.00           H  
ATOM    754  CG1 ILE A  50     -75.802  22.274   3.020  1.00  0.00           C  
ATOM    755 HG12 ILE A  50     -74.642  22.357   3.291  1.00  0.00           H  
ATOM    756 HG13 ILE A  50     -75.824  22.461   1.840  1.00  0.00           H  
ATOM    757  CG2 ILE A  50     -78.086  23.288   3.311  1.00  0.00           C  
ATOM    758 HG21 ILE A  50     -78.094  24.236   2.579  1.00  0.00           H  
ATOM    759 HG22 ILE A  50     -78.788  23.224   4.269  1.00  0.00           H  
ATOM    760 HG23 ILE A  50     -78.479  22.530   2.468  1.00  0.00           H  
ATOM    761  CD1 ILE A  50     -76.171  20.801   3.234  1.00  0.00           C  
ATOM    762 HD11 ILE A  50     -75.144  20.204   3.395  1.00  0.00           H  
ATOM    763 HD12 ILE A  50     -76.632  20.258   2.276  1.00  0.00           H  
ATOM    764 HD13 ILE A  50     -76.865  20.614   4.192  1.00  0.00           H  
ATOM    765  N   ALA A  51     -76.892  25.796   5.845  1.00  0.00           N  
ATOM    766  H   ALA A  51     -75.886  25.350   6.268  1.00  0.00           H  
ATOM    767  CA  ALA A  51     -77.662  26.775   6.605  1.00  0.00           C  
ATOM    768  HA  ALA A  51     -78.806  26.741   6.309  1.00  0.00           H  
ATOM    769  C   ALA A  51     -77.306  28.208   6.211  1.00  0.00           C  
ATOM    770  O   ALA A  51     -78.194  29.034   6.004  1.00  0.00           O  
ATOM    771  CB  ALA A  51     -77.407  26.550   8.096  1.00  0.00           C  
ATOM    772  HB1 ALA A  51     -76.820  27.494   8.574  1.00  0.00           H  
ATOM    773  HB2 ALA A  51     -76.813  25.637   8.574  1.00  0.00           H  
ATOM    774  HB3 ALA A  51     -78.411  26.771   8.707  1.00  0.00           H  
ATOM    775  N   LYS A  52     -76.021  28.475   6.048  1.00  0.00           N  
ATOM    776  H   LYS A  52     -75.311  27.854   6.753  1.00  0.00           H  
ATOM    777  CA  LYS A  52     -75.540  29.788   5.618  1.00  0.00           C  
ATOM    778  HA  LYS A  52     -76.217  30.428   6.365  1.00  0.00           H  
ATOM    779  C   LYS A  52     -75.960  30.105   4.179  1.00  0.00           C  
ATOM    780  O   LYS A  52     -76.357  31.230   3.904  1.00  0.00           O  
ATOM    781  CB  LYS A  52     -74.021  29.846   5.815  1.00  0.00           C  
ATOM    782  HB2 LYS A  52     -73.709  29.723   6.966  1.00  0.00           H  
ATOM    783  HB3 LYS A  52     -73.422  29.184   5.025  1.00  0.00           H  
ATOM    784  CG  LYS A  52     -73.503  31.287   5.730  1.00  0.00           C  
ATOM    785  HG2 LYS A  52     -73.625  32.014   4.773  1.00  0.00           H  
ATOM    786  HG3 LYS A  52     -74.288  31.784   6.503  1.00  0.00           H  
ATOM    787  CD  LYS A  52     -71.993  31.343   5.985  1.00  0.00           C  
ATOM    788  HD2 LYS A  52     -71.908  30.934   7.113  1.00  0.00           H  
ATOM    789  HD3 LYS A  52     -71.284  30.724   5.244  1.00  0.00           H  
ATOM    790  CE  LYS A  52     -71.538  32.807   5.946  1.00  0.00           C  
ATOM    791  HE2 LYS A  52     -72.081  33.393   6.840  1.00  0.00           H  
ATOM    792  HE3 LYS A  52     -71.673  33.406   4.918  1.00  0.00           H  
ATOM    793  NZ  LYS A  52     -70.074  32.950   6.096  1.00  0.00           N  
ATOM    794  HZ1 LYS A  52     -69.439  32.685   5.111  1.00  0.00           H  
ATOM    795  HZ2 LYS A  52     -69.445  32.427   6.977  1.00  0.00           H  
ATOM    796  HZ3 LYS A  52     -69.770  34.097   6.303  1.00  0.00           H  
ATOM    797  N   LEU A  53     -75.909  29.125   3.293  1.00  0.00           N  
ATOM    798  H   LEU A  53     -74.886  28.538   3.418  1.00  0.00           H  
ATOM    799  CA  LEU A  53     -76.329  29.295   1.904  1.00  0.00           C  
ATOM    800  HA  LEU A  53     -75.679  30.266   1.662  1.00  0.00           H  
ATOM    801  C   LEU A  53     -77.825  29.607   1.792  1.00  0.00           C  
ATOM    802  O   LEU A  53     -78.215  30.489   1.031  1.00  0.00           O  
ATOM    803  CB  LEU A  53     -75.967  28.021   1.119  1.00  0.00           C  
ATOM    804  HB2 LEU A  53     -76.505  27.116   1.680  1.00  0.00           H  
ATOM    805  HB3 LEU A  53     -74.797  27.777   1.203  1.00  0.00           H  
ATOM    806  CG  LEU A  53     -76.285  28.117  -0.387  1.00  0.00           C  
ATOM    807  HG  LEU A  53     -77.403  28.408  -0.671  1.00  0.00           H  
ATOM    808  CD1 LEU A  53     -75.350  29.092  -1.099  1.00  0.00           C  
ATOM    809 HD11 LEU A  53     -74.166  29.006  -0.936  1.00  0.00           H  
ATOM    810 HD12 LEU A  53     -75.438  30.186  -0.610  1.00  0.00           H  
ATOM    811 HD13 LEU A  53     -75.646  29.274  -2.240  1.00  0.00           H  
ATOM    812  CD2 LEU A  53     -76.155  26.752  -1.047  1.00  0.00           C  
ATOM    813 HD21 LEU A  53     -75.073  26.566  -1.533  1.00  0.00           H  
ATOM    814 HD22 LEU A  53     -76.466  25.877  -0.294  1.00  0.00           H  
ATOM    815 HD23 LEU A  53     -76.858  26.603  -2.005  1.00  0.00           H  
ATOM    816  N   LEU A  54     -78.646  28.888   2.539  1.00  0.00           N  
ATOM    817  H   LEU A  54     -78.348  28.548   3.631  1.00  0.00           H  
ATOM    818  CA  LEU A  54     -80.104  28.949   2.405  1.00  0.00           C  
ATOM    819  HA  LEU A  54     -80.398  29.663   1.506  1.00  0.00           H  
ATOM    820  C   LEU A  54     -80.783  29.873   3.427  1.00  0.00           C  
ATOM    821  O   LEU A  54     -82.002  29.989   3.420  1.00  0.00           O  
ATOM    822  CB  LEU A  54     -80.670  27.519   2.447  1.00  0.00           C  
ATOM    823  HB2 LEU A  54     -81.865  27.548   2.545  1.00  0.00           H  
ATOM    824  HB3 LEU A  54     -80.148  27.058   3.415  1.00  0.00           H  
ATOM    825  CG  LEU A  54     -80.130  26.573   1.355  1.00  0.00           C  
ATOM    826  HG  LEU A  54     -78.945  26.483   1.400  1.00  0.00           H  
ATOM    827  CD1 LEU A  54     -80.775  25.205   1.502  1.00  0.00           C  
ATOM    828 HD11 LEU A  54     -81.629  24.858   0.726  1.00  0.00           H  
ATOM    829 HD12 LEU A  54     -79.903  24.495   1.090  1.00  0.00           H  
ATOM    830 HD13 LEU A  54     -81.478  25.191   2.464  1.00  0.00           H  
ATOM    831  CD2 LEU A  54     -80.433  27.061  -0.060  1.00  0.00           C  
ATOM    832 HD21 LEU A  54     -80.266  28.237  -0.155  1.00  0.00           H  
ATOM    833 HD22 LEU A  54     -81.516  26.774  -0.470  1.00  0.00           H  
ATOM    834 HD23 LEU A  54     -79.633  26.521  -0.773  1.00  0.00           H  
ATOM    835  N   ASN A  55     -80.002  30.534   4.280  1.00  0.00           N  
ATOM    836  H   ASN A  55     -78.890  30.934   4.161  1.00  0.00           H  
ATOM    837  CA  ASN A  55     -80.496  31.393   5.357  1.00  0.00           C  
ATOM    838  HA  ASN A  55     -79.663  31.760   6.130  1.00  0.00           H  
ATOM    839  C   ASN A  55     -81.497  30.677   6.282  1.00  0.00           C  
ATOM    840  O   ASN A  55     -82.618  31.137   6.514  1.00  0.00           O  
ATOM    841  CB  ASN A  55     -81.009  32.711   4.756  1.00  0.00           C  
ATOM    842  HB2 ASN A  55     -81.146  32.290   3.645  1.00  0.00           H  
ATOM    843  HB3 ASN A  55     -80.190  33.550   4.483  1.00  0.00           H  
ATOM    844  CG  ASN A  55     -81.301  33.760   5.818  1.00  0.00           C  
ATOM    845  ND2 ASN A  55     -82.264  34.617   5.569  1.00  0.00           N  
ATOM    846 HD21 ASN A  55     -82.269  35.420   6.459  1.00  0.00           H  
ATOM    847 HD22 ASN A  55     -83.202  35.113   5.028  1.00  0.00           H  
ATOM    848  OD1 ASN A  55     -80.664  33.832   6.854  1.00  0.00           O  
ATOM    849  N   VAL A  56     -81.078  29.522   6.783  1.00  0.00           N  
ATOM    850  H   VAL A  56     -79.991  29.739   7.215  1.00  0.00           H  
ATOM    851  CA  VAL A  56     -81.878  28.668   7.669  1.00  0.00           C  
ATOM    852  HA  VAL A  56     -82.612  29.428   8.228  1.00  0.00           H  
ATOM    853  C   VAL A  56     -81.063  28.263   8.900  1.00  0.00           C  
ATOM    854  O   VAL A  56     -79.860  28.505   8.981  1.00  0.00           O  
ATOM    855  CB  VAL A  56     -82.423  27.439   6.921  1.00  0.00           C  
ATOM    856  HB  VAL A  56     -83.104  26.820   7.681  1.00  0.00           H  
ATOM    857  CG1 VAL A  56     -83.422  27.833   5.827  1.00  0.00           C  
ATOM    858 HG11 VAL A  56     -83.367  28.990   5.523  1.00  0.00           H  
ATOM    859 HG12 VAL A  56     -83.501  27.243   4.791  1.00  0.00           H  
ATOM    860 HG13 VAL A  56     -84.501  27.859   6.347  1.00  0.00           H  
ATOM    861  CG2 VAL A  56     -81.314  26.605   6.290  1.00  0.00           C  
ATOM    862 HG21 VAL A  56     -80.915  27.281   5.396  1.00  0.00           H  
ATOM    863 HG22 VAL A  56     -80.691  26.360   7.286  1.00  0.00           H  
ATOM    864 HG23 VAL A  56     -81.694  25.533   5.967  1.00  0.00           H  
ATOM    865  N   SER A  57     -81.714  27.647   9.868  1.00  0.00           N  
ATOM    866  H   SER A  57     -82.861  27.925  10.016  1.00  0.00           H  
ATOM    867  CA  SER A  57     -81.048  27.221  11.101  1.00  0.00           C  
ATOM    868  HA  SER A  57     -80.444  28.189  11.454  1.00  0.00           H  
ATOM    869  C   SER A  57     -80.209  25.957  10.889  1.00  0.00           C  
ATOM    870  O   SER A  57     -80.742  24.888  10.596  1.00  0.00           O  
ATOM    871  CB  SER A  57     -82.097  27.005  12.193  1.00  0.00           C  
ATOM    872  HB2 SER A  57     -82.440  28.140  12.427  1.00  0.00           H  
ATOM    873  HB3 SER A  57     -83.229  26.642  12.344  1.00  0.00           H  
ATOM    874  OG  SER A  57     -81.493  26.523  13.373  1.00  0.00           O  
ATOM    875  HG  SER A  57     -81.477  27.453  14.141  1.00  0.00           H  
ATOM    876  N   ALA A  58     -78.903  26.052  11.132  1.00  0.00           N  
ATOM    877  H   ALA A  58     -78.489  27.070  11.589  1.00  0.00           H  
ATOM    878  CA  ALA A  58     -78.010  24.892  11.105  1.00  0.00           C  
ATOM    879  HA  ALA A  58     -77.975  24.275  10.095  1.00  0.00           H  
ATOM    880  C   ALA A  58     -78.414  23.821  12.128  1.00  0.00           C  
ATOM    881  O   ALA A  58     -78.341  22.626  11.846  1.00  0.00           O  
ATOM    882  CB  ALA A  58     -76.577  25.373  11.361  1.00  0.00           C  
ATOM    883  HB1 ALA A  58     -76.410  25.748  12.497  1.00  0.00           H  
ATOM    884  HB2 ALA A  58     -75.800  24.468  11.323  1.00  0.00           H  
ATOM    885  HB3 ALA A  58     -76.176  26.405  10.897  1.00  0.00           H  
ATOM    886  N   ALA A  59     -78.890  24.244  13.288  1.00  0.00           N  
ATOM    887  H   ALA A  59     -78.567  25.306  13.718  1.00  0.00           H  
ATOM    888  CA  ALA A  59     -79.351  23.337  14.333  1.00  0.00           C  
ATOM    889  HA  ALA A  59     -78.469  22.598  14.638  1.00  0.00           H  
ATOM    890  C   ALA A  59     -80.590  22.536  13.901  1.00  0.00           C  
ATOM    891  O   ALA A  59     -80.685  21.342  14.184  1.00  0.00           O  
ATOM    892  CB  ALA A  59     -79.625  24.161  15.595  1.00  0.00           C  
ATOM    893  HB1 ALA A  59     -78.734  24.089  16.403  1.00  0.00           H  
ATOM    894  HB2 ALA A  59     -80.545  23.792  16.277  1.00  0.00           H  
ATOM    895  HB3 ALA A  59     -79.792  25.351  15.670  1.00  0.00           H  
ATOM    896  N   GLU A  60     -81.508  23.160  13.174  1.00  0.00           N  
ATOM    897  H   GLU A  60     -81.478  24.328  13.365  1.00  0.00           H  
ATOM    898  CA  GLU A  60     -82.671  22.453  12.640  1.00  0.00           C  
ATOM    899  HA  GLU A  60     -83.278  21.935  13.526  1.00  0.00           H  
ATOM    900  C   GLU A  60     -82.282  21.464  11.535  1.00  0.00           C  
ATOM    901  O   GLU A  60     -82.767  20.335  11.538  1.00  0.00           O  
ATOM    902  CB  GLU A  60     -83.729  23.436  12.130  1.00  0.00           C  
ATOM    903  HB2 GLU A  60     -84.302  22.707  11.384  1.00  0.00           H  
ATOM    904  HB3 GLU A  60     -83.254  24.327  11.491  1.00  0.00           H  
ATOM    905  CG  GLU A  60     -84.487  24.144  13.265  1.00  0.00           C  
ATOM    906  HG2 GLU A  60     -85.036  23.556  14.160  1.00  0.00           H  
ATOM    907  HG3 GLU A  60     -83.963  24.913  14.027  1.00  0.00           H  
ATOM    908  CD  GLU A  60     -85.710  24.898  12.721  1.00  0.00           C  
ATOM    909  OE1 GLU A  60     -86.818  24.710  13.275  1.00  0.00           O  
ATOM    910  OE2 GLU A  60     -85.573  25.610  11.704  1.00  0.00           O  
ATOM    911  N   ILE A  61     -81.355  21.841  10.652  1.00  0.00           N  
ATOM    912  H   ILE A  61     -80.825  22.878  10.832  1.00  0.00           H  
ATOM    913  CA  ILE A  61     -80.822  20.918   9.636  1.00  0.00           C  
ATOM    914  HA  ILE A  61     -81.773  20.407   9.137  1.00  0.00           H  
ATOM    915  C   ILE A  61     -80.153  19.721  10.307  1.00  0.00           C  
ATOM    916  O   ILE A  61     -80.400  18.578   9.926  1.00  0.00           O  
ATOM    917  CB  ILE A  61     -79.828  21.626   8.690  1.00  0.00           C  
ATOM    918  HB  ILE A  61     -78.968  22.102   9.355  1.00  0.00           H  
ATOM    919  CG1 ILE A  61     -80.529  22.753   7.902  1.00  0.00           C  
ATOM    920 HG12 ILE A  61     -81.563  22.280   7.535  1.00  0.00           H  
ATOM    921 HG13 ILE A  61     -81.014  23.636   8.551  1.00  0.00           H  
ATOM    922  CG2 ILE A  61     -79.194  20.620   7.709  1.00  0.00           C  
ATOM    923 HG21 ILE A  61     -78.092  21.008   7.448  1.00  0.00           H  
ATOM    924 HG22 ILE A  61     -78.827  19.602   8.217  1.00  0.00           H  
ATOM    925 HG23 ILE A  61     -79.733  20.496   6.654  1.00  0.00           H  
ATOM    926  CD1 ILE A  61     -79.572  23.585   7.044  1.00  0.00           C  
ATOM    927 HD11 ILE A  61     -78.844  22.814   6.499  1.00  0.00           H  
ATOM    928 HD12 ILE A  61     -78.878  24.205   7.796  1.00  0.00           H  
ATOM    929 HD13 ILE A  61     -79.722  24.337   6.129  1.00  0.00           H  
ATOM    930  N   GLN A  62     -79.339  19.980  11.319  1.00  0.00           N  
ATOM    931  H   GLN A  62     -79.223  21.066  11.754  1.00  0.00           H  
ATOM    932  CA  GLN A  62     -78.659  18.931  12.070  1.00  0.00           C  
ATOM    933  HA  GLN A  62     -77.968  18.440  11.246  1.00  0.00           H  
ATOM    934  C   GLN A  62     -79.660  17.965  12.714  1.00  0.00           C  
ATOM    935  O   GLN A  62     -79.497  16.750  12.603  1.00  0.00           O  
ATOM    936  CB  GLN A  62     -77.754  19.593  13.118  1.00  0.00           C  
ATOM    937  HB2 GLN A  62     -76.968  20.385  12.692  1.00  0.00           H  
ATOM    938  HB3 GLN A  62     -78.276  20.113  14.058  1.00  0.00           H  
ATOM    939  CG  GLN A  62     -76.898  18.558  13.851  1.00  0.00           C  
ATOM    940  HG2 GLN A  62     -77.577  17.769  14.440  1.00  0.00           H  
ATOM    941  HG3 GLN A  62     -75.942  18.361  13.172  1.00  0.00           H  
ATOM    942  CD  GLN A  62     -76.121  19.125  15.031  1.00  0.00           C  
ATOM    943  NE2 GLN A  62     -75.547  18.265  15.841  1.00  0.00           N  
ATOM    944 HE21 GLN A  62     -74.890  17.295  15.799  1.00  0.00           H  
ATOM    945 HE22 GLN A  62     -75.965  18.418  16.951  1.00  0.00           H  
ATOM    946  OE1 GLN A  62     -76.026  20.316  15.273  1.00  0.00           O  
ATOM    947  N   SER A  63     -80.699  18.501  13.330  1.00  0.00           N  
ATOM    948  H   SER A  63     -80.399  19.481  13.921  1.00  0.00           H  
ATOM    949  CA  SER A  63     -81.742  17.717  13.991  1.00  0.00           C  
ATOM    950  HA  SER A  63     -81.307  17.030  14.867  1.00  0.00           H  
ATOM    951  C   SER A  63     -82.536  16.854  13.006  1.00  0.00           C  
ATOM    952  O   SER A  63     -82.647  15.645  13.200  1.00  0.00           O  
ATOM    953  CB  SER A  63     -82.664  18.674  14.755  1.00  0.00           C  
ATOM    954  HB2 SER A  63     -83.129  19.625  14.186  1.00  0.00           H  
ATOM    955  HB3 SER A  63     -82.136  19.195  15.702  1.00  0.00           H  
ATOM    956  OG  SER A  63     -83.740  17.976  15.349  1.00  0.00           O  
ATOM    957  HG  SER A  63     -83.651  18.096  16.527  1.00  0.00           H  
ATOM    958  N   ILE A  64     -83.044  17.454  11.932  1.00  0.00           N  
ATOM    959  H   ILE A  64     -82.512  18.476  11.692  1.00  0.00           H  
ATOM    960  CA  ILE A  64     -83.904  16.750  10.966  1.00  0.00           C  
ATOM    961  HA  ILE A  64     -84.706  16.101  11.568  1.00  0.00           H  
ATOM    962  C   ILE A  64     -83.141  15.660  10.211  1.00  0.00           C  
ATOM    963  O   ILE A  64     -83.684  14.588   9.944  1.00  0.00           O  
ATOM    964  CB  ILE A  64     -84.556  17.766  10.006  1.00  0.00           C  
ATOM    965  HB  ILE A  64     -83.761  18.512   9.538  1.00  0.00           H  
ATOM    966  CG1 ILE A  64     -85.565  18.632  10.793  1.00  0.00           C  
ATOM    967 HG12 ILE A  64     -86.516  18.030  11.241  1.00  0.00           H  
ATOM    968 HG13 ILE A  64     -85.203  18.906  11.907  1.00  0.00           H  
ATOM    969  CG2 ILE A  64     -85.263  17.080   8.826  1.00  0.00           C  
ATOM    970 HG21 ILE A  64     -85.806  17.897   8.155  1.00  0.00           H  
ATOM    971 HG22 ILE A  64     -84.540  16.346   8.222  1.00  0.00           H  
ATOM    972 HG23 ILE A  64     -86.144  16.459   9.349  1.00  0.00           H  
ATOM    973  CD1 ILE A  64     -86.114  19.818  10.008  1.00  0.00           C  
ATOM    974 HD11 ILE A  64     -87.284  19.800  10.265  1.00  0.00           H  
ATOM    975 HD12 ILE A  64     -85.931  19.830   8.834  1.00  0.00           H  
ATOM    976 HD13 ILE A  64     -85.679  20.699  10.693  1.00  0.00           H  
ATOM    977  N   ASN A  65     -81.870  15.911   9.898  1.00  0.00           N  
ATOM    978  H   ASN A  65     -81.247  16.728  10.478  1.00  0.00           H  
ATOM    979  CA  ASN A  65     -81.044  14.970   9.137  1.00  0.00           C  
ATOM    980  HA  ASN A  65     -81.666  14.245   8.429  1.00  0.00           H  
ATOM    981  C   ASN A  65     -80.206  14.030  10.017  1.00  0.00           C  
ATOM    982  O   ASN A  65     -79.385  13.284   9.482  1.00  0.00           O  
ATOM    983  CB  ASN A  65     -80.201  15.743   8.113  1.00  0.00           C  
ATOM    984  HB2 ASN A  65     -79.509  16.452   8.773  1.00  0.00           H  
ATOM    985  HB3 ASN A  65     -79.504  15.109   7.375  1.00  0.00           H  
ATOM    986  CG  ASN A  65     -81.071  16.468   7.103  1.00  0.00           C  
ATOM    987  ND2 ASN A  65     -81.361  17.725   7.350  1.00  0.00           N  
ATOM    988 HD21 ASN A  65     -82.397  18.074   7.805  1.00  0.00           H  
ATOM    989 HD22 ASN A  65     -80.325  18.284   7.461  1.00  0.00           H  
ATOM    990  OD1 ASN A  65     -81.508  15.918   6.109  1.00  0.00           O  
ATOM    991  N   ASN A  66     -80.411  14.040  11.336  1.00  0.00           N  
ATOM    992  H   ASN A  66     -81.116  14.650  12.066  1.00  0.00           H  
ATOM    993  CA  ASN A  66     -79.664  13.221  12.299  1.00  0.00           C  
ATOM    994  HA  ASN A  66     -79.726  13.474  13.465  1.00  0.00           H  
ATOM    995  C   ASN A  66     -78.140  13.329  12.138  1.00  0.00           C  
ATOM    996  O   ASN A  66     -77.418  12.329  12.149  1.00  0.00           O  
ATOM    997  CB  ASN A  66     -80.184  11.768  12.280  1.00  0.00           C  
ATOM    998  HB2 ASN A  66     -79.554  10.936  12.883  1.00  0.00           H  
ATOM    999  HB3 ASN A  66     -79.981  11.291  11.196  1.00  0.00           H  
ATOM   1000  CG  ASN A  66     -81.408  11.545  13.149  1.00  0.00           C  
ATOM   1001  ND2 ASN A  66     -82.134  10.474  12.905  1.00  0.00           N  
ATOM   1002 HD21 ASN A  66     -81.907   9.557  13.635  1.00  0.00           H  
ATOM   1003 HD22 ASN A  66     -83.068  10.215  12.214  1.00  0.00           H  
ATOM   1004  OD1 ASN A  66     -81.700  12.264  14.075  1.00  0.00           O  
ATOM   1005  N   LEU A  67     -77.645  14.549  11.984  1.00  0.00           N  
ATOM   1006  H   LEU A  67     -78.226  15.499  12.360  1.00  0.00           H  
ATOM   1007  CA  LEU A  67     -76.210  14.796  11.881  1.00  0.00           C  
ATOM   1008  HA  LEU A  67     -75.997  13.722  11.415  1.00  0.00           H  
ATOM   1009  C   LEU A  67     -75.596  14.933  13.281  1.00  0.00           C  
ATOM   1010  O   LEU A  67     -76.168  15.619  14.130  1.00  0.00           O  
ATOM   1011  CB  LEU A  67     -75.957  16.044  11.027  1.00  0.00           C  
ATOM   1012  HB2 LEU A  67     -74.774  16.201  11.092  1.00  0.00           H  
ATOM   1013  HB3 LEU A  67     -76.311  17.027  11.592  1.00  0.00           H  
ATOM   1014  CG  LEU A  67     -76.445  15.923   9.574  1.00  0.00           C  
ATOM   1015  HG  LEU A  67     -77.564  15.524   9.539  1.00  0.00           H  
ATOM   1016  CD1 LEU A  67     -76.353  17.284   8.885  1.00  0.00           C  
ATOM   1017 HD11 LEU A  67     -75.199  17.590   8.923  1.00  0.00           H  
ATOM   1018 HD12 LEU A  67     -77.046  17.267   7.907  1.00  0.00           H  
ATOM   1019 HD13 LEU A  67     -76.982  18.135   9.442  1.00  0.00           H  
ATOM   1020  CD2 LEU A  67     -75.613  14.922   8.773  1.00  0.00           C  
ATOM   1021 HD21 LEU A  67     -76.360  14.156   8.214  1.00  0.00           H  
ATOM   1022 HD22 LEU A  67     -74.970  14.078   9.366  1.00  0.00           H  
ATOM   1023 HD23 LEU A  67     -74.635  14.942   8.080  1.00  0.00           H  
ATOM   1024  N   PRO A  68     -74.416  14.337  13.518  1.00  0.00           N  
ATOM   1025  CA  PRO A  68     -73.752  14.424  14.822  1.00  0.00           C  
ATOM   1026  HA  PRO A  68     -74.487  13.927  15.622  1.00  0.00           H  
ATOM   1027  C   PRO A  68     -73.417  15.858  15.235  1.00  0.00           C  
ATOM   1028  O   PRO A  68     -73.606  16.242  16.390  1.00  0.00           O  
ATOM   1029  CB  PRO A  68     -72.481  13.577  14.693  1.00  0.00           C  
ATOM   1030  HB2 PRO A  68     -71.379  14.002  14.491  1.00  0.00           H  
ATOM   1031  HB3 PRO A  68     -72.254  13.149  15.797  1.00  0.00           H  
ATOM   1032  CG  PRO A  68     -72.752  12.652  13.518  1.00  0.00           C  
ATOM   1033  HG2 PRO A  68     -72.014  11.903  14.111  1.00  0.00           H  
ATOM   1034  HG3 PRO A  68     -72.946  11.654  12.868  1.00  0.00           H  
ATOM   1035  CD  PRO A  68     -73.699  13.442  12.631  1.00  0.00           C  
ATOM   1036  HD2 PRO A  68     -74.253  12.663  11.906  1.00  0.00           H  
ATOM   1037  HD3 PRO A  68     -72.969  14.065  11.927  1.00  0.00           H  
ATOM   1038  N   THR A  69     -72.911  16.636  14.290  1.00  0.00           N  
ATOM   1039  H   THR A  69     -72.706  16.193  13.217  1.00  0.00           H  
ATOM   1040  CA  THR A  69     -72.549  18.043  14.495  1.00  0.00           C  
ATOM   1041  HA  THR A  69     -72.952  18.594  15.473  1.00  0.00           H  
ATOM   1042  C   THR A  69     -72.914  18.868  13.265  1.00  0.00           C  
ATOM   1043  O   THR A  69     -73.001  18.338  12.158  1.00  0.00           O  
ATOM   1044  CB  THR A  69     -71.047  18.222  14.791  1.00  0.00           C  
ATOM   1045  HB  THR A  69     -70.732  19.314  15.161  1.00  0.00           H  
ATOM   1046  CG2 THR A  69     -70.540  17.403  15.977  1.00  0.00           C  
ATOM   1047 HG21 THR A  69     -69.369  17.570  16.220  1.00  0.00           H  
ATOM   1048 HG22 THR A  69     -70.959  17.760  17.048  1.00  0.00           H  
ATOM   1049 HG23 THR A  69     -70.513  16.207  16.075  1.00  0.00           H  
ATOM   1050  OG1 THR A  69     -70.271  17.875  13.680  1.00  0.00           O  
ATOM   1051  HG1 THR A  69     -69.131  18.112  13.989  1.00  0.00           H  
ATOM   1052  N   ALA A  70     -73.050  20.170  13.438  1.00  0.00           N  
ATOM   1053  H   ALA A  70     -72.784  20.604  14.514  1.00  0.00           H  
ATOM   1054  CA  ALA A  70     -73.313  21.093  12.336  1.00  0.00           C  
ATOM   1055  HA  ALA A  70     -74.398  20.731  12.018  1.00  0.00           H  
ATOM   1056  C   ALA A  70     -72.170  21.161  11.304  1.00  0.00           C  
ATOM   1057  O   ALA A  70     -72.388  21.518  10.148  1.00  0.00           O  
ATOM   1058  CB  ALA A  70     -73.606  22.467  12.944  1.00  0.00           C  
ATOM   1059  HB1 ALA A  70     -72.727  23.231  12.664  1.00  0.00           H  
ATOM   1060  HB2 ALA A  70     -73.547  22.679  14.132  1.00  0.00           H  
ATOM   1061  HB3 ALA A  70     -74.693  22.970  12.899  1.00  0.00           H  
ATOM   1062  N   THR A  71     -70.962  20.760  11.696  1.00  0.00           N  
ATOM   1063  H   THR A  71     -70.676  20.956  12.832  1.00  0.00           H  
ATOM   1064  CA  THR A  71     -69.775  20.710  10.830  1.00  0.00           C  
ATOM   1065  HA  THR A  71     -69.728  21.501   9.942  1.00  0.00           H  
ATOM   1066  C   THR A  71     -69.513  19.325  10.237  1.00  0.00           C  
ATOM   1067  O   THR A  71     -68.537  19.138   9.507  1.00  0.00           O  
ATOM   1068  CB  THR A  71     -68.539  21.199  11.589  1.00  0.00           C  
ATOM   1069  HB  THR A  71     -67.519  20.987  11.002  1.00  0.00           H  
ATOM   1070  CG2 THR A  71     -68.671  22.662  12.011  1.00  0.00           C  
ATOM   1071 HG21 THR A  71     -68.547  22.984  13.166  1.00  0.00           H  
ATOM   1072 HG22 THR A  71     -69.557  23.427  11.758  1.00  0.00           H  
ATOM   1073 HG23 THR A  71     -67.759  23.272  11.515  1.00  0.00           H  
ATOM   1074  OG1 THR A  71     -68.357  20.441  12.761  1.00  0.00           O  
ATOM   1075  HG1 THR A  71     -67.395  20.903  13.314  1.00  0.00           H  
ATOM   1076  N   THR A  72     -70.351  18.342  10.547  1.00  0.00           N  
ATOM   1077  H   THR A  72     -70.809  18.410  11.630  1.00  0.00           H  
ATOM   1078  CA  THR A  72     -70.204  16.987  10.005  1.00  0.00           C  
ATOM   1079  HA  THR A  72     -69.078  16.747  10.322  1.00  0.00           H  
ATOM   1080  C   THR A  72     -70.362  17.023   8.491  1.00  0.00           C  
ATOM   1081  O   THR A  72     -71.369  17.518   7.982  1.00  0.00           O  
ATOM   1082  CB  THR A  72     -71.212  16.017  10.627  1.00  0.00           C  
ATOM   1083  HB  THR A  72     -72.303  16.348  10.290  1.00  0.00           H  
ATOM   1084  CG2 THR A  72     -71.050  14.584  10.123  1.00  0.00           C  
ATOM   1085 HG21 THR A  72     -70.056  14.341   9.487  1.00  0.00           H  
ATOM   1086 HG22 THR A  72     -71.822  13.935   9.460  1.00  0.00           H  
ATOM   1087 HG23 THR A  72     -70.750  13.751  10.941  1.00  0.00           H  
ATOM   1088  OG1 THR A  72     -71.004  15.961  12.019  1.00  0.00           O  
ATOM   1089  HG1 THR A  72     -69.859  15.626  12.175  1.00  0.00           H  
ATOM   1090  N   ARG A  73     -69.381  16.485   7.787  1.00  0.00           N  
ATOM   1091  H   ARG A  73     -68.313  16.264   8.263  1.00  0.00           H  
ATOM   1092  CA  ARG A  73     -69.466  16.337   6.334  1.00  0.00           C  
ATOM   1093  HA  ARG A  73     -69.559  17.498   6.117  1.00  0.00           H  
ATOM   1094  C   ARG A  73     -70.540  15.328   5.971  1.00  0.00           C  
ATOM   1095  O   ARG A  73     -70.478  14.174   6.386  1.00  0.00           O  
ATOM   1096  CB  ARG A  73     -68.119  15.923   5.727  1.00  0.00           C  
ATOM   1097  HB2 ARG A  73     -67.791  15.081   6.526  1.00  0.00           H  
ATOM   1098  HB3 ARG A  73     -68.053  15.143   4.807  1.00  0.00           H  
ATOM   1099  CG  ARG A  73     -67.284  17.142   5.334  1.00  0.00           C  
ATOM   1100  HG2 ARG A  73     -67.864  17.979   4.717  1.00  0.00           H  
ATOM   1101  HG3 ARG A  73     -66.944  17.662   6.360  1.00  0.00           H  
ATOM   1102  CD  ARG A  73     -66.010  16.692   4.626  1.00  0.00           C  
ATOM   1103  HD2 ARG A  73     -66.085  15.875   3.752  1.00  0.00           H  
ATOM   1104  HD3 ARG A  73     -65.245  16.274   5.450  1.00  0.00           H  
ATOM   1105  NE  ARG A  73     -65.249  17.842   4.116  1.00  0.00           N  
ATOM   1106  HE  ARG A  73     -65.520  18.959   4.425  1.00  0.00           H  
ATOM   1107  CZ  ARG A  73     -64.074  17.792   3.512  1.00  0.00           C  
ATOM   1108  NH1 ARG A  73     -63.457  16.662   3.316  1.00  0.00           N  
ATOM   1109 HH11 ARG A  73     -62.595  16.610   2.488  1.00  0.00           H  
ATOM   1110 HH12 ARG A  73     -63.284  15.622   3.875  1.00  0.00           H  
ATOM   1111  NH2 ARG A  73     -63.503  18.885   3.099  1.00  0.00           N  
ATOM   1112 HH21 ARG A  73     -63.889  19.888   2.582  1.00  0.00           H  
ATOM   1113 HH22 ARG A  73     -62.371  19.092   3.419  1.00  0.00           H  
ATOM   1114  N   ILE A  74     -71.462  15.781   5.149  1.00  0.00           N  
ATOM   1115  H   ILE A  74     -70.838  16.649   4.626  1.00  0.00           H  
ATOM   1116  CA  ILE A  74     -72.500  14.947   4.561  1.00  0.00           C  
ATOM   1117  HA  ILE A  74     -72.689  14.218   5.485  1.00  0.00           H  
ATOM   1118  C   ILE A  74     -71.932  14.350   3.266  1.00  0.00           C  
ATOM   1119  O   ILE A  74     -71.302  15.082   2.490  1.00  0.00           O  
ATOM   1120  CB  ILE A  74     -73.780  15.778   4.336  1.00  0.00           C  
ATOM   1121  HB  ILE A  74     -73.338  16.775   3.880  1.00  0.00           H  
ATOM   1122  CG1 ILE A  74     -74.218  16.510   5.627  1.00  0.00           C  
ATOM   1123 HG12 ILE A  74     -73.224  16.758   6.244  1.00  0.00           H  
ATOM   1124 HG13 ILE A  74     -74.802  16.136   6.600  1.00  0.00           H  
ATOM   1125  CG2 ILE A  74     -74.907  14.867   3.835  1.00  0.00           C  
ATOM   1126 HG21 ILE A  74     -75.937  15.277   3.365  1.00  0.00           H  
ATOM   1127 HG22 ILE A  74     -74.600  14.070   3.004  1.00  0.00           H  
ATOM   1128 HG23 ILE A  74     -75.414  14.341   4.789  1.00  0.00           H  
ATOM   1129  CD1 ILE A  74     -75.330  17.535   5.408  1.00  0.00           C  
ATOM   1130 HD11 ILE A  74     -74.690  18.431   4.930  1.00  0.00           H  
ATOM   1131 HD12 ILE A  74     -75.815  18.296   6.201  1.00  0.00           H  
ATOM   1132 HD13 ILE A  74     -76.260  17.097   4.809  1.00  0.00           H  
ATOM   1133  N   PRO A  75     -72.112  13.058   3.016  1.00  0.00           N  
ATOM   1134  CA  PRO A  75     -71.676  12.435   1.772  1.00  0.00           C  
ATOM   1135  HA  PRO A  75     -70.486  12.408   1.866  1.00  0.00           H  
ATOM   1136  C   PRO A  75     -72.229  13.163   0.545  1.00  0.00           C  
ATOM   1137  O   PRO A  75     -73.364  13.639   0.534  1.00  0.00           O  
ATOM   1138  CB  PRO A  75     -72.164  10.986   1.833  1.00  0.00           C  
ATOM   1139  HB2 PRO A  75     -71.328  10.191   1.490  1.00  0.00           H  
ATOM   1140  HB3 PRO A  75     -72.982  10.616   1.041  1.00  0.00           H  
ATOM   1141  CG  PRO A  75     -72.280  10.710   3.325  1.00  0.00           C  
ATOM   1142  HG2 PRO A  75     -72.879   9.680   3.463  1.00  0.00           H  
ATOM   1143  HG3 PRO A  75     -71.204  10.388   3.758  1.00  0.00           H  
ATOM   1144  CD  PRO A  75     -72.680  12.067   3.902  1.00  0.00           C  
ATOM   1145  HD2 PRO A  75     -72.527  11.448   4.934  1.00  0.00           H  
ATOM   1146  HD3 PRO A  75     -73.670  12.501   4.417  1.00  0.00           H  
ATOM   1147  N   THR A  76     -71.433  13.245  -0.498  1.00  0.00           N  
ATOM   1148  H   THR A  76     -70.312  12.845  -0.463  1.00  0.00           H  
ATOM   1149  CA  THR A  76     -71.855  13.871  -1.755  1.00  0.00           C  
ATOM   1150  HA  THR A  76     -71.945  14.922  -1.205  1.00  0.00           H  
ATOM   1151  C   THR A  76     -73.033  13.111  -2.358  1.00  0.00           C  
ATOM   1152  O   THR A  76     -73.012  11.886  -2.417  1.00  0.00           O  
ATOM   1153  CB  THR A  76     -70.696  13.936  -2.755  1.00  0.00           C  
ATOM   1154  HB  THR A  76     -70.275  12.838  -2.974  1.00  0.00           H  
ATOM   1155  CG2 THR A  76     -71.008  14.814  -3.964  1.00  0.00           C  
ATOM   1156 HG21 THR A  76     -70.653  13.973  -4.750  1.00  0.00           H  
ATOM   1157 HG22 THR A  76     -70.742  15.569  -4.870  1.00  0.00           H  
ATOM   1158 HG23 THR A  76     -71.892  15.553  -3.647  1.00  0.00           H  
ATOM   1159  OG1 THR A  76     -69.554  14.489  -2.141  1.00  0.00           O  
ATOM   1160  HG1 THR A  76     -69.230  15.429  -2.806  1.00  0.00           H  
ATOM   1161  N   ARG A  77     -74.031  13.850  -2.833  1.00  0.00           N  
ATOM   1162  H   ARG A  77     -74.018  14.941  -3.312  1.00  0.00           H  
ATOM   1163  CA  ARG A  77     -75.313  13.345  -3.347  1.00  0.00           C  
ATOM   1164  HA  ARG A  77     -75.963  14.245  -3.778  1.00  0.00           H  
ATOM   1165  C   ARG A  77     -76.248  12.735  -2.295  1.00  0.00           C  
ATOM   1166  O   ARG A  77     -77.257  12.157  -2.681  1.00  0.00           O  
ATOM   1167  CB  ARG A  77     -75.133  12.392  -4.539  1.00  0.00           C  
ATOM   1168  HB2 ARG A  77     -76.165  11.979  -4.985  1.00  0.00           H  
ATOM   1169  HB3 ARG A  77     -74.609  11.363  -4.215  1.00  0.00           H  
ATOM   1170  CG  ARG A  77     -74.342  12.972  -5.715  1.00  0.00           C  
ATOM   1171  HG2 ARG A  77     -74.860  13.936  -6.204  1.00  0.00           H  
ATOM   1172  HG3 ARG A  77     -73.183  13.184  -5.527  1.00  0.00           H  
ATOM   1173  CD  ARG A  77     -74.324  11.933  -6.839  1.00  0.00           C  
ATOM   1174  HD2 ARG A  77     -73.567  11.029  -6.628  1.00  0.00           H  
ATOM   1175  HD3 ARG A  77     -75.442  11.637  -7.145  1.00  0.00           H  
ATOM   1176  NE  ARG A  77     -73.741  12.472  -8.080  1.00  0.00           N  
ATOM   1177  HE  ARG A  77     -72.996  13.399  -8.062  1.00  0.00           H  
ATOM   1178  CZ  ARG A  77     -73.685  11.841  -9.247  1.00  0.00           C  
ATOM   1179  NH1 ARG A  77     -74.110  10.612  -9.383  1.00  0.00           N  
ATOM   1180 HH11 ARG A  77     -74.054   9.941 -10.371  1.00  0.00           H  
ATOM   1181 HH12 ARG A  77     -74.503   9.782  -8.618  1.00  0.00           H  
ATOM   1182  NH2 ARG A  77     -73.205  12.446 -10.299  1.00  0.00           N  
ATOM   1183 HH21 ARG A  77     -72.459  11.934 -11.075  1.00  0.00           H  
ATOM   1184 HH22 ARG A  77     -73.364  13.597 -10.567  1.00  0.00           H  
ATOM   1185  N   GLU A  78     -75.992  12.891  -1.011  1.00  0.00           N  
ATOM   1186  H   GLU A  78     -74.858  12.984  -0.699  1.00  0.00           H  
ATOM   1187  CA  GLU A  78     -77.051  12.694  -0.019  1.00  0.00           C  
ATOM   1188  HA  GLU A  78     -77.488  11.669  -0.448  1.00  0.00           H  
ATOM   1189  C   GLU A  78     -78.058  13.843  -0.091  1.00  0.00           C  
ATOM   1190  O   GLU A  78     -77.691  15.011  -0.245  1.00  0.00           O  
ATOM   1191  CB  GLU A  78     -76.508  12.526   1.413  1.00  0.00           C  
ATOM   1192  HB2 GLU A  78     -77.232  12.892   2.312  1.00  0.00           H  
ATOM   1193  HB3 GLU A  78     -75.836  13.510   1.377  1.00  0.00           H  
ATOM   1194  CG  GLU A  78     -76.499  11.058   1.871  1.00  0.00           C  
ATOM   1195  HG2 GLU A  78     -77.396  10.290   1.678  1.00  0.00           H  
ATOM   1196  HG3 GLU A  78     -75.548  10.479   1.430  1.00  0.00           H  
ATOM   1197  CD  GLU A  78     -76.235  10.893   3.381  1.00  0.00           C  
ATOM   1198  OE1 GLU A  78     -76.677   9.882   3.981  1.00  0.00           O  
ATOM   1199  OE2 GLU A  78     -75.640  11.791   3.995  1.00  0.00           O  
ATOM   1200  N   LEU A  79     -79.330  13.495   0.029  1.00  0.00           N  
ATOM   1201  H   LEU A  79     -79.630  12.422   0.446  1.00  0.00           H  
ATOM   1202  CA  LEU A  79     -80.406  14.467   0.085  1.00  0.00           C  
ATOM   1203  HA  LEU A  79     -80.092  15.288  -0.715  1.00  0.00           H  
ATOM   1204  C   LEU A  79     -80.552  14.987   1.516  1.00  0.00           C  
ATOM   1205  O   LEU A  79     -80.770  14.214   2.447  1.00  0.00           O  
ATOM   1206  CB  LEU A  79     -81.699  13.814  -0.428  1.00  0.00           C  
ATOM   1207  HB2 LEU A  79     -81.831  12.937   0.378  1.00  0.00           H  
ATOM   1208  HB3 LEU A  79     -81.494  13.207  -1.440  1.00  0.00           H  
ATOM   1209  CG  LEU A  79     -82.826  14.830  -0.667  1.00  0.00           C  
ATOM   1210  HG  LEU A  79     -82.938  15.360   0.394  1.00  0.00           H  
ATOM   1211  CD1 LEU A  79     -82.554  15.685  -1.897  1.00  0.00           C  
ATOM   1212 HD11 LEU A  79     -82.034  16.694  -1.511  1.00  0.00           H  
ATOM   1213 HD12 LEU A  79     -83.417  15.966  -2.675  1.00  0.00           H  
ATOM   1214 HD13 LEU A  79     -81.731  15.244  -2.640  1.00  0.00           H  
ATOM   1215  CD2 LEU A  79     -84.143  14.103  -0.893  1.00  0.00           C  
ATOM   1216 HD21 LEU A  79     -83.908  13.039  -0.382  1.00  0.00           H  
ATOM   1217 HD22 LEU A  79     -84.871  14.805  -0.260  1.00  0.00           H  
ATOM   1218 HD23 LEU A  79     -84.794  13.480  -1.685  1.00  0.00           H  
ATOM   1219  N   VAL A  80     -80.468  16.290   1.664  1.00  0.00           N  
ATOM   1220  H   VAL A  80     -79.680  16.801   0.954  1.00  0.00           H  
ATOM   1221  CA  VAL A  80     -80.636  16.983   2.942  1.00  0.00           C  
ATOM   1222  HA  VAL A  80     -80.522  16.047   3.671  1.00  0.00           H  
ATOM   1223  C   VAL A  80     -82.004  17.646   2.965  1.00  0.00           C  
ATOM   1224  O   VAL A  80     -82.373  18.349   2.025  1.00  0.00           O  
ATOM   1225  CB  VAL A  80     -79.505  18.001   3.168  1.00  0.00           C  
ATOM   1226  HB  VAL A  80     -79.553  18.828   2.313  1.00  0.00           H  
ATOM   1227  CG1 VAL A  80     -79.582  18.622   4.563  1.00  0.00           C  
ATOM   1228 HG11 VAL A  80     -80.616  18.462   5.142  1.00  0.00           H  
ATOM   1229 HG12 VAL A  80     -78.785  18.213   5.359  1.00  0.00           H  
ATOM   1230 HG13 VAL A  80     -79.402  19.799   4.465  1.00  0.00           H  
ATOM   1231  CG2 VAL A  80     -78.129  17.344   3.033  1.00  0.00           C  
ATOM   1232 HG21 VAL A  80     -77.340  18.221   3.212  1.00  0.00           H  
ATOM   1233 HG22 VAL A  80     -77.721  17.034   1.952  1.00  0.00           H  
ATOM   1234 HG23 VAL A  80     -78.122  16.303   3.627  1.00  0.00           H  
ATOM   1235  N   VAL A  81     -82.747  17.430   4.037  1.00  0.00           N  
ATOM   1236  H   VAL A  81     -82.461  16.521   4.737  1.00  0.00           H  
ATOM   1237  CA  VAL A  81     -84.037  18.085   4.280  1.00  0.00           C  
ATOM   1238  HA  VAL A  81     -84.401  18.336   3.176  1.00  0.00           H  
ATOM   1239  C   VAL A  81     -83.818  19.309   5.158  1.00  0.00           C  
ATOM   1240  O   VAL A  81     -83.157  19.227   6.191  1.00  0.00           O  
ATOM   1241  CB  VAL A  81     -85.056  17.122   4.910  1.00  0.00           C  
ATOM   1242  HB  VAL A  81     -84.621  16.625   5.900  1.00  0.00           H  
ATOM   1243  CG1 VAL A  81     -86.409  17.808   5.112  1.00  0.00           C  
ATOM   1244 HG11 VAL A  81     -86.551  18.185   6.233  1.00  0.00           H  
ATOM   1245 HG12 VAL A  81     -86.621  18.745   4.393  1.00  0.00           H  
ATOM   1246 HG13 VAL A  81     -87.322  17.155   4.704  1.00  0.00           H  
ATOM   1247  CG2 VAL A  81     -85.284  15.902   4.018  1.00  0.00           C  
ATOM   1248 HG21 VAL A  81     -85.989  16.151   3.089  1.00  0.00           H  
ATOM   1249 HG22 VAL A  81     -84.321  15.412   3.484  1.00  0.00           H  
ATOM   1250 HG23 VAL A  81     -85.597  14.980   4.727  1.00  0.00           H  
ATOM   1251  N   ILE A  82     -84.376  20.426   4.738  1.00  0.00           N  
ATOM   1252  H   ILE A  82     -85.437  20.505   4.223  1.00  0.00           H  
ATOM   1253  CA  ILE A  82     -84.100  21.731   5.328  1.00  0.00           C  
ATOM   1254  HA  ILE A  82     -83.370  21.537   6.246  1.00  0.00           H  
ATOM   1255  C   ILE A  82     -85.425  22.439   5.610  1.00  0.00           C  
ATOM   1256  O   ILE A  82     -86.183  22.697   4.678  1.00  0.00           O  
ATOM   1257  CB  ILE A  82     -83.224  22.549   4.361  1.00  0.00           C  
ATOM   1258  HB  ILE A  82     -83.886  22.690   3.388  1.00  0.00           H  
ATOM   1259  CG1 ILE A  82     -81.872  21.851   4.087  1.00  0.00           C  
ATOM   1260 HG12 ILE A  82     -80.997  21.942   4.896  1.00  0.00           H  
ATOM   1261 HG13 ILE A  82     -82.011  20.665   4.109  1.00  0.00           H  
ATOM   1262  CG2 ILE A  82     -82.979  23.959   4.915  1.00  0.00           C  
ATOM   1263 HG21 ILE A  82     -82.155  23.724   5.741  1.00  0.00           H  
ATOM   1264 HG22 ILE A  82     -83.873  24.431   5.557  1.00  0.00           H  
ATOM   1265 HG23 ILE A  82     -83.031  24.786   4.050  1.00  0.00           H  
ATOM   1266  CD1 ILE A  82     -81.296  22.228   2.731  1.00  0.00           C  
ATOM   1267 HD11 ILE A  82     -80.509  21.332   2.672  1.00  0.00           H  
ATOM   1268 HD12 ILE A  82     -80.885  23.327   2.943  1.00  0.00           H  
ATOM   1269 HD13 ILE A  82     -82.167  22.273   1.911  1.00  0.00           H  
ATOM   1270  N   PRO A  83     -85.714  22.777   6.867  1.00  0.00           N  
ATOM   1271  CA  PRO A  83     -86.873  23.590   7.177  1.00  0.00           C  
ATOM   1272  HA  PRO A  83     -87.924  23.191   6.796  1.00  0.00           H  
ATOM   1273  C   PRO A  83     -86.609  25.050   6.804  1.00  0.00           C  
ATOM   1274  O   PRO A  83     -85.553  25.603   7.109  1.00  0.00           O  
ATOM   1275  CB  PRO A  83     -87.101  23.404   8.674  1.00  0.00           C  
ATOM   1276  HB2 PRO A  83     -87.617  24.424   9.038  1.00  0.00           H  
ATOM   1277  HB3 PRO A  83     -87.769  22.462   8.960  1.00  0.00           H  
ATOM   1278  CG  PRO A  83     -85.687  23.186   9.199  1.00  0.00           C  
ATOM   1279  HG2 PRO A  83     -85.933  23.264  10.363  1.00  0.00           H  
ATOM   1280  HG3 PRO A  83     -85.216  24.284   9.086  1.00  0.00           H  
ATOM   1281  CD  PRO A  83     -84.967  22.469   8.063  1.00  0.00           C  
ATOM   1282  HD2 PRO A  83     -83.847  22.827   8.250  1.00  0.00           H  
ATOM   1283  HD3 PRO A  83     -84.941  21.281   8.019  1.00  0.00           H  
ATOM   1284  N   ALA A  84     -87.585  25.675   6.173  1.00  0.00           N  
ATOM   1285  H   ALA A  84     -88.671  25.389   5.834  1.00  0.00           H  
ATOM   1286  CA  ALA A  84     -87.529  27.077   5.796  1.00  0.00           C  
ATOM   1287  HA  ALA A  84     -86.856  27.506   6.682  1.00  0.00           H  
ATOM   1288  C   ALA A  84     -88.857  27.761   6.109  1.00  0.00           C  
ATOM   1289  O   ALA A  84     -89.932  27.175   5.973  1.00  0.00           O  
ATOM   1290  CB  ALA A  84     -87.159  27.184   4.315  1.00  0.00           C  
ATOM   1291  HB1 ALA A  84     -88.056  27.125   3.526  1.00  0.00           H  
ATOM   1292  HB2 ALA A  84     -86.278  26.388   4.195  1.00  0.00           H  
ATOM   1293  HB3 ALA A  84     -86.760  28.309   4.233  1.00  0.00           H  
ATOM   1294  N   ASN A  85     -88.780  29.009   6.504  1.00  0.00           N  
ATOM   1295  H   ASN A  85     -87.791  29.572   6.846  1.00  0.00           H  
ATOM   1296  CA  ASN A  85     -89.986  29.794   6.709  1.00  0.00           C  
ATOM   1297  HA  ASN A  85     -90.545  28.978   7.371  1.00  0.00           H  
ATOM   1298  C   ASN A  85     -90.410  30.422   5.380  1.00  0.00           C  
ATOM   1299  O   ASN A  85     -89.661  31.193   4.787  1.00  0.00           O  
ATOM   1300  CB  ASN A  85     -89.741  30.810   7.838  1.00  0.00           C  
ATOM   1301  HB2 ASN A  85     -89.097  30.427   8.774  1.00  0.00           H  
ATOM   1302  HB3 ASN A  85     -89.326  31.886   7.520  1.00  0.00           H  
ATOM   1303  CG  ASN A  85     -91.014  31.135   8.597  1.00  0.00           C  
ATOM   1304  ND2 ASN A  85     -90.972  32.144   9.436  1.00  0.00           N  
ATOM   1305 HD21 ASN A  85     -91.480  33.209   9.276  1.00  0.00           H  
ATOM   1306 HD22 ASN A  85     -90.411  32.081  10.486  1.00  0.00           H  
ATOM   1307  OD1 ASN A  85     -92.038  30.487   8.491  1.00  0.00           O  
ATOM   1308  N   CYS A  86     -91.586  30.063   4.913  1.00  0.00           N  
ATOM   1309  H   CYS A  86     -92.201  29.451   5.701  1.00  0.00           H  
ATOM   1310  CA  CYS A  86     -92.113  30.548   3.647  1.00  0.00           C  
ATOM   1311  HA  CYS A  86     -91.222  30.819   2.909  1.00  0.00           H  
ATOM   1312  C   CYS A  86     -93.076  31.696   3.915  1.00  0.00           C  
ATOM   1313  O   CYS A  86     -93.986  31.555   4.731  1.00  0.00           O  
ATOM   1314  CB  CYS A  86     -92.797  29.388   2.923  1.00  0.00           C  
ATOM   1315  HB2 CYS A  86     -92.174  28.386   2.905  1.00  0.00           H  
ATOM   1316  HB3 CYS A  86     -93.954  29.239   3.169  1.00  0.00           H  
ATOM   1317  SG  CYS A  86     -93.079  29.743   1.176  1.00  0.00           S  
ATOM   1318  N   SER A  87     -92.893  32.813   3.235  1.00  0.00           N  
ATOM   1319  H   SER A  87     -91.778  33.196   3.110  1.00  0.00           H  
ATOM   1320  CA  SER A  87     -93.734  33.982   3.438  1.00  0.00           C  
ATOM   1321  HA  SER A  87     -94.788  33.572   3.793  1.00  0.00           H  
ATOM   1322  C   SER A  87     -94.111  34.652   2.128  1.00  0.00           C  
ATOM   1323  O   SER A  87     -93.358  34.644   1.156  1.00  0.00           O  
ATOM   1324  CB  SER A  87     -93.076  34.968   4.404  1.00  0.00           C  
ATOM   1325  HB2 SER A  87     -92.737  34.428   5.416  1.00  0.00           H  
ATOM   1326  HB3 SER A  87     -93.765  35.863   4.818  1.00  0.00           H  
ATOM   1327  OG  SER A  87     -91.855  35.454   3.892  1.00  0.00           O  
ATOM   1328  HG  SER A  87     -91.500  36.323   4.633  1.00  0.00           H  
ATOM   1329  N   CYS A  88     -95.291  35.237   2.128  1.00  0.00           N  
ATOM   1330  H   CYS A  88     -95.510  35.905   3.086  1.00  0.00           H  
ATOM   1331  CA  CYS A  88     -95.762  36.105   1.068  1.00  0.00           C  
ATOM   1332  HA  CYS A  88     -95.186  35.935   0.038  1.00  0.00           H  
ATOM   1333  C   CYS A  88     -95.617  37.555   1.521  1.00  0.00           C  
ATOM   1334  O   CYS A  88     -96.157  37.943   2.554  1.00  0.00           O  
ATOM   1335  CB  CYS A  88     -97.219  35.758   0.759  1.00  0.00           C  
ATOM   1336  HB2 CYS A  88     -98.010  36.298   1.484  1.00  0.00           H  
ATOM   1337  HB3 CYS A  88     -97.819  34.809   0.370  1.00  0.00           H  
ATOM   1338  SG  CYS A  88     -97.852  36.750  -0.612  1.00  0.00           S  
ATOM   1339  N   SER A  89     -94.900  38.354   0.739  1.00  0.00           N  
ATOM   1340  H   SER A  89     -93.834  37.837   0.624  1.00  0.00           H  
ATOM   1341  CA  SER A  89     -94.763  39.781   1.005  1.00  0.00           C  
ATOM   1342  HA  SER A  89     -95.571  40.066   1.837  1.00  0.00           H  
ATOM   1343  C   SER A  89     -95.070  40.593  -0.246  1.00  0.00           C  
ATOM   1344  O   SER A  89     -94.925  40.119  -1.372  1.00  0.00           O  
ATOM   1345  CB  SER A  89     -93.375  40.098   1.574  1.00  0.00           C  
ATOM   1346  HB2 SER A  89     -93.028  39.396   2.482  1.00  0.00           H  
ATOM   1347  HB3 SER A  89     -93.399  41.143   2.164  1.00  0.00           H  
ATOM   1348  OG  SER A  89     -92.393  40.138   0.562  1.00  0.00           O  
ATOM   1349  HG  SER A  89     -91.333  40.049   1.120  1.00  0.00           H  
ATOM   1350  N   SER A  90     -95.468  41.832  -0.061  1.00  0.00           N  
ATOM   1351  H   SER A  90     -95.853  42.225   0.995  1.00  0.00           H  
ATOM   1352  CA  SER A  90     -95.694  42.756  -1.174  1.00  0.00           C  
ATOM   1353  HA  SER A  90     -96.608  42.390  -1.849  1.00  0.00           H  
ATOM   1354  C   SER A  90     -94.423  43.013  -1.985  1.00  0.00           C  
ATOM   1355  O   SER A  90     -94.501  43.201  -3.194  1.00  0.00           O  
ATOM   1356  CB  SER A  90     -96.249  44.076  -0.636  1.00  0.00           C  
ATOM   1357  HB2 SER A  90     -96.292  44.819  -1.576  1.00  0.00           H  
ATOM   1358  HB3 SER A  90     -97.383  44.063  -0.246  1.00  0.00           H  
ATOM   1359  OG  SER A  90     -95.439  44.550   0.422  1.00  0.00           O  
ATOM   1360  HG  SER A  90     -95.498  45.749   0.374  1.00  0.00           H  
ATOM   1361  N   SER A  91     -93.264  42.956  -1.345  1.00  0.00           N  
ATOM   1362  H   SER A  91     -93.207  43.295  -0.206  1.00  0.00           H  
ATOM   1363  CA  SER A  91     -91.975  43.113  -2.023  1.00  0.00           C  
ATOM   1364  HA  SER A  91     -92.027  44.051  -2.761  1.00  0.00           H  
ATOM   1365  C   SER A  91     -91.633  41.953  -2.963  1.00  0.00           C  
ATOM   1366  O   SER A  91     -90.860  42.144  -3.894  1.00  0.00           O  
ATOM   1367  CB  SER A  91     -90.847  43.282  -1.001  1.00  0.00           C  
ATOM   1368  HB2 SER A  91     -89.716  43.327  -1.408  1.00  0.00           H  
ATOM   1369  HB3 SER A  91     -90.914  44.408  -0.587  1.00  0.00           H  
ATOM   1370  OG  SER A  91     -90.788  42.196  -0.107  1.00  0.00           O  
ATOM   1371  HG  SER A  91     -90.452  42.662   0.942  1.00  0.00           H  
ATOM   1372  N   SER A  92     -92.229  40.790  -2.750  1.00  0.00           N  
ATOM   1373  H   SER A  92     -92.441  40.627  -1.600  1.00  0.00           H  
ATOM   1374  CA  SER A  92     -92.051  39.633  -3.633  1.00  0.00           C  
ATOM   1375  HA  SER A  92     -90.949  39.697  -4.078  1.00  0.00           H  
ATOM   1376  C   SER A  92     -92.930  39.674  -4.886  1.00  0.00           C  
ATOM   1377  O   SER A  92     -92.903  38.749  -5.686  1.00  0.00           O  
ATOM   1378  CB  SER A  92     -92.281  38.331  -2.858  1.00  0.00           C  
ATOM   1379  HB2 SER A  92     -91.605  38.381  -1.874  1.00  0.00           H  
ATOM   1380  HB3 SER A  92     -91.999  37.324  -3.433  1.00  0.00           H  
ATOM   1381  OG  SER A  92     -93.641  38.134  -2.551  1.00  0.00           O  
ATOM   1382  HG  SER A  92     -93.785  38.376  -1.404  1.00  0.00           H  
ATOM   1383  N   GLY A  93     -93.734  40.708  -5.054  1.00  0.00           N  
ATOM   1384  H   GLY A  93     -93.681  41.873  -4.811  1.00  0.00           H  
ATOM   1385  CA  GLY A  93     -94.692  40.774  -6.156  1.00  0.00           C  
ATOM   1386  HA2 GLY A  93     -95.497  41.571  -6.572  1.00  0.00           H  
ATOM   1387  HA3 GLY A  93     -93.934  41.036  -7.055  1.00  0.00           H  
ATOM   1388  C   GLY A  93     -95.882  39.813  -6.012  1.00  0.00           C  
ATOM   1389  O   GLY A  93     -96.540  39.496  -7.000  1.00  0.00           O  
ATOM   1390  N   GLY A  94     -96.162  39.351  -4.792  1.00  0.00           N  
ATOM   1391  H   GLY A  94     -95.823  39.979  -3.844  1.00  0.00           H  
ATOM   1392  CA  GLY A  94     -97.270  38.431  -4.528  1.00  0.00           C  
ATOM   1393  HA2 GLY A  94     -98.319  38.388  -5.123  1.00  0.00           H  
ATOM   1394  HA3 GLY A  94     -97.780  38.880  -3.536  1.00  0.00           H  
ATOM   1395  C   GLY A  94     -96.914  36.951  -4.676  1.00  0.00           C  
ATOM   1396  O   GLY A  94     -97.807  36.115  -4.811  1.00  0.00           O  
ATOM   1397  N   PHE A  95     -95.631  36.630  -4.631  1.00  0.00           N  
ATOM   1398  H   PHE A  95     -94.760  37.414  -4.484  1.00  0.00           H  
ATOM   1399  CA  PHE A  95     -95.137  35.256  -4.629  1.00  0.00           C  
ATOM   1400  HA  PHE A  95     -96.073  34.608  -4.963  1.00  0.00           H  
ATOM   1401  C   PHE A  95     -94.674  34.822  -3.238  1.00  0.00           C  
ATOM   1402  O   PHE A  95     -94.165  35.620  -2.448  1.00  0.00           O  
ATOM   1403  CB  PHE A  95     -94.023  35.104  -5.667  1.00  0.00           C  
ATOM   1404  HB2 PHE A  95     -92.964  35.480  -6.095  1.00  0.00           H  
ATOM   1405  HB3 PHE A  95     -93.371  34.411  -4.934  1.00  0.00           H  
ATOM   1406  CG  PHE A  95     -94.450  35.438  -7.080  1.00  0.00           C  
ATOM   1407  CD1 PHE A  95     -95.308  34.577  -7.781  1.00  0.00           C  
ATOM   1408  HD1 PHE A  95     -95.644  33.519  -7.378  1.00  0.00           H  
ATOM   1409  CD2 PHE A  95     -94.011  36.623  -7.697  1.00  0.00           C  
ATOM   1410  HD2 PHE A  95     -93.088  37.340  -7.488  1.00  0.00           H  
ATOM   1411  CE1 PHE A  95     -95.727  34.891  -9.085  1.00  0.00           C  
ATOM   1412  HE1 PHE A  95     -96.629  34.377  -9.658  1.00  0.00           H  
ATOM   1413  CE2 PHE A  95     -94.426  36.942  -9.004  1.00  0.00           C  
ATOM   1414  HE2 PHE A  95     -94.272  38.047  -9.417  1.00  0.00           H  
ATOM   1415  CZ  PHE A  95     -95.289  36.074  -9.695  1.00  0.00           C  
ATOM   1416  HZ  PHE A  95     -95.952  36.696 -10.462  1.00  0.00           H  
ATOM   1417  N   TYR A  96     -94.847  33.538  -2.964  1.00  0.00           N  
ATOM   1418  H   TYR A  96     -95.756  32.822  -3.225  1.00  0.00           H  
ATOM   1419  CA  TYR A  96     -94.209  32.914  -1.818  1.00  0.00           C  
ATOM   1420  HA  TYR A  96     -94.504  33.659  -0.942  1.00  0.00           H  
ATOM   1421  C   TYR A  96     -92.707  32.799  -2.042  1.00  0.00           C  
ATOM   1422  O   TYR A  96     -92.263  32.394  -3.109  1.00  0.00           O  
ATOM   1423  CB  TYR A  96     -94.801  31.526  -1.569  1.00  0.00           C  
ATOM   1424  HB2 TYR A  96     -94.319  30.905  -0.661  1.00  0.00           H  
ATOM   1425  HB3 TYR A  96     -94.444  30.884  -2.512  1.00  0.00           H  
ATOM   1426  CG  TYR A  96     -96.137  31.541  -0.875  1.00  0.00           C  
ATOM   1427  CD1 TYR A  96     -96.247  32.090   0.415  1.00  0.00           C  
ATOM   1428  HD1 TYR A  96     -95.320  32.399   1.085  1.00  0.00           H  
ATOM   1429  CD2 TYR A  96     -97.270  30.966  -1.485  1.00  0.00           C  
ATOM   1430  HD2 TYR A  96     -97.132  30.410  -2.518  1.00  0.00           H  
ATOM   1431  CE1 TYR A  96     -97.470  32.073   1.094  1.00  0.00           C  
ATOM   1432  HE1 TYR A  96     -97.355  32.398   2.227  1.00  0.00           H  
ATOM   1433  CE2 TYR A  96     -98.497  30.943  -0.815  1.00  0.00           C  
ATOM   1434  HE2 TYR A  96     -99.113  29.923  -0.892  1.00  0.00           H  
ATOM   1435  CZ  TYR A  96     -98.595  31.499   0.477  1.00  0.00           C  
ATOM   1436  OH  TYR A  96     -99.787  31.479   1.144  1.00  0.00           O  
ATOM   1437  HH  TYR A  96    -100.220  32.607   1.083  1.00  0.00           H  
ATOM   1438  N   GLN A  97     -91.943  33.094  -1.007  1.00  0.00           N  
ATOM   1439  H   GLN A  97     -92.327  33.574  -0.003  1.00  0.00           H  
ATOM   1440  CA  GLN A  97     -90.502  32.877  -1.025  1.00  0.00           C  
ATOM   1441  HA  GLN A  97     -90.638  31.723  -1.291  1.00  0.00           H  
ATOM   1442  C   GLN A  97     -89.915  32.812   0.384  1.00  0.00           C  
ATOM   1443  O   GLN A  97     -90.460  33.375   1.337  1.00  0.00           O  
ATOM   1444  CB  GLN A  97     -89.815  33.954  -1.882  1.00  0.00           C  
ATOM   1445  HB2 GLN A  97     -89.255  32.976  -2.298  1.00  0.00           H  
ATOM   1446  HB3 GLN A  97     -89.797  34.328  -3.025  1.00  0.00           H  
ATOM   1447  CG  GLN A  97     -89.946  35.379  -1.337  1.00  0.00           C  
ATOM   1448  HG2 GLN A  97     -89.170  35.383  -0.424  1.00  0.00           H  
ATOM   1449  HG3 GLN A  97     -90.977  35.704  -0.816  1.00  0.00           H  
ATOM   1450  CD  GLN A  97     -89.444  36.431  -2.329  1.00  0.00           C  
ATOM   1451  NE2 GLN A  97     -88.975  37.557  -1.856  1.00  0.00           N  
ATOM   1452 HE21 GLN A  97     -88.042  38.270  -2.040  1.00  0.00           H  
ATOM   1453 HE22 GLN A  97     -89.450  38.107  -0.909  1.00  0.00           H  
ATOM   1454  OE1 GLN A  97     -89.488  36.260  -3.533  1.00  0.00           O  
ATOM   1455  N   HIS A  98     -88.777  32.154   0.473  1.00  0.00           N  
ATOM   1456  H   HIS A  98     -88.180  31.811  -0.485  1.00  0.00           H  
ATOM   1457  CA  HIS A  98     -87.858  32.281   1.593  1.00  0.00           C  
ATOM   1458  HA  HIS A  98     -88.422  32.871   2.461  1.00  0.00           H  
ATOM   1459  C   HIS A  98     -86.607  33.002   1.100  1.00  0.00           C  
ATOM   1460  O   HIS A  98     -85.985  32.556   0.138  1.00  0.00           O  
ATOM   1461  CB  HIS A  98     -87.538  30.897   2.160  1.00  0.00           C  
ATOM   1462  HB2 HIS A  98     -87.010  29.980   1.607  1.00  0.00           H  
ATOM   1463  HB3 HIS A  98     -88.630  30.395   2.149  1.00  0.00           H  
ATOM   1464  CG  HIS A  98     -86.587  30.977   3.316  1.00  0.00           C  
ATOM   1465  CD2 HIS A  98     -85.254  30.669   3.306  1.00  0.00           C  
ATOM   1466  HD2 HIS A  98     -84.282  31.003   2.716  1.00  0.00           H  
ATOM   1467  ND1 HIS A  98     -86.886  31.458   4.575  1.00  0.00           N  
ATOM   1468  HD1 HIS A  98     -87.547  32.308   5.080  1.00  0.00           H  
ATOM   1469  CE1 HIS A  98     -85.757  31.428   5.302  1.00  0.00           C  
ATOM   1470  HE1 HIS A  98     -85.551  31.856   6.392  1.00  0.00           H  
ATOM   1471  NE2 HIS A  98     -84.749  30.954   4.566  1.00  0.00           N  
ATOM   1472  N   ASN A  99     -86.250  34.108   1.711  1.00  0.00           N  
ATOM   1473  H   ASN A  99     -86.707  34.441   2.758  1.00  0.00           H  
ATOM   1474  CA  ASN A  99     -85.138  34.920   1.235  1.00  0.00           C  
ATOM   1475  HA  ASN A  99     -85.089  35.091   0.061  1.00  0.00           H  
ATOM   1476  C   ASN A  99     -83.813  34.400   1.787  1.00  0.00           C  
ATOM   1477  O   ASN A  99     -83.576  34.445   2.993  1.00  0.00           O  
ATOM   1478  CB  ASN A  99     -85.374  36.391   1.600  1.00  0.00           C  
ATOM   1479  HB2 ASN A  99     -84.599  37.305   1.662  1.00  0.00           H  
ATOM   1480  HB3 ASN A  99     -85.457  36.410   2.803  1.00  0.00           H  
ATOM   1481  CG  ASN A  99     -86.511  37.022   0.810  1.00  0.00           C  
ATOM   1482  ND2 ASN A  99     -87.064  38.110   1.306  1.00  0.00           N  
ATOM   1483 HD21 ASN A  99     -87.072  39.218   0.867  1.00  0.00           H  
ATOM   1484 HD22 ASN A  99     -87.528  38.156   2.404  1.00  0.00           H  
ATOM   1485  OD1 ASN A  99     -86.906  36.574  -0.243  1.00  0.00           O  
ATOM   1486  N   ALA A 100     -82.948  33.971   0.894  1.00  0.00           N  
ATOM   1487  H   ALA A 100     -83.104  33.815  -0.257  1.00  0.00           H  
ATOM   1488  CA  ALA A 100     -81.543  33.754   1.180  1.00  0.00           C  
ATOM   1489  HA  ALA A 100     -81.484  34.189   2.288  1.00  0.00           H  
ATOM   1490  C   ALA A 100     -80.714  34.900   0.591  1.00  0.00           C  
ATOM   1491  O   ALA A 100     -81.162  35.624  -0.298  1.00  0.00           O  
ATOM   1492  CB  ALA A 100     -81.130  32.384   0.636  1.00  0.00           C  
ATOM   1493  HB1 ALA A 100     -80.654  31.889   1.609  1.00  0.00           H  
ATOM   1494  HB2 ALA A 100     -81.862  31.680   0.020  1.00  0.00           H  
ATOM   1495  HB3 ALA A 100     -80.184  32.639  -0.053  1.00  0.00           H  
ATOM   1496  N   THR A 101     -79.502  35.050   1.086  1.00  0.00           N  
ATOM   1497  H   THR A 101     -79.059  34.557   2.073  1.00  0.00           H  
ATOM   1498  CA  THR A 101     -78.528  35.991   0.534  1.00  0.00           C  
ATOM   1499  HA  THR A 101     -79.190  36.674  -0.175  1.00  0.00           H  
ATOM   1500  C   THR A 101     -77.311  35.205   0.087  1.00  0.00           C  
ATOM   1501  O   THR A 101     -76.719  34.472   0.879  1.00  0.00           O  
ATOM   1502  CB  THR A 101     -78.144  37.076   1.543  1.00  0.00           C  
ATOM   1503  HB  THR A 101     -77.503  36.625   2.445  1.00  0.00           H  
ATOM   1504  CG2 THR A 101     -77.331  38.193   0.900  1.00  0.00           C  
ATOM   1505 HG21 THR A 101     -77.251  39.048   1.746  1.00  0.00           H  
ATOM   1506 HG22 THR A 101     -76.192  37.841   0.826  1.00  0.00           H  
ATOM   1507 HG23 THR A 101     -77.848  38.889   0.068  1.00  0.00           H  
ATOM   1508  OG1 THR A 101     -79.304  37.674   2.080  1.00  0.00           O  
ATOM   1509  HG1 THR A 101     -79.077  37.928   3.225  1.00  0.00           H  
ATOM   1510  N   TYR A 102     -76.969  35.339  -1.167  1.00  0.00           N  
ATOM   1511  H   TYR A 102     -76.987  36.489  -1.455  1.00  0.00           H  
ATOM   1512  CA  TYR A 102     -75.782  34.721  -1.737  1.00  0.00           C  
ATOM   1513  HA  TYR A 102     -75.388  33.973  -0.898  1.00  0.00           H  
ATOM   1514  C   TYR A 102     -74.737  35.782  -2.004  1.00  0.00           C  
ATOM   1515  O   TYR A 102     -74.992  36.724  -2.752  1.00  0.00           O  
ATOM   1516  CB  TYR A 102     -76.143  33.966  -3.013  1.00  0.00           C  
ATOM   1517  HB2 TYR A 102     -76.850  33.350  -3.752  1.00  0.00           H  
ATOM   1518  HB3 TYR A 102     -76.434  34.981  -3.573  1.00  0.00           H  
ATOM   1519  CG  TYR A 102     -74.958  33.237  -3.611  1.00  0.00           C  
ATOM   1520  CD1 TYR A 102     -74.390  33.648  -4.831  1.00  0.00           C  
ATOM   1521  HD1 TYR A 102     -74.594  34.731  -5.258  1.00  0.00           H  
ATOM   1522  CD2 TYR A 102     -74.394  32.151  -2.916  1.00  0.00           C  
ATOM   1523  HD2 TYR A 102     -74.219  32.108  -1.740  1.00  0.00           H  
ATOM   1524  CE1 TYR A 102     -73.280  32.970  -5.357  1.00  0.00           C  
ATOM   1525  HE1 TYR A 102     -72.705  33.141  -6.374  1.00  0.00           H  
ATOM   1526  CE2 TYR A 102     -73.280  31.475  -3.430  1.00  0.00           C  
ATOM   1527  HE2 TYR A 102     -72.504  31.016  -2.655  1.00  0.00           H  
ATOM   1528  CZ  TYR A 102     -72.724  31.884  -4.655  1.00  0.00           C  
ATOM   1529  OH  TYR A 102     -71.636  31.213  -5.147  1.00  0.00           O  
ATOM   1530  HH  TYR A 102     -70.731  31.479  -4.399  1.00  0.00           H  
ATOM   1531  N   ASN A 103     -73.580  35.606  -1.412  1.00  0.00           N  
ATOM   1532  H   ASN A 103     -73.474  34.982  -0.403  1.00  0.00           H  
ATOM   1533  CA  ASN A 103     -72.427  36.414  -1.745  1.00  0.00           C  
ATOM   1534  HA  ASN A 103     -72.807  37.536  -1.778  1.00  0.00           H  
ATOM   1535  C   ASN A 103     -71.718  35.761  -2.938  1.00  0.00           C  
ATOM   1536  O   ASN A 103     -71.249  34.628  -2.824  1.00  0.00           O  
ATOM   1537  CB  ASN A 103     -71.556  36.573  -0.490  1.00  0.00           C  
ATOM   1538  HB2 ASN A 103     -72.058  36.809   0.573  1.00  0.00           H  
ATOM   1539  HB3 ASN A 103     -70.921  35.576  -0.282  1.00  0.00           H  
ATOM   1540  CG  ASN A 103     -70.513  37.657  -0.684  1.00  0.00           C  
ATOM   1541  ND2 ASN A 103     -69.807  38.027   0.360  1.00  0.00           N  
ATOM   1542 HD21 ASN A 103     -69.860  39.130   0.810  1.00  0.00           H  
ATOM   1543 HD22 ASN A 103     -68.943  37.416   0.909  1.00  0.00           H  
ATOM   1544  OD1 ASN A 103     -70.317  38.178  -1.758  1.00  0.00           O  
ATOM   1545  N   LEU A 104     -71.693  36.456  -4.064  1.00  0.00           N  
ATOM   1546  H   LEU A 104     -71.660  37.622  -3.878  1.00  0.00           H  
ATOM   1547  CA  LEU A 104     -71.020  35.967  -5.265  1.00  0.00           C  
ATOM   1548  HA  LEU A 104     -71.535  34.898  -5.244  1.00  0.00           H  
ATOM   1549  C   LEU A 104     -69.542  35.759  -4.961  1.00  0.00           C  
ATOM   1550  O   LEU A 104     -68.844  36.693  -4.580  1.00  0.00           O  
ATOM   1551  CB  LEU A 104     -71.188  36.974  -6.407  1.00  0.00           C  
ATOM   1552  HB2 LEU A 104     -70.927  38.001  -5.864  1.00  0.00           H  
ATOM   1553  HB3 LEU A 104     -70.351  36.724  -7.228  1.00  0.00           H  
ATOM   1554  CG  LEU A 104     -72.551  36.915  -7.098  1.00  0.00           C  
ATOM   1555  HG  LEU A 104     -73.310  36.787  -6.192  1.00  0.00           H  
ATOM   1556  CD1 LEU A 104     -72.761  38.181  -7.919  1.00  0.00           C  
ATOM   1557 HD11 LEU A 104     -72.855  38.047  -9.101  1.00  0.00           H  
ATOM   1558 HD12 LEU A 104     -73.629  38.840  -7.446  1.00  0.00           H  
ATOM   1559 HD13 LEU A 104     -71.761  38.829  -8.007  1.00  0.00           H  
ATOM   1560  CD2 LEU A 104     -72.655  35.725  -8.047  1.00  0.00           C  
ATOM   1561 HD21 LEU A 104     -73.604  35.102  -8.402  1.00  0.00           H  
ATOM   1562 HD22 LEU A 104     -72.212  36.004  -9.130  1.00  0.00           H  
ATOM   1563 HD23 LEU A 104     -71.830  34.960  -7.645  1.00  0.00           H  
ATOM   1564  N   SER A 105     -69.056  34.554  -5.126  1.00  0.00           N  
ATOM   1565  H   SER A 105     -69.556  33.497  -5.310  1.00  0.00           H  
ATOM   1566  CA  SER A 105     -67.663  34.269  -4.818  1.00  0.00           C  
ATOM   1567  HA  SER A 105     -67.502  34.952  -3.850  1.00  0.00           H  
ATOM   1568  C   SER A 105     -66.766  34.711  -5.971  1.00  0.00           C  
ATOM   1569  O   SER A 105     -66.898  34.219  -7.093  1.00  0.00           O  
ATOM   1570  CB  SER A 105     -67.483  32.796  -4.453  1.00  0.00           C  
ATOM   1571  HB2 SER A 105     -66.813  33.203  -3.537  1.00  0.00           H  
ATOM   1572  HB3 SER A 105     -67.739  31.868  -3.714  1.00  0.00           H  
ATOM   1573  OG  SER A 105     -67.659  31.926  -5.542  1.00  0.00           O  
ATOM   1574  HG  SER A 105     -67.263  30.856  -5.207  1.00  0.00           H  
ATOM   1575  N   GLY A 106     -65.798  35.567  -5.694  1.00  0.00           N  
ATOM   1576  H   GLY A 106     -65.571  36.088  -4.646  1.00  0.00           H  
ATOM   1577  CA  GLY A 106     -64.823  35.982  -6.707  1.00  0.00           C  
ATOM   1578  HA2 GLY A 106     -63.891  36.497  -6.147  1.00  0.00           H  
ATOM   1579  HA3 GLY A 106     -64.826  36.564  -7.750  1.00  0.00           H  
ATOM   1580  C   GLY A 106     -64.027  34.835  -7.326  1.00  0.00           C  
ATOM   1581  O   GLY A 106     -63.618  34.904  -8.485  1.00  0.00           O  
ATOM   1582  N   ASN A 107     -63.886  33.733  -6.608  1.00  0.00           N  
ATOM   1583  H   ASN A 107     -63.700  33.836  -5.437  1.00  0.00           H  
ATOM   1584  CA  ASN A 107     -63.220  32.531  -7.126  1.00  0.00           C  
ATOM   1585  HA  ASN A 107     -62.158  32.780  -7.611  1.00  0.00           H  
ATOM   1586  C   ASN A 107     -63.958  31.854  -8.290  1.00  0.00           C  
ATOM   1587  O   ASN A 107     -63.344  31.106  -9.047  1.00  0.00           O  
ATOM   1588  CB  ASN A 107     -63.042  31.529  -5.975  1.00  0.00           C  
ATOM   1589  HB2 ASN A 107     -62.862  30.427  -5.518  1.00  0.00           H  
ATOM   1590  HB3 ASN A 107     -64.054  31.036  -6.387  1.00  0.00           H  
ATOM   1591  CG  ASN A 107     -61.890  31.882  -5.048  1.00  0.00           C  
ATOM   1592  ND2 ASN A 107     -61.873  31.319  -3.859  1.00  0.00           N  
ATOM   1593 HD21 ASN A 107     -60.842  30.774  -3.607  1.00  0.00           H  
ATOM   1594 HD22 ASN A 107     -62.557  31.442  -2.892  1.00  0.00           H  
ATOM   1595  OD1 ASN A 107     -60.985  32.614  -5.371  1.00  0.00           O  
ATOM   1596  N   ARG A 108     -65.252  32.073  -8.413  1.00  0.00           N  
ATOM   1597  H   ARG A 108     -65.778  32.595  -7.495  1.00  0.00           H  
ATOM   1598  CA  ARG A 108     -66.061  31.560  -9.519  1.00  0.00           C  
ATOM   1599  HA  ARG A 108     -65.580  30.794 -10.302  1.00  0.00           H  
ATOM   1600  C   ARG A 108     -66.445  32.713 -10.443  1.00  0.00           C  
ATOM   1601  O   ARG A 108     -67.615  33.031 -10.584  1.00  0.00           O  
ATOM   1602  CB  ARG A 108     -67.284  30.802  -8.993  1.00  0.00           C  
ATOM   1603  HB2 ARG A 108     -67.874  31.486  -8.214  1.00  0.00           H  
ATOM   1604  HB3 ARG A 108     -67.692  30.431 -10.060  1.00  0.00           H  
ATOM   1605  CG  ARG A 108     -66.916  29.517  -8.257  1.00  0.00           C  
ATOM   1606  HG2 ARG A 108     -66.235  29.656  -7.283  1.00  0.00           H  
ATOM   1607  HG3 ARG A 108     -66.329  28.722  -8.938  1.00  0.00           H  
ATOM   1608  CD  ARG A 108     -68.211  28.789  -7.909  1.00  0.00           C  
ATOM   1609  HD2 ARG A 108     -68.505  29.420  -6.935  1.00  0.00           H  
ATOM   1610  HD3 ARG A 108     -69.142  28.711  -8.674  1.00  0.00           H  
ATOM   1611  NE  ARG A 108     -67.958  27.544  -7.171  1.00  0.00           N  
ATOM   1612  HE  ARG A 108     -66.891  27.339  -6.680  1.00  0.00           H  
ATOM   1613  CZ  ARG A 108     -68.892  26.703  -6.767  1.00  0.00           C  
ATOM   1614  NH1 ARG A 108     -70.156  26.919  -7.017  1.00  0.00           N  
ATOM   1615 HH11 ARG A 108     -70.646  27.700  -6.263  1.00  0.00           H  
ATOM   1616 HH12 ARG A 108     -70.996  26.234  -7.524  1.00  0.00           H  
ATOM   1617  NH2 ARG A 108     -68.568  25.631  -6.103  1.00  0.00           N  
ATOM   1618 HH21 ARG A 108     -68.088  24.674  -6.626  1.00  0.00           H  
ATOM   1619 HH22 ARG A 108     -68.354  25.939  -4.976  1.00  0.00           H  
ATOM   1620  N   GLY A 109     -65.457  33.311 -11.064  1.00  0.00           N  
ATOM   1621  H   GLY A 109     -64.327  32.935 -11.164  1.00  0.00           H  
ATOM   1622  CA  GLY A 109     -65.618  34.537 -11.852  1.00  0.00           C  
ATOM   1623  HA2 GLY A 109     -65.193  35.439 -12.535  1.00  0.00           H  
ATOM   1624  HA3 GLY A 109     -64.981  35.037 -10.962  1.00  0.00           H  
ATOM   1625  C   GLY A 109     -66.673  34.540 -12.968  1.00  0.00           C  
ATOM   1626  O   GLY A 109     -66.973  35.605 -13.503  1.00  0.00           O  
ATOM   1627  N   ASP A 110     -67.251  33.384 -13.282  1.00  0.00           N  
ATOM   1628  H   ASP A 110     -66.735  32.320 -13.145  1.00  0.00           H  
ATOM   1629  CA  ASP A 110     -68.317  33.244 -14.279  1.00  0.00           C  
ATOM   1630  HA  ASP A 110     -68.627  34.146 -14.999  1.00  0.00           H  
ATOM   1631  C   ASP A 110     -69.702  32.980 -13.647  1.00  0.00           C  
ATOM   1632  O   ASP A 110     -70.587  32.407 -14.287  1.00  0.00           O  
ATOM   1633  CB  ASP A 110     -67.928  32.158 -15.297  1.00  0.00           C  
ATOM   1634  HB2 ASP A 110     -68.521  31.633 -16.210  1.00  0.00           H  
ATOM   1635  HB3 ASP A 110     -67.996  31.170 -14.613  1.00  0.00           H  
ATOM   1636  CG  ASP A 110     -66.736  32.508 -16.191  1.00  0.00           C  
ATOM   1637  OD1 ASP A 110     -66.500  33.707 -16.448  1.00  0.00           O  
ATOM   1638  OD2 ASP A 110     -66.104  31.549 -16.691  1.00  0.00           O  
ATOM   1639  N   GLU A 111     -69.903  33.363 -12.397  1.00  0.00           N  
ATOM   1640  H   GLU A 111     -69.238  34.280 -12.028  1.00  0.00           H  
ATOM   1641  CA  GLU A 111     -71.215  33.240 -11.764  1.00  0.00           C  
ATOM   1642  HA  GLU A 111     -71.223  32.058 -11.947  1.00  0.00           H  
ATOM   1643  C   GLU A 111     -72.231  34.191 -12.403  1.00  0.00           C  
ATOM   1644  O   GLU A 111     -72.034  35.393 -12.536  1.00  0.00           O  
ATOM   1645  CB  GLU A 111     -71.142  33.412 -10.238  1.00  0.00           C  
ATOM   1646  HB2 GLU A 111     -70.810  34.541 -10.486  1.00  0.00           H  
ATOM   1647  HB3 GLU A 111     -71.644  33.761  -9.216  1.00  0.00           H  
ATOM   1648  CG  GLU A 111     -70.620  32.126  -9.578  1.00  0.00           C  
ATOM   1649  HG2 GLU A 111     -71.019  31.013  -9.741  1.00  0.00           H  
ATOM   1650  HG3 GLU A 111     -69.460  32.238  -9.810  1.00  0.00           H  
ATOM   1651  CD  GLU A 111     -70.581  32.179  -8.046  1.00  0.00           C  
ATOM   1652  OE1 GLU A 111     -70.883  31.138  -7.418  1.00  0.00           O  
ATOM   1653  OE2 GLU A 111     -70.226  33.223  -7.470  1.00  0.00           O  
ATOM   1654  N   THR A 112     -73.349  33.605 -12.787  1.00  0.00           N  
ATOM   1655  H   THR A 112     -72.925  32.618 -13.293  1.00  0.00           H  
ATOM   1656  CA  THR A 112     -74.484  34.308 -13.383  1.00  0.00           C  
ATOM   1657  HA  THR A 112     -74.238  35.468 -13.425  1.00  0.00           H  
ATOM   1658  C   THR A 112     -75.735  34.026 -12.560  1.00  0.00           C  
ATOM   1659  O   THR A 112     -75.767  33.064 -11.792  1.00  0.00           O  
ATOM   1660  CB  THR A 112     -74.703  33.861 -14.838  1.00  0.00           C  
ATOM   1661  HB  THR A 112     -75.564  34.368 -15.492  1.00  0.00           H  
ATOM   1662  CG2 THR A 112     -73.504  34.127 -15.739  1.00  0.00           C  
ATOM   1663 HG21 THR A 112     -73.766  34.721 -16.756  1.00  0.00           H  
ATOM   1664 HG22 THR A 112     -72.577  34.829 -15.421  1.00  0.00           H  
ATOM   1665 HG23 THR A 112     -72.971  33.217 -16.320  1.00  0.00           H  
ATOM   1666  OG1 THR A 112     -74.985  32.482 -14.894  1.00  0.00           O  
ATOM   1667  HG1 THR A 112     -73.934  31.915 -15.049  1.00  0.00           H  
ATOM   1668  N   TYR A 113     -76.795  34.789 -12.760  1.00  0.00           N  
ATOM   1669  H   TYR A 113     -76.797  35.551 -13.672  1.00  0.00           H  
ATOM   1670  CA  TYR A 113     -78.078  34.444 -12.134  1.00  0.00           C  
ATOM   1671  HA  TYR A 113     -77.838  34.428 -10.972  1.00  0.00           H  
ATOM   1672  C   TYR A 113     -78.521  33.014 -12.464  1.00  0.00           C  
ATOM   1673  O   TYR A 113     -79.067  32.329 -11.611  1.00  0.00           O  
ATOM   1674  CB  TYR A 113     -79.167  35.430 -12.569  1.00  0.00           C  
ATOM   1675  HB2 TYR A 113     -79.148  35.462 -13.764  1.00  0.00           H  
ATOM   1676  HB3 TYR A 113     -80.258  35.112 -12.213  1.00  0.00           H  
ATOM   1677  CG  TYR A 113     -79.094  36.784 -11.908  1.00  0.00           C  
ATOM   1678  CD1 TYR A 113     -79.208  36.890 -10.508  1.00  0.00           C  
ATOM   1679  HD1 TYR A 113     -78.888  35.954  -9.867  1.00  0.00           H  
ATOM   1680  CD2 TYR A 113     -78.951  37.953 -12.678  1.00  0.00           C  
ATOM   1681  HD2 TYR A 113     -79.005  37.982 -13.862  1.00  0.00           H  
ATOM   1682  CE1 TYR A 113     -79.169  38.145  -9.884  1.00  0.00           C  
ATOM   1683  HE1 TYR A 113     -79.335  38.275  -8.724  1.00  0.00           H  
ATOM   1684  CE2 TYR A 113     -78.911  39.208 -12.063  1.00  0.00           C  
ATOM   1685  HE2 TYR A 113     -78.924  40.274 -12.585  1.00  0.00           H  
ATOM   1686  CZ  TYR A 113     -79.018  39.305 -10.662  1.00  0.00           C  
ATOM   1687  OH  TYR A 113     -78.971  40.532 -10.048  1.00  0.00           O  
ATOM   1688  HH  TYR A 113     -77.874  40.610  -9.594  1.00  0.00           H  
ATOM   1689  N   PHE A 114     -78.218  32.556 -13.669  1.00  0.00           N  
ATOM   1690  H   PHE A 114     -77.931  33.236 -14.602  1.00  0.00           H  
ATOM   1691  CA  PHE A 114     -78.484  31.182 -14.070  1.00  0.00           C  
ATOM   1692  HA  PHE A 114     -79.587  30.826 -13.812  1.00  0.00           H  
ATOM   1693  C   PHE A 114     -77.671  30.183 -13.238  1.00  0.00           C  
ATOM   1694  O   PHE A 114     -78.241  29.241 -12.695  1.00  0.00           O  
ATOM   1695  CB  PHE A 114     -78.195  31.018 -15.563  1.00  0.00           C  
ATOM   1696  HB2 PHE A 114     -78.779  31.783 -16.284  1.00  0.00           H  
ATOM   1697  HB3 PHE A 114     -77.192  31.133 -16.217  1.00  0.00           H  
ATOM   1698  CG  PHE A 114     -78.483  29.624 -16.074  1.00  0.00           C  
ATOM   1699  CD1 PHE A 114     -77.485  28.636 -16.050  1.00  0.00           C  
ATOM   1700  HD1 PHE A 114     -76.300  28.746 -16.035  1.00  0.00           H  
ATOM   1701  CD2 PHE A 114     -79.771  29.293 -16.530  1.00  0.00           C  
ATOM   1702  HD2 PHE A 114     -80.621  30.109 -16.664  1.00  0.00           H  
ATOM   1703  CE1 PHE A 114     -77.773  27.327 -16.471  1.00  0.00           C  
ATOM   1704  HE1 PHE A 114     -76.974  26.464 -16.285  1.00  0.00           H  
ATOM   1705  CE2 PHE A 114     -80.060  27.985 -16.955  1.00  0.00           C  
ATOM   1706  HE2 PHE A 114     -81.182  27.795 -16.679  1.00  0.00           H  
ATOM   1707  CZ  PHE A 114     -79.060  27.003 -16.917  1.00  0.00           C  
ATOM   1708  HZ  PHE A 114     -78.960  25.903 -17.358  1.00  0.00           H  
ATOM   1709  N   SER A 115     -76.363  30.395 -13.119  1.00  0.00           N  
ATOM   1710  H   SER A 115     -75.970  31.473 -13.388  1.00  0.00           H  
ATOM   1711  CA  SER A 115     -75.508  29.467 -12.377  1.00  0.00           C  
ATOM   1712  HA  SER A 115     -75.842  28.464 -12.928  1.00  0.00           H  
ATOM   1713  C   SER A 115     -75.797  29.495 -10.881  1.00  0.00           C  
ATOM   1714  O   SER A 115     -75.868  28.440 -10.256  1.00  0.00           O  
ATOM   1715  CB  SER A 115     -74.023  29.728 -12.657  1.00  0.00           C  
ATOM   1716  HB2 SER A 115     -73.689  28.588 -12.446  1.00  0.00           H  
ATOM   1717  HB3 SER A 115     -73.455  29.797 -13.707  1.00  0.00           H  
ATOM   1718  OG  SER A 115     -73.564  30.923 -12.072  1.00  0.00           O  
ATOM   1719  HG  SER A 115     -72.811  30.562 -11.207  1.00  0.00           H  
ATOM   1720  N   VAL A 116     -76.046  30.665 -10.325  1.00  0.00           N  
ATOM   1721  H   VAL A 116     -75.412  31.538 -10.800  1.00  0.00           H  
ATOM   1722  CA  VAL A 116     -76.398  30.792  -8.909  1.00  0.00           C  
ATOM   1723  HA  VAL A 116     -75.446  30.217  -8.488  1.00  0.00           H  
ATOM   1724  C   VAL A 116     -77.725  30.088  -8.624  1.00  0.00           C  
ATOM   1725  O   VAL A 116     -77.793  29.264  -7.718  1.00  0.00           O  
ATOM   1726  CB  VAL A 116     -76.430  32.266  -8.475  1.00  0.00           C  
ATOM   1727  HB  VAL A 116     -77.143  32.853  -9.223  1.00  0.00           H  
ATOM   1728  CG1 VAL A 116     -76.893  32.419  -7.027  1.00  0.00           C  
ATOM   1729 HG11 VAL A 116     -76.701  33.508  -6.569  1.00  0.00           H  
ATOM   1730 HG12 VAL A 116     -78.060  32.168  -6.959  1.00  0.00           H  
ATOM   1731 HG13 VAL A 116     -76.194  31.726  -6.350  1.00  0.00           H  
ATOM   1732  CG2 VAL A 116     -75.032  32.892  -8.567  1.00  0.00           C  
ATOM   1733 HG21 VAL A 116     -75.245  34.068  -8.672  1.00  0.00           H  
ATOM   1734 HG22 VAL A 116     -74.311  32.392  -7.755  1.00  0.00           H  
ATOM   1735 HG23 VAL A 116     -74.225  32.798  -9.450  1.00  0.00           H  
ATOM   1736  N   ALA A 117     -78.747  30.351  -9.432  1.00  0.00           N  
ATOM   1737  H   ALA A 117     -78.662  31.448  -9.857  1.00  0.00           H  
ATOM   1738  CA  ALA A 117     -80.055  29.749  -9.220  1.00  0.00           C  
ATOM   1739  HA  ALA A 117     -80.378  30.006  -8.106  1.00  0.00           H  
ATOM   1740  C   ALA A 117     -80.060  28.229  -9.465  1.00  0.00           C  
ATOM   1741  O   ALA A 117     -80.596  27.477  -8.654  1.00  0.00           O  
ATOM   1742  CB  ALA A 117     -81.073  30.458 -10.115  1.00  0.00           C  
ATOM   1743  HB1 ALA A 117     -80.996  30.171 -11.271  1.00  0.00           H  
ATOM   1744  HB2 ALA A 117     -81.025  31.644  -9.927  1.00  0.00           H  
ATOM   1745  HB3 ALA A 117     -82.122  30.151  -9.637  1.00  0.00           H  
ATOM   1746  N   ASN A 118     -79.460  27.774 -10.563  1.00  0.00           N  
ATOM   1747  H   ASN A 118     -78.644  28.528 -10.953  1.00  0.00           H  
ATOM   1748  CA  ASN A 118     -79.570  26.378 -10.993  1.00  0.00           C  
ATOM   1749  HA  ASN A 118     -80.610  25.818 -10.841  1.00  0.00           H  
ATOM   1750  C   ASN A 118     -78.413  25.495 -10.512  1.00  0.00           C  
ATOM   1751  O   ASN A 118     -78.644  24.332 -10.184  1.00  0.00           O  
ATOM   1752  CB  ASN A 118     -79.731  26.317 -12.519  1.00  0.00           C  
ATOM   1753  HB2 ASN A 118     -79.902  25.323 -13.181  1.00  0.00           H  
ATOM   1754  HB3 ASN A 118     -78.663  26.538 -13.019  1.00  0.00           H  
ATOM   1755  CG  ASN A 118     -81.002  27.000 -12.989  1.00  0.00           C  
ATOM   1756  ND2 ASN A 118     -80.884  28.134 -13.639  1.00  0.00           N  
ATOM   1757 HD21 ASN A 118     -79.931  28.135 -14.340  1.00  0.00           H  
ATOM   1758 HD22 ASN A 118     -81.721  28.952 -13.439  1.00  0.00           H  
ATOM   1759  OD1 ASN A 118     -82.107  26.540 -12.776  1.00  0.00           O  
ATOM   1760  N   ASP A 119     -77.200  26.038 -10.425  1.00  0.00           N  
ATOM   1761  H   ASP A 119     -77.020  26.992 -11.102  1.00  0.00           H  
ATOM   1762  CA  ASP A 119     -76.068  25.309  -9.870  1.00  0.00           C  
ATOM   1763  HA  ASP A 119     -76.083  24.119  -9.962  1.00  0.00           H  
ATOM   1764  C   ASP A 119     -75.998  25.506  -8.363  1.00  0.00           C  
ATOM   1765  O   ASP A 119     -76.324  24.587  -7.616  1.00  0.00           O  
ATOM   1766  CB  ASP A 119     -74.736  25.656 -10.560  1.00  0.00           C  
ATOM   1767  HB2 ASP A 119     -74.317  26.705 -10.946  1.00  0.00           H  
ATOM   1768  HB3 ASP A 119     -73.786  25.169 -10.014  1.00  0.00           H  
ATOM   1769  CG  ASP A 119     -74.497  24.956 -11.886  1.00  0.00           C  
ATOM   1770  OD1 ASP A 119     -75.300  24.083 -12.254  1.00  0.00           O  
ATOM   1771  OD2 ASP A 119     -73.440  25.248 -12.491  1.00  0.00           O  
ATOM   1772  N   THR A 120     -75.635  26.674  -7.890  1.00  0.00           N  
ATOM   1773  H   THR A 120     -75.029  27.425  -8.578  1.00  0.00           H  
ATOM   1774  CA  THR A 120     -75.357  26.866  -6.463  1.00  0.00           C  
ATOM   1775  HA  THR A 120     -74.524  26.031  -6.273  1.00  0.00           H  
ATOM   1776  C   THR A 120     -76.574  26.553  -5.594  1.00  0.00           C  
ATOM   1777  O   THR A 120     -76.463  25.787  -4.641  1.00  0.00           O  
ATOM   1778  CB  THR A 120     -74.844  28.283  -6.193  1.00  0.00           C  
ATOM   1779  HB  THR A 120     -75.627  29.130  -6.456  1.00  0.00           H  
ATOM   1780  CG2 THR A 120     -74.347  28.449  -4.770  1.00  0.00           C  
ATOM   1781 HG21 THR A 120     -74.670  29.527  -4.373  1.00  0.00           H  
ATOM   1782 HG22 THR A 120     -73.155  28.339  -4.696  1.00  0.00           H  
ATOM   1783 HG23 THR A 120     -74.709  27.593  -4.019  1.00  0.00           H  
ATOM   1784  OG1 THR A 120     -73.756  28.548  -7.050  1.00  0.00           O  
ATOM   1785  HG1 THR A 120     -73.238  29.546  -6.652  1.00  0.00           H  
ATOM   1786  N   TYR A 121     -77.729  27.067  -5.973  1.00  0.00           N  
ATOM   1787  H   TYR A 121     -77.686  27.591  -7.031  1.00  0.00           H  
ATOM   1788  CA  TYR A 121     -78.992  26.840  -5.263  1.00  0.00           C  
ATOM   1789  HA  TYR A 121     -78.781  26.547  -4.131  1.00  0.00           H  
ATOM   1790  C   TYR A 121     -79.791  25.635  -5.777  1.00  0.00           C  
ATOM   1791  O   TYR A 121     -80.896  25.392  -5.295  1.00  0.00           O  
ATOM   1792  CB  TYR A 121     -79.812  28.130  -5.257  1.00  0.00           C  
ATOM   1793  HB2 TYR A 121     -79.940  28.733  -6.274  1.00  0.00           H  
ATOM   1794  HB3 TYR A 121     -80.934  27.906  -4.928  1.00  0.00           H  
ATOM   1795  CG  TYR A 121     -79.280  29.135  -4.268  1.00  0.00           C  
ATOM   1796  CD1 TYR A 121     -79.788  29.155  -2.957  1.00  0.00           C  
ATOM   1797  HD1 TYR A 121     -80.252  28.129  -2.597  1.00  0.00           H  
ATOM   1798  CD2 TYR A 121     -78.256  30.026  -4.628  1.00  0.00           C  
ATOM   1799  HD2 TYR A 121     -77.681  30.008  -5.656  1.00  0.00           H  
ATOM   1800  CE1 TYR A 121     -79.291  30.058  -2.017  1.00  0.00           C  
ATOM   1801  HE1 TYR A 121     -79.712  30.312  -0.944  1.00  0.00           H  
ATOM   1802  CE2 TYR A 121     -77.745  30.932  -3.690  1.00  0.00           C  
ATOM   1803  HE2 TYR A 121     -76.593  30.966  -3.962  1.00  0.00           H  
ATOM   1804  CZ  TYR A 121     -78.268  30.946  -2.381  1.00  0.00           C  
ATOM   1805  OH  TYR A 121     -77.776  31.832  -1.460  1.00  0.00           O  
ATOM   1806  HH  TYR A 121     -76.665  32.071  -1.804  1.00  0.00           H  
ATOM   1807  N   GLN A 122     -79.246  24.870  -6.713  1.00  0.00           N  
ATOM   1808  H   GLN A 122     -78.188  25.183  -7.134  1.00  0.00           H  
ATOM   1809  CA  GLN A 122     -79.839  23.631  -7.221  1.00  0.00           C  
ATOM   1810  HA  GLN A 122     -79.212  23.225  -8.142  1.00  0.00           H  
ATOM   1811  C   GLN A 122     -81.292  23.800  -7.695  1.00  0.00           C  
ATOM   1812  O   GLN A 122     -82.151  22.990  -7.360  1.00  0.00           O  
ATOM   1813  CB  GLN A 122     -79.702  22.515  -6.173  1.00  0.00           C  
ATOM   1814  HB2 GLN A 122     -80.578  23.173  -5.678  1.00  0.00           H  
ATOM   1815  HB3 GLN A 122     -80.012  21.605  -5.466  1.00  0.00           H  
ATOM   1816  CG  GLN A 122     -78.263  22.290  -5.716  1.00  0.00           C  
ATOM   1817  HG2 GLN A 122     -77.190  22.548  -5.243  1.00  0.00           H  
ATOM   1818  HG3 GLN A 122     -77.869  22.911  -6.665  1.00  0.00           H  
ATOM   1819  CD  GLN A 122     -78.114  21.120  -4.746  1.00  0.00           C  
ATOM   1820  NE2 GLN A 122     -76.930  20.907  -4.222  1.00  0.00           N  
ATOM   1821 HE21 GLN A 122     -76.752  21.047  -3.065  1.00  0.00           H  
ATOM   1822 HE22 GLN A 122     -76.130  20.454  -4.987  1.00  0.00           H  
ATOM   1823  OE1 GLN A 122     -79.027  20.381  -4.443  1.00  0.00           O  
ATOM   1824  N   ALA A 123     -81.562  24.864  -8.435  1.00  0.00           N  
ATOM   1825  H   ALA A 123     -80.592  25.533  -8.500  1.00  0.00           H  
ATOM   1826  CA  ALA A 123     -82.903  25.231  -8.895  1.00  0.00           C  
ATOM   1827  HA  ALA A 123     -82.987  26.306  -9.401  1.00  0.00           H  
ATOM   1828  C   ALA A 123     -83.951  25.450  -7.780  1.00  0.00           C  
ATOM   1829  O   ALA A 123     -85.145  25.507  -8.058  1.00  0.00           O  
ATOM   1830  CB  ALA A 123     -83.358  24.273 -10.002  1.00  0.00           C  
ATOM   1831  HB1 ALA A 123     -83.076  23.136  -9.756  1.00  0.00           H  
ATOM   1832  HB2 ALA A 123     -82.826  24.583 -11.027  1.00  0.00           H  
ATOM   1833  HB3 ALA A 123     -84.523  24.363 -10.255  1.00  0.00           H  
ATOM   1834  N   LEU A 124     -83.519  25.634  -6.529  1.00  0.00           N  
ATOM   1835  H   LEU A 124     -82.359  25.580  -6.364  1.00  0.00           H  
ATOM   1836  CA  LEU A 124     -84.391  26.125  -5.455  1.00  0.00           C  
ATOM   1837  HA  LEU A 124     -85.445  25.578  -5.566  1.00  0.00           H  
ATOM   1838  C   LEU A 124     -84.810  27.582  -5.667  1.00  0.00           C  
ATOM   1839  O   LEU A 124     -85.783  28.030  -5.077  1.00  0.00           O  
ATOM   1840  CB  LEU A 124     -83.682  25.991  -4.100  1.00  0.00           C  
ATOM   1841  HB2 LEU A 124     -82.595  26.470  -3.950  1.00  0.00           H  
ATOM   1842  HB3 LEU A 124     -84.334  26.820  -3.515  1.00  0.00           H  
ATOM   1843  CG  LEU A 124     -83.537  24.551  -3.585  1.00  0.00           C  
ATOM   1844  HG  LEU A 124     -82.911  23.894  -4.344  1.00  0.00           H  
ATOM   1845  CD1 LEU A 124     -82.683  24.556  -2.320  1.00  0.00           C  
ATOM   1846 HD11 LEU A 124     -81.569  24.996  -2.409  1.00  0.00           H  
ATOM   1847 HD12 LEU A 124     -83.258  25.153  -1.462  1.00  0.00           H  
ATOM   1848 HD13 LEU A 124     -82.413  23.464  -1.916  1.00  0.00           H  
ATOM   1849  CD2 LEU A 124     -84.891  23.937  -3.243  1.00  0.00           C  
ATOM   1850 HD21 LEU A 124     -84.756  23.061  -2.441  1.00  0.00           H  
ATOM   1851 HD22 LEU A 124     -85.582  24.861  -2.933  1.00  0.00           H  
ATOM   1852 HD23 LEU A 124     -85.456  23.326  -4.105  1.00  0.00           H  
ATOM   1853  N   SER A 125     -84.097  28.295  -6.499  1.00  0.00           N  
ATOM   1854  H   SER A 125     -82.930  28.139  -6.641  1.00  0.00           H  
ATOM   1855  CA  SER A 125     -84.482  29.603  -7.014  1.00  0.00           C  
ATOM   1856  HA  SER A 125     -85.617  29.850  -6.746  1.00  0.00           H  
ATOM   1857  C   SER A 125     -84.503  29.560  -8.540  1.00  0.00           C  
ATOM   1858  O   SER A 125     -84.211  28.529  -9.153  1.00  0.00           O  
ATOM   1859  CB  SER A 125     -83.524  30.672  -6.483  1.00  0.00           C  
ATOM   1860  HB2 SER A 125     -83.480  30.456  -5.314  1.00  0.00           H  
ATOM   1861  HB3 SER A 125     -82.460  30.546  -7.007  1.00  0.00           H  
ATOM   1862  OG  SER A 125     -84.059  31.954  -6.724  1.00  0.00           O  
ATOM   1863  HG  SER A 125     -83.578  32.679  -5.926  1.00  0.00           H  
ATOM   1864  N   THR A 126     -84.856  30.671  -9.152  1.00  0.00           N  
ATOM   1865  H   THR A 126     -85.190  31.586  -8.480  1.00  0.00           H  
ATOM   1866  CA  THR A 126     -84.798  30.830 -10.605  1.00  0.00           C  
ATOM   1867  HA  THR A 126     -84.222  29.899 -11.076  1.00  0.00           H  
ATOM   1868  C   THR A 126     -84.046  32.102 -10.954  1.00  0.00           C  
ATOM   1869  O   THR A 126     -84.110  33.087 -10.218  1.00  0.00           O  
ATOM   1870  CB  THR A 126     -86.193  30.837 -11.246  1.00  0.00           C  
ATOM   1871  HB  THR A 126     -86.127  30.787 -12.431  1.00  0.00           H  
ATOM   1872  CG2 THR A 126     -87.008  29.598 -10.905  1.00  0.00           C  
ATOM   1873 HG21 THR A 126     -87.843  29.128 -11.630  1.00  0.00           H  
ATOM   1874 HG22 THR A 126     -86.374  28.616 -10.637  1.00  0.00           H  
ATOM   1875 HG23 THR A 126     -87.679  30.049 -10.027  1.00  0.00           H  
ATOM   1876  OG1 THR A 126     -86.926  31.958 -10.829  1.00  0.00           O  
ATOM   1877  HG1 THR A 126     -86.397  32.379  -9.860  1.00  0.00           H  
ATOM   1878  N   CYS A 127     -83.366  32.099 -12.083  1.00  0.00           N  
ATOM   1879  H   CYS A 127     -83.107  31.140 -12.733  1.00  0.00           H  
ATOM   1880  CA  CYS A 127     -82.702  33.300 -12.568  1.00  0.00           C  
ATOM   1881  HA  CYS A 127     -81.985  33.506 -11.643  1.00  0.00           H  
ATOM   1882  C   CYS A 127     -83.692  34.446 -12.779  1.00  0.00           C  
ATOM   1883  O   CYS A 127     -83.377  35.580 -12.440  1.00  0.00           O  
ATOM   1884  CB  CYS A 127     -81.914  32.979 -13.839  1.00  0.00           C  
ATOM   1885  HB2 CYS A 127     -81.573  34.033 -14.292  1.00  0.00           H  
ATOM   1886  HB3 CYS A 127     -81.076  32.258 -14.274  1.00  0.00           H  
ATOM   1887  SG  CYS A 127     -82.844  32.105 -15.124  1.00  0.00           S  
ATOM   1888  N   GLN A 128     -84.896  34.161 -13.219  1.00  0.00           N  
ATOM   1889  H   GLN A 128     -84.904  33.039 -13.577  1.00  0.00           H  
ATOM   1890  CA  GLN A 128     -85.950  35.153 -13.403  1.00  0.00           C  
ATOM   1891  HA  GLN A 128     -85.585  35.984 -14.179  1.00  0.00           H  
ATOM   1892  C   GLN A 128     -86.349  35.808 -12.073  1.00  0.00           C  
ATOM   1893  O   GLN A 128     -86.413  37.034 -11.995  1.00  0.00           O  
ATOM   1894  CB  GLN A 128     -87.182  34.522 -14.064  1.00  0.00           C  
ATOM   1895  HB2 GLN A 128     -87.641  33.765 -13.271  1.00  0.00           H  
ATOM   1896  HB3 GLN A 128     -87.861  35.503 -14.170  1.00  0.00           H  
ATOM   1897  CG  GLN A 128     -86.952  33.924 -15.463  1.00  0.00           C  
ATOM   1898  HG2 GLN A 128     -87.721  34.470 -16.211  1.00  0.00           H  
ATOM   1899  HG3 GLN A 128     -86.056  34.338 -16.145  1.00  0.00           H  
ATOM   1900  CD  GLN A 128     -86.513  32.465 -15.466  1.00  0.00           C  
ATOM   1901  NE2 GLN A 128     -86.645  31.793 -16.587  1.00  0.00           N  
ATOM   1902 HE21 GLN A 128     -85.578  31.308 -16.778  1.00  0.00           H  
ATOM   1903 HE22 GLN A 128     -87.491  31.933 -17.411  1.00  0.00           H  
ATOM   1904  OE1 GLN A 128     -86.062  31.901 -14.483  1.00  0.00           O  
ATOM   1905  N   ALA A 129     -86.559  35.014 -11.037  1.00  0.00           N  
ATOM   1906  H   ALA A 129     -86.427  33.888 -11.353  1.00  0.00           H  
ATOM   1907  CA  ALA A 129     -86.906  35.532  -9.718  1.00  0.00           C  
ATOM   1908  HA  ALA A 129     -87.832  36.278  -9.764  1.00  0.00           H  
ATOM   1909  C   ALA A 129     -85.764  36.364  -9.122  1.00  0.00           C  
ATOM   1910  O   ALA A 129     -85.999  37.442  -8.577  1.00  0.00           O  
ATOM   1911  CB  ALA A 129     -87.277  34.362  -8.805  1.00  0.00           C  
ATOM   1912  HB1 ALA A 129     -87.649  33.274  -8.445  1.00  0.00           H  
ATOM   1913  HB2 ALA A 129     -86.298  34.371  -8.117  1.00  0.00           H  
ATOM   1914  HB3 ALA A 129     -88.244  34.813  -8.240  1.00  0.00           H  
ATOM   1915  N   MET A 130     -84.526  35.905  -9.280  1.00  0.00           N  
ATOM   1916  H   MET A 130     -84.294  34.963  -9.945  1.00  0.00           H  
ATOM   1917  CA  MET A 130     -83.355  36.660  -8.843  1.00  0.00           C  
ATOM   1918  HA  MET A 130     -83.530  37.063  -7.739  1.00  0.00           H  
ATOM   1919  C   MET A 130     -83.209  37.972  -9.616  1.00  0.00           C  
ATOM   1920  O   MET A 130     -83.002  39.014  -9.007  1.00  0.00           O  
ATOM   1921  CB  MET A 130     -82.089  35.817  -8.996  1.00  0.00           C  
ATOM   1922  HB2 MET A 130     -81.778  35.588 -10.127  1.00  0.00           H  
ATOM   1923  HB3 MET A 130     -81.220  36.566  -8.659  1.00  0.00           H  
ATOM   1924  CG  MET A 130     -82.034  34.654  -8.008  1.00  0.00           C  
ATOM   1925  HG2 MET A 130     -83.041  34.010  -8.005  1.00  0.00           H  
ATOM   1926  HG3 MET A 130     -81.724  34.655  -6.865  1.00  0.00           H  
ATOM   1927  SD  MET A 130     -80.485  33.707  -8.100  1.00  0.00           S  
ATOM   1928  CE  MET A 130     -79.331  34.919  -7.425  1.00  0.00           C  
ATOM   1929  HE1 MET A 130     -78.454  34.598  -8.162  1.00  0.00           H  
ATOM   1930  HE2 MET A 130     -79.433  36.098  -7.300  1.00  0.00           H  
ATOM   1931  HE3 MET A 130     -79.212  34.504  -6.322  1.00  0.00           H  
ATOM   1932  N   MET A 131     -83.364  37.939 -10.930  1.00  0.00           N  
ATOM   1933  H   MET A 131     -83.145  36.939 -11.493  1.00  0.00           H  
ATOM   1934  CA  MET A 131     -83.282  39.136 -11.772  1.00  0.00           C  
ATOM   1935  HA  MET A 131     -82.338  39.826 -11.542  1.00  0.00           H  
ATOM   1936  C   MET A 131     -84.390  40.149 -11.466  1.00  0.00           C  
ATOM   1937  O   MET A 131     -84.153  41.346 -11.562  1.00  0.00           O  
ATOM   1938  CB  MET A 131     -83.338  38.739 -13.252  1.00  0.00           C  
ATOM   1939  HB2 MET A 131     -84.387  38.249 -13.559  1.00  0.00           H  
ATOM   1940  HB3 MET A 131     -83.478  39.779 -13.839  1.00  0.00           H  
ATOM   1941  CG  MET A 131     -82.057  38.055 -13.733  1.00  0.00           C  
ATOM   1942  HG2 MET A 131     -81.500  37.010 -13.628  1.00  0.00           H  
ATOM   1943  HG3 MET A 131     -81.261  38.941 -13.800  1.00  0.00           H  
ATOM   1944  SD  MET A 131     -82.189  37.300 -15.381  1.00  0.00           S  
ATOM   1945  CE  MET A 131     -82.196  38.785 -16.414  1.00  0.00           C  
ATOM   1946  HE1 MET A 131     -83.178  39.460 -16.326  1.00  0.00           H  
ATOM   1947  HE2 MET A 131     -82.257  38.447 -17.560  1.00  0.00           H  
ATOM   1948  HE3 MET A 131     -81.133  39.272 -16.202  1.00  0.00           H  
ATOM   1949  N   SER A 132     -85.565  39.691 -11.086  1.00  0.00           N  
ATOM   1950  H   SER A 132     -85.797  38.592 -10.720  1.00  0.00           H  
ATOM   1951  CA  SER A 132     -86.673  40.588 -10.754  1.00  0.00           C  
ATOM   1952  HA  SER A 132     -86.726  41.463 -11.567  1.00  0.00           H  
ATOM   1953  C   SER A 132     -86.528  41.255  -9.387  1.00  0.00           C  
ATOM   1954  O   SER A 132     -87.053  42.345  -9.186  1.00  0.00           O  
ATOM   1955  CB  SER A 132     -88.009  39.843 -10.843  1.00  0.00           C  
ATOM   1956  HB2 SER A 132     -88.245  39.391 -11.925  1.00  0.00           H  
ATOM   1957  HB3 SER A 132     -88.946  40.583 -10.707  1.00  0.00           H  
ATOM   1958  OG  SER A 132     -88.180  38.922  -9.790  1.00  0.00           O  
ATOM   1959  HG  SER A 132     -87.732  39.438  -8.820  1.00  0.00           H  
ATOM   1960  N   GLN A 133     -85.818  40.627  -8.459  1.00  0.00           N  
ATOM   1961  H   GLN A 133     -85.032  39.759  -8.611  1.00  0.00           H  
ATOM   1962  CA  GLN A 133     -85.707  41.106  -7.078  1.00  0.00           C  
ATOM   1963  HA  GLN A 133     -86.222  42.180  -6.963  1.00  0.00           H  
ATOM   1964  C   GLN A 133     -84.346  41.704  -6.729  1.00  0.00           C  
ATOM   1965  O   GLN A 133     -84.219  42.363  -5.693  1.00  0.00           O  
ATOM   1966  CB  GLN A 133     -86.085  39.987  -6.109  1.00  0.00           C  
ATOM   1967  HB2 GLN A 133     -85.364  39.046  -6.010  1.00  0.00           H  
ATOM   1968  HB3 GLN A 133     -86.204  40.594  -5.084  1.00  0.00           H  
ATOM   1969  CG  GLN A 133     -87.542  39.553  -6.297  1.00  0.00           C  
ATOM   1970  HG2 GLN A 133     -87.924  40.687  -6.449  1.00  0.00           H  
ATOM   1971  HG3 GLN A 133     -88.602  39.241  -6.781  1.00  0.00           H  
ATOM   1972  CD  GLN A 133     -88.017  38.597  -5.210  1.00  0.00           C  
ATOM   1973  NE2 GLN A 133     -88.762  37.581  -5.570  1.00  0.00           N  
ATOM   1974 HE21 GLN A 133     -88.624  36.649  -6.297  1.00  0.00           H  
ATOM   1975 HE22 GLN A 133     -89.946  37.732  -5.570  1.00  0.00           H  
ATOM   1976  OE1 GLN A 133     -87.743  38.756  -4.036  1.00  0.00           O  
ATOM   1977  N   ASN A 134     -83.357  41.510  -7.577  1.00  0.00           N  
ATOM   1978  H   ASN A 134     -83.432  41.351  -8.754  1.00  0.00           H  
ATOM   1979  CA  ASN A 134     -82.067  42.161  -7.439  1.00  0.00           C  
ATOM   1980  HA  ASN A 134     -82.081  42.460  -6.284  1.00  0.00           H  
ATOM   1981  C   ASN A 134     -81.982  43.393  -8.340  1.00  0.00           C  
ATOM   1982  O   ASN A 134     -82.465  43.416  -9.461  1.00  0.00           O  
ATOM   1983  CB  ASN A 134     -80.930  41.171  -7.701  1.00  0.00           C  
ATOM   1984  HB2 ASN A 134     -80.953  40.919  -8.866  1.00  0.00           H  
ATOM   1985  HB3 ASN A 134     -79.905  41.738  -7.489  1.00  0.00           H  
ATOM   1986  CG  ASN A 134     -80.811  40.174  -6.574  1.00  0.00           C  
ATOM   1987  ND2 ASN A 134     -81.368  38.994  -6.738  1.00  0.00           N  
ATOM   1988 HD21 ASN A 134     -80.559  38.134  -6.776  1.00  0.00           H  
ATOM   1989 HD22 ASN A 134     -82.508  39.004  -6.404  1.00  0.00           H  
ATOM   1990  OD1 ASN A 134     -80.241  40.456  -5.532  1.00  0.00           O  
ATOM   1991  N   ARG A 135     -81.320  44.406  -7.840  1.00  0.00           N  
ATOM   1992  H   ARG A 135     -80.827  44.113  -6.802  1.00  0.00           H  
ATOM   1993  CA  ARG A 135     -81.120  45.685  -8.537  1.00  0.00           C  
ATOM   1994  HA  ARG A 135     -82.123  46.014  -9.096  1.00  0.00           H  
ATOM   1995  C   ARG A 135     -80.050  45.591  -9.633  1.00  0.00           C  
ATOM   1996  O   ARG A 135     -79.987  46.466 -10.487  1.00  0.00           O  
ATOM   1997  CB  ARG A 135     -80.803  46.816  -7.541  1.00  0.00           C  
ATOM   1998  HB2 ARG A 135     -79.943  47.514  -8.003  1.00  0.00           H  
ATOM   1999  HB3 ARG A 135     -81.732  47.576  -7.624  1.00  0.00           H  
ATOM   2000  CG  ARG A 135     -80.647  46.387  -6.072  1.00  0.00           C  
ATOM   2001  HG2 ARG A 135     -79.644  45.742  -6.043  1.00  0.00           H  
ATOM   2002  HG3 ARG A 135     -81.728  46.082  -5.655  1.00  0.00           H  
ATOM   2003  CD  ARG A 135     -80.352  47.551  -5.148  1.00  0.00           C  
ATOM   2004  HD2 ARG A 135     -81.245  48.350  -5.134  1.00  0.00           H  
ATOM   2005  HD3 ARG A 135     -79.330  48.095  -5.450  1.00  0.00           H  
ATOM   2006  NE  ARG A 135     -80.297  47.087  -3.747  1.00  0.00           N  
ATOM   2007  HE  ARG A 135     -80.366  45.922  -3.518  1.00  0.00           H  
ATOM   2008  CZ  ARG A 135     -80.006  47.821  -2.684  1.00  0.00           C  
ATOM   2009  NH1 ARG A 135     -79.747  49.092  -2.779  1.00  0.00           N  
ATOM   2010 HH11 ARG A 135     -79.464  49.797  -1.856  1.00  0.00           H  
ATOM   2011 HH12 ARG A 135     -79.510  49.888  -3.636  1.00  0.00           H  
ATOM   2012  NH2 ARG A 135     -79.962  47.278  -1.503  1.00  0.00           N  
ATOM   2013 HH21 ARG A 135     -80.385  47.844  -0.537  1.00  0.00           H  
ATOM   2014 HH22 ARG A 135     -79.583  46.249  -1.035  1.00  0.00           H  
ATOM   2015  N   TYR A 136     -79.236  44.571  -9.583  1.00  0.00           N  
ATOM   2016  H   TYR A 136     -79.154  43.953  -8.582  1.00  0.00           H  
ATOM   2017  CA  TYR A 136     -78.087  44.394 -10.452  1.00  0.00           C  
ATOM   2018  HA  TYR A 136     -77.774  45.538 -10.580  1.00  0.00           H  
ATOM   2019  C   TYR A 136     -78.493  43.655 -11.725  1.00  0.00           C  
ATOM   2020  O   TYR A 136     -79.225  42.665 -11.683  1.00  0.00           O  
ATOM   2021  CB  TYR A 136     -76.993  43.655  -9.681  1.00  0.00           C  
ATOM   2022  HB2 TYR A 136     -75.953  43.869 -10.225  1.00  0.00           H  
ATOM   2023  HB3 TYR A 136     -77.066  42.484  -9.518  1.00  0.00           H  
ATOM   2024  CG  TYR A 136     -76.741  44.207  -8.297  1.00  0.00           C  
ATOM   2025  CD1 TYR A 136     -76.129  45.461  -8.122  1.00  0.00           C  
ATOM   2026  HD1 TYR A 136     -75.844  46.327  -8.886  1.00  0.00           H  
ATOM   2027  CD2 TYR A 136     -77.162  43.476  -7.162  1.00  0.00           C  
ATOM   2028  HD2 TYR A 136     -77.979  42.654  -6.922  1.00  0.00           H  
ATOM   2029  CE1 TYR A 136     -75.908  45.970  -6.836  1.00  0.00           C  
ATOM   2030  HE1 TYR A 136     -75.270  46.972  -6.765  1.00  0.00           H  
ATOM   2031  CE2 TYR A 136     -76.944  43.976  -5.872  1.00  0.00           C  
ATOM   2032  HE2 TYR A 136     -77.255  43.591  -4.791  1.00  0.00           H  
ATOM   2033  CZ  TYR A 136     -76.308  45.223  -5.707  1.00  0.00           C  
ATOM   2034  OH  TYR A 136     -76.067  45.701  -4.441  1.00  0.00           O  
ATOM   2035  HH  TYR A 136     -76.144  46.900  -4.512  1.00  0.00           H  
ATOM   2036  N   GLY A 137     -78.024  44.153 -12.848  1.00  0.00           N  
ATOM   2037  H   GLY A 137     -77.713  45.299 -12.927  1.00  0.00           H  
ATOM   2038  CA  GLY A 137     -78.213  43.454 -14.108  1.00  0.00           C  
ATOM   2039  HA2 GLY A 137     -79.399  43.372 -14.273  1.00  0.00           H  
ATOM   2040  HA3 GLY A 137     -77.923  44.158 -15.038  1.00  0.00           H  
ATOM   2041  C   GLY A 137     -77.387  42.170 -14.180  1.00  0.00           C  
ATOM   2042  O   GLY A 137     -76.373  42.028 -13.498  1.00  0.00           O  
ATOM   2043  N   GLU A 138     -77.768  41.265 -15.051  1.00  0.00           N  
ATOM   2044  H   GLU A 138     -78.530  41.614 -15.899  1.00  0.00           H  
ATOM   2045  CA  GLU A 138     -77.123  39.947 -15.179  1.00  0.00           C  
ATOM   2046  HA  GLU A 138     -77.116  39.562 -14.059  1.00  0.00           H  
ATOM   2047  C   GLU A 138     -75.605  40.016 -15.431  1.00  0.00           C  
ATOM   2048  O   GLU A 138     -74.849  39.175 -14.960  1.00  0.00           O  
ATOM   2049  CB  GLU A 138     -77.823  39.207 -16.321  1.00  0.00           C  
ATOM   2050  HB2 GLU A 138     -77.462  39.573 -17.408  1.00  0.00           H  
ATOM   2051  HB3 GLU A 138     -79.007  39.336 -16.400  1.00  0.00           H  
ATOM   2052  CG  GLU A 138     -77.487  37.719 -16.354  1.00  0.00           C  
ATOM   2053  HG2 GLU A 138     -77.368  37.114 -15.333  1.00  0.00           H  
ATOM   2054  HG3 GLU A 138     -76.470  37.399 -16.908  1.00  0.00           H  
ATOM   2055  CD  GLU A 138     -78.277  36.967 -17.426  1.00  0.00           C  
ATOM   2056  OE1 GLU A 138     -78.372  35.730 -17.295  1.00  0.00           O  
ATOM   2057  OE2 GLU A 138     -78.776  37.634 -18.353  1.00  0.00           O  
ATOM   2058  N   ARG A 139     -75.159  41.038 -16.129  1.00  0.00           N  
ATOM   2059  H   ARG A 139     -75.789  41.800 -16.794  1.00  0.00           H  
ATOM   2060  CA  ARG A 139     -73.728  41.261 -16.405  1.00  0.00           C  
ATOM   2061  HA  ARG A 139     -73.031  40.308 -16.226  1.00  0.00           H  
ATOM   2062  C   ARG A 139     -73.054  42.245 -15.446  1.00  0.00           C  
ATOM   2063  O   ARG A 139     -71.911  42.604 -15.676  1.00  0.00           O  
ATOM   2064  CB  ARG A 139     -73.532  41.689 -17.859  1.00  0.00           C  
ATOM   2065  HB2 ARG A 139     -72.377  41.941 -18.094  1.00  0.00           H  
ATOM   2066  HB3 ARG A 139     -74.141  42.660 -18.214  1.00  0.00           H  
ATOM   2067  CG  ARG A 139     -73.920  40.586 -18.851  1.00  0.00           C  
ATOM   2068  HG2 ARG A 139     -74.963  40.021 -19.074  1.00  0.00           H  
ATOM   2069  HG3 ARG A 139     -73.176  39.670 -18.613  1.00  0.00           H  
ATOM   2070  CD  ARG A 139     -73.569  41.070 -20.246  1.00  0.00           C  
ATOM   2071  HD2 ARG A 139     -74.345  41.891 -20.642  1.00  0.00           H  
ATOM   2072  HD3 ARG A 139     -72.397  41.305 -20.325  1.00  0.00           H  
ATOM   2073  NE  ARG A 139     -73.751  40.008 -21.257  1.00  0.00           N  
ATOM   2074  HE  ARG A 139     -73.434  38.879 -21.052  1.00  0.00           H  
ATOM   2075  CZ  ARG A 139     -73.817  40.215 -22.556  1.00  0.00           C  
ATOM   2076  NH1 ARG A 139     -73.803  41.411 -23.059  1.00  0.00           N  
ATOM   2077 HH11 ARG A 139     -72.750  41.965 -23.172  1.00  0.00           H  
ATOM   2078 HH12 ARG A 139     -74.662  42.032 -23.605  1.00  0.00           H  
ATOM   2079  NH2 ARG A 139     -73.887  39.212 -23.384  1.00  0.00           N  
ATOM   2080 HH21 ARG A 139     -74.719  39.114 -24.231  1.00  0.00           H  
ATOM   2081 HH22 ARG A 139     -73.016  38.406 -23.500  1.00  0.00           H  
ATOM   2082  N   GLN A 140     -73.754  42.664 -14.448  1.00  0.00           N  
ATOM   2083  H   GLN A 140     -74.855  43.045 -14.685  1.00  0.00           H  
ATOM   2084  CA  GLN A 140     -73.218  43.439 -13.329  1.00  0.00           C  
ATOM   2085  HA  GLN A 140     -72.070  43.739 -13.465  1.00  0.00           H  
ATOM   2086  C   GLN A 140     -73.023  42.556 -12.096  1.00  0.00           C  
ATOM   2087  O   GLN A 140     -72.775  43.068 -11.015  1.00  0.00           O  
ATOM   2088  CB  GLN A 140     -74.162  44.591 -12.979  1.00  0.00           C  
ATOM   2089  HB2 GLN A 140     -75.075  44.309 -12.273  1.00  0.00           H  
ATOM   2090  HB3 GLN A 140     -73.509  45.354 -12.319  1.00  0.00           H  
ATOM   2091  CG  GLN A 140     -74.415  45.550 -14.136  1.00  0.00           C  
ATOM   2092  HG2 GLN A 140     -73.595  45.006 -14.825  1.00  0.00           H  
ATOM   2093  HG3 GLN A 140     -74.120  46.506 -14.808  1.00  0.00           H  
ATOM   2094  CD  GLN A 140     -75.525  46.533 -13.786  1.00  0.00           C  
ATOM   2095  NE2 GLN A 140     -75.912  47.368 -14.716  1.00  0.00           N  
ATOM   2096 HE21 GLN A 140     -75.406  48.451 -14.699  1.00  0.00           H  
ATOM   2097 HE22 GLN A 140     -76.859  47.418 -15.439  1.00  0.00           H  
ATOM   2098  OE1 GLN A 140     -76.078  46.553 -12.704  1.00  0.00           O  
ATOM   2099  N   LEU A 141     -73.181  41.271 -12.283  1.00  0.00           N  
ATOM   2100  H   LEU A 141     -72.653  40.772 -13.227  1.00  0.00           H  
ATOM   2101  CA  LEU A 141     -72.839  40.301 -11.267  1.00  0.00           C  
ATOM   2102  HA  LEU A 141     -73.221  40.872 -10.300  1.00  0.00           H  
ATOM   2103  C   LEU A 141     -71.327  40.213 -11.200  1.00  0.00           C  
ATOM   2104  O   LEU A 141     -70.671  39.560 -12.009  1.00  0.00           O  
ATOM   2105  CB  LEU A 141     -73.462  38.947 -11.584  1.00  0.00           C  
ATOM   2106  HB2 LEU A 141     -73.107  38.626 -12.690  1.00  0.00           H  
ATOM   2107  HB3 LEU A 141     -72.743  38.078 -11.175  1.00  0.00           H  
ATOM   2108  CG  LEU A 141     -74.986  38.975 -11.655  1.00  0.00           C  
ATOM   2109  HG  LEU A 141     -75.271  39.679 -12.568  1.00  0.00           H  
ATOM   2110  CD1 LEU A 141     -75.480  37.554 -11.890  1.00  0.00           C  
ATOM   2111 HD11 LEU A 141     -74.793  36.879 -11.163  1.00  0.00           H  
ATOM   2112 HD12 LEU A 141     -75.322  37.442 -13.076  1.00  0.00           H  
ATOM   2113 HD13 LEU A 141     -76.453  36.887 -11.664  1.00  0.00           H  
ATOM   2114  CD2 LEU A 141     -75.622  39.524 -10.381  1.00  0.00           C  
ATOM   2115 HD21 LEU A 141     -74.836  39.726  -9.509  1.00  0.00           H  
ATOM   2116 HD22 LEU A 141     -76.063  40.566 -10.772  1.00  0.00           H  
ATOM   2117 HD23 LEU A 141     -76.470  38.766 -10.029  1.00  0.00           H  
ATOM   2118  N   THR A 142     -70.839  40.931 -10.253  1.00  0.00           N  
ATOM   2119  H   THR A 142     -71.384  41.553  -9.402  1.00  0.00           H  
ATOM   2120  CA  THR A 142     -69.461  41.119  -9.992  1.00  0.00           C  
ATOM   2121  HA  THR A 142     -68.901  40.581 -10.901  1.00  0.00           H  
ATOM   2122  C   THR A 142     -69.199  40.407  -8.650  1.00  0.00           C  
ATOM   2123  O   THR A 142     -70.112  40.194  -7.853  1.00  0.00           O  
ATOM   2124  CB  THR A 142     -69.132  42.628 -10.136  1.00  0.00           C  
ATOM   2125  HB  THR A 142     -68.297  42.900  -9.327  1.00  0.00           H  
ATOM   2126  CG2 THR A 142     -68.676  43.041 -11.513  1.00  0.00           C  
ATOM   2127 HG21 THR A 142     -68.761  44.229 -11.718  1.00  0.00           H  
ATOM   2128 HG22 THR A 142     -68.993  42.672 -12.611  1.00  0.00           H  
ATOM   2129 HG23 THR A 142     -67.479  42.938 -11.601  1.00  0.00           H  
ATOM   2130  OG1 THR A 142     -70.228  43.493  -9.891  1.00  0.00           O  
ATOM   2131  HG1 THR A 142     -69.804  44.447  -9.314  1.00  0.00           H  
ATOM   2132  N   PRO A 143     -67.998  39.868  -8.445  1.00  0.00           N  
ATOM   2133  CA  PRO A 143     -67.738  38.986  -7.315  1.00  0.00           C  
ATOM   2134  HA  PRO A 143     -68.331  38.088  -7.835  1.00  0.00           H  
ATOM   2135  C   PRO A 143     -67.975  39.643  -5.952  1.00  0.00           C  
ATOM   2136  O   PRO A 143     -67.746  40.833  -5.771  1.00  0.00           O  
ATOM   2137  CB  PRO A 143     -66.296  38.521  -7.493  1.00  0.00           C  
ATOM   2138  HB2 PRO A 143     -65.521  39.359  -7.109  1.00  0.00           H  
ATOM   2139  HB3 PRO A 143     -66.044  37.837  -6.545  1.00  0.00           H  
ATOM   2140  CG  PRO A 143     -66.062  38.630  -8.987  1.00  0.00           C  
ATOM   2141  HG2 PRO A 143     -64.927  38.850  -9.309  1.00  0.00           H  
ATOM   2142  HG3 PRO A 143     -66.384  37.743  -9.726  1.00  0.00           H  
ATOM   2143  CD  PRO A 143     -66.888  39.846  -9.367  1.00  0.00           C  
ATOM   2144  HD2 PRO A 143     -66.671  39.907 -10.547  1.00  0.00           H  
ATOM   2145  HD3 PRO A 143     -66.286  40.845  -9.070  1.00  0.00           H  
ATOM   2146  N   GLY A 144     -68.438  38.865  -4.996  1.00  0.00           N  
ATOM   2147  H   GLY A 144     -68.076  37.843  -5.470  1.00  0.00           H  
ATOM   2148  CA  GLY A 144     -68.738  39.323  -3.644  1.00  0.00           C  
ATOM   2149  HA2 GLY A 144     -67.595  38.958  -3.496  1.00  0.00           H  
ATOM   2150  HA3 GLY A 144     -68.523  39.848  -2.578  1.00  0.00           H  
ATOM   2151  C   GLY A 144     -70.080  40.048  -3.472  1.00  0.00           C  
ATOM   2152  O   GLY A 144     -70.569  40.153  -2.352  1.00  0.00           O  
ATOM   2153  N   LEU A 145     -70.721  40.479  -4.536  1.00  0.00           N  
ATOM   2154  H   LEU A 145     -69.991  40.955  -5.345  1.00  0.00           H  
ATOM   2155  CA  LEU A 145     -72.024  41.138  -4.497  1.00  0.00           C  
ATOM   2156  HA  LEU A 145     -71.696  42.112  -3.886  1.00  0.00           H  
ATOM   2157  C   LEU A 145     -73.052  40.273  -3.762  1.00  0.00           C  
ATOM   2158  O   LEU A 145     -73.254  39.104  -4.100  1.00  0.00           O  
ATOM   2159  CB  LEU A 145     -72.468  41.405  -5.937  1.00  0.00           C  
ATOM   2160  HB2 LEU A 145     -72.667  40.567  -6.751  1.00  0.00           H  
ATOM   2161  HB3 LEU A 145     -71.481  41.967  -6.307  1.00  0.00           H  
ATOM   2162  CG  LEU A 145     -73.508  42.520  -6.059  1.00  0.00           C  
ATOM   2163  HG  LEU A 145     -73.927  42.879  -5.001  1.00  0.00           H  
ATOM   2164  CD1 LEU A 145     -72.858  43.746  -6.686  1.00  0.00           C  
ATOM   2165 HD11 LEU A 145     -73.196  44.615  -7.458  1.00  0.00           H  
ATOM   2166 HD12 LEU A 145     -72.590  44.552  -5.820  1.00  0.00           H  
ATOM   2167 HD13 LEU A 145     -71.776  43.807  -7.220  1.00  0.00           H  
ATOM   2168  CD2 LEU A 145     -74.656  42.073  -6.956  1.00  0.00           C  
ATOM   2169 HD21 LEU A 145     -75.376  41.694  -6.084  1.00  0.00           H  
ATOM   2170 HD22 LEU A 145     -74.329  41.545  -7.977  1.00  0.00           H  
ATOM   2171 HD23 LEU A 145     -74.949  43.100  -7.494  1.00  0.00           H  
ATOM   2172  N   ASN A 146     -73.730  40.859  -2.797  1.00  0.00           N  
ATOM   2173  H   ASN A 146     -73.415  41.915  -2.348  1.00  0.00           H  
ATOM   2174  CA  ASN A 146     -74.792  40.154  -2.098  1.00  0.00           C  
ATOM   2175  HA  ASN A 146     -74.409  39.108  -1.693  1.00  0.00           H  
ATOM   2176  C   ASN A 146     -76.065  40.146  -2.944  1.00  0.00           C  
ATOM   2177  O   ASN A 146     -76.753  41.156  -3.096  1.00  0.00           O  
ATOM   2178  CB  ASN A 146     -75.015  40.777  -0.717  1.00  0.00           C  
ATOM   2179  HB2 ASN A 146     -75.870  40.802   0.131  1.00  0.00           H  
ATOM   2180  HB3 ASN A 146     -75.373  41.845  -1.144  1.00  0.00           H  
ATOM   2181  CG  ASN A 146     -73.941  40.387   0.280  1.00  0.00           C  
ATOM   2182  ND2 ASN A 146     -73.500  41.328   1.090  1.00  0.00           N  
ATOM   2183 HD21 ASN A 146     -72.334  41.549   1.201  1.00  0.00           H  
ATOM   2184 HD22 ASN A 146     -74.066  41.942   1.940  1.00  0.00           H  
ATOM   2185  OD1 ASN A 146     -73.521  39.253   0.372  1.00  0.00           O  
ATOM   2186  N   LEU A 147     -76.392  38.984  -3.450  1.00  0.00           N  
ATOM   2187  H   LEU A 147     -75.427  38.313  -3.546  1.00  0.00           H  
ATOM   2188  CA  LEU A 147     -77.621  38.757  -4.185  1.00  0.00           C  
ATOM   2189  HA  LEU A 147     -78.111  39.814  -4.421  1.00  0.00           H  
ATOM   2190  C   LEU A 147     -78.712  38.255  -3.250  1.00  0.00           C  
ATOM   2191  O   LEU A 147     -78.509  37.315  -2.480  1.00  0.00           O  
ATOM   2192  CB  LEU A 147     -77.384  37.765  -5.325  1.00  0.00           C  
ATOM   2193  HB2 LEU A 147     -78.366  37.330  -5.845  1.00  0.00           H  
ATOM   2194  HB3 LEU A 147     -76.891  36.806  -4.812  1.00  0.00           H  
ATOM   2195  CG  LEU A 147     -76.373  38.226  -6.388  1.00  0.00           C  
ATOM   2196  HG  LEU A 147     -75.393  38.455  -5.759  1.00  0.00           H  
ATOM   2197  CD1 LEU A 147     -76.271  37.139  -7.449  1.00  0.00           C  
ATOM   2198 HD11 LEU A 147     -75.110  36.991  -7.725  1.00  0.00           H  
ATOM   2199 HD12 LEU A 147     -76.796  37.139  -8.521  1.00  0.00           H  
ATOM   2200 HD13 LEU A 147     -76.446  36.025  -7.053  1.00  0.00           H  
ATOM   2201  CD2 LEU A 147     -76.803  39.532  -7.063  1.00  0.00           C  
ATOM   2202 HD21 LEU A 147     -77.030  40.388  -6.251  1.00  0.00           H  
ATOM   2203 HD22 LEU A 147     -77.860  39.548  -7.613  1.00  0.00           H  
ATOM   2204 HD23 LEU A 147     -75.853  39.910  -7.668  1.00  0.00           H  
ATOM   2205  N   LEU A 148     -79.891  38.832  -3.389  1.00  0.00           N  
ATOM   2206  H   LEU A 148     -79.867  39.996  -3.131  1.00  0.00           H  
ATOM   2207  CA  LEU A 148     -81.087  38.227  -2.842  1.00  0.00           C  
ATOM   2208  HA  LEU A 148     -80.722  38.201  -1.708  1.00  0.00           H  
ATOM   2209  C   LEU A 148     -81.448  37.000  -3.684  1.00  0.00           C  
ATOM   2210  O   LEU A 148     -81.640  37.111  -4.894  1.00  0.00           O  
ATOM   2211  CB  LEU A 148     -82.219  39.266  -2.819  1.00  0.00           C  
ATOM   2212  HB2 LEU A 148     -81.896  40.247  -2.203  1.00  0.00           H  
ATOM   2213  HB3 LEU A 148     -82.394  39.801  -3.873  1.00  0.00           H  
ATOM   2214  CG  LEU A 148     -83.506  38.738  -2.155  1.00  0.00           C  
ATOM   2215  HG  LEU A 148     -84.014  37.735  -2.543  1.00  0.00           H  
ATOM   2216  CD1 LEU A 148     -83.345  38.626  -0.644  1.00  0.00           C  
ATOM   2217 HD11 LEU A 148     -82.724  37.750  -0.116  1.00  0.00           H  
ATOM   2218 HD12 LEU A 148     -84.331  38.760   0.026  1.00  0.00           H  
ATOM   2219 HD13 LEU A 148     -82.817  39.576  -0.112  1.00  0.00           H  
ATOM   2220  CD2 LEU A 148     -84.669  39.681  -2.434  1.00  0.00           C  
ATOM   2221 HD21 LEU A 148     -84.523  40.584  -3.215  1.00  0.00           H  
ATOM   2222 HD22 LEU A 148     -85.796  39.308  -2.585  1.00  0.00           H  
ATOM   2223 HD23 LEU A 148     -84.916  40.495  -1.570  1.00  0.00           H  
ATOM   2224  N   VAL A 149     -81.569  35.862  -3.032  1.00  0.00           N  
ATOM   2225  H   VAL A 149     -81.567  36.079  -1.880  1.00  0.00           H  
ATOM   2226  CA  VAL A 149     -81.980  34.613  -3.668  1.00  0.00           C  
ATOM   2227  HA  VAL A 149     -82.061  34.783  -4.837  1.00  0.00           H  
ATOM   2228  C   VAL A 149     -83.330  34.202  -3.092  1.00  0.00           C  
ATOM   2229  O   VAL A 149     -83.390  33.656  -1.989  1.00  0.00           O  
ATOM   2230  CB  VAL A 149     -80.918  33.514  -3.501  1.00  0.00           C  
ATOM   2231  HB  VAL A 149     -80.956  33.165  -2.366  1.00  0.00           H  
ATOM   2232  CG1 VAL A 149     -81.328  32.268  -4.283  1.00  0.00           C  
ATOM   2233 HG11 VAL A 149     -80.430  31.491  -4.438  1.00  0.00           H  
ATOM   2234 HG12 VAL A 149     -81.529  32.507  -5.436  1.00  0.00           H  
ATOM   2235 HG13 VAL A 149     -82.153  31.659  -3.673  1.00  0.00           H  
ATOM   2236  CG2 VAL A 149     -79.554  33.976  -4.017  1.00  0.00           C  
ATOM   2237 HG21 VAL A 149     -78.922  33.218  -4.686  1.00  0.00           H  
ATOM   2238 HG22 VAL A 149     -78.943  34.092  -2.990  1.00  0.00           H  
ATOM   2239 HG23 VAL A 149     -79.492  35.134  -4.315  1.00  0.00           H  
ATOM   2240  N   PRO A 150     -84.428  34.470  -3.809  1.00  0.00           N  
ATOM   2241  CA  PRO A 150     -85.745  34.030  -3.395  1.00  0.00           C  
ATOM   2242  HA  PRO A 150     -85.998  34.436  -2.305  1.00  0.00           H  
ATOM   2243  C   PRO A 150     -85.881  32.522  -3.631  1.00  0.00           C  
ATOM   2244  O   PRO A 150     -85.988  32.062  -4.771  1.00  0.00           O  
ATOM   2245  CB  PRO A 150     -86.717  34.871  -4.227  1.00  0.00           C  
ATOM   2246  HB2 PRO A 150     -86.848  35.897  -3.625  1.00  0.00           H  
ATOM   2247  HB3 PRO A 150     -87.732  34.266  -4.407  1.00  0.00           H  
ATOM   2248  CG  PRO A 150     -85.941  35.180  -5.500  1.00  0.00           C  
ATOM   2249  HG2 PRO A 150     -86.652  34.516  -6.191  1.00  0.00           H  
ATOM   2250  HG3 PRO A 150     -86.198  36.318  -5.758  1.00  0.00           H  
ATOM   2251  CD  PRO A 150     -84.493  35.248  -5.034  1.00  0.00           C  
ATOM   2252  HD2 PRO A 150     -83.986  35.396  -6.105  1.00  0.00           H  
ATOM   2253  HD3 PRO A 150     -84.262  36.325  -4.551  1.00  0.00           H  
ATOM   2254  N   LEU A 151     -85.888  31.766  -2.552  1.00  0.00           N  
ATOM   2255  H   LEU A 151     -85.503  32.447  -1.672  1.00  0.00           H  
ATOM   2256  CA  LEU A 151     -86.052  30.320  -2.616  1.00  0.00           C  
ATOM   2257  HA  LEU A 151     -85.331  30.149  -3.544  1.00  0.00           H  
ATOM   2258  C   LEU A 151     -87.521  29.966  -2.827  1.00  0.00           C  
ATOM   2259  O   LEU A 151     -88.406  30.502  -2.153  1.00  0.00           O  
ATOM   2260  CB  LEU A 151     -85.498  29.655  -1.349  1.00  0.00           C  
ATOM   2261  HB2 LEU A 151     -85.706  28.489  -1.503  1.00  0.00           H  
ATOM   2262  HB3 LEU A 151     -86.290  29.975  -0.518  1.00  0.00           H  
ATOM   2263  CG  LEU A 151     -84.026  29.968  -1.046  1.00  0.00           C  
ATOM   2264  HG  LEU A 151     -84.013  31.126  -0.788  1.00  0.00           H  
ATOM   2265  CD1 LEU A 151     -83.609  29.262   0.235  1.00  0.00           C  
ATOM   2266 HD11 LEU A 151     -82.499  29.563   0.551  1.00  0.00           H  
ATOM   2267 HD12 LEU A 151     -83.577  28.088   0.457  1.00  0.00           H  
ATOM   2268 HD13 LEU A 151     -84.402  29.594   1.066  1.00  0.00           H  
ATOM   2269  CD2 LEU A 151     -83.094  29.511  -2.169  1.00  0.00           C  
ATOM   2270 HD21 LEU A 151     -82.199  30.296  -2.071  1.00  0.00           H  
ATOM   2271 HD22 LEU A 151     -83.210  29.332  -3.344  1.00  0.00           H  
ATOM   2272 HD23 LEU A 151     -82.791  28.384  -1.904  1.00  0.00           H  
ATOM   2273  N   ARG A 152     -87.750  29.044  -3.739  1.00  0.00           N  
ATOM   2274  H   ARG A 152     -86.687  28.538  -3.786  1.00  0.00           H  
ATOM   2275  CA  ARG A 152     -89.094  28.577  -4.071  1.00  0.00           C  
ATOM   2276  HA  ARG A 152     -89.831  29.490  -4.295  1.00  0.00           H  
ATOM   2277  C   ARG A 152     -89.655  27.721  -2.947  1.00  0.00           C  
ATOM   2278  O   ARG A 152     -89.197  26.608  -2.699  1.00  0.00           O  
ATOM   2279  CB  ARG A 152     -89.097  27.814  -5.399  1.00  0.00           C  
ATOM   2280  HB2 ARG A 152     -88.192  27.032  -5.333  1.00  0.00           H  
ATOM   2281  HB3 ARG A 152     -90.037  27.078  -5.375  1.00  0.00           H  
ATOM   2282  CG  ARG A 152     -88.735  28.713  -6.590  1.00  0.00           C  
ATOM   2283  HG2 ARG A 152     -88.938  29.682  -7.265  1.00  0.00           H  
ATOM   2284  HG3 ARG A 152     -88.115  29.454  -5.881  1.00  0.00           H  
ATOM   2285  CD  ARG A 152     -88.792  27.929  -7.903  1.00  0.00           C  
ATOM   2286  HD2 ARG A 152     -88.049  27.003  -7.791  1.00  0.00           H  
ATOM   2287  HD3 ARG A 152     -88.219  28.290  -8.886  1.00  0.00           H  
ATOM   2288  NE  ARG A 152     -90.170  27.662  -8.346  1.00  0.00           N  
ATOM   2289  HE  ARG A 152     -90.612  26.651  -7.914  1.00  0.00           H  
ATOM   2290  CZ  ARG A 152     -90.911  28.435  -9.138  1.00  0.00           C  
ATOM   2291  NH1 ARG A 152     -90.473  29.562  -9.613  1.00  0.00           N  
ATOM   2292 HH11 ARG A 152     -90.128  30.374  -8.813  1.00  0.00           H  
ATOM   2293 HH12 ARG A 152     -90.717  30.197 -10.575  1.00  0.00           H  
ATOM   2294  NH2 ARG A 152     -92.112  28.084  -9.480  1.00  0.00           N  
ATOM   2295 HH21 ARG A 152     -92.800  27.566  -8.667  1.00  0.00           H  
ATOM   2296 HH22 ARG A 152     -92.921  28.248 -10.339  1.00  0.00           H  
ATOM   2297  N   CYS A 153     -90.684  28.239  -2.323  1.00  0.00           N  
ATOM   2298  H   CYS A 153     -90.905  29.400  -2.226  1.00  0.00           H  
ATOM   2299  CA  CYS A 153     -91.465  27.534  -1.322  1.00  0.00           C  
ATOM   2300  HA  CYS A 153     -91.609  26.378  -1.570  1.00  0.00           H  
ATOM   2301  C   CYS A 153     -92.935  27.908  -1.495  1.00  0.00           C  
ATOM   2302  O   CYS A 153     -93.259  28.889  -2.169  1.00  0.00           O  
ATOM   2303  CB  CYS A 153     -90.925  27.886   0.071  1.00  0.00           C  
ATOM   2304  HB2 CYS A 153     -89.940  27.211   0.079  1.00  0.00           H  
ATOM   2305  HB3 CYS A 153     -90.938  27.879   1.261  1.00  0.00           H  
ATOM   2306  SG  CYS A 153     -91.123  29.637   0.510  1.00  0.00           S  
ATOM   2307  N   ALA A 154     -93.817  27.143  -0.893  1.00  0.00           N  
ATOM   2308  H   ALA A 154     -93.468  26.341  -0.090  1.00  0.00           H  
ATOM   2309  CA  ALA A 154     -95.235  27.463  -0.875  1.00  0.00           C  
ATOM   2310  HA  ALA A 154     -95.284  28.638  -0.713  1.00  0.00           H  
ATOM   2311  C   ALA A 154     -95.866  27.041   0.451  1.00  0.00           C  
ATOM   2312  O   ALA A 154     -95.354  26.169   1.159  1.00  0.00           O  
ATOM   2313  CB  ALA A 154     -95.924  26.814  -2.078  1.00  0.00           C  
ATOM   2314  HB1 ALA A 154     -97.037  26.406  -1.925  1.00  0.00           H  
ATOM   2315  HB2 ALA A 154     -96.218  27.784  -2.709  1.00  0.00           H  
ATOM   2316  HB3 ALA A 154     -95.045  26.164  -2.554  1.00  0.00           H  
ATOM   2317  N   CYS A 155     -96.990  27.656   0.757  1.00  0.00           N  
ATOM   2318  H   CYS A 155     -97.245  28.705   0.276  1.00  0.00           H  
ATOM   2319  CA  CYS A 155     -97.824  27.279   1.885  1.00  0.00           C  
ATOM   2320  HA  CYS A 155     -96.989  26.870   2.625  1.00  0.00           H  
ATOM   2321  C   CYS A 155     -99.012  26.437   1.404  1.00  0.00           C  
ATOM   2322  O   CYS A 155     -99.510  26.665   0.299  1.00  0.00           O  
ATOM   2323  CB  CYS A 155     -98.276  28.538   2.628  1.00  0.00           C  
ATOM   2324  HB2 CYS A 155     -98.959  29.140   1.865  1.00  0.00           H  
ATOM   2325  HB3 CYS A 155     -98.677  28.628   3.742  1.00  0.00           H  
ATOM   2326  SG  CYS A 155     -96.894  29.414   3.408  1.00  0.00           S  
ATOM   2327  N   PRO A 156     -99.468  25.492   2.220  1.00  0.00           N  
ATOM   2328  CA  PRO A 156    -100.609  24.667   1.856  1.00  0.00           C  
ATOM   2329  HA  PRO A 156    -100.377  23.861   1.010  1.00  0.00           H  
ATOM   2330  C   PRO A 156    -101.847  25.521   1.580  1.00  0.00           C  
ATOM   2331  O   PRO A 156    -102.192  26.419   2.351  1.00  0.00           O  
ATOM   2332  CB  PRO A 156    -100.836  23.707   3.023  1.00  0.00           C  
ATOM   2333  HB2 PRO A 156    -101.351  23.345   4.046  1.00  0.00           H  
ATOM   2334  HB3 PRO A 156    -101.824  23.323   2.470  1.00  0.00           H  
ATOM   2335  CG  PRO A 156     -99.505  23.702   3.764  1.00  0.00           C  
ATOM   2336  HG2 PRO A 156     -99.482  23.622   4.958  1.00  0.00           H  
ATOM   2337  HG3 PRO A 156     -99.054  22.672   3.365  1.00  0.00           H  
ATOM   2338  CD  PRO A 156     -98.949  25.098   3.508  1.00  0.00           C  
ATOM   2339  HD2 PRO A 156     -99.367  25.866   4.325  1.00  0.00           H  
ATOM   2340  HD3 PRO A 156     -97.777  24.916   3.657  1.00  0.00           H  
ATOM   2341  N   THR A 157    -102.531  25.199   0.499  1.00  0.00           N  
ATOM   2342  H   THR A 157    -101.778  25.096  -0.415  1.00  0.00           H  
ATOM   2343  CA  THR A 157    -103.832  25.803   0.209  1.00  0.00           C  
ATOM   2344  HA  THR A 157    -103.785  26.972   0.432  1.00  0.00           H  
ATOM   2345  C   THR A 157    -104.882  25.310   1.202  1.00  0.00           C  
ATOM   2346  O   THR A 157    -104.714  24.284   1.869  1.00  0.00           O  
ATOM   2347  CB  THR A 157    -104.283  25.495  -1.223  1.00  0.00           C  
ATOM   2348  HB  THR A 157    -105.349  25.952  -1.517  1.00  0.00           H  
ATOM   2349  CG2 THR A 157    -103.307  26.001  -2.277  1.00  0.00           C  
ATOM   2350 HG21 THR A 157    -102.587  26.851  -1.819  1.00  0.00           H  
ATOM   2351 HG22 THR A 157    -104.005  26.649  -3.011  1.00  0.00           H  
ATOM   2352 HG23 THR A 157    -102.502  25.302  -2.806  1.00  0.00           H  
ATOM   2353  OG1 THR A 157    -104.426  24.111  -1.398  1.00  0.00           O  
ATOM   2354  HG1 THR A 157    -103.393  23.624  -1.107  1.00  0.00           H  
ATOM   2355  N   ALA A 158    -106.006  26.004   1.265  1.00  0.00           N  
ATOM   2356  H   ALA A 158    -105.998  27.179   1.076  1.00  0.00           H  
ATOM   2357  CA  ALA A 158    -107.131  25.559   2.084  1.00  0.00           C  
ATOM   2358  HA  ALA A 158    -106.792  25.620   3.225  1.00  0.00           H  
ATOM   2359  C   ALA A 158    -107.573  24.130   1.718  1.00  0.00           C  
ATOM   2360  O   ALA A 158    -107.842  23.318   2.602  1.00  0.00           O  
ATOM   2361  CB  ALA A 158    -108.272  26.562   1.912  1.00  0.00           C  
ATOM   2362  HB1 ALA A 158    -108.380  27.264   2.884  1.00  0.00           H  
ATOM   2363  HB2 ALA A 158    -109.413  26.189   1.825  1.00  0.00           H  
ATOM   2364  HB3 ALA A 158    -108.314  27.365   1.014  1.00  0.00           H  
ATOM   2365  N   LYS A 159    -107.549  23.805   0.430  1.00  0.00           N  
ATOM   2366  H   LYS A 159    -107.896  24.700  -0.280  1.00  0.00           H  
ATOM   2367  CA  LYS A 159    -107.893  22.469  -0.069  1.00  0.00           C  
ATOM   2368  HA  LYS A 159    -109.039  22.351   0.245  1.00  0.00           H  
ATOM   2369  C   LYS A 159    -106.903  21.407   0.423  1.00  0.00           C  
ATOM   2370  O   LYS A 159    -107.322  20.374   0.937  1.00  0.00           O  
ATOM   2371  CB  LYS A 159    -107.976  22.511  -1.605  1.00  0.00           C  
ATOM   2372  HB2 LYS A 159    -106.921  22.931  -2.015  1.00  0.00           H  
ATOM   2373  HB3 LYS A 159    -108.733  23.255  -2.187  1.00  0.00           H  
ATOM   2374  CG  LYS A 159    -108.719  21.294  -2.184  1.00  0.00           C  
ATOM   2375  HG2 LYS A 159    -109.898  21.200  -1.947  1.00  0.00           H  
ATOM   2376  HG3 LYS A 159    -108.241  20.267  -1.780  1.00  0.00           H  
ATOM   2377  CD  LYS A 159    -108.693  21.306  -3.717  1.00  0.00           C  
ATOM   2378  HD2 LYS A 159    -109.216  22.295  -4.153  1.00  0.00           H  
ATOM   2379  HD3 LYS A 159    -107.558  21.088  -4.034  1.00  0.00           H  
ATOM   2380  CE  LYS A 159    -109.466  20.111  -4.285  1.00  0.00           C  
ATOM   2381  HE2 LYS A 159    -110.661  20.238  -4.297  1.00  0.00           H  
ATOM   2382  HE3 LYS A 159    -109.289  19.141  -3.601  1.00  0.00           H  
ATOM   2383  NZ  LYS A 159    -109.234  19.928  -5.741  1.00  0.00           N  
ATOM   2384  HZ1 LYS A 159    -110.202  19.983  -6.464  1.00  0.00           H  
ATOM   2385  HZ2 LYS A 159    -108.504  20.652  -6.348  1.00  0.00           H  
ATOM   2386  HZ3 LYS A 159    -109.227  18.724  -5.806  1.00  0.00           H  
ATOM   2387  N   GLN A 160    -105.615  21.689   0.335  1.00  0.00           N  
ATOM   2388  H   GLN A 160    -105.453  22.761  -0.128  1.00  0.00           H  
ATOM   2389  CA  GLN A 160    -104.563  20.791   0.825  1.00  0.00           C  
ATOM   2390  HA  GLN A 160    -104.873  19.780   0.276  1.00  0.00           H  
ATOM   2391  C   GLN A 160    -104.626  20.622   2.346  1.00  0.00           C  
ATOM   2392  O   GLN A 160    -104.525  19.505   2.849  1.00  0.00           O  
ATOM   2393  CB  GLN A 160    -103.194  21.342   0.412  1.00  0.00           C  
ATOM   2394  HB2 GLN A 160    -102.239  20.818   0.899  1.00  0.00           H  
ATOM   2395  HB3 GLN A 160    -103.090  22.404   0.936  1.00  0.00           H  
ATOM   2396  CG  GLN A 160    -102.903  21.125  -1.078  1.00  0.00           C  
ATOM   2397  HG2 GLN A 160    -102.758  19.961  -1.323  1.00  0.00           H  
ATOM   2398  HG3 GLN A 160    -103.658  21.342  -1.985  1.00  0.00           H  
ATOM   2399  CD  GLN A 160    -101.672  21.893  -1.548  1.00  0.00           C  
ATOM   2400  NE2 GLN A 160    -100.889  21.333  -2.441  1.00  0.00           N  
ATOM   2401 HE21 GLN A 160    -100.329  20.302  -2.307  1.00  0.00           H  
ATOM   2402 HE22 GLN A 160    -100.556  22.113  -3.273  1.00  0.00           H  
ATOM   2403  OE1 GLN A 160    -101.424  23.013  -1.136  1.00  0.00           O  
ATOM   2404  N   THR A 161    -104.864  21.710   3.057  1.00  0.00           N  
ATOM   2405  H   THR A 161    -104.999  22.828   2.733  1.00  0.00           H  
ATOM   2406  CA  THR A 161    -104.999  21.671   4.519  1.00  0.00           C  
ATOM   2407  HA  THR A 161    -103.989  21.230   4.964  1.00  0.00           H  
ATOM   2408  C   THR A 161    -106.200  20.823   4.942  1.00  0.00           C  
ATOM   2409  O   THR A 161    -106.097  20.011   5.856  1.00  0.00           O  
ATOM   2410  CB  THR A 161    -105.131  23.087   5.096  1.00  0.00           C  
ATOM   2411  HB  THR A 161    -106.103  23.780   5.093  1.00  0.00           H  
ATOM   2412  CG2 THR A 161    -104.975  23.102   6.614  1.00  0.00           C  
ATOM   2413 HG21 THR A 161    -104.725  22.072   7.197  1.00  0.00           H  
ATOM   2414 HG22 THR A 161    -104.270  23.822   7.284  1.00  0.00           H  
ATOM   2415 HG23 THR A 161    -105.989  23.381   7.202  1.00  0.00           H  
ATOM   2416  OG1 THR A 161    -104.134  23.941   4.593  1.00  0.00           O  
ATOM   2417  HG1 THR A 161    -103.280  24.021   5.403  1.00  0.00           H  
ATOM   2418  N   THR A 162    -107.301  20.960   4.231  1.00  0.00           N  
ATOM   2419  H   THR A 162    -107.260  21.997   3.679  1.00  0.00           H  
ATOM   2420  CA  THR A 162    -108.506  20.152   4.481  1.00  0.00           C  
ATOM   2421  HA  THR A 162    -108.719  20.212   5.655  1.00  0.00           H  
ATOM   2422  C   THR A 162    -108.279  18.669   4.168  1.00  0.00           C  
ATOM   2423  O   THR A 162    -108.817  17.809   4.855  1.00  0.00           O  
ATOM   2424  CB  THR A 162    -109.698  20.668   3.662  1.00  0.00           C  
ATOM   2425  HB  THR A 162    -109.835  20.372   2.512  1.00  0.00           H  
ATOM   2426  CG2 THR A 162    -111.028  20.124   4.178  1.00  0.00           C  
ATOM   2427 HG21 THR A 162    -111.752  21.009   4.563  1.00  0.00           H  
ATOM   2428 HG22 THR A 162    -111.064  19.374   5.118  1.00  0.00           H  
ATOM   2429 HG23 THR A 162    -111.795  19.567   3.436  1.00  0.00           H  
ATOM   2430  OG1 THR A 162    -109.811  22.069   3.734  1.00  0.00           O  
ATOM   2431  HG1 THR A 162    -109.431  22.397   4.830  1.00  0.00           H  
ATOM   2432  N   ALA A 163    -107.440  18.379   3.190  1.00  0.00           N  
ATOM   2433  H   ALA A 163    -106.850  19.201   2.584  1.00  0.00           H  
ATOM   2434  CA  ALA A 163    -107.028  17.012   2.863  1.00  0.00           C  
ATOM   2435  HA  ALA A 163    -107.935  16.233   2.876  1.00  0.00           H  
ATOM   2436  C   ALA A 163    -106.010  16.415   3.860  1.00  0.00           C  
ATOM   2437  O   ALA A 163    -105.595  15.268   3.705  1.00  0.00           O  
ATOM   2438  CB  ALA A 163    -106.511  16.996   1.425  1.00  0.00           C  
ATOM   2439  HB1 ALA A 163    -105.329  17.092   1.544  1.00  0.00           H  
ATOM   2440  HB2 ALA A 163    -106.698  15.930   0.891  1.00  0.00           H  
ATOM   2441  HB3 ALA A 163    -107.179  17.602   0.632  1.00  0.00           H  
ATOM   2442  N   GLY A 164    -105.607  17.176   4.876  1.00  0.00           N  
ATOM   2443  H   GLY A 164    -106.018  18.226   5.217  1.00  0.00           H  
ATOM   2444  CA  GLY A 164    -104.703  16.729   5.938  1.00  0.00           C  
ATOM   2445  HA2 GLY A 164    -104.853  15.576   6.227  1.00  0.00           H  
ATOM   2446  HA3 GLY A 164    -104.942  17.226   7.005  1.00  0.00           H  
ATOM   2447  C   GLY A 164    -103.227  17.048   5.707  1.00  0.00           C  
ATOM   2448  O   GLY A 164    -102.405  16.727   6.567  1.00  0.00           O  
ATOM   2449  N   PHE A 165    -102.879  17.696   4.604  1.00  0.00           N  
ATOM   2450  H   PHE A 165    -103.646  18.527   4.275  1.00  0.00           H  
ATOM   2451  CA  PHE A 165    -101.514  18.144   4.344  1.00  0.00           C  
ATOM   2452  HA  PHE A 165    -100.945  17.162   4.691  1.00  0.00           H  
ATOM   2453  C   PHE A 165    -101.208  19.414   5.143  1.00  0.00           C  
ATOM   2454  O   PHE A 165    -101.914  20.416   5.044  1.00  0.00           O  
ATOM   2455  CB  PHE A 165    -101.305  18.347   2.845  1.00  0.00           C  
ATOM   2456  HB2 PHE A 165    -100.187  18.774   2.854  1.00  0.00           H  
ATOM   2457  HB3 PHE A 165    -101.696  19.133   2.039  1.00  0.00           H  
ATOM   2458  CG  PHE A 165    -101.511  17.091   2.026  1.00  0.00           C  
ATOM   2459  CD1 PHE A 165    -100.570  16.051   2.081  1.00  0.00           C  
ATOM   2460  HD1 PHE A 165     -99.577  16.059   2.720  1.00  0.00           H  
ATOM   2461  CD2 PHE A 165    -102.666  16.933   1.239  1.00  0.00           C  
ATOM   2462  HD2 PHE A 165    -103.377  17.813   0.888  1.00  0.00           H  
ATOM   2463  CE1 PHE A 165    -100.779  14.865   1.360  1.00  0.00           C  
ATOM   2464  HE1 PHE A 165    -100.071  13.921   1.494  1.00  0.00           H  
ATOM   2465  CE2 PHE A 165    -102.877  15.749   0.515  1.00  0.00           C  
ATOM   2466  HE2 PHE A 165    -103.790  15.601  -0.234  1.00  0.00           H  
ATOM   2467  CZ  PHE A 165    -101.932  14.714   0.580  1.00  0.00           C  
ATOM   2468  HZ  PHE A 165    -102.441  13.639   0.619  1.00  0.00           H  
ATOM   2469  N   LYS A 166    -100.137  19.359   5.934  1.00  0.00           N  
ATOM   2470  H   LYS A 166     -99.561  18.402   6.322  1.00  0.00           H  
ATOM   2471  CA  LYS A 166     -99.735  20.461   6.819  1.00  0.00           C  
ATOM   2472  HA  LYS A 166    -100.589  21.283   6.958  1.00  0.00           H  
ATOM   2473  C   LYS A 166     -98.567  21.272   6.277  1.00  0.00           C  
ATOM   2474  O   LYS A 166     -98.453  22.454   6.595  1.00  0.00           O  
ATOM   2475  CB  LYS A 166     -99.383  19.906   8.199  1.00  0.00           C  
ATOM   2476  HB2 LYS A 166     -98.503  19.113   8.328  1.00  0.00           H  
ATOM   2477  HB3 LYS A 166     -99.098  20.894   8.813  1.00  0.00           H  
ATOM   2478  CG  LYS A 166    -100.601  19.313   8.919  1.00  0.00           C  
ATOM   2479  HG2 LYS A 166    -101.241  18.497   8.312  1.00  0.00           H  
ATOM   2480  HG3 LYS A 166    -101.450  20.151   9.076  1.00  0.00           H  
ATOM   2481  CD  LYS A 166    -100.196  18.901  10.333  1.00  0.00           C  
ATOM   2482  HD2 LYS A 166     -99.318  18.092  10.293  1.00  0.00           H  
ATOM   2483  HD3 LYS A 166     -99.900  19.853  11.000  1.00  0.00           H  
ATOM   2484  CE  LYS A 166    -101.396  18.325  11.080  1.00  0.00           C  
ATOM   2485  HE2 LYS A 166    -102.258  19.143  11.250  1.00  0.00           H  
ATOM   2486  HE3 LYS A 166    -101.959  17.388  10.591  1.00  0.00           H  
ATOM   2487  NZ  LYS A 166    -101.011  17.902  12.445  1.00  0.00           N  
ATOM   2488  HZ1 LYS A 166    -101.295  16.765  12.716  1.00  0.00           H  
ATOM   2489  HZ2 LYS A 166     -99.908  17.995  12.918  1.00  0.00           H  
ATOM   2490  HZ3 LYS A 166    -101.599  18.488  13.320  1.00  0.00           H  
ATOM   2491  N   TYR A 167     -97.713  20.636   5.498  1.00  0.00           N  
ATOM   2492  H   TYR A 167     -97.539  19.469   5.453  1.00  0.00           H  
ATOM   2493  CA  TYR A 167     -96.484  21.235   4.989  1.00  0.00           C  
ATOM   2494  HA  TYR A 167     -96.554  22.407   5.192  1.00  0.00           H  
ATOM   2495  C   TYR A 167     -96.342  20.960   3.497  1.00  0.00           C  
ATOM   2496  O   TYR A 167     -96.787  19.926   3.005  1.00  0.00           O  
ATOM   2497  CB  TYR A 167     -95.284  20.679   5.769  1.00  0.00           C  
ATOM   2498  HB2 TYR A 167     -94.455  21.522   5.593  1.00  0.00           H  
ATOM   2499  HB3 TYR A 167     -94.781  19.715   5.294  1.00  0.00           H  
ATOM   2500  CG  TYR A 167     -95.430  20.723   7.275  1.00  0.00           C  
ATOM   2501  CD1 TYR A 167     -95.345  21.946   7.965  1.00  0.00           C  
ATOM   2502  HD1 TYR A 167     -95.053  23.046   7.640  1.00  0.00           H  
ATOM   2503  CD2 TYR A 167     -95.677  19.538   7.999  1.00  0.00           C  
ATOM   2504  HD2 TYR A 167     -95.751  18.429   7.593  1.00  0.00           H  
ATOM   2505  CE1 TYR A 167     -95.494  21.993   9.359  1.00  0.00           C  
ATOM   2506  HE1 TYR A 167     -95.670  22.976  10.005  1.00  0.00           H  
ATOM   2507  CE2 TYR A 167     -95.825  19.573   9.395  1.00  0.00           C  
ATOM   2508  HE2 TYR A 167     -95.993  18.694  10.178  1.00  0.00           H  
ATOM   2509  CZ  TYR A 167     -95.728  20.804  10.076  1.00  0.00           C  
ATOM   2510  OH  TYR A 167     -95.859  20.843  11.442  1.00  0.00           O  
ATOM   2511  HH  TYR A 167     -94.973  21.523  11.863  1.00  0.00           H  
ATOM   2512  N   LEU A 168     -95.691  21.871   2.806  1.00  0.00           N  
ATOM   2513  H   LEU A 168     -95.399  22.926   3.266  1.00  0.00           H  
ATOM   2514  CA  LEU A 168     -95.227  21.651   1.444  1.00  0.00           C  
ATOM   2515  HA  LEU A 168     -95.631  20.592   1.099  1.00  0.00           H  
ATOM   2516  C   LEU A 168     -93.705  21.573   1.456  1.00  0.00           C  
ATOM   2517  O   LEU A 168     -93.037  22.449   2.005  1.00  0.00           O  
ATOM   2518  CB  LEU A 168     -95.744  22.752   0.507  1.00  0.00           C  
ATOM   2519  HB2 LEU A 168     -95.402  23.718   1.124  1.00  0.00           H  
ATOM   2520  HB3 LEU A 168     -94.979  22.698  -0.407  1.00  0.00           H  
ATOM   2521  CG  LEU A 168     -97.277  22.791   0.345  1.00  0.00           C  
ATOM   2522  HG  LEU A 168     -97.800  22.905   1.405  1.00  0.00           H  
ATOM   2523  CD1 LEU A 168     -97.674  23.938  -0.579  1.00  0.00           C  
ATOM   2524 HD11 LEU A 168     -96.679  24.484  -0.956  1.00  0.00           H  
ATOM   2525 HD12 LEU A 168     -98.248  23.732  -1.610  1.00  0.00           H  
ATOM   2526 HD13 LEU A 168     -98.352  24.730  -0.008  1.00  0.00           H  
ATOM   2527  CD2 LEU A 168     -97.837  21.506  -0.259  1.00  0.00           C  
ATOM   2528 HD21 LEU A 168     -98.984  21.633  -0.580  1.00  0.00           H  
ATOM   2529 HD22 LEU A 168     -98.110  20.853   0.708  1.00  0.00           H  
ATOM   2530 HD23 LEU A 168     -97.186  21.248  -1.229  1.00  0.00           H  
ATOM   2531  N   LEU A 169     -93.179  20.529   0.850  1.00  0.00           N  
ATOM   2532  H   LEU A 169     -93.836  19.664   0.417  1.00  0.00           H  
ATOM   2533  CA  LEU A 169     -91.752  20.347   0.667  1.00  0.00           C  
ATOM   2534  HA  LEU A 169     -91.273  21.231   1.293  1.00  0.00           H  
ATOM   2535  C   LEU A 169     -91.403  20.605  -0.795  1.00  0.00           C  
ATOM   2536  O   LEU A 169     -92.018  20.031  -1.691  1.00  0.00           O  
ATOM   2537  CB  LEU A 169     -91.362  18.947   1.184  1.00  0.00           C  
ATOM   2538  HB2 LEU A 169     -92.005  17.980   0.919  1.00  0.00           H  
ATOM   2539  HB3 LEU A 169     -91.640  19.202   2.316  1.00  0.00           H  
ATOM   2540  CG  LEU A 169     -89.873  18.583   0.992  1.00  0.00           C  
ATOM   2541  HG  LEU A 169     -89.171  19.543   0.982  1.00  0.00           H  
ATOM   2542  CD1 LEU A 169     -89.388  17.705   2.140  1.00  0.00           C  
ATOM   2543 HD11 LEU A 169     -89.811  16.601   2.321  1.00  0.00           H  
ATOM   2544 HD12 LEU A 169     -89.837  18.242   3.095  1.00  0.00           H  
ATOM   2545 HD13 LEU A 169     -88.196  17.754   2.192  1.00  0.00           H  
ATOM   2546  CD2 LEU A 169     -89.644  17.792  -0.300  1.00  0.00           C  
ATOM   2547 HD21 LEU A 169     -89.056  16.784  -0.066  1.00  0.00           H  
ATOM   2548 HD22 LEU A 169     -89.194  18.624  -1.024  1.00  0.00           H  
ATOM   2549 HD23 LEU A 169     -90.580  17.263  -0.817  1.00  0.00           H  
ATOM   2550  N   THR A 170     -90.410  21.453  -1.032  1.00  0.00           N  
ATOM   2551  H   THR A 170     -90.050  22.372  -0.385  1.00  0.00           H  
ATOM   2552  CA  THR A 170     -89.865  21.669  -2.375  1.00  0.00           C  
ATOM   2553  HA  THR A 170     -90.822  21.783  -3.072  1.00  0.00           H  
ATOM   2554  C   THR A 170     -88.786  20.626  -2.632  1.00  0.00           C  
ATOM   2555  O   THR A 170     -87.692  20.702  -2.072  1.00  0.00           O  
ATOM   2556  CB  THR A 170     -89.314  23.090  -2.534  1.00  0.00           C  
ATOM   2557  HB  THR A 170     -88.322  22.966  -1.895  1.00  0.00           H  
ATOM   2558  CG2 THR A 170     -88.953  23.403  -3.980  1.00  0.00           C  
ATOM   2559 HG21 THR A 170     -89.008  22.402  -4.625  1.00  0.00           H  
ATOM   2560 HG22 THR A 170     -87.857  23.882  -4.011  1.00  0.00           H  
ATOM   2561 HG23 THR A 170     -89.640  24.231  -4.519  1.00  0.00           H  
ATOM   2562  OG1 THR A 170     -90.280  24.040  -2.144  1.00  0.00           O  
ATOM   2563  HG1 THR A 170     -89.857  24.613  -1.200  1.00  0.00           H  
ATOM   2564  N   TYR A 171     -89.102  19.648  -3.447  1.00  0.00           N  
ATOM   2565  H   TYR A 171     -89.988  20.064  -4.092  1.00  0.00           H  
ATOM   2566  CA  TYR A 171     -88.188  18.583  -3.841  1.00  0.00           C  
ATOM   2567  HA  TYR A 171     -87.377  18.550  -2.982  1.00  0.00           H  
ATOM   2568  C   TYR A 171     -87.546  18.897  -5.186  1.00  0.00           C  
ATOM   2569  O   TYR A 171     -88.222  19.316  -6.119  1.00  0.00           O  
ATOM   2570  CB  TYR A 171     -88.936  17.247  -3.887  1.00  0.00           C  
ATOM   2571  HB2 TYR A 171     -89.990  17.805  -3.795  1.00  0.00           H  
ATOM   2572  HB3 TYR A 171     -89.507  16.243  -3.556  1.00  0.00           H  
ATOM   2573  CG  TYR A 171     -88.054  16.091  -4.306  1.00  0.00           C  
ATOM   2574  CD1 TYR A 171     -88.217  15.464  -5.556  1.00  0.00           C  
ATOM   2575  HD1 TYR A 171     -88.955  16.010  -6.303  1.00  0.00           H  
ATOM   2576  CD2 TYR A 171     -87.029  15.653  -3.450  1.00  0.00           C  
ATOM   2577  HD2 TYR A 171     -86.576  16.307  -2.580  1.00  0.00           H  
ATOM   2578  CE1 TYR A 171     -87.372  14.407  -5.937  1.00  0.00           C  
ATOM   2579  HE1 TYR A 171     -87.292  13.758  -6.920  1.00  0.00           H  
ATOM   2580  CE2 TYR A 171     -86.179  14.603  -3.824  1.00  0.00           C  
ATOM   2581  HE2 TYR A 171     -85.069  14.480  -3.437  1.00  0.00           H  
ATOM   2582  CZ  TYR A 171     -86.353  13.978  -5.066  1.00  0.00           C  
ATOM   2583  OH  TYR A 171     -85.518  12.947  -5.415  1.00  0.00           O  
ATOM   2584  HH  TYR A 171     -84.633  12.914  -4.617  1.00  0.00           H  
ATOM   2585  N   LEU A 172     -86.249  18.669  -5.276  1.00  0.00           N  
ATOM   2586  H   LEU A 172     -85.659  17.980  -4.511  1.00  0.00           H  
ATOM   2587  CA  LEU A 172     -85.513  18.752  -6.532  1.00  0.00           C  
ATOM   2588  HA  LEU A 172     -86.038  19.610  -7.156  1.00  0.00           H  
ATOM   2589  C   LEU A 172     -85.500  17.387  -7.198  1.00  0.00           C  
ATOM   2590  O   LEU A 172     -84.886  16.456  -6.678  1.00  0.00           O  
ATOM   2591  CB  LEU A 172     -84.094  19.239  -6.249  1.00  0.00           C  
ATOM   2592  HB2 LEU A 172     -83.707  18.430  -5.449  1.00  0.00           H  
ATOM   2593  HB3 LEU A 172     -83.336  18.978  -7.147  1.00  0.00           H  
ATOM   2594  CG  LEU A 172     -84.070  20.739  -5.979  1.00  0.00           C  
ATOM   2595  HG  LEU A 172     -85.050  20.992  -5.350  1.00  0.00           H  
ATOM   2596  CD1 LEU A 172     -82.787  21.088  -5.247  1.00  0.00           C  
ATOM   2597 HD11 LEU A 172     -83.072  21.091  -4.085  1.00  0.00           H  
ATOM   2598 HD12 LEU A 172     -82.464  22.216  -5.416  1.00  0.00           H  
ATOM   2599 HD13 LEU A 172     -81.925  20.259  -5.236  1.00  0.00           H  
ATOM   2600  CD2 LEU A 172     -84.166  21.536  -7.273  1.00  0.00           C  
ATOM   2601 HD21 LEU A 172     -84.318  22.667  -6.898  1.00  0.00           H  
ATOM   2602 HD22 LEU A 172     -85.190  21.641  -7.896  1.00  0.00           H  
ATOM   2603 HD23 LEU A 172     -83.487  21.054  -8.133  1.00  0.00           H  
ATOM   2604  N   VAL A 173     -86.160  17.298  -8.334  1.00  0.00           N  
ATOM   2605  H   VAL A 173     -86.343  18.368  -8.789  1.00  0.00           H  
ATOM   2606  CA  VAL A 173     -86.275  16.048  -9.085  1.00  0.00           C  
ATOM   2607  HA  VAL A 173     -86.837  15.300  -8.357  1.00  0.00           H  
ATOM   2608  C   VAL A 173     -84.884  15.549  -9.471  1.00  0.00           C  
ATOM   2609  O   VAL A 173     -84.129  16.248 -10.152  1.00  0.00           O  
ATOM   2610  CB  VAL A 173     -87.170  16.233 -10.317  1.00  0.00           C  
ATOM   2611  HB  VAL A 173     -86.534  17.017 -10.939  1.00  0.00           H  
ATOM   2612  CG1 VAL A 173     -87.309  14.945 -11.122  1.00  0.00           C  
ATOM   2613 HG11 VAL A 173     -87.056  15.211 -12.278  1.00  0.00           H  
ATOM   2614 HG12 VAL A 173     -86.518  14.067 -10.987  1.00  0.00           H  
ATOM   2615 HG13 VAL A 173     -88.167  14.266 -11.632  1.00  0.00           H  
ATOM   2616  CG2 VAL A 173     -88.580  16.681  -9.916  1.00  0.00           C  
ATOM   2617 HG21 VAL A 173     -88.681  16.892  -8.740  1.00  0.00           H  
ATOM   2618 HG22 VAL A 173     -89.531  15.960  -9.946  1.00  0.00           H  
ATOM   2619 HG23 VAL A 173     -88.830  17.641 -10.576  1.00  0.00           H  
ATOM   2620  N   ALA A 174     -84.552  14.348  -9.035  1.00  0.00           N  
ATOM   2621  H   ALA A 174     -84.669  14.304  -7.856  1.00  0.00           H  
ATOM   2622  CA  ALA A 174     -83.314  13.680  -9.395  1.00  0.00           C  
ATOM   2623  HA  ALA A 174     -82.506  14.553  -9.418  1.00  0.00           H  
ATOM   2624  C   ALA A 174     -83.471  12.888 -10.702  1.00  0.00           C  
ATOM   2625  O   ALA A 174     -84.567  12.687 -11.230  1.00  0.00           O  
ATOM   2626  CB  ALA A 174     -82.845  12.816  -8.217  1.00  0.00           C  
ATOM   2627  HB1 ALA A 174     -83.473  12.031  -7.561  1.00  0.00           H  
ATOM   2628  HB2 ALA A 174     -82.091  13.456  -7.535  1.00  0.00           H  
ATOM   2629  HB3 ALA A 174     -82.046  11.951  -8.485  1.00  0.00           H  
ATOM   2630  N   MET A 175     -82.347  12.458 -11.253  1.00  0.00           N  
ATOM   2631  H   MET A 175     -81.278  12.503 -10.732  1.00  0.00           H  
ATOM   2632  CA  MET A 175     -82.352  11.706 -12.500  1.00  0.00           C  
ATOM   2633  HA  MET A 175     -82.865  12.333 -13.374  1.00  0.00           H  
ATOM   2634  C   MET A 175     -83.026  10.345 -12.300  1.00  0.00           C  
ATOM   2635  O   MET A 175     -82.596   9.550 -11.470  1.00  0.00           O  
ATOM   2636  CB  MET A 175     -80.911  11.574 -13.012  1.00  0.00           C  
ATOM   2637  HB2 MET A 175     -80.420  10.768 -12.258  1.00  0.00           H  
ATOM   2638  HB3 MET A 175     -79.918  12.251 -13.061  1.00  0.00           H  
ATOM   2639  CG  MET A 175     -80.854  11.180 -14.484  1.00  0.00           C  
ATOM   2640  HG2 MET A 175     -81.310  11.772 -15.418  1.00  0.00           H  
ATOM   2641  HG3 MET A 175     -81.244  10.077 -14.786  1.00  0.00           H  
ATOM   2642  SD  MET A 175     -79.158  11.059 -15.135  1.00  0.00           S  
ATOM   2643  CE  MET A 175     -79.104  12.495 -16.233  1.00  0.00           C  
ATOM   2644  HE1 MET A 175     -78.688  13.252 -15.410  1.00  0.00           H  
ATOM   2645  HE2 MET A 175     -78.162  12.234 -16.943  1.00  0.00           H  
ATOM   2646  HE3 MET A 175     -79.917  12.776 -17.061  1.00  0.00           H  
ATOM   2647  N   GLY A 176     -84.059  10.084 -13.094  1.00  0.00           N  
ATOM   2648  H   GLY A 176     -84.529  10.529 -14.095  1.00  0.00           H  
ATOM   2649  CA  GLY A 176     -84.835   8.846 -13.010  1.00  0.00           C  
ATOM   2650  HA2 GLY A 176     -84.144   7.919 -12.686  1.00  0.00           H  
ATOM   2651  HA3 GLY A 176     -85.363   8.367 -13.978  1.00  0.00           H  
ATOM   2652  C   GLY A 176     -85.980   8.866 -11.998  1.00  0.00           C  
ATOM   2653  O   GLY A 176     -86.692   7.869 -11.897  1.00  0.00           O  
ATOM   2654  N   ASP A 177     -86.185   9.971 -11.301  1.00  0.00           N  
ATOM   2655  H   ASP A 177     -85.241  10.638 -11.062  1.00  0.00           H  
ATOM   2656  CA  ASP A 177     -87.326  10.104 -10.407  1.00  0.00           C  
ATOM   2657  HA  ASP A 177     -87.140   9.098  -9.790  1.00  0.00           H  
ATOM   2658  C   ASP A 177     -88.655  10.083 -11.168  1.00  0.00           C  
ATOM   2659  O   ASP A 177     -88.811  10.641 -12.253  1.00  0.00           O  
ATOM   2660  CB  ASP A 177     -87.234  11.385  -9.572  1.00  0.00           C  
ATOM   2661  HB2 ASP A 177     -86.874  12.446  -9.961  1.00  0.00           H  
ATOM   2662  HB3 ASP A 177     -88.413  11.591  -9.569  1.00  0.00           H  
ATOM   2663  CG  ASP A 177     -86.237  11.324  -8.418  1.00  0.00           C  
ATOM   2664  OD1 ASP A 177     -85.877  10.218  -7.979  1.00  0.00           O  
ATOM   2665  OD2 ASP A 177     -85.882  12.417  -7.927  1.00  0.00           O  
ATOM   2666  N   SER A 178     -89.624   9.469 -10.533  1.00  0.00           N  
ATOM   2667  H   SER A 178     -89.302   8.919  -9.531  1.00  0.00           H  
ATOM   2668  CA  SER A 178     -91.017   9.471 -10.961  1.00  0.00           C  
ATOM   2669  HA  SER A 178     -91.104  10.041 -12.013  1.00  0.00           H  
ATOM   2670  C   SER A 178     -91.891  10.069  -9.868  1.00  0.00           C  
ATOM   2671  O   SER A 178     -91.534  10.039  -8.691  1.00  0.00           O  
ATOM   2672  CB  SER A 178     -91.460   8.047 -11.310  1.00  0.00           C  
ATOM   2673  HB2 SER A 178     -90.775   7.364 -12.026  1.00  0.00           H  
ATOM   2674  HB3 SER A 178     -92.393   7.961 -12.065  1.00  0.00           H  
ATOM   2675  OG  SER A 178     -91.449   7.219 -10.164  1.00  0.00           O  
ATOM   2676  HG  SER A 178     -90.316   6.816 -10.047  1.00  0.00           H  
ATOM   2677  N   ILE A 179     -93.061  10.551 -10.235  1.00  0.00           N  
ATOM   2678  H   ILE A 179     -93.406  10.314 -11.350  1.00  0.00           H  
ATOM   2679  CA  ILE A 179     -94.021  11.103  -9.267  1.00  0.00           C  
ATOM   2680  HA  ILE A 179     -93.454  12.007  -8.745  1.00  0.00           H  
ATOM   2681  C   ILE A 179     -94.365  10.068  -8.192  1.00  0.00           C  
ATOM   2682  O   ILE A 179     -94.417  10.401  -7.008  1.00  0.00           O  
ATOM   2683  CB  ILE A 179     -95.286  11.603  -9.994  1.00  0.00           C  
ATOM   2684  HB  ILE A 179     -95.829  10.764 -10.647  1.00  0.00           H  
ATOM   2685  CG1 ILE A 179     -94.917  12.758 -10.952  1.00  0.00           C  
ATOM   2686 HG12 ILE A 179     -94.006  12.544 -11.704  1.00  0.00           H  
ATOM   2687 HG13 ILE A 179     -94.565  13.745 -10.373  1.00  0.00           H  
ATOM   2688  CG2 ILE A 179     -96.361  12.057  -8.990  1.00  0.00           C  
ATOM   2689 HG21 ILE A 179     -96.479  11.185  -8.182  1.00  0.00           H  
ATOM   2690 HG22 ILE A 179     -95.901  13.060  -8.540  1.00  0.00           H  
ATOM   2691 HG23 ILE A 179     -97.452  11.937  -9.474  1.00  0.00           H  
ATOM   2692  CD1 ILE A 179     -96.077  13.221 -11.833  1.00  0.00           C  
ATOM   2693 HD11 ILE A 179     -96.827  12.332 -12.128  1.00  0.00           H  
ATOM   2694 HD12 ILE A 179     -95.531  13.675 -12.790  1.00  0.00           H  
ATOM   2695 HD13 ILE A 179     -96.825  13.880 -11.175  1.00  0.00           H  
ATOM   2696  N   SER A 180     -94.531   8.814  -8.585  1.00  0.00           N  
ATOM   2697  H   SER A 180     -94.921   8.566  -9.687  1.00  0.00           H  
ATOM   2698  CA  SER A 180     -94.794   7.727  -7.647  1.00  0.00           C  
ATOM   2699  HA  SER A 180     -95.660   7.880  -6.846  1.00  0.00           H  
ATOM   2700  C   SER A 180     -93.615   7.471  -6.710  1.00  0.00           C  
ATOM   2701  O   SER A 180     -93.820   7.322  -5.509  1.00  0.00           O  
ATOM   2702  CB  SER A 180     -95.158   6.446  -8.400  1.00  0.00           C  
ATOM   2703  HB2 SER A 180     -95.170   5.332  -7.945  1.00  0.00           H  
ATOM   2704  HB3 SER A 180     -96.324   6.420  -8.701  1.00  0.00           H  
ATOM   2705  OG  SER A 180     -94.177   6.104  -9.354  1.00  0.00           O  
ATOM   2706  HG  SER A 180     -93.467   7.032  -9.501  1.00  0.00           H  
ATOM   2707  N   GLY A 181     -92.396   7.493  -7.234  1.00  0.00           N  
ATOM   2708  H   GLY A 181     -92.045   7.939  -8.266  1.00  0.00           H  
ATOM   2709  CA  GLY A 181     -91.193   7.325  -6.429  1.00  0.00           C  
ATOM   2710  HA2 GLY A 181     -91.173   6.206  -5.992  1.00  0.00           H  
ATOM   2711  HA3 GLY A 181     -90.138   7.178  -6.986  1.00  0.00           H  
ATOM   2712  C   GLY A 181     -90.990   8.465  -5.432  1.00  0.00           C  
ATOM   2713  O   GLY A 181     -90.684   8.224  -4.267  1.00  0.00           O  
ATOM   2714  N   ILE A 182     -91.241   9.694  -5.862  1.00  0.00           N  
ATOM   2715  H   ILE A 182     -90.699   9.610  -6.913  1.00  0.00           H  
ATOM   2716  CA  ILE A 182     -91.188  10.870  -4.982  1.00  0.00           C  
ATOM   2717  HA  ILE A 182     -90.101  10.760  -4.504  1.00  0.00           H  
ATOM   2718  C   ILE A 182     -92.270  10.778  -3.898  1.00  0.00           C  
ATOM   2719  O   ILE A 182     -92.004  11.056  -2.732  1.00  0.00           O  
ATOM   2720  CB  ILE A 182     -91.314  12.166  -5.808  1.00  0.00           C  
ATOM   2721  HB  ILE A 182     -92.265  12.203  -6.519  1.00  0.00           H  
ATOM   2722  CG1 ILE A 182     -90.132  12.318  -6.793  1.00  0.00           C  
ATOM   2723 HG12 ILE A 182     -89.244  12.695  -6.085  1.00  0.00           H  
ATOM   2724 HG13 ILE A 182     -89.557  11.340  -7.190  1.00  0.00           H  
ATOM   2725  CG2 ILE A 182     -91.372  13.398  -4.891  1.00  0.00           C  
ATOM   2726 HG21 ILE A 182     -90.511  13.277  -4.073  1.00  0.00           H  
ATOM   2727 HG22 ILE A 182     -92.513  13.359  -4.556  1.00  0.00           H  
ATOM   2728 HG23 ILE A 182     -91.066  14.458  -5.365  1.00  0.00           H  
ATOM   2729  CD1 ILE A 182     -90.372  13.372  -7.878  1.00  0.00           C  
ATOM   2730 HD11 ILE A 182     -91.358  14.052  -7.783  1.00  0.00           H  
ATOM   2731 HD12 ILE A 182     -90.564  13.007  -9.001  1.00  0.00           H  
ATOM   2732 HD13 ILE A 182     -89.458  14.130  -8.018  1.00  0.00           H  
ATOM   2733  N   ALA A 183     -93.468  10.354  -4.267  1.00  0.00           N  
ATOM   2734  H   ALA A 183     -93.678  10.383  -5.421  1.00  0.00           H  
ATOM   2735  CA  ALA A 183     -94.555  10.179  -3.311  1.00  0.00           C  
ATOM   2736  HA  ALA A 183     -94.596  11.115  -2.584  1.00  0.00           H  
ATOM   2737  C   ALA A 183     -94.214   9.136  -2.235  1.00  0.00           C  
ATOM   2738  O   ALA A 183     -94.442   9.395  -1.055  1.00  0.00           O  
ATOM   2739  CB  ALA A 183     -95.829   9.807  -4.068  1.00  0.00           C  
ATOM   2740  HB1 ALA A 183     -96.714  10.584  -4.267  1.00  0.00           H  
ATOM   2741  HB2 ALA A 183     -96.366   9.087  -3.258  1.00  0.00           H  
ATOM   2742  HB3 ALA A 183     -95.661   8.856  -4.776  1.00  0.00           H  
ATOM   2743  N   GLU A 184     -93.612   8.020  -2.622  1.00  0.00           N  
ATOM   2744  H   GLU A 184     -93.319   7.838  -3.747  1.00  0.00           H  
ATOM   2745  CA  GLU A 184     -93.125   7.013  -1.673  1.00  0.00           C  
ATOM   2746  HA  GLU A 184     -94.013   6.671  -0.952  1.00  0.00           H  
ATOM   2747  C   GLU A 184     -92.004   7.558  -0.785  1.00  0.00           C  
ATOM   2748  O   GLU A 184     -92.031   7.369   0.429  1.00  0.00           O  
ATOM   2749  CB  GLU A 184     -92.632   5.763  -2.420  1.00  0.00           C  
ATOM   2750  HB2 GLU A 184     -91.788   5.216  -1.765  1.00  0.00           H  
ATOM   2751  HB3 GLU A 184     -92.115   5.739  -3.499  1.00  0.00           H  
ATOM   2752  CG  GLU A 184     -93.669   4.640  -2.419  1.00  0.00           C  
ATOM   2753  HG2 GLU A 184     -93.875   4.130  -1.353  1.00  0.00           H  
ATOM   2754  HG3 GLU A 184     -94.755   4.841  -2.889  1.00  0.00           H  
ATOM   2755  CD  GLU A 184     -93.183   3.347  -3.082  1.00  0.00           C  
ATOM   2756  OE1 GLU A 184     -93.824   2.300  -2.824  1.00  0.00           O  
ATOM   2757  OE2 GLU A 184     -92.199   3.391  -3.846  1.00  0.00           O  
ATOM   2758  N   MET A 185     -91.055   8.271  -1.366  1.00  0.00           N  
ATOM   2759  H   MET A 185     -90.912   8.037  -2.511  1.00  0.00           H  
ATOM   2760  CA  MET A 185     -89.890   8.798  -0.663  1.00  0.00           C  
ATOM   2761  HA  MET A 185     -89.499   7.772  -0.193  1.00  0.00           H  
ATOM   2762  C   MET A 185     -90.274   9.737   0.488  1.00  0.00           C  
ATOM   2763  O   MET A 185     -89.644   9.724   1.544  1.00  0.00           O  
ATOM   2764  CB  MET A 185     -89.014   9.512  -1.696  1.00  0.00           C  
ATOM   2765  HB2 MET A 185     -88.812   8.960  -2.744  1.00  0.00           H  
ATOM   2766  HB3 MET A 185     -89.615  10.515  -1.926  1.00  0.00           H  
ATOM   2767  CG  MET A 185     -87.617   9.851  -1.166  1.00  0.00           C  
ATOM   2768  HG2 MET A 185     -87.881  10.940  -0.754  1.00  0.00           H  
ATOM   2769  HG3 MET A 185     -87.115   8.898  -0.649  1.00  0.00           H  
ATOM   2770  SD  MET A 185     -86.594  10.836  -2.301  1.00  0.00           S  
ATOM   2771  CE  MET A 185     -86.472   9.732  -3.728  1.00  0.00           C  
ATOM   2772  HE1 MET A 185     -85.291   9.688  -3.552  1.00  0.00           H  
ATOM   2773  HE2 MET A 185     -86.756   8.573  -3.838  1.00  0.00           H  
ATOM   2774  HE3 MET A 185     -86.708  10.281  -4.761  1.00  0.00           H  
ATOM   2775  N   PHE A 186     -91.314  10.523   0.286  1.00  0.00           N  
ATOM   2776  H   PHE A 186     -92.098  10.560  -0.598  1.00  0.00           H  
ATOM   2777  CA  PHE A 186     -91.784  11.508   1.263  1.00  0.00           C  
ATOM   2778  HA  PHE A 186     -91.087  11.425   2.230  1.00  0.00           H  
ATOM   2779  C   PHE A 186     -93.076  11.109   1.984  1.00  0.00           C  
ATOM   2780  O   PHE A 186     -93.651  11.925   2.705  1.00  0.00           O  
ATOM   2781  CB  PHE A 186     -91.899  12.865   0.576  1.00  0.00           C  
ATOM   2782  HB2 PHE A 186     -92.678  13.141  -0.284  1.00  0.00           H  
ATOM   2783  HB3 PHE A 186     -92.219  13.463   1.555  1.00  0.00           H  
ATOM   2784  CG  PHE A 186     -90.568  13.447   0.172  1.00  0.00           C  
ATOM   2785  CD1 PHE A 186     -89.767  14.090   1.129  1.00  0.00           C  
ATOM   2786  HD1 PHE A 186     -89.992  13.912   2.282  1.00  0.00           H  
ATOM   2787  CD2 PHE A 186     -90.115  13.347  -1.151  1.00  0.00           C  
ATOM   2788  HD2 PHE A 186     -90.785  12.796  -1.948  1.00  0.00           H  
ATOM   2789  CE1 PHE A 186     -88.531  14.637   0.761  1.00  0.00           C  
ATOM   2790  HE1 PHE A 186     -87.987  15.321   1.558  1.00  0.00           H  
ATOM   2791  CE2 PHE A 186     -88.877  13.892  -1.524  1.00  0.00           C  
ATOM   2792  HE2 PHE A 186     -88.559  13.708  -2.651  1.00  0.00           H  
ATOM   2793  CZ  PHE A 186     -88.087  14.541  -0.568  1.00  0.00           C  
ATOM   2794  HZ  PHE A 186     -86.972  14.872  -0.759  1.00  0.00           H  
ATOM   2795  N   ASN A 187     -93.529   9.870   1.800  1.00  0.00           N  
ATOM   2796  H   ASN A 187     -92.837   8.902   1.756  1.00  0.00           H  
ATOM   2797  CA  ASN A 187     -94.775   9.387   2.390  1.00  0.00           C  
ATOM   2798  HA  ASN A 187     -95.109   8.386   1.831  1.00  0.00           H  
ATOM   2799  C   ASN A 187     -95.990  10.265   2.027  1.00  0.00           C  
ATOM   2800  O   ASN A 187     -96.860  10.549   2.848  1.00  0.00           O  
ATOM   2801  CB  ASN A 187     -94.541   9.160   3.899  1.00  0.00           C  
ATOM   2802  HB2 ASN A 187     -95.151   9.898   4.618  1.00  0.00           H  
ATOM   2803  HB3 ASN A 187     -93.401   9.184   4.270  1.00  0.00           H  
ATOM   2804  CG  ASN A 187     -94.988   7.799   4.393  1.00  0.00           C  
ATOM   2805  ND2 ASN A 187     -94.911   7.583   5.688  1.00  0.00           N  
ATOM   2806 HD21 ASN A 187     -93.874   7.388   6.242  1.00  0.00           H  
ATOM   2807 HD22 ASN A 187     -95.884   7.476   6.367  1.00  0.00           H  
ATOM   2808  OD1 ASN A 187     -95.380   6.910   3.669  1.00  0.00           O  
ATOM   2809  N   SER A 188     -96.005  10.717   0.789  1.00  0.00           N  
ATOM   2810  H   SER A 188     -94.978  10.751   0.210  1.00  0.00           H  
ATOM   2811  CA  SER A 188     -97.096  11.483   0.182  1.00  0.00           C  
ATOM   2812  HA  SER A 188     -97.874  11.767   1.041  1.00  0.00           H  
ATOM   2813  C   SER A 188     -97.885  10.593  -0.785  1.00  0.00           C  
ATOM   2814  O   SER A 188     -97.766   9.367  -0.775  1.00  0.00           O  
ATOM   2815  CB  SER A 188     -96.507  12.731  -0.493  1.00  0.00           C  
ATOM   2816  HB2 SER A 188     -95.569  13.081   0.167  1.00  0.00           H  
ATOM   2817  HB3 SER A 188     -96.094  12.427  -1.579  1.00  0.00           H  
ATOM   2818  OG  SER A 188     -97.526  13.646  -0.837  1.00  0.00           O  
ATOM   2819  HG  SER A 188     -97.043  14.728  -0.780  1.00  0.00           H  
ATOM   2820  N   THR A 189     -98.696  11.203  -1.631  1.00  0.00           N  
ATOM   2821  H   THR A 189     -99.073  12.323  -1.586  1.00  0.00           H  
ATOM   2822  CA  THR A 189     -99.439  10.481  -2.671  1.00  0.00           C  
ATOM   2823  HA  THR A 189     -99.236   9.304  -2.694  1.00  0.00           H  
ATOM   2824  C   THR A 189     -99.157  11.073  -4.042  1.00  0.00           C  
ATOM   2825  O   THR A 189     -99.044  12.292  -4.186  1.00  0.00           O  
ATOM   2826  CB  THR A 189    -100.948  10.445  -2.396  1.00  0.00           C  
ATOM   2827  HB  THR A 189    -101.638   9.702  -3.033  1.00  0.00           H  
ATOM   2828  CG2 THR A 189    -101.292   9.851  -1.034  1.00  0.00           C  
ATOM   2829 HG21 THR A 189    -101.074   8.670  -0.955  1.00  0.00           H  
ATOM   2830 HG22 THR A 189    -102.474   9.799  -0.806  1.00  0.00           H  
ATOM   2831 HG23 THR A 189    -100.872  10.290   0.007  1.00  0.00           H  
ATOM   2832  OG1 THR A 189    -101.513  11.724  -2.448  1.00  0.00           O  
ATOM   2833  HG1 THR A 189    -101.516  12.129  -1.319  1.00  0.00           H  
ATOM   2834  N   SER A 190     -99.112  10.234  -5.063  1.00  0.00           N  
ATOM   2835  H   SER A 190     -99.388   9.075  -5.010  1.00  0.00           H  
ATOM   2836  CA  SER A 190     -98.931  10.696  -6.442  1.00  0.00           C  
ATOM   2837  HA  SER A 190     -97.937  11.340  -6.383  1.00  0.00           H  
ATOM   2838  C   SER A 190    -100.009  11.697  -6.851  1.00  0.00           C  
ATOM   2839  O   SER A 190     -99.700  12.714  -7.456  1.00  0.00           O  
ATOM   2840  CB  SER A 190     -98.945   9.517  -7.415  1.00  0.00           C  
ATOM   2841  HB2 SER A 190     -99.754   8.695  -7.782  1.00  0.00           H  
ATOM   2842  HB3 SER A 190     -98.828   9.923  -8.540  1.00  0.00           H  
ATOM   2843  OG  SER A 190     -98.034   8.522  -7.004  1.00  0.00           O  
ATOM   2844  HG  SER A 190     -97.253   9.054  -6.293  1.00  0.00           H  
ATOM   2845  N   ALA A 191    -101.246  11.455  -6.452  1.00  0.00           N  
ATOM   2846  H   ALA A 191    -101.616  10.382  -6.079  1.00  0.00           H  
ATOM   2847  CA  ALA A 191    -102.350  12.366  -6.721  1.00  0.00           C  
ATOM   2848  HA  ALA A 191    -102.618  12.332  -7.889  1.00  0.00           H  
ATOM   2849  C   ALA A 191    -102.132  13.748  -6.086  1.00  0.00           C  
ATOM   2850  O   ALA A 191    -102.348  14.761  -6.740  1.00  0.00           O  
ATOM   2851  CB  ALA A 191    -103.642  11.721  -6.221  1.00  0.00           C  
ATOM   2852  HB1 ALA A 191    -104.629  12.370  -6.447  1.00  0.00           H  
ATOM   2853  HB2 ALA A 191    -103.988  10.678  -6.714  1.00  0.00           H  
ATOM   2854  HB3 ALA A 191    -103.767  11.544  -5.032  1.00  0.00           H  
ATOM   2855  N   ALA A 192    -101.652  13.791  -4.847  1.00  0.00           N  
ATOM   2856  H   ALA A 192    -101.672  12.745  -4.290  1.00  0.00           H  
ATOM   2857  CA  ALA A 192    -101.390  15.052  -4.162  1.00  0.00           C  
ATOM   2858  HA  ALA A 192    -102.426  15.650  -4.184  1.00  0.00           H  
ATOM   2859  C   ALA A 192    -100.256  15.851  -4.818  1.00  0.00           C  
ATOM   2860  O   ALA A 192    -100.341  17.074  -4.903  1.00  0.00           O  
ATOM   2861  CB  ALA A 192    -101.080  14.756  -2.695  1.00  0.00           C  
ATOM   2862  HB1 ALA A 192    -102.181  14.504  -2.287  1.00  0.00           H  
ATOM   2863  HB2 ALA A 192    -100.895  15.827  -2.190  1.00  0.00           H  
ATOM   2864  HB3 ALA A 192    -100.100  14.155  -2.390  1.00  0.00           H  
ATOM   2865  N   ILE A 193     -99.223  15.165  -5.308  1.00  0.00           N  
ATOM   2866  H   ILE A 193     -98.943  14.181  -4.724  1.00  0.00           H  
ATOM   2867  CA  ILE A 193     -98.120  15.806  -6.035  1.00  0.00           C  
ATOM   2868  HA  ILE A 193     -98.007  16.858  -5.493  1.00  0.00           H  
ATOM   2869  C   ILE A 193     -98.607  16.313  -7.392  1.00  0.00           C  
ATOM   2870  O   ILE A 193     -98.371  17.468  -7.727  1.00  0.00           O  
ATOM   2871  CB  ILE A 193     -96.921  14.848  -6.180  1.00  0.00           C  
ATOM   2872  HB  ILE A 193     -97.283  13.852  -6.718  1.00  0.00           H  
ATOM   2873  CG1 ILE A 193     -96.370  14.457  -4.789  1.00  0.00           C  
ATOM   2874 HG12 ILE A 193     -96.954  14.033  -3.827  1.00  0.00           H  
ATOM   2875 HG13 ILE A 193     -96.296  15.584  -4.396  1.00  0.00           H  
ATOM   2876  CG2 ILE A 193     -95.810  15.495  -7.023  1.00  0.00           C  
ATOM   2877 HG21 ILE A 193     -95.156  16.275  -6.385  1.00  0.00           H  
ATOM   2878 HG22 ILE A 193     -94.921  14.825  -7.473  1.00  0.00           H  
ATOM   2879 HG23 ILE A 193     -96.111  15.987  -8.072  1.00  0.00           H  
ATOM   2880  CD1 ILE A 193     -95.303  13.361  -4.827  1.00  0.00           C  
ATOM   2881 HD11 ILE A 193     -94.466  13.968  -4.233  1.00  0.00           H  
ATOM   2882 HD12 ILE A 193     -95.521  12.367  -4.215  1.00  0.00           H  
ATOM   2883 HD13 ILE A 193     -94.872  13.067  -5.902  1.00  0.00           H  
ATOM   2884  N   THR A 194     -99.322  15.487  -8.140  1.00  0.00           N  
ATOM   2885  H   THR A 194     -99.692  14.501  -7.613  1.00  0.00           H  
ATOM   2886  CA  THR A 194     -99.851  15.853  -9.459  1.00  0.00           C  
ATOM   2887  HA  THR A 194     -98.895  16.272 -10.012  1.00  0.00           H  
ATOM   2888  C   THR A 194    -100.794  17.047  -9.360  1.00  0.00           C  
ATOM   2889  O   THR A 194    -100.604  18.046 -10.044  1.00  0.00           O  
ATOM   2890  CB  THR A 194    -100.563  14.661 -10.112  1.00  0.00           C  
ATOM   2891  HB  THR A 194    -101.610  14.229  -9.729  1.00  0.00           H  
ATOM   2892  CG2 THR A 194    -100.961  14.935 -11.557  1.00  0.00           C  
ATOM   2893 HG21 THR A 194    -100.782  16.024 -12.023  1.00  0.00           H  
ATOM   2894 HG22 THR A 194    -102.159  14.934 -11.698  1.00  0.00           H  
ATOM   2895 HG23 THR A 194    -100.766  14.008 -12.296  1.00  0.00           H  
ATOM   2896  OG1 THR A 194     -99.723  13.537 -10.143  1.00  0.00           O  
ATOM   2897  HG1 THR A 194     -98.644  13.908  -9.810  1.00  0.00           H  
ATOM   2898  N   GLU A 195    -101.748  16.986  -8.455  1.00  0.00           N  
ATOM   2899  H   GLU A 195    -101.633  16.338  -7.478  1.00  0.00           H  
ATOM   2900  CA  GLU A 195    -102.712  18.065  -8.253  1.00  0.00           C  
ATOM   2901  HA  GLU A 195    -103.188  18.296  -9.323  1.00  0.00           H  
ATOM   2902  C   GLU A 195    -102.049  19.316  -7.646  1.00  0.00           C  
ATOM   2903  O   GLU A 195    -102.381  20.440  -8.010  1.00  0.00           O  
ATOM   2904  CB  GLU A 195    -103.868  17.541  -7.378  1.00  0.00           C  
ATOM   2905  HB2 GLU A 195    -103.602  17.605  -6.214  1.00  0.00           H  
ATOM   2906  HB3 GLU A 195    -104.317  16.461  -7.646  1.00  0.00           H  
ATOM   2907  CG  GLU A 195    -105.146  18.367  -7.521  1.00  0.00           C  
ATOM   2908  HG2 GLU A 195    -105.655  18.116  -8.579  1.00  0.00           H  
ATOM   2909  HG3 GLU A 195    -105.096  19.422  -6.968  1.00  0.00           H  
ATOM   2910  CD  GLU A 195    -106.294  17.939  -6.592  1.00  0.00           C  
ATOM   2911  OE1 GLU A 195    -107.426  18.445  -6.790  1.00  0.00           O  
ATOM   2912  OE2 GLU A 195    -106.081  17.162  -5.645  1.00  0.00           O  
ATOM   2913  N   GLY A 196    -101.094  19.117  -6.746  1.00  0.00           N  
ATOM   2914  H   GLY A 196    -100.585  18.067  -6.591  1.00  0.00           H  
ATOM   2915  CA  GLY A 196    -100.371  20.198  -6.088  1.00  0.00           C  
ATOM   2916  HA2 GLY A 196    -100.571  19.580  -5.077  1.00  0.00           H  
ATOM   2917  HA3 GLY A 196    -100.432  21.172  -5.393  1.00  0.00           H  
ATOM   2918  C   GLY A 196     -99.487  21.018  -7.024  1.00  0.00           C  
ATOM   2919  O   GLY A 196     -99.320  22.214  -6.792  1.00  0.00           O  
ATOM   2920  N   ASN A 197     -98.967  20.410  -8.071  1.00  0.00           N  
ATOM   2921  H   ASN A 197     -98.992  19.237  -8.174  1.00  0.00           H  
ATOM   2922  CA  ASN A 197     -98.107  21.057  -9.072  1.00  0.00           C  
ATOM   2923  HA  ASN A 197     -97.637  22.060  -8.639  1.00  0.00           H  
ATOM   2924  C   ASN A 197     -98.816  21.323 -10.410  1.00  0.00           C  
ATOM   2925  O   ASN A 197     -98.144  21.663 -11.380  1.00  0.00           O  
ATOM   2926  CB  ASN A 197     -96.830  20.226  -9.264  1.00  0.00           C  
ATOM   2927  HB2 ASN A 197     -96.282  19.234  -9.655  1.00  0.00           H  
ATOM   2928  HB3 ASN A 197     -96.316  20.937 -10.083  1.00  0.00           H  
ATOM   2929  CG  ASN A 197     -95.975  20.164  -8.016  1.00  0.00           C  
ATOM   2930  ND2 ASN A 197     -96.160  19.148  -7.208  1.00  0.00           N  
ATOM   2931 HD21 ASN A 197     -96.716  18.131  -7.008  1.00  0.00           H  
ATOM   2932 HD22 ASN A 197     -95.769  19.665  -6.221  1.00  0.00           H  
ATOM   2933  OD1 ASN A 197     -95.134  21.003  -7.756  1.00  0.00           O  
ATOM   2934  N   GLU A 198    -100.124  21.130 -10.464  1.00  0.00           N  
ATOM   2935  H   GLU A 198    -100.884  21.294  -9.569  1.00  0.00           H  
ATOM   2936  CA  GLU A 198    -100.913  21.277 -11.699  1.00  0.00           C  
ATOM   2937  HA  GLU A 198    -102.001  20.782 -11.720  1.00  0.00           H  
ATOM   2938  C   GLU A 198    -100.339  20.482 -12.885  1.00  0.00           C  
ATOM   2939  O   GLU A 198    -100.355  20.929 -14.034  1.00  0.00           O  
ATOM   2940  CB  GLU A 198    -101.168  22.759 -12.017  1.00  0.00           C  
ATOM   2941  HB2 GLU A 198    -101.824  22.900 -13.019  1.00  0.00           H  
ATOM   2942  HB3 GLU A 198    -100.119  23.092 -12.486  1.00  0.00           H  
ATOM   2943  CG  GLU A 198    -101.951  23.464 -10.902  1.00  0.00           C  
ATOM   2944  HG2 GLU A 198    -103.043  22.978 -10.817  1.00  0.00           H  
ATOM   2945  HG3 GLU A 198    -101.136  23.703 -10.071  1.00  0.00           H  
ATOM   2946  CD  GLU A 198    -102.247  24.944 -11.170  1.00  0.00           C  
ATOM   2947  OE1 GLU A 198    -102.993  25.521 -10.339  1.00  0.00           O  
ATOM   2948  OE2 GLU A 198    -101.743  25.512 -12.158  1.00  0.00           O  
ATOM   2949  N   LEU A 199     -99.809  19.304 -12.609  1.00  0.00           N  
ATOM   2950  H   LEU A 199     -99.767  18.937 -11.492  1.00  0.00           H  
ATOM   2951  CA  LEU A 199     -99.219  18.458 -13.637  1.00  0.00           C  
ATOM   2952  HA  LEU A 199     -98.638  19.243 -14.320  1.00  0.00           H  
ATOM   2953  C   LEU A 199    -100.318  17.875 -14.522  1.00  0.00           C  
ATOM   2954  O   LEU A 199    -101.254  17.233 -14.046  1.00  0.00           O  
ATOM   2955  CB  LEU A 199     -98.366  17.349 -13.002  1.00  0.00           C  
ATOM   2956  HB2 LEU A 199     -98.325  16.593 -13.933  1.00  0.00           H  
ATOM   2957  HB3 LEU A 199     -98.852  16.597 -12.221  1.00  0.00           H  
ATOM   2958  CG  LEU A 199     -97.146  17.854 -12.217  1.00  0.00           C  
ATOM   2959  HG  LEU A 199     -97.530  18.689 -11.468  1.00  0.00           H  
ATOM   2960  CD1 LEU A 199     -96.481  16.697 -11.479  1.00  0.00           C  
ATOM   2961 HD11 LEU A 199     -95.399  16.988 -11.037  1.00  0.00           H  
ATOM   2962 HD12 LEU A 199     -96.222  15.857 -12.290  1.00  0.00           H  
ATOM   2963 HD13 LEU A 199     -96.890  16.460 -10.383  1.00  0.00           H  
ATOM   2964  CD2 LEU A 199     -96.095  18.484 -13.131  1.00  0.00           C  
ATOM   2965 HD21 LEU A 199     -95.099  18.861 -12.586  1.00  0.00           H  
ATOM   2966 HD22 LEU A 199     -96.455  19.320 -13.911  1.00  0.00           H  
ATOM   2967 HD23 LEU A 199     -95.727  17.713 -13.978  1.00  0.00           H  
ATOM   2968  N   THR A 200    -100.148  18.078 -15.829  1.00  0.00           N  
ATOM   2969  H   THR A 200     -99.304  18.789 -16.271  1.00  0.00           H  
ATOM   2970  CA  THR A 200    -101.060  17.522 -16.840  1.00  0.00           C  
ATOM   2971  HA  THR A 200    -102.189  17.258 -16.544  1.00  0.00           H  
ATOM   2972  C   THR A 200    -100.660  16.124 -17.299  1.00  0.00           C  
ATOM   2973  O   THR A 200    -101.446  15.430 -17.940  1.00  0.00           O  
ATOM   2974  CB  THR A 200    -101.141  18.453 -18.053  1.00  0.00           C  
ATOM   2975  HB  THR A 200    -101.752  18.046 -18.996  1.00  0.00           H  
ATOM   2976  CG2 THR A 200    -101.785  19.793 -17.704  1.00  0.00           C  
ATOM   2977 HG21 THR A 200    -102.127  19.979 -16.566  1.00  0.00           H  
ATOM   2978 HG22 THR A 200    -101.406  20.908 -17.962  1.00  0.00           H  
ATOM   2979 HG23 THR A 200    -102.859  19.895 -18.248  1.00  0.00           H  
ATOM   2980  OG1 THR A 200     -99.852  18.728 -18.547  1.00  0.00           O  
ATOM   2981  HG1 THR A 200     -99.704  19.909 -18.559  1.00  0.00           H  
ATOM   2982  N   SER A 201     -99.428  15.733 -16.997  1.00  0.00           N  
ATOM   2983  H   SER A 201     -98.636  16.458 -16.500  1.00  0.00           H  
ATOM   2984  CA  SER A 201     -98.870  14.423 -17.299  1.00  0.00           C  
ATOM   2985  HA  SER A 201     -99.773  13.643 -17.309  1.00  0.00           H  
ATOM   2986  C   SER A 201     -97.903  14.006 -16.196  1.00  0.00           C  
ATOM   2987  O   SER A 201     -97.475  14.832 -15.393  1.00  0.00           O  
ATOM   2988  CB  SER A 201     -98.163  14.456 -18.660  1.00  0.00           C  
ATOM   2989  HB2 SER A 201     -98.832  14.934 -19.534  1.00  0.00           H  
ATOM   2990  HB3 SER A 201     -97.870  13.425 -19.197  1.00  0.00           H  
ATOM   2991  OG  SER A 201     -96.976  15.223 -18.617  1.00  0.00           O  
ATOM   2992  HG  SER A 201     -97.254  16.270 -18.096  1.00  0.00           H  
ATOM   2993  N   ASP A 202     -97.499  12.746 -16.210  1.00  0.00           N  
ATOM   2994  H   ASP A 202     -98.005  11.890 -16.864  1.00  0.00           H  
ATOM   2995  CA  ASP A 202     -96.489  12.236 -15.279  1.00  0.00           C  
ATOM   2996  HA  ASP A 202     -96.776  12.799 -14.276  1.00  0.00           H  
ATOM   2997  C   ASP A 202     -95.053  12.666 -15.638  1.00  0.00           C  
ATOM   2998  O   ASP A 202     -94.089  12.233 -15.010  1.00  0.00           O  
ATOM   2999  CB  ASP A 202     -96.621  10.713 -15.178  1.00  0.00           C  
ATOM   3000  HB2 ASP A 202     -95.827  10.206 -14.434  1.00  0.00           H  
ATOM   3001  HB3 ASP A 202     -96.541   9.949 -16.103  1.00  0.00           H  
ATOM   3002  CG  ASP A 202     -97.940  10.265 -14.548  1.00  0.00           C  
ATOM   3003  OD1 ASP A 202     -98.492  11.020 -13.719  1.00  0.00           O  
ATOM   3004  OD2 ASP A 202     -98.389   9.156 -14.900  1.00  0.00           O  
ATOM   3005  N   ASN A 203     -94.897  13.507 -16.639  1.00  0.00           N  
ATOM   3006  H   ASN A 203     -95.671  14.292 -17.060  1.00  0.00           H  
ATOM   3007  CA  ASN A 203     -93.597  13.999 -17.062  1.00  0.00           C  
ATOM   3008  HA  ASN A 203     -92.872  13.068 -17.248  1.00  0.00           H  
ATOM   3009  C   ASN A 203     -93.120  15.112 -16.133  1.00  0.00           C  
ATOM   3010  O   ASN A 203     -93.632  16.233 -16.147  1.00  0.00           O  
ATOM   3011  CB  ASN A 203     -93.652  14.461 -18.524  1.00  0.00           C  
ATOM   3012  HB2 ASN A 203     -94.291  15.458 -18.714  1.00  0.00           H  
ATOM   3013  HB3 ASN A 203     -92.588  14.829 -18.948  1.00  0.00           H  
ATOM   3014  CG  ASN A 203     -93.797  13.318 -19.513  1.00  0.00           C  
ATOM   3015  ND2 ASN A 203     -94.175  13.621 -20.733  1.00  0.00           N  
ATOM   3016 HD21 ASN A 203     -94.501  14.702 -21.125  1.00  0.00           H  
ATOM   3017 HD22 ASN A 203     -94.187  12.934 -21.708  1.00  0.00           H  
ATOM   3018  OD1 ASN A 203     -93.553  12.160 -19.236  1.00  0.00           O  
ATOM   3019  N   ILE A 204     -92.090  14.782 -15.386  1.00  0.00           N  
ATOM   3020  H   ILE A 204     -91.684  13.667 -15.480  1.00  0.00           H  
ATOM   3021  CA  ILE A 204     -91.320  15.730 -14.589  1.00  0.00           C  
ATOM   3022  HA  ILE A 204     -91.791  16.762 -14.951  1.00  0.00           H  
ATOM   3023  C   ILE A 204     -89.890  15.779 -15.114  1.00  0.00           C  
ATOM   3024  O   ILE A 204     -89.339  14.771 -15.563  1.00  0.00           O  
ATOM   3025  CB  ILE A 204     -91.385  15.393 -13.089  1.00  0.00           C  
ATOM   3026  HB  ILE A 204     -90.675  16.219 -12.622  1.00  0.00           H  
ATOM   3027  CG1 ILE A 204     -90.939  13.943 -12.800  1.00  0.00           C  
ATOM   3028 HG12 ILE A 204     -91.345  12.937 -13.326  1.00  0.00           H  
ATOM   3029 HG13 ILE A 204     -89.829  13.849 -13.246  1.00  0.00           H  
ATOM   3030  CG2 ILE A 204     -92.811  15.675 -12.574  1.00  0.00           C  
ATOM   3031 HG21 ILE A 204     -93.236  16.733 -12.968  1.00  0.00           H  
ATOM   3032 HG22 ILE A 204     -93.544  14.851 -13.026  1.00  0.00           H  
ATOM   3033 HG23 ILE A 204     -92.823  15.909 -11.400  1.00  0.00           H  
ATOM   3034  CD1 ILE A 204     -90.868  13.607 -11.310  1.00  0.00           C  
ATOM   3035 HD11 ILE A 204     -90.173  14.475 -10.893  1.00  0.00           H  
ATOM   3036 HD12 ILE A 204     -90.453  12.495 -11.175  1.00  0.00           H  
ATOM   3037 HD13 ILE A 204     -91.932  13.664 -10.769  1.00  0.00           H  
ATOM   3038  N   PHE A 205     -89.290  16.947 -15.057  1.00  0.00           N  
ATOM   3039  H   PHE A 205     -89.299  17.951 -14.451  1.00  0.00           H  
ATOM   3040  CA  PHE A 205     -87.944  17.160 -15.555  1.00  0.00           C  
ATOM   3041  HA  PHE A 205     -87.849  16.255 -16.332  1.00  0.00           H  
ATOM   3042  C   PHE A 205     -86.933  17.120 -14.423  1.00  0.00           C  
ATOM   3043  O   PHE A 205     -87.154  17.657 -13.339  1.00  0.00           O  
ATOM   3044  CB  PHE A 205     -87.880  18.470 -16.331  1.00  0.00           C  
ATOM   3045  HB2 PHE A 205     -88.016  19.621 -16.060  1.00  0.00           H  
ATOM   3046  HB3 PHE A 205     -86.693  18.518 -16.522  1.00  0.00           H  
ATOM   3047  CG  PHE A 205     -88.807  18.499 -17.524  1.00  0.00           C  
ATOM   3048  CD1 PHE A 205     -88.513  17.729 -18.662  1.00  0.00           C  
ATOM   3049  HD1 PHE A 205     -87.502  17.179 -18.963  1.00  0.00           H  
ATOM   3050  CD2 PHE A 205     -89.984  19.266 -17.497  1.00  0.00           C  
ATOM   3051  HD2 PHE A 205     -90.013  20.202 -16.780  1.00  0.00           H  
ATOM   3052  CE1 PHE A 205     -89.376  17.738 -19.766  1.00  0.00           C  
ATOM   3053  HE1 PHE A 205     -89.147  17.069 -20.725  1.00  0.00           H  
ATOM   3054  CE2 PHE A 205     -90.849  19.278 -18.603  1.00  0.00           C  
ATOM   3055  HE2 PHE A 205     -91.910  19.367 -18.050  1.00  0.00           H  
ATOM   3056  CZ  PHE A 205     -90.540  18.513 -19.739  1.00  0.00           C  
ATOM   3057  HZ  PHE A 205     -90.917  18.882 -20.804  1.00  0.00           H  
ATOM   3058  N   PHE A 206     -85.812  16.510 -14.717  1.00  0.00           N  
ATOM   3059  H   PHE A 206     -85.669  15.972 -15.770  1.00  0.00           H  
ATOM   3060  CA  PHE A 206     -84.676  16.498 -13.815  1.00  0.00           C  
ATOM   3061  HA  PHE A 206     -84.970  15.781 -12.916  1.00  0.00           H  
ATOM   3062  C   PHE A 206     -84.229  17.928 -13.477  1.00  0.00           C  
ATOM   3063  O   PHE A 206     -84.273  18.816 -14.324  1.00  0.00           O  
ATOM   3064  CB  PHE A 206     -83.572  15.674 -14.481  1.00  0.00           C  
ATOM   3065  HB2 PHE A 206     -83.697  14.529 -14.819  1.00  0.00           H  
ATOM   3066  HB3 PHE A 206     -83.230  16.167 -15.519  1.00  0.00           H  
ATOM   3067  CG  PHE A 206     -82.279  15.689 -13.721  1.00  0.00           C  
ATOM   3068  CD1 PHE A 206     -81.135  16.214 -14.308  1.00  0.00           C  
ATOM   3069  HD1 PHE A 206     -81.015  16.881 -15.287  1.00  0.00           H  
ATOM   3070  CD2 PHE A 206     -82.221  15.203 -12.409  1.00  0.00           C  
ATOM   3071  HD2 PHE A 206     -83.214  14.930 -11.835  1.00  0.00           H  
ATOM   3072  CE1 PHE A 206     -79.938  16.252 -13.577  1.00  0.00           C  
ATOM   3073  HE1 PHE A 206     -78.974  16.766 -14.050  1.00  0.00           H  
ATOM   3074  CE2 PHE A 206     -81.030  15.248 -11.677  1.00  0.00           C  
ATOM   3075  HE2 PHE A 206     -80.631  15.096 -10.568  1.00  0.00           H  
ATOM   3076  CZ  PHE A 206     -79.888  15.773 -12.260  1.00  0.00           C  
ATOM   3077  HZ  PHE A 206     -78.776  15.636 -11.858  1.00  0.00           H  
ATOM   3078  N   PHE A 207     -83.796  18.123 -12.241  1.00  0.00           N  
ATOM   3079  H   PHE A 207     -83.114  17.460 -11.532  1.00  0.00           H  
ATOM   3080  CA  PHE A 207     -83.352  19.423 -11.733  1.00  0.00           C  
ATOM   3081  HA  PHE A 207     -83.098  19.444 -10.568  1.00  0.00           H  
ATOM   3082  C   PHE A 207     -84.437  20.511 -11.682  1.00  0.00           C  
ATOM   3083  O   PHE A 207     -84.132  21.703 -11.660  1.00  0.00           O  
ATOM   3084  CB  PHE A 207     -82.065  19.860 -12.449  1.00  0.00           C  
ATOM   3085  HB2 PHE A 207     -81.785  19.240 -13.440  1.00  0.00           H  
ATOM   3086  HB3 PHE A 207     -82.024  20.888 -13.071  1.00  0.00           H  
ATOM   3087  CG  PHE A 207     -80.906  20.052 -11.511  1.00  0.00           C  
ATOM   3088  CD1 PHE A 207     -80.625  21.311 -10.975  1.00  0.00           C  
ATOM   3089  HD1 PHE A 207     -81.064  22.332 -11.388  1.00  0.00           H  
ATOM   3090  CD2 PHE A 207     -80.111  18.947 -11.165  1.00  0.00           C  
ATOM   3091  HD2 PHE A 207     -80.433  17.826 -10.975  1.00  0.00           H  
ATOM   3092  CE1 PHE A 207     -79.543  21.475 -10.102  1.00  0.00           C  
ATOM   3093  HE1 PHE A 207     -78.936  22.481 -10.001  1.00  0.00           H  
ATOM   3094  CE2 PHE A 207     -79.029  19.106 -10.291  1.00  0.00           C  
ATOM   3095  HE2 PHE A 207     -78.179  18.305 -10.066  1.00  0.00           H  
ATOM   3096  CZ  PHE A 207     -78.744  20.372  -9.758  1.00  0.00           C  
ATOM   3097  HZ  PHE A 207     -77.793  20.436  -9.048  1.00  0.00           H  
ATOM   3098  N   THR A 208     -85.690  20.103 -11.646  1.00  0.00           N  
ATOM   3099  H   THR A 208     -85.669  19.073 -11.067  1.00  0.00           H  
ATOM   3100  CA  THR A 208     -86.801  21.033 -11.422  1.00  0.00           C  
ATOM   3101  HA  THR A 208     -86.046  21.930 -11.610  1.00  0.00           H  
ATOM   3102  C   THR A 208     -87.386  20.865 -10.022  1.00  0.00           C  
ATOM   3103  O   THR A 208     -87.420  19.749  -9.501  1.00  0.00           O  
ATOM   3104  CB  THR A 208     -87.899  20.899 -12.480  1.00  0.00           C  
ATOM   3105  HB  THR A 208     -88.864  21.526 -12.176  1.00  0.00           H  
ATOM   3106  CG2 THR A 208     -87.388  21.242 -13.873  1.00  0.00           C  
ATOM   3107 HG21 THR A 208     -87.065  22.379 -13.686  1.00  0.00           H  
ATOM   3108 HG22 THR A 208     -88.287  21.333 -14.654  1.00  0.00           H  
ATOM   3109 HG23 THR A 208     -86.552  20.491 -14.280  1.00  0.00           H  
ATOM   3110  OG1 THR A 208     -88.431  19.606 -12.514  1.00  0.00           O  
ATOM   3111  HG1 THR A 208     -87.843  18.993 -11.697  1.00  0.00           H  
ATOM   3112  N   PRO A 209     -87.840  21.951  -9.400  1.00  0.00           N  
ATOM   3113  CA  PRO A 209     -88.506  21.873  -8.109  1.00  0.00           C  
ATOM   3114  HA  PRO A 209     -87.699  21.128  -7.660  1.00  0.00           H  
ATOM   3115  C   PRO A 209     -89.960  21.410  -8.268  1.00  0.00           C  
ATOM   3116  O   PRO A 209     -90.736  21.991  -9.031  1.00  0.00           O  
ATOM   3117  CB  PRO A 209     -88.390  23.282  -7.524  1.00  0.00           C  
ATOM   3118  HB2 PRO A 209     -88.009  22.691  -6.556  1.00  0.00           H  
ATOM   3119  HB3 PRO A 209     -88.476  24.275  -6.855  1.00  0.00           H  
ATOM   3120  CG  PRO A 209     -88.372  24.179  -8.761  1.00  0.00           C  
ATOM   3121  HG2 PRO A 209     -89.503  24.406  -9.071  1.00  0.00           H  
ATOM   3122  HG3 PRO A 209     -87.753  25.169  -8.527  1.00  0.00           H  
ATOM   3123  CD  PRO A 209     -87.678  23.328  -9.822  1.00  0.00           C  
ATOM   3124  HD2 PRO A 209     -87.229  23.002 -10.871  1.00  0.00           H  
ATOM   3125  HD3 PRO A 209     -87.261  24.409 -10.146  1.00  0.00           H  
ATOM   3126  N   VAL A 210     -90.316  20.411  -7.487  1.00  0.00           N  
ATOM   3127  H   VAL A 210     -89.603  20.242  -6.565  1.00  0.00           H  
ATOM   3128  CA  VAL A 210     -91.684  19.901  -7.362  1.00  0.00           C  
ATOM   3129  HA  VAL A 210     -92.383  20.651  -7.966  1.00  0.00           H  
ATOM   3130  C   VAL A 210     -92.139  20.080  -5.918  1.00  0.00           C  
ATOM   3131  O   VAL A 210     -91.384  19.819  -4.986  1.00  0.00           O  
ATOM   3132  CB  VAL A 210     -91.758  18.434  -7.820  1.00  0.00           C  
ATOM   3133  HB  VAL A 210     -90.913  17.756  -7.326  1.00  0.00           H  
ATOM   3134  CG1 VAL A 210     -93.118  17.793  -7.553  1.00  0.00           C  
ATOM   3135 HG11 VAL A 210     -93.091  17.472  -6.400  1.00  0.00           H  
ATOM   3136 HG12 VAL A 210     -93.227  16.719  -8.078  1.00  0.00           H  
ATOM   3137 HG13 VAL A 210     -93.912  18.496  -8.103  1.00  0.00           H  
ATOM   3138  CG2 VAL A 210     -91.509  18.333  -9.325  1.00  0.00           C  
ATOM   3139 HG21 VAL A 210     -92.343  17.725  -9.934  1.00  0.00           H  
ATOM   3140 HG22 VAL A 210     -90.404  18.015  -9.576  1.00  0.00           H  
ATOM   3141 HG23 VAL A 210     -91.692  19.411  -9.811  1.00  0.00           H  
ATOM   3142  N   LEU A 211     -93.365  20.512  -5.729  1.00  0.00           N  
ATOM   3143  H   LEU A 211     -93.535  21.493  -6.372  1.00  0.00           H  
ATOM   3144  CA  LEU A 211     -93.963  20.589  -4.401  1.00  0.00           C  
ATOM   3145  HA  LEU A 211     -93.035  20.856  -3.715  1.00  0.00           H  
ATOM   3146  C   LEU A 211     -94.536  19.234  -3.996  1.00  0.00           C  
ATOM   3147  O   LEU A 211     -95.395  18.677  -4.680  1.00  0.00           O  
ATOM   3148  CB  LEU A 211     -95.051  21.667  -4.362  1.00  0.00           C  
ATOM   3149  HB2 LEU A 211     -95.543  21.495  -3.282  1.00  0.00           H  
ATOM   3150  HB3 LEU A 211     -96.029  21.410  -5.000  1.00  0.00           H  
ATOM   3151  CG  LEU A 211     -94.511  23.105  -4.423  1.00  0.00           C  
ATOM   3152  HG  LEU A 211     -93.796  23.197  -5.367  1.00  0.00           H  
ATOM   3153  CD1 LEU A 211     -95.685  24.065  -4.574  1.00  0.00           C  
ATOM   3154 HD11 LEU A 211     -95.280  24.935  -5.283  1.00  0.00           H  
ATOM   3155 HD12 LEU A 211     -96.288  24.381  -3.588  1.00  0.00           H  
ATOM   3156 HD13 LEU A 211     -96.625  23.506  -5.073  1.00  0.00           H  
ATOM   3157  CD2 LEU A 211     -93.747  23.481  -3.154  1.00  0.00           C  
ATOM   3158 HD21 LEU A 211     -94.271  24.007  -2.214  1.00  0.00           H  
ATOM   3159 HD22 LEU A 211     -93.166  22.723  -2.430  1.00  0.00           H  
ATOM   3160 HD23 LEU A 211     -92.853  24.220  -3.450  1.00  0.00           H  
ATOM   3161  N   VAL A 212     -94.082  18.753  -2.857  1.00  0.00           N  
ATOM   3162  H   VAL A 212     -93.554  19.224  -1.915  1.00  0.00           H  
ATOM   3163  CA  VAL A 212     -94.564  17.511  -2.251  1.00  0.00           C  
ATOM   3164  HA  VAL A 212     -95.060  16.854  -3.106  1.00  0.00           H  
ATOM   3165  C   VAL A 212     -95.389  17.866  -1.016  1.00  0.00           C  
ATOM   3166  O   VAL A 212     -94.826  18.354  -0.034  1.00  0.00           O  
ATOM   3167  CB  VAL A 212     -93.399  16.570  -1.912  1.00  0.00           C  
ATOM   3168  HB  VAL A 212     -92.874  17.166  -1.034  1.00  0.00           H  
ATOM   3169  CG1 VAL A 212     -93.923  15.243  -1.368  1.00  0.00           C  
ATOM   3170 HG11 VAL A 212     -95.047  14.844  -1.364  1.00  0.00           H  
ATOM   3171 HG12 VAL A 212     -93.844  15.411  -0.187  1.00  0.00           H  
ATOM   3172 HG13 VAL A 212     -93.355  14.373  -1.959  1.00  0.00           H  
ATOM   3173  CG2 VAL A 212     -92.546  16.273  -3.150  1.00  0.00           C  
ATOM   3174 HG21 VAL A 212     -92.685  17.065  -4.037  1.00  0.00           H  
ATOM   3175 HG22 VAL A 212     -91.466  16.337  -2.643  1.00  0.00           H  
ATOM   3176 HG23 VAL A 212     -92.323  15.359  -3.879  1.00  0.00           H  
ATOM   3177  N   PRO A 213     -96.697  17.649  -1.041  1.00  0.00           N  
ATOM   3178  CA  PRO A 213     -97.528  17.850   0.138  1.00  0.00           C  
ATOM   3179  HA  PRO A 213     -97.173  18.915   0.513  1.00  0.00           H  
ATOM   3180  C   PRO A 213     -97.247  16.781   1.199  1.00  0.00           C  
ATOM   3181  O   PRO A 213     -97.269  15.586   0.911  1.00  0.00           O  
ATOM   3182  CB  PRO A 213     -98.978  17.815  -0.355  1.00  0.00           C  
ATOM   3183  HB2 PRO A 213     -99.255  17.937   0.800  1.00  0.00           H  
ATOM   3184  HB3 PRO A 213    -100.162  17.825  -0.562  1.00  0.00           H  
ATOM   3185  CG  PRO A 213     -98.877  17.983  -1.871  1.00  0.00           C  
ATOM   3186  HG2 PRO A 213     -98.611  19.084  -2.264  1.00  0.00           H  
ATOM   3187  HG3 PRO A 213     -99.857  17.882  -2.554  1.00  0.00           H  
ATOM   3188  CD  PRO A 213     -97.527  17.357  -2.195  1.00  0.00           C  
ATOM   3189  HD2 PRO A 213     -97.166  17.958  -3.166  1.00  0.00           H  
ATOM   3190  HD3 PRO A 213     -97.976  16.293  -2.501  1.00  0.00           H  
ATOM   3191  N   LEU A 214     -97.032  17.222   2.434  1.00  0.00           N  
ATOM   3192  H   LEU A 214     -96.663  18.241   2.880  1.00  0.00           H  
ATOM   3193  CA  LEU A 214     -96.696  16.365   3.569  1.00  0.00           C  
ATOM   3194  HA  LEU A 214     -96.718  15.217   3.249  1.00  0.00           H  
ATOM   3195  C   LEU A 214     -97.760  16.454   4.662  1.00  0.00           C  
ATOM   3196  O   LEU A 214     -98.225  17.536   5.019  1.00  0.00           O  
ATOM   3197  CB  LEU A 214     -95.323  16.759   4.135  1.00  0.00           C  
ATOM   3198  HB2 LEU A 214     -94.904  17.746   4.664  1.00  0.00           H  
ATOM   3199  HB3 LEU A 214     -95.699  16.317   5.192  1.00  0.00           H  
ATOM   3200  CG  LEU A 214     -94.151  16.724   3.140  1.00  0.00           C  
ATOM   3201  HG  LEU A 214     -94.401  17.443   2.229  1.00  0.00           H  
ATOM   3202  CD1 LEU A 214     -92.891  17.195   3.849  1.00  0.00           C  
ATOM   3203 HD11 LEU A 214     -92.775  16.722   4.952  1.00  0.00           H  
ATOM   3204 HD12 LEU A 214     -91.907  16.655   3.446  1.00  0.00           H  
ATOM   3205 HD13 LEU A 214     -92.859  18.383   3.942  1.00  0.00           H  
ATOM   3206  CD2 LEU A 214     -93.897  15.324   2.593  1.00  0.00           C  
ATOM   3207 HD21 LEU A 214     -94.700  14.569   2.122  1.00  0.00           H  
ATOM   3208 HD22 LEU A 214     -93.031  15.443   1.779  1.00  0.00           H  
ATOM   3209 HD23 LEU A 214     -93.647  14.619   3.538  1.00  0.00           H  
ATOM   3210  N   THR A 215     -98.086  15.318   5.228  1.00  0.00           N  
ATOM   3211  H   THR A 215     -97.656  14.263   4.879  1.00  0.00           H  
ATOM   3212  CA  THR A 215     -98.998  15.230   6.382  1.00  0.00           C  
ATOM   3213  HA  THR A 215     -99.821  16.041   6.667  1.00  0.00           H  
ATOM   3214  C   THR A 215     -98.272  15.356   7.719  1.00  0.00           C  
ATOM   3215  O   THR A 215     -98.852  15.799   8.709  1.00  0.00           O  
ATOM   3216  CB  THR A 215     -99.773  13.911   6.350  1.00  0.00           C  
ATOM   3217  HB  THR A 215    -100.483  13.647   7.277  1.00  0.00           H  
ATOM   3218  CG2 THR A 215    -100.722  13.824   5.156  1.00  0.00           C  
ATOM   3219 HG21 THR A 215    -100.650  12.776   4.568  1.00  0.00           H  
ATOM   3220 HG22 THR A 215    -100.614  14.716   4.373  1.00  0.00           H  
ATOM   3221 HG23 THR A 215    -101.853  13.693   5.543  1.00  0.00           H  
ATOM   3222  OG1 THR A 215     -98.885  12.828   6.250  1.00  0.00           O  
ATOM   3223  HG1 THR A 215     -98.459  12.628   7.355  1.00  0.00           H  
ATOM   3224  N   THR A 216     -96.997  14.993   7.733  1.00  0.00           N  
ATOM   3225  H   THR A 216     -96.327  14.585   6.840  1.00  0.00           H  
ATOM   3226  CA  THR A 216     -96.107  15.021   8.896  1.00  0.00           C  
ATOM   3227  HA  THR A 216     -96.640  15.666   9.745  1.00  0.00           H  
ATOM   3228  C   THR A 216     -94.807  15.743   8.558  1.00  0.00           C  
ATOM   3229  O   THR A 216     -94.495  15.951   7.387  1.00  0.00           O  
ATOM   3230  CB  THR A 216     -95.807  13.599   9.395  1.00  0.00           C  
ATOM   3231  HB  THR A 216     -95.051  13.519  10.317  1.00  0.00           H  
ATOM   3232  CG2 THR A 216     -97.052  12.914   9.955  1.00  0.00           C  
ATOM   3233 HG21 THR A 216     -96.694  11.831  10.344  1.00  0.00           H  
ATOM   3234 HG22 THR A 216     -97.380  13.489  10.964  1.00  0.00           H  
ATOM   3235 HG23 THR A 216     -98.148  12.558   9.617  1.00  0.00           H  
ATOM   3236  OG1 THR A 216     -95.324  12.794   8.353  1.00  0.00           O  
ATOM   3237  HG1 THR A 216     -94.318  12.277   8.729  1.00  0.00           H  
ATOM   3238  N   GLU A 217     -94.049  16.120   9.577  1.00  0.00           N  
ATOM   3239  H   GLU A 217     -94.378  15.904  10.700  1.00  0.00           H  
ATOM   3240  CA  GLU A 217     -92.710  16.664   9.353  1.00  0.00           C  
ATOM   3241  HA  GLU A 217     -93.135  17.550   8.683  1.00  0.00           H  
ATOM   3242  C   GLU A 217     -91.810  15.609   8.694  1.00  0.00           C  
ATOM   3243  O   GLU A 217     -91.797  14.455   9.133  1.00  0.00           O  
ATOM   3244  CB  GLU A 217     -92.083  17.169  10.659  1.00  0.00           C  
ATOM   3245  HB2 GLU A 217     -92.087  16.336  11.527  1.00  0.00           H  
ATOM   3246  HB3 GLU A 217     -90.894  17.308  10.602  1.00  0.00           H  
ATOM   3247  CG  GLU A 217     -92.799  18.420  11.186  1.00  0.00           C  
ATOM   3248  HG2 GLU A 217     -92.947  19.302  10.402  1.00  0.00           H  
ATOM   3249  HG3 GLU A 217     -93.747  18.134  11.858  1.00  0.00           H  
ATOM   3250  CD  GLU A 217     -92.040  19.135  12.313  1.00  0.00           C  
ATOM   3251  OE1 GLU A 217     -92.227  20.370  12.438  1.00  0.00           O  
ATOM   3252  OE2 GLU A 217     -91.264  18.476  13.033  1.00  0.00           O  
ATOM   3253  N   PRO A 218     -91.063  15.985   7.645  1.00  0.00           N  
ATOM   3254  CA  PRO A 218     -90.152  15.063   6.995  1.00  0.00           C  
ATOM   3255  HA  PRO A 218     -90.838  14.101   6.819  1.00  0.00           H  
ATOM   3256  C   PRO A 218     -88.954  14.773   7.899  1.00  0.00           C  
ATOM   3257  O   PRO A 218     -88.445  15.641   8.611  1.00  0.00           O  
ATOM   3258  CB  PRO A 218     -89.753  15.746   5.685  1.00  0.00           C  
ATOM   3259  HB2 PRO A 218     -90.253  14.965   4.919  1.00  0.00           H  
ATOM   3260  HB3 PRO A 218     -88.624  15.410   5.463  1.00  0.00           H  
ATOM   3261  CG  PRO A 218     -89.825  17.231   6.040  1.00  0.00           C  
ATOM   3262  HG2 PRO A 218     -89.951  17.809   5.020  1.00  0.00           H  
ATOM   3263  HG3 PRO A 218     -88.943  17.541   6.785  1.00  0.00           H  
ATOM   3264  CD  PRO A 218     -90.977  17.300   7.039  1.00  0.00           C  
ATOM   3265  HD2 PRO A 218     -91.874  17.982   6.629  1.00  0.00           H  
ATOM   3266  HD3 PRO A 218     -90.599  17.879   8.021  1.00  0.00           H  
ATOM   3267  N   THR A 219     -88.474  13.542   7.833  1.00  0.00           N  
ATOM   3268  H   THR A 219     -88.929  12.679   7.152  1.00  0.00           H  
ATOM   3269  CA  THR A 219     -87.250  13.092   8.500  1.00  0.00           C  
ATOM   3270  HA  THR A 219     -86.829  13.958   9.197  1.00  0.00           H  
ATOM   3271  C   THR A 219     -86.171  12.787   7.469  1.00  0.00           C  
ATOM   3272  O   THR A 219     -86.408  12.897   6.262  1.00  0.00           O  
ATOM   3273  CB  THR A 219     -87.534  11.879   9.397  1.00  0.00           C  
ATOM   3274  HB  THR A 219     -86.662  11.339  10.011  1.00  0.00           H  
ATOM   3275  CG2 THR A 219     -88.462  12.230  10.560  1.00  0.00           C  
ATOM   3276 HG21 THR A 219     -88.626  11.286  11.289  1.00  0.00           H  
ATOM   3277 HG22 THR A 219     -88.036  13.043  11.337  1.00  0.00           H  
ATOM   3278 HG23 THR A 219     -89.613  12.478  10.330  1.00  0.00           H  
ATOM   3279  OG1 THR A 219     -88.150  10.853   8.662  1.00  0.00           O  
ATOM   3280  HG1 THR A 219     -87.550   9.842   8.887  1.00  0.00           H  
ATOM   3281  N   LYS A 220     -84.990  12.393   7.932  1.00  0.00           N  
ATOM   3282  H   LYS A 220     -84.840  12.476   9.107  1.00  0.00           H  
ATOM   3283  CA  LYS A 220     -83.914  11.974   7.032  1.00  0.00           C  
ATOM   3284  HA  LYS A 220     -83.670  13.040   6.559  1.00  0.00           H  
ATOM   3285  C   LYS A 220     -84.418  10.888   6.082  1.00  0.00           C  
ATOM   3286  O   LYS A 220     -84.878   9.835   6.520  1.00  0.00           O  
ATOM   3287  CB  LYS A 220     -82.677  11.509   7.826  1.00  0.00           C  
ATOM   3288  HB2 LYS A 220     -82.876  10.471   8.409  1.00  0.00           H  
ATOM   3289  HB3 LYS A 220     -82.506  12.157   8.816  1.00  0.00           H  
ATOM   3290  CG  LYS A 220     -81.534  11.127   6.865  1.00  0.00           C  
ATOM   3291  HG2 LYS A 220     -81.391  12.157   6.272  1.00  0.00           H  
ATOM   3292  HG3 LYS A 220     -81.754  10.193   6.149  1.00  0.00           H  
ATOM   3293  CD  LYS A 220     -80.194  10.797   7.532  1.00  0.00           C  
ATOM   3294  HD2 LYS A 220     -80.204   9.800   8.199  1.00  0.00           H  
ATOM   3295  HD3 LYS A 220     -79.801  11.719   8.172  1.00  0.00           H  
ATOM   3296  CE  LYS A 220     -79.219  10.507   6.374  1.00  0.00           C  
ATOM   3297  HE2 LYS A 220     -79.279  11.361   5.536  1.00  0.00           H  
ATOM   3298  HE3 LYS A 220     -79.486   9.470   5.832  1.00  0.00           H  
ATOM   3299  NZ  LYS A 220     -77.793  10.379   6.739  1.00  0.00           N  
ATOM   3300  HZ1 LYS A 220     -77.174  11.408   6.702  1.00  0.00           H  
ATOM   3301  HZ2 LYS A 220     -77.065   9.528   6.300  1.00  0.00           H  
ATOM   3302  HZ3 LYS A 220     -77.606  10.013   7.872  1.00  0.00           H  
ATOM   3303  N   ILE A 221     -84.275  11.149   4.793  1.00  0.00           N  
ATOM   3304  H   ILE A 221     -83.626  12.064   4.396  1.00  0.00           H  
ATOM   3305  CA  ILE A 221     -84.682  10.219   3.748  1.00  0.00           C  
ATOM   3306  HA  ILE A 221     -85.691   9.692   4.111  1.00  0.00           H  
ATOM   3307  C   ILE A 221     -83.550   9.234   3.517  1.00  0.00           C  
ATOM   3308  O   ILE A 221     -82.443   9.618   3.149  1.00  0.00           O  
ATOM   3309  CB  ILE A 221     -85.065  10.980   2.473  1.00  0.00           C  
ATOM   3310  HB  ILE A 221     -84.011  11.413   2.123  1.00  0.00           H  
ATOM   3311  CG1 ILE A 221     -86.227  11.950   2.763  1.00  0.00           C  
ATOM   3312 HG12 ILE A 221     -87.272  11.395   2.970  1.00  0.00           H  
ATOM   3313 HG13 ILE A 221     -86.028  12.388   3.856  1.00  0.00           H  
ATOM   3314  CG2 ILE A 221     -85.465  10.001   1.354  1.00  0.00           C  
ATOM   3315 HG21 ILE A 221     -86.236  10.566   0.652  1.00  0.00           H  
ATOM   3316 HG22 ILE A 221     -86.021   9.011   1.749  1.00  0.00           H  
ATOM   3317 HG23 ILE A 221     -84.490   9.721   0.723  1.00  0.00           H  
ATOM   3318  CD1 ILE A 221     -86.285  13.056   1.732  1.00  0.00           C  
ATOM   3319 HD11 ILE A 221     -86.983  13.794   2.359  1.00  0.00           H  
ATOM   3320 HD12 ILE A 221     -85.170  13.474   1.623  1.00  0.00           H  
ATOM   3321 HD13 ILE A 221     -86.774  12.653   0.723  1.00  0.00           H  
ATOM   3322  N   VAL A 222     -83.846   7.963   3.718  1.00  0.00           N  
ATOM   3323  H   VAL A 222     -84.843   7.507   4.184  1.00  0.00           H  
ATOM   3324  CA  VAL A 222     -82.943   6.877   3.343  1.00  0.00           C  
ATOM   3325  HA  VAL A 222     -81.817   7.268   3.323  1.00  0.00           H  
ATOM   3326  C   VAL A 222     -83.430   6.352   2.007  1.00  0.00           C  
ATOM   3327  O   VAL A 222     -84.439   5.654   1.940  1.00  0.00           O  
ATOM   3328  CB  VAL A 222     -82.885   5.782   4.421  1.00  0.00           C  
ATOM   3329  HB  VAL A 222     -83.907   5.181   4.576  1.00  0.00           H  
ATOM   3330  CG1 VAL A 222     -81.854   4.721   4.047  1.00  0.00           C  
ATOM   3331 HG11 VAL A 222     -80.687   4.981   4.209  1.00  0.00           H  
ATOM   3332 HG12 VAL A 222     -82.039   3.728   4.700  1.00  0.00           H  
ATOM   3333 HG13 VAL A 222     -81.698   4.254   2.952  1.00  0.00           H  
ATOM   3334  CG2 VAL A 222     -82.481   6.370   5.783  1.00  0.00           C  
ATOM   3335 HG21 VAL A 222     -82.878   5.642   6.657  1.00  0.00           H  
ATOM   3336 HG22 VAL A 222     -81.336   6.495   6.130  1.00  0.00           H  
ATOM   3337 HG23 VAL A 222     -82.942   7.399   6.191  1.00  0.00           H  
ATOM   3338  N   ILE A 223     -82.726   6.716   0.947  1.00  0.00           N  
ATOM   3339  H   ILE A 223     -81.663   7.231   1.092  1.00  0.00           H  
ATOM   3340  CA  ILE A 223     -83.002   6.160  -0.377  1.00  0.00           C  
ATOM   3341  HA  ILE A 223     -84.175   6.173  -0.592  1.00  0.00           H  
ATOM   3342  C   ILE A 223     -82.564   4.700  -0.334  1.00  0.00           C  
ATOM   3343  O   ILE A 223     -81.378   4.393  -0.429  1.00  0.00           O  
ATOM   3344  CB  ILE A 223     -82.321   6.966  -1.500  1.00  0.00           C  
ATOM   3345  HB  ILE A 223     -81.142   6.788  -1.414  1.00  0.00           H  
ATOM   3346  CG1 ILE A 223     -82.723   8.461  -1.432  1.00  0.00           C  
ATOM   3347 HG12 ILE A 223     -82.317   8.875  -0.388  1.00  0.00           H  
ATOM   3348 HG13 ILE A 223     -83.899   8.557  -1.616  1.00  0.00           H  
ATOM   3349  CG2 ILE A 223     -82.699   6.367  -2.866  1.00  0.00           C  
ATOM   3350 HG21 ILE A 223     -83.831   6.104  -3.175  1.00  0.00           H  
ATOM   3351 HG22 ILE A 223     -82.072   5.378  -3.137  1.00  0.00           H  
ATOM   3352 HG23 ILE A 223     -82.294   6.957  -3.837  1.00  0.00           H  
ATOM   3353  CD1 ILE A 223     -81.987   9.361  -2.434  1.00  0.00           C  
ATOM   3354 HD11 ILE A 223     -82.348  10.485  -2.233  1.00  0.00           H  
ATOM   3355 HD12 ILE A 223     -80.791   9.261  -2.366  1.00  0.00           H  
ATOM   3356 HD13 ILE A 223     -82.180   9.285  -3.616  1.00  0.00           H  
ATOM   3357  N   SER A 224     -83.510   3.803  -0.142  1.00  0.00           N  
ATOM   3358  H   SER A 224     -84.657   4.045   0.070  1.00  0.00           H  
ATOM   3359  CA  SER A 224     -83.232   2.373  -0.240  1.00  0.00           C  
ATOM   3360  HA  SER A 224     -82.367   2.244   0.567  1.00  0.00           H  
ATOM   3361  C   SER A 224     -82.841   2.070  -1.680  1.00  0.00           C  
ATOM   3362  O   SER A 224     -83.568   2.465  -2.592  1.00  0.00           O  
ATOM   3363  CB  SER A 224     -84.449   1.543   0.172  1.00  0.00           C  
ATOM   3364  HB2 SER A 224     -85.529   1.905  -0.212  1.00  0.00           H  
ATOM   3365  HB3 SER A 224     -84.682   0.371   0.097  1.00  0.00           H  
ATOM   3366  OG  SER A 224     -84.702   1.737   1.548  1.00  0.00           O  
ATOM   3367  HG  SER A 224     -83.773   2.325   2.017  1.00  0.00           H  
ATOM   3368  N   PRO A 225     -81.718   1.388  -1.909  1.00  0.00           N  
ATOM   3369  CA  PRO A 225     -81.387   0.957  -3.251  1.00  0.00           C  
ATOM   3370  HA  PRO A 225     -81.552   1.939  -3.922  1.00  0.00           H  
ATOM   3371  C   PRO A 225     -82.539   0.092  -3.760  1.00  0.00           C  
ATOM   3372  O   PRO A 225     -82.967  -0.838  -3.071  1.00  0.00           O  
ATOM   3373  CB  PRO A 225     -80.064   0.194  -3.127  1.00  0.00           C  
ATOM   3374  HB2 PRO A 225     -80.056   0.558  -4.290  1.00  0.00           H  
ATOM   3375  HB3 PRO A 225     -79.251   1.082  -2.969  1.00  0.00           H  
ATOM   3376  CG  PRO A 225     -80.039  -0.261  -1.672  1.00  0.00           C  
ATOM   3377  HG2 PRO A 225     -79.890  -1.202  -0.934  1.00  0.00           H  
ATOM   3378  HG3 PRO A 225     -78.960   0.125  -1.271  1.00  0.00           H  
ATOM   3379  CD  PRO A 225     -80.807   0.832  -0.931  1.00  0.00           C  
ATOM   3380  HD2 PRO A 225     -80.939   0.530   0.233  1.00  0.00           H  
ATOM   3381  HD3 PRO A 225     -80.142   1.785  -0.607  1.00  0.00           H  
ATOM   3382  N   SER A 226     -82.078  -0.186  -2.539  1.00  0.00           N  
ATOM   3383  H   SER A 226     -81.882  -0.179  -1.365  1.00  0.00           H  
ATOM   3384  CA  SER A 226     -82.563  -1.486  -2.084  1.00  0.00           C  
ATOM   3385  HA  SER A 226     -83.338  -0.665  -1.606  1.00  0.00           H  
ATOM   3386  CB  SER A 226     -83.745  -1.950  -1.211  1.00  0.00           C  
ATOM   3387  HB2 SER A 226     -83.312  -2.296  -0.138  1.00  0.00           H  
ATOM   3388  HB3 SER A 226     -84.876  -1.706  -0.855  1.00  0.00           H  
ATOM   3389  OG  SER A 226     -84.206  -3.245  -1.577  1.00  0.00           O  
ATOM   3390  HG  SER A 226     -83.708  -4.046  -0.843  1.00  0.00           H  
ATOM   3391  C   SER A 226     -81.377  -2.478  -2.516  1.00  0.00           C  
ATOM   3392  O   SER A 226     -81.551  -3.676  -2.241  1.00  0.00           O  
ATOM   3393  N   PRO A 227     -80.140  -2.213  -3.166  1.00  0.00           N  
ATOM   3394  CD  PRO A 227     -79.396  -1.098  -3.755  1.00  0.00           C  
ATOM   3395  HD2 PRO A 227     -78.668  -1.188  -2.796  1.00  0.00           H  
ATOM   3396  HD3 PRO A 227     -78.524  -0.417  -4.256  1.00  0.00           H  
ATOM   3397  CG  PRO A 227     -79.679  -1.523  -5.206  1.00  0.00           C  
ATOM   3398  HG2 PRO A 227     -80.611  -1.108  -5.845  1.00  0.00           H  
ATOM   3399  HG3 PRO A 227     -78.911  -1.395  -6.127  1.00  0.00           H  
ATOM   3400  CB  PRO A 227     -79.694  -3.063  -5.003  1.00  0.00           C  
ATOM   3401  HB2 PRO A 227     -79.583  -3.819  -5.925  1.00  0.00           H  
ATOM   3402  HB3 PRO A 227     -80.901  -3.166  -4.958  1.00  0.00           H  
ATOM   3403  CA  PRO A 227     -79.118  -3.176  -3.575  1.00  0.00           C  
ATOM   3404  HA  PRO A 227     -79.401  -4.026  -2.788  1.00  0.00           H  
ATOM   3405  C   PRO A 227     -77.595  -2.818  -3.688  1.00  0.00           C  
ATOM   3406  O   PRO A 227     -77.019  -1.758  -3.352  1.00  0.00           O  
ATOM   3407  N   PRO A 228     -76.882  -3.841  -4.219  1.00  0.00           N  
ATOM   3408  CD  PRO A 228     -75.470  -3.940  -4.443  1.00  0.00           C  
ATOM   3409  HD2 PRO A 228     -75.514  -3.698  -5.624  1.00  0.00           H  
ATOM   3410  HD3 PRO A 228     -74.971  -2.874  -4.175  1.00  0.00           H  
ATOM   3411  CG  PRO A 228     -75.450  -4.767  -3.157  1.00  0.00           C  
ATOM   3412  HG2 PRO A 228     -75.529  -5.102  -1.999  1.00  0.00           H  
ATOM   3413  HG3 PRO A 228     -74.430  -4.234  -2.800  1.00  0.00           H  
ATOM   3414  CB  PRO A 228     -76.873  -5.379  -3.198  1.00  0.00           C  
ATOM   3415  HB2 PRO A 228     -77.534  -5.117  -2.228  1.00  0.00           H  
ATOM   3416  HB3 PRO A 228     -77.058  -6.553  -2.994  1.00  0.00           H  
ATOM   3417  CA  PRO A 228     -77.400  -5.134  -4.626  1.00  0.00           C  
ATOM   3418  HA  PRO A 228     -78.241  -5.450  -5.419  1.00  0.00           H  
ATOM   3419  C   PRO A 228     -76.614  -6.306  -5.250  1.00  0.00           C  
ATOM   3420  O   PRO A 228     -77.334  -7.258  -5.569  1.00  0.00           O  
ATOM   3421  N   PRO A 229     -75.278  -6.412  -5.478  1.00  0.00           N  
ATOM   3422  CD  PRO A 229     -74.097  -5.633  -5.250  1.00  0.00           C  
ATOM   3423  HD2 PRO A 229     -74.180  -5.242  -6.396  1.00  0.00           H  
ATOM   3424  HD3 PRO A 229     -73.445  -4.658  -4.966  1.00  0.00           H  
ATOM   3425  CG  PRO A 229     -73.716  -6.561  -4.080  1.00  0.00           C  
ATOM   3426  HG2 PRO A 229     -73.548  -6.982  -2.963  1.00  0.00           H  
ATOM   3427  HG3 PRO A 229     -72.556  -6.221  -4.115  1.00  0.00           H  
ATOM   3428  CB  PRO A 229     -74.316  -7.915  -4.543  1.00  0.00           C  
ATOM   3429  HB2 PRO A 229     -75.312  -7.730  -3.888  1.00  0.00           H  
ATOM   3430  HB3 PRO A 229     -74.232  -9.005  -4.053  1.00  0.00           H  
ATOM   3431  CA  PRO A 229     -74.634  -7.573  -6.000  1.00  0.00           C  
ATOM   3432  HA  PRO A 229     -75.263  -7.622  -7.015  1.00  0.00           H  
ATOM   3433  C   PRO A 229     -73.164  -7.491  -6.436  1.00  0.00           C  
ATOM   3434  O   PRO A 229     -72.423  -6.530  -6.694  1.00  0.00           O  
ATOM   3435  N   PRO A 230     -72.806  -8.768  -6.487  1.00  0.00           N  
ATOM   3436  CD  PRO A 230     -73.704  -9.844  -6.229  1.00  0.00           C  
ATOM   3437  HD2 PRO A 230     -74.835 -10.210  -5.977  1.00  0.00           H  
ATOM   3438  HD3 PRO A 230     -73.486 -10.476  -5.217  1.00  0.00           H  
ATOM   3439  CG  PRO A 230     -73.784  -9.894  -7.764  1.00  0.00           C  
ATOM   3440  HG2 PRO A 230     -74.248  -9.129  -8.579  1.00  0.00           H  
ATOM   3441  HG3 PRO A 230     -74.781 -10.569  -7.897  1.00  0.00           H  
ATOM   3442  CB  PRO A 230     -72.305  -9.744  -8.241  1.00  0.00           C  
ATOM   3443  HB2 PRO A 230     -71.228  -9.341  -8.620  1.00  0.00           H  
ATOM   3444  HB3 PRO A 230     -72.641  -9.267  -9.301  1.00  0.00           H  
ATOM   3445  CA  PRO A 230     -71.684  -9.583  -6.836  1.00  0.00           C  
ATOM   3446  HA  PRO A 230     -71.696  -9.500  -5.627  1.00  0.00           H  
ATOM   3447  C   PRO A 230     -70.222  -9.587  -6.329  1.00  0.00           C  
ATOM   3448  O   PRO A 230     -70.337  -8.437  -5.903  1.00  0.00           O  
ATOM   3449  N   PRO A 231     -70.474 -10.774  -6.895  1.00  0.00           N  
ATOM   3450  CD  PRO A 231     -69.588 -11.897  -7.007  1.00  0.00           C  
ATOM   3451  HD2 PRO A 231     -69.283 -11.435  -8.086  1.00  0.00           H  
ATOM   3452  HD3 PRO A 231     -68.612 -11.378  -6.517  1.00  0.00           H  
ATOM   3453  CG  PRO A 231     -70.321 -12.543  -5.837  1.00  0.00           C  
ATOM   3454  HG2 PRO A 231     -70.855 -13.536  -5.425  1.00  0.00           H  
ATOM   3455  HG3 PRO A 231     -69.741 -12.267  -4.814  1.00  0.00           H  
ATOM   3456  CB  PRO A 231     -71.616 -11.721  -5.975  1.00  0.00           C  
ATOM   3457  HB2 PRO A 231     -71.514 -11.217  -4.883  1.00  0.00           H  
ATOM   3458  HB3 PRO A 231     -72.330 -12.664  -5.689  1.00  0.00           H  
ATOM   3459  CA  PRO A 231     -71.816 -11.042  -7.360  1.00  0.00           C  
ATOM   3460  HA  PRO A 231     -72.927 -11.297  -6.959  1.00  0.00           H  
ATOM   3461  C   PRO A 231     -72.375 -12.056  -8.372  1.00  0.00           C  
ATOM   3462  O   PRO A 231     -73.585 -11.945  -8.503  1.00  0.00           O  
ATOM   3463  N   VAL A 232     -71.735 -12.978  -9.081  1.00  0.00           N  
ATOM   3464  H   VAL A 232     -71.082 -12.133  -9.610  1.00  0.00           H  
ATOM   3465  CA  VAL A 232     -72.222 -13.949 -10.070  1.00  0.00           C  
ATOM   3466  HA  VAL A 232     -73.136 -14.683  -9.831  1.00  0.00           H  
ATOM   3467  CB  VAL A 232     -72.154 -13.193 -11.418  1.00  0.00           C  
ATOM   3468  HB  VAL A 232     -72.423 -14.012 -12.251  1.00  0.00           H  
ATOM   3469  CG1 VAL A 232     -73.347 -12.243 -11.550  1.00  0.00           C  
ATOM   3470 HG11 VAL A 232     -73.794 -12.343 -12.670  1.00  0.00           H  
ATOM   3471 HG12 VAL A 232     -73.248 -11.044 -11.499  1.00  0.00           H  
ATOM   3472 HG13 VAL A 232     -74.380 -12.562 -11.026  1.00  0.00           H  
ATOM   3473  CG2 VAL A 232     -70.861 -12.441 -11.770  1.00  0.00           C  
ATOM   3474 HG21 VAL A 232     -69.811 -11.971 -11.383  1.00  0.00           H  
ATOM   3475 HG22 VAL A 232     -71.037 -11.492 -12.498  1.00  0.00           H  
ATOM   3476 HG23 VAL A 232     -70.283 -13.077 -12.622  1.00  0.00           H  
ATOM   3477  C   VAL A 232     -70.930 -14.749 -10.145  1.00  0.00           C  
ATOM   3478  O   VAL A 232     -70.664 -15.716 -10.861  1.00  0.00           O  
ATOM   3479  N   VAL A 233     -70.172 -14.121  -9.250  1.00  0.00           N  
ATOM   3480  H   VAL A 233     -70.828 -14.239  -8.261  1.00  0.00           H  
ATOM   3481  CA  VAL A 233     -68.878 -14.058  -8.628  1.00  0.00           C  
ATOM   3482  HA  VAL A 233     -68.746 -13.058  -8.044  1.00  0.00           H  
ATOM   3483  CB  VAL A 233     -68.945 -14.972  -7.381  1.00  0.00           C  
ATOM   3484  HB  VAL A 233     -68.297 -15.836  -7.888  1.00  0.00           H  
ATOM   3485  CG1 VAL A 233     -68.938 -14.217  -6.052  1.00  0.00           C  
ATOM   3486 HG11 VAL A 233     -69.530 -14.746  -5.132  1.00  0.00           H  
ATOM   3487 HG12 VAL A 233     -68.311 -13.375  -5.447  1.00  0.00           H  
ATOM   3488 HG13 VAL A 233     -67.994 -14.904  -5.695  1.00  0.00           H  
ATOM   3489  CG2 VAL A 233     -70.196 -15.862  -7.329  1.00  0.00           C  
ATOM   3490 HG21 VAL A 233     -70.018 -16.744  -6.511  1.00  0.00           H  
ATOM   3491 HG22 VAL A 233     -70.436 -16.715  -8.152  1.00  0.00           H  
ATOM   3492 HG23 VAL A 233     -71.322 -15.715  -6.904  1.00  0.00           H  
ATOM   3493  C   VAL A 233     -67.657 -13.547  -9.392  1.00  0.00           C  
ATOM   3494  O   VAL A 233     -67.524 -13.699 -10.613  1.00  0.00           O  
ATOM   3495  N   ALA A 234     -66.823 -12.945  -8.539  1.00  0.00           N  
ATOM   3496  H   ALA A 234     -66.851 -12.903  -7.351  1.00  0.00           H  
ATOM   3497  CA  ALA A 234     -65.540 -12.272  -8.657  1.00  0.00           C  
ATOM   3498  HA  ALA A 234     -65.007 -12.235  -7.582  1.00  0.00           H  
ATOM   3499  CB  ALA A 234     -65.413 -10.750  -8.672  1.00  0.00           C  
ATOM   3500  HB1 ALA A 234     -65.254 -10.381  -9.806  1.00  0.00           H  
ATOM   3501  HB2 ALA A 234     -66.331 -10.063  -8.315  1.00  0.00           H  
ATOM   3502  HB3 ALA A 234     -64.514 -10.133  -8.149  1.00  0.00           H  
ATOM   3503  C   ALA A 234     -64.294 -13.052  -9.030  1.00  0.00           C  
ATOM   3504  O   ALA A 234     -63.201 -12.460  -9.095  1.00  0.00           O  
ATOM   3505  N   THR A 235     -64.428 -14.374  -9.265  1.00  0.00           N  
ATOM   3506  H   THR A 235     -64.905 -14.150 -10.355  1.00  0.00           H  
ATOM   3507  CA  THR A 235     -65.534 -15.336  -9.309  1.00  0.00           C  
ATOM   3508  HA  THR A 235     -66.279 -15.660 -10.200  1.00  0.00           H  
ATOM   3509  CB  THR A 235     -65.251 -15.644  -7.820  1.00  0.00           C  
ATOM   3510  HB  THR A 235     -64.378 -16.118  -7.170  1.00  0.00           H  
ATOM   3511  CG2 THR A 235     -66.139 -16.807  -7.369  1.00  0.00           C  
ATOM   3512 HG21 THR A 235     -65.798 -17.853  -6.861  1.00  0.00           H  
ATOM   3513 HG22 THR A 235     -66.616 -16.546  -6.293  1.00  0.00           H  
ATOM   3514 HG23 THR A 235     -66.882 -17.458  -8.056  1.00  0.00           H  
ATOM   3515  OG1 THR A 235     -65.350 -14.606  -6.862  1.00  0.00           O  
ATOM   3516  HG1 THR A 235     -64.339 -14.542  -6.231  1.00  0.00           H  
ATOM   3517  C   THR A 235     -64.900 -16.696  -9.590  1.00  0.00           C  
ATOM   3518  O   THR A 235     -65.439 -17.798  -9.813  1.00  0.00           O  
ATOM   3519  N   PRO A 236     -63.591 -16.376  -9.516  1.00  0.00           N  
ATOM   3520  CD  PRO A 236     -62.895 -15.117  -9.344  1.00  0.00           C  
ATOM   3521  HD2 PRO A 236     -62.416 -14.007  -9.244  1.00  0.00           H  
ATOM   3522  HD3 PRO A 236     -62.767 -15.111  -8.141  1.00  0.00           H  
ATOM   3523  CG  PRO A 236     -62.548 -15.114 -10.859  1.00  0.00           C  
ATOM   3524  HG2 PRO A 236     -62.134 -14.110 -11.378  1.00  0.00           H  
ATOM   3525  HG3 PRO A 236     -63.389 -15.191 -11.725  1.00  0.00           H  
ATOM   3526  CB  PRO A 236     -61.852 -16.500 -10.985  1.00  0.00           C  
ATOM   3527  HB2 PRO A 236     -61.291 -16.270 -12.030  1.00  0.00           H  
ATOM   3528  HB3 PRO A 236     -62.643 -17.262 -11.516  1.00  0.00           H  
ATOM   3529  CA  PRO A 236     -62.310 -16.933  -9.603  1.00  0.00           C  
ATOM   3530  HA  PRO A 236     -61.348 -16.458  -9.065  1.00  0.00           H  
ATOM   3531  C   PRO A 236     -61.908 -17.736  -8.357  1.00  0.00           C  
ATOM   3532  O   PRO A 236     -63.062 -17.374  -8.092  1.00  0.00           O  
ATOM   3533  N   PRO A 237     -62.066 -18.285  -7.132  1.00  0.00           N  
ATOM   3534  CD  PRO A 237     -63.195 -18.271  -6.238  1.00  0.00           C  
ATOM   3535  HD2 PRO A 237     -63.208 -18.570  -5.061  1.00  0.00           H  
ATOM   3536  HD3 PRO A 237     -63.507 -17.221  -5.735  1.00  0.00           H  
ATOM   3537  CG  PRO A 237     -63.704 -19.630  -6.696  1.00  0.00           C  
ATOM   3538  HG2 PRO A 237     -64.388 -19.883  -7.652  1.00  0.00           H  
ATOM   3539  HG3 PRO A 237     -64.422 -20.246  -5.951  1.00  0.00           H  
ATOM   3540  CB  PRO A 237     -62.249 -20.137  -6.693  1.00  0.00           C  
ATOM   3541  HB2 PRO A 237     -62.191 -20.818  -5.697  1.00  0.00           H  
ATOM   3542  HB3 PRO A 237     -62.577 -21.046  -7.411  1.00  0.00           H  
ATOM   3543  CA  PRO A 237     -61.205 -19.062  -6.300  1.00  0.00           C  
ATOM   3544  HA  PRO A 237     -60.987 -18.938  -5.129  1.00  0.00           H  
ATOM   3545  C   PRO A 237     -60.268 -20.169  -6.704  1.00  0.00           C  
ATOM   3546  O   PRO A 237     -59.597 -20.704  -5.823  1.00  0.00           O  
ATOM   3547  N   GLN A 238     -60.281 -20.430  -8.013  1.00  0.00           N  
ATOM   3548  H   GLN A 238     -61.037 -20.001  -8.833  1.00  0.00           H  
ATOM   3549  CA  GLN A 238     -59.423 -21.383  -8.667  1.00  0.00           C  
ATOM   3550  HA  GLN A 238     -59.473 -22.416  -8.056  1.00  0.00           H  
ATOM   3551  CB  GLN A 238     -59.790 -21.706 -10.123  1.00  0.00           C  
ATOM   3552  HB2 GLN A 238     -60.971 -22.007 -10.024  1.00  0.00           H  
ATOM   3553  HB3 GLN A 238     -59.900 -21.020 -11.105  1.00  0.00           H  
ATOM   3554  CG  GLN A 238     -59.083 -22.771 -11.003  1.00  0.00           C  
ATOM   3555  HG2 GLN A 238     -59.488 -23.786 -10.504  1.00  0.00           H  
ATOM   3556  HG3 GLN A 238     -59.500 -22.876 -12.124  1.00  0.00           H  
ATOM   3557  CD  GLN A 238     -57.610 -23.091 -11.337  1.00  0.00           C  
ATOM   3558  OE1 GLN A 238     -56.590 -22.589 -10.890  1.00  0.00           O  
ATOM   3559  NE2 GLN A 238     -57.437 -24.054 -12.237  1.00  0.00           N  
ATOM   3560 HE21 GLN A 238     -58.071 -24.746 -12.974  1.00  0.00           H  
ATOM   3561 HE22 GLN A 238     -56.321 -24.443 -12.418  1.00  0.00           H  
ATOM   3562  C   GLN A 238     -58.187 -20.491  -8.786  1.00  0.00           C  
ATOM   3563  O   GLN A 238     -57.897 -21.567  -9.302  1.00  0.00           O  
ATOM   3564  N   THR A 239     -58.845 -19.470  -8.151  1.00  0.00           N  
ATOM   3565  H   THR A 239     -58.270 -20.046  -7.246  1.00  0.00           H  
ATOM   3566  CA  THR A 239     -58.519 -18.055  -7.797  1.00  0.00           C  
ATOM   3567  HA  THR A 239     -57.442 -17.769  -8.225  1.00  0.00           H  
ATOM   3568  CB  THR A 239     -57.962 -17.774  -6.383  1.00  0.00           C  
ATOM   3569  HB  THR A 239     -57.466 -18.606  -5.682  1.00  0.00           H  
ATOM   3570  CG2 THR A 239     -58.939 -17.088  -5.411  1.00  0.00           C  
ATOM   3571 HG21 THR A 239     -58.573 -17.342  -4.289  1.00  0.00           H  
ATOM   3572 HG22 THR A 239     -58.652 -15.926  -5.567  1.00  0.00           H  
ATOM   3573 HG23 THR A 239     -60.011 -16.722  -4.998  1.00  0.00           H  
ATOM   3574  OG1 THR A 239     -56.818 -16.960  -6.539  1.00  0.00           O  
ATOM   3575  HG1 THR A 239     -56.307 -16.856  -5.454  1.00  0.00           H  
ATOM   3576  C   THR A 239     -58.805 -16.750  -8.613  1.00  0.00           C  
ATOM   3577  O   THR A 239     -58.430 -15.707  -8.075  1.00  0.00           O  
ATOM   3578  N   PRO A 240     -59.400 -16.509  -9.823  1.00  0.00           N  
ATOM   3579  CD  PRO A 240     -59.597 -15.194 -10.416  1.00  0.00           C  
ATOM   3580  HD2 PRO A 240     -60.630 -14.677 -10.133  1.00  0.00           H  
ATOM   3581  HD3 PRO A 240     -59.137 -14.213  -9.879  1.00  0.00           H  
ATOM   3582  CG  PRO A 240     -58.413 -15.295 -11.325  1.00  0.00           C  
ATOM   3583  HG2 PRO A 240     -58.597 -14.334 -12.061  1.00  0.00           H  
ATOM   3584  HG3 PRO A 240     -57.582 -14.788 -10.623  1.00  0.00           H  
ATOM   3585  CB  PRO A 240     -58.793 -16.738 -11.721  1.00  0.00           C  
ATOM   3586  HB2 PRO A 240     -58.814 -16.001 -12.699  1.00  0.00           H  
ATOM   3587  HB3 PRO A 240     -59.234 -17.301 -12.720  1.00  0.00           H  
ATOM   3588  CA  PRO A 240     -59.994 -17.303 -10.885  1.00  0.00           C  
ATOM   3589  HA  PRO A 240     -60.638 -18.056 -10.209  1.00  0.00           H  
ATOM   3590  C   PRO A 240     -59.528 -18.549 -11.669  1.00  0.00           C  
ATOM   3591  O   PRO A 240     -60.611 -18.407 -12.236  1.00  0.00           O  
ATOM   3592  N   VAL A 241     -58.444 -18.448 -10.883  1.00  0.00           N  
ATOM   3593  H   VAL A 241     -57.779 -17.688 -10.261  1.00  0.00           H  
ATOM   3594  CA  VAL A 241     -57.202 -19.220 -10.790  1.00  0.00           C  
ATOM   3595  HA  VAL A 241     -57.452 -19.977 -11.689  1.00  0.00           H  
ATOM   3596  CB  VAL A 241     -56.687 -20.201  -9.744  1.00  0.00           C  
ATOM   3597  HB  VAL A 241     -56.383 -21.082  -8.966  1.00  0.00           H  
ATOM   3598  CG1 VAL A 241     -55.467 -20.917 -10.321  1.00  0.00           C  
ATOM   3599 HG11 VAL A 241     -54.469 -20.273 -10.562  1.00  0.00           H  
ATOM   3600 HG12 VAL A 241     -54.758 -21.525  -9.535  1.00  0.00           H  
ATOM   3601 HG13 VAL A 241     -55.103 -21.648 -11.222  1.00  0.00           H  
ATOM   3602  CG2 VAL A 241     -56.109 -19.345  -8.602  1.00  0.00           C  
ATOM   3603 HG21 VAL A 241     -55.434 -20.138  -7.969  1.00  0.00           H  
ATOM   3604 HG22 VAL A 241     -55.231 -18.705  -9.139  1.00  0.00           H  
ATOM   3605 HG23 VAL A 241     -55.832 -18.624  -7.667  1.00  0.00           H  
ATOM   3606  C   VAL A 241     -56.196 -18.584 -11.661  1.00  0.00           C  
ATOM   3607  O   VAL A 241     -55.044 -18.928 -11.821  1.00  0.00           O  
ATOM   3608  N   ASP A 242     -56.856 -17.622 -12.196  1.00  0.00           N  
ATOM   3609  H   ASP A 242     -56.431 -17.042 -11.229  1.00  0.00           H  
ATOM   3610  CA  ASP A 242     -56.417 -16.618 -13.042  1.00  0.00           C  
ATOM   3611  HA  ASP A 242     -55.999 -17.592 -13.604  1.00  0.00           H  
ATOM   3612  CB  ASP A 242     -56.464 -16.024 -14.447  1.00  0.00           C  
ATOM   3613  HB2 ASP A 242     -55.929 -14.946 -14.564  1.00  0.00           H  
ATOM   3614  HB3 ASP A 242     -57.556 -15.507 -14.330  1.00  0.00           H  
ATOM   3615  CG  ASP A 242     -57.024 -16.110 -15.852  1.00  0.00           C  
ATOM   3616  OD1 ASP A 242     -56.632 -15.204 -16.603  1.00  0.00           O  
ATOM   3617  OD2 ASP A 242     -57.804 -16.928 -16.337  1.00  0.00           O  
ATOM   3618  C   ASP A 242     -55.691 -15.652 -12.251  1.00  0.00           C  
ATOM   3619  O   ASP A 242     -55.943 -15.123 -11.178  1.00  0.00           O  
ATOM   3620  N   PRO A 243     -54.658 -15.407 -12.946  1.00  0.00           N  
ATOM   3621  CA  PRO A 243     -54.148 -15.837 -14.229  1.00  0.00           C  
ATOM   3622  HA  PRO A 243     -54.290 -15.858 -15.415  1.00  0.00           H  
ATOM   3623  C   PRO A 243     -53.658 -17.277 -14.072  1.00  0.00           C  
ATOM   3624  O   PRO A 243     -52.787 -17.540 -13.240  1.00  0.00           O  
ATOM   3625  CB  PRO A 243     -53.047 -14.833 -14.598  1.00  0.00           C  
ATOM   3626  HB2 PRO A 243     -53.188 -13.935 -15.384  1.00  0.00           H  
ATOM   3627  HB3 PRO A 243     -52.058 -15.304 -15.091  1.00  0.00           H  
ATOM   3628  CG  PRO A 243     -52.631 -14.235 -13.262  1.00  0.00           C  
ATOM   3629  HG2 PRO A 243     -52.269 -13.099 -13.394  1.00  0.00           H  
ATOM   3630  HG3 PRO A 243     -51.652 -14.727 -12.777  1.00  0.00           H  
ATOM   3631  CD  PRO A 243     -53.899 -14.292 -12.424  1.00  0.00           C  
ATOM   3632  HD2 PRO A 243     -54.544 -13.275 -12.466  1.00  0.00           H  
ATOM   3633  HD3 PRO A 243     -53.483 -14.217 -11.298  1.00  0.00           H  
ATOM   3634  N   PRO A 244     -54.195 -18.203 -14.830  1.00  0.00           N  
ATOM   3635  CA  PRO A 244     -54.009 -19.630 -14.562  1.00  0.00           C  
ATOM   3636  HA  PRO A 244     -54.136 -20.182 -13.515  1.00  0.00           H  
ATOM   3637  C   PRO A 244     -52.564 -20.108 -14.736  1.00  0.00           C  
ATOM   3638  O   PRO A 244     -52.241 -21.240 -14.409  1.00  0.00           O  
ATOM   3639  CB  PRO A 244     -54.976 -20.330 -15.523  1.00  0.00           C  
ATOM   3640  HB2 PRO A 244     -54.630 -21.455 -15.764  1.00  0.00           H  
ATOM   3641  HB3 PRO A 244     -56.107 -20.599 -15.230  1.00  0.00           H  
ATOM   3642  CG  PRO A 244     -55.141 -19.336 -16.665  1.00  0.00           C  
ATOM   3643  HG2 PRO A 244     -55.948 -19.143 -17.545  1.00  0.00           H  
ATOM   3644  HG3 PRO A 244     -54.552 -20.091 -17.398  1.00  0.00           H  
ATOM   3645  CD  PRO A 244     -55.067 -17.995 -15.970  1.00  0.00           C  
ATOM   3646  HD2 PRO A 244     -56.241 -17.878 -15.690  1.00  0.00           H  
ATOM   3647  HD3 PRO A 244     -54.610 -17.394 -16.906  1.00  0.00           H  
ATOM   3648  N   GLY A 245     -51.726 -19.257 -15.267  1.00  0.00           N  
ATOM   3649  H   GLY A 245     -51.694 -18.113 -15.596  1.00  0.00           H  
ATOM   3650  CA  GLY A 245     -50.387 -19.638 -15.686  1.00  0.00           C  
ATOM   3651  HA2 GLY A 245     -49.794 -18.744 -16.224  1.00  0.00           H  
ATOM   3652  HA3 GLY A 245     -50.491 -20.461 -16.549  1.00  0.00           H  
ATOM   3653  C   GLY A 245     -49.382 -19.920 -14.570  1.00  0.00           C  
ATOM   3654  O   GLY A 245     -48.382 -20.588 -14.828  1.00  0.00           O  
ATOM   3655  N   SER A 246     -49.625 -19.449 -13.373  1.00  0.00           N  
ATOM   3656  H   SER A 246     -50.519 -18.732 -13.070  1.00  0.00           H  
ATOM   3657  CA  SER A 246     -48.601 -19.543 -12.319  1.00  0.00           C  
ATOM   3658  HA  SER A 246     -47.595 -19.046 -12.724  1.00  0.00           H  
ATOM   3659  C   SER A 246     -48.342 -20.967 -11.826  1.00  0.00           C  
ATOM   3660  O   SER A 246     -47.230 -21.291 -11.411  1.00  0.00           O  
ATOM   3661  CB  SER A 246     -48.987 -18.654 -11.135  1.00  0.00           C  
ATOM   3662  HB2 SER A 246     -49.071 -17.484 -11.379  1.00  0.00           H  
ATOM   3663  HB3 SER A 246     -48.127 -18.689 -10.300  1.00  0.00           H  
ATOM   3664  OG  SER A 246     -50.185 -19.123 -10.551  1.00  0.00           O  
ATOM   3665  HG  SER A 246     -50.260 -18.657  -9.458  1.00  0.00           H  
ATOM   3666  N   SER A 247     -49.344 -21.813 -11.889  1.00  0.00           N  
ATOM   3667  H   SER A 247     -50.469 -21.489 -12.088  1.00  0.00           H  
ATOM   3668  CA  SER A 247     -49.247 -23.164 -11.325  1.00  0.00           C  
ATOM   3669  HA  SER A 247     -48.860 -23.152 -10.196  1.00  0.00           H  
ATOM   3670  C   SER A 247     -48.302 -24.097 -12.081  1.00  0.00           C  
ATOM   3671  O   SER A 247     -47.843 -25.095 -11.527  1.00  0.00           O  
ATOM   3672  CB  SER A 247     -50.639 -23.792 -11.246  1.00  0.00           C  
ATOM   3673  HB2 SER A 247     -51.365 -23.178 -10.512  1.00  0.00           H  
ATOM   3674  HB3 SER A 247     -50.881 -24.884 -10.813  1.00  0.00           H  
ATOM   3675  OG  SER A 247     -51.145 -24.061 -12.539  1.00  0.00           O  
ATOM   3676  HG  SER A 247     -50.344 -23.694 -13.338  1.00  0.00           H  
ATOM   3677  N   SER A 248     -48.050 -23.809 -13.338  1.00  0.00           N  
ATOM   3678  H   SER A 248     -48.275 -22.829 -13.968  1.00  0.00           H  
ATOM   3679  CA  SER A 248     -47.251 -24.706 -14.172  1.00  0.00           C  
ATOM   3680  HA  SER A 248     -47.624 -25.838 -14.080  1.00  0.00           H  
ATOM   3681  C   SER A 248     -45.756 -24.608 -13.896  1.00  0.00           C  
ATOM   3682  O   SER A 248     -45.046 -25.602 -14.059  1.00  0.00           O  
ATOM   3683  CB  SER A 248     -47.543 -24.452 -15.654  1.00  0.00           C  
ATOM   3684  HB2 SER A 248     -48.684 -24.706 -15.925  1.00  0.00           H  
ATOM   3685  HB3 SER A 248     -47.020 -25.168 -16.463  1.00  0.00           H  
ATOM   3686  OG  SER A 248     -47.107 -23.171 -16.048  1.00  0.00           O  
ATOM   3687  HG  SER A 248     -45.969 -23.077 -15.720  1.00  0.00           H  
ATOM   3688  N   SER A 249     -45.308 -23.469 -13.452  1.00  0.00           N  
ATOM   3689  H   SER A 249     -45.952 -22.630 -12.918  1.00  0.00           H  
ATOM   3690  CA  SER A 249     -43.876 -23.226 -13.277  1.00  0.00           C  
ATOM   3691  HA  SER A 249     -43.606 -23.543 -14.388  1.00  0.00           H  
ATOM   3692  C   SER A 249     -43.245 -24.164 -12.254  1.00  0.00           C  
ATOM   3693  O   SER A 249     -42.206 -24.780 -12.512  1.00  0.00           O  
ATOM   3694  CB  SER A 249     -43.626 -21.775 -12.863  1.00  0.00           C  
ATOM   3695  HB2 SER A 249     -44.029 -20.631 -12.856  1.00  0.00           H  
ATOM   3696  HB3 SER A 249     -42.478 -21.812 -12.526  1.00  0.00           H  
ATOM   3697  OG  SER A 249     -44.184 -21.495 -11.599  1.00  0.00           O  
ATOM   3698  HG  SER A 249     -43.439 -20.764 -11.019  1.00  0.00           H  
ATOM   3699  N   HIS A 250     -43.914 -24.322 -11.147  1.00  0.00           N  
ATOM   3700  H   HIS A 250     -44.827 -23.657 -10.783  1.00  0.00           H  
ATOM   3701  CA  HIS A 250     -43.397 -25.158 -10.069  1.00  0.00           C  
ATOM   3702  HA  HIS A 250     -42.350 -24.702  -9.753  1.00  0.00           H  
ATOM   3703  C   HIS A 250     -43.269 -26.624 -10.468  1.00  0.00           C  
ATOM   3704  O   HIS A 250     -42.323 -27.293 -10.055  1.00  0.00           O  
ATOM   3705  CB  HIS A 250     -44.295 -25.009  -8.847  1.00  0.00           C  
ATOM   3706  HB2 HIS A 250     -43.745 -25.605  -7.970  1.00  0.00           H  
ATOM   3707  HB3 HIS A 250     -45.449 -25.319  -8.774  1.00  0.00           H  
ATOM   3708  CG  HIS A 250     -44.244 -23.631  -8.266  1.00  0.00           C  
ATOM   3709  CD2 HIS A 250     -45.268 -22.726  -8.193  1.00  0.00           C  
ATOM   3710  HD2 HIS A 250     -46.422 -22.503  -8.367  1.00  0.00           H  
ATOM   3711  ND1 HIS A 250     -43.144 -23.018  -7.719  1.00  0.00           N  
ATOM   3712  HD1 HIS A 250     -42.162 -23.510  -7.276  1.00  0.00           H  
ATOM   3713  CE1 HIS A 250     -43.501 -21.780  -7.337  1.00  0.00           C  
ATOM   3714  HE1 HIS A 250     -43.140 -20.847  -6.704  1.00  0.00           H  
ATOM   3715  NE2 HIS A 250     -44.784 -21.565  -7.612  1.00  0.00           N  
ATOM   3716  N   LYS A 251     -44.173 -27.096 -11.296  1.00  0.00           N  
ATOM   3717  H   LYS A 251     -45.132 -26.404 -11.398  1.00  0.00           H  
ATOM   3718  CA  LYS A 251     -44.106 -28.488 -11.750  1.00  0.00           C  
ATOM   3719  HA  LYS A 251     -44.158 -29.386 -10.963  1.00  0.00           H  
ATOM   3720  C   LYS A 251     -42.824 -28.762 -12.520  1.00  0.00           C  
ATOM   3721  O   LYS A 251     -42.157 -29.757 -12.252  1.00  0.00           O  
ATOM   3722  CB  LYS A 251     -45.320 -28.843 -12.605  1.00  0.00           C  
ATOM   3723  HB2 LYS A 251     -45.501 -28.053 -13.491  1.00  0.00           H  
ATOM   3724  HB3 LYS A 251     -45.335 -29.869 -13.233  1.00  0.00           H  
ATOM   3725  CG  LYS A 251     -46.610 -28.826 -11.792  1.00  0.00           C  
ATOM   3726  HG2 LYS A 251     -47.327 -29.098 -10.859  1.00  0.00           H  
ATOM   3727  HG3 LYS A 251     -46.228 -27.998 -11.013  1.00  0.00           H  
ATOM   3728  CD  LYS A 251     -47.788 -29.257 -12.659  1.00  0.00           C  
ATOM   3729  HD2 LYS A 251     -47.727 -30.437 -12.869  1.00  0.00           H  
ATOM   3730  HD3 LYS A 251     -48.016 -28.736 -13.713  1.00  0.00           H  
ATOM   3731  CE  LYS A 251     -49.066 -29.239 -11.822  1.00  0.00           C  
ATOM   3732  HE2 LYS A 251     -49.399 -28.198 -11.324  1.00  0.00           H  
ATOM   3733  HE3 LYS A 251     -49.170 -30.136 -11.025  1.00  0.00           H  
ATOM   3734  NZ  LYS A 251     -50.250 -29.640 -12.605  1.00  0.00           N  
ATOM   3735  HZ1 LYS A 251     -51.245 -29.857 -11.959  1.00  0.00           H  
ATOM   3736  HZ2 LYS A 251     -50.155 -30.714 -13.139  1.00  0.00           H  
ATOM   3737  HZ3 LYS A 251     -50.671 -28.909 -13.461  1.00  0.00           H  
ATOM   3738  N   TRP A 252     -42.488 -27.863 -13.416  1.00  0.00           N  
ATOM   3739  H   TRP A 252     -43.071 -26.863 -13.664  1.00  0.00           H  
ATOM   3740  CA  TRP A 252     -41.255 -28.004 -14.187  1.00  0.00           C  
ATOM   3741  HA  TRP A 252     -41.466 -29.056 -14.706  1.00  0.00           H  
ATOM   3742  C   TRP A 252     -40.006 -27.905 -13.318  1.00  0.00           C  
ATOM   3743  O   TRP A 252     -39.052 -28.645 -13.547  1.00  0.00           O  
ATOM   3744  CB  TRP A 252     -41.224 -26.981 -15.314  1.00  0.00           C  
ATOM   3745  HB2 TRP A 252     -41.471 -25.820 -15.313  1.00  0.00           H  
ATOM   3746  HB3 TRP A 252     -40.281 -27.332 -15.970  1.00  0.00           H  
ATOM   3747  CG  TRP A 252     -42.193 -27.275 -16.404  1.00  0.00           C  
ATOM   3748  CD1 TRP A 252     -43.280 -26.556 -16.732  1.00  0.00           C  
ATOM   3749  HD1 TRP A 252     -43.885 -25.582 -16.413  1.00  0.00           H  
ATOM   3750  CD2 TRP A 252     -42.160 -28.407 -17.320  1.00  0.00           C  
ATOM   3751  CE2 TRP A 252     -43.282 -28.288 -18.181  1.00  0.00           C  
ATOM   3752  CE3 TRP A 252     -41.293 -29.500 -17.500  1.00  0.00           C  
ATOM   3753  HE3 TRP A 252     -40.226 -29.611 -16.998  1.00  0.00           H  
ATOM   3754  NE1 TRP A 252     -43.933 -27.157 -17.797  1.00  0.00           N  
ATOM   3755  HE1 TRP A 252     -44.791 -26.582 -18.388  1.00  0.00           H  
ATOM   3756  CZ2 TRP A 252     -43.537 -29.236 -19.195  1.00  0.00           C  
ATOM   3757  HZ2 TRP A 252     -44.494 -29.146 -19.903  1.00  0.00           H  
ATOM   3758  CZ3 TRP A 252     -41.546 -30.443 -18.509  1.00  0.00           C  
ATOM   3759  HZ3 TRP A 252     -40.843 -31.388 -18.687  1.00  0.00           H  
ATOM   3760  CH2 TRP A 252     -42.655 -30.311 -19.346  1.00  0.00           C  
ATOM   3761  HH2 TRP A 252     -42.973 -31.234 -20.028  1.00  0.00           H  
ATOM   3762  N   ILE A 253     -40.064 -27.079 -12.326  1.00  0.00           N  
ATOM   3763  H   ILE A 253     -40.992 -26.380 -12.112  1.00  0.00           H  
ATOM   3764  CA  ILE A 253     -38.964 -26.987 -11.362  1.00  0.00           C  
ATOM   3765  HA  ILE A 253     -37.810 -26.800 -11.576  1.00  0.00           H  
ATOM   3766  C   ILE A 253     -38.780 -28.324 -10.642  1.00  0.00           C  
ATOM   3767  O   ILE A 253     -37.668 -28.848 -10.602  1.00  0.00           O  
ATOM   3768  CB  ILE A 253     -39.187 -25.830 -10.373  1.00  0.00           C  
ATOM   3769  HB  ILE A 253     -40.218 -25.873  -9.782  1.00  0.00           H  
ATOM   3770  CG1 ILE A 253     -39.129 -24.479 -11.110  1.00  0.00           C  
ATOM   3771 HG12 ILE A 253     -38.073 -24.003 -11.402  1.00  0.00           H  
ATOM   3772 HG13 ILE A 253     -39.603 -24.750 -12.174  1.00  0.00           H  
ATOM   3773  CG2 ILE A 253     -38.141 -25.867  -9.247  1.00  0.00           C  
ATOM   3774 HG21 ILE A 253     -38.710 -26.170  -8.240  1.00  0.00           H  
ATOM   3775 HG22 ILE A 253     -37.549 -24.847  -9.016  1.00  0.00           H  
ATOM   3776 HG23 ILE A 253     -37.137 -26.484  -9.450  1.00  0.00           H  
ATOM   3777  CD1 ILE A 253     -39.678 -23.308 -10.299  1.00  0.00           C  
ATOM   3778 HD11 ILE A 253     -40.562 -23.343  -9.473  1.00  0.00           H  
ATOM   3779 HD12 ILE A 253     -38.964 -22.739  -9.525  1.00  0.00           H  
ATOM   3780 HD13 ILE A 253     -40.175 -22.515 -11.025  1.00  0.00           H  
ATOM   3781  N   TYR A 254     -39.857 -28.891 -10.136  1.00  0.00           N  
ATOM   3782  H   TYR A 254     -40.674 -28.233  -9.585  1.00  0.00           H  
ATOM   3783  CA  TYR A 254     -39.760 -30.191  -9.466  1.00  0.00           C  
ATOM   3784  HA  TYR A 254     -38.976 -30.156  -8.576  1.00  0.00           H  
ATOM   3785  C   TYR A 254     -39.310 -31.311 -10.403  1.00  0.00           C  
ATOM   3786  O   TYR A 254     -38.504 -32.150 -10.004  1.00  0.00           O  
ATOM   3787  CB  TYR A 254     -41.098 -30.552  -8.821  1.00  0.00           C  
ATOM   3788  HB2 TYR A 254     -40.913 -31.690  -8.497  1.00  0.00           H  
ATOM   3789  HB3 TYR A 254     -42.102 -30.792  -9.430  1.00  0.00           H  
ATOM   3790  CG  TYR A 254     -41.491 -29.660  -7.674  1.00  0.00           C  
ATOM   3791  CD1 TYR A 254     -40.626 -29.482  -6.584  1.00  0.00           C  
ATOM   3792  HD1 TYR A 254     -39.640 -30.039  -6.227  1.00  0.00           H  
ATOM   3793  CD2 TYR A 254     -42.727 -28.996  -7.687  1.00  0.00           C  
ATOM   3794  HD2 TYR A 254     -43.730 -29.096  -8.318  1.00  0.00           H  
ATOM   3795  CE1 TYR A 254     -40.983 -28.635  -5.530  1.00  0.00           C  
ATOM   3796  HE1 TYR A 254     -40.243 -28.490  -4.611  1.00  0.00           H  
ATOM   3797  CE2 TYR A 254     -43.091 -28.153  -6.634  1.00  0.00           C  
ATOM   3798  HE2 TYR A 254     -44.036 -27.440  -6.555  1.00  0.00           H  
ATOM   3799  CZ  TYR A 254     -42.215 -27.971  -5.560  1.00  0.00           C  
ATOM   3800  OH  TYR A 254     -42.567 -27.136  -4.531  1.00  0.00           O  
ATOM   3801  HH  TYR A 254     -41.545 -26.725  -4.056  1.00  0.00           H  
ATOM   3802  N   ILE A 255     -39.782 -31.288 -11.620  1.00  0.00           N  
ATOM   3803  H   ILE A 255     -40.437 -30.367 -11.945  1.00  0.00           H  
ATOM   3804  CA  ILE A 255     -39.314 -32.242 -12.629  1.00  0.00           C  
ATOM   3805  HA  ILE A 255     -39.519 -33.350 -12.231  1.00  0.00           H  
ATOM   3806  C   ILE A 255     -37.816 -32.060 -12.871  1.00  0.00           C  
ATOM   3807  O   ILE A 255     -37.077 -33.039 -12.866  1.00  0.00           O  
ATOM   3808  CB  ILE A 255     -40.133 -32.110 -13.927  1.00  0.00           C  
ATOM   3809  HB  ILE A 255     -40.085 -31.020 -14.396  1.00  0.00           H  
ATOM   3810  CG1 ILE A 255     -41.580 -32.581 -13.691  1.00  0.00           C  
ATOM   3811 HG12 ILE A 255     -42.147 -32.373 -12.653  1.00  0.00           H  
ATOM   3812 HG13 ILE A 255     -41.738 -33.772 -13.630  1.00  0.00           H  
ATOM   3813  CG2 ILE A 255     -39.503 -32.919 -15.071  1.00  0.00           C  
ATOM   3814 HG21 ILE A 255     -39.545 -34.104 -14.874  1.00  0.00           H  
ATOM   3815 HG22 ILE A 255     -40.014 -32.982 -16.161  1.00  0.00           H  
ATOM   3816 HG23 ILE A 255     -38.472 -32.432 -15.431  1.00  0.00           H  
ATOM   3817  CD1 ILE A 255     -42.557 -32.128 -14.779  1.00  0.00           C  
ATOM   3818 HD11 ILE A 255     -43.205 -33.027 -15.261  1.00  0.00           H  
ATOM   3819 HD12 ILE A 255     -42.111 -31.666 -15.790  1.00  0.00           H  
ATOM   3820 HD13 ILE A 255     -43.507 -31.499 -14.399  1.00  0.00           H  
ATOM   3821  N   GLY A 256     -37.395 -30.840 -13.034  1.00  0.00           N  
ATOM   3822  H   GLY A 256     -38.177 -30.022 -12.695  1.00  0.00           H  
ATOM   3823  CA  GLY A 256     -35.980 -30.534 -13.207  1.00  0.00           C  
ATOM   3824  HA2 GLY A 256     -35.882 -31.077 -14.260  1.00  0.00           H  
ATOM   3825  HA3 GLY A 256     -36.354 -29.577 -12.602  1.00  0.00           H  
ATOM   3826  C   GLY A 256     -35.127 -31.005 -12.035  1.00  0.00           C  
ATOM   3827  O   GLY A 256     -34.092 -31.637 -12.239  1.00  0.00           O  
ATOM   3828  N   ILE A 257     -35.595 -30.768 -10.833  1.00  0.00           N  
ATOM   3829  H   ILE A 257     -35.951 -29.693 -10.507  1.00  0.00           H  
ATOM   3830  CA  ILE A 257     -34.920 -31.258  -9.626  1.00  0.00           C  
ATOM   3831  HA  ILE A 257     -33.783 -30.901  -9.617  1.00  0.00           H  
ATOM   3832  C   ILE A 257     -34.864 -32.788  -9.620  1.00  0.00           C  
ATOM   3833  O   ILE A 257     -33.814 -33.359  -9.325  1.00  0.00           O  
ATOM   3834  CB  ILE A 257     -35.607 -30.718  -8.362  1.00  0.00           C  
ATOM   3835  HB  ILE A 257     -36.736 -31.076  -8.237  1.00  0.00           H  
ATOM   3836  CG1 ILE A 257     -35.426 -29.187  -8.266  1.00  0.00           C  
ATOM   3837 HG12 ILE A 257     -35.226 -28.454  -9.195  1.00  0.00           H  
ATOM   3838 HG13 ILE A 257     -34.279 -29.014  -7.954  1.00  0.00           H  
ATOM   3839  CG2 ILE A 257     -35.042 -31.383  -7.098  1.00  0.00           C  
ATOM   3840 HG21 ILE A 257     -35.748 -31.491  -6.131  1.00  0.00           H  
ATOM   3841 HG22 ILE A 257     -34.766 -32.559  -6.999  1.00  0.00           H  
ATOM   3842 HG23 ILE A 257     -33.928 -31.072  -6.797  1.00  0.00           H  
ATOM   3843  CD1 ILE A 257     -36.405 -28.529  -7.296  1.00  0.00           C  
ATOM   3844 HD11 ILE A 257     -37.600 -28.615  -7.289  1.00  0.00           H  
ATOM   3845 HD12 ILE A 257     -36.294 -29.089  -6.238  1.00  0.00           H  
ATOM   3846 HD13 ILE A 257     -36.190 -27.405  -7.632  1.00  0.00           H  
ATOM   3847  N   GLY A 258     -35.968 -33.432  -9.961  1.00  0.00           N  
ATOM   3848  H   GLY A 258     -36.961 -33.062  -9.425  1.00  0.00           H  
ATOM   3849  CA  GLY A 258     -36.012 -34.889 -10.045  1.00  0.00           C  
ATOM   3850  HA2 GLY A 258     -35.571 -35.351  -9.045  1.00  0.00           H  
ATOM   3851  HA3 GLY A 258     -37.124 -35.304 -10.235  1.00  0.00           H  
ATOM   3852  C   GLY A 258     -35.015 -35.445 -11.052  1.00  0.00           C  
ATOM   3853  O   GLY A 258     -34.262 -36.365 -10.733  1.00  0.00           O  
ATOM   3854  N   ILE A 259     -34.959 -34.845 -12.212  1.00  0.00           N  
ATOM   3855  H   ILE A 259     -35.563 -33.836 -12.219  1.00  0.00           H  
ATOM   3856  CA  ILE A 259     -33.987 -35.227 -13.239  1.00  0.00           C  
ATOM   3857  HA  ILE A 259     -34.249 -36.387 -13.344  1.00  0.00           H  
ATOM   3858  C   ILE A 259     -32.560 -34.975 -12.745  1.00  0.00           C  
ATOM   3859  O   ILE A 259     -31.705 -35.850 -12.873  1.00  0.00           O  
ATOM   3860  CB  ILE A 259     -34.277 -34.496 -14.564  1.00  0.00           C  
ATOM   3861  HB  ILE A 259     -34.591 -33.369 -14.357  1.00  0.00           H  
ATOM   3862  CG1 ILE A 259     -35.630 -34.952 -15.152  1.00  0.00           C  
ATOM   3863 HG12 ILE A 259     -35.878 -35.983 -15.726  1.00  0.00           H  
ATOM   3864 HG13 ILE A 259     -36.553 -35.129 -14.400  1.00  0.00           H  
ATOM   3865  CG2 ILE A 259     -33.165 -34.767 -15.584  1.00  0.00           C  
ATOM   3866 HG21 ILE A 259     -32.455 -34.233 -14.785  1.00  0.00           H  
ATOM   3867 HG22 ILE A 259     -32.856 -35.874 -15.246  1.00  0.00           H  
ATOM   3868 HG23 ILE A 259     -33.597 -35.188 -16.623  1.00  0.00           H  
ATOM   3869  CD1 ILE A 259     -36.142 -34.054 -16.282  1.00  0.00           C  
ATOM   3870 HD11 ILE A 259     -35.609 -34.243 -17.343  1.00  0.00           H  
ATOM   3871 HD12 ILE A 259     -37.178 -34.399 -16.808  1.00  0.00           H  
ATOM   3872 HD13 ILE A 259     -36.455 -33.007 -15.806  1.00  0.00           H  
ATOM   3873  N   GLY A 260     -32.334 -33.846 -12.157  1.00  0.00           N  
ATOM   3874  H   GLY A 260     -33.266 -33.301 -11.675  1.00  0.00           H  
ATOM   3875  CA  GLY A 260     -31.025 -33.520 -11.598  1.00  0.00           C  
ATOM   3876  HA2 GLY A 260     -30.038 -32.905 -11.334  1.00  0.00           H  
ATOM   3877  HA3 GLY A 260     -31.520 -32.717 -10.832  1.00  0.00           H  
ATOM   3878  C   GLY A 260     -30.575 -34.508 -10.530  1.00  0.00           C  
ATOM   3879  O   GLY A 260     -29.450 -35.006 -10.582  1.00  0.00           O  
ATOM   3880  N   ALA A 261     -31.471 -34.836  -9.632  1.00  0.00           N  
ATOM   3881  H   ALA A 261     -31.665 -33.860  -8.973  1.00  0.00           H  
ATOM   3882  CA  ALA A 261     -31.190 -35.836  -8.610  1.00  0.00           C  
ATOM   3883  HA  ALA A 261     -30.295 -35.635  -7.851  1.00  0.00           H  
ATOM   3884  C   ALA A 261     -30.911 -37.216  -9.218  1.00  0.00           C  
ATOM   3885  O   ALA A 261     -29.978 -37.898  -8.794  1.00  0.00           O  
ATOM   3886  CB  ALA A 261     -32.365 -35.869  -7.639  1.00  0.00           C  
ATOM   3887  HB1 ALA A 261     -33.432 -35.362  -7.802  1.00  0.00           H  
ATOM   3888  HB2 ALA A 261     -32.278 -36.874  -6.982  1.00  0.00           H  
ATOM   3889  HB3 ALA A 261     -32.094 -35.171  -6.688  1.00  0.00           H  
ATOM   3890  N   GLY A 262     -31.685 -37.596 -10.208  1.00  0.00           N  
ATOM   3891  H   GLY A 262     -32.485 -36.799 -10.545  1.00  0.00           H  
ATOM   3892  CA  GLY A 262     -31.453 -38.844 -10.922  1.00  0.00           C  
ATOM   3893  HA2 GLY A 262     -31.147 -39.690 -10.108  1.00  0.00           H  
ATOM   3894  HA3 GLY A 262     -32.335 -38.588 -11.691  1.00  0.00           H  
ATOM   3895  C   GLY A 262     -30.098 -38.891 -11.611  1.00  0.00           C  
ATOM   3896  O   GLY A 262     -29.382 -39.886 -11.504  1.00  0.00           O  
ATOM   3897  N   LEU A 263     -29.723 -37.801 -12.245  1.00  0.00           N  
ATOM   3898  H   LEU A 263     -30.247 -36.836 -11.814  1.00  0.00           H  
ATOM   3899  CA  LEU A 263     -28.414 -37.689 -12.885  1.00  0.00           C  
ATOM   3900  HA  LEU A 263     -28.115 -38.780 -13.260  1.00  0.00           H  
ATOM   3901  C   LEU A 263     -27.273 -37.717 -11.872  1.00  0.00           C  
ATOM   3902  O   LEU A 263     -26.262 -38.372 -12.111  1.00  0.00           O  
ATOM   3903  CB  LEU A 263     -28.357 -36.406 -13.711  1.00  0.00           C  
ATOM   3904  HB2 LEU A 263     -27.264 -36.865 -13.810  1.00  0.00           H  
ATOM   3905  HB3 LEU A 263     -28.667 -35.715 -12.783  1.00  0.00           H  
ATOM   3906  CG  LEU A 263     -29.173 -36.455 -15.007  1.00  0.00           C  
ATOM   3907  HG  LEU A 263     -30.129 -37.010 -14.555  1.00  0.00           H  
ATOM   3908  CD1 LEU A 263     -29.222 -35.068 -15.622  1.00  0.00           C  
ATOM   3909 HD11 LEU A 263     -30.115 -34.915 -14.808  1.00  0.00           H  
ATOM   3910 HD12 LEU A 263     -29.917 -35.877 -16.207  1.00  0.00           H  
ATOM   3911 HD13 LEU A 263     -28.154 -35.073 -15.130  1.00  0.00           H  
ATOM   3912  CD2 LEU A 263     -28.577 -37.419 -16.018  1.00  0.00           C  
ATOM   3913 HD21 LEU A 263     -27.411 -37.733 -15.929  1.00  0.00           H  
ATOM   3914 HD22 LEU A 263     -28.876 -38.278 -15.221  1.00  0.00           H  
ATOM   3915 HD23 LEU A 263     -28.980 -38.210 -16.811  1.00  0.00           H  
ATOM   3916  N   LEU A 264     -27.446 -37.061 -10.756  1.00  0.00           N  
ATOM   3917  H   LEU A 264     -28.449 -36.583 -10.343  1.00  0.00           H  
ATOM   3918  CA  LEU A 264     -26.457 -37.117  -9.678  1.00  0.00           C  
ATOM   3919  HA  LEU A 264     -25.346 -37.140 -10.097  1.00  0.00           H  
ATOM   3920  C   LEU A 264     -26.300 -38.525  -9.122  1.00  0.00           C  
ATOM   3921  O   LEU A 264     -25.177 -38.970  -8.875  1.00  0.00           O  
ATOM   3922  CB  LEU A 264     -26.867 -36.159  -8.563  1.00  0.00           C  
ATOM   3923  HB2 LEU A 264     -27.854 -36.493  -7.964  1.00  0.00           H  
ATOM   3924  HB3 LEU A 264     -26.231 -36.760  -7.729  1.00  0.00           H  
ATOM   3925  CG  LEU A 264     -26.586 -34.686  -8.876  1.00  0.00           C  
ATOM   3926  HG  LEU A 264     -27.643 -34.769  -9.414  1.00  0.00           H  
ATOM   3927  CD1 LEU A 264     -27.253 -33.820  -7.824  1.00  0.00           C  
ATOM   3928 HD11 LEU A 264     -28.255 -33.287  -8.262  1.00  0.00           H  
ATOM   3929 HD12 LEU A 264     -26.565 -34.398  -6.995  1.00  0.00           H  
ATOM   3930 HD13 LEU A 264     -28.122 -34.429  -7.213  1.00  0.00           H  
ATOM   3931  CD2 LEU A 264     -25.091 -34.396  -8.878  1.00  0.00           C  
ATOM   3932 HD21 LEU A 264     -24.539 -35.403  -9.289  1.00  0.00           H  
ATOM   3933 HD22 LEU A 264     -24.661 -34.821  -7.823  1.00  0.00           H  
ATOM   3934 HD23 LEU A 264     -25.165 -34.171 -10.035  1.00  0.00           H  
ATOM   3935  N   LEU A 265     -27.401 -39.208  -8.954  1.00  0.00           N  
ATOM   3936  H   LEU A 265     -28.381 -38.590  -8.757  1.00  0.00           H  
ATOM   3937  CA  LEU A 265     -27.373 -40.600  -8.531  1.00  0.00           C  
ATOM   3938  HA  LEU A 265     -26.731 -40.514  -7.529  1.00  0.00           H  
ATOM   3939  C   LEU A 265     -26.633 -41.464  -9.549  1.00  0.00           C  
ATOM   3940  O   LEU A 265     -25.758 -42.241  -9.176  1.00  0.00           O  
ATOM   3941  CB  LEU A 265     -28.819 -41.074  -8.330  1.00  0.00           C  
ATOM   3942  HB2 LEU A 265     -29.314 -40.335  -7.522  1.00  0.00           H  
ATOM   3943  HB3 LEU A 265     -29.577 -41.039  -9.249  1.00  0.00           H  
ATOM   3944  CG  LEU A 265     -28.892 -42.453  -7.672  1.00  0.00           C  
ATOM   3945  HG  LEU A 265     -28.005 -43.085  -8.138  1.00  0.00           H  
ATOM   3946  CD1 LEU A 265     -28.542 -42.375  -6.200  1.00  0.00           C  
ATOM   3947 HD11 LEU A 265     -28.376 -41.221  -5.871  1.00  0.00           H  
ATOM   3948 HD12 LEU A 265     -27.453 -42.748  -5.843  1.00  0.00           H  
ATOM   3949 HD13 LEU A 265     -29.026 -42.470  -5.097  1.00  0.00           H  
ATOM   3950  CD2 LEU A 265     -30.298 -43.018  -7.813  1.00  0.00           C  
ATOM   3951 HD21 LEU A 265     -31.249 -42.937  -8.521  1.00  0.00           H  
ATOM   3952 HD22 LEU A 265     -30.128 -44.195  -7.726  1.00  0.00           H  
ATOM   3953 HD23 LEU A 265     -30.809 -42.247  -7.040  1.00  0.00           H  
ATOM   3954  N   LEU A 266     -26.955 -41.290 -10.798  1.00  0.00           N  
ATOM   3955  H   LEU A 266     -27.612 -40.339 -11.015  1.00  0.00           H  
ATOM   3956  CA  LEU A 266     -26.291 -42.007 -11.878  1.00  0.00           C  
ATOM   3957  HA  LEU A 266     -26.449 -43.114 -11.477  1.00  0.00           H  
ATOM   3958  C   LEU A 266     -24.788 -41.747 -11.887  1.00  0.00           C  
ATOM   3959  O   LEU A 266     -24.002 -42.691 -11.932  1.00  0.00           O  
ATOM   3960  CB  LEU A 266     -26.937 -41.593 -13.205  1.00  0.00           C  
ATOM   3961  HB2 LEU A 266     -26.464 -40.503 -13.353  1.00  0.00           H  
ATOM   3962  HB3 LEU A 266     -28.104 -41.487 -13.021  1.00  0.00           H  
ATOM   3963  CG  LEU A 266     -26.343 -42.316 -14.419  1.00  0.00           C  
ATOM   3964  HG  LEU A 266     -25.207 -42.117 -14.124  1.00  0.00           H  
ATOM   3965  CD1 LEU A 266     -26.642 -43.799 -14.386  1.00  0.00           C  
ATOM   3966 HD11 LEU A 266     -25.905 -44.069 -15.290  1.00  0.00           H  
ATOM   3967 HD12 LEU A 266     -25.751 -44.264 -13.685  1.00  0.00           H  
ATOM   3968 HD13 LEU A 266     -27.268 -43.799 -13.381  1.00  0.00           H  
ATOM   3969  CD2 LEU A 266     -26.906 -41.719 -15.698  1.00  0.00           C  
ATOM   3970 HD21 LEU A 266     -25.752 -41.423 -15.875  1.00  0.00           H  
ATOM   3971 HD22 LEU A 266     -27.178 -41.146 -16.713  1.00  0.00           H  
ATOM   3972 HD23 LEU A 266     -27.512 -40.811 -15.185  1.00  0.00           H  
ATOM   3973  N   LEU A 267     -24.402 -40.497 -11.805  1.00  0.00           N  
ATOM   3974  H   LEU A 267     -25.039 -39.744 -11.158  1.00  0.00           H  
ATOM   3975  CA  LEU A 267     -22.992 -40.117 -11.747  1.00  0.00           C  
ATOM   3976  HA  LEU A 267     -22.274 -40.582 -12.568  1.00  0.00           H  
ATOM   3977  C   LEU A 267     -22.297 -40.716 -10.531  1.00  0.00           C  
ATOM   3978  O   LEU A 267     -21.165 -41.182 -10.640  1.00  0.00           O  
ATOM   3979  CB  LEU A 267     -22.869 -38.593 -11.725  1.00  0.00           C  
ATOM   3980  HB2 LEU A 267     -23.375 -38.131 -10.744  1.00  0.00           H  
ATOM   3981  HB3 LEU A 267     -21.772 -38.574 -11.219  1.00  0.00           H  
ATOM   3982  CG  LEU A 267     -23.113 -37.927 -13.088  1.00  0.00           C  
ATOM   3983  HG  LEU A 267     -24.106 -38.382 -13.561  1.00  0.00           H  
ATOM   3984  CD1 LEU A 267     -23.173 -36.422 -12.906  1.00  0.00           C  
ATOM   3985 HD11 LEU A 267     -22.158 -35.886 -13.267  1.00  0.00           H  
ATOM   3986 HD12 LEU A 267     -23.838 -35.929 -12.027  1.00  0.00           H  
ATOM   3987 HD13 LEU A 267     -22.432 -36.629 -11.948  1.00  0.00           H  
ATOM   3988  CD2 LEU A 267     -21.998 -38.247 -14.074  1.00  0.00           C  
ATOM   3989 HD21 LEU A 267     -20.958 -38.291 -13.446  1.00  0.00           H  
ATOM   3990 HD22 LEU A 267     -21.527 -37.331 -14.672  1.00  0.00           H  
ATOM   3991 HD23 LEU A 267     -22.085 -39.431 -14.233  1.00  0.00           H  
ATOM   3992  N   SER A 268     -22.973 -40.743  -9.413  1.00  0.00           N  
ATOM   3993  H   SER A 268     -23.191 -39.654  -8.986  1.00  0.00           H  
ATOM   3994  CA  SER A 268     -22.436 -41.351  -8.196  1.00  0.00           C  
ATOM   3995  HA  SER A 268     -21.394 -40.868  -7.868  1.00  0.00           H  
ATOM   3996  C   SER A 268     -22.209 -42.847  -8.372  1.00  0.00           C  
ATOM   3997  O   SER A 268     -21.152 -43.359  -8.008  1.00  0.00           O  
ATOM   3998  CB  SER A 268     -23.373 -41.106  -7.020  1.00  0.00           C  
ATOM   3999  HB2 SER A 268     -24.338 -41.768  -6.760  1.00  0.00           H  
ATOM   4000  HB3 SER A 268     -22.815 -41.381  -5.989  1.00  0.00           H  
ATOM   4001  OG  SER A 268     -23.596 -39.730  -6.840  1.00  0.00           O  
ATOM   4002  HG  SER A 268     -22.650 -39.309  -6.231  1.00  0.00           H  
ATOM   4003  N   ILE A 269     -23.160 -43.524  -8.962  1.00  0.00           N  
ATOM   4004  H   ILE A 269     -24.150 -42.900  -8.887  1.00  0.00           H  
ATOM   4005  CA  ILE A 269     -23.023 -44.952  -9.267  1.00  0.00           C  
ATOM   4006  HA  ILE A 269     -22.611 -45.435  -8.261  1.00  0.00           H  
ATOM   4007  C   ILE A 269     -21.859 -45.189 -10.228  1.00  0.00           C  
ATOM   4008  O   ILE A 269     -21.026 -46.063  -9.980  1.00  0.00           O  
ATOM   4009  CB  ILE A 269     -24.345 -45.511  -9.826  1.00  0.00           C  
ATOM   4010  HB  ILE A 269     -24.547 -44.945 -10.851  1.00  0.00           H  
ATOM   4011  CG1 ILE A 269     -25.438 -45.487  -8.737  1.00  0.00           C  
ATOM   4012 HG12 ILE A 269     -24.686 -46.099  -8.049  1.00  0.00           H  
ATOM   4013 HG13 ILE A 269     -25.431 -44.539  -8.009  1.00  0.00           H  
ATOM   4014  CG2 ILE A 269     -24.158 -46.945 -10.348  1.00  0.00           C  
ATOM   4015 HG21 ILE A 269     -24.518 -47.884  -9.701  1.00  0.00           H  
ATOM   4016 HG22 ILE A 269     -24.544 -47.016 -11.482  1.00  0.00           H  
ATOM   4017 HG23 ILE A 269     -23.038 -47.308 -10.591  1.00  0.00           H  
ATOM   4018  CD1 ILE A 269     -26.848 -45.626  -9.304  1.00  0.00           C  
ATOM   4019 HD11 ILE A 269     -27.790 -44.896  -9.257  1.00  0.00           H  
ATOM   4020 HD12 ILE A 269     -26.771 -45.449 -10.488  1.00  0.00           H  
ATOM   4021 HD13 ILE A 269     -27.676 -46.515  -8.869  1.00  0.00           H  
ATOM   4022  N   LEU A 270     -21.776 -44.409 -11.278  1.00  0.00           N  
ATOM   4023  H   LEU A 270     -22.290 -43.352 -11.191  1.00  0.00           H  
ATOM   4024  CA  LEU A 270     -20.694 -44.524 -12.252  1.00  0.00           C  
ATOM   4025  HA  LEU A 270     -20.606 -45.695 -12.434  1.00  0.00           H  
ATOM   4026  C   LEU A 270     -19.331 -44.242 -11.622  1.00  0.00           C  
ATOM   4027  O   LEU A 270     -18.379 -44.982 -11.870  1.00  0.00           O  
ATOM   4028  CB  LEU A 270     -20.959 -43.574 -13.425  1.00  0.00           C  
ATOM   4029  HB2 LEU A 270     -19.852 -43.618 -13.866  1.00  0.00           H  
ATOM   4030  HB3 LEU A 270     -21.026 -42.489 -12.945  1.00  0.00           H  
ATOM   4031  CG  LEU A 270     -22.119 -44.003 -14.337  1.00  0.00           C  
ATOM   4032  HG  LEU A 270     -23.070 -44.441 -13.769  1.00  0.00           H  
ATOM   4033  CD1 LEU A 270     -22.422 -42.892 -15.327  1.00  0.00           C  
ATOM   4034 HD11 LEU A 270     -23.069 -43.190 -16.273  1.00  0.00           H  
ATOM   4035 HD12 LEU A 270     -23.131 -42.162 -14.700  1.00  0.00           H  
ATOM   4036 HD13 LEU A 270     -21.379 -42.323 -15.245  1.00  0.00           H  
ATOM   4037  CD2 LEU A 270     -21.792 -45.270 -15.119  1.00  0.00           C  
ATOM   4038 HD21 LEU A 270     -22.395 -46.301 -15.087  1.00  0.00           H  
ATOM   4039 HD22 LEU A 270     -20.981 -45.830 -14.418  1.00  0.00           H  
ATOM   4040 HD23 LEU A 270     -20.936 -45.001 -15.910  1.00  0.00           H  
ATOM   4041  N   ALA A 271     -19.248 -43.250 -10.778  1.00  0.00           N  
ATOM   4042  H   ALA A 271     -20.127 -42.691 -10.232  1.00  0.00           H  
ATOM   4043  CA  ALA A 271     -18.021 -42.930 -10.060  1.00  0.00           C  
ATOM   4044  HA  ALA A 271     -17.142 -42.686 -10.828  1.00  0.00           H  
ATOM   4045  C   ALA A 271     -17.598 -44.065  -9.118  1.00  0.00           C  
ATOM   4046  O   ALA A 271     -16.420 -44.432  -9.081  1.00  0.00           O  
ATOM   4047  CB  ALA A 271     -18.226 -41.619  -9.302  1.00  0.00           C  
ATOM   4048  HB1 ALA A 271     -17.300 -40.880  -9.550  1.00  0.00           H  
ATOM   4049  HB2 ALA A 271     -18.978 -40.684  -9.379  1.00  0.00           H  
ATOM   4050  HB3 ALA A 271     -18.028 -41.654  -8.115  1.00  0.00           H  
ATOM   4051  N   LEU A 272     -18.541 -44.643  -8.412  1.00  0.00           N  
ATOM   4052  H   LEU A 272     -19.289 -43.847  -7.960  1.00  0.00           H  
ATOM   4053  CA  LEU A 272     -18.276 -45.798  -7.550  1.00  0.00           C  
ATOM   4054  HA  LEU A 272     -17.371 -45.450  -6.860  1.00  0.00           H  
ATOM   4055  C   LEU A 272     -17.796 -47.004  -8.357  1.00  0.00           C  
ATOM   4056  O   LEU A 272     -16.822 -47.659  -7.973  1.00  0.00           O  
ATOM   4057  CB  LEU A 272     -19.546 -46.145  -6.768  1.00  0.00           C  
ATOM   4058  HB2 LEU A 272     -19.356 -47.187  -7.325  1.00  0.00           H  
ATOM   4059  HB3 LEU A 272     -20.374 -46.789  -6.193  1.00  0.00           H  
ATOM   4060  CG  LEU A 272     -19.854 -45.185  -5.610  1.00  0.00           C  
ATOM   4061  HG  LEU A 272     -19.757 -44.016  -5.817  1.00  0.00           H  
ATOM   4062  CD1 LEU A 272     -21.270 -45.421  -5.110  1.00  0.00           C  
ATOM   4063 HD11 LEU A 272     -21.518 -46.356  -4.396  1.00  0.00           H  
ATOM   4064 HD12 LEU A 272     -22.238 -45.009  -5.688  1.00  0.00           H  
ATOM   4065 HD13 LEU A 272     -21.468 -44.638  -4.206  1.00  0.00           H  
ATOM   4066  CD2 LEU A 272     -18.897 -45.395  -4.441  1.00  0.00           C  
ATOM   4067 HD21 LEU A 272     -17.697 -45.320  -4.519  1.00  0.00           H  
ATOM   4068 HD22 LEU A 272     -18.926 -44.546  -3.584  1.00  0.00           H  
ATOM   4069 HD23 LEU A 272     -18.957 -46.397  -3.778  1.00  0.00           H  
ATOM   4070  N   CYS A 273     -18.425 -47.263  -9.464  1.00  0.00           N  
ATOM   4071  H   CYS A 273     -19.317 -46.624  -9.889  1.00  0.00           H  
ATOM   4072  CA  CYS A 273     -18.004 -48.334 -10.357  1.00  0.00           C  
ATOM   4073  HA  CYS A 273     -18.093 -49.435  -9.905  1.00  0.00           H  
ATOM   4074  C   CYS A 273     -16.591 -48.098 -10.891  1.00  0.00           C  
ATOM   4075  O   CYS A 273     -15.760 -49.006 -10.870  1.00  0.00           O  
ATOM   4076  CB  CYS A 273     -19.005 -48.460 -11.506  1.00  0.00           C  
ATOM   4077  HB2 CYS A 273     -18.532 -49.114 -12.396  1.00  0.00           H  
ATOM   4078  HB3 CYS A 273     -19.782 -47.909 -12.225  1.00  0.00           H  
ATOM   4079  SG  CYS A 273     -20.544 -49.182 -10.914  1.00  0.00           S  
ATOM   4080  HG  CYS A 273     -21.292 -49.838 -10.285  1.00  0.00           H  
ATOM   4081  N   PHE A 274     -16.317 -46.898 -11.306  1.00  0.00           N  
ATOM   4082  H   PHE A 274     -17.075 -46.079 -10.930  1.00  0.00           H  
ATOM   4083  CA  PHE A 274     -14.994 -46.509 -11.784  1.00  0.00           C  
ATOM   4084  HA  PHE A 274     -14.769 -47.365 -12.583  1.00  0.00           H  
ATOM   4085  C   PHE A 274     -13.932 -46.646 -10.695  1.00  0.00           C  
ATOM   4086  O   PHE A 274     -12.878 -47.247 -10.921  1.00  0.00           O  
ATOM   4087  CB  PHE A 274     -15.052 -45.081 -12.310  1.00  0.00           C  
ATOM   4088  HB2 PHE A 274     -15.274 -44.057 -11.732  1.00  0.00           H  
ATOM   4089  HB3 PHE A 274     -15.965 -45.049 -13.101  1.00  0.00           H  
ATOM   4090  CG  PHE A 274     -13.719 -44.596 -12.819  1.00  0.00           C  
ATOM   4091  CD1 PHE A 274     -12.932 -43.724 -12.051  1.00  0.00           C  
ATOM   4092  HD1 PHE A 274     -13.050 -43.184 -10.998  1.00  0.00           H  
ATOM   4093  CD2 PHE A 274     -13.245 -45.048 -14.057  1.00  0.00           C  
ATOM   4094  HD2 PHE A 274     -13.582 -46.189 -14.082  1.00  0.00           H  
ATOM   4095  CE1 PHE A 274     -11.689 -43.296 -12.530  1.00  0.00           C  
ATOM   4096  HE1 PHE A 274     -11.215 -42.383 -11.931  1.00  0.00           H  
ATOM   4097  CE2 PHE A 274     -12.002 -44.620 -14.534  1.00  0.00           C  
ATOM   4098  HE2 PHE A 274     -11.308 -45.043 -15.405  1.00  0.00           H  
ATOM   4099  CZ  PHE A 274     -11.226 -43.742 -13.772  1.00  0.00           C  
ATOM   4100  HZ  PHE A 274     -10.076 -43.961 -13.555  1.00  0.00           H  
ATOM   4101  N   TYR A 275     -14.234 -46.154  -9.523  1.00  0.00           N  
ATOM   4102  H   TYR A 275     -14.498 -44.998  -9.614  1.00  0.00           H  
ATOM   4103  CA  TYR A 275     -13.333 -46.257  -8.381  1.00  0.00           C  
ATOM   4104  HA  TYR A 275     -12.312 -45.677  -8.592  1.00  0.00           H  
ATOM   4105  C   TYR A 275     -13.017 -47.712  -8.040  1.00  0.00           C  
ATOM   4106  O   TYR A 275     -11.850 -48.084  -7.884  1.00  0.00           O  
ATOM   4107  CB  TYR A 275     -13.957 -45.530  -7.192  1.00  0.00           C  
ATOM   4108  HB2 TYR A 275     -14.998 -45.722  -6.640  1.00  0.00           H  
ATOM   4109  HB3 TYR A 275     -13.992 -44.340  -7.335  1.00  0.00           H  
ATOM   4110  CG  TYR A 275     -13.068 -45.544  -5.975  1.00  0.00           C  
ATOM   4111  CD1 TYR A 275     -13.257 -46.500  -4.962  1.00  0.00           C  
ATOM   4112  HD1 TYR A 275     -14.175 -47.183  -4.642  1.00  0.00           H  
ATOM   4113  CD2 TYR A 275     -12.017 -44.615  -5.862  1.00  0.00           C  
ATOM   4114  HD2 TYR A 275     -11.852 -43.575  -6.415  1.00  0.00           H  
ATOM   4115  CE1 TYR A 275     -12.409 -46.524  -3.851  1.00  0.00           C  
ATOM   4116  HE1 TYR A 275     -12.523 -47.347  -3.001  1.00  0.00           H  
ATOM   4117  CE2 TYR A 275     -11.167 -44.634  -4.751  1.00  0.00           C  
ATOM   4118  HE2 TYR A 275     -10.225 -43.925  -4.599  1.00  0.00           H  
ATOM   4119  CZ  TYR A 275     -11.368 -45.591  -3.748  1.00  0.00           C  
ATOM   4120  OH  TYR A 275     -10.531 -45.614  -2.663  1.00  0.00           O  
ATOM   4121  HH  TYR A 275     -11.210 -45.304  -1.717  1.00  0.00           H  
ATOM   4122  N   LYS A 276     -14.026 -48.519  -7.994  1.00  0.00           N  
ATOM   4123  H   LYS A 276     -15.040 -47.969  -7.748  1.00  0.00           H  
ATOM   4124  CA  LYS A 276     -13.870 -49.941  -7.700  1.00  0.00           C  
ATOM   4125  HA  LYS A 276     -13.338 -49.942  -6.633  1.00  0.00           H  
ATOM   4126  C   LYS A 276     -13.030 -50.658  -8.756  1.00  0.00           C  
ATOM   4127  O   LYS A 276     -12.183 -51.479  -8.406  1.00  0.00           O  
ATOM   4128  CB  LYS A 276     -15.263 -50.554  -7.531  1.00  0.00           C  
ATOM   4129  HB2 LYS A 276     -16.015 -49.953  -6.816  1.00  0.00           H  
ATOM   4130  HB3 LYS A 276     -15.763 -50.704  -8.619  1.00  0.00           H  
ATOM   4131  CG  LYS A 276     -15.232 -51.925  -6.848  1.00  0.00           C  
ATOM   4132  HG2 LYS A 276     -14.757 -51.774  -5.754  1.00  0.00           H  
ATOM   4133  HG3 LYS A 276     -14.573 -52.812  -7.313  1.00  0.00           H  
ATOM   4134  CD  LYS A 276     -16.660 -52.408  -6.588  1.00  0.00           C  
ATOM   4135  HD2 LYS A 276     -17.024 -52.446  -7.732  1.00  0.00           H  
ATOM   4136  HD3 LYS A 276     -17.122 -51.734  -5.710  1.00  0.00           H  
ATOM   4137  CE  LYS A 276     -16.695 -53.718  -5.806  1.00  0.00           C  
ATOM   4138  HE2 LYS A 276     -16.008 -53.622  -4.822  1.00  0.00           H  
ATOM   4139  HE3 LYS A 276     -16.097 -54.622  -6.315  1.00  0.00           H  
ATOM   4140  NZ  LYS A 276     -18.089 -54.143  -5.513  1.00  0.00           N  
ATOM   4141  HZ1 LYS A 276     -18.265 -53.847  -6.663  1.00  0.00           H  
ATOM   4142  HZ2 LYS A 276     -18.419 -53.576  -4.497  1.00  0.00           H  
ATOM   4143  HZ3 LYS A 276     -17.848 -55.180  -4.954  1.00  0.00           H  
ATOM   4144  N   ARG A 277     -13.229 -50.331 -10.007  1.00  0.00           N  
ATOM   4145  H   ARG A 277     -13.933 -49.474 -10.408  1.00  0.00           H  
ATOM   4146  CA  ARG A 277     -12.391 -50.866 -11.090  1.00  0.00           C  
ATOM   4147  HA  ARG A 277     -12.480 -52.034 -10.907  1.00  0.00           H  
ATOM   4148  C   ARG A 277     -10.937 -50.442 -10.952  1.00  0.00           C  
ATOM   4149  O   ARG A 277     -10.046 -51.271 -11.104  1.00  0.00           O  
ATOM   4150  CB  ARG A 277     -12.927 -50.422 -12.450  1.00  0.00           C  
ATOM   4151  HB2 ARG A 277     -11.956 -50.534 -13.157  1.00  0.00           H  
ATOM   4152  HB3 ARG A 277     -13.296 -49.340 -12.811  1.00  0.00           H  
ATOM   4153  CG  ARG A 277     -14.080 -51.295 -12.945  1.00  0.00           C  
ATOM   4154  HG2 ARG A 277     -15.017 -51.345 -12.201  1.00  0.00           H  
ATOM   4155  HG3 ARG A 277     -13.699 -52.412 -13.157  1.00  0.00           H  
ATOM   4156  CD  ARG A 277     -14.487 -50.834 -14.339  1.00  0.00           C  
ATOM   4157  HD2 ARG A 277     -13.505 -50.915 -15.016  1.00  0.00           H  
ATOM   4158  HD3 ARG A 277     -15.183 -49.863 -14.293  1.00  0.00           H  
ATOM   4159  NE  ARG A 277     -15.463 -51.734 -14.964  1.00  0.00           N  
ATOM   4160  HE  ARG A 277     -16.032 -52.277 -14.068  1.00  0.00           H  
ATOM   4161  CZ  ARG A 277     -15.839 -51.713 -16.226  1.00  0.00           C  
ATOM   4162  NH1 ARG A 277     -15.410 -50.816 -17.066  1.00  0.00           N  
ATOM   4163 HH11 ARG A 277     -14.498 -50.038 -17.114  1.00  0.00           H  
ATOM   4164 HH12 ARG A 277     -16.135 -49.956 -16.625  1.00  0.00           H  
ATOM   4165  NH2 ARG A 277     -16.661 -52.607 -16.676  1.00  0.00           N  
ATOM   4166 HH21 ARG A 277     -16.185 -53.308 -15.833  1.00  0.00           H  
ATOM   4167 HH22 ARG A 277     -17.604 -52.306 -15.977  1.00  0.00           H  
ATOM   4168  N   ARG A 278     -10.723 -49.202 -10.660  1.00  0.00           N  
ATOM   4169  H   ARG A 278     -11.689 -48.655 -10.273  1.00  0.00           H  
ATOM   4170  CA  ARG A 278      -9.365 -48.672 -10.532  1.00  0.00           C  
ATOM   4171  HA  ARG A 278      -9.040 -49.178 -11.567  1.00  0.00           H  
ATOM   4172  C   ARG A 278      -8.637 -49.257  -9.325  1.00  0.00           C  
ATOM   4173  O   ARG A 278      -7.449 -49.550  -9.423  1.00  0.00           O  
ATOM   4174  CB  ARG A 278      -9.432 -47.145 -10.491  1.00  0.00           C  
ATOM   4175  HB2 ARG A 278     -10.531 -46.689 -10.656  1.00  0.00           H  
ATOM   4176  HB3 ARG A 278      -9.111 -46.759  -9.395  1.00  0.00           H  
ATOM   4177  CG  ARG A 278      -8.262 -46.522 -11.244  1.00  0.00           C  
ATOM   4178  HG2 ARG A 278      -7.122 -46.338 -11.584  1.00  0.00           H  
ATOM   4179  HG3 ARG A 278      -7.852 -47.647 -11.301  1.00  0.00           H  
ATOM   4180  CD  ARG A 278      -8.339 -45.001 -11.204  1.00  0.00           C  
ATOM   4181  HD2 ARG A 278      -9.411 -44.487 -11.299  1.00  0.00           H  
ATOM   4182  HD3 ARG A 278      -7.838 -44.668 -10.166  1.00  0.00           H  
ATOM   4183  NE  ARG A 278      -7.355 -44.377 -12.097  1.00  0.00           N  
ATOM   4184  HE  ARG A 278      -6.573 -44.917 -12.816  1.00  0.00           H  
ATOM   4185  CZ  ARG A 278      -7.108 -43.085 -12.219  1.00  0.00           C  
ATOM   4186  NH1 ARG A 278      -7.709 -42.199 -11.474  1.00  0.00           N  
ATOM   4187 HH11 ARG A 278      -8.224 -41.155 -11.731  1.00  0.00           H  
ATOM   4188 HH12 ARG A 278      -7.402 -42.120 -10.322  1.00  0.00           H  
ATOM   4189  NH2 ARG A 278      -6.263 -42.652 -13.105  1.00  0.00           N  
ATOM   4190 HH21 ARG A 278      -5.362 -43.097 -13.749  1.00  0.00           H  
ATOM   4191 HH22 ARG A 278      -5.980 -41.491 -13.173  1.00  0.00           H  
ATOM   4192  N   SER A 279      -9.352 -49.452  -8.259  1.00  0.00           N  
ATOM   4193  H   SER A 279     -10.370 -48.965  -7.943  1.00  0.00           H  
ATOM   4194  CA  SER A 279      -8.814 -50.081  -7.052  1.00  0.00           C  
ATOM   4195  HA  SER A 279      -7.868 -49.406  -6.778  1.00  0.00           H  
ATOM   4196  C   SER A 279      -8.354 -51.519  -7.309  1.00  0.00           C  
ATOM   4197  O   SER A 279      -7.250 -51.890  -6.918  1.00  0.00           O  
ATOM   4198  CB  SER A 279      -9.859 -50.031  -5.940  1.00  0.00           C  
ATOM   4199  HB2 SER A 279     -10.939 -50.503  -5.733  1.00  0.00           H  
ATOM   4200  HB3 SER A 279      -9.892 -48.893  -5.558  1.00  0.00           H  
ATOM   4201  OG  SER A 279      -9.352 -50.601  -4.760  1.00  0.00           O  
ATOM   4202  HG  SER A 279      -8.245 -50.173  -4.600  1.00  0.00           H  
ATOM   4203  N   LYS A 280      -9.145 -52.287  -8.016  1.00  0.00           N  
ATOM   4204  H   LYS A 280     -10.277 -51.958  -8.094  1.00  0.00           H  
ATOM   4205  CA  LYS A 280      -8.769 -53.675  -8.331  1.00  0.00           C  
ATOM   4206  HA  LYS A 280      -8.531 -54.103  -7.242  1.00  0.00           H  
ATOM   4207  C   LYS A 280      -7.507 -53.779  -9.188  1.00  0.00           C  
ATOM   4208  O   LYS A 280      -6.695 -54.667  -8.950  1.00  0.00           O  
ATOM   4209  CB  LYS A 280      -9.923 -54.417  -9.008  1.00  0.00           C  
ATOM   4210  HB2 LYS A 280      -9.150 -55.251  -9.345  1.00  0.00           H  
ATOM   4211  HB3 LYS A 280     -10.227 -53.484  -9.679  1.00  0.00           H  
ATOM   4212  CG  LYS A 280     -10.969 -54.935  -8.014  1.00  0.00           C  
ATOM   4213  HG2 LYS A 280     -10.369 -55.411  -7.090  1.00  0.00           H  
ATOM   4214  HG3 LYS A 280     -11.582 -54.108  -7.395  1.00  0.00           H  
ATOM   4215  CD  LYS A 280     -11.976 -55.841  -8.727  1.00  0.00           C  
ATOM   4216  HD2 LYS A 280     -12.907 -55.716  -9.464  1.00  0.00           H  
ATOM   4217  HD3 LYS A 280     -11.067 -55.987  -9.480  1.00  0.00           H  
ATOM   4218  CE  LYS A 280     -12.971 -56.465  -7.744  1.00  0.00           C  
ATOM   4219  HE2 LYS A 280     -12.325 -56.517  -6.729  1.00  0.00           H  
ATOM   4220  HE3 LYS A 280     -13.629 -55.601  -7.216  1.00  0.00           H  
ATOM   4221  NZ  LYS A 280     -13.901 -57.411  -8.408  1.00  0.00           N  
ATOM   4222  HZ1 LYS A 280     -14.227 -56.784  -9.432  1.00  0.00           H  
ATOM   4223  HZ2 LYS A 280     -13.738 -57.823  -7.260  1.00  0.00           H  
ATOM   4224  HZ3 LYS A 280     -13.282 -58.090  -9.195  1.00  0.00           H  
ATOM   4225  N   LYS A 281      -7.338 -52.907 -10.140  1.00  0.00           N  
ATOM   4226  H   LYS A 281      -7.851 -51.846 -10.235  1.00  0.00           H  
ATOM   4227  CA  LYS A 281      -6.151 -52.967 -11.009  1.00  0.00           C  
ATOM   4228  HA  LYS A 281      -5.827 -53.761 -11.833  1.00  0.00           H  
ATOM   4229  C   LYS A 281      -4.837 -52.782 -10.253  1.00  0.00           C  
ATOM   4230  O   LYS A 281      -3.836 -53.357 -10.657  1.00  0.00           O  
ATOM   4231  CB  LYS A 281      -6.244 -51.952 -12.154  1.00  0.00           C  
ATOM   4232  HB2 LYS A 281      -5.164 -51.500 -12.441  1.00  0.00           H  
ATOM   4233  HB3 LYS A 281      -6.741 -50.869 -12.028  1.00  0.00           H  
ATOM   4234  CG  LYS A 281      -6.994 -52.498 -13.371  1.00  0.00           C  
ATOM   4235  HG2 LYS A 281      -6.574 -53.507 -13.860  1.00  0.00           H  
ATOM   4236  HG3 LYS A 281      -8.174 -52.630 -13.222  1.00  0.00           H  
ATOM   4237  CD  LYS A 281      -6.856 -51.549 -14.571  1.00  0.00           C  
ATOM   4238  HD2 LYS A 281      -5.700 -51.440 -14.886  1.00  0.00           H  
ATOM   4239  HD3 LYS A 281      -7.263 -50.436 -14.374  1.00  0.00           H  
ATOM   4240  CE  LYS A 281      -7.507 -52.133 -15.827  1.00  0.00           C  
ATOM   4241  HE2 LYS A 281      -7.058 -53.197 -16.153  1.00  0.00           H  
ATOM   4242  HE3 LYS A 281      -8.669 -52.394 -15.681  1.00  0.00           H  
ATOM   4243  NZ  LYS A 281      -7.353 -51.251 -17.012  1.00  0.00           N  
ATOM   4244  HZ1 LYS A 281      -6.786 -51.831 -17.897  1.00  0.00           H  
ATOM   4245  HZ2 LYS A 281      -8.355 -50.627 -16.819  1.00  0.00           H  
ATOM   4246  HZ3 LYS A 281      -6.553 -50.338 -17.051  1.00  0.00           H  
ATOM   4247  N   LYS A 282      -4.844 -52.014  -9.201  1.00  0.00           N  
ATOM   4248  H   LYS A 282      -5.608 -51.132  -8.995  1.00  0.00           H  
ATOM   4249  CA  LYS A 282      -3.615 -51.808  -8.422  1.00  0.00           C  
ATOM   4250  HA  LYS A 282      -2.688 -51.770  -9.175  1.00  0.00           H  
ATOM   4251  C   LYS A 282      -3.177 -53.045  -7.633  1.00  0.00           C  
ATOM   4252  O   LYS A 282      -2.014 -53.111  -7.259  1.00  0.00           O  
ATOM   4253  CB  LYS A 282      -3.766 -50.617  -7.469  1.00  0.00           C  
ATOM   4254  HB2 LYS A 282      -4.633 -50.789  -6.652  1.00  0.00           H  
ATOM   4255  HB3 LYS A 282      -2.804 -50.812  -6.775  1.00  0.00           H  
ATOM   4256  CG  LYS A 282      -3.410 -49.283  -8.131  1.00  0.00           C  
ATOM   4257  HG2 LYS A 282      -4.256 -49.122  -8.960  1.00  0.00           H  
ATOM   4258  HG3 LYS A 282      -2.317 -49.258  -8.626  1.00  0.00           H  
ATOM   4259  CD  LYS A 282      -3.332 -48.183  -7.074  1.00  0.00           C  
ATOM   4260  HD2 LYS A 282      -2.439 -48.548  -6.348  1.00  0.00           H  
ATOM   4261  HD3 LYS A 282      -4.383 -48.224  -6.490  1.00  0.00           H  
ATOM   4262  CE  LYS A 282      -2.822 -46.869  -7.670  1.00  0.00           C  
ATOM   4263  HE2 LYS A 282      -3.683 -46.789  -8.510  1.00  0.00           H  
ATOM   4264  HE3 LYS A 282      -1.826 -46.640  -8.310  1.00  0.00           H  
ATOM   4265  NZ  LYS A 282      -2.631 -45.826  -6.631  1.00  0.00           N  
ATOM   4266  HZ1 LYS A 282      -1.518 -45.377  -6.543  1.00  0.00           H  
ATOM   4267  HZ2 LYS A 282      -3.384 -44.919  -6.872  1.00  0.00           H  
ATOM   4268  HZ3 LYS A 282      -2.801 -45.882  -5.440  1.00  0.00           H  
ATOM   4269  N   SER A 283      -4.074 -53.940  -7.338  1.00  0.00           N  
ATOM   4270  H   SER A 283      -5.187 -53.582  -7.135  1.00  0.00           H  
ATOM   4271  CA  SER A 283      -3.770 -55.073  -6.460  1.00  0.00           C  
ATOM   4272  HA  SER A 283      -2.971 -54.846  -5.599  1.00  0.00           H  
ATOM   4273  C   SER A 283      -3.147 -56.272  -7.165  1.00  0.00           C  
ATOM   4274  O   SER A 283      -2.785 -57.226  -6.483  1.00  0.00           O  
ATOM   4275  CB  SER A 283      -5.022 -55.514  -5.698  1.00  0.00           C  
ATOM   4276  HB2 SER A 283      -4.915 -56.337  -4.828  1.00  0.00           H  
ATOM   4277  HB3 SER A 283      -5.406 -54.642  -4.963  1.00  0.00           H  
ATOM   4278  OG  SER A 283      -5.968 -56.107  -6.556  1.00  0.00           O  
ATOM   4279  HG  SER A 283      -6.999 -56.100  -5.932  1.00  0.00           H  
ATOM   4280  N   LEU A 284      -3.073 -56.272  -8.470  1.00  0.00           N  
ATOM   4281  H   LEU A 284      -2.899 -55.119  -8.752  1.00  0.00           H  
ATOM   4282  CA  LEU A 284      -2.420 -57.368  -9.178  1.00  0.00           C  
ATOM   4283  HA  LEU A 284      -1.781 -56.761  -8.218  1.00  0.00           H  
ATOM   4284  C   LEU A 284      -0.904 -57.233  -8.996  1.00  0.00           C  
ATOM   4285  O   LEU A 284      -0.305 -56.343  -9.603  1.00  0.00           O  
ATOM   4286  CB  LEU A 284      -2.843 -57.375 -10.655  1.00  0.00           C  
ATOM   4287  HB2 LEU A 284      -2.050 -57.107 -11.554  1.00  0.00           H  
ATOM   4288  HB3 LEU A 284      -3.425 -56.444 -11.186  1.00  0.00           H  
ATOM   4289  CG  LEU A 284      -4.109 -58.213 -10.893  1.00  0.00           C  
ATOM   4290  HG  LEU A 284      -5.110 -58.434 -10.321  1.00  0.00           H  
ATOM   4291  CD1 LEU A 284      -4.803 -57.787 -12.177  1.00  0.00           C  
ATOM   4292 HD11 LEU A 284      -4.365 -58.451 -13.100  1.00  0.00           H  
ATOM   4293 HD12 LEU A 284      -4.656 -56.874 -12.973  1.00  0.00           H  
ATOM   4294 HD13 LEU A 284      -5.908 -58.068 -12.588  1.00  0.00           H  
ATOM   4295  CD2 LEU A 284      -3.769 -59.703 -11.007  1.00  0.00           C  
ATOM   4296 HD21 LEU A 284      -3.567 -60.876 -10.803  1.00  0.00           H  
ATOM   4297 HD22 LEU A 284      -4.825 -59.965 -11.529  1.00  0.00           H  
ATOM   4298 HD23 LEU A 284      -3.261 -59.862 -12.100  1.00  0.00           H  
ATOM   4299  N   PRO A 285      -1.747 -58.170  -8.407  1.00  0.00           N  
ATOM   4300  CD  PRO A 285      -2.505 -57.427  -9.352  1.00  0.00           C  
ATOM   4301  HD2 PRO A 285      -3.760 -57.523  -9.332  1.00  0.00           H  
ATOM   4302  HD3 PRO A 285      -2.089 -56.311  -9.869  1.00  0.00           H  
ATOM   4303  CG  PRO A 285      -2.288 -58.552 -10.395  1.00  0.00           C  
ATOM   4304  HG2 PRO A 285      -1.911 -58.942 -11.489  1.00  0.00           H  
ATOM   4305  HG3 PRO A 285      -1.077 -58.659 -10.226  1.00  0.00           H  
ATOM   4306  CB  PRO A 285      -2.693 -59.684  -9.437  1.00  0.00           C  
ATOM   4307  HB2 PRO A 285      -1.730 -60.350  -9.774  1.00  0.00           H  
ATOM   4308  HB3 PRO A 285      -2.801 -60.611  -8.667  1.00  0.00           H  
ATOM   4309  CA  PRO A 285      -3.158 -58.713  -8.351  1.00  0.00           C  
ATOM   4310  HA  PRO A 285      -3.967 -58.146  -7.639  1.00  0.00           H  
ATOM   4311  C   PRO A 285      -4.010 -59.655  -7.463  1.00  0.00           C  
ATOM   4312  O   PRO A 285      -3.676 -59.847  -6.271  1.00  0.00           O  
ATOM   4313  N   SER A 286      -5.122 -60.248  -8.051  1.00  0.00           N  
ATOM   4314  H   SER A 286      -5.550 -60.894  -7.140  1.00  0.00           H  
ATOM   4315  CA  SER A 286      -5.823 -60.332  -9.383  1.00  0.00           C  
ATOM   4316  HA  SER A 286      -6.871 -60.672  -8.875  1.00  0.00           H  
ATOM   4317  CB  SER A 286      -5.429 -61.698  -9.980  1.00  0.00           C  
ATOM   4318  HB2 SER A 286      -5.106 -62.473 -10.864  1.00  0.00           H  
ATOM   4319  HB3 SER A 286      -4.757 -62.327  -9.192  1.00  0.00           H  
ATOM   4320  OG  SER A 286      -6.553 -62.521  -9.768  1.00  0.00           O  
ATOM   4321  HG  SER A 286      -6.947 -62.403  -8.645  1.00  0.00           H  
ATOM   4322  C   SER A 286      -6.703 -59.476 -10.358  1.00  0.00           C  
ATOM   4323  O   SER A 286      -6.606 -60.555 -10.949  1.00  0.00           O  
ATOM   4324  N   SER A 287      -6.643 -58.428  -9.526  1.00  0.00           N  
ATOM   4325  H   SER A 287      -6.426 -58.350  -8.346  1.00  0.00           H  
ATOM   4326  CA  SER A 287      -7.350 -57.169  -9.777  1.00  0.00           C  
ATOM   4327  HA  SER A 287      -7.792 -56.777  -8.740  1.00  0.00           H  
ATOM   4328  CB  SER A 287      -6.447 -56.346 -10.697  1.00  0.00           C  
ATOM   4329  HB2 SER A 287      -7.519 -56.235 -11.225  1.00  0.00           H  
ATOM   4330  HB3 SER A 287      -6.073 -55.951 -11.768  1.00  0.00           H  
ATOM   4331  OG  SER A 287      -5.203 -56.035 -10.126  1.00  0.00           O  
ATOM   4332  HG  SER A 287      -5.190 -54.878  -9.951  1.00  0.00           H  
ATOM   4333  C   SER A 287      -8.766 -57.541 -10.152  1.00  0.00           C  
ATOM   4334  O   SER A 287      -8.257 -58.649 -10.354  1.00  0.00           O  
ATOM   4335  N   LEU A 288      -9.775 -58.296 -10.542  1.00  0.00           N  
ATOM   4336  H   LEU A 288      -9.818 -58.454 -11.736  1.00  0.00           H  
ATOM   4337  CA  LEU A 288     -11.128 -57.842 -10.552  1.00  0.00           C  
ATOM   4338  HA  LEU A 288     -10.889 -57.525  -9.429  1.00  0.00           H  
ATOM   4339  CB  LEU A 288     -12.047 -57.243 -11.657  1.00  0.00           C  
ATOM   4340  HB2 LEU A 288     -12.720 -57.309 -12.656  1.00  0.00           H  
ATOM   4341  HB3 LEU A 288     -12.445 -58.379 -11.573  1.00  0.00           H  
ATOM   4342  CG  LEU A 288     -11.836 -55.779 -12.137  1.00  0.00           C  
ATOM   4343  HG  LEU A 288     -12.346 -55.630 -13.214  1.00  0.00           H  
ATOM   4344  CD1 LEU A 288     -11.904 -54.923 -10.864  1.00  0.00           C  
ATOM   4345 HD11 LEU A 288     -11.128 -54.040 -11.117  1.00  0.00           H  
ATOM   4346 HD12 LEU A 288     -12.536 -54.185 -10.120  1.00  0.00           H  
ATOM   4347 HD13 LEU A 288     -12.739 -54.426 -11.612  1.00  0.00           H  
ATOM   4348  CD2 LEU A 288     -10.379 -55.528 -12.504  1.00  0.00           C  
ATOM   4349 HD21 LEU A 288     -10.354 -54.702 -13.385  1.00  0.00           H  
ATOM   4350 HD22 LEU A 288     -10.090 -56.424 -13.261  1.00  0.00           H  
ATOM   4351 HD23 LEU A 288      -9.324 -55.354 -11.972  1.00  0.00           H  
ATOM   4352  C   LEU A 288     -11.120 -59.142  -9.708  1.00  0.00           C  
ATOM   4353  O   LEU A 288     -10.358 -60.010 -10.144  1.00  0.00           O  
ATOM   4354  N   PRO A 289     -11.872 -59.302  -8.617  1.00  0.00           N  
ATOM   4355  CD  PRO A 289     -12.542 -59.788  -7.436  1.00  0.00           C  
ATOM   4356  HD2 PRO A 289     -13.720 -59.653  -7.295  1.00  0.00           H  
ATOM   4357  HD3 PRO A 289     -12.770 -60.440  -6.422  1.00  0.00           H  
ATOM   4358  CG  PRO A 289     -11.492 -59.392  -6.393  1.00  0.00           C  
ATOM   4359  HG2 PRO A 289     -11.745 -58.372  -5.813  1.00  0.00           H  
ATOM   4360  HG3 PRO A 289     -11.075 -59.741  -5.310  1.00  0.00           H  
ATOM   4361  CB  PRO A 289     -10.486 -60.361  -7.023  1.00  0.00           C  
ATOM   4362  HB2 PRO A 289      -9.992 -61.343  -6.539  1.00  0.00           H  
ATOM   4363  HB3 PRO A 289      -9.454 -59.769  -7.164  1.00  0.00           H  
ATOM   4364  CA  PRO A 289     -11.459 -60.645  -8.173  1.00  0.00           C  
ATOM   4365  HA  PRO A 289     -12.213 -61.395  -7.598  1.00  0.00           H  
ATOM   4366  C   PRO A 289     -11.745 -62.066  -8.700  1.00  0.00           C  
ATOM   4367  O   PRO A 289     -11.254 -63.021  -8.109  1.00  0.00           O  
ATOM   4368  N   GLU A 290     -12.525 -62.278  -9.768  1.00  0.00           N  
ATOM   4369  H   GLU A 290     -11.988 -61.927 -10.780  1.00  0.00           H  
ATOM   4370  CA  GLU A 290     -12.902 -63.574 -10.315  1.00  0.00           C  
ATOM   4371  HA  GLU A 290     -13.286 -64.298  -9.440  1.00  0.00           H  
ATOM   4372  CB  GLU A 290     -12.462 -64.653 -11.277  1.00  0.00           C  
ATOM   4373  HB2 GLU A 290     -12.144 -64.178 -12.334  1.00  0.00           H  
ATOM   4374  HB3 GLU A 290     -13.114 -65.584 -11.657  1.00  0.00           H  
ATOM   4375  CG  GLU A 290     -11.294 -65.186 -10.458  1.00  0.00           C  
ATOM   4376  HG2 GLU A 290     -10.316 -64.596 -10.824  1.00  0.00           H  
ATOM   4377  HG3 GLU A 290     -11.215 -65.473  -9.296  1.00  0.00           H  
ATOM   4378  CD  GLU A 290     -10.758 -66.551 -10.863  1.00  0.00           C  
ATOM   4379  OE1 GLU A 290      -9.539 -66.707 -10.662  1.00  0.00           O  
ATOM   4380  OE2 GLU A 290     -11.519 -67.419 -11.354  1.00  0.00           O  
ATOM   4381  C   GLU A 290     -14.212 -63.135 -10.980  1.00  0.00           C  
ATOM   4382  O   GLU A 290     -14.929 -63.833 -11.717  1.00  0.00           O  
ATOM   4383  N   GLU A 291     -14.419 -61.859 -10.601  1.00  0.00           N  
ATOM   4384  H   GLU A 291     -14.159 -61.975  -9.440  1.00  0.00           H  
ATOM   4385  CA  GLU A 291     -15.333 -60.726 -10.703  1.00  0.00           C  
ATOM   4386  HA  GLU A 291     -14.786 -60.169 -11.609  1.00  0.00           H  
ATOM   4387  CB  GLU A 291     -15.404 -60.464  -9.183  1.00  0.00           C  
ATOM   4388  HB2 GLU A 291     -14.339 -59.956  -9.388  1.00  0.00           H  
ATOM   4389  HB3 GLU A 291     -15.585 -61.320  -8.390  1.00  0.00           H  
ATOM   4390  CG  GLU A 291     -16.232 -59.269  -8.693  1.00  0.00           C  
ATOM   4391  HG2 GLU A 291     -16.390 -58.462  -9.565  1.00  0.00           H  
ATOM   4392  HG3 GLU A 291     -16.984 -58.993  -7.813  1.00  0.00           H  
ATOM   4393  CD  GLU A 291     -15.427 -58.356  -7.758  1.00  0.00           C  
ATOM   4394  OE1 GLU A 291     -14.783 -57.455  -8.338  1.00  0.00           O  
ATOM   4395  OE2 GLU A 291     -15.426 -58.513  -6.512  1.00  0.00           O  
ATOM   4396  C   GLU A 291     -16.750 -61.335 -10.709  1.00  0.00           C  
ATOM   4397  O   GLU A 291     -16.812 -62.527 -10.984  1.00  0.00           O  
ATOM   4398  N   ASN A 292     -17.886 -60.650 -10.446  1.00  0.00           N  
ATOM   4399  H   ASN A 292     -17.465 -60.520  -9.337  1.00  0.00           H  
ATOM   4400  CA  ASN A 292     -19.332 -60.992 -10.427  1.00  0.00           C  
ATOM   4401  HA  ASN A 292     -19.144 -60.454  -9.421  1.00  0.00           H  
ATOM   4402  CB  ASN A 292     -20.050 -60.408 -11.664  1.00  0.00           C  
ATOM   4403  HB2 ASN A 292     -21.232 -60.126 -12.035  1.00  0.00           H  
ATOM   4404  HB3 ASN A 292     -20.731 -61.460 -11.916  1.00  0.00           H  
ATOM   4405  CG  ASN A 292     -19.100 -59.608 -12.613  1.00  0.00           C  
ATOM   4406  OD1 ASN A 292     -19.557 -58.629 -13.201  1.00  0.00           O  
ATOM   4407  ND2 ASN A 292     -17.792 -59.853 -12.872  1.00  0.00           N  
ATOM   4408 HD21 ASN A 292     -16.792 -59.342 -13.329  1.00  0.00           H  
ATOM   4409 HD22 ASN A 292     -17.430 -60.808 -13.529  1.00  0.00           H  
ATOM   4410  C   ASN A 292     -20.155 -61.755  -9.363  1.00  0.00           C  
ATOM   4411  O   ASN A 292     -21.352 -61.998  -9.556  1.00  0.00           O  
ATOM   4412  N   LYS A 293     -19.416 -62.073  -8.284  1.00  0.00           N  
ATOM   4413  H   LYS A 293     -18.318 -62.172  -8.732  1.00  0.00           H  
ATOM   4414  CA  LYS A 293     -19.487 -62.683  -6.937  1.00  0.00           C  
ATOM   4415  HA  LYS A 293     -20.298 -63.174  -7.742  1.00  0.00           H  
ATOM   4416  CB  LYS A 293     -18.182 -62.480  -6.096  1.00  0.00           C  
ATOM   4417  HB2 LYS A 293     -17.394 -61.570  -6.178  1.00  0.00           H  
ATOM   4418  HB3 LYS A 293     -17.926 -63.242  -5.158  1.00  0.00           H  
ATOM   4419  CG  LYS A 293     -16.793 -63.095  -6.390  1.00  0.00           C  
ATOM   4420  HG2 LYS A 293     -16.673 -64.216  -5.882  1.00  0.00           H  
ATOM   4421  HG3 LYS A 293     -15.970 -62.301  -6.862  1.00  0.00           H  
ATOM   4422  CD  LYS A 293     -15.674 -62.763  -5.374  1.00  0.00           C  
ATOM   4423  HD2 LYS A 293     -15.038 -63.745  -5.719  1.00  0.00           H  
ATOM   4424  HD3 LYS A 293     -14.536 -62.405  -5.081  1.00  0.00           H  
ATOM   4425  CE  LYS A 293     -16.014 -62.116  -4.021  1.00  0.00           C  
ATOM   4426  HE2 LYS A 293     -15.132 -62.260  -3.200  1.00  0.00           H  
ATOM   4427  HE3 LYS A 293     -16.761 -62.518  -3.174  1.00  0.00           H  
ATOM   4428  NZ  LYS A 293     -16.560 -60.758  -4.148  1.00  0.00           N  
ATOM   4429  HZ1 LYS A 293     -16.503 -59.754  -4.817  1.00  0.00           H  
ATOM   4430  HZ2 LYS A 293     -16.606 -60.441  -2.969  1.00  0.00           H  
ATOM   4431  HZ3 LYS A 293     -15.389 -60.409  -3.988  1.00  0.00           H  
ATOM   4432  C   LYS A 293     -20.461 -61.767  -6.110  1.00  0.00           C  
ATOM   4433  O   LYS A 293     -20.561 -61.345  -7.259  1.00  0.00           O  
ATOM   4434  N   LEU A 294     -21.383 -60.765  -5.777  1.00  0.00           N  
ATOM   4435  H   LEU A 294     -22.026 -61.579  -6.412  1.00  0.00           H  
ATOM   4436  CA  LEU A 294     -21.850 -60.450  -4.397  1.00  0.00           C  
ATOM   4437  HA  LEU A 294     -22.629 -60.788  -3.537  1.00  0.00           H  
ATOM   4438  CB  LEU A 294     -21.478 -58.923  -4.099  1.00  0.00           C  
ATOM   4439  HB2 LEU A 294     -21.251 -58.200  -3.122  1.00  0.00           H  
ATOM   4440  HB3 LEU A 294     -22.427 -59.283  -3.402  1.00  0.00           H  
ATOM   4441  CG  LEU A 294     -22.477 -57.703  -3.817  1.00  0.00           C  
ATOM   4442  HG  LEU A 294     -22.897 -57.854  -2.676  1.00  0.00           H  
ATOM   4443  CD1 LEU A 294     -23.742 -57.403  -4.646  1.00  0.00           C  
ATOM   4444 HD11 LEU A 294     -24.204 -56.440  -5.246  1.00  0.00           H  
ATOM   4445 HD12 LEU A 294     -24.134 -56.590  -3.796  1.00  0.00           H  
ATOM   4446 HD13 LEU A 294     -24.314 -58.070  -3.767  1.00  0.00           H  
ATOM   4447  CD2 LEU A 294     -21.989 -56.321  -3.310  1.00  0.00           C  
ATOM   4448 HD21 LEU A 294     -22.732 -56.111  -2.343  1.00  0.00           H  
ATOM   4449 HD22 LEU A 294     -21.156 -56.565  -2.443  1.00  0.00           H  
ATOM   4450 HD23 LEU A 294     -21.652 -55.164  -3.053  1.00  0.00           H  
ATOM   4451  C   LEU A 294     -20.358 -60.398  -4.072  1.00  0.00           C  
ATOM   4452  O   LEU A 294     -20.612 -60.311  -2.839  1.00  0.00           O  
ATOM   4453  N   PHE A 295     -20.464 -60.507  -5.443  1.00  0.00           N  
ATOM   4454  H   PHE A 295     -21.424 -59.632  -5.453  1.00  0.00           H  
ATOM   4455  CA  PHE A 295     -19.460 -60.527  -6.551  1.00  0.00           C  
ATOM   4456  HA  PHE A 295     -18.358 -60.375  -7.014  1.00  0.00           H  
ATOM   4457  CB  PHE A 295     -19.330 -62.139  -6.598  1.00  0.00           C  
ATOM   4458  HB2 PHE A 295     -19.352 -62.744  -5.476  1.00  0.00           H  
ATOM   4459  HB3 PHE A 295     -20.317 -63.068  -6.231  1.00  0.00           H  
ATOM   4460  CG  PHE A 295     -18.488 -63.255  -7.330  1.00  0.00           C  
ATOM   4461  CD1 PHE A 295     -17.089 -63.287  -7.051  1.00  0.00           C  
ATOM   4462  HD1 PHE A 295     -17.070 -63.108  -8.259  1.00  0.00           H  
ATOM   4463  CE1 PHE A 295     -16.216 -64.236  -7.623  1.00  0.00           C  
ATOM   4464  HE1 PHE A 295     -15.123 -64.735  -7.605  1.00  0.00           H  
ATOM   4465  CZ  PHE A 295     -16.743 -65.197  -8.503  1.00  0.00           C  
ATOM   4466  HZ  PHE A 295     -16.243 -66.151  -9.018  1.00  0.00           H  
ATOM   4467  CE2 PHE A 295     -18.117 -65.222  -8.828  1.00  0.00           C  
ATOM   4468  HE2 PHE A 295     -18.269 -66.027  -9.699  1.00  0.00           H  
ATOM   4469  CD2 PHE A 295     -18.975 -64.258  -8.242  1.00  0.00           C  
ATOM   4470  HD2 PHE A 295     -19.796 -64.796  -8.933  1.00  0.00           H  
ATOM   4471  C   PHE A 295     -20.274 -59.639  -7.617  1.00  0.00           C  
ATOM   4472  O   PHE A 295     -19.241 -59.756  -8.269  1.00  0.00           O  
ATOM   4473  N   ASP A 296     -21.351 -59.598  -6.778  1.00  0.00           N  
ATOM   4474  H   ASP A 296     -21.551 -58.965  -7.802  1.00  0.00           H  
ATOM   4475  CA  ASP A 296     -22.742 -59.132  -6.469  1.00  0.00           C  
ATOM   4476  HA  ASP A 296     -22.782 -60.308  -6.551  1.00  0.00           H  
ATOM   4477  CB  ASP A 296     -22.896 -57.834  -5.548  1.00  0.00           C  
ATOM   4478  HB2 ASP A 296     -23.667 -57.368  -6.398  1.00  0.00           H  
ATOM   4479  HB3 ASP A 296     -22.174 -57.292  -6.379  1.00  0.00           H  
ATOM   4480  CG  ASP A 296     -22.083 -56.821  -4.630  1.00  0.00           C  
ATOM   4481  OD1 ASP A 296     -20.834 -56.827  -4.404  1.00  0.00           O  
ATOM   4482  OD2 ASP A 296     -22.776 -55.909  -4.070  1.00  0.00           O  
ATOM   4483  C   ASP A 296     -24.090 -59.472  -7.251  1.00  0.00           C  
ATOM   4484  O   ASP A 296     -24.365 -59.545  -6.047  1.00  0.00           O  
ATOM   4485  N   SER A 297     -25.448 -59.815  -7.252  1.00  0.00           N  
ATOM   4486  H   SER A 297     -25.952 -60.666  -6.590  1.00  0.00           H  
ATOM   4487  CA  SER A 297     -26.702 -60.099  -8.026  1.00  0.00           C  
ATOM   4488  HA  SER A 297     -26.585 -59.671  -9.146  1.00  0.00           H  
ATOM   4489  CB  SER A 297     -26.492 -61.618  -8.177  1.00  0.00           C  
ATOM   4490  HB2 SER A 297     -25.253 -61.591  -8.242  1.00  0.00           H  
ATOM   4491  HB3 SER A 297     -26.107 -62.428  -9.037  1.00  0.00           H  
ATOM   4492  OG  SER A 297     -27.468 -62.122  -9.085  1.00  0.00           O  
ATOM   4493  HG  SER A 297     -28.560 -62.131  -8.596  1.00  0.00           H  
ATOM   4494  C   SER A 297     -28.043 -60.242  -7.177  1.00  0.00           C  
ATOM   4495  O   SER A 297     -28.316 -60.293  -8.377  1.00  0.00           O  
ATOM   4496  N   SER A 298     -27.567 -60.167  -5.869  1.00  0.00           N  
ATOM   4497  H   SER A 298     -26.807 -59.449  -5.382  1.00  0.00           H  
ATOM   4498  CA  SER A 298     -28.281 -60.200  -4.519  1.00  0.00           C  
ATOM   4499  HA  SER A 298     -29.282 -60.474  -5.127  1.00  0.00           H  
ATOM   4500  CB  SER A 298     -28.322 -58.870  -3.743  1.00  0.00           C  
ATOM   4501  HB2 SER A 298     -29.287 -58.509  -4.380  1.00  0.00           H  
ATOM   4502  HB3 SER A 298     -28.954 -58.714  -2.722  1.00  0.00           H  
ATOM   4503  OG  SER A 298     -27.189 -58.653  -2.909  1.00  0.00           O  
ATOM   4504  HG  SER A 298     -27.278 -59.478  -2.009  1.00  0.00           H  
ATOM   4505  C   SER A 298     -28.451 -61.293  -3.432  1.00  0.00           C  
ATOM   4506  O   SER A 298     -29.467 -60.618  -3.184  1.00  0.00           O  
ATOM   4507  N   THR A 299     -29.014 -61.969  -2.390  1.00  0.00           N  
ATOM   4508  H   THR A 299     -29.864 -61.505  -1.684  1.00  0.00           H  
ATOM   4509  CA  THR A 299     -28.699 -63.169  -1.581  1.00  0.00           C  
ATOM   4510  HA  THR A 299     -29.758 -63.574  -1.180  1.00  0.00           H  
ATOM   4511  CB  THR A 299     -28.024 -63.037  -0.177  1.00  0.00           C  
ATOM   4512  HB  THR A 299     -28.873 -62.476   0.457  1.00  0.00           H  
ATOM   4513  CG2 THR A 299     -26.712 -62.253  -0.086  1.00  0.00           C  
ATOM   4514 HG21 THR A 299     -25.816 -62.809   0.495  1.00  0.00           H  
ATOM   4515 HG22 THR A 299     -26.890 -61.479   0.831  1.00  0.00           H  
ATOM   4516 HG23 THR A 299     -26.224 -61.353  -0.707  1.00  0.00           H  
ATOM   4517  OG1 THR A 299     -27.870 -64.228   0.589  1.00  0.00           O  
ATOM   4518  HG1 THR A 299     -27.963 -63.921   1.742  1.00  0.00           H  
ATOM   4519  C   THR A 299     -28.679 -64.505  -2.348  1.00  0.00           C  
ATOM   4520  O   THR A 299     -28.432 -65.585  -1.769  1.00  0.00           O  
ATOM   4521  N   LYS A 300     -28.945 -64.431  -3.684  1.00  0.00           N  
ATOM   4522  H   LYS A 300     -29.924 -63.803  -3.994  1.00  0.00           H  
ATOM   4523  CA  LYS A 300     -28.934 -65.642  -4.508  1.00  0.00           C  
ATOM   4524  HA  LYS A 300     -28.601 -66.110  -5.545  1.00  0.00           H  
ATOM   4525  CB  LYS A 300     -30.431 -65.874  -4.267  1.00  0.00           C  
ATOM   4526  HB2 LYS A 300     -31.252 -65.266  -4.904  1.00  0.00           H  
ATOM   4527  HB3 LYS A 300     -30.797 -65.875  -3.126  1.00  0.00           H  
ATOM   4528  CG  LYS A 300     -30.953 -67.197  -4.832  1.00  0.00           C  
ATOM   4529  HG2 LYS A 300     -32.146 -67.023  -4.740  1.00  0.00           H  
ATOM   4530  HG3 LYS A 300     -30.958 -68.305  -4.363  1.00  0.00           H  
ATOM   4531  CD  LYS A 300     -30.118 -67.546  -6.062  1.00  0.00           C  
ATOM   4532  HD2 LYS A 300     -28.956 -67.750  -6.269  1.00  0.00           H  
ATOM   4533  HD3 LYS A 300     -30.680 -66.961  -6.961  1.00  0.00           H  
ATOM   4534  CE  LYS A 300     -30.535 -68.896  -6.636  1.00  0.00           C  
ATOM   4535  HE2 LYS A 300     -30.215 -69.764  -5.863  1.00  0.00           H  
ATOM   4536  HE3 LYS A 300     -31.652 -69.196  -6.959  1.00  0.00           H  
ATOM   4537  NZ  LYS A 300     -29.663 -69.228  -7.776  1.00  0.00           N  
ATOM   4538  HZ1 LYS A 300     -30.354 -69.474  -8.737  1.00  0.00           H  
ATOM   4539  HZ2 LYS A 300     -29.155 -70.316  -7.657  1.00  0.00           H  
ATOM   4540  HZ3 LYS A 300     -28.760 -68.710  -8.380  1.00  0.00           H  
ATOM   4541  C   LYS A 300     -27.542 -65.836  -3.887  1.00  0.00           C  
ATOM   4542  O   LYS A 300     -28.133 -64.835  -3.491  1.00  0.00           O  
ATOM   4543  N   GLN A 301     -26.638 -65.309  -3.007  1.00  0.00           N  
ATOM   4544  H   GLN A 301     -27.027 -66.165  -2.267  1.00  0.00           H  
ATOM   4545  CA  GLN A 301     -25.321 -65.437  -2.364  1.00  0.00           C  
ATOM   4546  HA  GLN A 301     -25.114 -64.478  -1.646  1.00  0.00           H  
ATOM   4547  CB  GLN A 301     -25.407 -65.989  -0.929  1.00  0.00           C  
ATOM   4548  HB2 GLN A 301     -24.481 -65.891  -0.174  1.00  0.00           H  
ATOM   4549  HB3 GLN A 301     -26.205 -65.676  -0.070  1.00  0.00           H  
ATOM   4550  CG  GLN A 301     -26.271 -67.270  -0.925  1.00  0.00           C  
ATOM   4551  HG2 GLN A 301     -25.978 -68.213  -1.620  1.00  0.00           H  
ATOM   4552  HG3 GLN A 301     -27.452 -67.513  -0.922  1.00  0.00           H  
ATOM   4553  CD  GLN A 301     -26.187 -68.088   0.374  1.00  0.00           C  
ATOM   4554  OE1 GLN A 301     -25.409 -67.806   1.288  1.00  0.00           O  
ATOM   4555  NE2 GLN A 301     -26.986 -69.154   0.520  1.00  0.00           N  
ATOM   4556 HE21 GLN A 301     -28.023 -69.004   1.092  1.00  0.00           H  
ATOM   4557 HE22 GLN A 301     -26.681 -70.305   0.491  1.00  0.00           H  
ATOM   4558  C   GLN A 301     -23.903 -65.240  -2.993  1.00  0.00           C  
ATOM   4559  O   GLN A 301     -23.556 -65.514  -1.850  1.00  0.00           O  
ATOM   4560  N   SER A 302     -24.597 -64.976  -4.092  1.00  0.00           N  
ATOM   4561  H   SER A 302     -25.390 -65.829  -4.381  1.00  0.00           H  
ATOM   4562  CA  SER A 302     -24.424 -64.649  -5.529  1.00  0.00           C  
ATOM   4563  HA  SER A 302     -23.447 -64.566  -6.230  1.00  0.00           H  
ATOM   4564  CB  SER A 302     -24.455 -63.294  -6.249  1.00  0.00           C  
ATOM   4565  HB2 SER A 302     -24.444 -63.576  -7.433  1.00  0.00           H  
ATOM   4566  HB3 SER A 302     -24.636 -62.179  -6.612  1.00  0.00           H  
ATOM   4567  OG  SER A 302     -23.381 -62.521  -5.760  1.00  0.00           O  
ATOM   4568  HG  SER A 302     -22.402 -63.235  -5.596  1.00  0.00           H  
ATOM   4569  C   SER A 302     -24.093 -65.899  -6.325  1.00  0.00           C  
ATOM   4570  O   SER A 302     -23.962 -65.987  -7.555  1.00  0.00           O  
ATOM   4571  N   ILE A 303     -23.988 -66.878  -5.420  1.00  0.00           N  
ATOM   4572  H   ILE A 303     -24.650 -67.519  -4.610  1.00  0.00           H  
ATOM   4573  CA  ILE A 303     -23.774 -68.315  -5.542  1.00  0.00           C  
ATOM   4574  HA  ILE A 303     -24.451 -68.952  -6.293  1.00  0.00           H  
ATOM   4575  CB  ILE A 303     -22.325 -67.812  -5.461  1.00  0.00           C  
ATOM   4576  HB  ILE A 303     -21.971 -67.069  -4.634  1.00  0.00           H  
ATOM   4577  CG2 ILE A 303     -21.149 -68.778  -5.608  1.00  0.00           C  
ATOM   4578 HG21 ILE A 303     -21.227 -69.952  -5.328  1.00  0.00           H  
ATOM   4579 HG22 ILE A 303     -19.943 -68.768  -5.684  1.00  0.00           H  
ATOM   4580 HG23 ILE A 303     -21.242 -69.113  -6.777  1.00  0.00           H  
ATOM   4581  CG1 ILE A 303     -21.976 -66.498  -6.157  1.00  0.00           C  
ATOM   4582 HG12 ILE A 303     -21.975 -66.884  -7.298  1.00  0.00           H  
ATOM   4583 HG13 ILE A 303     -22.229 -65.446  -5.728  1.00  0.00           H  
ATOM   4584  CD1 ILE A 303     -20.563 -66.018  -5.833  1.00  0.00           C  
ATOM   4585 HD11 ILE A 303     -20.044 -65.565  -4.848  1.00  0.00           H  
ATOM   4586 HD12 ILE A 303     -20.208 -65.180  -6.606  1.00  0.00           H  
ATOM   4587 HD13 ILE A 303     -19.725 -66.697  -6.382  1.00  0.00           H  
ATOM   4588  C   ILE A 303     -23.322 -69.237  -4.354  1.00  0.00           C  
ATOM   4589  O   ILE A 303     -23.369 -70.483  -4.453  1.00  0.00           O  
ATOM   4590  N   PRO A 304     -22.870 -68.647  -3.190  1.00  0.00           N  
ATOM   4591  CD  PRO A 304     -22.693 -67.259  -2.963  1.00  0.00           C  
ATOM   4592  HD2 PRO A 304     -23.702 -67.357  -2.322  1.00  0.00           H  
ATOM   4593  HD3 PRO A 304     -22.285 -66.138  -3.011  1.00  0.00           H  
ATOM   4594  CG  PRO A 304     -21.206 -67.550  -3.223  1.00  0.00           C  
ATOM   4595  HG2 PRO A 304     -20.171 -67.755  -3.795  1.00  0.00           H  
ATOM   4596  HG3 PRO A 304     -20.722 -66.627  -2.632  1.00  0.00           H  
ATOM   4597  CB  PRO A 304     -20.993 -68.957  -2.603  1.00  0.00           C  
ATOM   4598  HB2 PRO A 304     -21.242 -70.145  -2.710  1.00  0.00           H  
ATOM   4599  HB3 PRO A 304     -19.858 -69.339  -2.685  1.00  0.00           H  
ATOM   4600  CA  PRO A 304     -22.331 -69.085  -1.891  1.00  0.00           C  
ATOM   4601  HA  PRO A 304     -23.018 -69.924  -1.384  1.00  0.00           H  
ATOM   4602  C   PRO A 304     -21.694 -68.000  -0.994  1.00  0.00           C  
ATOM   4603  O   PRO A 304     -21.970 -66.811  -0.996  1.00  0.00           O  
ATOM   4604  N   THR A 305     -20.766 -68.583  -0.212  1.00  0.00           N  
ATOM   4605  H   THR A 305     -20.835 -69.764  -0.024  1.00  0.00           H  
ATOM   4606  CA  THR A 305     -19.739 -68.248   0.756  1.00  0.00           C  
ATOM   4607  HA  THR A 305     -18.741 -68.644   1.278  1.00  0.00           H  
ATOM   4608  CB  THR A 305     -20.741 -68.229   1.914  1.00  0.00           C  
ATOM   4609  HB  THR A 305     -21.145 -69.301   2.255  1.00  0.00           H  
ATOM   4610  CG2 THR A 305     -22.032 -67.463   1.590  1.00  0.00           C  
ATOM   4611 HG21 THR A 305     -23.034 -68.085   1.379  1.00  0.00           H  
ATOM   4612 HG22 THR A 305     -21.750 -66.313   1.357  1.00  0.00           H  
ATOM   4613 HG23 THR A 305     -22.392 -67.143   2.701  1.00  0.00           H  
ATOM   4614  OG1 THR A 305     -20.135 -67.679   3.064  1.00  0.00           O  
ATOM   4615  HG1 THR A 305     -19.597 -68.591   3.636  1.00  0.00           H  
ATOM   4616  C   THR A 305     -18.939 -67.459  -0.319  1.00  0.00           C  
ATOM   4617  O   THR A 305     -20.031 -67.664  -0.831  1.00  0.00           O  
ATOM   4618  N   THR A 306     -18.800 -66.858  -1.539  1.00  0.00           N  
ATOM   4619  H   THR A 306     -19.129 -65.810  -1.044  1.00  0.00           H  
ATOM   4620  CA  THR A 306     -17.704 -66.183  -2.249  1.00  0.00           C  
ATOM   4621  HA  THR A 306     -18.042 -66.159  -3.400  1.00  0.00           H  
ATOM   4622  CB  THR A 306     -17.293 -64.703  -2.299  1.00  0.00           C  
ATOM   4623  HB  THR A 306     -18.277 -64.063  -2.086  1.00  0.00           H  
ATOM   4624  CG2 THR A 306     -16.420 -64.279  -1.107  1.00  0.00           C  
ATOM   4625 HG21 THR A 306     -15.676 -65.067  -0.586  1.00  0.00           H  
ATOM   4626 HG22 THR A 306     -17.128 -64.191  -0.132  1.00  0.00           H  
ATOM   4627 HG23 THR A 306     -15.816 -63.269  -0.848  1.00  0.00           H  
ATOM   4628  OG1 THR A 306     -16.435 -64.648  -3.416  1.00  0.00           O  
ATOM   4629  HG1 THR A 306     -15.338 -64.951  -3.050  1.00  0.00           H  
ATOM   4630  C   THR A 306     -16.694 -67.276  -2.653  1.00  0.00           C  
ATOM   4631  O   THR A 306     -15.654 -66.963  -3.219  1.00  0.00           O  
ATOM   4632  N   THR A 307     -16.968 -68.568  -2.370  1.00  0.00           N  
ATOM   4633  H   THR A 307     -17.705 -69.129  -1.626  1.00  0.00           H  
ATOM   4634  CA  THR A 307     -16.093 -69.688  -2.692  1.00  0.00           C  
ATOM   4635  HA  THR A 307     -15.113 -69.699  -3.373  1.00  0.00           H  
ATOM   4636  CB  THR A 307     -16.751 -70.686  -3.686  1.00  0.00           C  
ATOM   4637  HB  THR A 307     -16.141 -71.676  -3.973  1.00  0.00           H  
ATOM   4638  CG2 THR A 307     -17.169 -69.921  -4.962  1.00  0.00           C  
ATOM   4639 HG21 THR A 307     -16.286 -69.239  -5.426  1.00  0.00           H  
ATOM   4640 HG22 THR A 307     -17.203 -70.690  -5.892  1.00  0.00           H  
ATOM   4641 HG23 THR A 307     -18.193 -69.333  -5.050  1.00  0.00           H  
ATOM   4642  OG1 THR A 307     -17.821 -71.483  -3.194  1.00  0.00           O  
ATOM   4643  HG1 THR A 307     -17.811 -71.396  -2.000  1.00  0.00           H  
ATOM   4644  C   THR A 307     -15.323 -69.250  -1.430  1.00  0.00           C  
ATOM   4645  O   THR A 307     -15.910 -68.514  -0.629  1.00  0.00           O  
ATOM   4646  N   THR A 308     -14.064 -69.564  -1.094  1.00  0.00           N  
ATOM   4647  H   THR A 308     -13.583 -70.119  -2.030  1.00  0.00           H  
ATOM   4648  CA  THR A 308     -13.591 -68.870   0.111  1.00  0.00           C  
ATOM   4649  HA  THR A 308     -14.498 -68.770   0.883  1.00  0.00           H  
ATOM   4650  CB  THR A 308     -12.887 -67.689  -0.643  1.00  0.00           C  
ATOM   4651  HB  THR A 308     -12.488 -66.815   0.070  1.00  0.00           H  
ATOM   4652  CG2 THR A 308     -11.738 -68.026  -1.609  1.00  0.00           C  
ATOM   4653 HG21 THR A 308     -11.919 -67.589  -2.716  1.00  0.00           H  
ATOM   4654 HG22 THR A 308     -11.119 -68.991  -1.973  1.00  0.00           H  
ATOM   4655 HG23 THR A 308     -10.740 -67.421  -1.299  1.00  0.00           H  
ATOM   4656  OG1 THR A 308     -13.798 -66.880  -1.367  1.00  0.00           O  
ATOM   4657  HG1 THR A 308     -13.409 -65.754  -1.305  1.00  0.00           H  
ATOM   4658  C   THR A 308     -12.558 -69.514   1.060  1.00  0.00           C  
ATOM   4659  O   THR A 308     -12.644 -68.329   1.353  1.00  0.00           O  
ATOM   4660  N   THR A 309     -11.684 -69.357   2.093  1.00  0.00           N  
ATOM   4661  H   THR A 309     -11.080 -68.321   2.155  1.00  0.00           H  
ATOM   4662  CA  THR A 309     -10.780 -70.114   2.981  1.00  0.00           C  
ATOM   4663  HA  THR A 309      -9.951 -69.335   3.365  1.00  0.00           H  
ATOM   4664  CB  THR A 309     -11.478 -70.305   4.329  1.00  0.00           C  
ATOM   4665  HB  THR A 309     -12.278 -71.189   4.431  1.00  0.00           H  
ATOM   4666  CG2 THR A 309     -12.152 -68.959   4.632  1.00  0.00           C  
ATOM   4667 HG21 THR A 309     -13.310 -68.908   4.310  1.00  0.00           H  
ATOM   4668 HG22 THR A 309     -12.406 -68.826   5.807  1.00  0.00           H  
ATOM   4669 HG23 THR A 309     -11.645 -67.868   4.560  1.00  0.00           H  
ATOM   4670  OG1 THR A 309     -10.557 -70.564   5.371  1.00  0.00           O  
ATOM   4671  HG1 THR A 309     -10.271 -69.519   5.872  1.00  0.00           H  
ATOM   4672  C   THR A 309      -9.535 -71.009   2.769  1.00  0.00           C  
ATOM   4673  O   THR A 309      -9.075 -71.505   3.803  1.00  0.00           O  
ATOM   4674  N   GLN A 310      -8.972 -71.246   1.575  1.00  0.00           N  
ATOM   4675  H   GLN A 310      -8.611 -70.195   1.117  1.00  0.00           H  
ATOM   4676  CA  GLN A 310      -7.815 -72.091   1.374  1.00  0.00           C  
ATOM   4677  HA  GLN A 310      -6.937 -71.302   1.563  1.00  0.00           H  
ATOM   4678  CB  GLN A 310      -9.144 -72.813   1.108  1.00  0.00           C  
ATOM   4679  HB2 GLN A 310      -9.506 -73.855   0.573  1.00  0.00           H  
ATOM   4680  HB3 GLN A 310      -9.494 -73.184   2.225  1.00  0.00           H  
ATOM   4681  CG  GLN A 310     -10.186 -71.816   0.585  1.00  0.00           C  
ATOM   4682  HG2 GLN A 310      -9.763 -71.771  -0.541  1.00  0.00           H  
ATOM   4683  HG3 GLN A 310     -10.715 -70.809   0.922  1.00  0.00           H  
ATOM   4684  CD  GLN A 310     -11.495 -72.451   0.133  1.00  0.00           C  
ATOM   4685  OE1 GLN A 310     -11.621 -73.657  -0.036  1.00  0.00           O  
ATOM   4686  NE2 GLN A 310     -12.505 -71.612  -0.075  1.00  0.00           N  
ATOM   4687 HE21 GLN A 310     -13.527 -72.230  -0.043  1.00  0.00           H  
ATOM   4688 HE22 GLN A 310     -12.064 -71.033  -1.031  1.00  0.00           H  
ATOM   4689  C   GLN A 310      -7.451 -73.552   1.610  1.00  0.00           C  
ATOM   4690  O   GLN A 310      -8.280 -74.453   1.636  1.00  0.00           O  
ATOM   4691  N   TRP A 311      -6.151 -73.770   1.786  1.00  0.00           N  
ATOM   4692  H   TRP A 311      -5.830 -72.796   1.158  1.00  0.00           H  
ATOM   4693  CA  TRP A 311      -5.403 -74.986   2.057  1.00  0.00           C  
ATOM   4694  HA  TRP A 311      -5.734 -75.577   3.037  1.00  0.00           H  
ATOM   4695  CB  TRP A 311      -5.136 -75.344   0.601  1.00  0.00           C  
ATOM   4696  HB2 TRP A 311      -6.083 -75.551  -0.118  1.00  0.00           H  
ATOM   4697  HB3 TRP A 311      -4.563 -74.684  -0.225  1.00  0.00           H  
ATOM   4698  CG  TRP A 311      -4.234 -76.563   0.596  1.00  0.00           C  
ATOM   4699  CD1 TRP A 311      -2.931 -76.654   0.206  1.00  0.00           C  
ATOM   4700  HD1 TRP A 311      -2.137 -76.003  -0.396  1.00  0.00           H  
ATOM   4701  NE1 TRP A 311      -2.487 -77.962   0.356  1.00  0.00           N  
ATOM   4702  HE1 TRP A 311      -1.409 -78.316   0.000  1.00  0.00           H  
ATOM   4703  CE2 TRP A 311      -3.464 -78.802   0.837  1.00  0.00           C  
ATOM   4704  CZ2 TRP A 311      -3.490 -80.170   1.136  1.00  0.00           C  
ATOM   4705  HZ2 TRP A 311      -2.487 -80.804   1.195  1.00  0.00           H  
ATOM   4706  CH2 TRP A 311      -4.671 -80.728   1.627  1.00  0.00           C  
ATOM   4707  HH2 TRP A 311      -4.611 -81.795   2.147  1.00  0.00           H  
ATOM   4708  CZ3 TRP A 311      -5.794 -79.920   1.819  1.00  0.00           C  
ATOM   4709  HZ3 TRP A 311      -6.606 -80.292   2.605  1.00  0.00           H  
ATOM   4710  CE3 TRP A 311      -5.740 -78.554   1.516  1.00  0.00           C  
ATOM   4711  HE3 TRP A 311      -6.757 -77.983   1.740  1.00  0.00           H  
ATOM   4712  CD2 TRP A 311      -4.578 -77.935   1.008  1.00  0.00           C  
ATOM   4713  C   TRP A 311      -3.981 -74.454   2.274  1.00  0.00           C  
ATOM   4714  O   TRP A 311      -4.632 -73.437   2.088  1.00  0.00           O  
ATOM   4715  N   SER A 312      -3.083 -73.458   2.355  1.00  0.00           N  
ATOM   4716  H   SER A 312      -3.173 -72.329   2.739  1.00  0.00           H  
ATOM   4717  CA  SER A 312      -1.660 -73.637   2.539  1.00  0.00           C  
ATOM   4718  HA  SER A 312      -1.690 -74.823   2.355  1.00  0.00           H  
ATOM   4719  CB  SER A 312      -1.128 -73.160   1.182  1.00  0.00           C  
ATOM   4720  HB2 SER A 312      -1.640 -73.151   0.098  1.00  0.00           H  
ATOM   4721  HB3 SER A 312      -0.981 -71.982   1.362  1.00  0.00           H  
ATOM   4722  OG  SER A 312       0.122 -73.681   0.787  1.00  0.00           O  
ATOM   4723  HG  SER A 312       0.900 -72.764   0.775  1.00  0.00           H  
ATOM   4724  C   SER A 312      -0.755 -73.718   3.754  1.00  0.00           C  
ATOM   4725  O   SER A 312      -0.964 -73.139   4.828  1.00  0.00           O  
ATOM   4726  N   ILE A 313       0.274 -74.526   3.399  1.00  0.00           N  
ATOM   4727  H   ILE A 313       0.686 -74.870   2.339  1.00  0.00           H  
ATOM   4728  CA  ILE A 313       1.425 -74.880   4.205  1.00  0.00           C  
ATOM   4729  HA  ILE A 313       1.587 -73.780   4.640  1.00  0.00           H  
ATOM   4730  CB  ILE A 313       1.023 -76.113   5.058  1.00  0.00           C  
ATOM   4731  HB  ILE A 313       1.309 -76.021   6.215  1.00  0.00           H  
ATOM   4732  CG2 ILE A 313      -0.463 -75.940   4.776  1.00  0.00           C  
ATOM   4733 HG21 ILE A 313      -1.051 -76.677   5.544  1.00  0.00           H  
ATOM   4734 HG22 ILE A 313      -1.415 -76.026   4.044  1.00  0.00           H  
ATOM   4735 HG23 ILE A 313      -0.717 -75.080   5.590  1.00  0.00           H  
ATOM   4736  CG1 ILE A 313       0.762 -77.587   4.623  1.00  0.00           C  
ATOM   4737 HG12 ILE A 313       1.689 -78.323   4.382  1.00  0.00           H  
ATOM   4738 HG13 ILE A 313       0.531 -78.193   5.641  1.00  0.00           H  
ATOM   4739  CD1 ILE A 313      -0.110 -77.985   3.413  1.00  0.00           C  
ATOM   4740 HD11 ILE A 313       0.187 -77.439   2.383  1.00  0.00           H  
ATOM   4741 HD12 ILE A 313       0.209 -79.057   2.949  1.00  0.00           H  
ATOM   4742 HD13 ILE A 313      -1.170 -78.435   3.756  1.00  0.00           H  
ATOM   4743  C   ILE A 313       2.637 -75.642   3.701  1.00  0.00           C  
ATOM   4744  O   ILE A 313       2.584 -76.204   2.607  1.00  0.00           O  
ATOM   4745  N   ASP A 314       3.692 -75.645   4.539  1.00  0.00           N  
ATOM   4746  H   ASP A 314       3.300 -75.117   5.534  1.00  0.00           H  
ATOM   4747  CA  ASP A 314       4.857 -76.426   4.159  1.00  0.00           C  
ATOM   4748  HA  ASP A 314       4.823 -77.560   3.794  1.00  0.00           H  
ATOM   4749  CB  ASP A 314       5.386 -75.186   3.357  1.00  0.00           C  
ATOM   4750  HB2 ASP A 314       6.401 -74.545   3.272  1.00  0.00           H  
ATOM   4751  HB3 ASP A 314       5.842 -75.987   2.571  1.00  0.00           H  
ATOM   4752  CG  ASP A 314       4.767 -73.723   3.469  1.00  0.00           C  
ATOM   4753  OD1 ASP A 314       3.903 -73.355   4.375  1.00  0.00           O  
ATOM   4754  OD2 ASP A 314       5.212 -72.847   2.625  1.00  0.00           O  
ATOM   4755  C   ASP A 314       5.770 -76.459   5.420  1.00  0.00           C  
ATOM   4756  O   ASP A 314       5.012 -75.570   5.753  1.00  0.00           O  
ATOM   4757  N   LEU A 315       6.240 -76.125   6.664  1.00  0.00           N  
ATOM   4758  H   LEU A 315       5.988 -75.091   7.212  1.00  0.00           H  
ATOM   4759  CA  LEU A 315       7.335 -76.686   7.511  1.00  0.00           C  
ATOM   4760  HA  LEU A 315       7.701 -75.576   7.773  1.00  0.00           H  
ATOM   4761  CB  LEU A 315       6.946 -77.660   8.634  1.00  0.00           C  
ATOM   4762  HB2 LEU A 315       7.636 -77.800   9.609  1.00  0.00           H  
ATOM   4763  HB3 LEU A 315       6.940 -78.771   8.178  1.00  0.00           H  
ATOM   4764  CG  LEU A 315       5.618 -77.481   9.384  1.00  0.00           C  
ATOM   4765  HG  LEU A 315       5.376 -78.384  10.128  1.00  0.00           H  
ATOM   4766  CD1 LEU A 315       5.808 -76.132  10.087  1.00  0.00           C  
ATOM   4767 HD11 LEU A 315       6.721 -75.341  10.048  1.00  0.00           H  
ATOM   4768 HD12 LEU A 315       5.047 -75.208  10.240  1.00  0.00           H  
ATOM   4769 HD13 LEU A 315       5.872 -76.417  11.258  1.00  0.00           H  
ATOM   4770  CD2 LEU A 315       4.305 -77.281   8.589  1.00  0.00           C  
ATOM   4771 HD21 LEU A 315       4.256 -77.483   7.411  1.00  0.00           H  
ATOM   4772 HD22 LEU A 315       3.632 -78.250   8.857  1.00  0.00           H  
ATOM   4773 HD23 LEU A 315       3.476 -76.492   8.979  1.00  0.00           H  
ATOM   4774  C   LEU A 315       8.841 -76.925   7.434  1.00  0.00           C  
ATOM   4775  O   LEU A 315       9.261 -77.501   8.433  1.00  0.00           O  
ATOM   4776  N   SER A 316       9.762 -76.646   6.519  1.00  0.00           N  
ATOM   4777  H   SER A 316       9.255 -76.198   5.541  1.00  0.00           H  
ATOM   4778  CA  SER A 316      11.102 -77.069   6.928  1.00  0.00           C  
ATOM   4779  HA  SER A 316      11.215 -78.046   7.605  1.00  0.00           H  
ATOM   4780  CB  SER A 316      11.753 -75.816   7.568  1.00  0.00           C  
ATOM   4781  HB2 SER A 316      12.712 -75.309   8.109  1.00  0.00           H  
ATOM   4782  HB3 SER A 316      12.483 -75.670   6.639  1.00  0.00           H  
ATOM   4783  OG  SER A 316      11.183 -75.210   8.726  1.00  0.00           O  
ATOM   4784  HG  SER A 316      11.771 -75.579   9.696  1.00  0.00           H  
ATOM   4785  C   SER A 316      11.968 -77.343   5.688  1.00  0.00           C  
ATOM   4786  O   SER A 316      11.424 -77.205   4.582  1.00  0.00           O  
ATOM   4787  N   ASN A 317      13.256 -77.732   5.878  1.00  0.00           N  
ATOM   4788  H   ASN A 317      13.518 -77.931   7.018  1.00  0.00           H  
ATOM   4789  CA  ASN A 317      14.150 -78.018   4.762  1.00  0.00           C  
ATOM   4790  HA  ASN A 317      13.750 -78.426   3.716  1.00  0.00           H  
ATOM   4791  CB  ASN A 317      14.668 -76.547   4.799  1.00  0.00           C  
ATOM   4792  HB2 ASN A 317      15.765 -77.027   4.743  1.00  0.00           H  
ATOM   4793  HB3 ASN A 317      15.274 -75.571   5.170  1.00  0.00           H  
ATOM   4794  CG  ASN A 317      13.783 -75.316   4.486  1.00  0.00           C  
ATOM   4795  OD1 ASN A 317      14.323 -74.312   4.019  1.00  0.00           O  
ATOM   4796  ND2 ASN A 317      12.464 -75.310   4.709  1.00  0.00           N  
ATOM   4797 HD21 ASN A 317      11.369 -74.923   5.025  1.00  0.00           H  
ATOM   4798 HD22 ASN A 317      12.351 -74.473   3.837  1.00  0.00           H  
ATOM   4799  C   ASN A 317      15.426 -78.829   5.148  1.00  0.00           C  
ATOM   4800  O   ASN A 317      16.121 -79.159   4.185  1.00  0.00           O  
ATOM   4801  N   SER A 318      15.787 -79.179   6.425  1.00  0.00           N  
ATOM   4802  H   SER A 318      14.994 -79.348   7.301  1.00  0.00           H  
ATOM   4803  CA  SER A 318      16.963 -79.920   6.989  1.00  0.00           C  
ATOM   4804  HA  SER A 318      16.826 -81.095   7.145  1.00  0.00           H  
ATOM   4805  CB  SER A 318      17.346 -78.869   8.054  1.00  0.00           C  
ATOM   4806  HB2 SER A 318      18.158 -79.442   8.734  1.00  0.00           H  
ATOM   4807  HB3 SER A 318      16.571 -78.861   8.973  1.00  0.00           H  
ATOM   4808  OG  SER A 318      17.478 -77.541   7.576  1.00  0.00           O  
ATOM   4809  HG  SER A 318      17.737 -76.863   8.522  1.00  0.00           H  
ATOM   4810  C   SER A 318      18.292 -79.426   6.376  1.00  0.00           C  
ATOM   4811  O   SER A 318      18.004 -78.782   5.372  1.00  0.00           O  
ATOM   4812  N   SER A 319      19.656 -79.466   6.577  1.00  0.00           N  
ATOM   4813  H   SER A 319      20.254 -80.009   7.449  1.00  0.00           H  
ATOM   4814  CA  SER A 319      19.431 -78.639   5.384  1.00  0.00           C  
ATOM   4815  HA  SER A 319      19.103 -79.076   4.303  1.00  0.00           H  
ATOM   4816  C   SER A 319      20.634 -78.579   4.437  1.00  0.00           C  
ATOM   4817  O   SER A 319      20.467 -78.377   3.235  1.00  0.00           O  
ATOM   4818  CB  SER A 319      19.071 -77.217   5.832  1.00  0.00           C  
ATOM   4819  HB2 SER A 319      18.056 -76.575   5.896  1.00  0.00           H  
ATOM   4820  HB3 SER A 319      19.357 -76.483   4.911  1.00  0.00           H  
ATOM   4821  OG  SER A 319      20.044 -76.721   6.727  1.00  0.00           O  
ATOM   4822  HG  SER A 319      20.943 -76.279   6.055  1.00  0.00           H  
ATOM   4823  N   GLU A 320      21.817 -78.785   4.969  1.00  0.00           N  
ATOM   4824  H   GLU A 320      21.980 -79.062   6.113  1.00  0.00           H  
ATOM   4825  CA  GLU A 320      23.060 -78.773   4.195  1.00  0.00           C  
ATOM   4826  HA  GLU A 320      23.037 -77.866   3.418  1.00  0.00           H  
ATOM   4827  C   GLU A 320      23.241 -80.007   3.297  1.00  0.00           C  
ATOM   4828  O   GLU A 320      24.027 -79.970   2.346  1.00  0.00           O  
ATOM   4829  CB  GLU A 320      24.252 -78.633   5.141  1.00  0.00           C  
ATOM   4830  HB2 GLU A 320      24.284 -79.506   5.963  1.00  0.00           H  
ATOM   4831  HB3 GLU A 320      25.252 -78.793   4.507  1.00  0.00           H  
ATOM   4832  CG  GLU A 320      24.261 -77.285   5.872  1.00  0.00           C  
ATOM   4833  HG2 GLU A 320      24.305 -76.408   5.055  1.00  0.00           H  
ATOM   4834  HG3 GLU A 320      23.490 -76.953   6.731  1.00  0.00           H  
ATOM   4835  CD  GLU A 320      25.569 -77.035   6.627  1.00  0.00           C  
ATOM   4836  OE1 GLU A 320      25.883 -75.842   6.827  1.00  0.00           O  
ATOM   4837  OE2 GLU A 320      26.249 -78.029   6.971  1.00  0.00           O  
ATOM   4838  N   ALA A 321      22.501 -81.059   3.547  1.00  0.00           N  
ATOM   4839  H   ALA A 321      22.035 -81.175   4.634  1.00  0.00           H  
ATOM   4840  CA  ALA A 321      22.625 -82.304   2.799  1.00  0.00           C  
ATOM   4841  HA  ALA A 321      23.746 -82.656   2.983  1.00  0.00           H  
ATOM   4842  C   ALA A 321      22.282 -82.173   1.303  1.00  0.00           C  
ATOM   4843  O   ALA A 321      22.733 -82.976   0.485  1.00  0.00           O  
ATOM   4844  CB  ALA A 321      21.734 -83.346   3.476  1.00  0.00           C  
ATOM   4845  HB1 ALA A 321      20.955 -84.031   2.863  1.00  0.00           H  
ATOM   4846  HB2 ALA A 321      20.982 -83.139   4.394  1.00  0.00           H  
ATOM   4847  HB3 ALA A 321      22.410 -84.240   3.928  1.00  0.00           H  
ATOM   4848  N   PHE A 322      21.529 -81.147   0.932  1.00  0.00           N  
ATOM   4849  H   PHE A 322      20.917 -80.445   1.666  1.00  0.00           H  
ATOM   4850  CA  PHE A 322      21.175 -80.922  -0.472  1.00  0.00           C  
ATOM   4851  HA  PHE A 322      20.639 -81.923  -0.834  1.00  0.00           H  
ATOM   4852  C   PHE A 322      22.391 -80.688  -1.365  1.00  0.00           C  
ATOM   4853  O   PHE A 322      22.406 -81.134  -2.517  1.00  0.00           O  
ATOM   4854  CB  PHE A 322      20.186 -79.749  -0.573  1.00  0.00           C  
ATOM   4855  HB2 PHE A 322      20.479 -78.972  -1.441  1.00  0.00           H  
ATOM   4856  HB3 PHE A 322      19.998 -78.879   0.231  1.00  0.00           H  
ATOM   4857  CG  PHE A 322      18.768 -80.201  -0.823  1.00  0.00           C  
ATOM   4858  CD1 PHE A 322      18.327 -80.429  -2.135  1.00  0.00           C  
ATOM   4859  HD1 PHE A 322      18.916 -80.234  -3.150  1.00  0.00           H  
ATOM   4860  CD2 PHE A 322      17.890 -80.418   0.250  1.00  0.00           C  
ATOM   4861  HD2 PHE A 322      18.028 -80.316   1.425  1.00  0.00           H  
ATOM   4862  CE1 PHE A 322      17.017 -80.865  -2.381  1.00  0.00           C  
ATOM   4863  HE1 PHE A 322      16.593 -80.795  -3.489  1.00  0.00           H  
ATOM   4864  CE2 PHE A 322      16.577 -80.857   0.010  1.00  0.00           C  
ATOM   4865  HE2 PHE A 322      15.783 -80.990   0.883  1.00  0.00           H  
ATOM   4866  CZ  PHE A 322      16.142 -81.080  -1.308  1.00  0.00           C  
ATOM   4867  HZ  PHE A 322      15.021 -81.405  -1.527  1.00  0.00           H  
ATOM   4868  N   GLY A 323      23.397 -80.021  -0.843  1.00  0.00           N  
ATOM   4869  H   GLY A 323      23.170 -79.227   0.017  1.00  0.00           H  
ATOM   4870  CA  GLY A 323      24.601 -79.726  -1.617  1.00  0.00           C  
ATOM   4871  HA2 GLY A 323      24.317 -79.202  -2.662  1.00  0.00           H  
ATOM   4872  HA3 GLY A 323      25.105 -78.725  -1.185  1.00  0.00           H  
ATOM   4873  C   GLY A 323      25.447 -80.962  -1.929  1.00  0.00           C  
ATOM   4874  O   GLY A 323      26.069 -81.040  -2.987  1.00  0.00           O  
ATOM   4875  N   LEU A 324      25.418 -81.933  -1.046  1.00  0.00           N  
ATOM   4876  H   LEU A 324      24.983 -81.601   0.004  1.00  0.00           H  
ATOM   4877  CA  LEU A 324      26.191 -83.171  -1.176  1.00  0.00           C  
ATOM   4878  HA  LEU A 324      27.283 -82.825  -1.494  1.00  0.00           H  
ATOM   4879  C   LEU A 324      25.771 -84.030  -2.371  1.00  0.00           C  
ATOM   4880  O   LEU A 324      26.602 -84.729  -2.946  1.00  0.00           O  
ATOM   4881  CB  LEU A 324      26.052 -83.961   0.138  1.00  0.00           C  
ATOM   4882  HB2 LEU A 324      25.728 -85.110   0.005  1.00  0.00           H  
ATOM   4883  HB3 LEU A 324      25.086 -83.701   0.794  1.00  0.00           H  
ATOM   4884  CG  LEU A 324      27.282 -83.790   1.045  1.00  0.00           C  
ATOM   4885  HG  LEU A 324      27.996 -82.876   0.796  1.00  0.00           H  
ATOM   4886  CD1 LEU A 324      26.899 -83.885   2.517  1.00  0.00           C  
ATOM   4887 HD11 LEU A 324      27.397 -84.636   3.314  1.00  0.00           H  
ATOM   4888 HD12 LEU A 324      27.049 -82.857   3.127  1.00  0.00           H  
ATOM   4889 HD13 LEU A 324      25.802 -84.200   2.902  1.00  0.00           H  
ATOM   4890  CD2 LEU A 324      28.300 -84.876   0.744  1.00  0.00           C  
ATOM   4891 HD21 LEU A 324      29.119 -84.782   1.607  1.00  0.00           H  
ATOM   4892 HD22 LEU A 324      28.744 -84.822  -0.365  1.00  0.00           H  
ATOM   4893 HD23 LEU A 324      27.780 -85.950   0.862  1.00  0.00           H  
ATOM   4894  N   LYS A 325      24.515 -83.959  -2.752  1.00  0.00           N  
ATOM   4895  H   LYS A 325      23.750 -83.408  -2.032  1.00  0.00           H  
ATOM   4896  CA  LYS A 325      23.962 -84.829  -3.794  1.00  0.00           C  
ATOM   4897  HA  LYS A 325      23.987 -85.862  -3.206  1.00  0.00           H  
ATOM   4898  C   LYS A 325      24.672 -84.648  -5.137  1.00  0.00           C  
ATOM   4899  O   LYS A 325      24.927 -85.622  -5.840  1.00  0.00           O  
ATOM   4900  CB  LYS A 325      22.453 -84.579  -3.888  1.00  0.00           C  
ATOM   4901  HB2 LYS A 325      21.844 -84.298  -2.893  1.00  0.00           H  
ATOM   4902  HB3 LYS A 325      22.184 -83.780  -4.742  1.00  0.00           H  
ATOM   4903  CG  LYS A 325      21.698 -85.833  -4.344  1.00  0.00           C  
ATOM   4904  HG2 LYS A 325      22.413 -86.195  -5.260  1.00  0.00           H  
ATOM   4905  HG3 LYS A 325      21.462 -86.955  -3.976  1.00  0.00           H  
ATOM   4906  CD  LYS A 325      20.192 -85.574  -4.339  1.00  0.00           C  
ATOM   4907  HD2 LYS A 325      19.929 -84.633  -5.033  1.00  0.00           H  
ATOM   4908  HD3 LYS A 325      19.797 -85.463  -3.208  1.00  0.00           H  
ATOM   4909  CE  LYS A 325      19.424 -86.861  -4.635  1.00  0.00           C  
ATOM   4910  HE2 LYS A 325      19.562 -87.133  -5.801  1.00  0.00           H  
ATOM   4911  HE3 LYS A 325      19.464 -87.949  -4.114  1.00  0.00           H  
ATOM   4912  NZ  LYS A 325      17.961 -86.649  -4.606  1.00  0.00           N  
ATOM   4913  HZ1 LYS A 325      17.509 -86.927  -3.528  1.00  0.00           H  
ATOM   4914  HZ2 LYS A 325      17.422 -85.600  -4.842  1.00  0.00           H  
ATOM   4915  HZ3 LYS A 325      17.290 -87.297  -5.376  1.00  0.00           H  
ATOM   4916  N   SER A 326      25.025 -83.427  -5.466  1.00  0.00           N  
ATOM   4917  H   SER A 326      24.512 -82.444  -5.031  1.00  0.00           H  
ATOM   4918  CA  SER A 326      25.764 -83.141  -6.699  1.00  0.00           C  
ATOM   4919  HA  SER A 326      25.244 -83.722  -7.603  1.00  0.00           H  
ATOM   4920  C   SER A 326      27.214 -83.637  -6.650  1.00  0.00           C  
ATOM   4921  O   SER A 326      27.773 -84.010  -7.681  1.00  0.00           O  
ATOM   4922  CB  SER A 326      25.728 -81.635  -6.989  1.00  0.00           C  
ATOM   4923  HB2 SER A 326      24.566 -81.577  -7.322  1.00  0.00           H  
ATOM   4924  HB3 SER A 326      26.265 -81.249  -7.984  1.00  0.00           H  
ATOM   4925  OG  SER A 326      26.514 -80.922  -6.065  1.00  0.00           O  
ATOM   4926  HG  SER A 326      26.038 -79.821  -6.012  1.00  0.00           H  
ATOM   4927  N   ALA A 327      27.799 -83.667  -5.470  1.00  0.00           N  
ATOM   4928  H   ALA A 327      27.152 -83.019  -4.717  1.00  0.00           H  
ATOM   4929  CA  ALA A 327      29.190 -84.070  -5.294  1.00  0.00           C  
ATOM   4930  HA  ALA A 327      29.520 -83.098  -5.904  1.00  0.00           H  
ATOM   4931  C   ALA A 327      29.412 -85.571  -5.527  1.00  0.00           C  
ATOM   4932  O   ALA A 327      30.460 -85.958  -6.031  1.00  0.00           O  
ATOM   4933  CB  ALA A 327      29.663 -83.635  -3.909  1.00  0.00           C  
ATOM   4934  HB1 ALA A 327      28.999 -83.017  -3.125  1.00  0.00           H  
ATOM   4935  HB2 ALA A 327      30.559 -82.848  -4.039  1.00  0.00           H  
ATOM   4936  HB3 ALA A 327      29.795 -84.659  -3.305  1.00  0.00           H  
ATOM   4937  N   ILE A 328      28.410 -86.375  -5.252  1.00  0.00           N
[truncated: 1,151,562 more chars]
