# Supplementary material for: Use of Split‐Intein Proteins to Design a Small Molecule Biosensor in Plants
Source: Plant Biotechnol J. 2025 Dec 31;24(4):2745–7. doi: 10.1111/pbi.70523 (PMC13140391; doi:10.1111/pbi.70523)
Supplement: Supplementary file 1 — Data S1: pbi70523‐sup‐0001‐Supinfo1.zip. [file PBI-24-2745-s001.zip › alphafold3_models/cif_json/cerk1_cint_cgfp_popc_summary_confidences.json]

{
 "chain_iptm": [
  0.2,
  0.05,
  0.05,
  0.05,
  0.05,
  0.05,
  0.05,
  0.05,
  0.05,
  0.05,
  0.05,
  0.05,
  0.05,
  0.04,
  0.05,
  0.04,
  0.04,
  0.04,
  0.04,
  0.04,
  0.04,
  0.04,
  0.04,
  0.04,
  0.03
 ],
 "chain_pair_iptm": [
  [
   0.4,
   0.28,
   0.29,
   0.35,
   0.3,
   0.29,
   0.29,
   0.25,
   0.26,
   0.22,
   0.23,
   0.19,
   0.19,
   0.19,
   0.18,
   0.16,
   0.16,
   0.15,
   0.15,
   0.15,
   0.14,
   0.13,
   0.13,
   0.12,
   0.12
  ],
  [
   0.28,
   0.26,
   0.08,
   0.04,
   0.05,
   0.03,
   0.07,
   0.04,
   0.07,
   0.04,
   0.04,
   0.04,
   0.04,
   0.03,
   0.03,
   0.03,
   0.02,
   0.02,
   0.03,
   0.04,
   0.03,
   0.03,
   0.04,
   0.04,
   0.03
  ],
  [
   0.29,
   0.08,
   0.26,
   0.05,
   0.08,
   0.04,
   0.07,
   0.04,
   0.05,
   0.04,
   0.04,
   0.03,
   0.03,
   0.03,
   0.03,
   0.02,
   0.02,
   0.02,
   0.02,
   0.03,
   0.03,
   0.02,
   0.03,
   0.03,
   0.02
  ],
  [
   0.35,
   0.04,
   0.05,
   0.27,
   0.05,
   0.09,
   0.04,
   0.06,
   0.03,
   0.04,
   0.03,
   0.03,
   0.02,
   0.03,
   0.03,
   0.03,
   0.02,
   0.02,
   0.02,
   0.03,
   0.02,
   0.02,
   0.02,
   0.02,
   0.02
  ],
  [
   0.3,
   0.05,
   0.08,
   0.05,
   0.27,
   0.05,
   0.07,
   0.04,
   0.05,
   0.03,
   0.04,
   0.03,
   0.03,
   0.04,
   0.03,
   0.03,
   0.03,
   0.02,
   0.02,
   0.03,
   0.02,
   0.02,
   0.02,
   0.02,
   0.02
  ],
  [
   0.29,
   0.03,
   0.04,
   0.09,
   0.05,
   0.27,
   0.04,
   0.09,
   0.04,
   0.06,
   0.04,
   0.05,
   0.03,
   0.04,
   0.04,
   0.04,
   0.03,
   0.03,
   0.03,
   0.03,
   0.03,
   0.02,
   0.02,
   0.02,
   0.02
  ],
  [
   0.29,
   0.07,
   0.07,
   0.04,
   0.07,
   0.04,
   0.27,
   0.05,
   0.07,
   0.05,
   0.06,
   0.04,
   0.05,
   0.04,
   0.04,
   0.03,
   0.03,
   0.03,
   0.03,
   0.04,
   0.03,
   0.03,
   0.03,
   0.03,
   0.02
  ],
  [
   0.25,
   0.04,
   0.04,
   0.06,
   0.04,
   0.09,
   0.05,
   0.27,
   0.05,
   0.09,
   0.05,
   0.06,
   0.04,
   0.05,
   0.04,
   0.05,
   0.04,
   0.04,
   0.04,
   0.04,
   0.03,
   0.03,
   0.03,
   0.03,
   0.02
  ],
  [
   0.26,
   0.07,
   0.05,
   0.03,
   0.05,
   0.04,
   0.07,
   0.05,
   0.27,
   0.05,
   0.07,
   0.05,
   0.06,
   0.04,
   0.04,
   0.04,
   0.03,
   0.03,
   0.04,
   0.04,
   0.04,
   0.03,
   0.03,
   0.03,
   0.03
  ],
  [
   0.22,
   0.04,
   0.04,
   0.04,
   0.03,
   0.06,
   0.05,
   0.09,
   0.05,
   0.26,
   0.05,
   0.07,
   0.04,
   0.05,
   0.04,
   0.05,
   0.04,
   0.04,
   0.04,
   0.04,
   0.04,
   0.03,
   0.03,
   0.03,
   0.03
  ],
  [
   0.23,
   0.04,
   0.04,
   0.03,
   0.04,
   0.04,
   0.06,
   0.05,
   0.07,
   0.05,
   0.27,
   0.06,
   0.06,
   0.05,
   0.06,
   0.04,
   0.04,
   0.04,
   0.04,
   0.04,
   0.04,
   0.03,
   0.03,
   0.03,
   0.02
  ],
  [
   0.19,
   0.04,
   0.03,
   0.03,
   0.03,
   0.05,
   0.04,
   0.06,
   0.05,
   0.07,
   0.06,
   0.28,
   0.05,
   0.05,
   0.05,
   0.06,
   0.04,
   0.05,
   0.05,
   0.04,
   0.04,
   0.03,
   0.03,
   0.03,
   0.02
  ],
  [
   0.19,
   0.04,
   0.03,
   0.02,
   0.03,
   0.03,
   0.05,
   0.04,
   0.06,
   0.04,
   0.06,
   0.05,
   0.27,
   0.04,
   0.05,
   0.04,
   0.04,
   0.04,
   0.04,
   0.04,
   0.04,
   0.04,
   0.03,
   0.04,
   0.03
  ],
  [
   0.19,
   0.03,
   0.03,
   0.03,
   0.04,
   0.04,
   0.04,
   0.05,
   0.04,
   0.05,
   0.05,
   0.05,
   0.04,
   0.28,
   0.07,
   0.05,
   0.06,
   0.04,
   0.04,
   0.03,
   0.03,
   0.02,
   0.02,
   0.02,
   0.02
  ],
  [
   0.18,
   0.03,
   0.03,
   0.03,
   0.03,
   0.04,
   0.04,
   0.04,
   0.04,
   0.04,
   0.06,
   0.05,
   0.05,
   0.07,
   0.28,
   0.06,
   0.06,
   0.05,
   0.05,
   0.04,
   0.04,
   0.03,
   0.02,
   0.03,
   0.02
  ],
  [
   0.16,
   0.03,
   0.02,
   0.03,
   0.03,
   0.04,
   0.03,
   0.05,
   0.04,
   0.05,
   0.04,
   0.06,
   0.04,
   0.05,
   0.06,
   0.27,
   0.06,
   0.06,
   0.05,
   0.04,
   0.03,
   0.02,
   0.02,
   0.02,
   0.02
  ],
  [
   0.16,
   0.02,
   0.02,
   0.02,
   0.03,
   0.03,
   0.03,
   0.04,
   0.03,
   0.04,
   0.04,
   0.04,
   0.04,
   0.06,
   0.06,
   0.06,
   0.28,
   0.05,
   0.04,
   0.03,
   0.03,
   0.02,
   0.02,
   0.02,
   0.02
  ],
  [
   0.15,
   0.02,
   0.02,
   0.02,
   0.02,
   0.03,
   0.03,
   0.04,
   0.03,
   0.04,
   0.04,
   0.05,
   0.04,
   0.04,
   0.05,
   0.06,
   0.05,
   0.29,
   0.07,
   0.04,
   0.04,
   0.03,
   0.02,
   0.02,
   0.02
  ],
  [
   0.15,
   0.03,
   0.02,
   0.02,
   0.02,
   0.03,
   0.03,
   0.04,
   0.04,
   0.04,
   0.04,
   0.05,
   0.04,
   0.04,
   0.05,
   0.05,
   0.04,
   0.07,
   0.29,
   0.07,
   0.06,
   0.04,
   0.03,
   0.03,
   0.03
  ],
  [
   0.15,
   0.04,
   0.03,
   0.03,
   0.03,
   0.03,
   0.04,
   0.04,
   0.04,
   0.04,
   0.04,
   0.04,
   0.04,
   0.03,
   0.04,
   0.04,
   0.03,
   0.04,
   0.07,
   0.29,
   0.08,
   0.06,
   0.04,
   0.04,
   0.04
  ],
  [
   0.14,
   0.03,
   0.03,
   0.02,
   0.02,
   0.03,
   0.03,
   0.03,
   0.04,
   0.04,
   0.04,
   0.04,
   0.04,
   0.03,
   0.04,
   0.03,
   0.03,
   0.04,
   0.06,
   0.08,
   0.29,
   0.08,
   0.04,
   0.04,
   0.04
  ],
  [
   0.13,
   0.03,
   0.02,
   0.02,
   0.02,
   0.02,
   0.03,
   0.03,
   0.03,
   0.03,
   0.03,
   0.03,
   0.04,
   0.02,
   0.03,
   0.02,
   0.02,
   0.03,
   0.04,
   0.06,
   0.08,
   0.29,
   0.04,
   0.04,
   0.05
  ],
  [
   0.13,
   0.04,
   0.03,
   0.02,
   0.02,
   0.02,
   0.03,
   0.03,
   0.03,
   0.03,
   0.03,
   0.03,
   0.03,
   0.02,
   0.02,
   0.02,
   0.02,
   0.02,
   0.03,
   0.04,
   0.04,
   0.04,
   0.29,
   0.07,
   0.04
  ],
  [
   0.12,
   0.04,
   0.03,
   0.02,
   0.02,
   0.02,
   0.03,
   0.03,
   0.03,
   0.03,
   0.03,
   0.03,
   0.04,
   0.02,
   0.03,
   0.02,
   0.02,
   0.02,
   0.03,
   0.04,
   0.04,
   0.04,
   0.07,
   0.29,
   0.05
  ],
  [
   0.12,
   0.03,
   0.02,
   0.02,
   0.02,
   0.02,
   0.02,
   0.02,
   0.03,
   0.03,
   0.02,
   0.02,
   0.03,
   0.02,
   0.02,
   0.02,
   0.02,
   0.02,
   0.03,
   0.04,
   0.04,
   0.05,
   0.04,
   0.05,
   0.3
  ]
 ],
 "chain_pair_pae_min": [
  [
   0.76,
   18.34,
   17.53,
   15.21,
   17.17,
   17.63,
   18.51,
   19.59,
   19.94,
   20.83,
   21.63,
   22.71,
   23.44,
   23.59,
   24.15,
   24.92,
   25.54,
   26.26,
   25.84,
   25.89,
   26.48,
   27.84,
   27.07,
   27.36,
   28.31
  ],
  [
   19.84,
   0.78,
   12.14,
   20.56,
   19.55,
   22.64,
   13.86,
   20.86,
   16.21,
   20.32,
   21.5,
   22.88,
   21.78,
   25.06,
   24.66,
   26.27,
   27.41,
   27.54,
   25.67,
   23.82,
   25.23,
   26.99,
   24.71,
   25.2,
   27.64
  ],
  [
   17.0,
   12.23,
   0.78,
   14.33,
   12.78,
   21.01,
   15.11,
   21.86,
   20.52,
   23.13,
   22.61,
   24.88,
   24.78,
   24.24,
   25.77,
   27.23,
   27.33,
   28.6,
   28.1,
   26.28,
   27.87,
   28.8,
   26.98,
   27.81,
   28.91
  ],
  [
   16.45,
   20.85,
   14.77,
   0.78,
   15.43,
   12.68,
   20.63,
   18.24,
   22.81,
   22.96,
   24.79,
   25.13,
   27.14,
   24.47,
   26.84,
   27.38,
   27.66,
   28.01,
   28.11,
   27.31,
   28.26,
   29.05,
   28.03,
   28.56,
   29.31
  ],
  [
   17.59,
   19.39,
   12.66,
   14.92,
   0.78,
   15.45,
   16.69,
   22.64,
   21.7,
   24.43,
   23.55,
   26.25,
   26.4,
   23.14,
   26.21,
   27.29,
   27.48,
   28.89,
   28.58,
   27.65,
   28.43,
   29.28,
   28.48,
   28.65,
   29.5
  ],
  [
   17.23,
   22.14,
   20.32,
   10.74,
   16.52,
   0.78,
   19.82,
   14.41,
   20.44,
   17.05,
   20.85,
   20.06,
   23.28,
   18.6,
   21.48,
   21.89,
   21.81,
   25.22,
   25.08,
   26.07,
   27.14,
   28.78,
   28.29,
   28.51,
   29.3
  ],
  [
   17.49,
   13.69,
   15.2,
   18.94,
   15.02,
   20.44,
   0.78,
   18.08,
   14.57,
   17.66,
   17.88,
   20.36,
   20.1,
   22.08,
   21.73,
   23.41,
   24.55,
   25.84,
   24.81,
   22.6,
   24.87,
   27.1,
   25.22,
   25.85,
   27.92
  ],
  [
   16.21,
   19.97,
   20.9,
   16.43,
   21.12,
   14.12,
   17.57,
   0.78,
   15.85,
   13.19,
   15.84,
   15.54,
   20.46,
   18.08,
   19.43,
   19.18,
   20.79,
   24.43,
   23.54,
   23.78,
   24.48,
   27.56,
   27.02,
   26.82,
   28.56
  ],
  [
   18.91,
   13.67,
   19.28,
   20.56,
   20.08,
   20.82,
   13.76,
   16.01,
   0.78,
   15.25,
   13.95,
   15.33,
   15.74,
   22.14,
   20.07,
   21.43,
   23.55,
   24.2,
   21.23,
   20.52,
   21.1,
   25.96,
   25.78,
   25.3,
   27.54
  ],
  [
   18.68,
   15.22,
   21.74,
   22.16,
   24.3,
   16.93,
   15.73,
   12.27,
   15.23,
   0.78,
   15.78,
   14.05,
   19.27,
   16.64,
   17.8,
   17.32,
   20.21,
   22.87,
   22.06,
   21.92,
   23.6,
   26.63,
   25.86,
   25.2,
   27.79
  ],
  [
   17.8,
   20.03,
   21.56,
   23.84,
   21.94,
   20.56,
   15.87,
   16.58,
   13.98,
   16.01,
   0.78,
   14.49,
   16.04,
   17.85,
   15.99,
   19.43,
   21.58,
   22.66,
   21.05,
   21.75,
   22.77,
   26.63,
   26.74,
   26.64,
   27.92
  ],
  [
   19.6,
   21.52,
   23.56,
   24.48,
   25.19,
   20.13,
   19.07,
   14.76,
   14.73,
   15.02,
   13.82,
   0.78,
   16.74,
   18.56,
   15.74,
   16.86,
   20.89,
   20.73,
   19.54,
   22.09,
   22.16,
   26.26,
   27.02,
   26.78,
   27.9
  ],
  [
   20.27,
   19.82,
   23.7,
   25.89,
   25.34,
   23.97,
   19.29,
   20.86,
   15.06,
   19.35,
   15.62,
   18.22,
   0.78,
   20.97,
   19.64,
   21.63,
   22.46,
   22.78,
   20.96,
   19.48,
   20.7,
   22.53,
   24.56,
   24.18,
   25.67
  ],
  [
   19.07,
   23.93,
   23.45,
   23.53,
   22.22,
   16.61,
   20.94,
   16.01,
   20.14,
   16.15,
   17.05,
   17.15,
   20.73,
   0.78,
   13.8,
   15.72,
   15.26,
   23.02,
   23.16,
   24.59,
   25.39,
   28.35,
   28.38,
   28.07,
   29.16
  ],
  [
   20.23,
   23.16,
   24.49,
   25.79,
   24.71,
   18.87,
   20.8,
   19.26,
   17.11,
   16.51,
   14.71,
   16.33,
   17.8,
   13.63,
   0.78,
   14.11,
   15.93,
   16.44,
   17.04,
   22.92,
   23.62,
   26.61,
   27.82,
   27.5,
   28.39
  ],
  [
   20.94,
   25.66,
   26.39,
   26.27,
   25.96,
   18.96,
   22.36,
   16.73,
   20.29,
   17.35,
   17.77,
   16.57,
   19.83,
   17.78,
   16.14,
   0.78,
   15.66,
   17.39,
   18.96,
   24.02,
   24.41,
   27.39,
   28.32,
   28.19,
   28.8
  ],
  [
   21.25,
   27.08,
   26.57,
   26.64,
   25.86,
   18.96,
   23.6,
   17.18,
   21.83,
   18.59,
   19.81,
   18.72,
   21.55,
   16.1,
   15.44,
   14.9,
   0.78,
   18.6,
   20.94,
   24.89,
   25.77,
   28.1,
   28.89,
   28.65,
   29.16
  ],
  [
   23.53,
   26.75,
   27.98,
   27.81,
   28.06,
   24.77,
   24.58,
   23.19,
   21.71,
   21.53,
   20.48,
   19.37,
   20.15,
   22.19,
   17.76,
   17.87,
   18.74,
   0.78,
   14.72,
   22.75,
   23.24,
   25.92,
   28.33,
   27.9,
   28.35
  ],
  [
   21.34,
   23.66,
   26.4,
   27.18,
   27.15,
   23.74,
   22.73,
   21.74,
   19.17,
   20.68,
   19.09,
   18.01,
   18.13,
   22.01,
   17.77,
   17.65,
   19.92,
   15.78,
   0.78,
   17.58,
   19.23,
   23.61,
   26.64,
   25.52,
   26.88
  ],
  [
   20.63,
   19.64,
   23.94,
   25.27,
   25.7,
   23.79,
   20.59,
   21.48,
   18.73,
   19.9,
   20.36,
   19.98,
   18.33,
   23.9,
   22.15,
   22.5,
   23.4,
   21.87,
   17.83,
   0.78,
   13.46,
   17.93,
   19.73,
   21.25,
   23.11
  ],
  [
   21.53,
   22.52,
   25.55,
   26.5,
   26.64,
   25.17,
   22.81,
   22.62,
   19.29,
   21.4,
   21.2,
   19.75,
   18.93,
   24.31,
   22.3,
   23.14,
   24.25,
   22.03,
   18.12,
   13.83,
   0.78,
   14.38,
   21.98,
   21.13,
   22.75
  ],
  [
   25.7,
   24.52,
   27.61,
   27.97,
   28.42,
   28.01,
   25.07,
   26.63,
   23.15,
   25.06,
   24.76,
   24.37,
   20.73,
   27.43,
   25.4,
   26.93,
   27.36,
   24.5,
   22.16,
   18.59,
   15.21,
   0.78,
   20.99,
   20.7,
   18.8
  ],
  [
   23.22,
   22.5,
   24.46,
   25.89,
   26.3,
   26.72,
   22.63,
   24.8,
   22.73,
   24.24,
   25.03,
   24.99,
   21.58,
   27.38,
   26.73,
   27.69,
   28.46,
   27.72,
   25.13,
   19.72,
   20.69,
   20.52,
   0.78,
   16.13,
   19.76
  ],
  [
   23.4,
   21.66,
   25.94,
   26.93,
   27.47,
   27.22,
   23.6,
   25.09,
   23.28,
   23.33,
   24.67,
   24.97,
   21.61,
   27.24,
   25.78,
   27.03,
   27.31,
   26.47,
   24.38,
   21.88,
   21.31,
   20.9,
   17.03,
   0.78,
   17.66
  ],
  [
   26.65,
   24.97,
   27.57,
   28.17,
   28.84,
   28.93,
   25.77,
   27.83,
   25.19,
   26.17,
   27.22,
   26.92,
   22.71,
   28.67,
   27.76,
   28.65,
   29.18,
   27.9,
   25.42,
   22.56,
   21.37,
   19.53,
   20.7,
   18.59,
   0.78
  ]
 ],
 "chain_ptm": [
  0.4,
  0.26,
  0.26,
  0.27,
  0.27,
  0.27,
  0.27,
  0.27,
  0.27,
  0.26,
  0.27,
  0.28,
  0.27,
  0.28,
  0.28,
  0.27,
  0.28,
  0.29,
  0.29,
  0.29,
  0.29,
  0.29,
  0.29,
  0.29,
  0.3
 ],
 "fraction_disordered": 0.19,
 "has_clash": 0.0,
 "iptm": 0.3,
 "ptm": 0.3,
 "ranking_score": 0.4
}
