# Supplementary material for: Use of Split‐Intein Proteins to Design a Small Molecule Biosensor in Plants
Source: Plant Biotechnol J. 2025 Dec 31;24(4):2745–7. doi: 10.1111/pbi.70523 (PMC13140391; doi:10.1111/pbi.70523)
Supplement: Supplementary file 1 — Data S1: pbi70523‐sup‐0001‐Supinfo1.zip. [file PBI-24-2745-s001.zip › alphafold3_models/cif_json/complex_summary_confidences.json]

{
 "chain_iptm": [
  0.27,
  0.23,
  0.04,
  0.06,
  0.07,
  0.05,
  0.06,
  0.06,
  0.07,
  0.06,
  0.07,
  0.06,
  0.06,
  0.06,
  0.06,
  0.06,
  0.05,
  0.05,
  0.05,
  0.06,
  0.06,
  0.05,
  0.05,
  0.05,
  0.04
 ],
 "chain_pair_iptm": [
  [
   0.37,
   0.37,
   0.39,
   0.31,
   0.39,
   0.3,
   0.36,
   0.34,
   0.31,
   0.3,
   0.29,
   0.29,
   0.26,
   0.24,
   0.24,
   0.26,
   0.19,
   0.2,
   0.18,
   0.23,
   0.21,
   0.19,
   0.17,
   0.19,
   0.17
  ],
  [
   0.37,
   0.4,
   0.12,
   0.27,
   0.42,
   0.27,
   0.35,
   0.27,
   0.32,
   0.26,
   0.31,
   0.22,
   0.25,
   0.19,
   0.22,
   0.21,
   0.16,
   0.17,
   0.16,
   0.21,
   0.19,
   0.17,
   0.16,
   0.17,
   0.15
  ],
  [
   0.39,
   0.12,
   0.6,
   0.02,
   0.02,
   0.02,
   0.02,
   0.02,
   0.02,
   0.02,
   0.02,
   0.02,
   0.02,
   0.02,
   0.02,
   0.02,
   0.02,
   0.02,
   0.02,
   0.02,
   0.02,
   0.02,
   0.02,
   0.02,
   0.02
  ],
  [
   0.31,
   0.27,
   0.02,
   0.26,
   0.04,
   0.09,
   0.06,
   0.07,
   0.04,
   0.07,
   0.03,
   0.04,
   0.03,
   0.03,
   0.02,
   0.03,
   0.02,
   0.02,
   0.02,
   0.03,
   0.03,
   0.02,
   0.02,
   0.03,
   0.02
  ],
  [
   0.39,
   0.42,
   0.02,
   0.04,
   0.27,
   0.04,
   0.08,
   0.05,
   0.08,
   0.04,
   0.07,
   0.05,
   0.05,
   0.04,
   0.04,
   0.04,
   0.03,
   0.03,
   0.04,
   0.04,
   0.03,
   0.03,
   0.03,
   0.03,
   0.03
  ],
  [
   0.3,
   0.27,
   0.02,
   0.09,
   0.04,
   0.25,
   0.05,
   0.07,
   0.03,
   0.07,
   0.03,
   0.04,
   0.02,
   0.03,
   0.02,
   0.03,
   0.02,
   0.02,
   0.02,
   0.03,
   0.03,
   0.02,
   0.02,
   0.03,
   0.02
  ],
  [
   0.36,
   0.35,
   0.02,
   0.06,
   0.08,
   0.05,
   0.26,
   0.05,
   0.05,
   0.05,
   0.05,
   0.04,
   0.03,
   0.03,
   0.03,
   0.03,
   0.02,
   0.02,
   0.02,
   0.03,
   0.03,
   0.02,
   0.02,
   0.03,
   0.03
  ],
  [
   0.34,
   0.27,
   0.02,
   0.07,
   0.05,
   0.07,
   0.05,
   0.27,
   0.05,
   0.07,
   0.05,
   0.06,
   0.03,
   0.04,
   0.03,
   0.04,
   0.03,
   0.03,
   0.03,
   0.04,
   0.03,
   0.03,
   0.02,
   0.03,
   0.03
  ],
  [
   0.31,
   0.32,
   0.02,
   0.04,
   0.08,
   0.03,
   0.05,
   0.05,
   0.26,
   0.04,
   0.08,
   0.06,
   0.06,
   0.05,
   0.05,
   0.05,
   0.04,
   0.04,
   0.04,
   0.05,
   0.04,
   0.04,
   0.03,
   0.04,
   0.03
  ],
  [
   0.3,
   0.26,
   0.02,
   0.07,
   0.04,
   0.07,
   0.05,
   0.07,
   0.04,
   0.25,
   0.04,
   0.05,
   0.03,
   0.03,
   0.03,
   0.03,
   0.02,
   0.02,
   0.02,
   0.04,
   0.03,
   0.02,
   0.02,
   0.03,
   0.03
  ],
  [
   0.29,
   0.31,
   0.02,
   0.03,
   0.07,
   0.03,
   0.05,
   0.05,
   0.08,
   0.04,
   0.26,
   0.05,
   0.07,
   0.05,
   0.06,
   0.06,
   0.04,
   0.04,
   0.05,
   0.05,
   0.05,
   0.04,
   0.04,
   0.04,
   0.04
  ],
  [
   0.29,
   0.22,
   0.02,
   0.04,
   0.05,
   0.04,
   0.04,
   0.06,
   0.06,
   0.05,
   0.05,
   0.26,
   0.05,
   0.07,
   0.04,
   0.06,
   0.05,
   0.04,
   0.04,
   0.04,
   0.04,
   0.03,
   0.03,
   0.03,
   0.03
  ],
  [
   0.26,
   0.25,
   0.02,
   0.03,
   0.05,
   0.02,
   0.03,
   0.03,
   0.06,
   0.03,
   0.07,
   0.05,
   0.27,
   0.06,
   0.06,
   0.06,
   0.05,
   0.05,
   0.06,
   0.05,
   0.04,
   0.04,
   0.04,
   0.04,
   0.03
  ],
  [
   0.24,
   0.19,
   0.02,
   0.03,
   0.04,
   0.03,
   0.03,
   0.04,
   0.05,
   0.03,
   0.05,
   0.07,
   0.06,
   0.27,
   0.04,
   0.07,
   0.06,
   0.05,
   0.05,
   0.04,
   0.04,
   0.04,
   0.03,
   0.03,
   0.02
  ],
  [
   0.24,
   0.22,
   0.02,
   0.02,
   0.04,
   0.02,
   0.03,
   0.03,
   0.05,
   0.03,
   0.06,
   0.04,
   0.06,
   0.04,
   0.26,
   0.05,
   0.03,
   0.05,
   0.05,
   0.05,
   0.05,
   0.05,
   0.04,
   0.04,
   0.04
  ],
  [
   0.26,
   0.21,
   0.02,
   0.03,
   0.04,
   0.03,
   0.03,
   0.04,
   0.05,
   0.03,
   0.06,
   0.06,
   0.06,
   0.07,
   0.05,
   0.28,
   0.07,
   0.07,
   0.06,
   0.06,
   0.05,
   0.05,
   0.04,
   0.04,
   0.03
  ],
  [
   0.19,
   0.16,
   0.02,
   0.02,
   0.03,
   0.02,
   0.02,
   0.03,
   0.04,
   0.02,
   0.04,
   0.05,
   0.05,
   0.06,
   0.03,
   0.07,
   0.27,
   0.08,
   0.06,
   0.04,
   0.03,
   0.04,
   0.03,
   0.03,
   0.02
  ],
  [
   0.2,
   0.17,
   0.02,
   0.02,
   0.03,
   0.02,
   0.02,
   0.03,
   0.04,
   0.02,
   0.04,
   0.04,
   0.05,
   0.05,
   0.05,
   0.07,
   0.08,
   0.27,
   0.09,
   0.05,
   0.05,
   0.05,
   0.04,
   0.04,
   0.03
  ],
  [
   0.18,
   0.16,
   0.02,
   0.02,
   0.04,
   0.02,
   0.02,
   0.03,
   0.04,
   0.02,
   0.05,
   0.04,
   0.06,
   0.05,
   0.05,
   0.06,
   0.06,
   0.09,
   0.27,
   0.06,
   0.05,
   0.05,
   0.04,
   0.03,
   0.03
  ],
  [
   0.23,
   0.21,
   0.02,
   0.03,
   0.04,
   0.03,
   0.03,
   0.04,
   0.05,
   0.04,
   0.05,
   0.04,
   0.05,
   0.04,
   0.05,
   0.06,
   0.04,
   0.05,
   0.06,
   0.27,
   0.09,
   0.07,
   0.05,
   0.05,
   0.04
  ],
  [
   0.21,
   0.19,
   0.02,
   0.03,
   0.03,
   0.03,
   0.03,
   0.03,
   0.04,
   0.03,
   0.05,
   0.04,
   0.04,
   0.04,
   0.05,
   0.05,
   0.03,
   0.05,
   0.05,
   0.09,
   0.27,
   0.08,
   0.06,
   0.06,
   0.05
  ],
  [
   0.19,
   0.17,
   0.02,
   0.02,
   0.03,
   0.02,
   0.02,
   0.03,
   0.04,
   0.02,
   0.04,
   0.03,
   0.04,
   0.04,
   0.05,
   0.05,
   0.04,
   0.05,
   0.05,
   0.07,
   0.08,
   0.28,
   0.08,
   0.05,
   0.04
  ],
  [
   0.17,
   0.16,
   0.02,
   0.02,
   0.03,
   0.02,
   0.02,
   0.02,
   0.03,
   0.02,
   0.04,
   0.03,
   0.04,
   0.03,
   0.04,
   0.04,
   0.03,
   0.04,
   0.04,
   0.05,
   0.06,
   0.08,
   0.28,
   0.07,
   0.05
  ],
  [
   0.19,
   0.17,
   0.02,
   0.03,
   0.03,
   0.03,
   0.03,
   0.03,
   0.04,
   0.03,
   0.04,
   0.03,
   0.04,
   0.03,
   0.04,
   0.04,
   0.03,
   0.04,
   0.03,
   0.05,
   0.06,
   0.05,
   0.07,
   0.29,
   0.07
  ],
  [
   0.17,
   0.15,
   0.02,
   0.02,
   0.03,
   0.02,
   0.03,
   0.03,
   0.03,
   0.03,
   0.04,
   0.03,
   0.03,
   0.02,
   0.04,
   0.03,
   0.02,
   0.03,
   0.03,
   0.04,
   0.05,
   0.04,
   0.05,
   0.07,
   0.29
  ]
 ],
 "chain_pair_pae_min": [
  [
   0.76,
   5.82,
   16.65,
   17.61,
   14.92,
   15.99,
   15.7,
   16.38,
   17.08,
   17.89,
   18.4,
   19.22,
   19.76,
   20.95,
   20.77,
   20.23,
   24.02,
   23.1,
   22.46,
   21.13,
   21.81,
   23.1,
   24.95,
   23.36,
   24.14
  ],
  [
   5.75,
   0.76,
   28.5,
   17.57,
   12.39,
   15.71,
   14.64,
   15.84,
   16.14,
   17.59,
   16.54,
   19.67,
   19.17,
   21.83,
   20.36,
   20.19,
   24.58,
   23.75,
   22.54,
   20.73,
   21.5,
   22.84,
   24.57,
   23.13,
   24.11
  ],
  [
   15.78,
   27.48,
   0.77,
   30.35,
   30.34,
   30.59,
   30.33,
   30.52,
   30.59,
   30.67,
   30.77,
   30.67,
   30.84,
   30.74,
   30.87,
   30.82,
   30.85,
   30.96,
   30.93,
   30.86,
   30.91,
   30.95,
   31.0,
   30.94,
   30.96
  ],
  [
   17.65,
   20.09,
   30.86,
   0.78,
   17.76,
   12.98,
   15.67,
   15.34,
   21.29,
   15.55,
   23.18,
   21.25,
   26.01,
   23.8,
   26.61,
   25.51,
   27.12,
   27.99,
   27.39,
   26.66,
   27.6,
   28.27,
   29.1,
   27.99,
   28.36
  ],
  [
   13.48,
   12.87,
   30.79,
   16.64,
   0.78,
   18.8,
   13.94,
   14.0,
   12.28,
   18.71,
   14.5,
   15.09,
   19.1,
   18.58,
   21.13,
   17.99,
   22.88,
   22.55,
   21.68,
   21.14,
   23.24,
   23.97,
   26.48,
   24.64,
   25.87
  ],
  [
   17.63,
   17.93,
   30.96,
   13.29,
   19.55,
   0.78,
   13.88,
   15.11,
   21.89,
   14.85,
   23.81,
   22.22,
   26.62,
   25.77,
   26.93,
   25.93,
   28.32,
   28.34,
   27.76,
   26.31,
   27.14,
   28.2,
   28.82,
   27.41,
   27.54
  ],
  [
   14.87,
   15.58,
   30.77,
   15.15,
   14.37,
   13.17,
   0.78,
   13.32,
   17.91,
   14.85,
   19.42,
   20.24,
   23.45,
   23.37,
   24.32,
   22.96,
   26.57,
   26.67,
   25.77,
   23.45,
   25.34,
   26.51,
   27.9,
   25.83,
   25.99
  ],
  [
   14.68,
   18.2,
   30.97,
   12.49,
   13.86,
   15.83,
   13.19,
   0.78,
   17.76,
   14.06,
   19.58,
   17.94,
   21.33,
   20.32,
   24.08,
   21.15,
   23.64,
   25.67,
   24.97,
   23.67,
   25.54,
   26.34,
   27.99,
   26.19,
   27.13
  ],
  [
   14.65,
   15.27,
   30.77,
   19.54,
   11.54,
   21.05,
   18.68,
   17.14,
   0.78,
   19.8,
   13.25,
   14.2,
   16.75,
   16.88,
   17.11,
   15.55,
   21.72,
   21.54,
   20.47,
   19.19,
   21.19,
   22.14,
   24.24,
   23.09,
   24.84
  ],
  [
   16.16,
   18.08,
   31.01,
   13.14,
   18.78,
   13.35,
   14.97,
   14.4,
   19.46,
   0.78,
   20.65,
   19.46,
   24.7,
   23.49,
   25.51,
   24.21,
   26.87,
   27.44,
   26.63,
   24.62,
   25.97,
   27.37,
   28.33,
   26.42,
   26.78
  ],
  [
   15.54,
   15.64,
   30.87,
   21.26,
   13.93,
   23.09,
   19.55,
   17.92,
   11.33,
   20.35,
   0.78,
   14.88,
   13.38,
   16.59,
   14.41,
   15.41,
   21.78,
   20.0,
   19.38,
   17.48,
   18.47,
   19.89,
   22.47,
   21.91,
   23.36
  ],
  [
   17.01,
   19.45,
   31.03,
   20.05,
   14.61,
   21.8,
   20.6,
   16.66,
   15.47,
   19.97,
   17.05,
   0.78,
   14.64,
   13.94,
   19.98,
   15.92,
   18.01,
   21.05,
   20.46,
   20.64,
   22.17,
   22.87,
   25.48,
   24.52,
   27.15
  ],
  [
   18.14,
   18.21,
   30.93,
   25.11,
   17.57,
   25.76,
   24.13,
   21.51,
   15.18,
   25.33,
   13.41,
   14.23,
   0.78,
   14.57,
   14.24,
   14.52,
   16.37,
   16.42,
   15.83,
   17.44,
   19.61,
   19.72,
   23.01,
   22.66,
   25.12
  ],
  [
   19.22,
   20.57,
   31.06,
   23.68,
   18.18,
   25.51,
   24.23,
   20.23,
   16.95,
   24.23,
   18.35,
   12.68,
   12.42,
   0.78,
   19.24,
   15.12,
   15.68,
   19.38,
   19.1,
   20.07,
   21.93,
   21.95,
   25.18,
   24.4,
   27.14
  ],
  [
   18.91,
   18.8,
   31.05,
   25.66,
   19.77,
   25.3,
   23.53,
   23.22,
   15.5,
   24.65,
   13.54,
   18.02,
   15.64,
   16.98,
   0.78,
   14.94,
   20.78,
   16.51,
   16.55,
   17.53,
   18.18,
   19.0,
   21.0,
   21.72,
   23.64
  ],
  [
   18.02,
   18.87,
   31.05,
   24.44,
   18.04,
   24.87,
   22.53,
   20.6,
   14.84,
   23.22,
   15.19,
   14.74,
   15.05,
   13.37,
   14.62,
   0.78,
   16.54,
   15.32,
   14.88,
   16.53,
   18.26,
   18.49,
   22.44,
   21.44,
   24.41
  ],
  [
   22.07,
   25.74,
   31.07,
   27.47,
   22.1,
   28.2,
   27.46,
   24.06,
   21.69,
   27.23,
   21.65,
   17.44,
   15.83,
   15.57,
   21.7,
   16.41,
   0.78,
   17.45,
   17.32,
   22.03,
   23.7,
   23.21,
   26.71,
   26.83,
   28.42
  ],
  [
   21.51,
   21.87,
   31.07,
   27.76,
   22.42,
   28.26,
   27.1,
   25.1,
   20.85,
   27.17,
   19.84,
   18.5,
   16.25,
   17.74,
   16.47,
   14.91,
   16.56,
   0.78,
   14.1,
   17.82,
   20.12,
   18.48,
   21.95,
   23.5,
   25.89
  ],
  [
   19.64,
   20.05,
   31.06,
   26.55,
   21.04,
   27.28,
   26.12,
   23.84,
   19.42,
   26.89,
   17.8,
   18.3,
   14.94,
   17.63,
   15.64,
   14.62,
   17.45,
   12.36,
   0.78,
   16.9,
   18.73,
   16.59,
   21.27,
   22.54,
   25.06
  ],
  [
   15.78,
   16.14,
   31.08,
   24.14,
   19.77,
   24.48,
   22.51,
   21.77,
   17.19,
   23.26,
   16.07,
   18.54,
   17.22,
   17.29,
   16.46,
   15.29,
   20.48,
   16.16,
   16.26,
   0.78,
   12.4,
   14.49,
   19.66,
   18.36,
   21.95
  ],
  [
   18.38,
   17.79,
   31.08,
   26.01,
   21.5,
   25.51,
   24.29,
   24.13,
   18.78,
   24.68,
   16.66,
   20.64,
   18.73,
   19.9,
   16.83,
   16.82,
   22.32,
   17.88,
   17.65,
   11.74,
   0.78,
   13.73,
   15.21,
   17.7,
   19.85
  ],
  [
   19.6,
   19.05,
   31.09,
   26.73,
   22.38,
   26.58,
   25.64,
   24.93,
   20.61,
   26.43,
   17.78,
   20.96,
   18.7,
   19.69,
   17.85,
   17.8,
   21.22,
   15.69,
   17.07,
   15.46,
   13.21,
   0.78,
   14.86,
   18.43,
   22.04
  ],
  [
   21.68,
   20.69,
   31.14,
   28.39,
   25.47,
   27.62,
   27.1,
   27.42,
   23.27,
   27.54,
   19.25,
   24.39,
   21.41,
   22.97,
   19.55,
   21.53,
   24.96,
   19.33,
   20.86,
   18.82,
   16.73,
   15.81,
   0.78,
   16.96,
   20.56
  ],
  [
   18.81,
   18.53,
   31.11,
   25.47,
   22.64,
   25.1,
   24.15,
   24.12,
   20.05,
   24.61,
   18.66,
   22.12,
   20.92,
   21.77,
   19.16,
   19.24,
   24.81,
   21.09,
   21.4,
   18.06,
   16.61,
   17.36,
   16.6,
   0.78,
   15.42
  ],
  [
   19.16,
   19.11,
   31.27,
   26.46,
   23.87,
   25.16,
   24.03,
   24.8,
   22.52,
   24.88,
   19.51,
   25.05,
   22.91,
   25.16,
   20.97,
   22.65,
   26.59,
   23.28,
   22.92,
   20.71,
   19.2,
   20.98,
   19.59,
   16.16,
   0.78
  ]
 ],
 "chain_ptm": [
  0.37,
  0.4,
  0.6,
  0.26,
  0.27,
  0.25,
  0.26,
  0.27,
  0.26,
  0.25,
  0.26,
  0.26,
  0.27,
  0.27,
  0.26,
  0.28,
  0.27,
  0.27,
  0.27,
  0.27,
  0.27,
  0.28,
  0.28,
  0.29,
  0.29
 ],
 "fraction_disordered": 0.19,
 "has_clash": 0.0,
 "iptm": 0.33,
 "ptm": 0.37,
 "ranking_score": 0.43
}
