# Supplementary material for: Use of Split‐Intein Proteins to Design a Small Molecule Biosensor in Plants
Source: Plant Biotechnol J. 2025 Dec 31;24(4):2745–7. doi: 10.1111/pbi.70523 (PMC13140391; doi:10.1111/pbi.70523)
Supplement: Supplementary file 1 — Data S1: pbi70523‐sup‐0001‐Supinfo1.zip. [file PBI-24-2745-s001.zip › alphafold3_models/cif_json/final_product_summary_confidences.json]

{
 "chain_iptm": [
  0.26,
  0.24,
  0.03,
  0.06,
  0.06,
  0.06,
  0.07,
  0.06,
  0.06,
  0.05,
  0.06,
  0.05,
  0.06,
  0.05,
  0.07,
  0.05,
  0.06,
  0.05,
  0.06,
  0.06,
  0.06,
  0.05,
  0.05,
  0.04,
  0.04
 ],
 "chain_pair_iptm": [
  [
   0.38,
   0.4,
   0.25,
   0.3,
   0.37,
   0.3,
   0.42,
   0.28,
   0.36,
   0.27,
   0.32,
   0.27,
   0.31,
   0.23,
   0.3,
   0.21,
   0.24,
   0.21,
   0.22,
   0.23,
   0.21,
   0.18,
   0.17,
   0.15,
   0.17
  ],
  [
   0.4,
   0.43,
   0.11,
   0.35,
   0.33,
   0.31,
   0.42,
   0.26,
   0.33,
   0.22,
   0.27,
   0.26,
   0.3,
   0.24,
   0.28,
   0.21,
   0.22,
   0.19,
   0.19,
   0.2,
   0.18,
   0.16,
   0.14,
   0.13,
   0.14
  ],
  [
   0.25,
   0.11,
   0.53,
   0.02,
   0.02,
   0.02,
   0.02,
   0.02,
   0.02,
   0.02,
   0.02,
   0.02,
   0.02,
   0.02,
   0.02,
   0.02,
   0.02,
   0.02,
   0.02,
   0.02,
   0.02,
   0.02,
   0.02,
   0.02,
   0.02
  ],
  [
   0.3,
   0.35,
   0.02,
   0.26,
   0.04,
   0.1,
   0.05,
   0.06,
   0.04,
   0.04,
   0.03,
   0.04,
   0.05,
   0.05,
   0.04,
   0.04,
   0.03,
   0.03,
   0.03,
   0.03,
   0.03,
   0.03,
   0.02,
   0.02,
   0.03
  ],
  [
   0.37,
   0.33,
   0.02,
   0.04,
   0.26,
   0.04,
   0.08,
   0.04,
   0.08,
   0.05,
   0.07,
   0.03,
   0.03,
   0.02,
   0.03,
   0.02,
   0.02,
   0.02,
   0.02,
   0.03,
   0.03,
   0.02,
   0.02,
   0.02,
   0.03
  ],
  [
   0.3,
   0.31,
   0.02,
   0.1,
   0.04,
   0.26,
   0.05,
   0.08,
   0.05,
   0.05,
   0.03,
   0.04,
   0.04,
   0.04,
   0.03,
   0.03,
   0.02,
   0.03,
   0.02,
   0.03,
   0.03,
   0.03,
   0.02,
   0.02,
   0.03
  ],
  [
   0.42,
   0.42,
   0.02,
   0.05,
   0.08,
   0.05,
   0.27,
   0.05,
   0.1,
   0.05,
   0.07,
   0.04,
   0.05,
   0.03,
   0.05,
   0.03,
   0.03,
   0.03,
   0.03,
   0.04,
   0.04,
   0.03,
   0.02,
   0.02,
   0.03
  ],
  [
   0.28,
   0.26,
   0.02,
   0.06,
   0.04,
   0.08,
   0.05,
   0.27,
   0.05,
   0.07,
   0.04,
   0.05,
   0.03,
   0.03,
   0.03,
   0.03,
   0.02,
   0.02,
   0.02,
   0.03,
   0.03,
   0.03,
   0.02,
   0.02,
   0.03
  ],
  [
   0.36,
   0.33,
   0.02,
   0.04,
   0.08,
   0.05,
   0.1,
   0.05,
   0.26,
   0.05,
   0.07,
   0.03,
   0.04,
   0.02,
   0.04,
   0.02,
   0.03,
   0.03,
   0.03,
   0.03,
   0.03,
   0.02,
   0.02,
   0.02,
   0.03
  ],
  [
   0.27,
   0.22,
   0.02,
   0.04,
   0.05,
   0.05,
   0.05,
   0.07,
   0.05,
   0.26,
   0.05,
   0.04,
   0.02,
   0.03,
   0.03,
   0.02,
   0.02,
   0.02,
   0.02,
   0.02,
   0.03,
   0.02,
   0.02,
   0.02,
   0.03
  ],
  [
   0.32,
   0.27,
   0.02,
   0.03,
   0.07,
   0.03,
   0.07,
   0.04,
   0.07,
   0.05,
   0.25,
   0.03,
   0.03,
   0.02,
   0.04,
   0.02,
   0.02,
   0.02,
   0.02,
   0.03,
   0.03,
   0.02,
   0.02,
   0.02,
   0.03
  ],
  [
   0.27,
   0.26,
   0.02,
   0.04,
   0.03,
   0.04,
   0.04,
   0.05,
   0.03,
   0.04,
   0.03,
   0.27,
   0.03,
   0.04,
   0.04,
   0.04,
   0.03,
   0.03,
   0.03,
   0.04,
   0.04,
   0.04,
   0.03,
   0.03,
   0.04
  ],
  [
   0.31,
   0.3,
   0.02,
   0.05,
   0.03,
   0.04,
   0.05,
   0.03,
   0.04,
   0.02,
   0.03,
   0.03,
   0.27,
   0.06,
   0.09,
   0.05,
   0.06,
   0.06,
   0.05,
   0.05,
   0.04,
   0.04,
   0.03,
   0.03,
   0.03
  ],
  [
   0.23,
   0.24,
   0.02,
   0.05,
   0.02,
   0.04,
   0.03,
   0.03,
   0.02,
   0.03,
   0.02,
   0.04,
   0.06,
   0.26,
   0.05,
   0.07,
   0.04,
   0.05,
   0.04,
   0.04,
   0.03,
   0.04,
   0.03,
   0.02,
   0.03
  ],
  [
   0.3,
   0.28,
   0.02,
   0.04,
   0.03,
   0.03,
   0.05,
   0.03,
   0.04,
   0.03,
   0.04,
   0.04,
   0.09,
   0.05,
   0.27,
   0.06,
   0.08,
   0.06,
   0.07,
   0.06,
   0.06,
   0.05,
   0.04,
   0.04,
   0.04
  ],
  [
   0.21,
   0.21,
   0.02,
   0.04,
   0.02,
   0.03,
   0.03,
   0.03,
   0.02,
   0.02,
   0.02,
   0.04,
   0.05,
   0.07,
   0.06,
   0.27,
   0.06,
   0.05,
   0.05,
   0.05,
   0.05,
   0.06,
   0.04,
   0.04,
   0.03
  ],
  [
   0.24,
   0.22,
   0.02,
   0.03,
   0.02,
   0.02,
   0.03,
   0.02,
   0.03,
   0.02,
   0.02,
   0.03,
   0.06,
   0.04,
   0.08,
   0.06,
   0.27,
   0.1,
   0.07,
   0.06,
   0.05,
   0.05,
   0.05,
   0.04,
   0.03
  ],
  [
   0.21,
   0.19,
   0.02,
   0.03,
   0.02,
   0.03,
   0.03,
   0.02,
   0.03,
   0.02,
   0.02,
   0.03,
   0.06,
   0.05,
   0.06,
   0.05,
   0.1,
   0.27,
   0.07,
   0.05,
   0.04,
   0.04,
   0.04,
   0.03,
   0.03
  ],
  [
   0.22,
   0.19,
   0.02,
   0.03,
   0.02,
   0.02,
   0.03,
   0.02,
   0.03,
   0.02,
   0.02,
   0.03,
   0.05,
   0.04,
   0.07,
   0.05,
   0.07,
   0.07,
   0.27,
   0.09,
   0.06,
   0.05,
   0.06,
   0.04,
   0.04
  ],
  [
   0.23,
   0.2,
   0.02,
   0.03,
   0.03,
   0.03,
   0.04,
   0.03,
   0.03,
   0.02,
   0.03,
   0.04,
   0.05,
   0.04,
   0.06,
   0.05,
   0.06,
   0.05,
   0.09,
   0.26,
   0.09,
   0.05,
   0.06,
   0.05,
   0.05
  ],
  [
   0.21,
   0.18,
   0.02,
   0.03,
   0.03,
   0.03,
   0.04,
   0.03,
   0.03,
   0.03,
   0.03,
   0.04,
   0.04,
   0.03,
   0.06,
   0.05,
   0.05,
   0.04,
   0.06,
   0.09,
   0.28,
   0.05,
   0.06,
   0.05,
   0.05
  ],
  [
   0.18,
   0.16,
   0.02,
   0.03,
   0.02,
   0.03,
   0.03,
   0.03,
   0.02,
   0.02,
   0.02,
   0.04,
   0.04,
   0.04,
   0.05,
   0.06,
   0.05,
   0.04,
   0.05,
   0.05,
   0.05,
   0.26,
   0.05,
   0.04,
   0.04
  ],
  [
   0.17,
   0.14,
   0.02,
   0.02,
   0.02,
   0.02,
   0.02,
   0.02,
   0.02,
   0.02,
   0.02,
   0.03,
   0.03,
   0.03,
   0.04,
   0.04,
   0.05,
   0.04,
   0.06,
   0.06,
   0.06,
   0.05,
   0.28,
   0.08,
   0.04
  ],
  [
   0.15,
   0.13,
   0.02,
   0.02,
   0.02,
   0.02,
   0.02,
   0.02,
   0.02,
   0.02,
   0.02,
   0.03,
   0.03,
   0.02,
   0.04,
   0.04,
   0.04,
   0.03,
   0.04,
   0.05,
   0.05,
   0.04,
   0.08,
   0.29,
   0.06
  ],
  [
   0.17,
   0.14,
   0.02,
   0.03,
   0.03,
   0.03,
   0.03,
   0.03,
   0.03,
   0.03,
   0.03,
   0.04,
   0.03,
   0.03,
   0.04,
   0.03,
   0.03,
   0.03,
   0.04,
   0.05,
   0.05,
   0.04,
   0.04,
   0.06,
   0.29
  ]
 ],
 "chain_pair_pae_min": [
  [
   0.76,
   4.94,
   19.7,
   18.39,
   15.22,
   18.23,
   12.65,
   18.78,
   15.17,
   19.27,
   16.6,
   18.99,
   17.19,
   21.47,
   17.68,
   21.42,
   21.62,
   21.88,
   21.88,
   21.36,
   21.66,
   22.49,
   24.55,
   25.67,
   23.68
  ],
  [
   4.68,
   0.76,
   28.92,
   15.1,
   15.2,
   15.86,
   12.04,
   16.91,
   15.26,
   19.22,
   17.7,
   18.47,
   16.66,
   19.45,
   17.39,
   20.12,
   20.63,
   20.93,
   21.2,
   20.84,
   21.37,
   22.36,
   24.02,
   25.58,
   23.53
  ],
  [
   18.8,
   27.07,
   0.77,
   30.84,
   30.82,
   30.94,
   30.65,
   31.02,
   30.68,
   31.04,
   30.89,
   31.04,
   30.58,
   31.05,
   30.75,
   31.05,
   30.83,
   30.8,
   31.02,
   31.03,
   31.08,
   31.13,
   31.18,
   31.26,
   31.12
  ],
  [
   18.21,
   16.27,
   31.01,
   0.78,
   19.27,
   12.78,
   17.09,
   16.26,
   18.5,
   20.73,
   23.03,
   23.73,
   18.84,
   20.54,
   22.48,
   22.38,
   23.83,
   23.46,
   25.37,
   25.41,
   24.89,
   25.95,
   27.74,
   28.45,
   26.71
  ],
  [
   17.28,
   18.01,
   30.83,
   20.79,
   0.78,
   16.55,
   12.67,
   16.14,
   11.86,
   15.36,
   13.6,
   24.35,
   25.55,
   27.69,
   25.67,
   27.61,
   28.06,
   28.27,
   28.15,
   26.91,
   26.41,
   28.29,
   29.17,
   29.46,
   26.97
  ],
  [
   17.6,
   16.71,
   31.05,
   9.82,
   15.78,
   0.78,
   14.56,
   12.74,
   15.2,
   18.05,
   20.9,
   21.24,
   21.76,
   22.5,
   22.97,
   23.62,
   25.44,
   25.45,
   25.8,
   25.48,
   24.62,
   26.14,
   27.99,
   28.63,
   26.5
  ],
  [
   14.26,
   13.56,
   30.71,
   17.54,
   13.03,
   14.67,
   0.78,
   14.12,
   12.18,
   15.1,
   14.17,
   20.21,
   20.7,
   24.21,
   21.01,
   24.87,
   25.0,
   25.4,
   25.45,
   23.54,
   22.99,
   26.36,
   27.58,
   28.21,
   24.8
  ],
  [
   16.31,
   17.74,
   31.09,
   16.51,
   15.5,
   11.8,
   13.64,
   0.78,
   14.58,
   15.52,
   19.29,
   20.14,
   22.49,
   23.83,
   22.91,
   24.62,
   25.9,
   26.24,
   26.32,
   25.48,
   24.37,
   26.69,
   28.22,
   28.7,
   26.14
  ],
  [
   16.66,
   17.2,
   30.81,
   18.89,
   11.66,
   15.12,
   11.69,
   13.79,
   0.78,
   14.44,
   14.64,
   22.32,
   22.13,
   25.92,
   22.85,
   26.7,
   26.6,
   27.27,
   27.14,
   26.03,
   25.28,
   27.8,
   28.62,
   28.94,
   26.45
  ],
  [
   16.34,
   19.06,
   31.16,
   20.1,
   13.34,
   17.74,
   14.12,
   15.45,
   13.87,
   0.78,
   15.79,
   20.26,
   25.46,
   26.9,
   24.98,
   26.7,
   27.95,
   27.99,
   27.86,
   26.18,
   25.55,
   27.6,
   28.96,
   29.24,
   26.06
  ],
  [
   16.68,
   18.89,
   30.91,
   24.12,
   13.04,
   20.23,
   14.72,
   18.24,
   14.54,
   15.56,
   0.78,
   20.88,
   24.09,
   28.07,
   23.62,
   27.49,
   26.93,
   27.81,
   27.29,
   25.95,
   24.49,
   27.89,
   28.64,
   28.95,
   25.38
  ],
  [
   16.77,
   17.53,
   31.16,
   21.96,
   22.91,
   20.23,
   19.64,
   19.63,
   21.73,
   20.12,
   21.31,
   0.78,
   20.8,
   22.78,
   19.92,
   20.65,
   23.17,
   24.78,
   22.58,
   20.59,
   20.44,
   22.31,
   24.77,
   25.3,
   21.29
  ],
  [
   18.17,
   14.87,
   30.62,
   16.32,
   24.81,
   21.03,
   18.61,
   22.31,
   21.74,
   25.47,
   24.18,
   21.49,
   0.78,
   12.32,
   12.98,
   15.11,
   16.12,
   15.9,
   18.54,
   20.13,
   21.52,
   21.22,
   23.89,
   25.75,
   25.21
  ],
  [
   23.49,
   16.9,
   31.13,
   19.2,
   27.15,
   21.48,
   24.92,
   23.31,
   25.88,
   26.29,
   27.92,
   22.37,
   13.86,
   0.78,
   16.36,
   14.25,
   17.19,
   17.1,
   20.63,
   21.77,
   23.27,
   21.32,
   23.92,
   25.52,
   26.76
  ],
  [
   17.42,
   14.99,
   30.73,
   21.07,
   24.72,
   21.73,
   19.92,
   21.84,
   21.11,
   24.31,
   22.55,
   18.58,
   13.2,
   15.05,
   0.78,
   13.06,
   12.67,
   17.99,
   13.77,
   14.82,
   17.23,
   17.46,
   21.51,
   23.75,
   22.63
  ],
  [
   20.73,
   16.08,
   31.11,
   20.96,
   26.81,
   22.56,
   24.24,
   23.81,
   25.25,
   25.86,
   26.78,
   20.08,
   15.26,
   13.24,
   12.23,
   0.78,
   13.78,
   15.99,
   15.38,
   17.19,
   19.64,
   17.27,
   21.5,
   23.22,
   23.93
  ],
  [
   21.39,
   18.5,
   30.8,
   23.34,
   27.83,
   25.83,
   24.16,
   26.52,
   26.57,
   27.62,
   26.85,
   24.46,
   15.75,
   16.16,
   12.24,
   14.6,
   0.78,
   13.0,
   13.41,
   17.73,
   20.29,
   19.8,
   20.41,
   22.83,
   24.84
  ],
  [
   22.64,
   18.69,
   30.69,
   21.78,
   27.68,
   24.63,
   24.67,
   26.02,
   26.25,
   27.28,
   27.31,
   25.04,
   14.39,
   15.64,
   16.1,
   14.74,
   11.5,
   0.78,
   16.66,
   19.14,
   20.81,
   20.29,
   21.26,
   23.77,
   25.99
  ],
  [
   20.03,
   18.94,
   30.88,
   25.11,
   28.14,
   26.26,
   25.48,
   26.73,
   27.07,
   27.77,
   27.04,
   22.06,
   18.83,
   18.83,
   13.49,
   15.89,
   13.02,
   17.2,
   0.78,
   13.95,
   16.68,
   17.25,
   18.18,
   20.3,
   22.97
  ],
  [
   18.28,
   18.12,
   30.86,
   24.18,
   26.07,
   24.82,
   22.48,
   24.84,
   24.76,
   25.67,
   25.15,
   18.22,
   18.2,
   19.76,
   14.58,
   15.62,
   17.05,
   17.96,
   12.75,
   0.78,
   12.29,
   15.91,
   18.53,
   20.88,
   19.57
  ],
  [
   17.28,
   17.85,
   31.03,
   23.51,
   24.49,
   23.23,
   21.35,
   23.11,
   23.4,
   23.89,
   23.45,
   17.65,
   20.02,
   21.01,
   16.52,
   16.7,
   18.01,
   19.81,
   16.09,
   10.76,
   0.78,
   14.1,
   16.73,
   20.14,
   18.0
  ],
  [
   21.06,
   18.66,
   31.17,
   24.13,
   27.29,
   24.85,
   24.72,
   25.25,
   26.37,
   26.11,
   26.58,
   21.1,
   18.89,
   19.03,
   17.16,
   15.22,
   16.58,
   19.46,
   15.66,
   16.28,
   14.17,
   0.78,
   14.45,
   18.47,
   20.38
  ],
  [
   23.06,
   21.27,
   31.16,
   27.39,
   28.96,
   27.74,
   27.18,
   27.82,
   28.25,
   28.46,
   28.41,
   23.86,
   22.52,
   22.58,
   20.07,
   19.29,
   19.37,
   21.22,
   17.6,
   17.36,
   17.45,
   16.75,
   0.78,
   13.42,
   22.24
  ],
  [
   24.54,
   23.71,
   31.23,
   28.56,
   29.59,
   28.52,
   27.98,
   28.64,
   29.07,
   29.06,
   28.9,
   24.31,
   25.04,
   24.68,
   22.26,
   21.61,
   21.59,
   23.27,
   19.09,
   19.32,
   19.04,
   18.38,
   13.29,
   0.78,
   21.09
  ],
  [
   19.92,
   20.02,
   31.22,
   25.65,
   25.43,
   24.98,
   22.01,
   24.41,
   24.38,
   24.11,
   23.48,
   19.08,
   23.29,
   24.42,
   21.1,
   22.03,
   23.04,
   24.73,
   21.61,
   18.83,
   18.37,
   20.4,
   21.15,
   19.52,
   0.78
  ]
 ],
 "chain_ptm": [
  0.38,
  0.43,
  0.53,
  0.26,
  0.26,
  0.26,
  0.27,
  0.27,
  0.26,
  0.26,
  0.25,
  0.27,
  0.27,
  0.26,
  0.27,
  0.27,
  0.27,
  0.27,
  0.27,
  0.26,
  0.28,
  0.26,
  0.28,
  0.29,
  0.29
 ],
 "fraction_disordered": 0.18,
 "has_clash": 0.0,
 "iptm": 0.34,
 "ptm": 0.36,
 "ranking_score": 0.43
}
