# Supplementary material for: Use of Split‐Intein Proteins to Design a Small Molecule Biosensor in Plants
Source: Plant Biotechnol J. 2025 Dec 31;24(4):2745–7. doi: 10.1111/pbi.70523 (PMC13140391; doi:10.1111/pbi.70523)
Supplement: Supplementary file 1 — Data S1: pbi70523‐sup‐0001‐Supinfo1.zip. [file PBI-24-2745-s001.zip › alphafold3_models/cif_json/lyk5_ngfp_nint_popc_model.cif]

# By using this file you agree to the legally binding terms of use found at
# https://github.com/google-deepmind/alphafold3/blob/main/OUTPUT_TERMS_OF_USE.md.
# To request access to the AlphaFold 3 model parameters, follow the process set
# out at https://github.com/google-deepmind/alphafold3. You may only use these if
# received directly from Google. Use is subject to terms of use available at
# https://github.com/google-deepmind/alphafold3/blob/main/WEIGHTS_TERMS_OF_USE.md.
data_lyk5_ngfp_nint_popc
#
_entry.id lyk5_ngfp_nint_popc
#
loop_
_atom_type.symbol
C 
N 
O 
P 
S 
#
loop_
_audit_author.name
_audit_author.pdbx_ordinal
"Google DeepMind" 1 
"Isomorphic Labs" 2 
#
_audit_conform.dict_location https://raw.githubusercontent.com/ihmwg/ModelCIF/master/dist/mmcif_ma.dic
_audit_conform.dict_name     mmcif_ma.dic
_audit_conform.dict_version  1.4.5
#
loop_
_chem_comp.formula
_chem_comp.formula_weight
_chem_comp.id
_chem_comp.mon_nstd_flag
_chem_comp.name
_chem_comp.pdbx_smiles
_chem_comp.pdbx_synonyms
_chem_comp.type
"C3 H7 N O2"     89.093  ALA y ALANINE                                                                                          C[C@@H](C(=O)O)N                                                                       ?    "L-PEPTIDE LINKING" 
"C6 H15 N4 O2"   175.209 ARG y ARGININE                                                                                         C(C[C@@H](C(=O)O)N)CNC(=[NH2+])N                                                       ?    "L-PEPTIDE LINKING" 
"C4 H8 N2 O3"    132.118 ASN y ASPARAGINE                                                                                       C([C@@H](C(=O)O)N)C(=O)N                                                               ?    "L-PEPTIDE LINKING" 
"C4 H7 N O4"     133.103 ASP y "ASPARTIC ACID"                                                                                  C([C@@H](C(=O)O)N)C(=O)O                                                               ?    "L-PEPTIDE LINKING" 
"C3 H7 N O2 S"   121.158 CYS y CYSTEINE                                                                                         C([C@@H](C(=O)O)N)S                                                                    ?    "L-PEPTIDE LINKING" 
"C5 H10 N2 O3"   146.144 GLN y GLUTAMINE                                                                                        C(CC(=O)N)[C@@H](C(=O)O)N                                                              ?    "L-PEPTIDE LINKING" 
"C5 H9 N O4"     147.129 GLU y "GLUTAMIC ACID"                                                                                  C(CC(=O)O)[C@@H](C(=O)O)N                                                              ?    "L-PEPTIDE LINKING" 
"C2 H5 N O2"     75.067  GLY y GLYCINE                                                                                          C(C(=O)O)N                                                                             ?    "PEPTIDE LINKING"   
"C6 H10 N3 O2"   156.162 HIS y HISTIDINE                                                                                        c1c([nH+]c[nH]1)C[C@@H](C(=O)O)N                                                       ?    "L-PEPTIDE LINKING" 
"C6 H13 N O2"    131.173 ILE y ISOLEUCINE                                                                                       CC[C@H](C)[C@@H](C(=O)O)N                                                              ?    "L-PEPTIDE LINKING" 
"C6 H13 N O2"    131.173 LEU y LEUCINE                                                                                          CC(C)C[C@@H](C(=O)O)N                                                                  ?    "L-PEPTIDE LINKING" 
"C6 H15 N2 O2"   147.195 LYS y LYSINE                                                                                           C(CC[NH3+])C[C@@H](C(=O)O)N                                                            ?    "L-PEPTIDE LINKING" 
"C5 H11 N O2 S"  149.211 MET y METHIONINE                                                                                       CSCC[C@@H](C(=O)O)N                                                                    ?    "L-PEPTIDE LINKING" 
"C9 H11 N O2"    165.189 PHE y PHENYLALANINE                                                                                    c1ccc(cc1)C[C@@H](C(=O)O)N                                                             ?    "L-PEPTIDE LINKING" 
"C42 H82 N O8 P" 760.076 POV . "(2S)-3-(hexadecanoyloxy)-2-[(9Z)-octadec-9-enoyloxy]propyl 2-(trimethylammonio)ethyl phosphate" CCCCCCCCCCCCCCCC(=O)OC[C@@H](CO[P@](=O)([O-])OCC[N+](C)(C)C)OC(=O)CCCCCCC/C=C\CCCCCCCC POPC NON-POLYMER         
"C5 H9 N O2"     115.130 PRO y PROLINE                                                                                          C1C[C@H](NC1)C(=O)O                                                                    ?    "L-PEPTIDE LINKING" 
"C3 H7 N O3"     105.093 SER y SERINE                                                                                           C([C@@H](C(=O)O)N)O                                                                    ?    "L-PEPTIDE LINKING" 
"C4 H9 N O3"     119.119 THR y THREONINE                                                                                        C[C@H]([C@@H](C(=O)O)N)O                                                               ?    "L-PEPTIDE LINKING" 
"C11 H12 N2 O2"  204.225 TRP y TRYPTOPHAN                                                                                       c1ccc2c(c1)c(c[nH]2)C[C@@H](C(=O)O)N                                                   ?    "L-PEPTIDE LINKING" 
"C9 H11 N O3"    181.189 TYR y TYROSINE                                                                                         c1cc(ccc1C[C@@H](C(=O)O)N)O                                                            ?    "L-PEPTIDE LINKING" 
"C5 H11 N O2"    117.146 VAL y VALINE                                                                                           CC(C)[C@@H](C(=O)O)N                                                                   ?    "L-PEPTIDE LINKING" 
#
_citation.book_publisher          ?
_citation.country                 UK
_citation.id                      primary
_citation.journal_full            Nature
_citation.journal_id_ASTM         NATUAS
_citation.journal_id_CSD          0006
_citation.journal_id_ISSN         0028-0836
_citation.journal_volume          630
_citation.page_first              493
_citation.page_last               500
_citation.pdbx_database_id_DOI    10.1038/s41586-024-07487-w
_citation.pdbx_database_id_PubMed 38718835
_citation.title                   "Accurate structure prediction of biomolecular interactions with AlphaFold 3"
_citation.year                    2024
#
loop_
_citation_author.citation_id
_citation_author.name
_citation_author.ordinal
primary "Google DeepMind" 1 
primary "Isomorphic Labs" 2 
#
loop_
_entity.id
_entity.pdbx_description
_entity.type
1  . polymer     
2  . non-polymer 
3  . non-polymer 
4  . non-polymer 
5  . non-polymer 
6  . non-polymer 
7  . non-polymer 
8  . non-polymer 
9  . non-polymer 
10 . non-polymer 
11 . non-polymer 
12 . non-polymer 
13 . non-polymer 
14 . non-polymer 
15 . non-polymer 
16 . non-polymer 
17 . non-polymer 
18 . non-polymer 
19 . non-polymer 
20 . non-polymer 
21 . non-polymer 
22 . non-polymer 
23 . non-polymer 
24 . non-polymer 
25 . non-polymer 
#
_entity_poly.entity_id      1
_entity_poly.pdbx_strand_id A
_entity_poly.type           polypeptide(L)
#
loop_
_entity_poly_seq.entity_id
_entity_poly_seq.hetero
_entity_poly_seq.mon_id
_entity_poly_seq.num
1 n GLN 1   
1 n GLN 2   
1 n PRO 3   
1 n TYR 4   
1 n VAL 5   
1 n ASN 6   
1 n ASN 7   
1 n HIS 8   
1 n GLN 9   
1 n LEU 10  
1 n ALA 11  
1 n CYS 12  
1 n GLU 13  
1 n VAL 14  
1 n ARG 15  
1 n VAL 16  
1 n TYR 17  
1 n ASP 18  
1 n ASN 19  
1 n ILE 20  
1 n THR 21  
1 n ASN 22  
1 n GLY 23  
1 n PHE 24  
1 n THR 25  
1 n CYS 26  
1 n ASN 27  
1 n GLY 28  
1 n PRO 29  
1 n PRO 30  
1 n SER 31  
1 n CYS 32  
1 n ARG 33  
1 n SER 34  
1 n TYR 35  
1 n LEU 36  
1 n THR 37  
1 n PHE 38  
1 n TRP 39  
1 n SER 40  
1 n GLN 41  
1 n PRO 42  
1 n PRO 43  
1 n TYR 44  
1 n ASN 45  
1 n THR 46  
1 n ALA 47  
1 n ASP 48  
1 n SER 49  
1 n ILE 50  
1 n ALA 51  
1 n LYS 52  
1 n LEU 53  
1 n LEU 54  
1 n ASN 55  
1 n VAL 56  
1 n SER 57  
1 n ALA 58  
1 n ALA 59  
1 n GLU 60  
1 n ILE 61  
1 n GLN 62  
1 n SER 63  
1 n ILE 64  
1 n ASN 65  
1 n ASN 66  
1 n LEU 67  
1 n PRO 68  
1 n THR 69  
1 n ALA 70  
1 n THR 71  
1 n THR 72  
1 n ARG 73  
1 n ILE 74  
1 n PRO 75  
1 n THR 76  
1 n ARG 77  
1 n GLU 78  
1 n LEU 79  
1 n VAL 80  
1 n VAL 81  
1 n ILE 82  
1 n PRO 83  
1 n ALA 84  
1 n ASN 85  
1 n CYS 86  
1 n SER 87  
1 n CYS 88  
1 n SER 89  
1 n SER 90  
1 n SER 91  
1 n SER 92  
1 n GLY 93  
1 n GLY 94  
1 n PHE 95  
1 n TYR 96  
1 n GLN 97  
1 n HIS 98  
1 n ASN 99  
1 n ALA 100 
1 n THR 101 
1 n TYR 102 
1 n ASN 103 
1 n LEU 104 
1 n SER 105 
1 n GLY 106 
1 n ASN 107 
1 n ARG 108 
1 n GLY 109 
1 n ASP 110 
1 n GLU 111 
1 n THR 112 
1 n TYR 113 
1 n PHE 114 
1 n SER 115 
1 n VAL 116 
1 n ALA 117 
1 n ASN 118 
1 n ASP 119 
1 n THR 120 
1 n TYR 121 
1 n GLN 122 
1 n ALA 123 
1 n LEU 124 
1 n SER 125 
1 n THR 126 
1 n CYS 127 
1 n GLN 128 
1 n ALA 129 
1 n MET 130 
1 n MET 131 
1 n SER 132 
1 n GLN 133 
1 n ASN 134 
1 n ARG 135 
1 n TYR 136 
1 n GLY 137 
1 n GLU 138 
1 n ARG 139 
1 n GLN 140 
1 n LEU 141 
1 n THR 142 
1 n PRO 143 
1 n GLY 144 
1 n LEU 145 
1 n ASN 146 
1 n LEU 147 
1 n LEU 148 
1 n VAL 149 
1 n PRO 150 
1 n LEU 151 
1 n ARG 152 
1 n CYS 153 
1 n ALA 154 
1 n CYS 155 
1 n PRO 156 
1 n THR 157 
1 n ALA 158 
1 n LYS 159 
1 n GLN 160 
1 n THR 161 
1 n THR 162 
1 n ALA 163 
1 n GLY 164 
1 n PHE 165 
1 n LYS 166 
1 n TYR 167 
1 n LEU 168 
1 n LEU 169 
1 n THR 170 
1 n TYR 171 
1 n LEU 172 
1 n VAL 173 
1 n ALA 174 
1 n MET 175 
1 n GLY 176 
1 n ASP 177 
1 n SER 178 
1 n ILE 179 
1 n SER 180 
1 n GLY 181 
1 n ILE 182 
1 n ALA 183 
1 n GLU 184 
1 n MET 185 
1 n PHE 186 
1 n ASN 187 
1 n SER 188 
1 n THR 189 
1 n SER 190 
1 n ALA 191 
1 n ALA 192 
1 n ILE 193 
1 n THR 194 
1 n GLU 195 
1 n GLY 196 
1 n ASN 197 
1 n GLU 198 
1 n LEU 199 
1 n THR 200 
1 n SER 201 
1 n ASP 202 
1 n ASN 203 
1 n ILE 204 
1 n PHE 205 
1 n PHE 206 
1 n PHE 207 
1 n THR 208 
1 n PRO 209 
1 n VAL 210 
1 n LEU 211 
1 n VAL 212 
1 n PRO 213 
1 n LEU 214 
1 n THR 215 
1 n THR 216 
1 n GLU 217 
1 n PRO 218 
1 n THR 219 
1 n LYS 220 
1 n ILE 221 
1 n VAL 222 
1 n ILE 223 
1 n SER 224 
1 n PRO 225 
1 n SER 226 
1 n PRO 227 
1 n PRO 228 
1 n PRO 229 
1 n PRO 230 
1 n PRO 231 
1 n VAL 232 
1 n VAL 233 
1 n ALA 234 
1 n THR 235 
1 n PRO 236 
1 n PRO 237 
1 n GLN 238 
1 n THR 239 
1 n PRO 240 
1 n VAL 241 
1 n ASP 242 
1 n PRO 243 
1 n PRO 244 
1 n GLY 245 
1 n SER 246 
1 n SER 247 
1 n SER 248 
1 n SER 249 
1 n HIS 250 
1 n LYS 251 
1 n TRP 252 
1 n ILE 253 
1 n TYR 254 
1 n ILE 255 
1 n GLY 256 
1 n ILE 257 
1 n GLY 258 
1 n ILE 259 
1 n GLY 260 
1 n ALA 261 
1 n GLY 262 
1 n LEU 263 
1 n LEU 264 
1 n LEU 265 
1 n LEU 266 
1 n LEU 267 
1 n SER 268 
1 n ILE 269 
1 n LEU 270 
1 n ALA 271 
1 n LEU 272 
1 n CYS 273 
1 n PHE 274 
1 n TYR 275 
1 n LYS 276 
1 n ARG 277 
1 n ARG 278 
1 n SER 279 
1 n LYS 280 
1 n LYS 281 
1 n LYS 282 
1 n SER 283 
1 n LEU 284 
1 n PRO 285 
1 n SER 286 
1 n SER 287 
1 n LEU 288 
1 n PRO 289 
1 n GLU 290 
1 n GLU 291 
1 n ASN 292 
1 n LYS 293 
1 n LEU 294 
1 n PHE 295 
1 n ASP 296 
1 n SER 297 
1 n SER 298 
1 n THR 299 
1 n LYS 300 
1 n GLN 301 
1 n SER 302 
1 n ILE 303 
1 n PRO 304 
1 n THR 305 
1 n THR 306 
1 n THR 307 
1 n THR 308 
1 n THR 309 
1 n GLN 310 
1 n TRP 311 
1 n SER 312 
1 n ILE 313 
1 n ASP 314 
1 n LEU 315 
1 n SER 316 
1 n ASN 317 
1 n SER 318 
1 n SER 319 
1 n GLU 320 
1 n ALA 321 
1 n PHE 322 
1 n GLY 323 
1 n LEU 324 
1 n LYS 325 
1 n SER 326 
1 n ALA 327 
1 n ILE 328 
1 n GLU 329 
1 n SER 330 
1 n LEU 331 
1 n THR 332 
1 n LEU 333 
1 n TYR 334 
1 n ARG 335 
1 n PHE 336 
1 n ASN 337 
1 n ASP 338 
1 n LEU 339 
1 n GLN 340 
1 n SER 341 
1 n ALA 342 
1 n THR 343 
1 n SER 344 
1 n ASN 345 
1 n PHE 346 
1 n SER 347 
1 n ASP 348 
1 n GLU 349 
1 n ASN 350 
1 n ARG 351 
1 n ILE 352 
1 n LYS 353 
1 n GLY 354 
1 n SER 355 
1 n VAL 356 
1 n TYR 357 
1 n ARG 358 
1 n ALA 359 
1 n THR 360 
1 n ILE 361 
1 n ASN 362 
1 n GLY 363 
1 n ASP 364 
1 n ASP 365 
1 n ALA 366 
1 n ALA 367 
1 n VAL 368 
1 n LYS 369 
1 n VAL 370 
1 n ILE 371 
1 n LYS 372 
1 n GLY 373 
1 n ASP 374 
1 n VAL 375 
1 n SER 376 
1 n SER 377 
1 n SER 378 
1 n GLU 379 
1 n ILE 380 
1 n ASN 381 
1 n LEU 382 
1 n LEU 383 
1 n LYS 384 
1 n LYS 385 
1 n LEU 386 
1 n ASN 387 
1 n HIS 388 
1 n SER 389 
1 n ASN 390 
1 n ILE 391 
1 n ILE 392 
1 n ARG 393 
1 n LEU 394 
1 n SER 395 
1 n GLY 396 
1 n PHE 397 
1 n CYS 398 
1 n ILE 399 
1 n ARG 400 
1 n GLU 401 
1 n GLY 402 
1 n THR 403 
1 n SER 404 
1 n TYR 405 
1 n LEU 406 
1 n VAL 407 
1 n PHE 408 
1 n GLU 409 
1 n TYR 410 
1 n SER 411 
1 n GLU 412 
1 n ASN 413 
1 n GLY 414 
1 n SER 415 
1 n ILE 416 
1 n SER 417 
1 n ASP 418 
1 n TRP 419 
1 n LEU 420 
1 n HIS 421 
1 n SER 422 
1 n SER 423 
1 n GLY 424 
1 n LYS 425 
1 n LYS 426 
1 n SER 427 
1 n LEU 428 
1 n THR 429 
1 n TRP 430 
1 n LYS 431 
1 n GLN 432 
1 n ARG 433 
1 n VAL 434 
1 n GLU 435 
1 n ILE 436 
1 n ALA 437 
1 n ARG 438 
1 n ASP 439 
1 n VAL 440 
1 n ALA 441 
1 n GLU 442 
1 n ALA 443 
1 n LEU 444 
1 n ASP 445 
1 n TYR 446 
1 n LEU 447 
1 n HIS 448 
1 n ASN 449 
1 n TYR 450 
1 n ILE 451 
1 n THR 452 
1 n PRO 453 
1 n PRO 454 
1 n HIS 455 
1 n ILE 456 
1 n HIS 457 
1 n LYS 458 
1 n ASN 459 
1 n LEU 460 
1 n GLU 461 
1 n SER 462 
1 n THR 463 
1 n ASN 464 
1 n ILE 465 
1 n LEU 466 
1 n LEU 467 
1 n ASP 468 
1 n SER 469 
1 n ASN 470 
1 n PHE 471 
1 n ARG 472 
1 n ALA 473 
1 n LYS 474 
1 n ILE 475 
1 n ALA 476 
1 n ASN 477 
1 n PHE 478 
1 n GLY 479 
1 n VAL 480 
1 n ALA 481 
1 n ARG 482 
1 n ILE 483 
1 n LEU 484 
1 n ASP 485 
1 n GLU 486 
1 n GLY 487 
1 n ASP 488 
1 n LEU 489 
1 n ASP 490 
1 n LEU 491 
1 n GLN 492 
1 n LEU 493 
1 n THR 494 
1 n ARG 495 
1 n HIS 496 
1 n VAL 497 
1 n GLU 498 
1 n GLY 499 
1 n THR 500 
1 n GLN 501 
1 n GLY 502 
1 n TYR 503 
1 n LEU 504 
1 n ALA 505 
1 n PRO 506 
1 n GLU 507 
1 n TYR 508 
1 n VAL 509 
1 n GLU 510 
1 n ASN 511 
1 n GLY 512 
1 n VAL 513 
1 n ILE 514 
1 n THR 515 
1 n SER 516 
1 n LYS 517 
1 n LEU 518 
1 n ASP 519 
1 n VAL 520 
1 n PHE 521 
1 n ALA 522 
1 n PHE 523 
1 n GLY 524 
1 n VAL 525 
1 n ALA 526 
1 n VAL 527 
1 n LEU 528 
1 n GLU 529 
1 n LEU 530 
1 n LEU 531 
1 n SER 532 
1 n GLY 533 
1 n ARG 534 
1 n GLU 535 
1 n ALA 536 
1 n VAL 537 
1 n THR 538 
1 n ILE 539 
1 n HIS 540 
1 n LYS 541 
1 n LYS 542 
1 n LYS 543 
1 n GLU 544 
1 n GLY 545 
1 n GLU 546 
1 n GLU 547 
1 n GLU 548 
1 n VAL 549 
1 n GLU 550 
1 n MET 551 
1 n LEU 552 
1 n CYS 553 
1 n LYS 554 
1 n VAL 555 
1 n ILE 556 
1 n ASN 557 
1 n SER 558 
1 n VAL 559 
1 n LEU 560 
1 n GLY 561 
1 n GLY 562 
1 n GLU 563 
1 n ASN 564 
1 n VAL 565 
1 n ARG 566 
1 n GLU 567 
1 n LYS 568 
1 n LEU 569 
1 n LYS 570 
1 n GLU 571 
1 n PHE 572 
1 n MET 573 
1 n ASP 574 
1 n PRO 575 
1 n SER 576 
1 n LEU 577 
1 n GLY 578 
1 n ASN 579 
1 n GLU 580 
1 n TYR 581 
1 n PRO 582 
1 n LEU 583 
1 n GLU 584 
1 n LEU 585 
1 n ALA 586 
1 n TYR 587 
1 n THR 588 
1 n MET 589 
1 n ALA 590 
1 n GLN 591 
1 n LEU 592 
1 n ALA 593 
1 n LYS 594 
1 n SER 595 
1 n CYS 596 
1 n VAL 597 
1 n ALA 598 
1 n THR 599 
1 n ASP 600 
1 n LEU 601 
1 n ASN 602 
1 n SER 603 
1 n ARG 604 
1 n PRO 605 
1 n SER 606 
1 n VAL 607 
1 n THR 608 
1 n GLN 609 
1 n VAL 610 
1 n LEU 611 
1 n THR 612 
1 n THR 613 
1 n LEU 614 
1 n SER 615 
1 n MET 616 
1 n ILE 617 
1 n VAL 618 
1 n SER 619 
1 n SER 620 
1 n SER 621 
1 n ILE 622 
1 n ASP 623 
1 n TRP 624 
1 n GLU 625 
1 n PRO 626 
1 n SER 627 
1 n ASP 628 
1 n ASP 629 
1 n LEU 630 
1 n LEU 631 
1 n ARG 632 
1 n SER 633 
1 n GLY 634 
1 n SER 635 
1 n LEU 636 
1 n GLY 637 
1 n ASN 638 
1 n ASP 639 
1 n TYR 640 
1 n LYS 641 
1 n ASP 642 
1 n ASP 643 
1 n ASP 644 
1 n ASP 645 
1 n LYS 646 
1 n ASP 647 
1 n TYR 648 
1 n LYS 649 
1 n ASP 650 
1 n ASP 651 
1 n ASP 652 
1 n ASP 653 
1 n LYS 654 
1 n ASP 655 
1 n TYR 656 
1 n LYS 657 
1 n ASP 658 
1 n ASP 659 
1 n ASP 660 
1 n ASP 661 
1 n LYS 662 
1 n ALA 663 
1 n SER 664 
1 n ASN 665 
1 n ASN 666 
1 n GLY 667 
1 n ASN 668 
1 n GLY 669 
1 n ARG 670 
1 n ASN 671 
1 n GLY 672 
1 n MET 673 
1 n VAL 674 
1 n SER 675 
1 n LYS 676 
1 n GLY 677 
1 n GLU 678 
1 n GLU 679 
1 n LEU 680 
1 n PHE 681 
1 n THR 682 
1 n GLY 683 
1 n VAL 684 
1 n VAL 685 
1 n PRO 686 
1 n ILE 687 
1 n LEU 688 
1 n VAL 689 
1 n GLU 690 
1 n LEU 691 
1 n ASP 692 
1 n GLY 693 
1 n ASP 694 
1 n VAL 695 
1 n ASN 696 
1 n GLY 697 
1 n HIS 698 
1 n LYS 699 
1 n PHE 700 
1 n SER 701 
1 n VAL 702 
1 n SER 703 
1 n GLY 704 
1 n GLU 705 
1 n GLY 706 
1 n GLU 707 
1 n GLY 708 
1 n ASP 709 
1 n ALA 710 
1 n THR 711 
1 n TYR 712 
1 n GLY 713 
1 n LYS 714 
1 n LEU 715 
1 n THR 716 
1 n LEU 717 
1 n LYS 718 
1 n PHE 719 
1 n ILE 720 
1 n CYS 721 
1 n THR 722 
1 n THR 723 
1 n GLY 724 
1 n LYS 725 
1 n LEU 726 
1 n PRO 727 
1 n VAL 728 
1 n PRO 729 
1 n TRP 730 
1 n PRO 731 
1 n THR 732 
1 n LEU 733 
1 n VAL 734 
1 n THR 735 
1 n THR 736 
1 n LEU 737 
1 n THR 738 
1 n TYR 739 
1 n GLY 740 
1 n VAL 741 
1 n GLN 742 
1 n CYS 743 
1 n PHE 744 
1 n SER 745 
1 n ARG 746 
1 n TYR 747 
1 n PRO 748 
1 n ASP 749 
1 n HIS 750 
1 n MET 751 
1 n LYS 752 
1 n GLN 753 
1 n HIS 754 
1 n ASP 755 
1 n PHE 756 
1 n PHE 757 
1 n LYS 758 
1 n SER 759 
1 n ALA 760 
1 n MET 761 
1 n PRO 762 
1 n GLU 763 
1 n GLY 764 
1 n TYR 765 
1 n VAL 766 
1 n GLN 767 
1 n GLU 768 
1 n ARG 769 
1 n THR 770 
1 n ILE 771 
1 n PHE 772 
1 n PHE 773 
1 n LYS 774 
1 n ASP 775 
1 n ASP 776 
1 n GLY 777 
1 n ASN 778 
1 n TYR 779 
1 n LYS 780 
1 n THR 781 
1 n ARG 782 
1 n ALA 783 
1 n GLU 784 
1 n VAL 785 
1 n LYS 786 
1 n PHE 787 
1 n GLU 788 
1 n GLY 789 
1 n ASP 790 
1 n THR 791 
1 n LEU 792 
1 n VAL 793 
1 n ASN 794 
1 n ARG 795 
1 n ILE 796 
1 n ILE 797 
1 n LEU 798 
1 n LYS 799 
1 n GLY 800 
1 n CYS 801 
1 n PHE 802 
1 n ALA 803 
1 n LYS 804 
1 n GLY 805 
1 n THR 806 
1 n ASN 807 
1 n VAL 808 
1 n LEU 809 
1 n MET 810 
1 n ALA 811 
1 n ASP 812 
1 n GLY 813 
1 n SER 814 
1 n ILE 815 
1 n GLU 816 
1 n CYS 817 
1 n ILE 818 
1 n GLU 819 
1 n ASN 820 
1 n ILE 821 
1 n GLU 822 
1 n VAL 823 
1 n GLY 824 
1 n ASN 825 
1 n LYS 826 
1 n VAL 827 
1 n MET 828 
1 n GLY 829 
1 n LYS 830 
1 n ASP 831 
1 n GLY 832 
1 n ARG 833 
1 n PRO 834 
1 n ARG 835 
1 n GLU 836 
1 n VAL 837 
1 n ILE 838 
1 n LYS 839 
1 n LEU 840 
1 n PRO 841 
1 n ARG 842 
1 n GLY 843 
1 n ARG 844 
1 n GLU 845 
1 n THR 846 
1 n MET 847 
1 n TYR 848 
1 n SER 849 
1 n VAL 850 
1 n VAL 851 
1 n GLN 852 
1 n LYS 853 
1 n SER 854 
1 n GLN 855 
1 n HIS 856 
1 n ARG 857 
1 n ALA 858 
1 n HIS 859 
1 n LYS 860 
1 n SER 861 
1 n ASP 862 
1 n SER 863 
1 n SER 864 
1 n ARG 865 
1 n GLU 866 
1 n VAL 867 
1 n PRO 868 
1 n GLU 869 
1 n LEU 870 
1 n LEU 871 
1 n LYS 872 
1 n PHE 873 
1 n THR 874 
1 n CYS 875 
1 n ASN 876 
1 n ALA 877 
1 n THR 878 
1 n HIS 879 
1 n GLU 880 
1 n LEU 881 
1 n VAL 882 
1 n VAL 883 
1 n ARG 884 
1 n THR 885 
1 n PRO 886 
1 n ARG 887 
1 n SER 888 
1 n VAL 889 
1 n ARG 890 
1 n ARG 891 
1 n LEU 892 
1 n SER 893 
1 n ARG 894 
1 n THR 895 
1 n ILE 896 
1 n LYS 897 
1 n GLY 898 
1 n VAL 899 
1 n GLU 900 
1 n TYR 901 
1 n PHE 902 
1 n GLU 903 
1 n VAL 904 
1 n ILE 905 
1 n THR 906 
1 n PHE 907 
1 n GLU 908 
1 n MET 909 
1 n GLY 910 
1 n GLN 911 
1 n LYS 912 
1 n LYS 913 
1 n ALA 914 
1 n PRO 915 
1 n ASP 916 
1 n GLY 917 
1 n ARG 918 
1 n ILE 919 
1 n VAL 920 
1 n GLU 921 
1 n LEU 922 
1 n VAL 923 
1 n LYS 924 
1 n GLU 925 
1 n VAL 926 
1 n SER 927 
1 n LYS 928 
1 n SER 929 
1 n TYR 930 
1 n PRO 931 
1 n ILE 932 
1 n SER 933 
1 n GLU 934 
1 n GLY 935 
1 n PRO 936 
1 n GLU 937 
1 n ARG 938 
1 n ALA 939 
1 n ASN 940 
1 n GLU 941 
1 n LEU 942 
1 n VAL 943 
1 n GLU 944 
1 n SER 945 
1 n TYR 946 
1 n ARG 947 
1 n LYS 948 
1 n ALA 949 
1 n SER 950 
1 n ASN 951 
1 n LYS 952 
1 n ALA 953 
1 n TYR 954 
1 n PHE 955 
1 n GLU 956 
1 n TRP 957 
1 n THR 958 
1 n ILE 959 
1 n GLU 960 
1 n ALA 961 
1 n ARG 962 
1 n ASP 963 
1 n LEU 964 
1 n SER 965 
1 n LEU 966 
1 n LEU 967 
1 n GLY 968 
1 n SER 969 
1 n HIS 970 
1 n VAL 971 
1 n ARG 972 
1 n LYS 973 
1 n ALA 974 
1 n THR 975 
1 n TYR 976 
1 n GLN 977 
1 n THR 978 
1 n TYR 979 
1 n ALA 980 
1 n PRO 981 
1 n ILE 982 
1 n LEU 983 
1 n TYR 984 
#
_ma_data.content_type "model coordinates"
_ma_data.id           1
_ma_data.name         Model
#
_ma_model_list.data_id          1
_ma_model_list.model_group_id   1
_ma_model_list.model_group_name "AlphaFold-beta-20231127 (3.0.1 @ 2025-07-19 18:26:34)"
_ma_model_list.model_id         1
_ma_model_list.model_name       "Top ranked model"
_ma_model_list.model_type       "Ab initio model"
_ma_model_list.ordinal_id       1
#
loop_
_ma_protocol_step.method_type
_ma_protocol_step.ordinal_id
_ma_protocol_step.protocol_id
_ma_protocol_step.step_id
"coevolution MSA" 1 1 1 
"template search" 2 1 2 
modeling          3 1 3 
#
loop_
_ma_qa_metric.id
_ma_qa_metric.mode
_ma_qa_metric.name
_ma_qa_metric.software_group_id
_ma_qa_metric.type
1 global pLDDT 1 pLDDT 
2 local  pLDDT 1 pLDDT 
#
_ma_qa_metric_global.metric_id    1
_ma_qa_metric_global.metric_value 62.64
_ma_qa_metric_global.model_id     1
_ma_qa_metric_global.ordinal_id   1
#
loop_
_ma_qa_metric_local.label_asym_id
_ma_qa_metric_local.label_comp_id
_ma_qa_metric_local.label_seq_id
_ma_qa_metric_local.metric_id
_ma_qa_metric_local.metric_value
_ma_qa_metric_local.model_id
_ma_qa_metric_local.ordinal_id
A GLN 1   2 62.37 1 1    
A GLN 2   2 81.44 1 2    
A PRO 3   2 82.84 1 3    
A TYR 4   2 82.75 1 4    
A VAL 5   2 80.01 1 5    
A ASN 6   2 76.10 1 6    
A ASN 7   2 76.14 1 7    
A HIS 8   2 79.28 1 8    
A GLN 9   2 78.54 1 9    
A LEU 10  2 76.13 1 10   
A ALA 11  2 77.99 1 11   
A CYS 12  2 78.98 1 12   
A GLU 13  2 65.92 1 13   
A VAL 14  2 74.64 1 14   
A ARG 15  2 66.87 1 15   
A VAL 16  2 77.60 1 16   
A TYR 17  2 77.59 1 17   
A ASP 18  2 78.62 1 18   
A ASN 19  2 76.57 1 19   
A ILE 20  2 81.34 1 20   
A THR 21  2 83.30 1 21   
A ASN 22  2 83.62 1 22   
A GLY 23  2 86.88 1 23   
A PHE 24  2 85.70 1 24   
A THR 25  2 83.14 1 25   
A CYS 26  2 86.65 1 26   
A ASN 27  2 83.54 1 27   
A GLY 28  2 87.30 1 28   
A PRO 29  2 89.07 1 29   
A PRO 30  2 87.85 1 30   
A SER 31  2 88.23 1 31   
A CYS 32  2 89.75 1 32   
A ARG 33  2 82.52 1 33   
A SER 34  2 89.23 1 34   
A TYR 35  2 87.88 1 35   
A LEU 36  2 88.19 1 36   
A THR 37  2 86.84 1 37   
A PHE 38  2 86.28 1 38   
A TRP 39  2 81.50 1 39   
A SER 40  2 87.76 1 40   
A GLN 41  2 78.01 1 41   
A PRO 42  2 85.05 1 42   
A PRO 43  2 84.25 1 43   
A TYR 44  2 85.87 1 44   
A ASN 45  2 85.81 1 45   
A THR 46  2 87.58 1 46   
A ALA 47  2 90.96 1 47   
A ASP 48  2 86.07 1 48   
A SER 49  2 89.49 1 49   
A ILE 50  2 89.99 1 50   
A ALA 51  2 92.07 1 51   
A LYS 52  2 80.15 1 52   
A LEU 53  2 88.24 1 53   
A LEU 54  2 88.37 1 54   
A ASN 55  2 88.62 1 55   
A VAL 56  2 87.20 1 56   
A SER 57  2 88.62 1 57   
A ALA 58  2 90.88 1 58   
A ALA 59  2 91.08 1 59   
A GLU 60  2 84.62 1 60   
A ILE 61  2 89.69 1 61   
A GLN 62  2 86.56 1 62   
A SER 63  2 87.34 1 63   
A ILE 64  2 86.67 1 64   
A ASN 65  2 86.50 1 65   
A ASN 66  2 81.90 1 66   
A LEU 67  2 84.63 1 67   
A PRO 68  2 87.28 1 68   
A THR 69  2 83.48 1 69   
A ALA 70  2 87.20 1 70   
A THR 71  2 84.88 1 71   
A THR 72  2 83.93 1 72   
A ARG 73  2 75.69 1 73   
A ILE 74  2 86.64 1 74   
A PRO 75  2 86.73 1 75   
A THR 76  2 81.17 1 76   
A ARG 77  2 67.68 1 77   
A GLU 78  2 79.54 1 78   
A LEU 79  2 84.90 1 79   
A VAL 80  2 87.96 1 80   
A VAL 81  2 88.29 1 81   
A ILE 82  2 87.95 1 82   
A PRO 83  2 90.45 1 83   
A ALA 84  2 90.28 1 84   
A ASN 85  2 83.23 1 85   
A CYS 86  2 90.46 1 86   
A SER 87  2 87.91 1 87   
A CYS 88  2 86.17 1 88   
A SER 89  2 73.40 1 89   
A SER 90  2 70.36 1 90   
A SER 91  2 69.09 1 91   
A SER 92  2 67.32 1 92   
A GLY 93  2 74.72 1 93   
A GLY 94  2 82.50 1 94   
A PHE 95  2 84.82 1 95   
A TYR 96  2 88.08 1 96   
A GLN 97  2 85.48 1 97   
A HIS 98  2 88.45 1 98   
A ASN 99  2 87.16 1 99   
A ALA 100 2 90.91 1 100  
A THR 101 2 84.80 1 101  
A TYR 102 2 84.55 1 102  
A ASN 103 2 78.65 1 103  
A LEU 104 2 77.17 1 104  
A SER 105 2 67.23 1 105  
A GLY 106 2 57.11 1 106  
A ASN 107 2 51.32 1 107  
A ARG 108 2 48.25 1 108  
A GLY 109 2 56.61 1 109  
A ASP 110 2 59.75 1 110  
A GLU 111 2 74.99 1 111  
A THR 112 2 79.35 1 112  
A TYR 113 2 84.26 1 113  
A PHE 114 2 78.40 1 114  
A SER 115 2 82.08 1 115  
A VAL 116 2 85.27 1 116  
A ALA 117 2 88.47 1 117  
A ASN 118 2 81.76 1 118  
A ASP 119 2 78.64 1 119  
A THR 120 2 84.67 1 120  
A TYR 121 2 86.94 1 121  
A GLN 122 2 85.73 1 122  
A ALA 123 2 87.15 1 123  
A LEU 124 2 87.20 1 124  
A SER 125 2 88.65 1 125  
A THR 126 2 85.80 1 126  
A CYS 127 2 86.24 1 127  
A GLN 128 2 85.10 1 128  
A ALA 129 2 89.44 1 129  
A MET 130 2 87.45 1 130  
A MET 131 2 82.67 1 131  
A SER 132 2 83.88 1 132  
A GLN 133 2 83.79 1 133  
A ASN 134 2 83.81 1 134  
A ARG 135 2 67.15 1 135  
A TYR 136 2 77.11 1 136  
A GLY 137 2 78.96 1 137  
A GLU 138 2 65.66 1 138  
A ARG 139 2 56.15 1 139  
A GLN 140 2 64.80 1 140  
A LEU 141 2 74.76 1 141  
A THR 142 2 71.82 1 142  
A PRO 143 2 72.96 1 143  
A GLY 144 2 73.78 1 144  
A LEU 145 2 76.40 1 145  
A ASN 146 2 82.74 1 146  
A LEU 147 2 85.12 1 147  
A LEU 148 2 86.34 1 148  
A VAL 149 2 88.63 1 149  
A PRO 150 2 90.87 1 150  
A LEU 151 2 89.27 1 151  
A ARG 152 2 83.85 1 152  
A CYS 153 2 90.05 1 153  
A ALA 154 2 91.11 1 154  
A CYS 155 2 90.73 1 155  
A PRO 156 2 90.43 1 156  
A THR 157 2 86.19 1 157  
A ALA 158 2 90.20 1 158  
A LYS 159 2 80.30 1 159  
A GLN 160 2 87.01 1 160  
A THR 161 2 86.71 1 161  
A THR 162 2 87.70 1 162  
A ALA 163 2 88.81 1 163  
A GLY 164 2 88.88 1 164  
A PHE 165 2 87.44 1 165  
A LYS 166 2 83.87 1 166  
A TYR 167 2 86.99 1 167  
A LEU 168 2 88.94 1 168  
A LEU 169 2 88.56 1 169  
A THR 170 2 87.76 1 170  
A TYR 171 2 85.83 1 171  
A LEU 172 2 80.80 1 172  
A VAL 173 2 84.62 1 173  
A ALA 174 2 83.38 1 174  
A MET 175 2 74.16 1 175  
A GLY 176 2 81.13 1 176  
A ASP 177 2 82.26 1 177  
A SER 178 2 85.49 1 178  
A ILE 179 2 85.85 1 179  
A SER 180 2 87.02 1 180  
A GLY 181 2 88.41 1 181  
A ILE 182 2 87.72 1 182  
A ALA 183 2 89.91 1 183  
A GLU 184 2 79.56 1 184  
A MET 185 2 84.34 1 185  
A PHE 186 2 86.16 1 186  
A ASN 187 2 82.53 1 187  
A SER 188 2 87.60 1 188  
A THR 189 2 85.92 1 189  
A SER 190 2 88.37 1 190  
A ALA 191 2 89.56 1 191  
A ALA 192 2 89.78 1 192  
A ILE 193 2 88.88 1 193  
A THR 194 2 86.25 1 194  
A GLU 195 2 79.83 1 195  
A GLY 196 2 87.76 1 196  
A ASN 197 2 85.62 1 197  
A GLU 198 2 81.20 1 198  
A LEU 199 2 82.82 1 199  
A THR 200 2 78.27 1 200  
A SER 201 2 78.62 1 201  
A ASP 202 2 74.63 1 202  
A ASN 203 2 74.58 1 203  
A ILE 204 2 81.39 1 204  
A PHE 205 2 77.31 1 205  
A PHE 206 2 71.95 1 206  
A PHE 207 2 67.72 1 207  
A THR 208 2 81.47 1 208  
A PRO 209 2 86.14 1 209  
A VAL 210 2 85.81 1 210  
A LEU 211 2 87.39 1 211  
A VAL 212 2 88.50 1 212  
A PRO 213 2 90.99 1 213  
A LEU 214 2 87.82 1 214  
A THR 215 2 86.58 1 215  
A THR 216 2 84.49 1 216  
A GLU 217 2 79.21 1 217  
A PRO 218 2 84.85 1 218  
A THR 219 2 74.17 1 219  
A LYS 220 2 66.99 1 220  
A ILE 221 2 67.16 1 221  
A VAL 222 2 60.78 1 222  
A ILE 223 2 58.45 1 223  
A SER 224 2 50.58 1 224  
A PRO 225 2 48.59 1 225  
A SER 226 2 44.87 1 226  
A PRO 227 2 44.45 1 227  
A PRO 228 2 42.72 1 228  
A PRO 229 2 41.85 1 229  
A PRO 230 2 42.22 1 230  
A PRO 231 2 41.41 1 231  
A VAL 232 2 39.53 1 232  
A VAL 233 2 40.86 1 233  
A ALA 234 2 42.44 1 234  
A THR 235 2 40.14 1 235  
A PRO 236 2 39.85 1 236  
A PRO 237 2 39.28 1 237  
A GLN 238 2 34.99 1 238  
A THR 239 2 37.86 1 239  
A PRO 240 2 37.45 1 240  
A VAL 241 2 36.95 1 241  
A ASP 242 2 38.82 1 242  
A PRO 243 2 37.69 1 243  
A PRO 244 2 37.07 1 244  
A GLY 245 2 38.87 1 245  
A SER 246 2 36.96 1 246  
A SER 247 2 40.64 1 247  
A SER 248 2 45.72 1 248  
A SER 249 2 51.44 1 249  
A HIS 250 2 58.86 1 250  
A LYS 251 2 62.02 1 251  
A TRP 252 2 64.02 1 252  
A ILE 253 2 70.73 1 253  
A TYR 254 2 69.11 1 254  
A ILE 255 2 76.41 1 255  
A GLY 256 2 80.67 1 256  
A ILE 257 2 78.80 1 257  
A GLY 258 2 83.38 1 258  
A ILE 259 2 80.78 1 259  
A GLY 260 2 85.69 1 260  
A ALA 261 2 85.20 1 261  
A GLY 262 2 88.57 1 262  
A LEU 263 2 80.91 1 263  
A LEU 264 2 80.73 1 264  
A LEU 265 2 79.80 1 265  
A LEU 266 2 77.60 1 266  
A LEU 267 2 77.51 1 267  
A SER 268 2 71.93 1 268  
A ILE 269 2 77.60 1 269  
A LEU 270 2 76.25 1 270  
A ALA 271 2 77.46 1 271  
A LEU 272 2 69.10 1 272  
A CYS 273 2 71.47 1 273  
A PHE 274 2 65.53 1 274  
A TYR 275 2 61.28 1 275  
A LYS 276 2 62.33 1 276  
A ARG 277 2 54.96 1 277  
A ARG 278 2 51.53 1 278  
A SER 279 2 53.57 1 279  
A LYS 280 2 47.24 1 280  
A LYS 281 2 41.54 1 281  
A LYS 282 2 39.66 1 282  
A SER 283 2 37.45 1 283  
A LEU 284 2 36.15 1 284  
A PRO 285 2 35.79 1 285  
A SER 286 2 35.73 1 286  
A SER 287 2 34.58 1 287  
A LEU 288 2 34.68 1 288  
A PRO 289 2 34.06 1 289  
A GLU 290 2 32.12 1 290  
A GLU 291 2 30.42 1 291  
A ASN 292 2 30.73 1 292  
A LYS 293 2 29.53 1 293  
A LEU 294 2 28.25 1 294  
A PHE 295 2 27.30 1 295  
A ASP 296 2 29.17 1 296  
A SER 297 2 29.93 1 297  
A SER 298 2 31.08 1 298  
A THR 299 2 30.78 1 299  
A LYS 300 2 31.03 1 300  
A GLN 301 2 31.15 1 301  
A SER 302 2 31.92 1 302  
A ILE 303 2 33.18 1 303  
A PRO 304 2 34.35 1 304  
A THR 305 2 33.77 1 305  
A THR 306 2 35.54 1 306  
A THR 307 2 35.04 1 307  
A THR 308 2 36.16 1 308  
A THR 309 2 35.89 1 309  
A GLN 310 2 32.87 1 310  
A TRP 311 2 34.13 1 311  
A SER 312 2 36.72 1 312  
A ILE 313 2 42.92 1 313  
A ASP 314 2 40.24 1 314  
A LEU 315 2 40.74 1 315  
A SER 316 2 39.71 1 316  
A ASN 317 2 40.56 1 317  
A SER 318 2 40.54 1 318  
A SER 319 2 38.20 1 319  
A GLU 320 2 39.82 1 320  
A ALA 321 2 45.75 1 321  
A PHE 322 2 38.50 1 322  
A GLY 323 2 48.65 1 323  
A LEU 324 2 48.16 1 324  
A LYS 325 2 48.22 1 325  
A SER 326 2 51.80 1 326  
A ALA 327 2 50.50 1 327  
A ILE 328 2 50.72 1 328  
A GLU 329 2 50.29 1 329  
A SER 330 2 65.94 1 330  
A LEU 331 2 74.94 1 331  
A THR 332 2 78.74 1 332  
A LEU 333 2 77.79 1 333  
A TYR 334 2 83.89 1 334  
A ARG 335 2 73.12 1 335  
A PHE 336 2 88.01 1 336  
A ASN 337 2 85.25 1 337  
A ASP 338 2 85.14 1 338  
A LEU 339 2 88.03 1 339  
A GLN 340 2 84.57 1 340  
A SER 341 2 86.85 1 341  
A ALA 342 2 89.58 1 342  
A THR 343 2 87.32 1 343  
A SER 344 2 88.06 1 344  
A ASN 345 2 84.98 1 345  
A PHE 346 2 86.19 1 346  
A SER 347 2 88.10 1 347  
A ASP 348 2 83.49 1 348  
A GLU 349 2 79.05 1 349  
A ASN 350 2 87.03 1 350  
A ARG 351 2 82.34 1 351  
A ILE 352 2 82.37 1 352  
A LYS 353 2 73.93 1 353  
A GLY 354 2 82.94 1 354  
A SER 355 2 85.35 1 355  
A VAL 356 2 87.78 1 356  
A TYR 357 2 89.31 1 357  
A ARG 358 2 82.13 1 358  
A ALA 359 2 90.98 1 359  
A THR 360 2 85.88 1 360  
A ILE 361 2 83.07 1 361  
A ASN 362 2 76.56 1 362  
A GLY 363 2 82.40 1 363  
A ASP 364 2 77.91 1 364  
A ASP 365 2 83.82 1 365  
A ALA 366 2 90.64 1 366  
A ALA 367 2 91.55 1 367  
A VAL 368 2 89.66 1 368  
A LYS 369 2 86.00 1 369  
A VAL 370 2 87.40 1 370  
A ILE 371 2 82.12 1 371  
A LYS 372 2 71.76 1 372  
A GLY 373 2 75.96 1 373  
A ASP 374 2 64.69 1 374  
A VAL 375 2 68.93 1 375  
A SER 376 2 66.63 1 376  
A SER 377 2 69.99 1 377  
A SER 378 2 71.91 1 378  
A GLU 379 2 75.09 1 379  
A ILE 380 2 79.93 1 380  
A ASN 381 2 76.73 1 381  
A LEU 382 2 83.51 1 382  
A LEU 383 2 83.59 1 383  
A LYS 384 2 75.80 1 384  
A LYS 385 2 78.30 1 385  
A LEU 386 2 84.92 1 386  
A ASN 387 2 80.92 1 387  
A HIS 388 2 87.63 1 388  
A SER 389 2 87.72 1 389  
A ASN 390 2 90.51 1 390  
A ILE 391 2 90.64 1 391  
A ILE 392 2 86.91 1 392  
A ARG 393 2 73.37 1 393  
A LEU 394 2 86.75 1 394  
A SER 395 2 84.19 1 395  
A GLY 396 2 88.69 1 396  
A PHE 397 2 83.30 1 397  
A CYS 398 2 87.42 1 398  
A ILE 399 2 80.38 1 399  
A ARG 400 2 75.01 1 400  
A GLU 401 2 72.48 1 401  
A GLY 402 2 82.54 1 402  
A THR 403 2 83.39 1 403  
A SER 404 2 85.58 1 404  
A TYR 405 2 87.90 1 405  
A LEU 406 2 87.73 1 406  
A VAL 407 2 88.89 1 407  
A PHE 408 2 88.40 1 408  
A GLU 409 2 84.58 1 409  
A TYR 410 2 86.51 1 410  
A SER 411 2 88.02 1 411  
A GLU 412 2 79.02 1 412  
A ASN 413 2 88.16 1 413  
A GLY 414 2 89.85 1 414  
A SER 415 2 90.00 1 415  
A ILE 416 2 89.24 1 416  
A SER 417 2 89.26 1 417  
A ASP 418 2 85.96 1 418  
A TRP 419 2 89.14 1 419  
A LEU 420 2 88.40 1 420  
A HIS 421 2 81.33 1 421  
A SER 422 2 73.31 1 422  
A SER 423 2 65.97 1 423  
A GLY 424 2 68.25 1 424  
A LYS 425 2 56.82 1 425  
A LYS 426 2 71.87 1 426  
A SER 427 2 83.58 1 427  
A LEU 428 2 89.10 1 428  
A THR 429 2 88.76 1 429  
A TRP 430 2 91.30 1 430  
A LYS 431 2 80.53 1 431  
A GLN 432 2 90.63 1 432  
A ARG 433 2 91.66 1 433  
A VAL 434 2 91.15 1 434  
A GLU 435 2 87.54 1 435  
A ILE 436 2 93.95 1 436  
A ALA 437 2 95.37 1 437  
A ARG 438 2 86.45 1 438  
A ASP 439 2 93.14 1 439  
A VAL 440 2 93.44 1 440  
A ALA 441 2 94.81 1 441  
A GLU 442 2 85.96 1 442  
A ALA 443 2 93.98 1 443  
A LEU 444 2 92.06 1 444  
A ASP 445 2 90.77 1 445  
A TYR 446 2 89.52 1 446  
A LEU 447 2 88.69 1 447  
A HIS 448 2 88.63 1 448  
A ASN 449 2 85.19 1 449  
A TYR 450 2 82.88 1 450  
A ILE 451 2 82.86 1 451  
A THR 452 2 79.31 1 452  
A PRO 453 2 82.32 1 453  
A PRO 454 2 85.69 1 454  
A HIS 455 2 85.30 1 455  
A ILE 456 2 85.22 1 456  
A HIS 457 2 88.36 1 457  
A LYS 458 2 83.99 1 458  
A ASN 459 2 84.75 1 459  
A LEU 460 2 89.74 1 460  
A GLU 461 2 85.11 1 461  
A SER 462 2 90.90 1 462  
A THR 463 2 86.50 1 463  
A ASN 464 2 88.13 1 464  
A ILE 465 2 93.14 1 465  
A LEU 466 2 91.77 1 466  
A LEU 467 2 91.89 1 467  
A ASP 468 2 88.08 1 468  
A SER 469 2 88.40 1 469  
A ASN 470 2 86.09 1 470  
A PHE 471 2 88.69 1 471  
A ARG 472 2 84.14 1 472  
A ALA 473 2 94.03 1 473  
A LYS 474 2 90.11 1 474  
A ILE 475 2 90.87 1 475  
A ALA 476 2 90.24 1 476  
A ASN 477 2 81.76 1 477  
A PHE 478 2 82.58 1 478  
A GLY 479 2 79.92 1 479  
A VAL 480 2 78.19 1 480  
A ALA 481 2 81.95 1 481  
A ARG 482 2 70.26 1 482  
A ILE 483 2 74.38 1 483  
A LEU 484 2 69.52 1 484  
A ASP 485 2 57.81 1 485  
A GLU 486 2 49.46 1 486  
A GLY 487 2 51.31 1 487  
A ASP 488 2 42.12 1 488  
A LEU 489 2 42.23 1 489  
A ASP 490 2 44.42 1 490  
A LEU 491 2 49.06 1 491  
A GLN 492 2 57.15 1 492  
A LEU 493 2 56.36 1 493  
A THR 494 2 61.89 1 494  
A ARG 495 2 50.82 1 495  
A HIS 496 2 57.66 1 496  
A VAL 497 2 66.60 1 497  
A GLU 498 2 64.43 1 498  
A GLY 499 2 75.43 1 499  
A THR 500 2 76.76 1 500  
A GLN 501 2 72.12 1 501  
A GLY 502 2 87.70 1 502  
A TYR 503 2 88.22 1 503  
A LEU 504 2 86.45 1 504  
A ALA 505 2 89.48 1 505  
A PRO 506 2 87.07 1 506  
A GLU 507 2 84.42 1 507  
A TYR 508 2 83.49 1 508  
A VAL 509 2 81.32 1 509  
A GLU 510 2 75.90 1 510  
A ASN 511 2 74.52 1 511  
A GLY 512 2 78.25 1 512  
A VAL 513 2 79.53 1 513  
A ILE 514 2 80.34 1 514  
A THR 515 2 83.80 1 515  
A SER 516 2 87.81 1 516  
A LYS 517 2 88.58 1 517  
A LEU 518 2 87.47 1 518  
A ASP 519 2 92.19 1 519  
A VAL 520 2 92.41 1 520  
A PHE 521 2 92.78 1 521  
A ALA 522 2 94.35 1 522  
A PHE 523 2 93.28 1 523  
A GLY 524 2 95.08 1 524  
A VAL 525 2 92.73 1 525  
A ALA 526 2 94.44 1 526  
A VAL 527 2 93.27 1 527  
A LEU 528 2 92.83 1 528  
A GLU 529 2 91.41 1 529  
A LEU 530 2 92.51 1 530  
A LEU 531 2 92.12 1 531  
A SER 532 2 91.80 1 532  
A GLY 533 2 90.87 1 533  
A ARG 534 2 83.10 1 534  
A GLU 535 2 83.86 1 535  
A ALA 536 2 90.40 1 536  
A VAL 537 2 85.44 1 537  
A THR 538 2 81.35 1 538  
A ILE 539 2 78.02 1 539  
A HIS 540 2 72.67 1 540  
A LYS 541 2 67.23 1 541  
A LYS 542 2 63.89 1 542  
A LYS 543 2 60.09 1 543  
A GLU 544 2 58.50 1 544  
A GLY 545 2 67.65 1 545  
A GLU 546 2 62.91 1 546  
A GLU 547 2 66.47 1 547  
A GLU 548 2 70.07 1 548  
A VAL 549 2 79.43 1 549  
A GLU 550 2 78.69 1 550  
A MET 551 2 84.75 1 551  
A LEU 552 2 87.64 1 552  
A CYS 553 2 90.25 1 553  
A LYS 554 2 82.06 1 554  
A VAL 555 2 88.25 1 555  
A ILE 556 2 89.92 1 556  
A ASN 557 2 87.24 1 557  
A SER 558 2 87.70 1 558  
A VAL 559 2 88.61 1 559  
A LEU 560 2 87.38 1 560  
A GLY 561 2 86.09 1 561  
A GLY 562 2 84.06 1 562  
A GLU 563 2 73.10 1 563  
A ASN 564 2 80.10 1 564  
A VAL 565 2 84.75 1 565  
A ARG 566 2 74.25 1 566  
A GLU 567 2 79.36 1 567  
A LYS 568 2 87.57 1 568  
A LEU 569 2 89.34 1 569  
A LYS 570 2 83.90 1 570  
A GLU 571 2 82.32 1 571  
A PHE 572 2 90.62 1 572  
A MET 573 2 90.06 1 573  
A ASP 574 2 89.97 1 574  
A PRO 575 2 88.51 1 575  
A SER 576 2 86.74 1 576  
A LEU 577 2 85.44 1 577  
A GLY 578 2 81.34 1 578  
A ASN 579 2 75.64 1 579  
A GLU 580 2 78.45 1 580  
A TYR 581 2 86.83 1 581  
A PRO 582 2 87.00 1 582  
A LEU 583 2 85.04 1 583  
A GLU 584 2 76.56 1 584  
A LEU 585 2 86.49 1 585  
A ALA 586 2 91.69 1 586  
A TYR 587 2 84.68 1 587  
A THR 588 2 88.41 1 588  
A MET 589 2 90.25 1 589  
A ALA 590 2 93.64 1 590  
A GLN 591 2 85.47 1 591  
A LEU 592 2 91.27 1 592  
A ALA 593 2 94.39 1 593  
A LYS 594 2 90.08 1 594  
A SER 595 2 91.76 1 595  
A CYS 596 2 94.20 1 596  
A VAL 597 2 91.03 1 597  
A ALA 598 2 92.53 1 598  
A THR 599 2 87.09 1 599  
A ASP 600 2 85.06 1 600  
A LEU 601 2 81.93 1 601  
A ASN 602 2 82.70 1 602  
A SER 603 2 88.25 1 603  
A ARG 604 2 90.35 1 604  
A PRO 605 2 92.31 1 605  
A SER 606 2 90.15 1 606  
A VAL 607 2 89.48 1 607  
A THR 608 2 88.30 1 608  
A GLN 609 2 85.73 1 609  
A VAL 610 2 90.78 1 610  
A LEU 611 2 88.37 1 611  
A THR 612 2 86.25 1 612  
A THR 613 2 88.10 1 613  
A LEU 614 2 89.33 1 614  
A SER 615 2 87.59 1 615  
A MET 616 2 79.81 1 616  
A ILE 617 2 88.67 1 617  
A VAL 618 2 87.18 1 618  
A SER 619 2 82.73 1 619  
A SER 620 2 82.51 1 620  
A SER 621 2 83.95 1 621  
A ILE 622 2 74.00 1 622  
A ASP 623 2 66.48 1 623  
A TRP 624 2 71.72 1 624  
A GLU 625 2 57.79 1 625  
A PRO 626 2 58.55 1 626  
A SER 627 2 47.04 1 627  
A ASP 628 2 40.47 1 628  
A ASP 629 2 41.62 1 629  
A LEU 630 2 35.14 1 630  
A LEU 631 2 32.01 1 631  
A ARG 632 2 27.55 1 632  
A SER 633 2 31.35 1 633  
A GLY 634 2 30.04 1 634  
A SER 635 2 27.01 1 635  
A LEU 636 2 25.72 1 636  
A GLY 637 2 30.14 1 637  
A ASN 638 2 29.11 1 638  
A ASP 639 2 30.00 1 639  
A TYR 640 2 27.98 1 640  
A LYS 641 2 31.44 1 641  
A ASP 642 2 30.23 1 642  
A ASP 643 2 30.57 1 643  
A ASP 644 2 30.69 1 644  
A ASP 645 2 31.59 1 645  
A LYS 646 2 33.58 1 646  
A ASP 647 2 33.70 1 647  
A TYR 648 2 31.07 1 648  
A LYS 649 2 33.38 1 649  
A ASP 650 2 31.20 1 650  
A ASP 651 2 30.41 1 651  
A ASP 652 2 29.75 1 652  
A ASP 653 2 30.17 1 653  
A LYS 654 2 32.65 1 654  
A ASP 655 2 32.15 1 655  
A TYR 656 2 29.41 1 656  
A LYS 657 2 32.13 1 657  
A ASP 658 2 30.29 1 658  
A ASP 659 2 29.86 1 659  
A ASP 660 2 30.12 1 660  
A ASP 661 2 31.22 1 661  
A LYS 662 2 31.93 1 662  
A ALA 663 2 32.08 1 663  
A SER 664 2 31.73 1 664  
A ASN 665 2 30.39 1 665  
A ASN 666 2 30.42 1 666  
A GLY 667 2 32.79 1 667  
A ASN 668 2 29.25 1 668  
A GLY 669 2 33.22 1 669  
A ARG 670 2 30.10 1 670  
A ASN 671 2 34.80 1 671  
A GLY 672 2 41.69 1 672  
A MET 673 2 44.47 1 673  
A VAL 674 2 53.77 1 674  
A SER 675 2 59.12 1 675  
A LYS 676 2 59.80 1 676  
A GLY 677 2 71.36 1 677  
A GLU 678 2 64.63 1 678  
A GLU 679 2 66.34 1 679  
A LEU 680 2 75.27 1 680  
A PHE 681 2 73.64 1 681  
A THR 682 2 69.96 1 682  
A GLY 683 2 77.59 1 683  
A VAL 684 2 80.09 1 684  
A VAL 685 2 82.19 1 685  
A PRO 686 2 86.48 1 686  
A ILE 687 2 81.70 1 687  
A LEU 688 2 82.11 1 688  
A VAL 689 2 82.35 1 689  
A GLU 690 2 79.77 1 690  
A LEU 691 2 78.72 1 691  
A ASP 692 2 77.03 1 692  
A GLY 693 2 77.39 1 693  
A ASP 694 2 68.42 1 694  
A VAL 695 2 63.76 1 695  
A ASN 696 2 56.41 1 696  
A GLY 697 2 65.49 1 697  
A HIS 698 2 63.85 1 698  
A LYS 699 2 68.79 1 699  
A PHE 700 2 74.34 1 700  
A SER 701 2 80.26 1 701  
A VAL 702 2 81.08 1 702  
A SER 703 2 83.04 1 703  
A GLY 704 2 84.53 1 704  
A GLU 705 2 78.00 1 705  
A GLY 706 2 85.57 1 706  
A GLU 707 2 78.43 1 707  
A GLY 708 2 83.25 1 708  
A ASP 709 2 75.93 1 709  
A ALA 710 2 74.80 1 710  
A THR 711 2 70.57 1 711  
A TYR 712 2 66.33 1 712  
A GLY 713 2 74.71 1 713  
A LYS 714 2 71.58 1 714  
A LEU 715 2 75.04 1 715  
A THR 716 2 78.05 1 716  
A LEU 717 2 77.48 1 717  
A LYS 718 2 75.06 1 718  
A PHE 719 2 77.00 1 719  
A ILE 720 2 78.64 1 720  
A CYS 721 2 80.50 1 721  
A THR 722 2 80.60 1 722  
A THR 723 2 77.58 1 723  
A GLY 724 2 77.92 1 724  
A LYS 725 2 67.14 1 725  
A LEU 726 2 70.98 1 726  
A PRO 727 2 67.04 1 727  
A VAL 728 2 63.07 1 728  
A PRO 729 2 64.80 1 729  
A TRP 730 2 69.73 1 730  
A PRO 731 2 60.83 1 731  
A THR 732 2 57.44 1 732  
A LEU 733 2 63.75 1 733  
A VAL 734 2 63.04 1 734  
A THR 735 2 58.03 1 735  
A THR 736 2 60.79 1 736  
A LEU 737 2 67.34 1 737  
A THR 738 2 62.85 1 738  
A TYR 739 2 51.60 1 739  
A GLY 740 2 62.78 1 740  
A VAL 741 2 63.48 1 741  
A GLN 742 2 60.51 1 742  
A CYS 743 2 68.86 1 743  
A PHE 744 2 71.52 1 744  
A SER 745 2 64.35 1 745  
A ARG 746 2 54.56 1 746  
A TYR 747 2 53.48 1 747  
A PRO 748 2 55.08 1 748  
A ASP 749 2 54.48 1 749  
A HIS 750 2 47.74 1 750  
A MET 751 2 49.56 1 751  
A LYS 752 2 50.87 1 752  
A GLN 753 2 46.31 1 753  
A HIS 754 2 46.92 1 754  
A ASP 755 2 55.98 1 755  
A PHE 756 2 53.92 1 756  
A PHE 757 2 63.75 1 757  
A LYS 758 2 68.92 1 758  
A SER 759 2 69.88 1 759  
A ALA 760 2 74.10 1 760  
A MET 761 2 75.08 1 761  
A PRO 762 2 77.84 1 762  
A GLU 763 2 71.51 1 763  
A GLY 764 2 77.71 1 764  
A TYR 765 2 70.96 1 765  
A VAL 766 2 73.48 1 766  
A GLN 767 2 65.65 1 767  
A GLU 768 2 64.49 1 768  
A ARG 769 2 55.40 1 769  
A THR 770 2 56.65 1 770  
A ILE 771 2 53.73 1 771  
A PHE 772 2 43.97 1 772  
A PHE 773 2 47.12 1 773  
A LYS 774 2 42.35 1 774  
A ASP 775 2 44.87 1 775  
A ASP 776 2 45.01 1 776  
A GLY 777 2 52.94 1 777  
A ASN 778 2 53.07 1 778  
A TYR 779 2 54.94 1 779  
A LYS 780 2 57.35 1 780  
A THR 781 2 69.07 1 781  
A ARG 782 2 70.18 1 782  
A ALA 783 2 77.41 1 783  
A GLU 784 2 76.13 1 784  
A VAL 785 2 79.18 1 785  
A LYS 786 2 78.46 1 786  
A PHE 787 2 80.33 1 787  
A GLU 788 2 80.59 1 788  
A GLY 789 2 82.38 1 789  
A ASP 790 2 76.53 1 790  
A THR 791 2 81.69 1 791  
A LEU 792 2 81.44 1 792  
A VAL 793 2 82.04 1 793  
A ASN 794 2 78.43 1 794  
A ARG 795 2 77.26 1 795  
A ILE 796 2 76.07 1 796  
A ILE 797 2 69.35 1 797  
A LEU 798 2 57.90 1 798  
A LYS 799 2 44.62 1 799  
A GLY 800 2 42.75 1 800  
A CYS 801 2 42.62 1 801  
A PHE 802 2 47.43 1 802  
A ALA 803 2 57.61 1 803  
A LYS 804 2 60.57 1 804  
A GLY 805 2 69.93 1 805  
A THR 806 2 68.42 1 806  
A ASN 807 2 73.57 1 807  
A VAL 808 2 76.91 1 808  
A LEU 809 2 77.47 1 809  
A MET 810 2 82.41 1 810  
A ALA 811 2 83.69 1 811  
A ASP 812 2 80.04 1 812  
A GLY 813 2 81.09 1 813  
A SER 814 2 81.48 1 814  
A ILE 815 2 78.77 1 815  
A GLU 816 2 76.50 1 816  
A CYS 817 2 76.68 1 817  
A ILE 818 2 73.11 1 818  
A GLU 819 2 72.54 1 819  
A ASN 820 2 78.06 1 820  
A ILE 821 2 78.90 1 821  
A GLU 822 2 73.91 1 822  
A VAL 823 2 80.38 1 823  
A GLY 824 2 84.44 1 824  
A ASN 825 2 81.39 1 825  
A LYS 826 2 79.19 1 826  
A VAL 827 2 79.97 1 827  
A MET 828 2 78.21 1 828  
A GLY 829 2 78.87 1 829  
A LYS 830 2 70.67 1 830  
A ASP 831 2 73.58 1 831  
A GLY 832 2 75.58 1 832  
A ARG 833 2 69.40 1 833  
A PRO 834 2 81.29 1 834  
A ARG 835 2 74.96 1 835  
A GLU 836 2 74.29 1 836  
A VAL 837 2 77.03 1 837  
A ILE 838 2 74.67 1 838  
A LYS 839 2 66.89 1 839  
A LEU 840 2 68.34 1 840  
A PRO 841 2 66.69 1 841  
A ARG 842 2 55.96 1 842  
A GLY 843 2 63.83 1 843  
A ARG 844 2 51.91 1 844  
A GLU 845 2 62.02 1 845  
A THR 846 2 67.48 1 846  
A MET 847 2 65.40 1 847  
A TYR 848 2 67.06 1 848  
A SER 849 2 69.34 1 849  
A VAL 850 2 72.56 1 850  
A VAL 851 2 69.51 1 851  
A GLN 852 2 66.52 1 852  
A LYS 853 2 65.73 1 853  
A SER 854 2 60.05 1 854  
A GLN 855 2 50.79 1 855  
A HIS 856 2 45.15 1 856  
A ARG 857 2 41.48 1 857  
A ALA 858 2 48.16 1 858  
A HIS 859 2 44.69 1 859  
A LYS 860 2 46.66 1 860  
A SER 861 2 46.73 1 861  
A ASP 862 2 45.98 1 862  
A SER 863 2 49.24 1 863  
A SER 864 2 51.83 1 864  
A ARG 865 2 45.38 1 865  
A GLU 866 2 46.37 1 866  
A VAL 867 2 51.69 1 867  
A PRO 868 2 55.24 1 868  
A GLU 869 2 54.73 1 869  
A LEU 870 2 60.60 1 870  
A LEU 871 2 67.16 1 871  
A LYS 872 2 64.13 1 872  
A PHE 873 2 69.29 1 873  
A THR 874 2 67.34 1 874  
A CYS 875 2 71.58 1 875  
A ASN 876 2 70.34 1 876  
A ALA 877 2 78.11 1 877  
A THR 878 2 77.63 1 878  
A HIS 879 2 75.02 1 879  
A GLU 880 2 77.22 1 880  
A LEU 881 2 81.46 1 881  
A VAL 882 2 82.58 1 882  
A VAL 883 2 84.94 1 883  
A ARG 884 2 83.48 1 884  
A THR 885 2 86.79 1 885  
A PRO 886 2 87.15 1 886  
A ARG 887 2 80.63 1 887  
A SER 888 2 82.74 1 888  
A VAL 889 2 80.22 1 889  
A ARG 890 2 69.26 1 890  
A ARG 891 2 65.13 1 891  
A LEU 892 2 67.33 1 892  
A SER 893 2 67.13 1 893  
A ARG 894 2 59.33 1 894  
A THR 895 2 65.13 1 895  
A ILE 896 2 64.39 1 896  
A LYS 897 2 61.62 1 897  
A GLY 898 2 65.49 1 898  
A VAL 899 2 68.21 1 899  
A GLU 900 2 67.27 1 900  
A TYR 901 2 66.58 1 901  
A PHE 902 2 70.26 1 902  
A GLU 903 2 73.11 1 903  
A VAL 904 2 78.61 1 904  
A ILE 905 2 79.42 1 905  
A THR 906 2 81.43 1 906  
A PHE 907 2 85.16 1 907  
A GLU 908 2 79.09 1 908  
A MET 909 2 85.37 1 909  
A GLY 910 2 88.22 1 910  
A GLN 911 2 83.36 1 911  
A LYS 912 2 82.02 1 912  
A LYS 913 2 78.84 1 913  
A ALA 914 2 85.21 1 914  
A PRO 915 2 82.81 1 915  
A ASP 916 2 79.22 1 916  
A GLY 917 2 85.66 1 917  
A ARG 918 2 83.47 1 918  
A ILE 919 2 84.89 1 919  
A VAL 920 2 85.78 1 920  
A GLU 921 2 81.77 1 921  
A LEU 922 2 85.07 1 922  
A VAL 923 2 87.35 1 923  
A LYS 924 2 80.47 1 924  
A GLU 925 2 81.49 1 925  
A VAL 926 2 80.86 1 926  
A SER 927 2 77.68 1 927  
A LYS 928 2 70.05 1 928  
A SER 929 2 70.71 1 929  
A TYR 930 2 62.88 1 930  
A PRO 931 2 71.08 1 931  
A ILE 932 2 67.28 1 932  
A SER 933 2 71.23 1 933  
A GLU 934 2 66.33 1 934  
A GLY 935 2 72.07 1 935  
A PRO 936 2 71.34 1 936  
A GLU 937 2 68.18 1 937  
A ARG 938 2 68.36 1 938  
A ALA 939 2 78.34 1 939  
A ASN 940 2 77.24 1 940  
A GLU 941 2 73.93 1 941  
A LEU 942 2 76.22 1 942  
A VAL 943 2 80.41 1 943  
A GLU 944 2 73.22 1 944  
A SER 945 2 80.00 1 945  
A TYR 946 2 79.01 1 946  
A ARG 947 2 70.61 1 947  
A LYS 948 2 73.83 1 948  
A ALA 949 2 78.78 1 949  
A SER 950 2 74.52 1 950  
A ASN 951 2 72.71 1 951  
A LYS 952 2 75.41 1 952  
A ALA 953 2 85.12 1 953  
A TYR 954 2 81.69 1 954  
A PHE 955 2 85.31 1 955  
A GLU 956 2 81.15 1 956  
A TRP 957 2 88.17 1 957  
A THR 958 2 84.19 1 958  
A ILE 959 2 86.49 1 959  
A GLU 960 2 82.84 1 960  
A ALA 961 2 83.89 1 961  
A ARG 962 2 79.20 1 962  
A ASP 963 2 84.75 1 963  
A LEU 964 2 82.46 1 964  
A SER 965 2 83.57 1 965  
A LEU 966 2 83.88 1 966  
A LEU 967 2 85.34 1 967  
A GLY 968 2 86.15 1 968  
A SER 969 2 80.88 1 969  
A HIS 970 2 78.70 1 970  
A VAL 971 2 86.12 1 971  
A ARG 972 2 78.48 1 972  
A LYS 973 2 77.01 1 973  
A ALA 974 2 87.10 1 974  
A THR 975 2 85.42 1 975  
A TYR 976 2 82.13 1 976  
A GLN 977 2 80.05 1 977  
A THR 978 2 75.80 1 978  
A TYR 979 2 64.63 1 979  
A ALA 980 2 72.09 1 980  
A PRO 981 2 69.54 1 981  
A ILE 982 2 66.61 1 982  
A LEU 983 2 64.00 1 983  
A TYR 984 2 54.36 1 984  
B POV .   2 2.64  1 985  
C POV .   2 2.36  1 986  
D POV .   2 3.56  1 987  
E POV .   2 4.20  1 988  
F POV .   2 5.43  1 989  
G POV .   2 2.25  1 990  
H POV .   2 3.90  1 991  
I POV .   2 5.11  1 992  
J POV .   2 4.93  1 993  
K POV .   2 2.75  1 994  
L POV .   2 3.87  1 995  
M POV .   2 1.89  1 996  
N POV .   2 3.52  1 997  
O POV .   2 2.60  1 998  
P POV .   2 3.67  1 999  
Q POV .   2 3.74  1 1000 
R POV .   2 2.88  1 1001 
S POV .   2 3.03  1 1002 
T POV .   2 3.20  1 1003 
U POV .   2 2.99  1 1004 
V POV .   2 2.75  1 1005 
W POV .   2 2.16  1 1006 
X POV .   2 2.06  1 1007 
Y POV .   2 2.13  1 1008 
#
_ma_software_group.group_id    1
_ma_software_group.ordinal_id  1
_ma_software_group.software_id 1
#
loop_
_ma_target_entity.data_id
_ma_target_entity.entity_id
_ma_target_entity.origin
1 1  . 
1 2  . 
1 3  . 
1 4  . 
1 5  . 
1 6  . 
1 7  . 
1 8  . 
1 9  . 
1 10 . 
1 11 . 
1 12 . 
1 13 . 
1 14 . 
1 15 . 
1 16 . 
1 17 . 
1 18 . 
1 19 . 
1 20 . 
1 21 . 
1 22 . 
1 23 . 
1 24 . 
1 25 . 
#
loop_
_ma_target_entity_instance.asym_id
_ma_target_entity_instance.details
_ma_target_entity_instance.entity_id
A . 1  
B . 2  
C . 3  
D . 4  
E . 5  
F . 6  
G . 7  
H . 8  
I . 9  
J . 10 
K . 11 
L . 12 
M . 13 
N . 14 
O . 15 
P . 16 
Q . 17 
R . 18 
S . 19 
T . 20 
U . 21 
V . 22 
W . 23 
X . 24 
Y . 25 
#
loop_
_pdbx_data_usage.details
_pdbx_data_usage.id
_pdbx_data_usage.type
_pdbx_data_usage.url
;Non-commercial use only, by using this file you agree to the terms of use found
at https://github.com/google-deepmind/alphafold3/blob/main/OUTPUT_TERMS_OF_USE.md.
To request access to the AlphaFold 3 model parameters, follow the process set
out at https://github.com/google-deepmind/alphafold3. You may only use these if
received directly from Google. Use is subject to terms of use available at
https://github.com/google-deepmind/alphafold3/blob/main/WEIGHTS_TERMS_OF_USE.md.
;
1 license    https://github.com/google-deepmind/alphafold3/blob/main/OUTPUT_TERMS_OF_USE.md 
;AlphaFold 3 and its output are not intended for, have not been validated for,
and are not approved for clinical use. They are provided "as-is" without any
warranty of any kind, whether expressed or implied. No warranty is given that
use shall not infringe the rights of any third party.
;
2 disclaimer ?                                                                              
#
loop_
_pdbx_nonpoly_scheme.asym_id
_pdbx_nonpoly_scheme.auth_seq_num
_pdbx_nonpoly_scheme.entity_id
_pdbx_nonpoly_scheme.mon_id
_pdbx_nonpoly_scheme.pdb_ins_code
_pdbx_nonpoly_scheme.pdb_seq_num
_pdbx_nonpoly_scheme.pdb_strand_id
B 1 2  POV . 1 B 
C 1 3  POV . 1 C 
D 1 4  POV . 1 D 
E 1 5  POV . 1 E 
F 1 6  POV . 1 F 
G 1 7  POV . 1 G 
H 1 8  POV . 1 H 
I 1 9  POV . 1 I 
J 1 10 POV . 1 J 
K 1 11 POV . 1 K 
L 1 12 POV . 1 L 
M 1 13 POV . 1 M 
N 1 14 POV . 1 N 
O 1 15 POV . 1 O 
P 1 16 POV . 1 P 
Q 1 17 POV . 1 Q 
R 1 18 POV . 1 R 
S 1 19 POV . 1 S 
T 1 20 POV . 1 T 
U 1 21 POV . 1 U 
V 1 22 POV . 1 V 
W 1 23 POV . 1 W 
X 1 24 POV . 1 X 
Y 1 25 POV . 1 Y 
#
loop_
_pdbx_poly_seq_scheme.asym_id
_pdbx_poly_seq_scheme.auth_seq_num
_pdbx_poly_seq_scheme.entity_id
_pdbx_poly_seq_scheme.hetero
_pdbx_poly_seq_scheme.mon_id
_pdbx_poly_seq_scheme.pdb_ins_code
_pdbx_poly_seq_scheme.pdb_seq_num
_pdbx_poly_seq_scheme.pdb_strand_id
_pdbx_poly_seq_scheme.seq_id
A 1   1 n GLN . 1   A 1   
A 2   1 n GLN . 2   A 2   
A 3   1 n PRO . 3   A 3   
A 4   1 n TYR . 4   A 4   
A 5   1 n VAL . 5   A 5   
A 6   1 n ASN . 6   A 6   
A 7   1 n ASN . 7   A 7   
A 8   1 n HIS . 8   A 8   
A 9   1 n GLN . 9   A 9   
A 10  1 n LEU . 10  A 10  
A 11  1 n ALA . 11  A 11  
A 12  1 n CYS . 12  A 12  
A 13  1 n GLU . 13  A 13  
A 14  1 n VAL . 14  A 14  
A 15  1 n ARG . 15  A 15  
A 16  1 n VAL . 16  A 16  
A 17  1 n TYR . 17  A 17  
A 18  1 n ASP . 18  A 18  
A 19  1 n ASN . 19  A 19  
A 20  1 n ILE . 20  A 20  
A 21  1 n THR . 21  A 21  
A 22  1 n ASN . 22  A 22  
A 23  1 n GLY . 23  A 23  
A 24  1 n PHE . 24  A 24  
A 25  1 n THR . 25  A 25  
A 26  1 n CYS . 26  A 26  
A 27  1 n ASN . 27  A 27  
A 28  1 n GLY . 28  A 28  
A 29  1 n PRO . 29  A 29  
A 30  1 n PRO . 30  A 30  
A 31  1 n SER . 31  A 31  
A 32  1 n CYS . 32  A 32  
A 33  1 n ARG . 33  A 33  
A 34  1 n SER . 34  A 34  
A 35  1 n TYR . 35  A 35  
A 36  1 n LEU . 36  A 36  
A 37  1 n THR . 37  A 37  
A 38  1 n PHE . 38  A 38  
A 39  1 n TRP . 39  A 39  
A 40  1 n SER . 40  A 40  
A 41  1 n GLN . 41  A 41  
A 42  1 n PRO . 42  A 42  
A 43  1 n PRO . 43  A 43  
A 44  1 n TYR . 44  A 44  
A 45  1 n ASN . 45  A 45  
A 46  1 n THR . 46  A 46  
A 47  1 n ALA . 47  A 47  
A 48  1 n ASP . 48  A 48  
A 49  1 n SER . 49  A 49  
A 50  1 n ILE . 50  A 50  
A 51  1 n ALA . 51  A 51  
A 52  1 n LYS . 52  A 52  
A 53  1 n LEU . 53  A 53  
A 54  1 n LEU . 54  A 54  
A 55  1 n ASN . 55  A 55  
A 56  1 n VAL . 56  A 56  
A 57  1 n SER . 57  A 57  
A 58  1 n ALA . 58  A 58  
A 59  1 n ALA . 59  A 59  
A 60  1 n GLU . 60  A 60  
A 61  1 n ILE . 61  A 61  
A 62  1 n GLN . 62  A 62  
A 63  1 n SER . 63  A 63  
A 64  1 n ILE . 64  A 64  
A 65  1 n ASN . 65  A 65  
A 66  1 n ASN . 66  A 66  
A 67  1 n LEU . 67  A 67  
A 68  1 n PRO . 68  A 68  
A 69  1 n THR . 69  A 69  
A 70  1 n ALA . 70  A 70  
A 71  1 n THR . 71  A 71  
A 72  1 n THR . 72  A 72  
A 73  1 n ARG . 73  A 73  
A 74  1 n ILE . 74  A 74  
A 75  1 n PRO . 75  A 75  
A 76  1 n THR . 76  A 76  
A 77  1 n ARG . 77  A 77  
A 78  1 n GLU . 78  A 78  
A 79  1 n LEU . 79  A 79  
A 80  1 n VAL . 80  A 80  
A 81  1 n VAL . 81  A 81  
A 82  1 n ILE . 82  A 82  
A 83  1 n PRO . 83  A 83  
A 84  1 n ALA . 84  A 84  
A 85  1 n ASN . 85  A 85  
A 86  1 n CYS . 86  A 86  
A 87  1 n SER . 87  A 87  
A 88  1 n CYS . 88  A 88  
A 89  1 n SER . 89  A 89  
A 90  1 n SER . 90  A 90  
A 91  1 n SER . 91  A 91  
A 92  1 n SER . 92  A 92  
A 93  1 n GLY . 93  A 93  
A 94  1 n GLY . 94  A 94  
A 95  1 n PHE . 95  A 95  
A 96  1 n TYR . 96  A 96  
A 97  1 n GLN . 97  A 97  
A 98  1 n HIS . 98  A 98  
A 99  1 n ASN . 99  A 99  
A 100 1 n ALA . 100 A 100 
A 101 1 n THR . 101 A 101 
A 102 1 n TYR . 102 A 102 
A 103 1 n ASN . 103 A 103 
A 104 1 n LEU . 104 A 104 
A 105 1 n SER . 105 A 105 
A 106 1 n GLY . 106 A 106 
A 107 1 n ASN . 107 A 107 
A 108 1 n ARG . 108 A 108 
A 109 1 n GLY . 109 A 109 
A 110 1 n ASP . 110 A 110 
A 111 1 n GLU . 111 A 111 
A 112 1 n THR . 112 A 112 
A 113 1 n TYR . 113 A 113 
A 114 1 n PHE . 114 A 114 
A 115 1 n SER . 115 A 115 
A 116 1 n VAL . 116 A 116 
A 117 1 n ALA . 117 A 117 
A 118 1 n ASN . 118 A 118 
A 119 1 n ASP . 119 A 119 
A 120 1 n THR . 120 A 120 
A 121 1 n TYR . 121 A 121 
A 122 1 n GLN . 122 A 122 
A 123 1 n ALA . 123 A 123 
A 124 1 n LEU . 124 A 124 
A 125 1 n SER . 125 A 125 
A 126 1 n THR . 126 A 126 
A 127 1 n CYS . 127 A 127 
A 128 1 n GLN . 128 A 128 
A 129 1 n ALA . 129 A 129 
A 130 1 n MET . 130 A 130 
A 131 1 n MET . 131 A 131 
A 132 1 n SER . 132 A 132 
A 133 1 n GLN . 133 A 133 
A 134 1 n ASN . 134 A 134 
A 135 1 n ARG . 135 A 135 
A 136 1 n TYR . 136 A 136 
A 137 1 n GLY . 137 A 137 
A 138 1 n GLU . 138 A 138 
A 139 1 n ARG . 139 A 139 
A 140 1 n GLN . 140 A 140 
A 141 1 n LEU . 141 A 141 
A 142 1 n THR . 142 A 142 
A 143 1 n PRO . 143 A 143 
A 144 1 n GLY . 144 A 144 
A 145 1 n LEU . 145 A 145 
A 146 1 n ASN . 146 A 146 
A 147 1 n LEU . 147 A 147 
A 148 1 n LEU . 148 A 148 
A 149 1 n VAL . 149 A 149 
A 150 1 n PRO . 150 A 150 
A 151 1 n LEU . 151 A 151 
A 152 1 n ARG . 152 A 152 
A 153 1 n CYS . 153 A 153 
A 154 1 n ALA . 154 A 154 
A 155 1 n CYS . 155 A 155 
A 156 1 n PRO . 156 A 156 
A 157 1 n THR . 157 A 157 
A 158 1 n ALA . 158 A 158 
A 159 1 n LYS . 159 A 159 
A 160 1 n GLN . 160 A 160 
A 161 1 n THR . 161 A 161 
A 162 1 n THR . 162 A 162 
A 163 1 n ALA . 163 A 163 
A 164 1 n GLY . 164 A 164 
A 165 1 n PHE . 165 A 165 
A 166 1 n LYS . 166 A 166 
A 167 1 n TYR . 167 A 167 
A 168 1 n LEU . 168 A 168 
A 169 1 n LEU . 169 A 169 
A 170 1 n THR . 170 A 170 
A 171 1 n TYR . 171 A 171 
A 172 1 n LEU . 172 A 172 
A 173 1 n VAL . 173 A 173 
A 174 1 n ALA . 174 A 174 
A 175 1 n MET . 175 A 175 
A 176 1 n GLY . 176 A 176 
A 177 1 n ASP . 177 A 177 
A 178 1 n SER . 178 A 178 
A 179 1 n ILE . 179 A 179 
A 180 1 n SER . 180 A 180 
A 181 1 n GLY . 181 A 181 
A 182 1 n ILE . 182 A 182 
A 183 1 n ALA . 183 A 183 
A 184 1 n GLU . 184 A 184 
A 185 1 n MET . 185 A 185 
A 186 1 n PHE . 186 A 186 
A 187 1 n ASN . 187 A 187 
A 188 1 n SER . 188 A 188 
A 189 1 n THR . 189 A 189 
A 190 1 n SER . 190 A 190 
A 191 1 n ALA . 191 A 191 
A 192 1 n ALA . 192 A 192 
A 193 1 n ILE . 193 A 193 
A 194 1 n THR . 194 A 194 
A 195 1 n GLU . 195 A 195 
A 196 1 n GLY . 196 A 196 
A 197 1 n ASN . 197 A 197 
A 198 1 n GLU . 198 A 198 
A 199 1 n LEU . 199 A 199 
A 200 1 n THR . 200 A 200 
A 201 1 n SER . 201 A 201 
A 202 1 n ASP . 202 A 202 
A 203 1 n ASN . 203 A 203 
A 204 1 n ILE . 204 A 204 
A 205 1 n PHE . 205 A 205 
A 206 1 n PHE . 206 A 206 
A 207 1 n PHE . 207 A 207 
A 208 1 n THR . 208 A 208 
A 209 1 n PRO . 209 A 209 
A 210 1 n VAL . 210 A 210 
A 211 1 n LEU . 211 A 211 
A 212 1 n VAL . 212 A 212 
A 213 1 n PRO . 213 A 213 
A 214 1 n LEU . 214 A 214 
A 215 1 n THR . 215 A 215 
A 216 1 n THR . 216 A 216 
A 217 1 n GLU . 217 A 217 
A 218 1 n PRO . 218 A 218 
A 219 1 n THR . 219 A 219 
A 220 1 n LYS . 220 A 220 
A 221 1 n ILE . 221 A 221 
A 222 1 n VAL . 222 A 222 
A 223 1 n ILE . 223 A 223 
A 224 1 n SER . 224 A 224 
A 225 1 n PRO . 225 A 225 
A 226 1 n SER . 226 A 226 
A 227 1 n PRO . 227 A 227 
A 228 1 n PRO . 228 A 228 
A 229 1 n PRO . 229 A 229 
A 230 1 n PRO . 230 A 230 
A 231 1 n PRO . 231 A 231 
A 232 1 n VAL . 232 A 232 
A 233 1 n VAL . 233 A 233 
A 234 1 n ALA . 234 A 234 
A 235 1 n THR . 235 A 235 
A 236 1 n PRO . 236 A 236 
A 237 1 n PRO . 237 A 237 
A 238 1 n GLN . 238 A 238 
A 239 1 n THR . 239 A 239 
A 240 1 n PRO . 240 A 240 
A 241 1 n VAL . 241 A 241 
A 242 1 n ASP . 242 A 242 
A 243 1 n PRO . 243 A 243 
A 244 1 n PRO . 244 A 244 
A 245 1 n GLY . 245 A 245 
A 246 1 n SER . 246 A 246 
A 247 1 n SER . 247 A 247 
A 248 1 n SER . 248 A 248 
A 249 1 n SER . 249 A 249 
A 250 1 n HIS . 250 A 250 
A 251 1 n LYS . 251 A 251 
A 252 1 n TRP . 252 A 252 
A 253 1 n ILE . 253 A 253 
A 254 1 n TYR . 254 A 254 
A 255 1 n ILE . 255 A 255 
A 256 1 n GLY . 256 A 256 
A 257 1 n ILE . 257 A 257 
A 258 1 n GLY . 258 A 258 
A 259 1 n ILE . 259 A 259 
A 260 1 n GLY . 260 A 260 
A 261 1 n ALA . 261 A 261 
A 262 1 n GLY . 262 A 262 
A 263 1 n LEU . 263 A 263 
A 264 1 n LEU . 264 A 264 
A 265 1 n LEU . 265 A 265 
A 266 1 n LEU . 266 A 266 
A 267 1 n LEU . 267 A 267 
A 268 1 n SER . 268 A 268 
A 269 1 n ILE . 269 A 269 
A 270 1 n LEU . 270 A 270 
A 271 1 n ALA . 271 A 271 
A 272 1 n LEU . 272 A 272 
A 273 1 n CYS . 273 A 273 
A 274 1 n PHE . 274 A 274 
A 275 1 n TYR . 275 A 275 
A 276 1 n LYS . 276 A 276 
A 277 1 n ARG . 277 A 277 
A 278 1 n ARG . 278 A 278 
A 279 1 n SER . 279 A 279 
A 280 1 n LYS . 280 A 280 
A 281 1 n LYS . 281 A 281 
A 282 1 n LYS . 282 A 282 
A 283 1 n SER . 283 A 283 
A 284 1 n LEU . 284 A 284 
A 285 1 n PRO . 285 A 285 
A 286 1 n SER . 286 A 286 
A 287 1 n SER . 287 A 287 
A 288 1 n LEU . 288 A 288 
A 289 1 n PRO . 289 A 289 
A 290 1 n GLU . 290 A 290 
A 291 1 n GLU . 291 A 291 
A 292 1 n ASN . 292 A 292 
A 293 1 n LYS . 293 A 293 
A 294 1 n LEU . 294 A 294 
A 295 1 n PHE . 295 A 295 
A 296 1 n ASP . 296 A 296 
A 297 1 n SER . 297 A 297 
A 298 1 n SER . 298 A 298 
A 299 1 n THR . 299 A 299 
A 300 1 n LYS . 300 A 300 
A 301 1 n GLN . 301 A 301 
A 302 1 n SER . 302 A 302 
A 303 1 n ILE . 303 A 303 
A 304 1 n PRO . 304 A 304 
A 305 1 n THR . 305 A 305 
A 306 1 n THR . 306 A 306 
A 307 1 n THR . 307 A 307 
A 308 1 n THR . 308 A 308 
A 309 1 n THR . 309 A 309 
A 310 1 n GLN . 310 A 310 
A 311 1 n TRP . 311 A 311 
A 312 1 n SER . 312 A 312 
A 313 1 n ILE . 313 A 313 
A 314 1 n ASP . 314 A 314 
A 315 1 n LEU . 315 A 315 
A 316 1 n SER . 316 A 316 
A 317 1 n ASN . 317 A 317 
A 318 1 n SER . 318 A 318 
A 319 1 n SER . 319 A 319 
A 320 1 n GLU . 320 A 320 
A 321 1 n ALA . 321 A 321 
A 322 1 n PHE . 322 A 322 
A 323 1 n GLY . 323 A 323 
A 324 1 n LEU . 324 A 324 
A 325 1 n LYS . 325 A 325 
A 326 1 n SER . 326 A 326 
A 327 1 n ALA . 327 A 327 
A 328 1 n ILE . 328 A 328 
A 329 1 n GLU . 329 A 329 
A 330 1 n SER . 330 A 330 
A 331 1 n LEU . 331 A 331 
A 332 1 n THR . 332 A 332 
A 333 1 n LEU . 333 A 333 
A 334 1 n TYR . 334 A 334 
A 335 1 n ARG . 335 A 335 
A 336 1 n PHE . 336 A 336 
A 337 1 n ASN . 337 A 337 
A 338 1 n ASP . 338 A 338 
A 339 1 n LEU . 339 A 339 
A 340 1 n GLN . 340 A 340 
A 341 1 n SER . 341 A 341 
A 342 1 n ALA . 342 A 342 
A 343 1 n THR . 343 A 343 
A 344 1 n SER . 344 A 344 
A 345 1 n ASN . 345 A 345 
A 346 1 n PHE . 346 A 346 
A 347 1 n SER . 347 A 347 
A 348 1 n ASP . 348 A 348 
A 349 1 n GLU . 349 A 349 
A 350 1 n ASN . 350 A 350 
A 351 1 n ARG . 351 A 351 
A 352 1 n ILE . 352 A 352 
A 353 1 n LYS . 353 A 353 
A 354 1 n GLY . 354 A 354 
A 355 1 n SER . 355 A 355 
A 356 1 n VAL . 356 A 356 
A 357 1 n TYR . 357 A 357 
A 358 1 n ARG . 358 A 358 
A 359 1 n ALA . 359 A 359 
A 360 1 n THR . 360 A 360 
A 361 1 n ILE . 361 A 361 
A 362 1 n ASN . 362 A 362 
A 363 1 n GLY . 363 A 363 
A 364 1 n ASP . 364 A 364 
A 365 1 n ASP . 365 A 365 
A 366 1 n ALA . 366 A 366 
A 367 1 n ALA . 367 A 367 
A 368 1 n VAL . 368 A 368 
A 369 1 n LYS . 369 A 369 
A 370 1 n VAL . 370 A 370 
A 371 1 n ILE . 371 A 371 
A 372 1 n LYS . 372 A 372 
A 373 1 n GLY . 373 A 373 
A 374 1 n ASP . 374 A 374 
A 375 1 n VAL . 375 A 375 
A 376 1 n SER . 376 A 376 
A 377 1 n SER . 377 A 377 
A 378 1 n SER . 378 A 378 
A 379 1 n GLU . 379 A 379 
A 380 1 n ILE . 380 A 380 
A 381 1 n ASN . 381 A 381 
A 382 1 n LEU . 382 A 382 
A 383 1 n LEU . 383 A 383 
A 384 1 n LYS . 384 A 384 
A 385 1 n LYS . 385 A 385 
A 386 1 n LEU . 386 A 386 
A 387 1 n ASN . 387 A 387 
A 388 1 n HIS . 388 A 388 
A 389 1 n SER . 389 A 389 
A 390 1 n ASN . 390 A 390 
A 391 1 n ILE . 391 A 391 
A 392 1 n ILE . 392 A 392 
A 393 1 n ARG . 393 A 393 
A 394 1 n LEU . 394 A 394 
A 395 1 n SER . 395 A 395 
A 396 1 n GLY . 396 A 396 
A 397 1 n PHE . 397 A 397 
A 398 1 n CYS . 398 A 398 
A 399 1 n ILE . 399 A 399 
A 400 1 n ARG . 400 A 400 
A 401 1 n GLU . 401 A 401 
A 402 1 n GLY . 402 A 402 
A 403 1 n THR . 403 A 403 
A 404 1 n SER . 404 A 404 
A 405 1 n TYR . 405 A 405 
A 406 1 n LEU . 406 A 406 
A 407 1 n VAL . 407 A 407 
A 408 1 n PHE . 408 A 408 
A 409 1 n GLU . 409 A 409 
A 410 1 n TYR . 410 A 410 
A 411 1 n SER . 411 A 411 
A 412 1 n GLU . 412 A 412 
A 413 1 n ASN . 413 A 413 
A 414 1 n GLY . 414 A 414 
A 415 1 n SER . 415 A 415 
A 416 1 n ILE . 416 A 416 
A 417 1 n SER . 417 A 417 
A 418 1 n ASP . 418 A 418 
A 419 1 n TRP . 419 A 419 
A 420 1 n LEU . 420 A 420 
A 421 1 n HIS . 421 A 421 
A 422 1 n SER . 422 A 422 
A 423 1 n SER . 423 A 423 
A 424 1 n GLY . 424 A 424 
A 425 1 n LYS . 425 A 425 
A 426 1 n LYS . 426 A 426 
A 427 1 n SER . 427 A 427 
A 428 1 n LEU . 428 A 428 
A 429 1 n THR . 429 A 429 
A 430 1 n TRP . 430 A 430 
A 431 1 n LYS . 431 A 431 
A 432 1 n GLN . 432 A 432 
A 433 1 n ARG . 433 A 433 
A 434 1 n VAL . 434 A 434 
A 435 1 n GLU . 435 A 435 
A 436 1 n ILE . 436 A 436 
A 437 1 n ALA . 437 A 437 
A 438 1 n ARG . 438 A 438 
A 439 1 n ASP . 439 A 439 
A 440 1 n VAL . 440 A 440 
A 441 1 n ALA . 441 A 441 
A 442 1 n GLU . 442 A 442 
A 443 1 n ALA . 443 A 443 
A 444 1 n LEU . 444 A 444 
A 445 1 n ASP . 445 A 445 
A 446 1 n TYR . 446 A 446 
A 447 1 n LEU . 447 A 447 
A 448 1 n HIS . 448 A 448 
A 449 1 n ASN . 449 A 449 
A 450 1 n TYR . 450 A 450 
A 451 1 n ILE . 451 A 451 
A 452 1 n THR . 452 A 452 
A 453 1 n PRO . 453 A 453 
A 454 1 n PRO . 454 A 454 
A 455 1 n HIS . 455 A 455 
A 456 1 n ILE . 456 A 456 
A 457 1 n HIS . 457 A 457 
A 458 1 n LYS . 458 A 458 
A 459 1 n ASN . 459 A 459 
A 460 1 n LEU . 460 A 460 
A 461 1 n GLU . 461 A 461 
A 462 1 n SER . 462 A 462 
A 463 1 n THR . 463 A 463 
A 464 1 n ASN . 464 A 464 
A 465 1 n ILE . 465 A 465 
A 466 1 n LEU . 466 A 466 
A 467 1 n LEU . 467 A 467 
A 468 1 n ASP . 468 A 468 
A 469 1 n SER . 469 A 469 
A 470 1 n ASN . 470 A 470 
A 471 1 n PHE . 471 A 471 
A 472 1 n ARG . 472 A 472 
A 473 1 n ALA . 473 A 473 
A 474 1 n LYS . 474 A 474 
A 475 1 n ILE . 475 A 475 
A 476 1 n ALA . 476 A 476 
A 477 1 n ASN . 477 A 477 
A 478 1 n PHE . 478 A 478 
A 479 1 n GLY . 479 A 479 
A 480 1 n VAL . 480 A 480 
A 481 1 n ALA . 481 A 481 
A 482 1 n ARG . 482 A 482 
A 483 1 n ILE . 483 A 483 
A 484 1 n LEU . 484 A 484 
A 485 1 n ASP . 485 A 485 
A 486 1 n GLU . 486 A 486 
A 487 1 n GLY . 487 A 487 
A 488 1 n ASP . 488 A 488 
A 489 1 n LEU . 489 A 489 
A 490 1 n ASP . 490 A 490 
A 491 1 n LEU . 491 A 491 
A 492 1 n GLN . 492 A 492 
A 493 1 n LEU . 493 A 493 
A 494 1 n THR . 494 A 494 
A 495 1 n ARG . 495 A 495 
A 496 1 n HIS . 496 A 496 
A 497 1 n VAL . 497 A 497 
A 498 1 n GLU . 498 A 498 
A 499 1 n GLY . 499 A 499 
A 500 1 n THR . 500 A 500 
A 501 1 n GLN . 501 A 501 
A 502 1 n GLY . 502 A 502 
A 503 1 n TYR . 503 A 503 
A 504 1 n LEU . 504 A 504 
A 505 1 n ALA . 505 A 505 
A 506 1 n PRO . 506 A 506 
A 507 1 n GLU . 507 A 507 
A 508 1 n TYR . 508 A 508 
A 509 1 n VAL . 509 A 509 
A 510 1 n GLU . 510 A 510 
A 511 1 n ASN . 511 A 511 
A 512 1 n GLY . 512 A 512 
A 513 1 n VAL . 513 A 513 
A 514 1 n ILE . 514 A 514 
A 515 1 n THR . 515 A 515 
A 516 1 n SER . 516 A 516 
A 517 1 n LYS . 517 A 517 
A 518 1 n LEU . 518 A 518 
A 519 1 n ASP . 519 A 519 
A 520 1 n VAL . 520 A 520 
A 521 1 n PHE . 521 A 521 
A 522 1 n ALA . 522 A 522 
A 523 1 n PHE . 523 A 523 
A 524 1 n GLY . 524 A 524 
A 525 1 n VAL . 525 A 525 
A 526 1 n ALA . 526 A 526 
A 527 1 n VAL . 527 A 527 
A 528 1 n LEU . 528 A 528 
A 529 1 n GLU . 529 A 529 
A 530 1 n LEU . 530 A 530 
A 531 1 n LEU . 531 A 531 
A 532 1 n SER . 532 A 532 
A 533 1 n GLY . 533 A 533 
A 534 1 n ARG . 534 A 534 
A 535 1 n GLU . 535 A 535 
A 536 1 n ALA . 536 A 536 
A 537 1 n VAL . 537 A 537 
A 538 1 n THR . 538 A 538 
A 539 1 n ILE . 539 A 539 
A 540 1 n HIS . 540 A 540 
A 541 1 n LYS . 541 A 541 
A 542 1 n LYS . 542 A 542 
A 543 1 n LYS . 543 A 543 
A 544 1 n GLU . 544 A 544 
A 545 1 n GLY . 545 A 545 
A 546 1 n GLU . 546 A 546 
A 547 1 n GLU . 547 A 547 
A 548 1 n GLU . 548 A 548 
A 549 1 n VAL . 549 A 549 
A 550 1 n GLU . 550 A 550 
A 551 1 n MET . 551 A 551 
A 552 1 n LEU . 552 A 552 
A 553 1 n CYS . 553 A 553 
A 554 1 n LYS . 554 A 554 
A 555 1 n VAL . 555 A 555 
A 556 1 n ILE . 556 A 556 
A 557 1 n ASN . 557 A 557 
A 558 1 n SER . 558 A 558 
A 559 1 n VAL . 559 A 559 
A 560 1 n LEU . 560 A 560 
A 561 1 n GLY . 561 A 561 
A 562 1 n GLY . 562 A 562 
A 563 1 n GLU . 563 A 563 
A 564 1 n ASN . 564 A 564 
A 565 1 n VAL . 565 A 565 
A 566 1 n ARG . 566 A 566 
A 567 1 n GLU . 567 A 567 
A 568 1 n LYS . 568 A 568 
A 569 1 n LEU . 569 A 569 
A 570 1 n LYS . 570 A 570 
A 571 1 n GLU . 571 A 571 
A 572 1 n PHE . 572 A 572 
A 573 1 n MET . 573 A 573 
A 574 1 n ASP . 574 A 574 
A 575 1 n PRO . 575 A 575 
A 576 1 n SER . 576 A 576 
A 577 1 n LEU . 577 A 577 
A 578 1 n GLY . 578 A 578 
A 579 1 n ASN . 579 A 579 
A 580 1 n GLU . 580 A 580 
A 581 1 n TYR . 581 A 581 
A 582 1 n PRO . 582 A 582 
A 583 1 n LEU . 583 A 583 
A 584 1 n GLU . 584 A 584 
A 585 1 n LEU . 585 A 585 
A 586 1 n ALA . 586 A 586 
A 587 1 n TYR . 587 A 587 
A 588 1 n THR . 588 A 588 
A 589 1 n MET . 589 A 589 
A 590 1 n ALA . 590 A 590 
A 591 1 n GLN . 591 A 591 
A 592 1 n LEU . 592 A 592 
A 593 1 n ALA . 593 A 593 
A 594 1 n LYS . 594 A 594 
A 595 1 n SER . 595 A 595 
A 596 1 n CYS . 596 A 596 
A 597 1 n VAL . 597 A 597 
A 598 1 n ALA . 598 A 598 
A 599 1 n THR . 599 A 599 
A 600 1 n ASP . 600 A 600 
A 601 1 n LEU . 601 A 601 
A 602 1 n ASN . 602 A 602 
A 603 1 n SER . 603 A 603 
A 604 1 n ARG . 604 A 604 
A 605 1 n PRO . 605 A 605 
A 606 1 n SER . 606 A 606 
A 607 1 n VAL . 607 A 607 
A 608 1 n THR . 608 A 608 
A 609 1 n GLN . 609 A 609 
A 610 1 n VAL . 610 A 610 
A 611 1 n LEU . 611 A 611 
A 612 1 n THR . 612 A 612 
A 613 1 n THR . 613 A 613 
A 614 1 n LEU . 614 A 614 
A 615 1 n SER . 615 A 615 
A 616 1 n MET . 616 A 616 
A 617 1 n ILE . 617 A 617 
A 618 1 n VAL . 618 A 618 
A 619 1 n SER . 619 A 619 
A 620 1 n SER . 620 A 620 
A 621 1 n SER . 621 A 621 
A 622 1 n ILE . 622 A 622 
A 623 1 n ASP . 623 A 623 
A 624 1 n TRP . 624 A 624 
A 625 1 n GLU . 625 A 625 
A 626 1 n PRO . 626 A 626 
A 627 1 n SER . 627 A 627 
A 628 1 n ASP . 628 A 628 
A 629 1 n ASP . 629 A 629 
A 630 1 n LEU . 630 A 630 
A 631 1 n LEU . 631 A 631 
A 632 1 n ARG . 632 A 632 
A 633 1 n SER . 633 A 633 
A 634 1 n GLY . 634 A 634 
A 635 1 n SER . 635 A 635 
A 636 1 n LEU . 636 A 636 
A 637 1 n GLY . 637 A 637 
A 638 1 n ASN . 638 A 638 
A 639 1 n ASP . 639 A 639 
A 640 1 n TYR . 640 A 640 
A 641 1 n LYS . 641 A 641 
A 642 1 n ASP . 642 A 642 
A 643 1 n ASP . 643 A 643 
A 644 1 n ASP . 644 A 644 
A 645 1 n ASP . 645 A 645 
A 646 1 n LYS . 646 A 646 
A 647 1 n ASP . 647 A 647 
A 648 1 n TYR . 648 A 648 
A 649 1 n LYS . 649 A 649 
A 650 1 n ASP . 650 A 650 
A 651 1 n ASP . 651 A 651 
A 652 1 n ASP . 652 A 652 
A 653 1 n ASP . 653 A 653 
A 654 1 n LYS . 654 A 654 
A 655 1 n ASP . 655 A 655 
A 656 1 n TYR . 656 A 656 
A 657 1 n LYS . 657 A 657 
A 658 1 n ASP . 658 A 658 
A 659 1 n ASP . 659 A 659 
A 660 1 n ASP . 660 A 660 
A 661 1 n ASP . 661 A 661 
A 662 1 n LYS . 662 A 662 
A 663 1 n ALA . 663 A 663 
A 664 1 n SER . 664 A 664 
A 665 1 n ASN . 665 A 665 
A 666 1 n ASN . 666 A 666 
A 667 1 n GLY . 667 A 667 
A 668 1 n ASN . 668 A 668 
A 669 1 n GLY . 669 A 669 
A 670 1 n ARG . 670 A 670 
A 671 1 n ASN . 671 A 671 
A 672 1 n GLY . 672 A 672 
A 673 1 n MET . 673 A 673 
A 674 1 n VAL . 674 A 674 
A 675 1 n SER . 675 A 675 
A 676 1 n LYS . 676 A 676 
A 677 1 n GLY . 677 A 677 
A 678 1 n GLU . 678 A 678 
A 679 1 n GLU . 679 A 679 
A 680 1 n LEU . 680 A 680 
A 681 1 n PHE . 681 A 681 
A 682 1 n THR . 682 A 682 
A 683 1 n GLY . 683 A 683 
A 684 1 n VAL . 684 A 684 
A 685 1 n VAL . 685 A 685 
A 686 1 n PRO . 686 A 686 
A 687 1 n ILE . 687 A 687 
A 688 1 n LEU . 688 A 688 
A 689 1 n VAL . 689 A 689 
A 690 1 n GLU . 690 A 690 
A 691 1 n LEU . 691 A 691 
A 692 1 n ASP . 692 A 692 
A 693 1 n GLY . 693 A 693 
A 694 1 n ASP . 694 A 694 
A 695 1 n VAL . 695 A 695 
A 696 1 n ASN . 696 A 696 
A 697 1 n GLY . 697 A 697 
A 698 1 n HIS . 698 A 698 
A 699 1 n LYS . 699 A 699 
A 700 1 n PHE . 700 A 700 
A 701 1 n SER . 701 A 701 
A 702 1 n VAL . 702 A 702 
A 703 1 n SER . 703 A 703 
A 704 1 n GLY . 704 A 704 
A 705 1 n GLU . 705 A 705 
A 706 1 n GLY . 706 A 706 
A 707 1 n GLU . 707 A 707 
A 708 1 n GLY . 708 A 708 
A 709 1 n ASP . 709 A 709 
A 710 1 n ALA . 710 A 710 
A 711 1 n THR . 711 A 711 
A 712 1 n TYR . 712 A 712 
A 713 1 n GLY . 713 A 713 
A 714 1 n LYS . 714 A 714 
A 715 1 n LEU . 715 A 715 
A 716 1 n THR . 716 A 716 
A 717 1 n LEU . 717 A 717 
A 718 1 n LYS . 718 A 718 
A 719 1 n PHE . 719 A 719 
A 720 1 n ILE . 720 A 720 
A 721 1 n CYS . 721 A 721 
A 722 1 n THR . 722 A 722 
A 723 1 n THR . 723 A 723 
A 724 1 n GLY . 724 A 724 
A 725 1 n LYS . 725 A 725 
A 726 1 n LEU . 726 A 726 
A 727 1 n PRO . 727 A 727 
A 728 1 n VAL . 728 A 728 
A 729 1 n PRO . 729 A 729 
A 730 1 n TRP . 730 A 730 
A 731 1 n PRO . 731 A 731 
A 732 1 n THR . 732 A 732 
A 733 1 n LEU . 733 A 733 
A 734 1 n VAL . 734 A 734 
A 735 1 n THR . 735 A 735 
A 736 1 n THR . 736 A 736 
A 737 1 n LEU . 737 A 737 
A 738 1 n THR . 738 A 738 
A 739 1 n TYR . 739 A 739 
A 740 1 n GLY . 740 A 740 
A 741 1 n VAL . 741 A 741 
A 742 1 n GLN . 742 A 742 
A 743 1 n CYS . 743 A 743 
A 744 1 n PHE . 744 A 744 
A 745 1 n SER . 745 A 745 
A 746 1 n ARG . 746 A 746 
A 747 1 n TYR . 747 A 747 
A 748 1 n PRO . 748 A 748 
A 749 1 n ASP . 749 A 749 
A 750 1 n HIS . 750 A 750 
A 751 1 n MET . 751 A 751 
A 752 1 n LYS . 752 A 752 
A 753 1 n GLN . 753 A 753 
A 754 1 n HIS . 754 A 754 
A 755 1 n ASP . 755 A 755 
A 756 1 n PHE . 756 A 756 
A 757 1 n PHE . 757 A 757 
A 758 1 n LYS . 758 A 758 
A 759 1 n SER . 759 A 759 
A 760 1 n ALA . 760 A 760 
A 761 1 n MET . 761 A 761 
A 762 1 n PRO . 762 A 762 
A 763 1 n GLU . 763 A 763 
A 764 1 n GLY . 764 A 764 
A 765 1 n TYR . 765 A 765 
A 766 1 n VAL . 766 A 766 
A 767 1 n GLN . 767 A 767 
A 768 1 n GLU . 768 A 768 
A 769 1 n ARG . 769 A 769 
A 770 1 n THR . 770 A 770 
A 771 1 n ILE . 771 A 771 
A 772 1 n PHE . 772 A 772 
A 773 1 n PHE . 773 A 773 
A 774 1 n LYS . 774 A 774 
A 775 1 n ASP . 775 A 775 
A 776 1 n ASP . 776 A 776 
A 777 1 n GLY . 777 A 777 
A 778 1 n ASN . 778 A 778 
A 779 1 n TYR . 779 A 779 
A 780 1 n LYS . 780 A 780 
A 781 1 n THR . 781 A 781 
A 782 1 n ARG . 782 A 782 
A 783 1 n ALA . 783 A 783 
A 784 1 n GLU . 784 A 784 
A 785 1 n VAL . 785 A 785 
A 786 1 n LYS . 786 A 786 
A 787 1 n PHE . 787 A 787 
A 788 1 n GLU . 788 A 788 
A 789 1 n GLY . 789 A 789 
A 790 1 n ASP . 790 A 790 
A 791 1 n THR . 791 A 791 
A 792 1 n LEU . 792 A 792 
A 793 1 n VAL . 793 A 793 
A 794 1 n ASN . 794 A 794 
A 795 1 n ARG . 795 A 795 
A 796 1 n ILE . 796 A 796 
A 797 1 n ILE . 797 A 797 
A 798 1 n LEU . 798 A 798 
A 799 1 n LYS . 799 A 799 
A 800 1 n GLY . 800 A 800 
A 801 1 n CYS . 801 A 801 
A 802 1 n PHE . 802 A 802 
A 803 1 n ALA . 803 A 803 
A 804 1 n LYS . 804 A 804 
A 805 1 n GLY . 805 A 805 
A 806 1 n THR . 806 A 806 
A 807 1 n ASN . 807 A 807 
A 808 1 n VAL . 808 A 808 
A 809 1 n LEU . 809 A 809 
A 810 1 n MET . 810 A 810 
A 811 1 n ALA . 811 A 811 
A 812 1 n ASP . 812 A 812 
A 813 1 n GLY . 813 A 813 
A 814 1 n SER . 814 A 814 
A 815 1 n ILE . 815 A 815 
A 816 1 n GLU . 816 A 816 
A 817 1 n CYS . 817 A 817 
A 818 1 n ILE . 818 A 818 
A 819 1 n GLU . 819 A 819 
A 820 1 n ASN . 820 A 820 
A 821 1 n ILE . 821 A 821 
A 822 1 n GLU . 822 A 822 
A 823 1 n VAL . 823 A 823 
A 824 1 n GLY . 824 A 824 
A 825 1 n ASN . 825 A 825 
A 826 1 n LYS . 826 A 826 
A 827 1 n VAL . 827 A 827 
A 828 1 n MET . 828 A 828 
A 829 1 n GLY . 829 A 829 
A 830 1 n LYS . 830 A 830 
A 831 1 n ASP . 831 A 831 
A 832 1 n GLY . 832 A 832 
A 833 1 n ARG . 833 A 833 
A 834 1 n PRO . 834 A 834 
A 835 1 n ARG . 835 A 835 
A 836 1 n GLU . 836 A 836 
A 837 1 n VAL . 837 A 837 
A 838 1 n ILE . 838 A 838 
A 839 1 n LYS . 839 A 839 
A 840 1 n LEU . 840 A 840 
A 841 1 n PRO . 841 A 841 
A 842 1 n ARG . 842 A 842 
A 843 1 n GLY . 843 A 843 
A 844 1 n ARG . 844 A 844 
A 845 1 n GLU . 845 A 845 
A 846 1 n THR . 846 A 846 
A 847 1 n MET . 847 A 847 
A 848 1 n TYR . 848 A 848 
A 849 1 n SER . 849 A 849 
A 850 1 n VAL . 850 A 850 
A 851 1 n VAL . 851 A 851 
A 852 1 n GLN . 852 A 852 
A 853 1 n LYS . 853 A 853 
A 854 1 n SER . 854 A 854 
A 855 1 n GLN . 855 A 855 
A 856 1 n HIS . 856 A 856 
A 857 1 n ARG . 857 A 857 
A 858 1 n ALA . 858 A 858 
A 859 1 n HIS . 859 A 859 
A 860 1 n LYS . 860 A 860 
A 861 1 n SER . 861 A 861 
A 862 1 n ASP . 862 A 862 
A 863 1 n SER . 863 A 863 
A 864 1 n SER . 864 A 864 
A 865 1 n ARG . 865 A 865 
A 866 1 n GLU . 866 A 866 
A 867 1 n VAL . 867 A 867 
A 868 1 n PRO . 868 A 868 
A 869 1 n GLU . 869 A 869 
A 870 1 n LEU . 870 A 870 
A 871 1 n LEU . 871 A 871 
A 872 1 n LYS . 872 A 872 
A 873 1 n PHE . 873 A 873 
A 874 1 n THR . 874 A 874 
A 875 1 n CYS . 875 A 875 
A 876 1 n ASN . 876 A 876 
A 877 1 n ALA . 877 A 877 
A 878 1 n THR . 878 A 878 
A 879 1 n HIS . 879 A 879 
A 880 1 n GLU . 880 A 880 
A 881 1 n LEU . 881 A 881 
A 882 1 n VAL . 882 A 882 
A 883 1 n VAL . 883 A 883 
A 884 1 n ARG . 884 A 884 
A 885 1 n THR . 885 A 885 
A 886 1 n PRO . 886 A 886 
A 887 1 n ARG . 887 A 887 
A 888 1 n SER . 888 A 888 
A 889 1 n VAL . 889 A 889 
A 890 1 n ARG . 890 A 890 
A 891 1 n ARG . 891 A 891 
A 892 1 n LEU . 892 A 892 
A 893 1 n SER . 893 A 893 
A 894 1 n ARG . 894 A 894 
A 895 1 n THR . 895 A 895 
A 896 1 n ILE . 896 A 896 
A 897 1 n LYS . 897 A 897 
A 898 1 n GLY . 898 A 898 
A 899 1 n VAL . 899 A 899 
A 900 1 n GLU . 900 A 900 
A 901 1 n TYR . 901 A 901 
A 902 1 n PHE . 902 A 902 
A 903 1 n GLU . 903 A 903 
A 904 1 n VAL . 904 A 904 
A 905 1 n ILE . 905 A 905 
A 906 1 n THR . 906 A 906 
A 907 1 n PHE . 907 A 907 
A 908 1 n GLU . 908 A 908 
A 909 1 n MET . 909 A 909 
A 910 1 n GLY . 910 A 910 
A 911 1 n GLN . 911 A 911 
A 912 1 n LYS . 912 A 912 
A 913 1 n LYS . 913 A 913 
A 914 1 n ALA . 914 A 914 
A 915 1 n PRO . 915 A 915 
A 916 1 n ASP . 916 A 916 
A 917 1 n GLY . 917 A 917 
A 918 1 n ARG . 918 A 918 
A 919 1 n ILE . 919 A 919 
A 920 1 n VAL . 920 A 920 
A 921 1 n GLU . 921 A 921 
A 922 1 n LEU . 922 A 922 
A 923 1 n VAL . 923 A 923 
A 924 1 n LYS . 924 A 924 
A 925 1 n GLU . 925 A 925 
A 926 1 n VAL . 926 A 926 
A 927 1 n SER . 927 A 927 
A 928 1 n LYS . 928 A 928 
A 929 1 n SER . 929 A 929 
A 930 1 n TYR . 930 A 930 
A 931 1 n PRO . 931 A 931 
A 932 1 n ILE . 932 A 932 
A 933 1 n SER . 933 A 933 
A 934 1 n GLU . 934 A 934 
A 935 1 n GLY . 935 A 935 
A 936 1 n PRO . 936 A 936 
A 937 1 n GLU . 937 A 937 
A 938 1 n ARG . 938 A 938 
A 939 1 n ALA . 939 A 939 
A 940 1 n ASN . 940 A 940 
A 941 1 n GLU . 941 A 941 
A 942 1 n LEU . 942 A 942 
A 943 1 n VAL . 943 A 943 
A 944 1 n GLU . 944 A 944 
A 945 1 n SER . 945 A 945 
A 946 1 n TYR . 946 A 946 
A 947 1 n ARG . 947 A 947 
A 948 1 n LYS . 948 A 948 
A 949 1 n ALA . 949 A 949 
A 950 1 n SER . 950 A 950 
A 951 1 n ASN . 951 A 951 
A 952 1 n LYS . 952 A 952 
A 953 1 n ALA . 953 A 953 
A 954 1 n TYR . 954 A 954 
A 955 1 n PHE . 955 A 955 
A 956 1 n GLU . 956 A 956 
A 957 1 n TRP . 957 A 957 
A 958 1 n THR . 958 A 958 
A 959 1 n ILE . 959 A 959 
A 960 1 n GLU . 960 A 960 
A 961 1 n ALA . 961 A 961 
A 962 1 n ARG . 962 A 962 
A 963 1 n ASP . 963 A 963 
A 964 1 n LEU . 964 A 964 
A 965 1 n SER . 965 A 965 
A 966 1 n LEU . 966 A 966 
A 967 1 n LEU . 967 A 967 
A 968 1 n GLY . 968 A 968 
A 969 1 n SER . 969 A 969 
A 970 1 n HIS . 970 A 970 
A 971 1 n VAL . 971 A 971 
A 972 1 n ARG . 972 A 972 
A 973 1 n LYS . 973 A 973 
A 974 1 n ALA . 974 A 974 
A 975 1 n THR . 975 A 975 
A 976 1 n TYR . 976 A 976 
A 977 1 n GLN . 977 A 977 
A 978 1 n THR . 978 A 978 
A 979 1 n TYR . 979 A 979 
A 980 1 n ALA . 980 A 980 
A 981 1 n PRO . 981 A 981 
A 982 1 n ILE . 982 A 982 
A 983 1 n LEU . 983 A 983 
A 984 1 n TYR . 984 A 984 
#
_software.classification other
_software.date           ?
_software.description    "Structure prediction"
_software.name           AlphaFold
_software.pdbx_ordinal   1
_software.type           package
_software.version        "AlphaFold-beta-20231127 (a5b6a7e50e26c0f7af9a71bddc0aea6cd3ab6731af800c661abdb5b07b9e4a46)"
#
loop_
_struct_asym.entity_id
_struct_asym.id
1  A 
2  B 
3  C 
4  D 
5  E 
6  F 
7  G 
8  H 
9  I 
10 J 
11 K 
12 L 
13 M 
14 N 
15 O 
16 P 
17 Q 
18 R 
19 S 
20 T 
21 U 
22 V 
23 W 
24 X 
25 Y 
#
loop_
_atom_site.group_PDB
_atom_site.id
_atom_site.type_symbol
_atom_site.label_atom_id
_atom_site.label_alt_id
_atom_site.label_comp_id
_atom_site.label_asym_id
_atom_site.label_entity_id
_atom_site.label_seq_id
_atom_site.pdbx_PDB_ins_code
_atom_site.Cartn_x
_atom_site.Cartn_y
_atom_site.Cartn_z
_atom_site.occupancy
_atom_site.B_iso_or_equiv
_atom_site.auth_seq_id
_atom_site.auth_asym_id
_atom_site.pdbx_PDB_model_num
ATOM   1    N N    . GLN A 1  1   ? -31.029 33.041  -4.956  1.00 67.69 1   A 1 
ATOM   2    C CA   . GLN A 1  1   ? -31.185 31.843  -5.783  1.00 73.59 1   A 1 
ATOM   3    C C    . GLN A 1  1   ? -29.875 31.076  -5.779  1.00 77.61 1   A 1 
ATOM   4    O O    . GLN A 1  1   ? -28.814 31.692  -5.873  1.00 69.15 1   A 1 
ATOM   5    C CB   . GLN A 1  1   ? -31.594 32.216  -7.211  1.00 65.37 1   A 1 
ATOM   6    C CG   . GLN A 1  1   ? -33.040 32.711  -7.273  1.00 60.54 1   A 1 
ATOM   7    C CD   . GLN A 1  1   ? -33.438 33.205  -8.667  1.00 53.06 1   A 1 
ATOM   8    O OE1  . GLN A 1  1   ? -32.618 33.549  -9.494  1.00 48.67 1   A 1 
ATOM   9    N NE2  . GLN A 1  1   ? -34.704 33.309  -8.962  1.00 45.63 1   A 1 
ATOM   10   N N    . GLN A 1  2   ? -29.968 29.780  -5.629  1.00 83.15 2   A 1 
ATOM   11   C CA   . GLN A 1  2   ? -28.836 28.866  -5.599  1.00 84.82 2   A 1 
ATOM   12   C C    . GLN A 1  2   ? -29.157 27.670  -6.492  1.00 86.35 2   A 1 
ATOM   13   O O    . GLN A 1  2   ? -30.286 27.175  -6.431  1.00 81.96 2   A 1 
ATOM   14   C CB   . GLN A 1  2   ? -28.584 28.399  -4.162  1.00 81.42 2   A 1 
ATOM   15   C CG   . GLN A 1  2   ? -28.107 29.504  -3.219  1.00 81.52 2   A 1 
ATOM   16   C CD   . GLN A 1  2   ? -26.691 30.012  -3.499  1.00 82.66 2   A 1 
ATOM   17   O OE1  . GLN A 1  2   ? -25.961 29.545  -4.356  1.00 75.71 2   A 1 
ATOM   18   N NE2  . GLN A 1  2   ? -26.242 30.989  -2.744  1.00 75.34 2   A 1 
ATOM   19   N N    . PRO A 1  3   ? -28.206 27.191  -7.288  1.00 84.16 3   A 1 
ATOM   20   C CA   . PRO A 1  3   ? -28.451 26.029  -8.127  1.00 84.37 3   A 1 
ATOM   21   C C    . PRO A 1  3   ? -28.674 24.782  -7.270  1.00 85.35 3   A 1 
ATOM   22   O O    . PRO A 1  3   ? -27.936 24.509  -6.316  1.00 81.73 3   A 1 
ATOM   23   C CB   . PRO A 1  3   ? -27.227 25.921  -9.038  1.00 81.34 3   A 1 
ATOM   24   C CG   . PRO A 1  3   ? -26.123 26.600  -8.230  1.00 79.61 3   A 1 
ATOM   25   C CD   . PRO A 1  3   ? -26.861 27.685  -7.452  1.00 83.31 3   A 1 
ATOM   26   N N    . TYR A 1  4   ? -29.678 24.011  -7.634  1.00 86.15 4   A 1 
ATOM   27   C CA   . TYR A 1  4   ? -29.950 22.732  -6.996  1.00 86.65 4   A 1 
ATOM   28   C C    . TYR A 1  4   ? -28.872 21.710  -7.358  1.00 86.37 4   A 1 
ATOM   29   O O    . TYR A 1  4   ? -28.471 21.601  -8.513  1.00 82.43 4   A 1 
ATOM   30   C CB   . TYR A 1  4   ? -31.348 22.257  -7.401  1.00 85.34 4   A 1 
ATOM   31   C CG   . TYR A 1  4   ? -31.748 20.926  -6.806  1.00 86.06 4   A 1 
ATOM   32   C CD1  . TYR A 1  4   ? -32.183 19.877  -7.643  1.00 78.87 4   A 1 
ATOM   33   C CD2  . TYR A 1  4   ? -31.708 20.728  -5.412  1.00 78.99 4   A 1 
ATOM   34   C CE1  . TYR A 1  4   ? -32.587 18.656  -7.095  1.00 78.18 4   A 1 
ATOM   35   C CE2  . TYR A 1  4   ? -32.100 19.504  -4.857  1.00 77.39 4   A 1 
ATOM   36   C CZ   . TYR A 1  4   ? -32.547 18.469  -5.699  1.00 83.69 4   A 1 
ATOM   37   O OH   . TYR A 1  4   ? -32.954 17.281  -5.162  1.00 82.90 4   A 1 
ATOM   38   N N    . VAL A 1  5   ? -28.432 20.948  -6.377  1.00 86.17 5   A 1 
ATOM   39   C CA   . VAL A 1  5   ? -27.326 19.994  -6.562  1.00 85.13 5   A 1 
ATOM   40   C C    . VAL A 1  5   ? -27.672 18.852  -7.520  1.00 84.00 5   A 1 
ATOM   41   O O    . VAL A 1  5   ? -26.774 18.295  -8.146  1.00 77.50 5   A 1 
ATOM   42   C CB   . VAL A 1  5   ? -26.851 19.478  -5.187  1.00 83.34 5   A 1 
ATOM   43   C CG1  . VAL A 1  5   ? -27.834 18.504  -4.534  1.00 71.27 5   A 1 
ATOM   44   C CG2  . VAL A 1  5   ? -25.472 18.828  -5.272  1.00 72.66 5   A 1 
ATOM   45   N N    . ASN A 1  6   ? -28.933 18.514  -7.647  1.00 82.84 6   A 1 
ATOM   46   C CA   . ASN A 1  6   ? -29.479 17.595  -8.645  1.00 82.07 6   A 1 
ATOM   47   C C    . ASN A 1  6   ? -28.726 16.249  -8.754  1.00 81.79 6   A 1 
ATOM   48   O O    . ASN A 1  6   ? -28.378 15.804  -9.842  1.00 73.93 6   A 1 
ATOM   49   C CB   . ASN A 1  6   ? -29.610 18.363  -9.974  1.00 78.31 6   A 1 
ATOM   50   C CG   . ASN A 1  6   ? -30.528 17.678  -10.967 1.00 75.48 6   A 1 
ATOM   51   O OD1  . ASN A 1  6   ? -31.401 16.905  -10.628 1.00 67.29 6   A 1 
ATOM   52   N ND2  . ASN A 1  6   ? -30.365 17.972  -12.236 1.00 67.10 6   A 1 
ATOM   53   N N    . ASN A 1  7   ? -28.440 15.651  -7.605  1.00 81.21 7   A 1 
ATOM   54   C CA   . ASN A 1  7   ? -27.667 14.409  -7.475  1.00 81.23 7   A 1 
ATOM   55   C C    . ASN A 1  7   ? -26.208 14.446  -7.979  1.00 81.98 7   A 1 
ATOM   56   O O    . ASN A 1  7   ? -25.531 13.421  -7.927  1.00 76.10 7   A 1 
ATOM   57   C CB   . ASN A 1  7   ? -28.469 13.209  -8.019  1.00 77.42 7   A 1 
ATOM   58   C CG   . ASN A 1  7   ? -29.491 12.688  -7.030  1.00 75.74 7   A 1 
ATOM   59   O OD1  . ASN A 1  7   ? -29.349 12.814  -5.834  1.00 68.05 7   A 1 
ATOM   60   N ND2  . ASN A 1  7   ? -30.523 12.036  -7.502  1.00 67.41 7   A 1 
ATOM   61   N N    . HIS A 1  8   ? -25.688 15.587  -8.380  1.00 83.13 8   A 1 
ATOM   62   C CA   . HIS A 1  8   ? -24.286 15.684  -8.798  1.00 82.88 8   A 1 
ATOM   63   C C    . HIS A 1  8   ? -23.301 15.393  -7.660  1.00 82.86 8   A 1 
ATOM   64   O O    . HIS A 1  8   ? -22.179 14.965  -7.924  1.00 79.56 8   A 1 
ATOM   65   C CB   . HIS A 1  8   ? -24.028 17.052  -9.431  1.00 82.35 8   A 1 
ATOM   66   C CG   . HIS A 1  8   ? -24.751 17.241  -10.734 1.00 83.44 8   A 1 
ATOM   67   N ND1  . HIS A 1  8   ? -24.801 16.330  -11.768 1.00 73.57 8   A 1 
ATOM   68   C CD2  . HIS A 1  8   ? -25.494 18.326  -11.131 1.00 73.76 8   A 1 
ATOM   69   C CE1  . HIS A 1  8   ? -25.561 16.851  -12.750 1.00 75.40 8   A 1 
ATOM   70   N NE2  . HIS A 1  8   ? -25.996 18.065  -12.401 1.00 75.84 8   A 1 
ATOM   71   N N    . GLN A 1  9   ? -23.734 15.526  -6.411  1.00 84.36 9   A 1 
ATOM   72   C CA   . GLN A 1  9   ? -22.925 15.184  -5.241  1.00 82.90 9   A 1 
ATOM   73   C C    . GLN A 1  9   ? -22.572 13.690  -5.144  1.00 82.07 9   A 1 
ATOM   74   O O    . GLN A 1  9   ? -21.669 13.335  -4.391  1.00 77.88 9   A 1 
ATOM   75   C CB   . GLN A 1  9   ? -23.622 15.668  -3.951  1.00 81.65 9   A 1 
ATOM   76   C CG   . GLN A 1  9   ? -24.731 14.765  -3.368  1.00 78.52 9   A 1 
ATOM   77   C CD   . GLN A 1  9   ? -26.035 14.729  -4.164  1.00 77.82 9   A 1 
ATOM   78   O OE1  . GLN A 1  9   ? -26.227 15.419  -5.147  1.00 70.75 9   A 1 
ATOM   79   N NE2  . GLN A 1  9   ? -26.978 13.917  -3.747  1.00 70.91 9   A 1 
ATOM   80   N N    . LEU A 1  10  ? -23.262 12.835  -5.887  1.00 82.44 10  A 1 
ATOM   81   C CA   . LEU A 1  10  ? -22.989 11.397  -5.882  1.00 80.65 10  A 1 
ATOM   82   C C    . LEU A 1  10  ? -21.813 11.008  -6.790  1.00 80.30 10  A 1 
ATOM   83   O O    . LEU A 1  10  ? -21.265 9.921   -6.651  1.00 75.24 10  A 1 
ATOM   84   C CB   . LEU A 1  10  ? -24.266 10.639  -6.279  1.00 77.87 10  A 1 
ATOM   85   C CG   . LEU A 1  10  ? -25.473 10.865  -5.350  1.00 75.05 10  A 1 
ATOM   86   C CD1  . LEU A 1  10  ? -26.683 10.112  -5.882  1.00 68.87 10  A 1 
ATOM   87   C CD2  . LEU A 1  10  ? -25.207 10.378  -3.925  1.00 68.64 10  A 1 
ATOM   88   N N    . ALA A 1  11  ? -21.422 11.887  -7.696  1.00 78.96 11  A 1 
ATOM   89   C CA   . ALA A 1  11  ? -20.374 11.633  -8.679  1.00 79.09 11  A 1 
ATOM   90   C C    . ALA A 1  11  ? -19.085 12.387  -8.320  1.00 80.32 11  A 1 
ATOM   91   O O    . ALA A 1  11  ? -18.694 13.332  -9.004  1.00 76.26 11  A 1 
ATOM   92   C CB   . ALA A 1  11  ? -20.926 11.969  -10.067 1.00 75.30 11  A 1 
ATOM   93   N N    . CYS A 1  12  ? -18.419 11.947  -7.256  1.00 81.64 12  A 1 
ATOM   94   C CA   . CYS A 1  12  ? -17.262 12.628  -6.661  1.00 80.76 12  A 1 
ATOM   95   C C    . CYS A 1  12  ? -16.133 12.974  -7.644  1.00 80.29 12  A 1 
ATOM   96   O O    . CYS A 1  12  ? -15.440 13.971  -7.467  1.00 75.32 12  A 1 
ATOM   97   C CB   . CYS A 1  12  ? -16.690 11.742  -5.546  1.00 79.14 12  A 1 
ATOM   98   S SG   . CYS A 1  12  ? -17.888 11.370  -4.241  1.00 76.72 12  A 1 
ATOM   99   N N    . GLU A 1  13  ? -15.977 12.172  -8.666  1.00 78.81 13  A 1 
ATOM   100  C CA   . GLU A 1  13  ? -14.934 12.328  -9.682  1.00 76.65 13  A 1 
ATOM   101  C C    . GLU A 1  13  ? -15.301 13.315  -10.796 1.00 77.99 13  A 1 
ATOM   102  O O    . GLU A 1  13  ? -14.453 13.736  -11.578 1.00 72.51 13  A 1 
ATOM   103  C CB   . GLU A 1  13  ? -14.662 10.931  -10.262 1.00 71.39 13  A 1 
ATOM   104  C CG   . GLU A 1  13  ? -14.028 9.989   -9.223  1.00 62.89 13  A 1 
ATOM   105  C CD   . GLU A 1  13  ? -12.551 10.297  -8.972  1.00 55.93 13  A 1 
ATOM   106  O OE1  . GLU A 1  13  ? -11.863 9.481   -8.330  1.00 48.31 13  A 1 
ATOM   107  O OE2  . GLU A 1  13  ? -12.024 11.285  -9.528  1.00 48.77 13  A 1 
ATOM   108  N N    . VAL A 1  14  ? -16.566 13.662  -10.892 1.00 77.54 14  A 1 
ATOM   109  C CA   . VAL A 1  14  ? -17.057 14.545  -11.948 1.00 78.21 14  A 1 
ATOM   110  C C    . VAL A 1  14  ? -16.949 15.988  -11.479 1.00 78.80 14  A 1 
ATOM   111  O O    . VAL A 1  14  ? -17.844 16.516  -10.825 1.00 75.47 14  A 1 
ATOM   112  C CB   . VAL A 1  14  ? -18.480 14.173  -12.386 1.00 75.08 14  A 1 
ATOM   113  C CG1  . VAL A 1  14  ? -18.951 15.064  -13.535 1.00 68.53 14  A 1 
ATOM   114  C CG2  . VAL A 1  14  ? -18.535 12.729  -12.889 1.00 68.87 14  A 1 
ATOM   115  N N    . ARG A 1  15  ? -15.875 16.641  -11.881 1.00 79.70 15  A 1 
ATOM   116  C CA   . ARG A 1  15  ? -15.609 18.041  -11.514 1.00 78.79 15  A 1 
ATOM   117  C C    . ARG A 1  15  ? -16.324 19.072  -12.390 1.00 80.23 15  A 1 
ATOM   118  O O    . ARG A 1  15  ? -16.243 20.261  -12.124 1.00 75.44 15  A 1 
ATOM   119  C CB   . ARG A 1  15  ? -14.102 18.294  -11.490 1.00 74.46 15  A 1 
ATOM   120  C CG   . ARG A 1  15  ? -13.406 17.410  -10.447 1.00 69.03 15  A 1 
ATOM   121  C CD   . ARG A 1  15  ? -12.001 17.942  -10.209 1.00 65.06 15  A 1 
ATOM   122  N NE   . ARG A 1  15  ? -11.315 17.153  -9.183  1.00 59.55 15  A 1 
ATOM   123  C CZ   . ARG A 1  15  ? -10.243 17.533  -8.513  1.00 54.05 15  A 1 
ATOM   124  N NH1  . ARG A 1  15  ? -9.677  18.689  -8.733  1.00 49.64 15  A 1 
ATOM   125  N NH2  . ARG A 1  15  ? -9.732  16.746  -7.608  1.00 49.61 15  A 1 
ATOM   126  N N    . VAL A 1  16  ? -17.030 18.621  -13.399 1.00 80.84 16  A 1 
ATOM   127  C CA   . VAL A 1  16  ? -17.758 19.523  -14.312 1.00 81.56 16  A 1 
ATOM   128  C C    . VAL A 1  16  ? -18.781 20.380  -13.560 1.00 82.84 16  A 1 
ATOM   129  O O    . VAL A 1  16  ? -19.052 21.510  -13.951 1.00 79.01 16  A 1 
ATOM   130  C CB   . VAL A 1  16  ? -18.447 18.710  -15.423 1.00 78.49 16  A 1 
ATOM   131  C CG1  . VAL A 1  16  ? -19.163 19.602  -16.438 1.00 70.15 16  A 1 
ATOM   132  C CG2  . VAL A 1  16  ? -17.436 17.858  -16.200 1.00 70.34 16  A 1 
ATOM   133  N N    . TYR A 1  17  ? -19.296 19.856  -12.463 1.00 83.41 17  A 1 
ATOM   134  C CA   . TYR A 1  17  ? -20.300 20.521  -11.636 1.00 83.93 17  A 1 
ATOM   135  C C    . TYR A 1  17  ? -19.726 21.094  -10.332 1.00 84.64 17  A 1 
ATOM   136  O O    . TYR A 1  17  ? -20.484 21.348  -9.401  1.00 79.91 17  A 1 
ATOM   137  C CB   . TYR A 1  17  ? -21.466 19.555  -11.399 1.00 81.49 17  A 1 
ATOM   138  C CG   . TYR A 1  17  ? -22.072 19.006  -12.668 1.00 80.59 17  A 1 
ATOM   139  C CD1  . TYR A 1  17  ? -22.829 19.839  -13.514 1.00 73.51 17  A 1 
ATOM   140  C CD2  . TYR A 1  17  ? -21.873 17.658  -13.025 1.00 73.45 17  A 1 
ATOM   141  C CE1  . TYR A 1  17  ? -23.399 19.329  -14.692 1.00 71.72 17  A 1 
ATOM   142  C CE2  . TYR A 1  17  ? -22.436 17.137  -14.199 1.00 70.73 17  A 1 
ATOM   143  C CZ   . TYR A 1  17  ? -23.203 17.976  -15.031 1.00 75.21 17  A 1 
ATOM   144  O OH   . TYR A 1  17  ? -23.771 17.469  -16.177 1.00 72.49 17  A 1 
ATOM   145  N N    . ASP A 1  18  ? -18.424 21.322  -10.264 1.00 82.84 18  A 1 
ATOM   146  C CA   . ASP A 1  18  ? -17.769 21.847  -9.058  1.00 82.64 18  A 1 
ATOM   147  C C    . ASP A 1  18  ? -18.359 23.189  -8.598  1.00 83.44 18  A 1 
ATOM   148  O O    . ASP A 1  18  ? -18.474 23.446  -7.403  1.00 79.53 18  A 1 
ATOM   149  C CB   . ASP A 1  18  ? -16.257 22.012  -9.306  1.00 79.75 18  A 1 
ATOM   150  C CG   . ASP A 1  18  ? -15.435 20.728  -9.141  1.00 78.05 18  A 1 
ATOM   151  O OD1  . ASP A 1  18  ? -16.009 19.671  -8.815  1.00 70.54 18  A 1 
ATOM   152  O OD2  . ASP A 1  18  ? -14.196 20.822  -9.301  1.00 72.14 18  A 1 
ATOM   153  N N    . ASN A 1  19  ? -18.809 23.998  -9.531  1.00 84.68 19  A 1 
ATOM   154  C CA   . ASN A 1  19  ? -19.508 25.249  -9.232  1.00 83.33 19  A 1 
ATOM   155  C C    . ASN A 1  19  ? -20.849 25.051  -8.493  1.00 84.23 19  A 1 
ATOM   156  O O    . ASN A 1  19  ? -21.364 25.992  -7.901  1.00 80.66 19  A 1 
ATOM   157  C CB   . ASN A 1  19  ? -19.709 26.026  -10.545 1.00 80.52 19  A 1 
ATOM   158  C CG   . ASN A 1  19  ? -20.614 25.310  -11.540 1.00 72.95 19  A 1 
ATOM   159  O OD1  . ASN A 1  19  ? -20.582 24.109  -11.711 1.00 62.95 19  A 1 
ATOM   160  N ND2  . ASN A 1  19  ? -21.456 26.036  -12.237 1.00 63.22 19  A 1 
ATOM   161  N N    . ILE A 1  20  ? -21.407 23.859  -8.528  1.00 85.61 20  A 1 
ATOM   162  C CA   . ILE A 1  20  ? -22.651 23.490  -7.848  1.00 86.02 20  A 1 
ATOM   163  C C    . ILE A 1  20  ? -22.348 22.633  -6.618  1.00 86.52 20  A 1 
ATOM   164  O O    . ILE A 1  20  ? -22.965 22.794  -5.563  1.00 82.65 20  A 1 
ATOM   165  C CB   . ILE A 1  20  ? -23.591 22.754  -8.832  1.00 84.12 20  A 1 
ATOM   166  C CG1  . ILE A 1  20  ? -23.867 23.619  -10.091 1.00 78.22 20  A 1 
ATOM   167  C CG2  . ILE A 1  20  ? -24.900 22.371  -8.132  1.00 76.47 20  A 1 
ATOM   168  C CD1  . ILE A 1  20  ? -24.717 22.921  -11.159 1.00 71.12 20  A 1 
ATOM   169  N N    . THR A 1  21  ? -21.392 21.721  -6.744  1.00 87.23 21  A 1 
ATOM   170  C CA   . THR A 1  21  ? -21.087 20.726  -5.713  1.00 87.22 21  A 1 
ATOM   171  C C    . THR A 1  21  ? -20.127 21.241  -4.644  1.00 87.35 21  A 1 
ATOM   172  O O    . THR A 1  21  ? -20.229 20.800  -3.506  1.00 84.43 21  A 1 
ATOM   173  C CB   . THR A 1  21  ? -20.544 19.432  -6.327  1.00 85.98 21  A 1 
ATOM   174  O OG1  . THR A 1  21  ? -19.425 19.707  -7.128  1.00 75.95 21  A 1 
ATOM   175  C CG2  . THR A 1  21  ? -21.589 18.737  -7.199  1.00 74.97 21  A 1 
ATOM   176  N N    . ASN A 1  22  ? -19.268 22.204  -4.946  1.00 87.97 22  A 1 
ATOM   177  C CA   . ASN A 1  22  ? -18.323 22.747  -3.964  1.00 87.66 22  A 1 
ATOM   178  C C    . ASN A 1  22  ? -18.979 23.636  -2.900  1.00 87.30 22  A 1 
ATOM   179  O O    . ASN A 1  22  ? -18.422 23.815  -1.821  1.00 82.78 22  A 1 
ATOM   180  C CB   . ASN A 1  22  ? -17.182 23.474  -4.690  1.00 86.18 22  A 1 
ATOM   181  C CG   . ASN A 1  22  ? -16.210 22.516  -5.356  1.00 85.84 22  A 1 
ATOM   182  O OD1  . ASN A 1  22  ? -16.131 21.349  -5.031  1.00 75.90 22  A 1 
ATOM   183  N ND2  . ASN A 1  22  ? -15.420 22.994  -6.291  1.00 75.35 22  A 1 
ATOM   184  N N    . GLY A 1  23  ? -20.154 24.159  -3.171  1.00 87.14 23  A 1 
ATOM   185  C CA   . GLY A 1  23  ? -20.904 24.970  -2.224  1.00 87.45 23  A 1 
ATOM   186  C C    . GLY A 1  23  ? -21.919 25.866  -2.906  1.00 88.43 23  A 1 
ATOM   187  O O    . GLY A 1  23  ? -21.999 25.935  -4.133  1.00 84.50 23  A 1 
ATOM   188  N N    . PHE A 1  24  ? -22.696 26.553  -2.090  1.00 88.73 24  A 1 
ATOM   189  C CA   . PHE A 1  24  ? -23.574 27.608  -2.576  1.00 89.20 24  A 1 
ATOM   190  C C    . PHE A 1  24  ? -22.780 28.894  -2.808  1.00 88.86 24  A 1 
ATOM   191  O O    . PHE A 1  24  ? -21.889 29.230  -2.036  1.00 85.47 24  A 1 
ATOM   192  C CB   . PHE A 1  24  ? -24.723 27.806  -1.591  1.00 88.65 24  A 1 
ATOM   193  C CG   . PHE A 1  24  ? -25.682 26.639  -1.515  1.00 89.47 24  A 1 
ATOM   194  C CD1  . PHE A 1  24  ? -26.369 26.215  -2.662  1.00 81.47 24  A 1 
ATOM   195  C CD2  . PHE A 1  24  ? -25.914 25.983  -0.295  1.00 82.48 24  A 1 
ATOM   196  C CE1  . PHE A 1  24  ? -27.287 25.152  -2.594  1.00 81.05 24  A 1 
ATOM   197  C CE2  . PHE A 1  24  ? -26.832 24.923  -0.221  1.00 80.70 24  A 1 
ATOM   198  C CZ   . PHE A 1  24  ? -27.521 24.508  -1.373  1.00 86.67 24  A 1 
ATOM   199  N N    . THR A 1  25  ? -23.113 29.604  -3.866  1.00 88.58 25  A 1 
ATOM   200  C CA   . THR A 1  25  ? -22.406 30.829  -4.247  1.00 88.33 25  A 1 
ATOM   201  C C    . THR A 1  25  ? -22.641 31.958  -3.247  1.00 88.83 25  A 1 
ATOM   202  O O    . THR A 1  25  ? -23.744 32.129  -2.726  1.00 85.90 25  A 1 
ATOM   203  C CB   . THR A 1  25  ? -22.808 31.288  -5.653  1.00 86.00 25  A 1 
ATOM   204  O OG1  . THR A 1  25  ? -24.201 31.335  -5.790  1.00 73.00 25  A 1 
ATOM   205  C CG2  . THR A 1  25  ? -22.282 30.343  -6.729  1.00 71.31 25  A 1 
ATOM   206  N N    . CYS A 1  26  ? -21.616 32.760  -3.012  1.00 89.08 26  A 1 
ATOM   207  C CA   . CYS A 1  26  ? -21.713 33.941  -2.162  1.00 88.96 26  A 1 
ATOM   208  C C    . CYS A 1  26  ? -22.481 35.063  -2.875  1.00 88.65 26  A 1 
ATOM   209  O O    . CYS A 1  26  ? -21.886 35.924  -3.521  1.00 83.66 26  A 1 
ATOM   210  C CB   . CYS A 1  26  ? -20.311 34.390  -1.755  1.00 86.99 26  A 1 
ATOM   211  S SG   . CYS A 1  26  ? -19.383 33.152  -0.813  1.00 82.57 26  A 1 
ATOM   212  N N    . ASN A 1  27  ? -23.789 35.037  -2.752  1.00 89.60 27  A 1 
ATOM   213  C CA   . ASN A 1  27  ? -24.689 35.984  -3.412  1.00 88.88 27  A 1 
ATOM   214  C C    . ASN A 1  27  ? -25.511 36.852  -2.443  1.00 89.22 27  A 1 
ATOM   215  O O    . ASN A 1  27  ? -26.431 37.558  -2.852  1.00 82.83 27  A 1 
ATOM   216  C CB   . ASN A 1  27  ? -25.556 35.208  -4.417  1.00 85.33 27  A 1 
ATOM   217  C CG   . ASN A 1  27  ? -26.487 34.188  -3.775  1.00 83.18 27  A 1 
ATOM   218  O OD1  . ASN A 1  27  ? -26.578 34.035  -2.571  1.00 73.57 27  A 1 
ATOM   219  N ND2  . ASN A 1  27  ? -27.210 33.453  -4.594  1.00 75.72 27  A 1 
ATOM   220  N N    . GLY A 1  28  ? -25.174 36.792  -1.171  1.00 87.74 28  A 1 
ATOM   221  C CA   . GLY A 1  28  ? -25.781 37.563  -0.098  1.00 87.44 28  A 1 
ATOM   222  C C    . GLY A 1  28  ? -24.732 38.142  0.853   1.00 88.84 28  A 1 
ATOM   223  O O    . GLY A 1  28  ? -23.589 38.366  0.448   1.00 85.19 28  A 1 
ATOM   224  N N    . PRO A 1  29  ? -25.099 38.387  2.116   1.00 90.20 29  A 1 
ATOM   225  C CA   . PRO A 1  29  ? -24.154 38.900  3.102   1.00 90.23 29  A 1 
ATOM   226  C C    . PRO A 1  29  ? -22.991 37.920  3.336   1.00 90.64 29  A 1 
ATOM   227  O O    . PRO A 1  29  ? -23.167 36.710  3.202   1.00 87.64 29  A 1 
ATOM   228  C CB   . PRO A 1  29  ? -24.983 39.149  4.369   1.00 88.60 29  A 1 
ATOM   229  C CG   . PRO A 1  29  ? -26.162 38.194  4.226   1.00 86.76 29  A 1 
ATOM   230  C CD   . PRO A 1  29  ? -26.397 38.161  2.716   1.00 89.41 29  A 1 
ATOM   231  N N    . PRO A 1  30  ? -21.810 38.410  3.739   1.00 90.09 30  A 1 
ATOM   232  C CA   . PRO A 1  30  ? -20.620 37.567  3.905   1.00 89.49 30  A 1 
ATOM   233  C C    . PRO A 1  30  ? -20.725 36.573  5.066   1.00 90.07 30  A 1 
ATOM   234  O O    . PRO A 1  30  ? -19.977 35.609  5.123   1.00 86.33 30  A 1 
ATOM   235  C CB   . PRO A 1  30  ? -19.464 38.556  4.105   1.00 87.65 30  A 1 
ATOM   236  C CG   . PRO A 1  30  ? -20.141 39.786  4.695   1.00 84.23 30  A 1 
ATOM   237  C CD   . PRO A 1  30  ? -21.491 39.805  3.991   1.00 87.09 30  A 1 
ATOM   238  N N    . SER A 1  31  ? -21.633 36.806  5.996   1.00 91.47 31  A 1 
ATOM   239  C CA   . SER A 1  31  ? -21.943 35.893  7.092   1.00 91.61 31  A 1 
ATOM   240  C C    . SER A 1  31  ? -23.393 36.081  7.514   1.00 91.85 31  A 1 
ATOM   241  O O    . SER A 1  31  ? -23.919 37.195  7.472   1.00 88.40 31  A 1 
ATOM   242  C CB   . SER A 1  31  ? -20.990 36.130  8.267   1.00 88.86 31  A 1 
ATOM   243  O OG   . SER A 1  31  ? -21.355 35.352  9.389   1.00 77.17 31  A 1 
ATOM   244  N N    . CYS A 1  32  ? -24.030 35.001  7.929   1.00 91.45 32  A 1 
ATOM   245  C CA   . CYS A 1  32  ? -25.381 35.016  8.460   1.00 91.38 32  A 1 
ATOM   246  C C    . CYS A 1  32  ? -25.627 33.808  9.363   1.00 91.85 32  A 1 
ATOM   247  O O    . CYS A 1  32  ? -24.933 32.794  9.285   1.00 88.83 32  A 1 
ATOM   248  C CB   . CYS A 1  32  ? -26.386 35.038  7.297   1.00 89.35 32  A 1 
ATOM   249  S SG   . CYS A 1  32  ? -26.401 33.510  6.318   1.00 85.66 32  A 1 
ATOM   250  N N    . ARG A 1  33  ? -26.662 33.884  10.172  1.00 91.97 33  A 1 
ATOM   251  C CA   . ARG A 1  33  ? -27.213 32.716  10.852  1.00 92.02 33  A 1 
ATOM   252  C C    . ARG A 1  33  ? -28.038 31.915  9.848   1.00 92.33 33  A 1 
ATOM   253  O O    . ARG A 1  33  ? -28.928 32.468  9.204   1.00 89.85 33  A 1 
ATOM   254  C CB   . ARG A 1  33  ? -28.008 33.165  12.082  1.00 90.33 33  A 1 
ATOM   255  C CG   . ARG A 1  33  ? -28.422 31.985  12.982  1.00 85.14 33  A 1 
ATOM   256  C CD   . ARG A 1  33  ? -29.044 32.506  14.282  1.00 81.67 33  A 1 
ATOM   257  N NE   . ARG A 1  33  ? -29.454 31.409  15.181  1.00 78.19 33  A 1 
ATOM   258  C CZ   . ARG A 1  33  ? -29.381 31.386  16.504  1.00 72.66 33  A 1 
ATOM   259  N NH1  . ARG A 1  33  ? -28.996 32.398  17.211  1.00 64.65 33  A 1 
ATOM   260  N NH2  . ARG A 1  33  ? -29.693 30.318  17.158  1.00 68.95 33  A 1 
ATOM   261  N N    . SER A 1  34  ? -27.731 30.640  9.729   1.00 92.62 34  A 1 
ATOM   262  C CA   . SER A 1  34  ? -28.464 29.686  8.904   1.00 92.44 34  A 1 
ATOM   263  C C    . SER A 1  34  ? -28.900 28.498  9.757   1.00 92.79 34  A 1 
ATOM   264  O O    . SER A 1  34  ? -28.529 28.392  10.928  1.00 90.24 34  A 1 
ATOM   265  C CB   . SER A 1  34  ? -27.608 29.254  7.705   1.00 90.58 34  A 1 
ATOM   266  O OG   . SER A 1  34  ? -26.569 28.381  8.098   1.00 76.69 34  A 1 
ATOM   267  N N    . TYR A 1  35  ? -29.675 27.619  9.176   1.00 92.53 35  A 1 
ATOM   268  C CA   . TYR A 1  35  ? -30.107 26.396  9.832   1.00 92.92 35  A 1 
ATOM   269  C C    . TYR A 1  35  ? -29.818 25.190  8.949   1.00 92.71 35  A 1 
ATOM   270  O O    . TYR A 1  35  ? -29.892 25.258  7.723   1.00 90.38 35  A 1 
ATOM   271  C CB   . TYR A 1  35  ? -31.589 26.494  10.217  1.00 92.54 35  A 1 
ATOM   272  C CG   . TYR A 1  35  ? -31.869 27.573  11.239  1.00 92.17 35  A 1 
ATOM   273  C CD1  . TYR A 1  35  ? -31.789 27.291  12.614  1.00 81.34 35  A 1 
ATOM   274  C CD2  . TYR A 1  35  ? -32.162 28.887  10.821  1.00 82.61 35  A 1 
ATOM   275  C CE1  . TYR A 1  35  ? -31.977 28.299  13.566  1.00 81.14 35  A 1 
ATOM   276  C CE2  . TYR A 1  35  ? -32.343 29.908  11.767  1.00 80.25 35  A 1 
ATOM   277  C CZ   . TYR A 1  35  ? -32.240 29.609  13.141  1.00 88.47 35  A 1 
ATOM   278  O OH   . TYR A 1  35  ? -32.375 30.606  14.070  1.00 87.50 35  A 1 
ATOM   279  N N    . LEU A 1  36  ? -29.493 24.089  9.599   1.00 92.71 36  A 1 
ATOM   280  C CA   . LEU A 1  36  ? -29.297 22.789  8.977   1.00 92.45 36  A 1 
ATOM   281  C C    . LEU A 1  36  ? -30.318 21.815  9.552   1.00 92.46 36  A 1 
ATOM   282  O O    . LEU A 1  36  ? -30.798 21.989  10.673  1.00 90.41 36  A 1 
ATOM   283  C CB   . LEU A 1  36  ? -27.858 22.303  9.229   1.00 91.13 36  A 1 
ATOM   284  C CG   . LEU A 1  36  ? -26.743 23.251  8.755   1.00 88.85 36  A 1 
ATOM   285  C CD1  . LEU A 1  36  ? -25.387 22.728  9.217   1.00 78.40 36  A 1 
ATOM   286  C CD2  . LEU A 1  36  ? -26.705 23.381  7.236   1.00 79.15 36  A 1 
ATOM   287  N N    . THR A 1  37  ? -30.603 20.764  8.802   1.00 91.60 37  A 1 
ATOM   288  C CA   . THR A 1  37  ? -31.374 19.631  9.314   1.00 91.26 37  A 1 
ATOM   289  C C    . THR A 1  37  ? -30.525 18.372  9.315   1.00 90.94 37  A 1 
ATOM   290  O O    . THR A 1  37  ? -29.718 18.149  8.411   1.00 88.47 37  A 1 
ATOM   291  C CB   . THR A 1  37  ? -32.680 19.409  8.548   1.00 90.08 37  A 1 
ATOM   292  O OG1  . THR A 1  37  ? -32.441 19.198  7.178   1.00 78.87 37  A 1 
ATOM   293  C CG2  . THR A 1  37  ? -33.619 20.599  8.679   1.00 76.64 37  A 1 
ATOM   294  N N    . PHE A 1  38  ? -30.713 17.560  10.339  1.00 90.41 38  A 1 
ATOM   295  C CA   . PHE A 1  38  ? -29.988 16.310  10.502  1.00 90.58 38  A 1 
ATOM   296  C C    . PHE A 1  38  ? -30.934 15.229  11.020  1.00 90.08 38  A 1 
ATOM   297  O O    . PHE A 1  38  ? -31.659 15.442  11.992  1.00 87.72 38  A 1 
ATOM   298  C CB   . PHE A 1  38  ? -28.810 16.549  11.447  1.00 90.41 38  A 1 
ATOM   299  C CG   . PHE A 1  38  ? -27.839 15.396  11.512  1.00 90.63 38  A 1 
ATOM   300  C CD1  . PHE A 1  38  ? -27.999 14.376  12.465  1.00 80.22 38  A 1 
ATOM   301  C CD2  . PHE A 1  38  ? -26.758 15.339  10.613  1.00 80.99 38  A 1 
ATOM   302  C CE1  . PHE A 1  38  ? -27.092 13.308  12.516  1.00 80.25 38  A 1 
ATOM   303  C CE2  . PHE A 1  38  ? -25.849 14.274  10.663  1.00 79.81 38  A 1 
ATOM   304  C CZ   . PHE A 1  38  ? -26.017 13.255  11.614  1.00 87.93 38  A 1 
ATOM   305  N N    . TRP A 1  39  ? -30.939 14.074  10.371  1.00 89.48 39  A 1 
ATOM   306  C CA   . TRP A 1  39  ? -31.739 12.939  10.810  1.00 88.70 39  A 1 
ATOM   307  C C    . TRP A 1  39  ? -31.006 12.191  11.917  1.00 88.52 39  A 1 
ATOM   308  O O    . TRP A 1  39  ? -29.909 11.670  11.693  1.00 85.43 39  A 1 
ATOM   309  C CB   . TRP A 1  39  ? -32.062 12.037  9.622   1.00 87.23 39  A 1 
ATOM   310  C CG   . TRP A 1  39  ? -32.933 12.677  8.585   1.00 86.02 39  A 1 
ATOM   311  C CD1  . TRP A 1  39  ? -32.501 13.272  7.450   1.00 76.48 39  A 1 
ATOM   312  C CD2  . TRP A 1  39  ? -34.396 12.816  8.591   1.00 81.10 39  A 1 
ATOM   313  N NE1  . TRP A 1  39  ? -33.597 13.767  6.742   1.00 76.55 39  A 1 
ATOM   314  C CE2  . TRP A 1  39  ? -34.765 13.506  7.409   1.00 78.41 39  A 1 
ATOM   315  C CE3  . TRP A 1  39  ? -35.408 12.409  9.481   1.00 78.20 39  A 1 
ATOM   316  C CZ2  . TRP A 1  39  ? -36.123 13.793  7.119   1.00 78.70 39  A 1 
ATOM   317  C CZ3  . TRP A 1  39  ? -36.754 12.700  9.185   1.00 72.42 39  A 1 
ATOM   318  C CH2  . TRP A 1  39  ? -37.100 13.383  8.020   1.00 73.69 39  A 1 
ATOM   319  N N    . SER A 1  40  ? -31.613 12.129  13.085  1.00 89.59 40  A 1 
ATOM   320  C CA   . SER A 1  40  ? -31.044 11.407  14.215  1.00 90.23 40  A 1 
ATOM   321  C C    . SER A 1  40  ? -30.829 9.933   13.876  1.00 89.41 40  A 1 
ATOM   322  O O    . SER A 1  40  ? -31.746 9.215   13.468  1.00 86.14 40  A 1 
ATOM   323  C CB   . SER A 1  40  ? -31.949 11.545  15.439  1.00 89.77 40  A 1 
ATOM   324  O OG   . SER A 1  40  ? -31.448 10.753  16.497  1.00 81.43 40  A 1 
ATOM   325  N N    . GLN A 1  41  ? -29.606 9.477   14.098  1.00 88.08 41  A 1 
ATOM   326  C CA   . GLN A 1  41  ? -29.227 8.080   13.972  1.00 87.45 41  A 1 
ATOM   327  C C    . GLN A 1  41  ? -28.033 7.794   14.886  1.00 88.07 41  A 1 
ATOM   328  O O    . GLN A 1  41  ? -27.182 8.668   15.064  1.00 84.54 41  A 1 
ATOM   329  C CB   . GLN A 1  41  ? -28.911 7.733   12.508  1.00 83.90 41  A 1 
ATOM   330  C CG   . GLN A 1  41  ? -27.791 8.594   11.929  1.00 75.50 41  A 1 
ATOM   331  C CD   . GLN A 1  41  ? -27.290 8.107   10.581  1.00 71.53 41  A 1 
ATOM   332  O OE1  . GLN A 1  41  ? -27.862 7.257   9.923   1.00 62.54 41  A 1 
ATOM   333  N NE2  . GLN A 1  41  ? -26.165 8.625   10.137  1.00 60.48 41  A 1 
ATOM   334  N N    . PRO A 1  42  ? -27.922 6.588   15.437  1.00 88.05 42  A 1 
ATOM   335  C CA   . PRO A 1  42  ? -26.719 6.216   16.165  1.00 87.01 42  A 1 
ATOM   336  C C    . PRO A 1  42  ? -25.483 6.270   15.255  1.00 86.14 42  A 1 
ATOM   337  O O    . PRO A 1  42  ? -25.559 5.823   14.115  1.00 81.58 42  A 1 
ATOM   338  C CB   . PRO A 1  42  ? -26.984 4.801   16.691  1.00 84.91 42  A 1 
ATOM   339  C CG   . PRO A 1  42  ? -28.501 4.655   16.632  1.00 82.55 42  A 1 
ATOM   340  C CD   . PRO A 1  42  ? -28.895 5.521   15.444  1.00 85.10 42  A 1 
ATOM   341  N N    . PRO A 1  43  ? -24.337 6.785   15.711  1.00 86.23 43  A 1 
ATOM   342  C CA   . PRO A 1  43  ? -24.052 7.326   17.045  1.00 86.38 43  A 1 
ATOM   343  C C    . PRO A 1  43  ? -24.450 8.797   17.238  1.00 87.78 43  A 1 
ATOM   344  O O    . PRO A 1  43  ? -24.341 9.318   18.342  1.00 84.39 43  A 1 
ATOM   345  C CB   . PRO A 1  43  ? -22.541 7.126   17.194  1.00 83.22 43  A 1 
ATOM   346  C CG   . PRO A 1  43  ? -22.022 7.343   15.775  1.00 79.80 43  A 1 
ATOM   347  C CD   . PRO A 1  43  ? -23.125 6.736   14.909  1.00 81.98 43  A 1 
ATOM   348  N N    . TYR A 1  44  ? -24.921 9.451   16.202  1.00 89.31 44  A 1 
ATOM   349  C CA   . TYR A 1  44  ? -25.267 10.873  16.209  1.00 90.33 44  A 1 
ATOM   350  C C    . TYR A 1  44  ? -26.745 11.076  16.559  1.00 90.51 44  A 1 
ATOM   351  O O    . TYR A 1  44  ? -27.561 11.462  15.722  1.00 86.99 44  A 1 
ATOM   352  C CB   . TYR A 1  44  ? -24.878 11.499  14.868  1.00 89.64 44  A 1 
ATOM   353  C CG   . TYR A 1  44  ? -23.461 11.212  14.445  1.00 89.59 44  A 1 
ATOM   354  C CD1  . TYR A 1  44  ? -22.372 11.742  15.165  1.00 80.15 44  A 1 
ATOM   355  C CD2  . TYR A 1  44  ? -23.215 10.370  13.342  1.00 81.43 44  A 1 
ATOM   356  C CE1  . TYR A 1  44  ? -21.056 11.450  14.789  1.00 80.55 44  A 1 
ATOM   357  C CE2  . TYR A 1  44  ? -21.904 10.070  12.955  1.00 80.47 44  A 1 
ATOM   358  C CZ   . TYR A 1  44  ? -20.824 10.612  13.683  1.00 86.45 44  A 1 
ATOM   359  O OH   . TYR A 1  44  ? -19.535 10.319  13.307  1.00 84.96 44  A 1 
ATOM   360  N N    . ASN A 1  45  ? -27.079 10.773  17.796  1.00 90.52 45  A 1 
ATOM   361  C CA   . ASN A 1  45  ? -28.458 10.769  18.278  1.00 90.95 45  A 1 
ATOM   362  C C    . ASN A 1  45  ? -28.657 11.532  19.594  1.00 91.18 45  A 1 
ATOM   363  O O    . ASN A 1  45  ? -29.617 11.284  20.324  1.00 86.50 45  A 1 
ATOM   364  C CB   . ASN A 1  45  ? -28.952 9.320   18.338  1.00 88.26 45  A 1 
ATOM   365  C CG   . ASN A 1  45  ? -28.263 8.467   19.390  1.00 87.17 45  A 1 
ATOM   366  O OD1  . ASN A 1  45  ? -27.223 8.761   19.943  1.00 75.49 45  A 1 
ATOM   367  N ND2  . ASN A 1  45  ? -28.851 7.327   19.678  1.00 76.39 45  A 1 
ATOM   368  N N    . THR A 1  46  ? -27.747 12.435  19.893  1.00 91.07 46  A 1 
ATOM   369  C CA   . THR A 1  46  ? -27.833 13.355  21.030  1.00 91.43 46  A 1 
ATOM   370  C C    . THR A 1  46  ? -27.447 14.757  20.568  1.00 91.75 46  A 1 
ATOM   371  O O    . THR A 1  46  ? -26.726 14.903  19.582  1.00 89.60 46  A 1 
ATOM   372  C CB   . THR A 1  46  ? -26.930 12.924  22.196  1.00 90.19 46  A 1 
ATOM   373  O OG1  . THR A 1  46  ? -25.568 12.993  21.841  1.00 80.05 46  A 1 
ATOM   374  C CG2  . THR A 1  46  ? -27.201 11.504  22.686  1.00 78.94 46  A 1 
ATOM   375  N N    . ALA A 1  47  ? -27.893 15.783  21.288  1.00 91.29 47  A 1 
ATOM   376  C CA   . ALA A 1  47  ? -27.499 17.149  20.958  1.00 91.65 47  A 1 
ATOM   377  C C    . ALA A 1  47  ? -25.971 17.318  20.986  1.00 91.74 47  A 1 
ATOM   378  O O    . ALA A 1  47  ? -25.415 17.904  20.063  1.00 89.23 47  A 1 
ATOM   379  C CB   . ALA A 1  47  ? -28.200 18.119  21.913  1.00 90.90 47  A 1 
ATOM   380  N N    . ASP A 1  48  ? -25.287 16.724  21.963  1.00 91.54 48  A 1 
ATOM   381  C CA   . ASP A 1  48  ? -23.827 16.775  22.064  1.00 91.39 48  A 1 
ATOM   382  C C    . ASP A 1  48  ? -23.124 16.079  20.893  1.00 91.70 48  A 1 
ATOM   383  O O    . ASP A 1  48  ? -22.187 16.630  20.316  1.00 89.61 48  A 1 
ATOM   384  C CB   . ASP A 1  48  ? -23.361 16.123  23.376  1.00 89.83 48  A 1 
ATOM   385  C CG   . ASP A 1  48  ? -23.354 17.065  24.579  1.00 83.91 48  A 1 
ATOM   386  O OD1  . ASP A 1  48  ? -23.285 18.294  24.382  1.00 75.64 48  A 1 
ATOM   387  O OD2  . ASP A 1  48  ? -23.394 16.529  25.707  1.00 74.91 48  A 1 
ATOM   388  N N    . SER A 1  49  ? -23.567 14.890  20.525  1.00 91.77 49  A 1 
ATOM   389  C CA   . SER A 1  49  ? -22.925 14.147  19.436  1.00 91.61 49  A 1 
ATOM   390  C C    . SER A 1  49  ? -23.120 14.827  18.081  1.00 91.92 49  A 1 
ATOM   391  O O    . SER A 1  49  ? -22.181 14.899  17.292  1.00 89.84 49  A 1 
ATOM   392  C CB   . SER A 1  49  ? -23.402 12.693  19.397  1.00 90.34 49  A 1 
ATOM   393  O OG   . SER A 1  49  ? -24.782 12.576  19.127  1.00 81.45 49  A 1 
ATOM   394  N N    . ILE A 1  50  ? -24.301 15.384  17.851  1.00 92.00 50  A 1 
ATOM   395  C CA   . ILE A 1  50  ? -24.593 16.135  16.629  1.00 92.28 50  A 1 
ATOM   396  C C    . ILE A 1  50  ? -23.834 17.466  16.621  1.00 92.32 50  A 1 
ATOM   397  O O    . ILE A 1  50  ? -23.265 17.841  15.599  1.00 90.79 50  A 1 
ATOM   398  C CB   . ILE A 1  50  ? -26.114 16.332  16.473  1.00 91.90 50  A 1 
ATOM   399  C CG1  . ILE A 1  50  ? -26.838 14.972  16.314  1.00 88.41 50  A 1 
ATOM   400  C CG2  . ILE A 1  50  ? -26.421 17.216  15.256  1.00 87.50 50  A 1 
ATOM   401  C CD1  . ILE A 1  50  ? -28.362 15.059  16.454  1.00 84.69 50  A 1 
ATOM   402  N N    . ALA A 1  51  ? -23.780 18.154  17.763  1.00 92.67 51  A 1 
ATOM   403  C CA   . ALA A 1  51  ? -23.043 19.405  17.899  1.00 92.63 51  A 1 
ATOM   404  C C    . ALA A 1  51  ? -21.555 19.224  17.603  1.00 92.46 51  A 1 
ATOM   405  O O    . ALA A 1  51  ? -20.964 20.022  16.877  1.00 90.47 51  A 1 
ATOM   406  C CB   . ALA A 1  51  ? -23.246 19.943  19.316  1.00 92.13 51  A 1 
ATOM   407  N N    . LYS A 1  52  ? -20.977 18.148  18.112  1.00 91.97 52  A 1 
ATOM   408  C CA   . LYS A 1  52  ? -19.573 17.819  17.864  1.00 90.90 52  A 1 
ATOM   409  C C    . LYS A 1  52  ? -19.323 17.464  16.395  1.00 90.97 52  A 1 
ATOM   410  O O    . LYS A 1  52  ? -18.320 17.892  15.837  1.00 89.09 52  A 1 
ATOM   411  C CB   . LYS A 1  52  ? -19.153 16.698  18.821  1.00 89.66 52  A 1 
ATOM   412  C CG   . LYS A 1  52  ? -17.627 16.551  18.871  1.00 79.05 52  A 1 
ATOM   413  C CD   . LYS A 1  52  ? -17.213 15.468  19.872  1.00 72.92 52  A 1 
ATOM   414  C CE   . LYS A 1  52  ? -15.682 15.402  19.926  1.00 62.07 52  A 1 
ATOM   415  N NZ   . LYS A 1  52  ? -15.191 14.319  20.805  1.00 54.76 52  A 1 
ATOM   416  N N    . LEU A 1  53  ? -20.232 16.731  15.775  1.00 91.30 53  A 1 
ATOM   417  C CA   . LEU A 1  53  ? -20.125 16.370  14.363  1.00 91.60 53  A 1 
ATOM   418  C C    . LEU A 1  53  ? -20.184 17.601  13.451  1.00 91.94 53  A 1 
ATOM   419  O O    . LEU A 1  53  ? -19.400 17.709  12.512  1.00 90.24 53  A 1 
ATOM   420  C CB   . LEU A 1  53  ? -21.247 15.372  14.022  1.00 90.79 53  A 1 
ATOM   421  C CG   . LEU A 1  53  ? -21.183 14.849  12.573  1.00 89.38 53  A 1 
ATOM   422  C CD1  . LEU A 1  53  ? -19.988 13.924  12.360  1.00 80.28 53  A 1 
ATOM   423  C CD2  . LEU A 1  53  ? -22.454 14.087  12.225  1.00 80.36 53  A 1 
ATOM   424  N N    . LEU A 1  54  ? -21.105 18.509  13.727  1.00 91.89 54  A 1 
ATOM   425  C CA   . LEU A 1  54  ? -21.397 19.640  12.843  1.00 92.10 54  A 1 
ATOM   426  C C    . LEU A 1  54  ? -20.700 20.946  13.254  1.00 92.10 54  A 1 
ATOM   427  O O    . LEU A 1  54  ? -20.885 21.962  12.597  1.00 88.70 54  A 1 
ATOM   428  C CB   . LEU A 1  54  ? -22.923 19.806  12.730  1.00 91.58 54  A 1 
ATOM   429  C CG   . LEU A 1  54  ? -23.673 18.572  12.189  1.00 91.11 54  A 1 
ATOM   430  C CD1  . LEU A 1  54  ? -25.161 18.872  12.118  1.00 79.36 54  A 1 
ATOM   431  C CD2  . LEU A 1  54  ? -23.229 18.172  10.784  1.00 80.12 54  A 1 
ATOM   432  N N    . ASN A 1  55  ? -19.896 20.911  14.316  1.00 91.98 55  A 1 
ATOM   433  C CA   . ASN A 1  55  ? -19.218 22.080  14.877  1.00 92.38 55  A 1 
ATOM   434  C C    . ASN A 1  55  ? -20.186 23.231  15.209  1.00 92.56 55  A 1 
ATOM   435  O O    . ASN A 1  55  ? -20.021 24.372  14.769  1.00 89.64 55  A 1 
ATOM   436  C CB   . ASN A 1  55  ? -18.047 22.472  13.963  1.00 91.52 55  A 1 
ATOM   437  C CG   . ASN A 1  55  ? -17.135 23.510  14.598  1.00 89.80 55  A 1 
ATOM   438  O OD1  . ASN A 1  55  ? -16.943 23.560  15.800  1.00 81.19 55  A 1 
ATOM   439  N ND2  . ASN A 1  55  ? -16.531 24.354  13.793  1.00 79.86 55  A 1 
ATOM   440  N N    . VAL A 1  56  ? -21.219 22.899  15.972  1.00 91.86 56  A 1 
ATOM   441  C CA   . VAL A 1  56  ? -22.270 23.835  16.390  1.00 91.80 56  A 1 
ATOM   442  C C    . VAL A 1  56  ? -22.503 23.736  17.900  1.00 91.68 56  A 1 
ATOM   443  O O    . VAL A 1  56  ? -21.978 22.852  18.574  1.00 87.63 56  A 1 
ATOM   444  C CB   . VAL A 1  56  ? -23.571 23.606  15.600  1.00 90.39 56  A 1 
ATOM   445  C CG1  . VAL A 1  56  ? -23.397 23.925  14.111  1.00 78.92 56  A 1 
ATOM   446  C CG2  . VAL A 1  56  ? -24.088 22.179  15.735  1.00 78.14 56  A 1 
ATOM   447  N N    . SER A 1  57  ? -23.290 24.647  18.441  1.00 91.09 57  A 1 
ATOM   448  C CA   . SER A 1  57  ? -23.580 24.667  19.876  1.00 90.75 57  A 1 
ATOM   449  C C    . SER A 1  57  ? -24.594 23.588  20.269  1.00 90.95 57  A 1 
ATOM   450  O O    . SER A 1  57  ? -25.750 23.628  19.853  1.00 88.82 57  A 1 
ATOM   451  C CB   . SER A 1  57  ? -24.080 26.057  20.271  1.00 89.19 57  A 1 
ATOM   452  O OG   . SER A 1  57  ? -24.437 26.087  21.636  1.00 80.93 57  A 1 
ATOM   453  N N    . ALA A 1  58  ? -24.191 22.673  21.149  1.00 91.32 58  A 1 
ATOM   454  C CA   . ALA A 1  58  ? -25.096 21.672  21.715  1.00 91.66 58  A 1 
ATOM   455  C C    . ALA A 1  58  ? -26.266 22.309  22.480  1.00 91.88 58  A 1 
ATOM   456  O O    . ALA A 1  58  ? -27.397 21.832  22.404  1.00 89.19 58  A 1 
ATOM   457  C CB   . ALA A 1  58  ? -24.289 20.746  22.633  1.00 90.34 58  A 1 
ATOM   458  N N    . ALA A 1  59  ? -26.009 23.410  23.166  1.00 91.78 59  A 1 
ATOM   459  C CA   . ALA A 1  59  ? -27.034 24.142  23.902  1.00 91.61 59  A 1 
ATOM   460  C C    . ALA A 1  59  ? -28.098 24.744  22.971  1.00 91.74 59  A 1 
ATOM   461  O O    . ALA A 1  59  ? -29.288 24.706  23.284  1.00 89.35 59  A 1 
ATOM   462  C CB   . ALA A 1  59  ? -26.342 25.223  24.739  1.00 90.92 59  A 1 
ATOM   463  N N    . GLU A 1  60  ? -27.694 25.244  21.810  1.00 91.81 60  A 1 
ATOM   464  C CA   . GLU A 1  60  ? -28.646 25.750  20.822  1.00 91.01 60  A 1 
ATOM   465  C C    . GLU A 1  60  ? -29.475 24.622  20.196  1.00 91.40 60  A 1 
ATOM   466  O O    . GLU A 1  60  ? -30.687 24.768  20.062  1.00 89.47 60  A 1 
ATOM   467  C CB   . GLU A 1  60  ? -27.935 26.560  19.734  1.00 89.60 60  A 1 
ATOM   468  C CG   . GLU A 1  60  ? -27.470 27.941  20.222  1.00 84.41 60  A 1 
ATOM   469  C CD   . GLU A 1  60  ? -27.020 28.817  19.042  1.00 79.89 60  A 1 
ATOM   470  O OE1  . GLU A 1  60  ? -27.490 29.975  18.949  1.00 71.70 60  A 1 
ATOM   471  O OE2  . GLU A 1  60  ? -26.264 28.321  18.181  1.00 72.33 60  A 1 
ATOM   472  N N    . ILE A 1  61  ? -28.855 23.479  19.896  1.00 91.35 61  A 1 
ATOM   473  C CA   . ILE A 1  61  ? -29.587 22.296  19.414  1.00 91.88 61  A 1 
ATOM   474  C C    . ILE A 1  61  ? -30.606 21.841  20.456  1.00 91.69 61  A 1 
ATOM   475  O O    . ILE A 1  61  ? -31.762 21.585  20.124  1.00 89.68 61  A 1 
ATOM   476  C CB   . ILE A 1  61  ? -28.629 21.138  19.061  1.00 91.68 61  A 1 
ATOM   477  C CG1  . ILE A 1  61  ? -27.682 21.540  17.911  1.00 88.46 61  A 1 
ATOM   478  C CG2  . ILE A 1  61  ? -29.418 19.873  18.670  1.00 87.64 61  A 1 
ATOM   479  C CD1  . ILE A 1  61  ? -26.615 20.487  17.601  1.00 85.18 61  A 1 
ATOM   480  N N    . GLN A 1  62  ? -30.188 21.775  21.711  1.00 91.84 62  A 1 
ATOM   481  C CA   . GLN A 1  62  ? -31.063 21.388  22.812  1.00 91.65 62  A 1 
ATOM   482  C C    . GLN A 1  62  ? -32.264 22.333  22.931  1.00 91.41 62  A 1 
ATOM   483  O O    . GLN A 1  62  ? -33.399 21.870  23.050  1.00 89.61 62  A 1 
ATOM   484  C CB   . GLN A 1  62  ? -30.234 21.356  24.103  1.00 91.26 62  A 1 
ATOM   485  C CG   . GLN A 1  62  ? -31.052 20.819  25.279  1.00 85.70 62  A 1 
ATOM   486  C CD   . GLN A 1  62  ? -30.351 20.941  26.625  1.00 84.74 62  A 1 
ATOM   487  O OE1  . GLN A 1  62  ? -29.181 21.258  26.755  1.00 78.14 62  A 1 
ATOM   488  N NE2  . GLN A 1  62  ? -31.070 20.714  27.700  1.00 74.66 62  A 1 
ATOM   489  N N    . SER A 1  63  ? -32.018 23.629  22.851  1.00 91.23 63  A 1 
ATOM   490  C CA   . SER A 1  63  ? -33.053 24.658  22.945  1.00 90.39 63  A 1 
ATOM   491  C C    . SER A 1  63  ? -34.052 24.587  21.786  1.00 90.38 63  A 1 
ATOM   492  O O    . SER A 1  63  ? -35.257 24.512  22.018  1.00 87.46 63  A 1 
ATOM   493  C CB   . SER A 1  63  ? -32.375 26.031  23.007  1.00 88.94 63  A 1 
ATOM   494  O OG   . SER A 1  63  ? -33.333 27.070  23.017  1.00 75.62 63  A 1 
ATOM   495  N N    . ILE A 1  64  ? -33.560 24.562  20.549  1.00 90.99 64  A 1 
ATOM   496  C CA   . ILE A 1  64  ? -34.421 24.591  19.355  1.00 90.88 64  A 1 
ATOM   497  C C    . ILE A 1  64  ? -35.268 23.323  19.231  1.00 90.44 64  A 1 
ATOM   498  O O    . ILE A 1  64  ? -36.431 23.385  18.832  1.00 87.26 64  A 1 
ATOM   499  C CB   . ILE A 1  64  ? -33.565 24.837  18.096  1.00 90.23 64  A 1 
ATOM   500  C CG1  . ILE A 1  64  ? -32.997 26.274  18.142  1.00 84.52 64  A 1 
ATOM   501  C CG2  . ILE A 1  64  ? -34.365 24.631  16.800  1.00 82.30 64  A 1 
ATOM   502  C CD1  . ILE A 1  64  ? -31.956 26.566  17.067  1.00 76.72 64  A 1 
ATOM   503  N N    . ASN A 1  65  ? -34.704 22.175  19.607  1.00 90.50 65  A 1 
ATOM   504  C CA   . ASN A 1  65  ? -35.391 20.885  19.495  1.00 89.91 65  A 1 
ATOM   505  C C    . ASN A 1  65  ? -36.126 20.462  20.776  1.00 89.54 65  A 1 
ATOM   506  O O    . ASN A 1  65  ? -36.631 19.340  20.832  1.00 85.21 65  A 1 
ATOM   507  C CB   . ASN A 1  65  ? -34.403 19.824  18.991  1.00 89.90 65  A 1 
ATOM   508  C CG   . ASN A 1  65  ? -33.881 20.156  17.606  1.00 90.34 65  A 1 
ATOM   509  O OD1  . ASN A 1  65  ? -34.489 19.859  16.594  1.00 77.91 65  A 1 
ATOM   510  N ND2  . ASN A 1  65  ? -32.741 20.804  17.532  1.00 78.72 65  A 1 
ATOM   511  N N    . ASN A 1  66  ? -36.208 21.335  21.782  1.00 89.38 66  A 1 
ATOM   512  C CA   . ASN A 1  66  ? -36.850 21.058  23.073  1.00 88.90 66  A 1 
ATOM   513  C C    . ASN A 1  66  ? -36.369 19.752  23.725  1.00 88.93 66  A 1 
ATOM   514  O O    . ASN A 1  66  ? -37.162 18.947  24.217  1.00 82.91 66  A 1 
ATOM   515  C CB   . ASN A 1  66  ? -38.385 21.148  22.936  1.00 86.21 66  A 1 
ATOM   516  C CG   . ASN A 1  66  ? -38.927 22.561  23.051  1.00 79.61 66  A 1 
ATOM   517  O OD1  . ASN A 1  66  ? -38.331 23.453  23.606  1.00 70.50 66  A 1 
ATOM   518  N ND2  . ASN A 1  66  ? -40.135 22.784  22.576  1.00 68.79 66  A 1 
ATOM   519  N N    . LEU A 1  67  ? -35.060 19.538  23.727  1.00 87.54 67  A 1 
ATOM   520  C CA   . LEU A 1  67  ? -34.468 18.368  24.367  1.00 87.98 67  A 1 
ATOM   521  C C    . LEU A 1  67  ? -34.230 18.645  25.858  1.00 88.17 67  A 1 
ATOM   522  O O    . LEU A 1  67  ? -33.731 19.717  26.204  1.00 84.90 67  A 1 
ATOM   523  C CB   . LEU A 1  67  ? -33.169 17.984  23.648  1.00 86.58 67  A 1 
ATOM   524  C CG   . LEU A 1  67  ? -33.359 17.579  22.177  1.00 85.80 67  A 1 
ATOM   525  C CD1  . LEU A 1  67  ? -31.996 17.440  21.501  1.00 77.70 67  A 1 
ATOM   526  C CD2  . LEU A 1  67  ? -34.101 16.250  22.040  1.00 78.38 67  A 1 
ATOM   527  N N    . PRO A 1  68  ? -34.527 17.676  26.739  1.00 89.33 68  A 1 
ATOM   528  C CA   . PRO A 1  68  ? -34.323 17.849  28.180  1.00 88.98 68  A 1 
ATOM   529  C C    . PRO A 1  68  ? -32.864 18.116  28.556  1.00 89.24 68  A 1 
ATOM   530  O O    . PRO A 1  68  ? -32.575 18.972  29.392  1.00 83.89 68  A 1 
ATOM   531  C CB   . PRO A 1  68  ? -34.830 16.555  28.826  1.00 86.75 68  A 1 
ATOM   532  C CG   . PRO A 1  68  ? -35.755 15.943  27.787  1.00 85.17 68  A 1 
ATOM   533  C CD   . PRO A 1  68  ? -35.192 16.418  26.459  1.00 87.61 68  A 1 
ATOM   534  N N    . THR A 1  69  ? -31.957 17.372  27.941  1.00 88.17 69  A 1 
ATOM   535  C CA   . THR A 1  69  ? -30.511 17.500  28.158  1.00 87.89 69  A 1 
ATOM   536  C C    . THR A 1  69  ? -29.761 17.325  26.841  1.00 88.46 69  A 1 
ATOM   537  O O    . THR A 1  69  ? -30.261 16.687  25.915  1.00 85.34 69  A 1 
ATOM   538  C CB   . THR A 1  69  ? -29.981 16.473  29.177  1.00 85.09 69  A 1 
ATOM   539  O OG1  . THR A 1  69  ? -30.092 15.169  28.681  1.00 75.60 69  A 1 
ATOM   540  C CG2  . THR A 1  69  ? -30.689 16.509  30.530  1.00 73.80 69  A 1 
ATOM   541  N N    . ALA A 1  70  ? -28.538 17.818  26.780  1.00 87.84 70  A 1 
ATOM   542  C CA   . ALA A 1  70  ? -27.672 17.651  25.615  1.00 88.18 70  A 1 
ATOM   543  C C    . ALA A 1  70  ? -27.295 16.182  25.335  1.00 89.10 70  A 1 
ATOM   544  O O    . ALA A 1  70  ? -26.965 15.823  24.207  1.00 84.78 70  A 1 
ATOM   545  C CB   . ALA A 1  70  ? -26.431 18.520  25.832  1.00 86.11 70  A 1 
ATOM   546  N N    . THR A 1  71  ? -27.401 15.317  26.341  1.00 89.45 71  A 1 
ATOM   547  C CA   . THR A 1  71  ? -27.133 13.875  26.237  1.00 88.92 71  A 1 
ATOM   548  C C    . THR A 1  71  ? -28.392 13.036  26.018  1.00 89.61 71  A 1 
ATOM   549  O O    . THR A 1  71  ? -28.312 11.809  25.932  1.00 85.41 71  A 1 
ATOM   550  C CB   . THR A 1  71  ? -26.381 13.381  27.476  1.00 86.75 71  A 1 
ATOM   551  O OG1  . THR A 1  71  ? -27.109 13.689  28.641  1.00 78.94 71  A 1 
ATOM   552  C CG2  . THR A 1  71  ? -25.009 14.040  27.611  1.00 75.11 71  A 1 
ATOM   553  N N    . THR A 1  72  ? -29.559 13.666  25.943  1.00 88.50 72  A 1 
ATOM   554  C CA   . THR A 1  72  ? -30.820 12.955  25.703  1.00 87.89 72  A 1 
ATOM   555  C C    . THR A 1  72  ? -30.775 12.284  24.337  1.00 88.64 72  A 1 
ATOM   556  O O    . THR A 1  72  ? -30.525 12.944  23.327  1.00 86.26 72  A 1 
ATOM   557  C CB   . THR A 1  72  ? -32.025 13.893  25.801  1.00 85.90 72  A 1 
ATOM   558  O OG1  . THR A 1  72  ? -32.073 14.454  27.093  1.00 76.71 72  A 1 
ATOM   559  C CG2  . THR A 1  72  ? -33.359 13.173  25.609  1.00 73.64 72  A 1 
ATOM   560  N N    . ARG A 1  73  ? -31.035 10.988  24.313  1.00 89.60 73  A 1 
ATOM   561  C CA   . ARG A 1  73  ? -31.153 10.249  23.056  1.00 89.79 73  A 1 
ATOM   562  C C    . ARG A 1  73  ? -32.381 10.707  22.291  1.00 89.82 73  A 1 
ATOM   563  O O    . ARG A 1  73  ? -33.498 10.620  22.794  1.00 86.41 73  A 1 
ATOM   564  C CB   . ARG A 1  73  ? -31.206 8.734   23.292  1.00 88.05 73  A 1 
ATOM   565  C CG   . ARG A 1  73  ? -29.808 8.115   23.271  1.00 78.32 73  A 1 
ATOM   566  C CD   . ARG A 1  73  ? -29.911 6.597   23.388  1.00 75.98 73  A 1 
ATOM   567  N NE   . ARG A 1  73  ? -28.595 5.960   23.236  1.00 67.11 73  A 1 
ATOM   568  C CZ   . ARG A 1  73  ? -28.337 4.668   23.347  1.00 59.78 73  A 1 
ATOM   569  N NH1  . ARG A 1  73  ? -29.276 3.808   23.623  1.00 53.96 73  A 1 
ATOM   570  N NH2  . ARG A 1  73  ? -27.125 4.226   23.184  1.00 53.74 73  A 1 
ATOM   571  N N    . ILE A 1  74  ? -32.141 11.121  21.066  1.00 88.87 74  A 1 
ATOM   572  C CA   . ILE A 1  74  ? -33.183 11.468  20.111  1.00 89.34 74  A 1 
ATOM   573  C C    . ILE A 1  74  ? -33.582 10.180  19.377  1.00 89.24 74  A 1 
ATOM   574  O O    . ILE A 1  74  ? -32.694 9.416   18.975  1.00 86.23 74  A 1 
ATOM   575  C CB   . ILE A 1  74  ? -32.683 12.577  19.163  1.00 88.84 74  A 1 
ATOM   576  C CG1  . ILE A 1  74  ? -32.121 13.787  19.948  1.00 85.39 74  A 1 
ATOM   577  C CG2  . ILE A 1  74  ? -33.825 13.026  18.244  1.00 83.97 74  A 1 
ATOM   578  C CD1  . ILE A 1  74  ? -31.392 14.805  19.073  1.00 81.25 74  A 1 
ATOM   579  N N    . PRO A 1  75  ? -34.870 9.906   19.206  1.00 88.84 75  A 1 
ATOM   580  C CA   . PRO A 1  75  ? -35.328 8.747   18.448  1.00 88.08 75  A 1 
ATOM   581  C C    . PRO A 1  75  ? -34.719 8.706   17.045  1.00 87.91 75  A 1 
ATOM   582  O O    . PRO A 1  75  ? -34.534 9.732   16.391  1.00 85.10 75  A 1 
ATOM   583  C CB   . PRO A 1  75  ? -36.854 8.855   18.395  1.00 86.27 75  A 1 
ATOM   584  C CG   . PRO A 1  75  ? -37.197 9.685   19.623  1.00 84.40 75  A 1 
ATOM   585  C CD   . PRO A 1  75  ? -35.998 10.621  19.760  1.00 86.48 75  A 1 
ATOM   586  N N    . THR A 1  76  ? -34.412 7.518   16.573  1.00 86.99 76  A 1 
ATOM   587  C CA   . THR A 1  76  ? -33.868 7.331   15.224  1.00 85.85 76  A 1 
ATOM   588  C C    . THR A 1  76  ? -34.872 7.801   14.176  1.00 84.60 76  A 1 
ATOM   589  O O    . THR A 1  76  ? -36.053 7.479   14.265  1.00 80.04 76  A 1 
ATOM   590  C CB   . THR A 1  76  ? -33.490 5.866   14.980  1.00 83.36 76  A 1 
ATOM   591  O OG1  . THR A 1  76  ? -32.695 5.386   16.040  1.00 75.25 76  A 1 
ATOM   592  C CG2  . THR A 1  76  ? -32.677 5.671   13.704  1.00 72.07 76  A 1 
ATOM   593  N N    . ARG A 1  77  ? -34.384 8.526   13.174  1.00 84.41 77  A 1 
ATOM   594  C CA   . ARG A 1  77  ? -35.170 9.185   12.120  1.00 83.49 77  A 1 
ATOM   595  C C    . ARG A 1  77  ? -36.023 10.373  12.582  1.00 84.62 77  A 1 
ATOM   596  O O    . ARG A 1  77  ? -36.817 10.862  11.787  1.00 79.63 77  A 1 
ATOM   597  C CB   . ARG A 1  77  ? -36.012 8.190   11.306  1.00 79.64 77  A 1 
ATOM   598  C CG   . ARG A 1  77  ? -35.219 7.046   10.667  1.00 71.52 77  A 1 
ATOM   599  C CD   . ARG A 1  77  ? -36.186 6.200   9.835   1.00 64.90 77  A 1 
ATOM   600  N NE   . ARG A 1  77  ? -35.482 5.182   9.036   1.00 56.55 77  A 1 
ATOM   601  C CZ   . ARG A 1  77  ? -36.043 4.373   8.145   1.00 49.81 77  A 1 
ATOM   602  N NH1  . ARG A 1  77  ? -37.333 4.373   7.935   1.00 45.42 77  A 1 
ATOM   603  N NH2  . ARG A 1  77  ? -35.306 3.555   7.444   1.00 44.51 77  A 1 
ATOM   604  N N    . GLU A 1  78  ? -35.850 10.885  13.785  1.00 85.82 78  A 1 
ATOM   605  C CA   . GLU A 1  78  ? -36.331 12.234  14.089  1.00 86.92 78  A 1 
ATOM   606  C C    . GLU A 1  78  ? -35.461 13.273  13.380  1.00 87.80 78  A 1 
ATOM   607  O O    . GLU A 1  78  ? -34.234 13.152  13.321  1.00 85.49 78  A 1 
ATOM   608  C CB   . GLU A 1  78  ? -36.407 12.518  15.601  1.00 85.41 78  A 1 
ATOM   609  C CG   . GLU A 1  78  ? -37.842 12.428  16.146  1.00 77.76 78  A 1 
ATOM   610  C CD   . GLU A 1  78  ? -37.986 12.982  17.577  1.00 74.07 78  A 1 
ATOM   611  O OE1  . GLU A 1  78  ? -39.093 13.437  17.958  1.00 66.17 78  A 1 
ATOM   612  O OE2  . GLU A 1  78  ? -36.990 13.024  18.315  1.00 66.38 78  A 1 
ATOM   613  N N    . LEU A 1  79  ? -36.112 14.297  12.851  1.00 87.65 79  A 1 
ATOM   614  C CA   . LEU A 1  79  ? -35.434 15.422  12.232  1.00 88.71 79  A 1 
ATOM   615  C C    . LEU A 1  79  ? -35.011 16.420  13.311  1.00 89.23 79  A 1 
ATOM   616  O O    . LEU A 1  79  ? -35.844 16.923  14.064  1.00 86.70 79  A 1 
ATOM   617  C CB   . LEU A 1  79  ? -36.366 16.057  11.189  1.00 87.05 79  A 1 
ATOM   618  C CG   . LEU A 1  79  ? -35.649 17.075  10.290  1.00 85.56 79  A 1 
ATOM   619  C CD1  . LEU A 1  79  ? -34.714 16.387  9.304   1.00 76.98 79  A 1 
ATOM   620  C CD2  . LEU A 1  79  ? -36.667 17.867  9.484   1.00 77.29 79  A 1 
ATOM   621  N N    . VAL A 1  80  ? -33.733 16.721  13.344  1.00 90.35 80  A 1 
ATOM   622  C CA   . VAL A 1  80  ? -33.143 17.694  14.264  1.00 91.08 80  A 1 
ATOM   623  C C    . VAL A 1  80  ? -32.834 18.971  13.497  1.00 91.20 80  A 1 
ATOM   624  O O    . VAL A 1  80  ? -32.213 18.927  12.436  1.00 89.56 80  A 1 
ATOM   625  C CB   . VAL A 1  80  ? -31.887 17.120  14.942  1.00 90.78 80  A 1 
ATOM   626  C CG1  . VAL A 1  80  ? -31.349 18.065  16.016  1.00 82.58 80  A 1 
ATOM   627  C CG2  . VAL A 1  80  ? -32.184 15.778  15.618  1.00 80.15 80  A 1 
ATOM   628  N N    . VAL A 1  81  ? -33.259 20.101  14.036  1.00 91.10 81  A 1 
ATOM   629  C CA   . VAL A 1  81  ? -32.947 21.429  13.496  1.00 91.55 81  A 1 
ATOM   630  C C    . VAL A 1  81  ? -31.735 21.992  14.226  1.00 91.73 81  A 1 
ATOM   631  O O    . VAL A 1  81  ? -31.686 21.986  15.454  1.00 89.76 81  A 1 
ATOM   632  C CB   . VAL A 1  81  ? -34.149 22.382  13.595  1.00 90.61 81  A 1 
ATOM   633  C CG1  . VAL A 1  81  ? -33.820 23.746  12.984  1.00 82.86 81  A 1 
ATOM   634  C CG2  . VAL A 1  81  ? -35.358 21.820  12.848  1.00 80.40 81  A 1 
ATOM   635  N N    . ILE A 1  82  ? -30.775 22.472  13.462  1.00 92.18 82  A 1 
ATOM   636  C CA   . ILE A 1  82  ? -29.461 22.852  13.969  1.00 92.31 82  A 1 
ATOM   637  C C    . ILE A 1  82  ? -29.107 24.241  13.439  1.00 92.68 82  A 1 
ATOM   638  O O    . ILE A 1  82  ? -29.013 24.420  12.227  1.00 90.77 82  A 1 
ATOM   639  C CB   . ILE A 1  82  ? -28.424 21.803  13.526  1.00 90.78 82  A 1 
ATOM   640  C CG1  . ILE A 1  82  ? -28.762 20.399  14.076  1.00 84.28 82  A 1 
ATOM   641  C CG2  . ILE A 1  82  ? -27.015 22.214  13.976  1.00 82.21 82  A 1 
ATOM   642  C CD1  . ILE A 1  82  ? -28.213 19.289  13.193  1.00 78.38 82  A 1 
ATOM   643  N N    . PRO A 1  83  ? -28.890 25.223  14.314  1.00 92.64 83  A 1 
ATOM   644  C CA   . PRO A 1  83  ? -28.395 26.515  13.884  1.00 92.45 83  A 1 
ATOM   645  C C    . PRO A 1  83  ? -26.903 26.426  13.555  1.00 92.54 83  A 1 
ATOM   646  O O    . PRO A 1  83  ? -26.120 25.851  14.309  1.00 89.95 83  A 1 
ATOM   647  C CB   . PRO A 1  83  ? -28.678 27.459  15.049  1.00 90.57 83  A 1 
ATOM   648  C CG   . PRO A 1  83  ? -28.561 26.537  16.257  1.00 85.85 83  A 1 
ATOM   649  C CD   . PRO A 1  83  ? -29.045 25.184  15.749  1.00 89.17 83  A 1 
ATOM   650  N N    . ALA A 1  84  ? -26.515 27.025  12.445  1.00 91.27 84  A 1 
ATOM   651  C CA   . ALA A 1  84  ? -25.131 27.090  12.010  1.00 91.29 84  A 1 
ATOM   652  C C    . ALA A 1  84  ? -24.802 28.493  11.506  1.00 91.60 84  A 1 
ATOM   653  O O    . ALA A 1  84  ? -25.628 29.167  10.889  1.00 87.98 84  A 1 
ATOM   654  C CB   . ALA A 1  84  ? -24.890 26.022  10.941  1.00 89.28 84  A 1 
ATOM   655  N N    . ASN A 1  85  ? -23.586 28.919  11.751  1.00 91.74 85  A 1 
ATOM   656  C CA   . ASN A 1  85  ? -23.126 30.187  11.210  1.00 91.35 85  A 1 
ATOM   657  C C    . ASN A 1  85  ? -22.578 29.964  9.799   1.00 91.40 85  A 1 
ATOM   658  O O    . ASN A 1  85  ? -21.629 29.208  9.610   1.00 88.47 85  A 1 
ATOM   659  C CB   . ASN A 1  85  ? -22.117 30.816  12.186  1.00 89.36 85  A 1 
ATOM   660  C CG   . ASN A 1  85  ? -22.137 32.332  12.126  1.00 78.47 85  A 1 
ATOM   661  O OD1  . ASN A 1  85  ? -23.011 32.967  11.567  1.00 68.24 85  A 1 
ATOM   662  N ND2  . ASN A 1  85  ? -21.175 32.971  12.752  1.00 66.85 85  A 1 
ATOM   663  N N    . CYS A 1  86  ? -23.198 30.594  8.825   1.00 91.53 86  A 1 
ATOM   664  C CA   . CYS A 1  86  ? -22.816 30.456  7.428   1.00 91.97 86  A 1 
ATOM   665  C C    . CYS A 1  86  ? -21.947 31.641  7.030   1.00 92.13 86  A 1 
ATOM   666  O O    . CYS A 1  86  ? -22.331 32.787  7.257   1.00 88.37 86  A 1 
ATOM   667  C CB   . CYS A 1  86  ? -24.084 30.369  6.578   1.00 90.91 86  A 1 
ATOM   668  S SG   . CYS A 1  86  ? -23.753 29.746  4.917   1.00 87.83 86  A 1 
ATOM   669  N N    . SER A 1  87  ? -20.798 31.377  6.435   1.00 91.90 87  A 1 
ATOM   670  C CA   . SER A 1  87  ? -19.876 32.432  6.043   1.00 91.42 87  A 1 
ATOM   671  C C    . SER A 1  87  ? -19.277 32.190  4.669   1.00 91.41 87  A 1 
ATOM   672  O O    . SER A 1  87  ? -19.070 31.055  4.243   1.00 88.24 87  A 1 
ATOM   673  C CB   . SER A 1  87  ? -18.791 32.630  7.102   1.00 88.81 87  A 1 
ATOM   674  O OG   . SER A 1  87  ? -18.006 31.469  7.259   1.00 75.69 87  A 1 
ATOM   675  N N    . CYS A 1  88  ? -18.998 33.282  3.989   1.00 90.20 88  A 1 
ATOM   676  C CA   . CYS A 1  88  ? -18.238 33.295  2.756   1.00 89.37 88  A 1 
ATOM   677  C C    . CYS A 1  88  ? -16.811 33.741  3.064   1.00 88.19 88  A 1 
ATOM   678  O O    . CYS A 1  88  ? -16.600 34.819  3.613   1.00 81.41 88  A 1 
ATOM   679  C CB   . CYS A 1  88  ? -18.919 34.241  1.767   1.00 87.33 88  A 1 
ATOM   680  S SG   . CYS A 1  88  ? -18.069 34.247  0.173   1.00 80.54 88  A 1 
ATOM   681  N N    . SER A 1  89  ? -15.837 32.917  2.696   1.00 81.72 89  A 1 
ATOM   682  C CA   . SER A 1  89  ? -14.429 33.265  2.844   1.00 78.01 89  A 1 
ATOM   683  C C    . SER A 1  89  ? -13.677 33.029  1.541   1.00 77.42 89  A 1 
ATOM   684  O O    . SER A 1  89  ? -14.065 32.204  0.715   1.00 68.89 89  A 1 
ATOM   685  C CB   . SER A 1  89  ? -13.801 32.507  4.019   1.00 71.45 89  A 1 
ATOM   686  O OG   . SER A 1  89  ? -13.491 31.175  3.675   1.00 62.91 89  A 1 
ATOM   687  N N    . SER A 1  90  ? -12.579 33.728  1.360   1.00 75.99 90  A 1 
ATOM   688  C CA   . SER A 1  90  ? -11.703 33.524  0.204   1.00 73.80 90  A 1 
ATOM   689  C C    . SER A 1  90  ? -11.118 32.112  0.159   1.00 73.91 90  A 1 
ATOM   690  O O    . SER A 1  90  ? -10.916 31.572  -0.924  1.00 67.32 90  A 1 
ATOM   691  C CB   . SER A 1  90  ? -10.576 34.558  0.230   1.00 68.88 90  A 1 
ATOM   692  O OG   . SER A 1  90  ? -9.953  34.568  1.500   1.00 62.26 90  A 1 
ATOM   693  N N    . SER A 1  91  ? -10.911 31.495  1.313   1.00 73.66 91  A 1 
ATOM   694  C CA   . SER A 1  91  ? -10.423 30.117  1.400   1.00 72.23 91  A 1 
ATOM   695  C C    . SER A 1  91  ? -11.434 29.078  0.906   1.00 73.57 91  A 1 
ATOM   696  O O    . SER A 1  91  ? -11.030 27.993  0.504   1.00 67.19 91  A 1 
ATOM   697  C CB   . SER A 1  91  ? -10.016 29.780  2.837   1.00 67.24 91  A 1 
ATOM   698  O OG   . SER A 1  91  ? -11.083 29.967  3.737   1.00 60.68 91  A 1 
ATOM   699  N N    . SER A 1  92  ? -12.713 29.419  0.894   1.00 70.90 92  A 1 
ATOM   700  C CA   . SER A 1  92  ? -13.763 28.544  0.362   1.00 69.89 92  A 1 
ATOM   701  C C    . SER A 1  92  ? -13.898 28.602  -1.162  1.00 71.22 92  A 1 
ATOM   702  O O    . SER A 1  92  ? -14.762 27.947  -1.728  1.00 64.17 92  A 1 
ATOM   703  C CB   . SER A 1  92  ? -15.106 28.855  1.032   1.00 65.72 92  A 1 
ATOM   704  O OG   . SER A 1  92  ? -15.638 30.085  0.599   1.00 62.01 92  A 1 
ATOM   705  N N    . GLY A 1  93  ? -13.086 29.398  -1.833  1.00 75.77 93  A 1 
ATOM   706  C CA   . GLY A 1  93  ? -13.221 29.606  -3.274  1.00 75.08 93  A 1 
ATOM   707  C C    . GLY A 1  93  ? -14.447 30.440  -3.677  1.00 77.62 93  A 1 
ATOM   708  O O    . GLY A 1  93  ? -14.883 30.379  -4.823  1.00 70.39 93  A 1 
ATOM   709  N N    . GLY A 1  94  ? -15.002 31.216  -2.744  1.00 80.95 94  A 1 
ATOM   710  C CA   . GLY A 1  94  ? -16.172 32.056  -3.006  1.00 82.44 94  A 1 
ATOM   711  C C    . GLY A 1  94  ? -17.515 31.357  -2.790  1.00 85.49 94  A 1 
ATOM   712  O O    . GLY A 1  94  ? -18.539 31.827  -3.286  1.00 81.13 94  A 1 
ATOM   713  N N    . PHE A 1  95  ? -17.515 30.263  -2.046  1.00 88.32 95  A 1 
ATOM   714  C CA   . PHE A 1  95  ? -18.726 29.555  -1.642  1.00 89.53 95  A 1 
ATOM   715  C C    . PHE A 1  95  ? -19.079 29.823  -0.179  1.00 89.89 95  A 1 
ATOM   716  O O    . PHE A 1  95  ? -18.206 30.007  0.673   1.00 87.54 95  A 1 
ATOM   717  C CB   . PHE A 1  95  ? -18.569 28.058  -1.919  1.00 88.13 95  A 1 
ATOM   718  C CG   . PHE A 1  95  ? -18.304 27.727  -3.372  1.00 88.33 95  A 1 
ATOM   719  C CD1  . PHE A 1  95  ? -19.326 27.861  -4.325  1.00 79.80 95  A 1 
ATOM   720  C CD2  . PHE A 1  95  ? -17.029 27.303  -3.787  1.00 79.93 95  A 1 
ATOM   721  C CE1  . PHE A 1  95  ? -19.082 27.577  -5.679  1.00 78.74 95  A 1 
ATOM   722  C CE2  . PHE A 1  95  ? -16.780 27.016  -5.142  1.00 78.41 95  A 1 
ATOM   723  C CZ   . PHE A 1  95  ? -17.809 27.157  -6.088  1.00 84.44 95  A 1 
ATOM   724  N N    . TYR A 1  96  ? -20.374 29.824  0.096   1.00 90.49 96  A 1 
ATOM   725  C CA   . TYR A 1  96  ? -20.860 29.776  1.464   1.00 91.29 96  A 1 
ATOM   726  C C    . TYR A 1  96  ? -20.598 28.406  2.074   1.00 91.14 96  A 1 
ATOM   727  O O    . TYR A 1  96  ? -20.848 27.384  1.448   1.00 89.08 96  A 1 
ATOM   728  C CB   . TYR A 1  96  ? -22.357 30.083  1.508   1.00 91.12 96  A 1 
ATOM   729  C CG   . TYR A 1  96  ? -22.691 31.547  1.393   1.00 91.18 96  A 1 
ATOM   730  C CD1  . TYR A 1  96  ? -22.227 32.447  2.368   1.00 84.72 96  A 1 
ATOM   731  C CD2  . TYR A 1  96  ? -23.505 32.017  0.343   1.00 84.79 96  A 1 
ATOM   732  C CE1  . TYR A 1  96  ? -22.563 33.803  2.302   1.00 83.62 96  A 1 
ATOM   733  C CE2  . TYR A 1  96  ? -23.848 33.370  0.268   1.00 82.82 96  A 1 
ATOM   734  C CZ   . TYR A 1  96  ? -23.374 34.264  1.250   1.00 89.25 96  A 1 
ATOM   735  O OH   . TYR A 1  96  ? -23.706 35.588  1.191   1.00 87.45 96  A 1 
ATOM   736  N N    . GLN A 1  97  ? -20.159 28.401  3.319   1.00 90.76 97  A 1 
ATOM   737  C CA   . GLN A 1  97  ? -20.017 27.167  4.082   1.00 90.89 97  A 1 
ATOM   738  C C    . GLN A 1  97  ? -19.981 27.426  5.587   1.00 91.18 97  A 1 
ATOM   739  O O    . GLN A 1  97  ? -19.599 28.504  6.048   1.00 89.07 97  A 1 
ATOM   740  C CB   . GLN A 1  97  ? -18.778 26.390  3.606   1.00 88.14 97  A 1 
ATOM   741  C CG   . GLN A 1  97  ? -17.446 27.105  3.849   1.00 83.61 97  A 1 
ATOM   742  C CD   . GLN A 1  97  ? -16.272 26.400  3.165   1.00 84.32 97  A 1 
ATOM   743  O OE1  . GLN A 1  97  ? -16.410 25.755  2.142   1.00 76.30 97  A 1 
ATOM   744  N NE2  . GLN A 1  97  ? -15.082 26.521  3.693   1.00 75.09 97  A 1 
ATOM   745  N N    . HIS A 1  98  ? -20.345 26.399  6.328   1.00 92.20 98  A 1 
ATOM   746  C CA   . HIS A 1  98  ? -20.033 26.275  7.743   1.00 92.35 98  A 1 
ATOM   747  C C    . HIS A 1  98  ? -19.013 25.152  7.907   1.00 92.22 98  A 1 
ATOM   748  O O    . HIS A 1  98  ? -19.263 24.032  7.467   1.00 90.80 98  A 1 
ATOM   749  C CB   . HIS A 1  98  ? -21.315 26.008  8.534   1.00 92.54 98  A 1 
ATOM   750  C CG   . HIS A 1  98  ? -21.042 25.867  10.002  1.00 92.89 98  A 1 
ATOM   751  N ND1  . HIS A 1  98  ? -20.689 26.890  10.858  1.00 81.29 98  A 1 
ATOM   752  C CD2  . HIS A 1  98  ? -21.015 24.705  10.724  1.00 81.37 98  A 1 
ATOM   753  C CE1  . HIS A 1  98  ? -20.466 26.350  12.068  1.00 83.42 98  A 1 
ATOM   754  N NE2  . HIS A 1  98  ? -20.656 25.030  12.024  1.00 85.37 98  A 1 
ATOM   755  N N    . ASN A 1  99  ? -17.874 25.433  8.496   1.00 91.48 99  A 1 
ATOM   756  C CA   . ASN A 1  99  ? -16.800 24.453  8.592   1.00 91.21 99  A 1 
ATOM   757  C C    . ASN A 1  99  ? -16.999 23.551  9.807   1.00 91.36 99  A 1 
ATOM   758  O O    . ASN A 1  99  ? -16.936 24.011  10.946  1.00 88.30 99  A 1 
ATOM   759  C CB   . ASN A 1  99  ? -15.444 25.168  8.624   1.00 89.08 99  A 1 
ATOM   760  C CG   . ASN A 1  99  ? -15.084 25.815  7.294   1.00 87.58 99  A 1 
ATOM   761  O OD1  . ASN A 1  99  ? -15.581 25.475  6.243   1.00 79.33 99  A 1 
ATOM   762  N ND2  . ASN A 1  99  ? -14.180 26.773  7.309   1.00 78.90 99  A 1 
ATOM   763  N N    . ALA A 1  100 ? -17.175 22.273  9.551   1.00 91.45 100 A 1 
ATOM   764  C CA   . ALA A 1  100 ? -17.052 21.231  10.552  1.00 91.66 100 A 1 
ATOM   765  C C    . ALA A 1  100 ? -15.720 20.496  10.370  1.00 91.62 100 A 1 
ATOM   766  O O    . ALA A 1  100 ? -15.099 20.548  9.308   1.00 88.77 100 A 1 
ATOM   767  C CB   . ALA A 1  100 ? -18.262 20.299  10.452  1.00 91.04 100 A 1 
ATOM   768  N N    . THR A 1  101 ? -15.295 19.805  11.408  1.00 90.90 101 A 1 
ATOM   769  C CA   . THR A 1  101 ? -14.128 18.925  11.355  1.00 90.25 101 A 1 
ATOM   770  C C    . THR A 1  101 ? -14.579 17.519  11.697  1.00 89.97 101 A 1 
ATOM   771  O O    . THR A 1  101 ? -15.170 17.295  12.753  1.00 86.83 101 A 1 
ATOM   772  C CB   . THR A 1  101 ? -13.014 19.392  12.296  1.00 88.22 101 A 1 
ATOM   773  O OG1  . THR A 1  101 ? -12.735 20.758  12.079  1.00 74.95 101 A 1 
ATOM   774  C CG2  . THR A 1  101 ? -11.713 18.634  12.062  1.00 72.49 101 A 1 
ATOM   775  N N    . TYR A 1  102 ? -14.325 16.600  10.803  1.00 89.46 102 A 1 
ATOM   776  C CA   . TYR A 1  102 ? -14.617 15.190  11.008  1.00 88.99 102 A 1 
ATOM   777  C C    . TYR A 1  102 ? -13.325 14.431  11.220  1.00 88.49 102 A 1 
ATOM   778  O O    . TYR A 1  102 ? -12.450 14.450  10.356  1.00 85.59 102 A 1 
ATOM   779  C CB   . TYR A 1  102 ? -15.396 14.635  9.819   1.00 88.08 102 A 1 
ATOM   780  C CG   . TYR A 1  102 ? -15.794 13.187  10.011  1.00 88.33 102 A 1 
ATOM   781  C CD1  . TYR A 1  102 ? -15.219 12.164  9.235   1.00 79.61 102 A 1 
ATOM   782  C CD2  . TYR A 1  102 ? -16.732 12.856  11.007  1.00 80.10 102 A 1 
ATOM   783  C CE1  . TYR A 1  102 ? -15.588 10.827  9.443   1.00 79.27 102 A 1 
ATOM   784  C CE2  . TYR A 1  102 ? -17.099 11.522  11.227  1.00 78.59 102 A 1 
ATOM   785  C CZ   . TYR A 1  102 ? -16.528 10.506  10.441  1.00 84.73 102 A 1 
ATOM   786  O OH   . TYR A 1  102 ? -16.897 9.206   10.666  1.00 83.40 102 A 1 
ATOM   787  N N    . ASN A 1  103 ? -13.232 13.764  12.345  1.00 86.59 103 A 1 
ATOM   788  C CA   . ASN A 1  103 ? -12.157 12.826  12.584  1.00 85.36 103 A 1 
ATOM   789  C C    . ASN A 1  103 ? -12.579 11.466  12.016  1.00 84.27 103 A 1 
ATOM   790  O O    . ASN A 1  103 ? -13.566 10.891  12.476  1.00 80.91 103 A 1 
ATOM   791  C CB   . ASN A 1  103 ? -11.831 12.821  14.085  1.00 82.82 103 A 1 
ATOM   792  C CG   . ASN A 1  103 ? -10.519 12.108  14.355  1.00 76.86 103 A 1 
ATOM   793  O OD1  . ASN A 1  103 ? -9.932  11.491  13.496  1.00 66.14 103 A 1 
ATOM   794  N ND2  . ASN A 1  103 ? -10.022 12.172  15.569  1.00 66.27 103 A 1 
ATOM   795  N N    . LEU A 1  104 ? -11.864 10.999  11.005  1.00 83.50 104 A 1 
ATOM   796  C CA   . LEU A 1  104 ? -12.135 9.700   10.394  1.00 81.92 104 A 1 
ATOM   797  C C    . LEU A 1  104 ? -11.986 8.610   11.448  1.00 79.35 104 A 1 
ATOM   798  O O    . LEU A 1  104 ? -10.922 8.452   12.038  1.00 73.37 104 A 1 
ATOM   799  C CB   . LEU A 1  104 ? -11.164 9.452   9.236   1.00 80.19 104 A 1 
ATOM   800  C CG   . LEU A 1  104 ? -11.531 10.182  7.943   1.00 77.94 104 A 1 
ATOM   801  C CD1  . LEU A 1  104 ? -10.329 10.197  7.007   1.00 70.09 104 A 1 
ATOM   802  C CD2  . LEU A 1  104 ? -12.680 9.495   7.211   1.00 71.02 104 A 1 
ATOM   803  N N    . SER A 1  105 ? -13.030 7.857   11.689  1.00 76.18 105 A 1 
ATOM   804  C CA   . SER A 1  105 ? -12.976 6.821   12.709  1.00 71.75 105 A 1 
ATOM   805  C C    . SER A 1  105 ? -12.292 5.573   12.159  1.00 69.69 105 A 1 
ATOM   806  O O    . SER A 1  105 ? -12.766 4.972   11.193  1.00 61.30 105 A 1 
ATOM   807  C CB   . SER A 1  105 ? -14.372 6.541   13.266  1.00 65.82 105 A 1 
ATOM   808  O OG   . SER A 1  105 ? -15.223 5.910   12.344  1.00 58.66 105 A 1 
ATOM   809  N N    . GLY A 1  106 ? -11.235 5.122   12.812  1.00 60.84 106 A 1 
ATOM   810  C CA   . GLY A 1  106 ? -10.563 3.878   12.424  1.00 57.04 106 A 1 
ATOM   811  C C    . GLY A 1  106 ? -11.461 2.643   12.437  1.00 57.62 106 A 1 
ATOM   812  O O    . GLY A 1  106 ? -11.258 1.706   11.665  1.00 52.93 106 A 1 
ATOM   813  N N    . ASN A 1  107 ? -12.518 2.665   13.233  1.00 59.83 107 A 1 
ATOM   814  C CA   . ASN A 1  107 ? -13.504 1.578   13.270  1.00 57.34 107 A 1 
ATOM   815  C C    . ASN A 1  107 ? -14.303 1.408   11.970  1.00 57.75 107 A 1 
ATOM   816  O O    . ASN A 1  107 ? -14.854 0.336   11.730  1.00 52.42 107 A 1 
ATOM   817  C CB   . ASN A 1  107 ? -14.468 1.824   14.440  1.00 50.91 107 A 1 
ATOM   818  C CG   . ASN A 1  107 ? -13.875 1.457   15.791  1.00 47.07 107 A 1 
ATOM   819  O OD1  . ASN A 1  107 ? -12.934 0.710   15.916  1.00 43.08 107 A 1 
ATOM   820  N ND2  . ASN A 1  107 ? -14.454 1.953   16.863  1.00 42.15 107 A 1 
ATOM   821  N N    . ARG A 1  108 ? -14.402 2.447   11.164  1.00 58.36 108 A 1 
ATOM   822  C CA   . ARG A 1  108 ? -15.062 2.402   9.859   1.00 57.49 108 A 1 
ATOM   823  C C    . ARG A 1  108 ? -14.008 2.479   8.757   1.00 58.19 108 A 1 
ATOM   824  O O    . ARG A 1  108 ? -13.981 3.429   7.991   1.00 52.76 108 A 1 
ATOM   825  C CB   . ARG A 1  108 ? -16.111 3.511   9.741   1.00 53.12 108 A 1 
ATOM   826  C CG   . ARG A 1  108 ? -17.291 3.318   10.690  1.00 49.74 108 A 1 
ATOM   827  C CD   . ARG A 1  108 ? -18.323 4.398   10.380  1.00 46.28 108 A 1 
ATOM   828  N NE   . ARG A 1  108 ? -19.492 4.308   11.267  1.00 42.20 108 A 1 
ATOM   829  C CZ   . ARG A 1  108 ? -20.548 5.098   11.206  1.00 39.29 108 A 1 
ATOM   830  N NH1  . ARG A 1  108 ? -20.639 6.044   10.309  1.00 37.48 108 A 1 
ATOM   831  N NH2  . ARG A 1  108 ? -21.529 4.949   12.049  1.00 35.81 108 A 1 
ATOM   832  N N    . GLY A 1  109 ? -13.168 1.475   8.688   1.00 56.94 109 A 1 
ATOM   833  C CA   . GLY A 1  109 ? -11.994 1.459   7.810   1.00 55.91 109 A 1 
ATOM   834  C C    . GLY A 1  109 ? -12.212 1.724   6.313   1.00 58.96 109 A 1 
ATOM   835  O O    . GLY A 1  109 ? -11.236 1.921   5.592   1.00 54.64 109 A 1 
ATOM   836  N N    . ASP A 1  110 ? -13.464 1.771   5.865   1.00 66.46 110 A 1 
ATOM   837  C CA   . ASP A 1  110 ? -13.828 2.077   4.478   1.00 67.59 110 A 1 
ATOM   838  C C    . ASP A 1  110 ? -14.442 3.485   4.313   1.00 71.29 110 A 1 
ATOM   839  O O    . ASP A 1  110 ? -15.192 3.738   3.368   1.00 65.77 110 A 1 
ATOM   840  C CB   . ASP A 1  110 ? -14.753 0.974   3.935   1.00 60.59 110 A 1 
ATOM   841  C CG   . ASP A 1  110 ? -14.095 -0.397  3.768   1.00 53.25 110 A 1 
ATOM   842  O OD1  . ASP A 1  110 ? -12.867 -0.460  3.550   1.00 47.39 110 A 1 
ATOM   843  O OD2  . ASP A 1  110 ? -14.854 -1.393  3.777   1.00 45.68 110 A 1 
ATOM   844  N N    . GLU A 1  111 ? -14.159 4.402   5.224   1.00 75.32 111 A 1 
ATOM   845  C CA   . GLU A 1  111 ? -14.619 5.783   5.084   1.00 78.36 111 A 1 
ATOM   846  C C    . GLU A 1  111 ? -13.924 6.482   3.912   1.00 79.20 111 A 1 
ATOM   847  O O    . GLU A 1  111 ? -12.707 6.518   3.778   1.00 77.15 111 A 1 
ATOM   848  C CB   . GLU A 1  111 ? -14.483 6.576   6.394   1.00 77.37 111 A 1 
ATOM   849  C CG   . GLU A 1  111 ? -15.623 6.216   7.359   1.00 75.40 111 A 1 
ATOM   850  C CD   . GLU A 1  111 ? -15.611 7.013   8.669   1.00 74.36 111 A 1 
ATOM   851  O OE1  . GLU A 1  111 ? -16.714 7.363   9.149   1.00 67.98 111 A 1 
ATOM   852  O OE2  . GLU A 1  111 ? -14.531 7.264   9.233   1.00 69.74 111 A 1 
ATOM   853  N N    . THR A 1  112 ? -14.753 7.059   3.062   1.00 82.07 112 A 1 
ATOM   854  C CA   . THR A 1  112 ? -14.329 7.823   1.890   1.00 82.65 112 A 1 
ATOM   855  C C    . THR A 1  112 ? -14.934 9.220   1.959   1.00 84.65 112 A 1 
ATOM   856  O O    . THR A 1  112 ? -15.899 9.442   2.691   1.00 83.35 112 A 1 
ATOM   857  C CB   . THR A 1  112 ? -14.770 7.126   0.592   1.00 79.76 112 A 1 
ATOM   858  O OG1  . THR A 1  112 ? -16.173 7.019   0.541   1.00 72.55 112 A 1 
ATOM   859  C CG2  . THR A 1  112 ? -14.190 5.726   0.432   1.00 70.40 112 A 1 
ATOM   860  N N    . TYR A 1  113 ? -14.446 10.148  1.154   1.00 85.18 113 A 1 
ATOM   861  C CA   . TYR A 1  113 ? -15.114 11.452  1.046   1.00 86.98 113 A 1 
ATOM   862  C C    . TYR A 1  113 ? -16.597 11.319  0.684   1.00 87.36 113 A 1 
ATOM   863  O O    . TYR A 1  113 ? -17.422 12.067  1.190   1.00 85.54 113 A 1 
ATOM   864  C CB   . TYR A 1  113 ? -14.410 12.328  0.005   1.00 86.84 113 A 1 
ATOM   865  C CG   . TYR A 1  113 ? -13.101 12.923  0.461   1.00 87.75 113 A 1 
ATOM   866  C CD1  . TYR A 1  113 ? -13.070 13.787  1.573   1.00 80.25 113 A 1 
ATOM   867  C CD2  . TYR A 1  113 ? -11.908 12.656  -0.237  1.00 80.96 113 A 1 
ATOM   868  C CE1  . TYR A 1  113 ? -11.864 14.368  1.990   1.00 80.09 113 A 1 
ATOM   869  C CE2  . TYR A 1  113 ? -10.702 13.231  0.173   1.00 79.35 113 A 1 
ATOM   870  C CZ   . TYR A 1  113 ? -10.678 14.087  1.291   1.00 86.32 113 A 1 
ATOM   871  O OH   . TYR A 1  113 ? -9.497  14.651  1.707   1.00 84.55 113 A 1 
ATOM   872  N N    . PHE A 1  114 ? -16.929 10.326  -0.127  1.00 85.45 114 A 1 
ATOM   873  C CA   . PHE A 1  114 ? -18.313 10.023  -0.462  1.00 84.84 114 A 1 
ATOM   874  C C    . PHE A 1  114 ? -19.109 9.582   0.771   1.00 85.05 114 A 1 
ATOM   875  O O    . PHE A 1  114 ? -20.179 10.126  1.029   1.00 83.30 114 A 1 
ATOM   876  C CB   . PHE A 1  114 ? -18.354 8.954   -1.556  1.00 82.71 114 A 1 
ATOM   877  C CG   . PHE A 1  114 ? -19.759 8.606   -1.993  1.00 81.41 114 A 1 
ATOM   878  C CD1  . PHE A 1  114 ? -20.474 7.584   -1.347  1.00 73.52 114 A 1 
ATOM   879  C CD2  . PHE A 1  114 ? -20.379 9.339   -3.020  1.00 73.11 114 A 1 
ATOM   880  C CE1  . PHE A 1  114 ? -21.800 7.303   -1.717  1.00 70.57 114 A 1 
ATOM   881  C CE2  . PHE A 1  114 ? -21.704 9.057   -3.394  1.00 68.72 114 A 1 
ATOM   882  C CZ   . PHE A 1  114 ? -22.413 8.043   -2.735  1.00 73.69 114 A 1 
ATOM   883  N N    . SER A 1  115 ? -18.589 8.625   1.535   1.00 84.44 115 A 1 
ATOM   884  C CA   . SER A 1  115 ? -19.303 8.117   2.707   1.00 83.84 115 A 1 
ATOM   885  C C    . SER A 1  115 ? -19.394 9.157   3.817   1.00 84.46 115 A 1 
ATOM   886  O O    . SER A 1  115 ? -20.454 9.314   4.418   1.00 83.09 115 A 1 
ATOM   887  C CB   . SER A 1  115 ? -18.679 6.814   3.223   1.00 81.68 115 A 1 
ATOM   888  O OG   . SER A 1  115 ? -17.428 7.018   3.833   1.00 74.99 115 A 1 
ATOM   889  N N    . VAL A 1  116 ? -18.339 9.918   4.034   1.00 86.94 116 A 1 
ATOM   890  C CA   . VAL A 1  116 ? -18.347 10.989  5.034   1.00 87.82 116 A 1 
ATOM   891  C C    . VAL A 1  116 ? -19.362 12.067  4.651   1.00 88.21 116 A 1 
ATOM   892  O O    . VAL A 1  116 ? -20.206 12.422  5.467   1.00 87.02 116 A 1 
ATOM   893  C CB   . VAL A 1  116 ? -16.939 11.575  5.230   1.00 87.80 116 A 1 
ATOM   894  C CG1  . VAL A 1  116 ? -16.950 12.760  6.195   1.00 80.36 116 A 1 
ATOM   895  C CG2  . VAL A 1  116 ? -15.989 10.525  5.820   1.00 78.73 116 A 1 
ATOM   896  N N    . ALA A 1  117 ? -19.330 12.528  3.406   1.00 89.00 117 A 1 
ATOM   897  C CA   . ALA A 1  117 ? -20.240 13.574  2.961   1.00 89.13 117 A 1 
ATOM   898  C C    . ALA A 1  117 ? -21.706 13.109  2.910   1.00 88.52 117 A 1 
ATOM   899  O O    . ALA A 1  117 ? -22.592 13.811  3.393   1.00 86.28 117 A 1 
ATOM   900  C CB   . ALA A 1  117 ? -19.772 14.085  1.597   1.00 89.41 117 A 1 
ATOM   901  N N    . ASN A 1  118 ? -21.966 11.932  2.344   1.00 87.98 118 A 1 
ATOM   902  C CA   . ASN A 1  118 ? -23.332 11.481  2.069   1.00 86.18 118 A 1 
ATOM   903  C C    . ASN A 1  118 ? -23.921 10.597  3.174   1.00 84.95 118 A 1 
ATOM   904  O O    . ASN A 1  118 ? -25.115 10.701  3.451   1.00 80.53 118 A 1 
ATOM   905  C CB   . ASN A 1  118 ? -23.382 10.784  0.701   1.00 84.75 118 A 1 
ATOM   906  C CG   . ASN A 1  118 ? -23.015 11.722  -0.434  1.00 83.25 118 A 1 
ATOM   907  O OD1  . ASN A 1  118 ? -23.737 12.635  -0.785  1.00 73.47 118 A 1 
ATOM   908  N ND2  . ASN A 1  118 ? -21.866 11.532  -1.039  1.00 72.98 118 A 1 
ATOM   909  N N    . ASP A 1  119 ? -23.102 9.775   3.827   1.00 85.18 119 A 1 
ATOM   910  C CA   . ASP A 1  119 ? -23.550 8.985   4.966   1.00 84.05 119 A 1 
ATOM   911  C C    . ASP A 1  119 ? -23.390 9.776   6.255   1.00 84.81 119 A 1 
ATOM   912  O O    . ASP A 1  119 ? -24.384 10.236  6.811   1.00 82.04 119 A 1 
ATOM   913  C CB   . ASP A 1  119 ? -22.867 7.608   5.045   1.00 81.47 119 A 1 
ATOM   914  C CG   . ASP A 1  119 ? -23.445 6.549   4.122   1.00 76.06 119 A 1 
ATOM   915  O OD1  . ASP A 1  119 ? -24.475 6.813   3.481   1.00 68.36 119 A 1 
ATOM   916  O OD2  . ASP A 1  119 ? -22.885 5.429   4.135   1.00 67.15 119 A 1 
ATOM   917  N N    . THR A 1  120 ? -22.185 9.993   6.723   1.00 87.50 120 A 1 
ATOM   918  C CA   . THR A 1  120 ? -21.976 10.571  8.055   1.00 88.34 120 A 1 
ATOM   919  C C    . THR A 1  120 ? -22.604 11.957  8.184   1.00 89.03 120 A 1 
ATOM   920  O O    . THR A 1  120 ? -23.350 12.205  9.127   1.00 86.92 120 A 1 
ATOM   921  C CB   . THR A 1  120 ? -20.486 10.612  8.405   1.00 87.39 120 A 1 
ATOM   922  O OG1  . THR A 1  120 ? -19.936 9.326   8.224   1.00 78.07 120 A 1 
ATOM   923  C CG2  . THR A 1  120 ? -20.249 11.003  9.851   1.00 75.43 120 A 1 
ATOM   924  N N    . TYR A 1  121 ? -22.375 12.812  7.205   1.00 89.24 121 A 1 
ATOM   925  C CA   . TYR A 1  121 ? -22.926 14.171  7.166   1.00 90.30 121 A 1 
ATOM   926  C C    . TYR A 1  121 ? -24.273 14.280  6.438   1.00 89.38 121 A 1 
ATOM   927  O O    . TYR A 1  121 ? -24.793 15.384  6.291   1.00 84.63 121 A 1 
ATOM   928  C CB   . TYR A 1  121 ? -21.876 15.130  6.607   1.00 90.92 121 A 1 
ATOM   929  C CG   . TYR A 1  121 ? -20.803 15.448  7.616   1.00 92.02 121 A 1 
ATOM   930  C CD1  . TYR A 1  121 ? -20.950 16.567  8.456   1.00 80.63 121 A 1 
ATOM   931  C CD2  . TYR A 1  121 ? -19.679 14.619  7.757   1.00 82.20 121 A 1 
ATOM   932  C CE1  . TYR A 1  121 ? -19.983 16.864  9.417   1.00 82.02 121 A 1 
ATOM   933  C CE2  . TYR A 1  121 ? -18.706 14.905  8.723   1.00 81.32 121 A 1 
ATOM   934  C CZ   . TYR A 1  121 ? -18.861 16.033  9.553   1.00 90.61 121 A 1 
ATOM   935  O OH   . TYR A 1  121 ? -17.912 16.321  10.497  1.00 90.01 121 A 1 
ATOM   936  N N    . GLN A 1  122 ? -24.851 13.165  6.012   1.00 89.19 122 A 1 
ATOM   937  C CA   . GLN A 1  122 ? -26.181 13.101  5.401   1.00 88.89 122 A 1 
ATOM   938  C C    . GLN A 1  122 ? -26.356 14.072  4.221   1.00 88.35 122 A 1 
ATOM   939  O O    . GLN A 1  122 ? -27.361 14.771  4.138   1.00 83.86 122 A 1 
ATOM   940  C CB   . GLN A 1  122 ? -27.262 13.301  6.475   1.00 87.82 122 A 1 
ATOM   941  C CG   . GLN A 1  122 ? -27.144 12.320  7.639   1.00 87.07 122 A 1 
ATOM   942  C CD   . GLN A 1  122 ? -28.273 12.456  8.659   1.00 86.41 122 A 1 
ATOM   943  O OE1  . GLN A 1  122 ? -29.221 13.198  8.513   1.00 80.51 122 A 1 
ATOM   944  N NE2  . GLN A 1  122 ? -28.207 11.722  9.745   1.00 79.44 122 A 1 
ATOM   945  N N    . ALA A 1  123 ? -25.367 14.134  3.343   1.00 87.83 123 A 1 
ATOM   946  C CA   . ALA A 1  123 ? -25.324 15.064  2.213   1.00 87.86 123 A 1 
ATOM   947  C C    . ALA A 1  123 ? -25.403 16.563  2.583   1.00 89.08 123 A 1 
ATOM   948  O O    . ALA A 1  123 ? -25.630 17.401  1.716   1.00 85.81 123 A 1 
ATOM   949  C CB   . ALA A 1  123 ? -26.328 14.631  1.139   1.00 85.18 123 A 1 
ATOM   950  N N    . LEU A 1  124 ? -25.159 16.919  3.847   1.00 89.77 124 A 1 
ATOM   951  C CA   . LEU A 1  124 ? -24.930 18.313  4.247   1.00 90.38 124 A 1 
ATOM   952  C C    . LEU A 1  124 ? -23.613 18.866  3.696   1.00 90.49 124 A 1 
ATOM   953  O O    . LEU A 1  124 ? -23.435 20.075  3.637   1.00 88.02 124 A 1 
ATOM   954  C CB   . LEU A 1  124 ? -24.930 18.428  5.777   1.00 90.15 124 A 1 
ATOM   955  C CG   . LEU A 1  124 ? -26.307 18.264  6.439   1.00 88.76 124 A 1 
ATOM   956  C CD1  . LEU A 1  124 ? -26.134 18.243  7.955   1.00 79.33 124 A 1 
ATOM   957  C CD2  . LEU A 1  124 ? -27.243 19.414  6.082   1.00 80.72 124 A 1 
ATOM   958  N N    . SER A 1  125 ? -22.721 18.000  3.292   1.00 90.91 125 A 1 
ATOM   959  C CA   . SER A 1  125 ? -21.531 18.330  2.519   1.00 91.08 125 A 1 
ATOM   960  C C    . SER A 1  125 ? -21.529 17.524  1.223   1.00 90.26 125 A 1 
ATOM   961  O O    . SER A 1  125 ? -22.438 16.728  0.966   1.00 86.55 125 A 1 
ATOM   962  C CB   . SER A 1  125 ? -20.278 18.071  3.359   1.00 90.71 125 A 1 
ATOM   963  O OG   . SER A 1  125 ? -19.158 18.664  2.741   1.00 82.38 125 A 1 
ATOM   964  N N    . THR A 1  126 ? -20.519 17.732  0.405   1.00 89.81 126 A 1 
ATOM   965  C CA   . THR A 1  126 ? -20.304 16.945  -0.809  1.00 89.74 126 A 1 
ATOM   966  C C    . THR A 1  126 ? -18.877 16.428  -0.842  1.00 89.80 126 A 1 
ATOM   967  O O    . THR A 1  126 ? -17.961 17.093  -0.356  1.00 87.92 126 A 1 
ATOM   968  C CB   . THR A 1  126 ? -20.617 17.742  -2.083  1.00 88.58 126 A 1 
ATOM   969  O OG1  . THR A 1  126 ? -19.723 18.812  -2.232  1.00 78.09 126 A 1 
ATOM   970  C CG2  . THR A 1  126 ? -22.028 18.313  -2.093  1.00 76.69 126 A 1 
ATOM   971  N N    . CYS A 1  127 ? -18.678 15.271  -1.439  1.00 88.38 127 A 1 
ATOM   972  C CA   . CYS A 1  127 ? -17.337 14.738  -1.626  1.00 87.99 127 A 1 
ATOM   973  C C    . CYS A 1  127 ? -16.460 15.688  -2.443  1.00 88.59 127 A 1 
ATOM   974  O O    . CYS A 1  127 ? -15.295 15.865  -2.109  1.00 86.48 127 A 1 
ATOM   975  C CB   . CYS A 1  127 ? -17.415 13.345  -2.254  1.00 85.87 127 A 1 
ATOM   976  S SG   . CYS A 1  127 ? -18.448 13.223  -3.736  1.00 80.11 127 A 1 
ATOM   977  N N    . GLN A 1  128 ? -17.016 16.372  -3.416  1.00 88.44 128 A 1 
ATOM   978  C CA   . GLN A 1  128 ? -16.306 17.355  -4.228  1.00 88.37 128 A 1 
ATOM   979  C C    . GLN A 1  128 ? -15.811 18.536  -3.382  1.00 88.61 128 A 1 
ATOM   980  O O    . GLN A 1  128 ? -14.641 18.903  -3.477  1.00 86.97 128 A 1 
ATOM   981  C CB   . GLN A 1  128 ? -17.197 17.866  -5.367  1.00 87.40 128 A 1 
ATOM   982  C CG   . GLN A 1  128 ? -17.676 16.799  -6.366  1.00 85.52 128 A 1 
ATOM   983  C CD   . GLN A 1  128 ? -18.983 16.114  -5.987  1.00 85.16 128 A 1 
ATOM   984  O OE1  . GLN A 1  128 ? -19.451 16.145  -4.861  1.00 78.65 128 A 1 
ATOM   985  N NE2  . GLN A 1  128 ? -19.631 15.473  -6.933  1.00 76.76 128 A 1 
ATOM   986  N N    . ALA A 1  129 ? -16.665 19.083  -2.534  1.00 89.78 129 A 1 
ATOM   987  C CA   . ALA A 1  129 ? -16.289 20.185  -1.655  1.00 89.90 129 A 1 
ATOM   988  C C    . ALA A 1  129 ? -15.223 19.757  -0.639  1.00 89.74 129 A 1 
ATOM   989  O O    . ALA A 1  129 ? -14.253 20.480  -0.414  1.00 88.02 129 A 1 
ATOM   990  C CB   . ALA A 1  129 ? -17.543 20.715  -0.956  1.00 89.78 129 A 1 
ATOM   991  N N    . MET A 1  130 ? -15.361 18.561  -0.075  1.00 90.13 130 A 1 
ATOM   992  C CA   . MET A 1  130 ? -14.358 18.007  0.830   1.00 90.01 130 A 1 
ATOM   993  C C    . MET A 1  130 ? -13.026 17.768  0.116   1.00 89.52 130 A 1 
ATOM   994  O O    . MET A 1  130 ? -11.985 18.156  0.631   1.00 88.15 130 A 1 
ATOM   995  C CB   . MET A 1  130 ? -14.861 16.705  1.452   1.00 90.11 130 A 1 
ATOM   996  C CG   . MET A 1  130 ? -16.006 16.928  2.437   1.00 87.92 130 A 1 
ATOM   997  S SD   . MET A 1  130 ? -16.544 15.404  3.270   1.00 85.83 130 A 1 
ATOM   998  C CE   . MET A 1  130 ? -15.109 15.093  4.319   1.00 77.92 130 A 1 
ATOM   999  N N    . MET A 1  131 ? -13.054 17.186  -1.072  1.00 88.95 131 A 1 
ATOM   1000 C CA   . MET A 1  131 ? -11.847 16.936  -1.866  1.00 87.43 131 A 1 
ATOM   1001 C C    . MET A 1  131 ? -11.145 18.229  -2.293  1.00 86.74 131 A 1 
ATOM   1002 O O    . MET A 1  131 ? -9.924  18.251  -2.375  1.00 84.51 131 A 1 
ATOM   1003 C CB   . MET A 1  131 ? -12.198 16.104  -3.104  1.00 86.23 131 A 1 
ATOM   1004 C CG   . MET A 1  131 ? -12.533 14.649  -2.767  1.00 81.81 131 A 1 
ATOM   1005 S SD   . MET A 1  131 ? -13.245 13.709  -4.151  1.00 77.37 131 A 1 
ATOM   1006 C CE   . MET A 1  131 ? -11.774 13.494  -5.182  1.00 68.28 131 A 1 
ATOM   1007 N N    . SER A 1  132 ? -11.887 19.288  -2.541  1.00 88.25 132 A 1 
ATOM   1008 C CA   . SER A 1  132 ? -11.299 20.569  -2.935  1.00 86.84 132 A 1 
ATOM   1009 C C    . SER A 1  132 ? -10.660 21.329  -1.773  1.00 86.27 132 A 1 
ATOM   1010 O O    . SER A 1  132 ? -9.738  22.108  -1.992  1.00 82.66 132 A 1 
ATOM   1011 C CB   . SER A 1  132 ? -12.344 21.445  -3.633  1.00 85.53 132 A 1 
ATOM   1012 O OG   . SER A 1  132 ? -13.312 21.942  -2.737  1.00 73.72 132 A 1 
ATOM   1013 N N    . GLN A 1  133 ? -11.125 21.105  -0.551  1.00 88.21 133 A 1 
ATOM   1014 C CA   . GLN A 1  133 ? -10.678 21.859  0.624   1.00 87.68 133 A 1 
ATOM   1015 C C    . GLN A 1  133 ? -9.778  21.068  1.571   1.00 86.90 133 A 1 
ATOM   1016 O O    . GLN A 1  133 ? -9.141  21.664  2.444   1.00 82.34 133 A 1 
ATOM   1017 C CB   . GLN A 1  133 ? -11.886 22.435  1.361   1.00 87.25 133 A 1 
ATOM   1018 C CG   . GLN A 1  133 ? -12.656 23.426  0.484   1.00 86.08 133 A 1 
ATOM   1019 C CD   . GLN A 1  133 ? -13.733 24.181  1.253   1.00 83.84 133 A 1 
ATOM   1020 O OE1  . GLN A 1  133 ? -13.549 24.619  2.372   1.00 77.01 133 A 1 
ATOM   1021 N NE2  . GLN A 1  133 ? -14.888 24.370  0.664   1.00 74.80 133 A 1 
ATOM   1022 N N    . ASN A 1  134 ? -9.697  19.765  1.393   1.00 88.09 134 A 1 
ATOM   1023 C CA   . ASN A 1  134 ? -8.756  18.932  2.118   1.00 87.10 134 A 1 
ATOM   1024 C C    . ASN A 1  134 ? -7.513  18.656  1.273   1.00 85.46 134 A 1 
ATOM   1025 O O    . ASN A 1  134 ? -7.573  18.457  0.070   1.00 80.23 134 A 1 
ATOM   1026 C CB   . ASN A 1  134 ? -9.430  17.644  2.596   1.00 86.86 134 A 1 
ATOM   1027 C CG   . ASN A 1  134 ? -10.404 17.926  3.715   1.00 87.36 134 A 1 
ATOM   1028 O OD1  . ASN A 1  134 ? -10.024 18.080  4.865   1.00 77.53 134 A 1 
ATOM   1029 N ND2  . ASN A 1  134 ? -11.678 18.030  3.407   1.00 77.87 134 A 1 
ATOM   1030 N N    . ARG A 1  135 ? -6.385  18.608  1.937   1.00 84.73 135 A 1 
ATOM   1031 C CA   . ARG A 1  135 ? -5.075  18.358  1.320   1.00 83.07 135 A 1 
ATOM   1032 C C    . ARG A 1  135 ? -4.870  16.879  0.965   1.00 83.15 135 A 1 
ATOM   1033 O O    . ARG A 1  135 ? -3.979  16.567  0.185   1.00 76.48 135 A 1 
ATOM   1034 C CB   . ARG A 1  135 ? -3.933  18.883  2.210   1.00 79.08 135 A 1 
ATOM   1035 C CG   . ARG A 1  135 ? -4.357  19.445  3.578   1.00 70.87 135 A 1 
ATOM   1036 C CD   . ARG A 1  135 ? -3.187  19.956  4.392   1.00 66.30 135 A 1 
ATOM   1037 N NE   . ARG A 1  135 ? -3.668  20.556  5.653   1.00 56.37 135 A 1 
ATOM   1038 C CZ   . ARG A 1  135 ? -2.919  21.049  6.628   1.00 49.41 135 A 1 
ATOM   1039 N NH1  . ARG A 1  135 ? -1.621  21.071  6.551   1.00 45.12 135 A 1 
ATOM   1040 N NH2  . ARG A 1  135 ? -3.472  21.523  7.705   1.00 44.10 135 A 1 
ATOM   1041 N N    . TYR A 1  136 ? -5.662  16.015  1.540   1.00 83.47 136 A 1 
ATOM   1042 C CA   . TYR A 1  136 ? -5.525  14.574  1.427   1.00 83.09 136 A 1 
ATOM   1043 C C    . TYR A 1  136 ? -6.300  14.061  0.215   1.00 82.50 136 A 1 
ATOM   1044 O O    . TYR A 1  136 ? -7.439  14.460  -0.030  1.00 76.95 136 A 1 
ATOM   1045 C CB   . TYR A 1  136 ? -5.999  13.929  2.729   1.00 81.21 136 A 1 
ATOM   1046 C CG   . TYR A 1  136 ? -5.447  14.585  3.973   1.00 80.71 136 A 1 
ATOM   1047 C CD1  . TYR A 1  136 ? -4.088  14.458  4.312   1.00 73.02 136 A 1 
ATOM   1048 C CD2  . TYR A 1  136 ? -6.294  15.371  4.788   1.00 73.31 136 A 1 
ATOM   1049 C CE1  . TYR A 1  136 ? -3.582  15.078  5.461   1.00 71.52 136 A 1 
ATOM   1050 C CE2  . TYR A 1  136 ? -5.798  15.993  5.940   1.00 70.65 136 A 1 
ATOM   1051 C CZ   . TYR A 1  136 ? -4.439  15.840  6.283   1.00 75.58 136 A 1 
ATOM   1052 O OH   . TYR A 1  136 ? -3.957  16.426  7.429   1.00 73.25 136 A 1 
ATOM   1053 N N    . GLY A 1  137 ? -5.667  13.190  -0.540  1.00 81.63 137 A 1 
ATOM   1054 C CA   . GLY A 1  137 ? -6.351  12.516  -1.631  1.00 79.81 137 A 1 
ATOM   1055 C C    . GLY A 1  137 ? -7.391  11.518  -1.125  1.00 79.61 137 A 1 
ATOM   1056 O O    . GLY A 1  137 ? -7.303  11.023  -0.002  1.00 74.79 137 A 1 
ATOM   1057 N N    . GLU A 1  138 ? -8.334  11.162  -1.967  1.00 76.42 138 A 1 
ATOM   1058 C CA   . GLU A 1  138 ? -9.450  10.274  -1.599  1.00 73.87 138 A 1 
ATOM   1059 C C    . GLU A 1  138 ? -9.005  8.916   -1.023  1.00 73.08 138 A 1 
ATOM   1060 O O    . GLU A 1  138 ? -9.650  8.364   -0.141  1.00 67.28 138 A 1 
ATOM   1061 C CB   . GLU A 1  138 ? -10.301 10.071  -2.854  1.00 70.14 138 A 1 
ATOM   1062 C CG   . GLU A 1  138 ? -11.661 9.447   -2.551  1.00 64.08 138 A 1 
ATOM   1063 C CD   . GLU A 1  138 ? -12.548 9.352   -3.793  1.00 59.17 138 A 1 
ATOM   1064 O OE1  . GLU A 1  138 ? -13.774 9.224   -3.603  1.00 52.97 138 A 1 
ATOM   1065 O OE2  . GLU A 1  138 ? -11.994 9.413   -4.907  1.00 53.90 138 A 1 
ATOM   1066 N N    . ARG A 1  139 ? -7.883  8.408   -1.486  1.00 71.09 139 A 1 
ATOM   1067 C CA   . ARG A 1  139 ? -7.309  7.143   -0.992  1.00 69.50 139 A 1 
ATOM   1068 C C    . ARG A 1  139 ? -6.221  7.324   0.070   1.00 71.37 139 A 1 
ATOM   1069 O O    . ARG A 1  139 ? -5.587  6.349   0.437   1.00 65.59 139 A 1 
ATOM   1070 C CB   . ARG A 1  139 ? -6.800  6.302   -2.162  1.00 63.99 139 A 1 
ATOM   1071 C CG   . ARG A 1  139 ? -7.932  5.843   -3.089  1.00 58.52 139 A 1 
ATOM   1072 C CD   . ARG A 1  139 ? -7.333  4.920   -4.134  1.00 52.88 139 A 1 
ATOM   1073 N NE   . ARG A 1  139 ? -8.375  4.293   -4.973  1.00 46.86 139 A 1 
ATOM   1074 C CZ   . ARG A 1  139 ? -8.149  3.700   -6.127  1.00 42.05 139 A 1 
ATOM   1075 N NH1  . ARG A 1  139 ? -6.970  3.686   -6.670  1.00 38.35 139 A 1 
ATOM   1076 N NH2  . ARG A 1  139 ? -9.112  3.091   -6.759  1.00 37.47 139 A 1 
ATOM   1077 N N    . GLN A 1  140 ? -6.018  8.521   0.502   1.00 71.92 140 A 1 
ATOM   1078 C CA   . GLN A 1  140 ? -5.172  8.854   1.648   1.00 71.78 140 A 1 
ATOM   1079 C C    . GLN A 1  140 ? -6.019  9.156   2.885   1.00 73.08 140 A 1 
ATOM   1080 O O    . GLN A 1  140 ? -5.497  9.645   3.875   1.00 68.14 140 A 1 
ATOM   1081 C CB   . GLN A 1  140 ? -4.296  10.067  1.329   1.00 68.14 140 A 1 
ATOM   1082 C CG   . GLN A 1  140 ? -3.392  9.870   0.119   1.00 64.79 140 A 1 
ATOM   1083 C CD   . GLN A 1  140 ? -2.721  11.181  -0.270  1.00 59.29 140 A 1 
ATOM   1084 O OE1  . GLN A 1  140 ? -2.871  12.214  0.352   1.00 53.51 140 A 1 
ATOM   1085 N NE2  . GLN A 1  140 ? -1.976  11.187  -1.346  1.00 52.52 140 A 1 
ATOM   1086 N N    . LEU A 1  141 ? -7.297  8.899   2.777   1.00 76.99 141 A 1 
ATOM   1087 C CA   . LEU A 1  141 ? -8.186  8.946   3.917   1.00 77.44 141 A 1 
ATOM   1088 C C    . LEU A 1  141 ? -7.905  7.729   4.775   1.00 76.13 141 A 1 
ATOM   1089 O O    . LEU A 1  141 ? -8.352  6.616   4.504   1.00 72.32 141 A 1 
ATOM   1090 C CB   . LEU A 1  141 ? -9.641  8.983   3.463   1.00 76.69 141 A 1 
ATOM   1091 C CG   . LEU A 1  141 ? -9.983  10.195  2.601   1.00 76.97 141 A 1 
ATOM   1092 C CD1  . LEU A 1  141 ? -11.473 10.156  2.291   1.00 70.23 141 A 1 
ATOM   1093 C CD2  . LEU A 1  141 ? -9.647  11.516  3.287   1.00 71.32 141 A 1 
ATOM   1094 N N    . THR A 1  142 ? -7.120  7.996   5.757   1.00 77.39 142 A 1 
ATOM   1095 C CA   . THR A 1  142 ? -6.610  7.053   6.680   1.00 76.10 142 A 1 
ATOM   1096 C C    . THR A 1  142 ? -7.279  7.397   8.026   1.00 77.21 142 A 1 
ATOM   1097 O O    . THR A 1  142 ? -7.734  8.520   8.243   1.00 73.49 142 A 1 
ATOM   1098 C CB   . THR A 1  142 ? -5.063  7.044   6.574   1.00 71.46 142 A 1 
ATOM   1099 O OG1  . THR A 1  142 ? -4.500  8.262   6.116   1.00 65.01 142 A 1 
ATOM   1100 C CG2  . THR A 1  142 ? -4.507  6.029   5.607   1.00 62.06 142 A 1 
ATOM   1101 N N    . PRO A 1  143 ? -7.515  6.406   8.885   1.00 75.28 143 A 1 
ATOM   1102 C CA   . PRO A 1  143 ? -8.343  6.601   10.068  1.00 74.70 143 A 1 
ATOM   1103 C C    . PRO A 1  143 ? -7.807  7.668   11.028  1.00 75.14 143 A 1 
ATOM   1104 O O    . PRO A 1  143 ? -6.604  7.843   11.177  1.00 70.72 143 A 1 
ATOM   1105 C CB   . PRO A 1  143 ? -8.436  5.226   10.723  1.00 71.61 143 A 1 
ATOM   1106 C CG   . PRO A 1  143 ? -8.226  4.262   9.571   1.00 70.09 143 A 1 
ATOM   1107 C CD   . PRO A 1  143 ? -7.237  5.004   8.690   1.00 73.17 143 A 1 
ATOM   1108 N N    . GLY A 1  144 ? -8.705  8.383   11.673  1.00 73.76 144 A 1 
ATOM   1109 C CA   . GLY A 1  144 ? -8.377  9.451   12.611  1.00 73.23 144 A 1 
ATOM   1110 C C    . GLY A 1  144 ? -8.007  10.799  11.977  1.00 75.99 144 A 1 
ATOM   1111 O O    . GLY A 1  144 ? -8.060  11.819  12.656  1.00 72.12 144 A 1 
ATOM   1112 N N    . LEU A 1  145 ? -7.712  10.851  10.697  1.00 79.11 145 A 1 
ATOM   1113 C CA   . LEU A 1  145 ? -7.392  12.081  9.978   1.00 81.52 145 A 1 
ATOM   1114 C C    . LEU A 1  145 ? -8.505  13.119  10.150  1.00 83.58 145 A 1 
ATOM   1115 O O    . LEU A 1  145 ? -9.676  12.843  9.880   1.00 81.54 145 A 1 
ATOM   1116 C CB   . LEU A 1  145 ? -7.196  11.734  8.500   1.00 78.65 145 A 1 
ATOM   1117 C CG   . LEU A 1  145 ? -6.365  12.766  7.735   1.00 73.71 145 A 1 
ATOM   1118 C CD1  . LEU A 1  145 ? -4.998  12.174  7.419   1.00 66.29 145 A 1 
ATOM   1119 C CD2  . LEU A 1  145 ? -7.049  13.124  6.422   1.00 66.76 145 A 1 
ATOM   1120 N N    . ASN A 1  146 ? -8.133  14.318  10.549  1.00 86.02 146 A 1 
ATOM   1121 C CA   . ASN A 1  146 ? -9.098  15.400  10.656  1.00 87.01 146 A 1 
ATOM   1122 C C    . ASN A 1  146 ? -9.389  15.985  9.274   1.00 87.84 146 A 1 
ATOM   1123 O O    . ASN A 1  146 ? -8.573  16.691  8.680   1.00 85.43 146 A 1 
ATOM   1124 C CB   . ASN A 1  146 ? -8.592  16.458  11.641  1.00 84.85 146 A 1 
ATOM   1125 C CG   . ASN A 1  146 ? -8.740  16.027  13.087  1.00 82.67 146 A 1 
ATOM   1126 O OD1  . ASN A 1  146 ? -9.740  15.481  13.504  1.00 74.55 146 A 1 
ATOM   1127 N ND2  . ASN A 1  146 ? -7.746  16.309  13.905  1.00 73.55 146 A 1 
ATOM   1128 N N    . LEU A 1  147 ? -10.579 15.723  8.796   1.00 87.76 147 A 1 
ATOM   1129 C CA   . LEU A 1  147 ? -11.075 16.283  7.554   1.00 88.74 147 A 1 
ATOM   1130 C C    . LEU A 1  147 ? -11.858 17.560  7.824   1.00 89.76 147 A 1 
ATOM   1131 O O    . LEU A 1  147 ? -12.744 17.596  8.679   1.00 88.53 147 A 1 
ATOM   1132 C CB   . LEU A 1  147 ? -11.943 15.260  6.818   1.00 87.18 147 A 1 
ATOM   1133 C CG   . LEU A 1  147 ? -11.215 13.971  6.402   1.00 85.20 147 A 1 
ATOM   1134 C CD1  . LEU A 1  147 ? -12.210 13.079  5.673   1.00 76.59 147 A 1 
ATOM   1135 C CD2  . LEU A 1  147 ? -10.033 14.252  5.471   1.00 77.24 147 A 1 
ATOM   1136 N N    . LEU A 1  148 ? -11.581 18.576  7.029   1.00 90.26 148 A 1 
ATOM   1137 C CA   . LEU A 1  148 ? -12.477 19.709  6.927   1.00 90.99 148 A 1 
ATOM   1138 C C    . LEU A 1  148 ? -13.727 19.281  6.154   1.00 91.14 148 A 1 
ATOM   1139 O O    . LEU A 1  148 ? -13.628 18.816  5.019   1.00 89.70 148 A 1 
ATOM   1140 C CB   . LEU A 1  148 ? -11.747 20.876  6.244   1.00 90.05 148 A 1 
ATOM   1141 C CG   . LEU A 1  148 ? -12.594 22.163  6.185   1.00 86.49 148 A 1 
ATOM   1142 C CD1  . LEU A 1  148 ? -12.711 22.813  7.559   1.00 76.26 148 A 1 
ATOM   1143 C CD2  . LEU A 1  148 ? -11.954 23.173  5.241   1.00 75.86 148 A 1 
ATOM   1144 N N    . VAL A 1  149 ? -14.881 19.474  6.760   1.00 91.69 149 A 1 
ATOM   1145 C CA   . VAL A 1  149 ? -16.171 19.191  6.137   1.00 92.01 149 A 1 
ATOM   1146 C C    . VAL A 1  149 ? -16.917 20.509  5.958   1.00 92.06 149 A 1 
ATOM   1147 O O    . VAL A 1  149 ? -17.496 21.025  6.916   1.00 90.44 149 A 1 
ATOM   1148 C CB   . VAL A 1  149 ? -16.983 18.169  6.949   1.00 91.34 149 A 1 
ATOM   1149 C CG1  . VAL A 1  149 ? -18.266 17.809  6.203   1.00 83.18 149 A 1 
ATOM   1150 C CG2  . VAL A 1  149 ? -16.186 16.884  7.181   1.00 79.72 149 A 1 
ATOM   1151 N N    . PRO A 1  150 ? -16.902 21.081  4.749   1.00 92.51 150 A 1 
ATOM   1152 C CA   . PRO A 1  150 ? -17.664 22.279  4.454   1.00 92.19 150 A 1 
ATOM   1153 C C    . PRO A 1  150 ? -19.151 21.928  4.340   1.00 92.16 150 A 1 
ATOM   1154 O O    . PRO A 1  150 ? -19.586 21.304  3.369   1.00 89.88 150 A 1 
ATOM   1155 C CB   . PRO A 1  150 ? -17.059 22.815  3.153   1.00 90.70 150 A 1 
ATOM   1156 C CG   . PRO A 1  150 ? -16.529 21.571  2.452   1.00 88.04 150 A 1 
ATOM   1157 C CD   . PRO A 1  150 ? -16.125 20.654  3.598   1.00 90.60 150 A 1 
ATOM   1158 N N    . LEU A 1  151 ? -19.920 22.341  5.327   1.00 92.13 151 A 1 
ATOM   1159 C CA   . LEU A 1  151 ? -21.359 22.118  5.338   1.00 92.40 151 A 1 
ATOM   1160 C C    . LEU A 1  151 ? -22.054 23.125  4.426   1.00 92.14 151 A 1 
ATOM   1161 O O    . LEU A 1  151 ? -21.772 24.326  4.476   1.00 89.99 151 A 1 
ATOM   1162 C CB   . LEU A 1  151 ? -21.909 22.194  6.768   1.00 92.14 151 A 1 
ATOM   1163 C CG   . LEU A 1  151 ? -21.256 21.225  7.764   1.00 91.35 151 A 1 
ATOM   1164 C CD1  . LEU A 1  151 ? -21.880 21.411  9.138   1.00 81.38 151 A 1 
ATOM   1165 C CD2  . LEU A 1  151 ? -21.436 19.763  7.351   1.00 82.59 151 A 1 
ATOM   1166 N N    . ARG A 1  152 ? -22.974 22.620  3.631   1.00 91.70 152 A 1 
ATOM   1167 C CA   . ARG A 1  152 ? -23.744 23.435  2.694   1.00 91.42 152 A 1 
ATOM   1168 C C    . ARG A 1  152 ? -24.747 24.302  3.439   1.00 91.52 152 A 1 
ATOM   1169 O O    . ARG A 1  152 ? -25.721 23.812  4.005   1.00 88.52 152 A 1 
ATOM   1170 C CB   . ARG A 1  152 ? -24.442 22.558  1.650   1.00 89.61 152 A 1 
ATOM   1171 C CG   . ARG A 1  152 ? -23.444 21.828  0.740   1.00 83.67 152 A 1 
ATOM   1172 C CD   . ARG A 1  152 ? -24.176 20.999  -0.318  1.00 81.81 152 A 1 
ATOM   1173 N NE   . ARG A 1  152 ? -24.757 21.827  -1.387  1.00 80.98 152 A 1 
ATOM   1174 C CZ   . ARG A 1  152 ? -24.164 22.181  -2.526  1.00 79.94 152 A 1 
ATOM   1175 N NH1  . ARG A 1  152 ? -22.949 21.821  -2.815  1.00 68.60 152 A 1 
ATOM   1176 N NH2  . ARG A 1  152 ? -24.786 22.900  -3.408  1.00 74.56 152 A 1 
ATOM   1177 N N    . CYS A 1  153 ? -24.515 25.590  3.373   1.00 91.55 153 A 1 
ATOM   1178 C CA   . CYS A 1  153 ? -25.421 26.604  3.883   1.00 91.61 153 A 1 
ATOM   1179 C C    . CYS A 1  153 ? -25.411 27.794  2.927   1.00 91.76 153 A 1 
ATOM   1180 O O    . CYS A 1  153 ? -24.518 27.917  2.085   1.00 88.97 153 A 1 
ATOM   1181 C CB   . CYS A 1  153 ? -24.993 26.985  5.306   1.00 90.03 153 A 1 
ATOM   1182 S SG   . CYS A 1  153 ? -23.358 27.771  5.391   1.00 86.38 153 A 1 
ATOM   1183 N N    . ALA A 1  154 ? -26.387 28.664  3.052   1.00 91.48 154 A 1 
ATOM   1184 C CA   . ALA A 1  154 ? -26.424 29.902  2.291   1.00 91.75 154 A 1 
ATOM   1185 C C    . ALA A 1  154 ? -27.029 31.030  3.124   1.00 92.11 154 A 1 
ATOM   1186 O O    . ALA A 1  154 ? -27.772 30.796  4.082   1.00 89.77 154 A 1 
ATOM   1187 C CB   . ALA A 1  154 ? -27.182 29.677  0.980   1.00 90.42 154 A 1 
ATOM   1188 N N    . CYS A 1  155 ? -26.717 32.248  2.729   1.00 92.07 155 A 1 
ATOM   1189 C CA   . CYS A 1  155 ? -27.321 33.446  3.284   1.00 92.02 155 A 1 
ATOM   1190 C C    . CYS A 1  155 ? -28.412 33.971  2.342   1.00 92.01 155 A 1 
ATOM   1191 O O    . CYS A 1  155 ? -28.277 33.839  1.124   1.00 89.19 155 A 1 
ATOM   1192 C CB   . CYS A 1  155 ? -26.235 34.492  3.544   1.00 91.07 155 A 1 
ATOM   1193 S SG   . CYS A 1  155 ? -25.074 33.976  4.837   1.00 88.00 155 A 1 
ATOM   1194 N N    . PRO A 1  156 ? -29.465 34.568  2.891   1.00 92.10 156 A 1 
ATOM   1195 C CA   . PRO A 1  156 ? -30.531 35.121  2.071   1.00 91.90 156 A 1 
ATOM   1196 C C    . PRO A 1  156 ? -29.997 36.174  1.100   1.00 91.83 156 A 1 
ATOM   1197 O O    . PRO A 1  156 ? -29.235 37.067  1.477   1.00 88.91 156 A 1 
ATOM   1198 C CB   . PRO A 1  156 ? -31.554 35.715  3.039   1.00 90.37 156 A 1 
ATOM   1199 C CG   . PRO A 1  156 ? -31.258 35.023  4.363   1.00 87.66 156 A 1 
ATOM   1200 C CD   . PRO A 1  156 ? -29.761 34.744  4.293   1.00 90.25 156 A 1 
ATOM   1201 N N    . THR A 1  157 ? -30.441 36.083  -0.139  1.00 90.86 157 A 1 
ATOM   1202 C CA   . THR A 1  157 ? -30.164 37.124  -1.129  1.00 90.43 157 A 1 
ATOM   1203 C C    . THR A 1  157 ? -30.929 38.401  -0.789  1.00 90.58 157 A 1 
ATOM   1204 O O    . THR A 1  157 ? -31.904 38.391  -0.031  1.00 87.96 157 A 1 
ATOM   1205 C CB   . THR A 1  157 ? -30.527 36.659  -2.543  1.00 88.56 157 A 1 
ATOM   1206 O OG1  . THR A 1  157 ? -31.898 36.374  -2.622  1.00 78.06 157 A 1 
ATOM   1207 C CG2  . THR A 1  157 ? -29.765 35.413  -2.975  1.00 76.89 157 A 1 
ATOM   1208 N N    . ALA A 1  158 ? -30.533 39.506  -1.398  1.00 90.91 158 A 1 
ATOM   1209 C CA   . ALA A 1  158 ? -31.265 40.762  -1.249  1.00 90.74 158 A 1 
ATOM   1210 C C    . ALA A 1  158 ? -32.746 40.608  -1.641  1.00 91.03 158 A 1 
ATOM   1211 O O    . ALA A 1  158 ? -33.627 41.118  -0.951  1.00 88.58 158 A 1 
ATOM   1212 C CB   . ALA A 1  158 ? -30.565 41.824  -2.097  1.00 89.76 158 A 1 
ATOM   1213 N N    . LYS A 1  159 ? -33.014 39.829  -2.684  1.00 90.38 159 A 1 
ATOM   1214 C CA   . LYS A 1  159 ? -34.377 39.546  -3.146  1.00 89.80 159 A 1 
ATOM   1215 C C    . LYS A 1  159 ? -35.181 38.764  -2.101  1.00 90.39 159 A 1 
ATOM   1216 O O    . LYS A 1  159 ? -36.300 39.150  -1.779  1.00 87.85 159 A 1 
ATOM   1217 C CB   . LYS A 1  159 ? -34.308 38.803  -4.492  1.00 87.83 159 A 1 
ATOM   1218 C CG   . LYS A 1  159 ? -35.650 38.829  -5.244  1.00 79.34 159 A 1 
ATOM   1219 C CD   . LYS A 1  159 ? -35.583 37.992  -6.528  1.00 74.52 159 A 1 
ATOM   1220 C CE   . LYS A 1  159 ? -36.912 38.053  -7.288  1.00 64.71 159 A 1 
ATOM   1221 N NZ   . LYS A 1  159 ? -36.986 37.046  -8.378  1.00 57.89 159 A 1 
ATOM   1222 N N    . GLN A 1  160 ? -34.590 37.729  -1.529  1.00 88.70 160 A 1 
ATOM   1223 C CA   . GLN A 1  160 ? -35.220 36.932  -0.470  1.00 89.22 160 A 1 
ATOM   1224 C C    . GLN A 1  160 ? -35.448 37.758  0.800   1.00 89.42 160 A 1 
ATOM   1225 O O    . GLN A 1  160 ? -36.521 37.695  1.395   1.00 87.39 160 A 1 
ATOM   1226 C CB   . GLN A 1  160 ? -34.339 35.718  -0.158  1.00 88.46 160 A 1 
ATOM   1227 C CG   . GLN A 1  160 ? -34.431 34.637  -1.242  1.00 87.90 160 A 1 
ATOM   1228 C CD   . GLN A 1  160 ? -33.371 33.553  -1.074  1.00 88.63 160 A 1 
ATOM   1229 O OE1  . GLN A 1  160 ? -32.238 33.820  -0.712  1.00 82.76 160 A 1 
ATOM   1230 N NE2  . GLN A 1  160 ? -33.694 32.313  -1.359  1.00 80.61 160 A 1 
ATOM   1231 N N    . THR A 1  161 ? -34.474 38.574  1.163   1.00 91.16 161 A 1 
ATOM   1232 C CA   . THR A 1  161 ? -34.591 39.456  2.332   1.00 90.63 161 A 1 
ATOM   1233 C C    . THR A 1  161 ? -35.719 40.472  2.148   1.00 90.82 161 A 1 
ATOM   1234 O O    . THR A 1  161 ? -36.510 40.695  3.059   1.00 88.32 161 A 1 
ATOM   1235 C CB   . THR A 1  161 ? -33.269 40.187  2.602   1.00 89.75 161 A 1 
ATOM   1236 O OG1  . THR A 1  161 ? -32.182 39.295  2.611   1.00 80.13 161 A 1 
ATOM   1237 C CG2  . THR A 1  161 ? -33.265 40.873  3.966   1.00 76.15 161 A 1 
ATOM   1238 N N    . THR A 1  162 ? -35.832 41.021  0.955   1.00 92.01 162 A 1 
ATOM   1239 C CA   . THR A 1  162 ? -36.917 41.958  0.619   1.00 91.86 162 A 1 
ATOM   1240 C C    . THR A 1  162 ? -38.289 41.275  0.628   1.00 91.69 162 A 1 
ATOM   1241 O O    . THR A 1  162 ? -39.276 41.889  1.016   1.00 89.04 162 A 1 
ATOM   1242 C CB   . THR A 1  162 ? -36.682 42.608  -0.752  1.00 91.22 162 A 1 
ATOM   1243 O OG1  . THR A 1  162 ? -35.354 43.051  -0.897  1.00 81.01 162 A 1 
ATOM   1244 C CG2  . THR A 1  162 ? -37.550 43.847  -0.957  1.00 77.06 162 A 1 
ATOM   1245 N N    . ALA A 1  163 ? -38.335 40.004  0.271   1.00 90.40 163 A 1 
ATOM   1246 C CA   . ALA A 1  163 ? -39.549 39.189  0.353   1.00 89.61 163 A 1 
ATOM   1247 C C    . ALA A 1  163 ? -39.911 38.757  1.792   1.00 90.09 163 A 1 
ATOM   1248 O O    . ALA A 1  163 ? -40.917 38.081  1.998   1.00 86.12 163 A 1 
ATOM   1249 C CB   . ALA A 1  163 ? -39.392 37.996  -0.589  1.00 87.83 163 A 1 
ATOM   1250 N N    . GLY A 1  164 ? -39.108 39.141  2.783   1.00 89.82 164 A 1 
ATOM   1251 C CA   . GLY A 1  164 ? -39.354 38.871  4.201   1.00 89.27 164 A 1 
ATOM   1252 C C    . GLY A 1  164 ? -38.678 37.614  4.746   1.00 90.32 164 A 1 
ATOM   1253 O O    . GLY A 1  164 ? -38.816 37.331  5.938   1.00 86.12 164 A 1 
ATOM   1254 N N    . PHE A 1  165 ? -37.930 36.886  3.929   1.00 90.71 165 A 1 
ATOM   1255 C CA   . PHE A 1  165 ? -37.154 35.734  4.379   1.00 91.06 165 A 1 
ATOM   1256 C C    . PHE A 1  165 ? -35.874 36.193  5.082   1.00 90.99 165 A 1 
ATOM   1257 O O    . PHE A 1  165 ? -35.072 36.940  4.524   1.00 88.14 165 A 1 
ATOM   1258 C CB   . PHE A 1  165 ? -36.858 34.808  3.201   1.00 90.29 165 A 1 
ATOM   1259 C CG   . PHE A 1  165 ? -38.100 34.259  2.531   1.00 90.75 165 A 1 
ATOM   1260 C CD1  . PHE A 1  165 ? -38.880 33.289  3.180   1.00 82.94 165 A 1 
ATOM   1261 C CD2  . PHE A 1  165 ? -38.510 34.746  1.277   1.00 83.85 165 A 1 
ATOM   1262 C CE1  . PHE A 1  165 ? -40.058 32.811  2.584   1.00 82.93 165 A 1 
ATOM   1263 C CE2  . PHE A 1  165 ? -39.686 34.268  0.678   1.00 82.25 165 A 1 
ATOM   1264 C CZ   . PHE A 1  165 ? -40.461 33.301  1.336   1.00 87.95 165 A 1 
ATOM   1265 N N    . LYS A 1  166 ? -35.691 35.730  6.318   1.00 91.34 166 A 1 
ATOM   1266 C CA   . LYS A 1  166 ? -34.553 36.120  7.162   1.00 90.96 166 A 1 
ATOM   1267 C C    . LYS A 1  166 ? -33.465 35.058  7.232   1.00 91.14 166 A 1 
ATOM   1268 O O    . LYS A 1  166 ? -32.302 35.398  7.437   1.00 87.30 166 A 1 
ATOM   1269 C CB   . LYS A 1  166 ? -35.049 36.445  8.571   1.00 89.37 166 A 1 
ATOM   1270 C CG   . LYS A 1  166 ? -35.944 37.691  8.602   1.00 85.61 166 A 1 
ATOM   1271 C CD   . LYS A 1  166 ? -36.290 38.023  10.052  1.00 80.63 166 A 1 
ATOM   1272 C CE   . LYS A 1  166 ? -37.165 39.273  10.114  1.00 73.82 166 A 1 
ATOM   1273 N NZ   . LYS A 1  166 ? -37.524 39.593  11.514  1.00 64.66 166 A 1 
ATOM   1274 N N    . TYR A 1  167 ? -33.848 33.804  7.088   1.00 91.72 167 A 1 
ATOM   1275 C CA   . TYR A 1  167 ? -32.952 32.663  7.240   1.00 91.76 167 A 1 
ATOM   1276 C C    . TYR A 1  167 ? -33.136 31.690  6.082   1.00 92.07 167 A 1 
ATOM   1277 O O    . TYR A 1  167 ? -34.231 31.560  5.541   1.00 89.60 167 A 1 
ATOM   1278 C CB   . TYR A 1  167 ? -33.223 31.976  8.586   1.00 90.92 167 A 1 
ATOM   1279 C CG   . TYR A 1  167 ? -33.264 32.909  9.778   1.00 90.92 167 A 1 
ATOM   1280 C CD1  . TYR A 1  167 ? -32.080 33.481  10.278  1.00 81.75 167 A 1 
ATOM   1281 C CD2  . TYR A 1  167 ? -34.496 33.233  10.384  1.00 82.49 167 A 1 
ATOM   1282 C CE1  . TYR A 1  167 ? -32.115 34.357  11.373  1.00 80.64 167 A 1 
ATOM   1283 C CE2  . TYR A 1  167 ? -34.542 34.107  11.482  1.00 80.67 167 A 1 
ATOM   1284 C CZ   . TYR A 1  167 ? -33.347 34.666  11.980  1.00 86.43 167 A 1 
ATOM   1285 O OH   . TYR A 1  167 ? -33.385 35.510  13.061  1.00 84.95 167 A 1 
ATOM   1286 N N    . LEU A 1  168 ? -32.072 30.993  5.744   1.00 91.91 168 A 1 
ATOM   1287 C CA   . LEU A 1  168 ? -32.129 29.838  4.860   1.00 92.20 168 A 1 
ATOM   1288 C C    . LEU A 1  168 ? -31.834 28.586  5.676   1.00 92.17 168 A 1 
ATOM   1289 O O    . LEU A 1  168 ? -30.839 28.529  6.400   1.00 90.16 168 A 1 
ATOM   1290 C CB   . LEU A 1  168 ? -31.158 30.005  3.682   1.00 91.62 168 A 1 
ATOM   1291 C CG   . LEU A 1  168 ? -31.489 31.178  2.737   1.00 90.51 168 A 1 
ATOM   1292 C CD1  . LEU A 1  168 ? -30.444 31.264  1.629   1.00 80.88 168 A 1 
ATOM   1293 C CD2  . LEU A 1  168 ? -32.852 31.026  2.067   1.00 82.09 168 A 1 
ATOM   1294 N N    . LEU A 1  169 ? -32.698 27.601  5.549   1.00 92.02 169 A 1 
ATOM   1295 C CA   . LEU A 1  169 ? -32.521 26.298  6.162   1.00 92.38 169 A 1 
ATOM   1296 C C    . LEU A 1  169 ? -32.139 25.291  5.082   1.00 92.16 169 A 1 
ATOM   1297 O O    . LEU A 1  169 ? -32.817 25.186  4.062   1.00 90.66 169 A 1 
ATOM   1298 C CB   . LEU A 1  169 ? -33.799 25.944  6.949   1.00 92.01 169 A 1 
ATOM   1299 C CG   . LEU A 1  169 ? -33.783 24.546  7.605   1.00 91.49 169 A 1 
ATOM   1300 C CD1  . LEU A 1  169 ? -34.552 24.567  8.922   1.00 78.52 169 A 1 
ATOM   1301 C CD2  . LEU A 1  169 ? -34.452 23.493  6.716   1.00 79.21 169 A 1 
ATOM   1302 N N    . THR A 1  170 ? -31.067 24.543  5.314   1.00 92.34 170 A 1 
ATOM   1303 C CA   . THR A 1  170 ? -30.682 23.430  4.443   1.00 91.94 170 A 1 
ATOM   1304 C C    . THR A 1  170 ? -31.422 22.180  4.900   1.00 91.55 170 A 1 
ATOM   1305 O O    . THR A 1  170 ? -31.099 21.603  5.939   1.00 89.29 170 A 1 
ATOM   1306 C CB   . THR A 1  170 ? -29.165 23.212  4.449   1.00 91.18 170 A 1 
ATOM   1307 O OG1  . THR A 1  170 ? -28.493 24.420  4.173   1.00 80.92 170 A 1 
ATOM   1308 C CG2  . THR A 1  170 ? -28.728 22.215  3.384   1.00 77.08 170 A 1 
ATOM   1309 N N    . TYR A 1  171 ? -32.421 21.785  4.148   1.00 90.29 171 A 1 
ATOM   1310 C CA   . TYR A 1  171 ? -33.218 20.592  4.405   1.00 89.88 171 A 1 
ATOM   1311 C C    . TYR A 1  171 ? -32.714 19.420  3.572   1.00 89.43 171 A 1 
ATOM   1312 O O    . TYR A 1  171 ? -32.443 19.567  2.386   1.00 87.38 171 A 1 
ATOM   1313 C CB   . TYR A 1  171 ? -34.693 20.880  4.113   1.00 89.62 171 A 1 
ATOM   1314 C CG   . TYR A 1  171 ? -35.585 19.679  4.342   1.00 89.50 171 A 1 
ATOM   1315 C CD1  . TYR A 1  171 ? -36.193 19.005  3.265   1.00 80.08 171 A 1 
ATOM   1316 C CD2  . TYR A 1  171 ? -35.787 19.202  5.648   1.00 81.09 171 A 1 
ATOM   1317 C CE1  . TYR A 1  171 ? -36.999 17.877  3.496   1.00 80.37 171 A 1 
ATOM   1318 C CE2  . TYR A 1  171 ? -36.586 18.075  5.887   1.00 79.34 171 A 1 
ATOM   1319 C CZ   . TYR A 1  171 ? -37.194 17.415  4.812   1.00 86.80 171 A 1 
ATOM   1320 O OH   . TYR A 1  171 ? -37.979 16.318  5.062   1.00 86.14 171 A 1 
ATOM   1321 N N    . LEU A 1  172 ? -32.615 18.263  4.200   1.00 88.11 172 A 1 
ATOM   1322 C CA   . LEU A 1  172 ? -32.316 17.011  3.516   1.00 87.30 172 A 1 
ATOM   1323 C C    . LEU A 1  172 ? -33.614 16.341  3.102   1.00 87.79 172 A 1 
ATOM   1324 O O    . LEU A 1  172 ? -34.383 15.910  3.961   1.00 84.13 172 A 1 
ATOM   1325 C CB   . LEU A 1  172 ? -31.506 16.113  4.448   1.00 84.23 172 A 1 
ATOM   1326 C CG   . LEU A 1  172 ? -30.055 16.572  4.533   1.00 76.02 172 A 1 
ATOM   1327 C CD1  . LEU A 1  172 ? -29.427 15.993  5.788   1.00 68.60 172 A 1 
ATOM   1328 C CD2  . LEU A 1  172 ? -29.265 16.137  3.306   1.00 70.25 172 A 1 
ATOM   1329 N N    . VAL A 1  173 ? -33.825 16.253  1.806   1.00 87.80 173 A 1 
ATOM   1330 C CA   . VAL A 1  173 ? -35.041 15.667  1.241   1.00 87.94 173 A 1 
ATOM   1331 C C    . VAL A 1  173 ? -35.173 14.216  1.696   1.00 86.84 173 A 1 
ATOM   1332 O O    . VAL A 1  173 ? -34.290 13.392  1.444   1.00 83.83 173 A 1 
ATOM   1333 C CB   . VAL A 1  173 ? -35.041 15.781  -0.289  1.00 87.87 173 A 1 
ATOM   1334 C CG1  . VAL A 1  173 ? -36.297 15.178  -0.908  1.00 79.99 173 A 1 
ATOM   1335 C CG2  . VAL A 1  173 ? -34.963 17.245  -0.736  1.00 78.10 173 A 1 
ATOM   1336 N N    . ALA A 1  174 ? -36.270 13.910  2.364   1.00 85.01 174 A 1 
ATOM   1337 C CA   . ALA A 1  174 ? -36.604 12.559  2.778   1.00 84.37 174 A 1 
ATOM   1338 C C    . ALA A 1  174 ? -37.368 11.813  1.674   1.00 84.20 174 A 1 
ATOM   1339 O O    . ALA A 1  174 ? -37.814 12.380  0.674   1.00 81.10 174 A 1 
ATOM   1340 C CB   . ALA A 1  174 ? -37.365 12.612  4.110   1.00 82.23 174 A 1 
ATOM   1341 N N    . MET A 1  175 ? -37.493 10.506  1.843   1.00 82.74 175 A 1 
ATOM   1342 C CA   . MET A 1  175 ? -38.184 9.677   0.864   1.00 81.66 175 A 1 
ATOM   1343 C C    . MET A 1  175 ? -39.674 10.030  0.822   1.00 81.27 175 A 1 
ATOM   1344 O O    . MET A 1  175 ? -40.366 9.945   1.832   1.00 76.65 175 A 1 
ATOM   1345 C CB   . MET A 1  175 ? -37.944 8.199   1.201   1.00 78.71 175 A 1 
ATOM   1346 C CG   . MET A 1  175 ? -38.265 7.279   0.028   1.00 71.52 175 A 1 
ATOM   1347 S SD   . MET A 1  175 ? -37.948 5.521   0.380   1.00 64.33 175 A 1 
ATOM   1348 C CE   . MET A 1  175 ? -36.508 5.211   -0.669  1.00 56.37 175 A 1 
ATOM   1349 N N    . GLY A 1  176 ? -40.153 10.391  -0.364  1.00 81.69 176 A 1 
ATOM   1350 C CA   . GLY A 1  176 ? -41.545 10.793  -0.571  1.00 81.73 176 A 1 
ATOM   1351 C C    . GLY A 1  176 ? -41.838 12.272  -0.318  1.00 83.12 176 A 1 
ATOM   1352 O O    . GLY A 1  176 ? -42.981 12.684  -0.502  1.00 77.98 176 A 1 
ATOM   1353 N N    . ASP A 1  177 ? -40.839 13.057  0.049   1.00 84.59 177 A 1 
ATOM   1354 C CA   . ASP A 1  177 ? -41.017 14.495  0.192   1.00 85.74 177 A 1 
ATOM   1355 C C    . ASP A 1  177 ? -41.337 15.168  -1.146  1.00 86.13 177 A 1 
ATOM   1356 O O    . ASP A 1  177 ? -40.799 14.841  -2.203  1.00 82.52 177 A 1 
ATOM   1357 C CB   . ASP A 1  177 ? -39.779 15.151  0.812   1.00 83.76 177 A 1 
ATOM   1358 C CG   . ASP A 1  177 ? -39.632 14.940  2.316   1.00 83.12 177 A 1 
ATOM   1359 O OD1  . ASP A 1  177 ? -40.630 14.634  2.992   1.00 75.18 177 A 1 
ATOM   1360 O OD2  . ASP A 1  177 ? -38.501 15.156  2.804   1.00 77.06 177 A 1 
ATOM   1361 N N    . SER A 1  178 ? -42.188 16.161  -1.054  1.00 86.91 178 A 1 
ATOM   1362 C CA   . SER A 1  178 ? -42.513 17.069  -2.146  1.00 87.85 178 A 1 
ATOM   1363 C C    . SER A 1  178 ? -42.181 18.499  -1.743  1.00 88.73 178 A 1 
ATOM   1364 O O    . SER A 1  178 ? -42.160 18.829  -0.558  1.00 86.43 178 A 1 
ATOM   1365 C CB   . SER A 1  178 ? -43.990 16.927  -2.525  1.00 85.45 178 A 1 
ATOM   1366 O OG   . SER A 1  178 ? -44.826 17.345  -1.465  1.00 77.56 178 A 1 
ATOM   1367 N N    . ILE A 1  179 ? -41.987 19.365  -2.717  1.00 89.11 179 A 1 
ATOM   1368 C CA   . ILE A 1  179 ? -41.717 20.788  -2.460  1.00 89.83 179 A 1 
ATOM   1369 C C    . ILE A 1  179 ? -42.839 21.411  -1.624  1.00 89.96 179 A 1 
ATOM   1370 O O    . ILE A 1  179 ? -42.566 22.160  -0.686  1.00 87.88 179 A 1 
ATOM   1371 C CB   . ILE A 1  179 ? -41.518 21.543  -3.790  1.00 88.99 179 A 1 
ATOM   1372 C CG1  . ILE A 1  179 ? -40.278 20.988  -4.527  1.00 84.62 179 A 1 
ATOM   1373 C CG2  . ILE A 1  179 ? -41.372 23.057  -3.553  1.00 81.76 179 A 1 
ATOM   1374 C CD1  . ILE A 1  179 ? -40.084 21.567  -5.927  1.00 74.62 179 A 1 
ATOM   1375 N N    . SER A 1  180 ? -44.082 21.057  -1.913  1.00 90.29 180 A 1 
ATOM   1376 C CA   . SER A 1  180 ? -45.230 21.530  -1.145  1.00 89.81 180 A 1 
ATOM   1377 C C    . SER A 1  180 ? -45.220 21.012  0.292   1.00 89.95 180 A 1 
ATOM   1378 O O    . SER A 1  180 ? -45.453 21.787  1.215   1.00 87.26 180 A 1 
ATOM   1379 C CB   . SER A 1  180 ? -46.536 21.140  -1.839  1.00 88.31 180 A 1 
ATOM   1380 O OG   . SER A 1  180 ? -46.598 19.754  -2.095  1.00 76.49 180 A 1 
ATOM   1381 N N    . GLY A 1  181 ? -44.885 19.743  0.486   1.00 88.97 181 A 1 
ATOM   1382 C CA   . GLY A 1  181 ? -44.780 19.153  1.815   1.00 88.45 181 A 1 
ATOM   1383 C C    . GLY A 1  181 ? -43.657 19.774  2.645   1.00 89.23 181 A 1 
ATOM   1384 O O    . GLY A 1  181 ? -43.853 20.092  3.815   1.00 86.99 181 A 1 
ATOM   1385 N N    . ILE A 1  182 ? -42.514 20.023  2.022   1.00 89.25 182 A 1 
ATOM   1386 C CA   . ILE A 1  182 ? -41.389 20.711  2.671   1.00 89.87 182 A 1 
ATOM   1387 C C    . ILE A 1  182 ? -41.776 22.152  3.029   1.00 89.96 182 A 1 
ATOM   1388 O O    . ILE A 1  182 ? -41.479 22.619  4.125   1.00 88.27 182 A 1 
ATOM   1389 C CB   . ILE A 1  182 ? -40.137 20.662  1.772   1.00 89.67 182 A 1 
ATOM   1390 C CG1  . ILE A 1  182 ? -39.670 19.206  1.543   1.00 86.61 182 A 1 
ATOM   1391 C CG2  . ILE A 1  182 ? -38.986 21.473  2.388   1.00 85.75 182 A 1 
ATOM   1392 C CD1  . ILE A 1  182 ? -38.672 19.058  0.391   1.00 82.35 182 A 1 
ATOM   1393 N N    . ALA A 1  183 ? -42.468 22.838  2.133   1.00 90.47 183 A 1 
ATOM   1394 C CA   . ALA A 1  183 ? -42.933 24.196  2.389   1.00 90.44 183 A 1 
ATOM   1395 C C    . ALA A 1  183 ? -43.895 24.260  3.586   1.00 90.30 183 A 1 
ATOM   1396 O O    . ALA A 1  183 ? -43.737 25.133  4.437   1.00 88.05 183 A 1 
ATOM   1397 C CB   . ALA A 1  183 ? -43.580 24.749  1.120   1.00 90.27 183 A 1 
ATOM   1398 N N    . GLU A 1  184 ? -44.818 23.313  3.691   1.00 89.78 184 A 1 
ATOM   1399 C CA   . GLU A 1  184 ? -45.705 23.198  4.853   1.00 89.06 184 A 1 
ATOM   1400 C C    . GLU A 1  184 ? -44.932 22.879  6.135   1.00 89.02 184 A 1 
ATOM   1401 O O    . GLU A 1  184 ? -45.160 23.507  7.166   1.00 86.89 184 A 1 
ATOM   1402 C CB   . GLU A 1  184 ? -46.773 22.119  4.611   1.00 87.98 184 A 1 
ATOM   1403 C CG   . GLU A 1  184 ? -48.114 22.715  4.185   1.00 77.49 184 A 1 
ATOM   1404 C CD   . GLU A 1  184 ? -49.228 21.677  4.014   1.00 71.09 184 A 1 
ATOM   1405 O OE1  . GLU A 1  184 ? -50.407 22.104  4.005   1.00 62.40 184 A 1 
ATOM   1406 O OE2  . GLU A 1  184 ? -48.921 20.476  3.880   1.00 62.32 184 A 1 
ATOM   1407 N N    . MET A 1  185 ? -43.991 21.954  6.067   1.00 89.47 185 A 1 
ATOM   1408 C CA   . MET A 1  185 ? -43.218 21.496  7.217   1.00 89.19 185 A 1 
ATOM   1409 C C    . MET A 1  185 ? -42.438 22.633  7.891   1.00 89.45 185 A 1 
ATOM   1410 O O    . MET A 1  185 ? -42.331 22.680  9.115   1.00 87.22 185 A 1 
ATOM   1411 C CB   . MET A 1  185 ? -42.280 20.389  6.730   1.00 87.66 185 A 1 
ATOM   1412 C CG   . MET A 1  185 ? -41.627 19.608  7.875   1.00 81.16 185 A 1 
ATOM   1413 S SD   . MET A 1  185 ? -40.387 18.387  7.349   1.00 79.49 185 A 1 
ATOM   1414 C CE   . MET A 1  185 ? -41.382 17.280  6.322   1.00 71.04 185 A 1 
ATOM   1415 N N    . PHE A 1  186 ? -41.924 23.549  7.093   1.00 89.40 186 A 1 
ATOM   1416 C CA   . PHE A 1  186 ? -41.115 24.673  7.569   1.00 89.43 186 A 1 
ATOM   1417 C C    . PHE A 1  186 ? -41.840 26.023  7.543   1.00 89.05 186 A 1 
ATOM   1418 O O    . PHE A 1  186 ? -41.212 27.059  7.765   1.00 85.00 186 A 1 
ATOM   1419 C CB   . PHE A 1  186 ? -39.806 24.703  6.787   1.00 88.94 186 A 1 
ATOM   1420 C CG   . PHE A 1  186 ? -38.904 23.531  7.083   1.00 89.71 186 A 1 
ATOM   1421 C CD1  . PHE A 1  186 ? -38.116 23.531  8.245   1.00 81.74 186 A 1 
ATOM   1422 C CD2  . PHE A 1  186 ? -38.848 22.433  6.213   1.00 83.07 186 A 1 
ATOM   1423 C CE1  . PHE A 1  186 ? -37.272 22.448  8.525   1.00 82.04 186 A 1 
ATOM   1424 C CE2  . PHE A 1  186 ? -38.006 21.345  6.490   1.00 82.14 186 A 1 
ATOM   1425 C CZ   . PHE A 1  186 ? -37.215 21.356  7.645   1.00 87.24 186 A 1 
ATOM   1426 N N    . ASN A 1  187 ? -43.145 26.018  7.279   1.00 89.06 187 A 1 
ATOM   1427 C CA   . ASN A 1  187 ? -43.936 27.242  7.174   1.00 89.07 187 A 1 
ATOM   1428 C C    . ASN A 1  187 ? -43.370 28.235  6.139   1.00 89.45 187 A 1 
ATOM   1429 O O    . ASN A 1  187 ? -43.333 29.446  6.346   1.00 84.93 187 A 1 
ATOM   1430 C CB   . ASN A 1  187 ? -44.147 27.806  8.595   1.00 87.17 187 A 1 
ATOM   1431 C CG   . ASN A 1  187 ? -45.591 28.131  8.920   1.00 80.15 187 A 1 
ATOM   1432 O OD1  . ASN A 1  187 ? -46.525 27.866  8.196   1.00 71.50 187 A 1 
ATOM   1433 N ND2  . ASN A 1  187 ? -45.823 28.711  10.078  1.00 68.88 187 A 1 
ATOM   1434 N N    . SER A 1  188 ? -42.896 27.687  5.037   1.00 89.29 188 A 1 
ATOM   1435 C CA   . SER A 1  188 ? -42.400 28.424  3.872   1.00 89.83 188 A 1 
ATOM   1436 C C    . SER A 1  188 ? -43.424 28.353  2.734   1.00 89.65 188 A 1 
ATOM   1437 O O    . SER A 1  188 ? -44.584 27.988  2.933   1.00 85.27 188 A 1 
ATOM   1438 C CB   . SER A 1  188 ? -41.025 27.861  3.481   1.00 88.88 188 A 1 
ATOM   1439 O OG   . SER A 1  188 ? -40.376 28.713  2.561   1.00 82.69 188 A 1 
ATOM   1440 N N    . THR A 1  189 ? -43.004 28.699  1.530   1.00 90.18 189 A 1 
ATOM   1441 C CA   . THR A 1  189 ? -43.852 28.589  0.337   1.00 89.95 189 A 1 
ATOM   1442 C C    . THR A 1  189 ? -43.166 27.759  -0.735  1.00 90.43 189 A 1 
ATOM   1443 O O    . THR A 1  189 ? -41.952 27.862  -0.925  1.00 87.76 189 A 1 
ATOM   1444 C CB   . THR A 1  189 ? -44.264 29.959  -0.218  1.00 87.99 189 A 1 
ATOM   1445 O OG1  . THR A 1  189 ? -43.160 30.677  -0.691  1.00 78.83 189 A 1 
ATOM   1446 C CG2  . THR A 1  189 ? -44.967 30.834  0.815   1.00 76.27 189 A 1 
ATOM   1447 N N    . SER A 1  190 ? -43.935 26.991  -1.487  1.00 90.49 190 A 1 
ATOM   1448 C CA   . SER A 1  190 ? -43.399 26.210  -2.605  1.00 90.68 190 A 1 
ATOM   1449 C C    . SER A 1  190 ? -42.679 27.094  -3.621  1.00 90.83 190 A 1 
ATOM   1450 O O    . SER A 1  190 ? -41.599 26.746  -4.076  1.00 88.16 190 A 1 
ATOM   1451 C CB   . SER A 1  190 ? -44.515 25.439  -3.312  1.00 89.26 190 A 1 
ATOM   1452 O OG   . SER A 1  190 ? -45.270 24.694  -2.384  1.00 80.79 190 A 1 
ATOM   1453 N N    . ALA A 1  191 ? -43.228 28.262  -3.907  1.00 90.32 191 A 1 
ATOM   1454 C CA   . ALA A 1  191 ? -42.606 29.222  -4.808  1.00 90.14 191 A 1 
ATOM   1455 C C    . ALA A 1  191 ? -41.233 29.691  -4.301  1.00 90.65 191 A 1 
ATOM   1456 O O    . ALA A 1  191 ? -40.283 29.744  -5.073  1.00 88.06 191 A 1 
ATOM   1457 C CB   . ALA A 1  191 ? -43.562 30.399  -4.996  1.00 88.61 191 A 1 
ATOM   1458 N N    . ALA A 1  192 ? -41.114 29.971  -3.007  1.00 90.24 192 A 1 
ATOM   1459 C CA   . ALA A 1  192 ? -39.850 30.403  -2.422  1.00 90.21 192 A 1 
ATOM   1460 C C    . ALA A 1  192 ? -38.778 29.306  -2.465  1.00 90.63 192 A 1 
ATOM   1461 O O    . ALA A 1  192 ? -37.610 29.603  -2.709  1.00 88.28 192 A 1 
ATOM   1462 C CB   . ALA A 1  192 ? -40.108 30.867  -0.989  1.00 89.53 192 A 1 
ATOM   1463 N N    . ILE A 1  193 ? -39.175 28.049  -2.266  1.00 90.69 193 A 1 
ATOM   1464 C CA   . ILE A 1  193 ? -38.262 26.904  -2.368  1.00 90.98 193 A 1 
ATOM   1465 C C    . ILE A 1  193 ? -37.846 26.690  -3.823  1.00 90.66 193 A 1 
ATOM   1466 O O    . ILE A 1  193 ? -36.658 26.576  -4.103  1.00 88.63 193 A 1 
ATOM   1467 C CB   . ILE A 1  193 ? -38.893 25.635  -1.762  1.00 90.82 193 A 1 
ATOM   1468 C CG1  . ILE A 1  193 ? -39.182 25.841  -0.257  1.00 87.73 193 A 1 
ATOM   1469 C CG2  . ILE A 1  193 ? -37.968 24.423  -1.959  1.00 86.96 193 A 1 
ATOM   1470 C CD1  . ILE A 1  193 ? -39.983 24.706  0.385   1.00 84.57 193 A 1 
ATOM   1471 N N    . THR A 1  194 ? -38.797 26.690  -4.744  1.00 90.95 194 A 1 
ATOM   1472 C CA   . THR A 1  194 ? -38.529 26.499  -6.175  1.00 90.40 194 A 1 
ATOM   1473 C C    . THR A 1  194 ? -37.605 27.588  -6.710  1.00 90.02 194 A 1 
ATOM   1474 O O    . THR A 1  194 ? -36.568 27.290  -7.292  1.00 87.58 194 A 1 
ATOM   1475 C CB   . THR A 1  194 ? -39.837 26.466  -6.976  1.00 89.57 194 A 1 
ATOM   1476 O OG1  . THR A 1  194 ? -40.721 25.514  -6.444  1.00 79.40 194 A 1 
ATOM   1477 C CG2  . THR A 1  194 ? -39.623 26.080  -8.434  1.00 75.84 194 A 1 
ATOM   1478 N N    . GLU A 1  195 ? -37.926 28.835  -6.439  1.00 89.91 195 A 1 
ATOM   1479 C CA   . GLU A 1  195 ? -37.121 29.970  -6.886  1.00 88.99 195 A 1 
ATOM   1480 C C    . GLU A 1  195 ? -35.766 30.032  -6.156  1.00 88.96 195 A 1 
ATOM   1481 O O    . GLU A 1  195 ? -34.746 30.359  -6.755  1.00 86.27 195 A 1 
ATOM   1482 C CB   . GLU A 1  195 ? -37.939 31.263  -6.698  1.00 87.70 195 A 1 
ATOM   1483 C CG   . GLU A 1  195 ? -37.445 32.413  -7.576  1.00 77.41 195 A 1 
ATOM   1484 C CD   . GLU A 1  195 ? -38.170 33.750  -7.348  1.00 72.09 195 A 1 
ATOM   1485 O OE1  . GLU A 1  195 ? -37.949 34.681  -8.162  1.00 63.43 195 A 1 
ATOM   1486 O OE2  . GLU A 1  195 ? -38.901 33.909  -6.355  1.00 63.75 195 A 1 
ATOM   1487 N N    . GLY A 1  196 ? -35.755 29.689  -4.874  1.00 88.80 196 A 1 
ATOM   1488 C CA   . GLY A 1  196 ? -34.552 29.691  -4.051  1.00 88.39 196 A 1 
ATOM   1489 C C    . GLY A 1  196 ? -33.512 28.653  -4.464  1.00 88.83 196 A 1 
ATOM   1490 O O    . GLY A 1  196 ? -32.319 28.907  -4.305  1.00 85.01 196 A 1 
ATOM   1491 N N    . ASN A 1  197 ? -33.941 27.534  -5.013  1.00 89.47 197 A 1 
ATOM   1492 C CA   . ASN A 1  197 ? -33.072 26.443  -5.475  1.00 89.26 197 A 1 
ATOM   1493 C C    . ASN A 1  197 ? -32.944 26.366  -7.005  1.00 88.60 197 A 1 
ATOM   1494 O O    . ASN A 1  197 ? -32.420 25.376  -7.508  1.00 83.77 197 A 1 
ATOM   1495 C CB   . ASN A 1  197 ? -33.560 25.113  -4.881  1.00 88.94 197 A 1 
ATOM   1496 C CG   . ASN A 1  197 ? -33.451 25.068  -3.372  1.00 89.17 197 A 1 
ATOM   1497 O OD1  . ASN A 1  197 ? -32.441 24.708  -2.798  1.00 77.31 197 A 1 
ATOM   1498 N ND2  . ASN A 1  197 ? -34.507 25.424  -2.680  1.00 78.48 197 A 1 
ATOM   1499 N N    . GLU A 1  198 ? -33.449 27.361  -7.717  1.00 87.42 198 A 1 
ATOM   1500 C CA   . GLU A 1  198 ? -33.459 27.379  -9.190  1.00 87.09 198 A 1 
ATOM   1501 C C    . GLU A 1  198 ? -34.052 26.100  -9.808  1.00 87.01 198 A 1 
ATOM   1502 O O    . GLU A 1  198 ? -33.586 25.599  -10.834 1.00 82.30 198 A 1 
ATOM   1503 C CB   . GLU A 1  198 ? -32.075 27.747  -9.746  1.00 85.08 198 A 1 
ATOM   1504 C CG   . GLU A 1  198 ? -31.618 29.138  -9.288  1.00 81.33 198 A 1 
ATOM   1505 C CD   . GLU A 1  198 ? -30.247 29.567  -9.824  1.00 77.71 198 A 1 
ATOM   1506 O OE1  . GLU A 1  198 ? -29.896 30.747  -9.573  1.00 70.48 198 A 1 
ATOM   1507 O OE2  . GLU A 1  198 ? -29.542 28.755  -10.454 1.00 72.41 198 A 1 
ATOM   1508 N N    . LEU A 1  199 ? -35.074 25.553  -9.174  1.00 86.58 199 A 1 
ATOM   1509 C CA   . LEU A 1  199 ? -35.717 24.334  -9.645  1.00 86.31 199 A 1 
ATOM   1510 C C    . LEU A 1  199 ? -36.522 24.628  -10.909 1.00 85.10 199 A 1 
ATOM   1511 O O    . LEU A 1  199 ? -37.387 25.503  -10.930 1.00 80.60 199 A 1 
ATOM   1512 C CB   . LEU A 1  199 ? -36.604 23.730  -8.546  1.00 85.20 199 A 1 
ATOM   1513 C CG   . LEU A 1  199 ? -35.842 23.266  -7.295  1.00 84.81 199 A 1 
ATOM   1514 C CD1  . LEU A 1  199 ? -36.825 22.860  -6.202  1.00 76.49 199 A 1 
ATOM   1515 C CD2  . LEU A 1  199 ? -34.946 22.061  -7.582  1.00 77.44 199 A 1 
ATOM   1516 N N    . THR A 1  200 ? -36.242 23.837  -11.945 1.00 85.09 200 A 1 
ATOM   1517 C CA   . THR A 1  200 ? -36.971 23.918  -13.220 1.00 83.06 200 A 1 
ATOM   1518 C C    . THR A 1  200 ? -38.214 23.035  -13.252 1.00 82.91 200 A 1 
ATOM   1519 O O    . THR A 1  200 ? -39.058 23.179  -14.134 1.00 75.88 200 A 1 
ATOM   1520 C CB   . THR A 1  200 ? -36.050 23.544  -14.384 1.00 79.34 200 A 1 
ATOM   1521 O OG1  . THR A 1  200 ? -35.453 22.290  -14.155 1.00 72.49 200 A 1 
ATOM   1522 C CG2  . THR A 1  200 ? -34.919 24.554  -14.567 1.00 69.12 200 A 1 
ATOM   1523 N N    . SER A 1  201 ? -38.302 22.104  -12.310 1.00 82.80 201 A 1 
ATOM   1524 C CA   . SER A 1  201 ? -39.426 21.196  -12.136 1.00 81.89 201 A 1 
ATOM   1525 C C    . SER A 1  201 ? -39.630 20.903  -10.654 1.00 82.41 201 A 1 
ATOM   1526 O O    . SER A 1  201 ? -38.750 21.166  -9.837  1.00 76.97 201 A 1 
ATOM   1527 C CB   . SER A 1  201 ? -39.178 19.900  -12.919 1.00 77.81 201 A 1 
ATOM   1528 O OG   . SER A 1  201 ? -38.147 19.126  -12.340 1.00 69.85 201 A 1 
ATOM   1529 N N    . ASP A 1  202 ? -40.752 20.285  -10.323 1.00 82.02 202 A 1 
ATOM   1530 C CA   . ASP A 1  202 ? -41.029 19.844  -8.953  1.00 81.53 202 A 1 
ATOM   1531 C C    . ASP A 1  202 ? -40.251 18.577  -8.548  1.00 82.21 202 A 1 
ATOM   1532 O O    . ASP A 1  202 ? -40.456 18.029  -7.467  1.00 75.67 202 A 1 
ATOM   1533 C CB   . ASP A 1  202 ? -42.541 19.667  -8.778  1.00 77.35 202 A 1 
ATOM   1534 C CG   . ASP A 1  202 ? -43.317 20.979  -8.891  1.00 71.86 202 A 1 
ATOM   1535 O OD1  . ASP A 1  202 ? -42.746 22.040  -8.558  1.00 63.04 202 A 1 
ATOM   1536 O OD2  . ASP A 1  202 ? -44.490 20.910  -9.308  1.00 63.39 202 A 1 
ATOM   1537 N N    . ASN A 1  203 ? -39.366 18.103  -9.400  1.00 81.25 203 A 1 
ATOM   1538 C CA   . ASN A 1  203 ? -38.559 16.926  -9.127  1.00 81.57 203 A 1 
ATOM   1539 C C    . ASN A 1  203 ? -37.393 17.281  -8.207  1.00 82.70 203 A 1 
ATOM   1540 O O    . ASN A 1  203 ? -36.431 17.941  -8.604  1.00 78.74 203 A 1 
ATOM   1541 C CB   . ASN A 1  203 ? -38.078 16.294  -10.439 1.00 76.97 203 A 1 
ATOM   1542 C CG   . ASN A 1  203 ? -39.189 15.629  -11.232 1.00 70.98 203 A 1 
ATOM   1543 O OD1  . ASN A 1  203 ? -40.261 15.320  -10.749 1.00 62.32 203 A 1 
ATOM   1544 N ND2  . ASN A 1  203 ? -38.949 15.354  -12.493 1.00 62.09 203 A 1 
ATOM   1545 N N    . ILE A 1  204 ? -37.485 16.766  -7.002  1.00 84.25 204 A 1 
ATOM   1546 C CA   . ILE A 1  204 ? -36.404 16.774  -6.023  1.00 85.89 204 A 1 
ATOM   1547 C C    . ILE A 1  204 ? -35.991 15.339  -5.722  1.00 85.34 204 A 1 
ATOM   1548 O O    . ILE A 1  204 ? -36.820 14.425  -5.707  1.00 81.23 204 A 1 
ATOM   1549 C CB   . ILE A 1  204 ? -36.795 17.553  -4.755  1.00 85.10 204 A 1 
ATOM   1550 C CG1  . ILE A 1  204 ? -38.100 17.020  -4.125  1.00 78.41 204 A 1 
ATOM   1551 C CG2  . ILE A 1  204 ? -36.885 19.054  -5.096  1.00 75.39 204 A 1 
ATOM   1552 C CD1  . ILE A 1  204 ? -38.456 17.683  -2.794  1.00 75.53 204 A 1 
ATOM   1553 N N    . PHE A 1  205 ? -34.715 15.140  -5.481  1.00 84.78 205 A 1 
ATOM   1554 C CA   . PHE A 1  205 ? -34.164 13.823  -5.218  1.00 83.84 205 A 1 
ATOM   1555 C C    . PHE A 1  205 ? -33.992 13.594  -3.727  1.00 83.47 205 A 1 
ATOM   1556 O O    . PHE A 1  205 ? -33.560 14.472  -2.983  1.00 80.60 205 A 1 
ATOM   1557 C CB   . PHE A 1  205 ? -32.854 13.649  -5.977  1.00 81.32 205 A 1 
ATOM   1558 C CG   . PHE A 1  205 ? -33.014 13.775  -7.474  1.00 79.50 205 A 1 
ATOM   1559 C CD1  . PHE A 1  205 ? -33.652 12.756  -8.201  1.00 72.63 205 A 1 
ATOM   1560 C CD2  . PHE A 1  205 ? -32.558 14.920  -8.148  1.00 71.63 205 A 1 
ATOM   1561 C CE1  . PHE A 1  205 ? -33.819 12.873  -9.588  1.00 69.76 205 A 1 
ATOM   1562 C CE2  . PHE A 1  205 ? -32.722 15.038  -9.538  1.00 68.93 205 A 1 
ATOM   1563 C CZ   . PHE A 1  205 ? -33.352 14.010  -10.256 1.00 73.96 205 A 1 
ATOM   1564 N N    . PHE A 1  206 ? -34.301 12.387  -3.324  1.00 83.46 206 A 1 
ATOM   1565 C CA   . PHE A 1  206 ? -34.064 11.939  -1.965  1.00 82.32 206 A 1 
ATOM   1566 C C    . PHE A 1  206 ? -32.580 12.073  -1.594  1.00 82.09 206 A 1 
ATOM   1567 O O    . PHE A 1  206 ? -31.703 11.855  -2.425  1.00 77.55 206 A 1 
ATOM   1568 C CB   . PHE A 1  206 ? -34.572 10.499  -1.863  1.00 78.54 206 A 1 
ATOM   1569 C CG   . PHE A 1  206 ? -34.267 9.853   -0.544  1.00 74.46 206 A 1 
ATOM   1570 C CD1  . PHE A 1  206 ? -33.460 8.724   -0.495  1.00 66.06 206 A 1 
ATOM   1571 C CD2  . PHE A 1  206 ? -34.765 10.398  0.646   1.00 64.58 206 A 1 
ATOM   1572 C CE1  . PHE A 1  206 ? -33.154 8.146   0.747   1.00 60.84 206 A 1 
ATOM   1573 C CE2  . PHE A 1  206 ? -34.455 9.827   1.884   1.00 59.50 206 A 1 
ATOM   1574 C CZ   . PHE A 1  206 ? -33.648 8.701   1.936   1.00 62.01 206 A 1 
ATOM   1575 N N    . PHE A 1  207 ? -32.324 12.423  -0.342  1.00 80.23 207 A 1 
ATOM   1576 C CA   . PHE A 1  207 ? -30.972 12.622  0.184   1.00 79.80 207 A 1 
ATOM   1577 C C    . PHE A 1  207 ? -30.184 13.776  -0.455  1.00 81.52 207 A 1 
ATOM   1578 O O    . PHE A 1  207 ? -28.955 13.805  -0.401  1.00 76.81 207 A 1 
ATOM   1579 C CB   . PHE A 1  207 ? -30.212 11.287  0.209   1.00 75.00 207 A 1 
ATOM   1580 C CG   . PHE A 1  207 ? -29.773 10.885  1.589   1.00 68.88 207 A 1 
ATOM   1581 C CD1  . PHE A 1  207 ? -28.501 11.222  2.058   1.00 61.90 207 A 1 
ATOM   1582 C CD2  . PHE A 1  207 ? -30.661 10.175  2.414   1.00 59.83 207 A 1 
ATOM   1583 C CE1  . PHE A 1  207 ? -28.106 10.842  3.347   1.00 54.23 207 A 1 
ATOM   1584 C CE2  . PHE A 1  207 ? -30.271 9.794   3.703   1.00 52.92 207 A 1 
ATOM   1585 C CZ   . PHE A 1  207 ? -28.992 10.128  4.171   1.00 53.75 207 A 1 
ATOM   1586 N N    . THR A 1  208 ? -30.886 14.727  -1.039  1.00 84.12 208 A 1 
ATOM   1587 C CA   . THR A 1  208 ? -30.263 15.960  -1.529  1.00 85.28 208 A 1 
ATOM   1588 C C    . THR A 1  208 ? -30.613 17.147  -0.636  1.00 86.10 208 A 1 
ATOM   1589 O O    . THR A 1  208 ? -31.720 17.204  -0.097  1.00 83.94 208 A 1 
ATOM   1590 C CB   . THR A 1  208 ? -30.627 16.261  -2.985  1.00 83.87 208 A 1 
ATOM   1591 O OG1  . THR A 1  208 ? -32.009 16.389  -3.158  1.00 74.19 208 A 1 
ATOM   1592 C CG2  . THR A 1  208 ? -30.125 15.177  -3.930  1.00 72.82 208 A 1 
ATOM   1593 N N    . PRO A 1  209 ? -29.691 18.091  -0.461  1.00 87.71 209 A 1 
ATOM   1594 C CA   . PRO A 1  209 ? -29.970 19.306  0.289   1.00 87.96 209 A 1 
ATOM   1595 C C    . PRO A 1  209 ? -30.768 20.304  -0.560  1.00 88.85 209 A 1 
ATOM   1596 O O    . PRO A 1  209 ? -30.370 20.660  -1.672  1.00 86.61 209 A 1 
ATOM   1597 C CB   . PRO A 1  209 ? -28.595 19.837  0.697   1.00 85.87 209 A 1 
ATOM   1598 C CG   . PRO A 1  209 ? -27.682 19.363  -0.432  1.00 81.81 209 A 1 
ATOM   1599 C CD   . PRO A 1  209 ? -28.303 18.041  -0.876  1.00 84.14 209 A 1 
ATOM   1600 N N    . VAL A 1  210 ? -31.849 20.789  0.017   1.00 89.29 210 A 1 
ATOM   1601 C CA   . VAL A 1  210 ? -32.680 21.858  -0.541  1.00 90.31 210 A 1 
ATOM   1602 C C    . VAL A 1  210 ? -32.664 23.040  0.422   1.00 90.36 210 A 1 
ATOM   1603 O O    . VAL A 1  210 ? -32.763 22.863  1.632   1.00 88.45 210 A 1 
ATOM   1604 C CB   . VAL A 1  210 ? -34.106 21.347  -0.814  1.00 89.37 210 A 1 
ATOM   1605 C CG1  . VAL A 1  210 ? -35.067 22.456  -1.235  1.00 77.45 210 A 1 
ATOM   1606 C CG2  . VAL A 1  210 ? -34.095 20.318  -1.945  1.00 75.46 210 A 1 
ATOM   1607 N N    . LEU A 1  211 ? -32.550 24.237  -0.106  1.00 91.01 211 A 1 
ATOM   1608 C CA   . LEU A 1  211 ? -32.664 25.451  0.694   1.00 91.44 211 A 1 
ATOM   1609 C C    . LEU A 1  211 ? -34.130 25.832  0.877   1.00 91.49 211 A 1 
ATOM   1610 O O    . LEU A 1  211 ? -34.857 26.044  -0.093  1.00 89.40 211 A 1 
ATOM   1611 C CB   . LEU A 1  211 ? -31.885 26.599  0.044   1.00 90.63 211 A 1 
ATOM   1612 C CG   . LEU A 1  211 ? -30.358 26.447  0.126   1.00 88.59 211 A 1 
ATOM   1613 C CD1  . LEU A 1  211 ? -29.709 27.538  -0.717  1.00 77.52 211 A 1 
ATOM   1614 C CD2  . LEU A 1  211 ? -29.848 26.584  1.560   1.00 79.08 211 A 1 
ATOM   1615 N N    . VAL A 1  212 ? -34.522 25.963  2.128   1.00 91.24 212 A 1 
ATOM   1616 C CA   . VAL A 1  212 ? -35.862 26.403  2.516   1.00 91.61 212 A 1 
ATOM   1617 C C    . VAL A 1  212 ? -35.759 27.814  3.091   1.00 91.78 212 A 1 
ATOM   1618 O O    . VAL A 1  212 ? -35.180 27.988  4.165   1.00 90.19 212 A 1 
ATOM   1619 C CB   . VAL A 1  212 ? -36.501 25.424  3.512   1.00 91.08 212 A 1 
ATOM   1620 C CG1  . VAL A 1  212 ? -37.932 25.846  3.835   1.00 83.03 212 A 1 
ATOM   1621 C CG2  . VAL A 1  212 ? -36.542 24.001  2.944   1.00 80.57 212 A 1 
ATOM   1622 N N    . PRO A 1  213 ? -36.287 28.819  2.406   1.00 92.43 213 A 1 
ATOM   1623 C CA   . PRO A 1  213 ? -36.333 30.171  2.946   1.00 92.20 213 A 1 
ATOM   1624 C C    . PRO A 1  213 ? -37.334 30.271  4.101   1.00 91.97 213 A 1 
ATOM   1625 O O    . PRO A 1  213 ? -38.489 29.868  3.971   1.00 89.51 213 A 1 
ATOM   1626 C CB   . PRO A 1  213 ? -36.705 31.083  1.772   1.00 90.94 213 A 1 
ATOM   1627 C CG   . PRO A 1  213 ? -36.469 30.229  0.527   1.00 88.88 213 A 1 
ATOM   1628 C CD   . PRO A 1  213 ? -36.736 28.816  1.026   1.00 90.99 213 A 1 
ATOM   1629 N N    . LEU A 1  214 ? -36.894 30.852  5.212   1.00 91.40 214 A 1 
ATOM   1630 C CA   . LEU A 1  214 ? -37.679 30.993  6.436   1.00 91.46 214 A 1 
ATOM   1631 C C    . LEU A 1  214 ? -37.887 32.464  6.792   1.00 91.40 214 A 1 
ATOM   1632 O O    . LEU A 1  214 ? -36.963 33.275  6.738   1.00 89.12 214 A 1 
ATOM   1633 C CB   . LEU A 1  214 ? -36.980 30.263  7.593   1.00 90.35 214 A 1 
ATOM   1634 C CG   . LEU A 1  214 ? -36.696 28.768  7.371   1.00 89.09 214 A 1 
ATOM   1635 C CD1  . LEU A 1  214 ? -35.955 28.223  8.582   1.00 79.16 214 A 1 
ATOM   1636 C CD2  . LEU A 1  214 ? -37.974 27.957  7.187   1.00 80.55 214 A 1 
ATOM   1637 N N    . THR A 1  215 ? -39.085 32.779  7.218   1.00 91.59 215 A 1 
ATOM   1638 C CA   . THR A 1  215 ? -39.430 34.119  7.724   1.00 90.95 215 A 1 
ATOM   1639 C C    . THR A 1  215 ? -39.173 34.269  9.222   1.00 90.66 215 A 1 
ATOM   1640 O O    . THR A 1  215 ? -38.917 35.369  9.708   1.00 85.90 215 A 1 
ATOM   1641 C CB   . THR A 1  215 ? -40.896 34.441  7.428   1.00 89.43 215 A 1 
ATOM   1642 O OG1  . THR A 1  215 ? -41.726 33.422  7.922   1.00 80.24 215 A 1 
ATOM   1643 C CG2  . THR A 1  215 ? -41.174 34.558  5.930   1.00 77.31 215 A 1 
ATOM   1644 N N    . THR A 1  216 ? -39.214 33.155  9.940   1.00 90.18 216 A 1 
ATOM   1645 C CA   . THR A 1  216 ? -39.007 33.056  11.387  1.00 89.56 216 A 1 
ATOM   1646 C C    . THR A 1  216 ? -37.980 31.976  11.708  1.00 89.79 216 A 1 
ATOM   1647 O O    . THR A 1  216 ? -37.665 31.143  10.860  1.00 86.09 216 A 1 
ATOM   1648 C CB   . THR A 1  216 ? -40.328 32.761  12.114  1.00 87.00 216 A 1 
ATOM   1649 O OG1  . THR A 1  216 ? -40.958 31.631  11.570  1.00 75.92 216 A 1 
ATOM   1650 C CG2  . THR A 1  216 ? -41.314 33.923  12.005  1.00 72.92 216 A 1 
ATOM   1651 N N    . GLU A 1  217 ? -37.462 31.986  12.927  1.00 88.51 217 A 1 
ATOM   1652 C CA   . GLU A 1  217 ? -36.601 30.895  13.383  1.00 87.69 217 A 1 
ATOM   1653 C C    . GLU A 1  217 ? -37.383 29.574  13.408  1.00 87.59 217 A 1 
ATOM   1654 O O    . GLU A 1  217 ? -38.512 29.541  13.906  1.00 83.55 217 A 1 
ATOM   1655 C CB   . GLU A 1  217 ? -36.000 31.193  14.763  1.00 85.40 217 A 1 
ATOM   1656 C CG   . GLU A 1  217 ? -34.979 32.337  14.703  1.00 76.86 217 A 1 
ATOM   1657 C CD   . GLU A 1  217 ? -34.137 32.479  15.978  1.00 72.23 217 A 1 
ATOM   1658 O OE1  . GLU A 1  217 ? -32.989 32.973  15.857  1.00 65.21 217 A 1 
ATOM   1659 O OE2  . GLU A 1  217 ? -34.609 32.083  17.062  1.00 65.81 217 A 1 
ATOM   1660 N N    . PRO A 1  218 ? -36.803 28.489  12.874  1.00 87.56 218 A 1 
ATOM   1661 C CA   . PRO A 1  218 ? -37.454 27.193  12.899  1.00 86.61 218 A 1 
ATOM   1662 C C    . PRO A 1  218 ? -37.472 26.634  14.321  1.00 85.98 218 A 1 
ATOM   1663 O O    . PRO A 1  218 ? -36.529 26.792  15.099  1.00 80.96 218 A 1 
ATOM   1664 C CB   . PRO A 1  218 ? -36.653 26.321  11.930  1.00 84.41 218 A 1 
ATOM   1665 C CG   . PRO A 1  218 ? -35.242 26.900  12.037  1.00 82.97 218 A 1 
ATOM   1666 C CD   . PRO A 1  218 ? -35.488 28.388  12.270  1.00 85.47 218 A 1 
ATOM   1667 N N    . THR A 1  219 ? -38.545 25.932  14.645  1.00 82.85 219 A 1 
ATOM   1668 C CA   . THR A 1  219 ? -38.704 25.190  15.898  1.00 80.16 219 A 1 
ATOM   1669 C C    . THR A 1  219 ? -38.704 23.691  15.624  1.00 79.52 219 A 1 
ATOM   1670 O O    . THR A 1  219 ? -38.617 23.265  14.468  1.00 71.13 219 A 1 
ATOM   1671 C CB   . THR A 1  219 ? -39.978 25.630  16.633  1.00 74.78 219 A 1 
ATOM   1672 O OG1  . THR A 1  219 ? -41.099 25.512  15.796  1.00 66.71 219 A 1 
ATOM   1673 C CG2  . THR A 1  219 ? -39.901 27.086  17.092  1.00 64.06 219 A 1 
ATOM   1674 N N    . LYS A 1  220 ? -38.812 22.887  16.676  1.00 76.15 220 A 1 
ATOM   1675 C CA   . LYS A 1  220 ? -38.928 21.436  16.523  1.00 74.32 220 A 1 
ATOM   1676 C C    . LYS A 1  220 ? -40.073 21.098  15.569  1.00 74.81 220 A 1 
ATOM   1677 O O    . LYS A 1  220 ? -41.220 21.472  15.808  1.00 68.72 220 A 1 
ATOM   1678 C CB   . LYS A 1  220 ? -39.102 20.747  17.891  1.00 69.57 220 A 1 
ATOM   1679 C CG   . LYS A 1  220 ? -39.163 19.216  17.718  1.00 67.32 220 A 1 
ATOM   1680 C CD   . LYS A 1  220 ? -39.177 18.405  19.019  1.00 63.78 220 A 1 
ATOM   1681 C CE   . LYS A 1  220 ? -39.184 16.928  18.582  1.00 57.49 220 A 1 
ATOM   1682 N NZ   . LYS A 1  220 ? -38.971 15.931  19.652  1.00 50.76 220 A 1 
ATOM   1683 N N    . ILE A 1  221 ? -39.744 20.351  14.528  1.00 76.11 221 A 1 
ATOM   1684 C CA   . ILE A 1  221 ? -40.711 19.919  13.528  1.00 72.89 221 A 1 
ATOM   1685 C C    . ILE A 1  221 ? -41.383 18.652  14.029  1.00 71.81 221 A 1 
ATOM   1686 O O    . ILE A 1  221 ? -40.729 17.638  14.259  1.00 65.06 221 A 1 
ATOM   1687 C CB   . ILE A 1  221 ? -40.027 19.720  12.170  1.00 67.87 221 A 1 
ATOM   1688 C CG1  . ILE A 1  221 ? -39.379 21.039  11.705  1.00 64.52 221 A 1 
ATOM   1689 C CG2  . ILE A 1  221 ? -41.037 19.231  11.117  1.00 61.66 221 A 1 
ATOM   1690 C CD1  . ILE A 1  221 ? -38.288 20.782  10.688  1.00 57.37 221 A 1 
ATOM   1691 N N    . VAL A 1  222 ? -42.693 18.718  14.176  1.00 68.03 222 A 1 
ATOM   1692 C CA   . VAL A 1  222 ? -43.514 17.539  14.446  1.00 65.50 222 A 1 
ATOM   1693 C C    . VAL A 1  222 ? -44.099 17.106  13.116  1.00 64.83 222 A 1 
ATOM   1694 O O    . VAL A 1  222 ? -45.019 17.738  12.603  1.00 59.89 222 A 1 
ATOM   1695 C CB   . VAL A 1  222 ? -44.595 17.823  15.501  1.00 59.62 222 A 1 
ATOM   1696 C CG1  . VAL A 1  222 ? -45.360 16.546  15.837  1.00 53.88 222 A 1 
ATOM   1697 C CG2  . VAL A 1  222 ? -43.970 18.351  16.803  1.00 53.68 222 A 1 
ATOM   1698 N N    . ILE A 1  223 ? -43.540 16.047  12.552  1.00 65.11 223 A 1 
ATOM   1699 C CA   . ILE A 1  223 ? -44.105 15.442  11.346  1.00 63.55 223 A 1 
ATOM   1700 C C    . ILE A 1  223 ? -45.414 14.782  11.764  1.00 62.34 223 A 1 
ATOM   1701 O O    . ILE A 1  223 ? -45.419 13.696  12.338  1.00 56.83 223 A 1 
ATOM   1702 C CB   . ILE A 1  223 ? -43.121 14.467  10.670  1.00 59.00 223 A 1 
ATOM   1703 C CG1  . ILE A 1  223 ? -41.773 15.164  10.361  1.00 56.07 223 A 1 
ATOM   1704 C CG2  . ILE A 1  223 ? -43.751 13.912  9.380   1.00 54.15 223 A 1 
ATOM   1705 C CD1  . ILE A 1  223 ? -40.689 14.229  9.807   1.00 50.56 223 A 1 
ATOM   1706 N N    . SER A 1  224 ? -46.521 15.457  11.524  1.00 55.49 224 A 1 
ATOM   1707 C CA   . SER A 1  224 ? -47.835 14.859  11.736  1.00 53.63 224 A 1 
ATOM   1708 C C    . SER A 1  224 ? -47.988 13.704  10.755  1.00 52.26 224 A 1 
ATOM   1709 O O    . SER A 1  224 ? -47.753 13.898  9.562   1.00 48.07 224 A 1 
ATOM   1710 C CB   . SER A 1  224 ? -48.950 15.886  11.532  1.00 48.47 224 A 1 
ATOM   1711 O OG   . SER A 1  224 ? -48.868 16.871  12.542  1.00 45.54 224 A 1 
ATOM   1712 N N    . PRO A 1  225 ? -48.368 12.513  11.222  1.00 51.85 225 A 1 
ATOM   1713 C CA   . PRO A 1  225 ? -48.662 11.431  10.306  1.00 49.98 225 A 1 
ATOM   1714 C C    . PRO A 1  225 ? -49.765 11.907  9.362   1.00 49.54 225 A 1 
ATOM   1715 O O    . PRO A 1  225 ? -50.793 12.416  9.817   1.00 46.77 225 A 1 
ATOM   1716 C CB   . PRO A 1  225 ? -49.083 10.248  11.185  1.00 45.81 225 A 1 
ATOM   1717 C CG   . PRO A 1  225 ? -49.564 10.903  12.475  1.00 46.30 225 A 1 
ATOM   1718 C CD   . PRO A 1  225 ? -48.716 12.168  12.584  1.00 49.89 225 A 1 
ATOM   1719 N N    . SER A 1  226 ? -49.538 11.775  8.071   1.00 47.76 226 A 1 
ATOM   1720 C CA   . SER A 1  226 ? -50.550 12.132  7.080   1.00 47.12 226 A 1 
ATOM   1721 C C    . SER A 1  226 ? -51.849 11.424  7.448   1.00 45.57 226 A 1 
ATOM   1722 O O    . SER A 1  226 ? -51.815 10.220  7.716   1.00 43.17 226 A 1 
ATOM   1723 C CB   . SER A 1  226 ? -50.116 11.712  5.675   1.00 44.10 226 A 1 
ATOM   1724 O OG   . SER A 1  226 ? -48.856 12.272  5.368   1.00 41.52 226 A 1 
ATOM   1725 N N    . PRO A 1  227 ? -52.972 12.139  7.502   1.00 45.54 227 A 1 
ATOM   1726 C CA   . PRO A 1  227 ? -54.230 11.505  7.833   1.00 45.74 227 A 1 
ATOM   1727 C C    . PRO A 1  227 ? -54.468 10.361  6.845   1.00 45.45 227 A 1 
ATOM   1728 O O    . PRO A 1  227 ? -54.157 10.511  5.658   1.00 43.47 227 A 1 
ATOM   1729 C CB   . PRO A 1  227 ? -55.291 12.606  7.747   1.00 42.42 227 A 1 
ATOM   1730 C CG   . PRO A 1  227 ? -54.650 13.649  6.841   1.00 42.48 227 A 1 
ATOM   1731 C CD   . PRO A 1  227 ? -53.163 13.518  7.126   1.00 46.04 227 A 1 
ATOM   1732 N N    . PRO A 1  228 ? -54.978 9.232   7.310   1.00 43.32 228 A 1 
ATOM   1733 C CA   . PRO A 1  228 ? -55.247 8.126   6.412   1.00 43.79 228 A 1 
ATOM   1734 C C    . PRO A 1  228 ? -56.156 8.643   5.297   1.00 43.74 228 A 1 
ATOM   1735 O O    . PRO A 1  228 ? -57.119 9.359   5.592   1.00 41.97 228 A 1 
ATOM   1736 C CB   . PRO A 1  228 ? -55.903 7.039   7.271   1.00 40.75 228 A 1 
ATOM   1737 C CG   . PRO A 1  228 ? -56.468 7.809   8.454   1.00 40.73 228 A 1 
ATOM   1738 C CD   . PRO A 1  228 ? -55.500 8.971   8.633   1.00 44.71 228 A 1 
ATOM   1739 N N    . PRO A 1  229 ? -55.851 8.343   4.040   1.00 42.40 229 A 1 
ATOM   1740 C CA   . PRO A 1  229 ? -56.683 8.810   2.948   1.00 42.77 229 A 1 
ATOM   1741 C C    . PRO A 1  229 ? -58.122 8.375   3.222   1.00 42.54 229 A 1 
ATOM   1742 O O    . PRO A 1  229 ? -58.330 7.276   3.749   1.00 41.26 229 A 1 
ATOM   1743 C CB   . PRO A 1  229 ? -56.094 8.197   1.675   1.00 40.32 229 A 1 
ATOM   1744 C CG   . PRO A 1  229 ? -55.306 6.996   2.183   1.00 39.88 229 A 1 
ATOM   1745 C CD   . PRO A 1  229 ? -54.837 7.421   3.566   1.00 43.79 229 A 1 
ATOM   1746 N N    . PRO A 1  230 ? -59.106 9.219   2.913   1.00 41.71 230 A 1 
ATOM   1747 C CA   . PRO A 1  230 ? -60.491 8.880   3.173   1.00 43.02 230 A 1 
ATOM   1748 C C    . PRO A 1  230 ? -60.796 7.530   2.525   1.00 42.91 230 A 1 
ATOM   1749 O O    . PRO A 1  230 ? -60.268 7.246   1.445   1.00 41.67 230 A 1 
ATOM   1750 C CB   . PRO A 1  230 ? -61.323 10.023  2.583   1.00 40.62 230 A 1 
ATOM   1751 C CG   . PRO A 1  230 ? -60.392 10.654  1.563   1.00 40.64 230 A 1 
ATOM   1752 C CD   . PRO A 1  230 ? -59.009 10.446  2.157   1.00 45.00 230 A 1 
ATOM   1753 N N    . PRO A 1  231 ? -61.613 6.710   3.169   1.00 40.55 231 A 1 
ATOM   1754 C CA   . PRO A 1  231 ? -61.917 5.393   2.641   1.00 42.22 231 A 1 
ATOM   1755 C C    . PRO A 1  231 ? -62.598 5.581   1.287   1.00 42.38 231 A 1 
ATOM   1756 O O    . PRO A 1  231 ? -63.773 5.933   1.216   1.00 41.24 231 A 1 
ATOM   1757 C CB   . PRO A 1  231 ? -62.802 4.723   3.696   1.00 39.43 231 A 1 
ATOM   1758 C CG   . PRO A 1  231 ? -63.436 5.893   4.430   1.00 39.58 231 A 1 
ATOM   1759 C CD   . PRO A 1  231 ? -62.364 6.977   4.373   1.00 44.50 231 A 1 
ATOM   1760 N N    . VAL A 1  232 ? -61.837 5.418   0.234   1.00 40.85 232 A 1 
ATOM   1761 C CA   . VAL A 1  232 ? -62.394 5.362   -1.109  1.00 41.93 232 A 1 
ATOM   1762 C C    . VAL A 1  232 ? -63.360 4.197   -1.085  1.00 40.55 232 A 1 
ATOM   1763 O O    . VAL A 1  232 ? -62.976 3.089   -0.714  1.00 38.79 232 A 1 
ATOM   1764 C CB   . VAL A 1  232 ? -61.313 5.188   -2.186  1.00 39.77 232 A 1 
ATOM   1765 C CG1  . VAL A 1  232 ? -61.929 5.137   -3.577  1.00 36.04 232 A 1 
ATOM   1766 C CG2  . VAL A 1  232 ? -60.325 6.359   -2.152  1.00 38.80 232 A 1 
ATOM   1767 N N    . VAL A 1  233 ? -64.608 4.482   -1.406  1.00 41.82 233 A 1 
ATOM   1768 C CA   . VAL A 1  233 ? -65.646 3.457   -1.468  1.00 43.35 233 A 1 
ATOM   1769 C C    . VAL A 1  233 ? -65.133 2.393   -2.418  1.00 42.15 233 A 1 
ATOM   1770 O O    . VAL A 1  233 ? -65.006 2.637   -3.615  1.00 40.31 233 A 1 
ATOM   1771 C CB   . VAL A 1  233 ? -66.984 4.037   -1.944  1.00 41.15 233 A 1 
ATOM   1772 C CG1  . VAL A 1  233 ? -68.055 2.963   -2.054  1.00 37.35 233 A 1 
ATOM   1773 C CG2  . VAL A 1  233 ? -67.484 5.109   -0.966  1.00 39.87 233 A 1 
ATOM   1774 N N    . ALA A 1  234 ? -64.783 1.277   -1.836  1.00 42.79 234 A 1 
ATOM   1775 C CA   . ALA A 1  234 ? -64.259 0.168   -2.591  1.00 44.14 234 A 1 
ATOM   1776 C C    . ALA A 1  234 ? -65.360 -0.266  -3.549  1.00 42.81 234 A 1 
ATOM   1777 O O    . ALA A 1  234 ? -66.334 -0.899  -3.148  1.00 41.07 234 A 1 
ATOM   1778 C CB   . ALA A 1  234 ? -63.828 -0.944  -1.628  1.00 41.38 234 A 1 
ATOM   1779 N N    . THR A 1  235 ? -65.221 0.119   -4.797  1.00 42.14 235 A 1 
ATOM   1780 C CA   . THR A 1  235 ? -65.967 -0.531  -5.867  1.00 42.98 235 A 1 
ATOM   1781 C C    . THR A 1  235 ? -65.721 -2.021  -5.706  1.00 41.49 235 A 1 
ATOM   1782 O O    . THR A 1  235 ? -64.578 -2.401  -5.446  1.00 39.23 235 A 1 
ATOM   1783 C CB   . THR A 1  235 ? -65.509 -0.074  -7.263  1.00 40.22 235 A 1 
ATOM   1784 O OG1  . THR A 1  235 ? -64.635 1.019   -7.213  1.00 37.17 235 A 1 
ATOM   1785 C CG2  . THR A 1  235 ? -66.707 0.358   -8.105  1.00 37.73 235 A 1 
ATOM   1786 N N    . PRO A 1  236 ? -66.776 -2.827  -5.770  1.00 39.58 236 A 1 
ATOM   1787 C CA   . PRO A 1  236 ? -66.651 -4.239  -5.451  1.00 41.02 236 A 1 
ATOM   1788 C C    . PRO A 1  236 ? -65.496 -4.802  -6.271  1.00 40.54 236 A 1 
ATOM   1789 O O    . PRO A 1  236 ? -65.474 -4.593  -7.488  1.00 39.07 236 A 1 
ATOM   1790 C CB   . PRO A 1  236 ? -67.998 -4.870  -5.801  1.00 37.94 236 A 1 
ATOM   1791 C CG   . PRO A 1  236 ? -68.624 -3.877  -6.761  1.00 38.04 236 A 1 
ATOM   1792 C CD   . PRO A 1  236 ? -68.086 -2.536  -6.297  1.00 42.77 236 A 1 
ATOM   1793 N N    . PRO A 1  237 ? -64.539 -5.414  -5.610  1.00 38.46 237 A 1 
ATOM   1794 C CA   . PRO A 1  237 ? -63.364 -5.881  -6.308  1.00 40.21 237 A 1 
ATOM   1795 C C    . PRO A 1  237 ? -63.853 -6.872  -7.350  1.00 40.15 237 A 1 
ATOM   1796 O O    . PRO A 1  237 ? -64.402 -7.915  -6.997  1.00 38.81 237 A 1 
ATOM   1797 C CB   . PRO A 1  237 ? -62.464 -6.508  -5.235  1.00 37.52 237 A 1 
ATOM   1798 C CG   . PRO A 1  237 ? -63.430 -6.881  -4.122  1.00 37.43 237 A 1 
ATOM   1799 C CD   . PRO A 1  237 ? -64.519 -5.820  -4.219  1.00 42.36 237 A 1 
ATOM   1800 N N    . GLN A 1  238 ? -63.737 -6.505  -8.612  1.00 36.45 238 A 1 
ATOM   1801 C CA   . GLN A 1  238 ? -63.872 -7.506  -9.653  1.00 38.04 238 A 1 
ATOM   1802 C C    . GLN A 1  238 ? -62.839 -8.555  -9.298  1.00 36.46 238 A 1 
ATOM   1803 O O    . GLN A 1  238 ? -61.654 -8.233  -9.204  1.00 34.84 238 A 1 
ATOM   1804 C CB   . GLN A 1  238 ? -63.609 -6.926  -11.043 1.00 36.01 238 A 1 
ATOM   1805 C CG   . GLN A 1  238 ? -64.823 -6.170  -11.589 1.00 34.69 238 A 1 
ATOM   1806 C CD   . GLN A 1  238 ? -64.638 -5.705  -13.031 1.00 32.68 238 A 1 
ATOM   1807 O OE1  . GLN A 1  238 ? -63.561 -5.673  -13.585 1.00 32.67 238 A 1 
ATOM   1808 N NE2  . GLN A 1  238 ? -65.697 -5.321  -13.700 1.00 33.08 238 A 1 
ATOM   1809 N N    . THR A 1  239 ? -63.329 -9.734  -8.996  1.00 38.77 239 A 1 
ATOM   1810 C CA   . THR A 1  239 ? -62.480 -10.862 -8.649  1.00 41.19 239 A 1 
ATOM   1811 C C    . THR A 1  239 ? -61.422 -10.957 -9.734  1.00 40.21 239 A 1 
ATOM   1812 O O    . THR A 1  239 ? -61.783 -11.275 -10.867 1.00 37.74 239 A 1 
ATOM   1813 C CB   . THR A 1  239 ? -63.283 -12.168 -8.613  1.00 37.77 239 A 1 
ATOM   1814 O OG1  . THR A 1  239 ? -64.242 -12.175 -9.639  1.00 34.57 239 A 1 
ATOM   1815 C CG2  . THR A 1  239 ? -64.018 -12.331 -7.286  1.00 34.77 239 A 1 
ATOM   1816 N N    . PRO A 1  240 ? -60.203 -10.582 -9.438  1.00 37.21 240 A 1 
ATOM   1817 C CA   . PRO A 1  240 ? -59.168 -10.684 -10.432 1.00 38.74 240 A 1 
ATOM   1818 C C    . PRO A 1  240 ? -59.107 -12.160 -10.787 1.00 38.66 240 A 1 
ATOM   1819 O O    . PRO A 1  240 ? -58.937 -13.004 -9.908  1.00 37.09 240 A 1 
ATOM   1820 C CB   . PRO A 1  240 ? -57.891 -10.145 -9.775  1.00 35.56 240 A 1 
ATOM   1821 C CG   . PRO A 1  240 ? -58.151 -10.326 -8.288  1.00 35.15 240 A 1 
ATOM   1822 C CD   . PRO A 1  240 ? -59.664 -10.193 -8.155  1.00 39.72 240 A 1 
ATOM   1823 N N    . VAL A 1  241 ? -59.389 -12.454 -12.038 1.00 37.86 241 A 1 
ATOM   1824 C CA   . VAL A 1  241 ? -59.295 -13.822 -12.524 1.00 39.43 241 A 1 
ATOM   1825 C C    . VAL A 1  241 ? -57.839 -14.187 -12.339 1.00 38.17 241 A 1 
ATOM   1826 O O    . VAL A 1  241 ? -56.996 -13.637 -13.043 1.00 36.37 241 A 1 
ATOM   1827 C CB   . VAL A 1  241 ? -59.730 -13.938 -13.990 1.00 36.85 241 A 1 
ATOM   1828 C CG1  . VAL A 1  241 ? -59.568 -15.359 -14.511 1.00 33.80 241 A 1 
ATOM   1829 C CG2  . VAL A 1  241 ? -61.198 -13.532 -14.156 1.00 36.15 241 A 1 
ATOM   1830 N N    . ASP A 1  242 ? -57.589 -15.029 -11.353 1.00 41.00 242 A 1 
ATOM   1831 C CA   . ASP A 1  242 ? -56.241 -15.505 -11.089 1.00 43.09 242 A 1 
ATOM   1832 C C    . ASP A 1  242 ? -55.676 -16.026 -12.402 1.00 41.01 242 A 1 
ATOM   1833 O O    . ASP A 1  242 ? -56.228 -16.981 -12.956 1.00 38.23 242 A 1 
ATOM   1834 C CB   . ASP A 1  242 ? -56.251 -16.628 -10.044 1.00 39.86 242 A 1 
ATOM   1835 C CG   . ASP A 1  242 ? -56.173 -16.127 -8.606  1.00 36.02 242 A 1 
ATOM   1836 O OD1  . ASP A 1  242 ? -55.475 -15.118 -8.390  1.00 35.46 242 A 1 
ATOM   1837 O OD2  . ASP A 1  242 ? -56.771 -16.795 -7.738  1.00 35.88 242 A 1 
ATOM   1838 N N    . PRO A 1  243 ? -54.658 -15.407 -12.946 1.00 37.20 243 A 1 
ATOM   1839 C CA   . PRO A 1  243 ? -54.148 -15.837 -14.229 1.00 39.33 243 A 1 
ATOM   1840 C C    . PRO A 1  243 ? -53.658 -17.277 -14.072 1.00 39.52 243 A 1 
ATOM   1841 O O    . PRO A 1  243 ? -52.787 -17.540 -13.240 1.00 36.99 243 A 1 
ATOM   1842 C CB   . PRO A 1  243 ? -53.047 -14.833 -14.598 1.00 36.08 243 A 1 
ATOM   1843 C CG   . PRO A 1  243 ? -52.631 -14.235 -13.262 1.00 35.23 243 A 1 
ATOM   1844 C CD   . PRO A 1  243 ? -53.899 -14.292 -12.424 1.00 39.45 243 A 1 
ATOM   1845 N N    . PRO A 1  244 ? -54.195 -18.203 -14.830 1.00 36.55 244 A 1 
ATOM   1846 C CA   . PRO A 1  244 ? -54.009 -19.630 -14.562 1.00 38.51 244 A 1 
ATOM   1847 C C    . PRO A 1  244 ? -52.564 -20.108 -14.736 1.00 38.91 244 A 1 
ATOM   1848 O O    . PRO A 1  244 ? -52.241 -21.240 -14.409 1.00 36.43 244 A 1 
ATOM   1849 C CB   . PRO A 1  244 ? -54.976 -20.330 -15.523 1.00 35.39 244 A 1 
ATOM   1850 C CG   . PRO A 1  244 ? -55.141 -19.336 -16.665 1.00 34.82 244 A 1 
ATOM   1851 C CD   . PRO A 1  244 ? -55.067 -17.995 -15.970 1.00 38.91 244 A 1 
ATOM   1852 N N    . GLY A 1  245 ? -51.726 -19.257 -15.267 1.00 38.07 245 A 1 
ATOM   1853 C CA   . GLY A 1  245 ? -50.387 -19.638 -15.686 1.00 40.12 245 A 1 
ATOM   1854 C C    . GLY A 1  245 ? -49.382 -19.920 -14.570 1.00 40.13 245 A 1 
ATOM   1855 O O    . GLY A 1  245 ? -48.382 -20.588 -14.828 1.00 37.17 245 A 1 
ATOM   1856 N N    . SER A 1  246 ? -49.625 -19.449 -13.373 1.00 37.52 246 A 1 
ATOM   1857 C CA   . SER A 1  246 ? -48.601 -19.543 -12.319 1.00 38.83 246 A 1 
ATOM   1858 C C    . SER A 1  246 ? -48.342 -20.967 -11.826 1.00 38.50 246 A 1 
ATOM   1859 O O    . SER A 1  246 ? -47.230 -21.291 -11.411 1.00 35.96 246 A 1 
ATOM   1860 C CB   . SER A 1  246 ? -48.987 -18.654 -11.135 1.00 36.39 246 A 1 
ATOM   1861 O OG   . SER A 1  246 ? -50.185 -19.123 -10.551 1.00 34.56 246 A 1 
ATOM   1862 N N    . SER A 1  247 ? -49.344 -21.813 -11.889 1.00 40.43 247 A 1 
ATOM   1863 C CA   . SER A 1  247 ? -49.247 -23.164 -11.325 1.00 42.61 247 A 1 
ATOM   1864 C C    . SER A 1  247 ? -48.302 -24.097 -12.081 1.00 42.44 247 A 1 
ATOM   1865 O O    . SER A 1  247 ? -47.843 -25.095 -11.527 1.00 39.91 247 A 1 
ATOM   1866 C CB   . SER A 1  247 ? -50.639 -23.792 -11.246 1.00 40.38 247 A 1 
ATOM   1867 O OG   . SER A 1  247 ? -51.145 -24.061 -12.539 1.00 38.09 247 A 1 
ATOM   1868 N N    . SER A 1  248 ? -48.050 -23.809 -13.338 1.00 45.76 248 A 1 
ATOM   1869 C CA   . SER A 1  248 ? -47.251 -24.706 -14.172 1.00 48.12 248 A 1 
ATOM   1870 C C    . SER A 1  248 ? -45.756 -24.608 -13.896 1.00 48.66 248 A 1 
ATOM   1871 O O    . SER A 1  248 ? -45.046 -25.602 -14.059 1.00 45.86 248 A 1 
ATOM   1872 C CB   . SER A 1  248 ? -47.543 -24.452 -15.654 1.00 44.85 248 A 1 
ATOM   1873 O OG   . SER A 1  248 ? -47.107 -23.171 -16.048 1.00 41.08 248 A 1 
ATOM   1874 N N    . SER A 1  249 ? -45.308 -23.469 -13.452 1.00 51.09 249 A 1 
ATOM   1875 C CA   . SER A 1  249 ? -43.876 -23.226 -13.277 1.00 54.07 249 A 1 
ATOM   1876 C C    . SER A 1  249 ? -43.245 -24.164 -12.254 1.00 55.68 249 A 1 
ATOM   1877 O O    . SER A 1  249 ? -42.206 -24.780 -12.512 1.00 52.55 249 A 1 
ATOM   1878 C CB   . SER A 1  249 ? -43.626 -21.775 -12.863 1.00 50.20 249 A 1 
ATOM   1879 O OG   . SER A 1  249 ? -44.184 -21.495 -11.599 1.00 45.06 249 A 1 
ATOM   1880 N N    . HIS A 1  250 ? -43.914 -24.322 -11.147 1.00 62.43 250 A 1 
ATOM   1881 C CA   . HIS A 1  250 ? -43.397 -25.158 -10.069 1.00 66.94 250 A 1 
ATOM   1882 C C    . HIS A 1  250 ? -43.269 -26.624 -10.468 1.00 69.51 250 A 1 
ATOM   1883 O O    . HIS A 1  250 ? -42.323 -27.293 -10.055 1.00 65.95 250 A 1 
ATOM   1884 C CB   . HIS A 1  250 ? -44.295 -25.009 -8.847  1.00 62.22 250 A 1 
ATOM   1885 C CG   . HIS A 1  250 ? -44.244 -23.631 -8.266  1.00 58.24 250 A 1 
ATOM   1886 N ND1  . HIS A 1  250 ? -43.144 -23.018 -7.719  1.00 53.10 250 A 1 
ATOM   1887 C CD2  . HIS A 1  250 ? -45.268 -22.726 -8.193  1.00 51.29 250 A 1 
ATOM   1888 C CE1  . HIS A 1  250 ? -43.501 -21.780 -7.337  1.00 50.16 250 A 1 
ATOM   1889 N NE2  . HIS A 1  250 ? -44.784 -21.565 -7.612  1.00 48.74 250 A 1 
ATOM   1890 N N    . LYS A 1  251 ? -44.173 -27.096 -11.296 1.00 64.85 251 A 1 
ATOM   1891 C CA   . LYS A 1  251 ? -44.106 -28.488 -11.750 1.00 69.36 251 A 1 
ATOM   1892 C C    . LYS A 1  251 ? -42.824 -28.762 -12.520 1.00 70.39 251 A 1 
ATOM   1893 O O    . LYS A 1  251 ? -42.157 -29.757 -12.252 1.00 69.72 251 A 1 
ATOM   1894 C CB   . LYS A 1  251 ? -45.320 -28.843 -12.605 1.00 67.48 251 A 1 
ATOM   1895 C CG   . LYS A 1  251 ? -46.610 -28.826 -11.792 1.00 61.11 251 A 1 
ATOM   1896 C CD   . LYS A 1  251 ? -47.788 -29.257 -12.659 1.00 58.97 251 A 1 
ATOM   1897 C CE   . LYS A 1  251 ? -49.066 -29.239 -11.822 1.00 50.15 251 A 1 
ATOM   1898 N NZ   . LYS A 1  251 ? -50.250 -29.640 -12.605 1.00 46.11 251 A 1 
ATOM   1899 N N    . TRP A 1  252 ? -42.488 -27.863 -13.416 1.00 71.73 252 A 1 
ATOM   1900 C CA   . TRP A 1  252 ? -41.255 -28.004 -14.187 1.00 74.23 252 A 1 
ATOM   1901 C C    . TRP A 1  252 ? -40.006 -27.905 -13.318 1.00 75.85 252 A 1 
ATOM   1902 O O    . TRP A 1  252 ? -39.052 -28.645 -13.547 1.00 73.04 252 A 1 
ATOM   1903 C CB   . TRP A 1  252 ? -41.224 -26.981 -15.314 1.00 70.24 252 A 1 
ATOM   1904 C CG   . TRP A 1  252 ? -42.193 -27.275 -16.404 1.00 67.49 252 A 1 
ATOM   1905 C CD1  . TRP A 1  252 ? -43.280 -26.556 -16.732 1.00 58.93 252 A 1 
ATOM   1906 C CD2  . TRP A 1  252 ? -42.160 -28.407 -17.320 1.00 65.31 252 A 1 
ATOM   1907 N NE1  . TRP A 1  252 ? -43.933 -27.157 -17.797 1.00 56.29 252 A 1 
ATOM   1908 C CE2  . TRP A 1  252 ? -43.282 -28.288 -18.181 1.00 60.33 252 A 1 
ATOM   1909 C CE3  . TRP A 1  252 ? -41.293 -29.500 -17.500 1.00 57.25 252 A 1 
ATOM   1910 C CZ2  . TRP A 1  252 ? -43.537 -29.236 -19.195 1.00 58.66 252 A 1 
ATOM   1911 C CZ3  . TRP A 1  252 ? -41.546 -30.443 -18.509 1.00 53.15 252 A 1 
ATOM   1912 C CH2  . TRP A 1  252 ? -42.655 -30.311 -19.346 1.00 53.76 252 A 1 
ATOM   1913 N N    . ILE A 1  253 ? -40.064 -27.079 -12.326 1.00 70.61 253 A 1 
ATOM   1914 C CA   . ILE A 1  253 ? -38.964 -26.987 -11.362 1.00 73.64 253 A 1 
ATOM   1915 C C    . ILE A 1  253 ? -38.780 -28.324 -10.642 1.00 75.50 253 A 1 
ATOM   1916 O O    . ILE A 1  253 ? -37.668 -28.848 -10.602 1.00 75.17 253 A 1 
ATOM   1917 C CB   . ILE A 1  253 ? -39.187 -25.830 -10.373 1.00 72.59 253 A 1 
ATOM   1918 C CG1  . ILE A 1  253 ? -39.129 -24.479 -11.110 1.00 68.38 253 A 1 
ATOM   1919 C CG2  . ILE A 1  253 ? -38.141 -25.867 -9.247  1.00 69.09 253 A 1 
ATOM   1920 C CD1  . ILE A 1  253 ? -39.678 -23.308 -10.299 1.00 60.86 253 A 1 
ATOM   1921 N N    . TYR A 1  254 ? -39.857 -28.891 -10.136 1.00 70.92 254 A 1 
ATOM   1922 C CA   . TYR A 1  254 ? -39.760 -30.191 -9.466  1.00 74.71 254 A 1 
ATOM   1923 C C    . TYR A 1  254 ? -39.310 -31.311 -10.403 1.00 75.27 254 A 1 
ATOM   1924 O O    . TYR A 1  254 ? -38.504 -32.150 -10.004 1.00 78.04 254 A 1 
ATOM   1925 C CB   . TYR A 1  254 ? -41.098 -30.552 -8.821  1.00 72.75 254 A 1 
ATOM   1926 C CG   . TYR A 1  254 ? -41.491 -29.660 -7.674  1.00 72.19 254 A 1 
ATOM   1927 C CD1  . TYR A 1  254 ? -40.626 -29.482 -6.584  1.00 65.63 254 A 1 
ATOM   1928 C CD2  . TYR A 1  254 ? -42.727 -28.996 -7.687  1.00 67.35 254 A 1 
ATOM   1929 C CE1  . TYR A 1  254 ? -40.983 -28.635 -5.530  1.00 63.51 254 A 1 
ATOM   1930 C CE2  . TYR A 1  254 ? -43.091 -28.153 -6.634  1.00 62.44 254 A 1 
ATOM   1931 C CZ   . TYR A 1  254 ? -42.215 -27.971 -5.560  1.00 64.81 254 A 1 
ATOM   1932 O OH   . TYR A 1  254 ? -42.567 -27.136 -4.531  1.00 61.71 254 A 1 
ATOM   1933 N N    . ILE A 1  255 ? -39.782 -31.288 -11.620 1.00 76.60 255 A 1 
ATOM   1934 C CA   . ILE A 1  255 ? -39.314 -32.242 -12.629 1.00 78.93 255 A 1 
ATOM   1935 C C    . ILE A 1  255 ? -37.816 -32.060 -12.871 1.00 80.28 255 A 1 
ATOM   1936 O O    . ILE A 1  255 ? -37.077 -33.039 -12.866 1.00 81.30 255 A 1 
ATOM   1937 C CB   . ILE A 1  255 ? -40.133 -32.110 -13.927 1.00 78.68 255 A 1 
ATOM   1938 C CG1  . ILE A 1  255 ? -41.580 -32.581 -13.691 1.00 75.78 255 A 1 
ATOM   1939 C CG2  . ILE A 1  255 ? -39.503 -32.919 -15.071 1.00 74.72 255 A 1 
ATOM   1940 C CD1  . ILE A 1  255 ? -42.557 -32.128 -14.779 1.00 65.02 255 A 1 
ATOM   1941 N N    . GLY A 1  256 ? -37.395 -30.840 -13.034 1.00 77.66 256 A 1 
ATOM   1942 C CA   . GLY A 1  256 ? -35.980 -30.534 -13.207 1.00 80.41 256 A 1 
ATOM   1943 C C    . GLY A 1  256 ? -35.127 -31.005 -12.035 1.00 81.34 256 A 1 
ATOM   1944 O O    . GLY A 1  256 ? -34.092 -31.637 -12.239 1.00 83.29 256 A 1 
ATOM   1945 N N    . ILE A 1  257 ? -35.595 -30.768 -10.833 1.00 78.71 257 A 1 
ATOM   1946 C CA   . ILE A 1  257 ? -34.920 -31.258 -9.626  1.00 81.97 257 A 1 
ATOM   1947 C C    . ILE A 1  257 ? -34.864 -32.788 -9.620  1.00 82.48 257 A 1 
ATOM   1948 O O    . ILE A 1  257 ? -33.814 -33.359 -9.325  1.00 83.89 257 A 1 
ATOM   1949 C CB   . ILE A 1  257 ? -35.607 -30.718 -8.362  1.00 81.93 257 A 1 
ATOM   1950 C CG1  . ILE A 1  257 ? -35.426 -29.187 -8.266  1.00 78.25 257 A 1 
ATOM   1951 C CG2  . ILE A 1  257 ? -35.042 -31.383 -7.098  1.00 76.07 257 A 1 
ATOM   1952 C CD1  . ILE A 1  257 ? -36.405 -28.529 -7.296  1.00 67.13 257 A 1 
ATOM   1953 N N    . GLY A 1  258 ? -35.968 -33.432 -9.961  1.00 81.23 258 A 1 
ATOM   1954 C CA   . GLY A 1  258 ? -36.012 -34.889 -10.045 1.00 83.30 258 A 1 
ATOM   1955 C C    . GLY A 1  258 ? -35.015 -35.445 -11.052 1.00 83.66 258 A 1 
ATOM   1956 O O    . GLY A 1  258 ? -34.262 -36.365 -10.733 1.00 85.34 258 A 1 
ATOM   1957 N N    . ILE A 1  259 ? -34.959 -34.845 -12.212 1.00 81.05 259 A 1 
ATOM   1958 C CA   . ILE A 1  259 ? -33.987 -35.227 -13.239 1.00 83.83 259 A 1 
ATOM   1959 C C    . ILE A 1  259 ? -32.560 -34.975 -12.745 1.00 83.84 259 A 1 
ATOM   1960 O O    . ILE A 1  259 ? -31.705 -35.850 -12.873 1.00 85.55 259 A 1 
ATOM   1961 C CB   . ILE A 1  259 ? -34.277 -34.496 -14.564 1.00 83.62 259 A 1 
ATOM   1962 C CG1  . ILE A 1  259 ? -35.630 -34.952 -15.152 1.00 80.93 259 A 1 
ATOM   1963 C CG2  . ILE A 1  259 ? -33.165 -34.767 -15.584 1.00 78.51 259 A 1 
ATOM   1964 C CD1  . ILE A 1  259 ? -36.142 -34.054 -16.282 1.00 68.95 259 A 1 
ATOM   1965 N N    . GLY A 1  260 ? -32.334 -33.846 -12.157 1.00 83.44 260 A 1 
ATOM   1966 C CA   . GLY A 1  260 ? -31.025 -33.520 -11.598 1.00 85.75 260 A 1 
ATOM   1967 C C    . GLY A 1  260 ? -30.575 -34.508 -10.530 1.00 86.25 260 A 1 
ATOM   1968 O O    . GLY A 1  260 ? -29.450 -35.006 -10.582 1.00 87.34 260 A 1 
ATOM   1969 N N    . ALA A 1  261 ? -31.471 -34.836 -9.632  1.00 82.63 261 A 1 
ATOM   1970 C CA   . ALA A 1  261 ? -31.190 -35.836 -8.610  1.00 86.40 261 A 1 
ATOM   1971 C C    . ALA A 1  261 ? -30.911 -37.216 -9.218  1.00 86.34 261 A 1 
ATOM   1972 O O    . ALA A 1  261 ? -29.978 -37.898 -8.794  1.00 85.46 261 A 1 
ATOM   1973 C CB   . ALA A 1  261 ? -32.365 -35.869 -7.639  1.00 85.17 261 A 1 
ATOM   1974 N N    . GLY A 1  262 ? -31.685 -37.596 -10.208 1.00 86.66 262 A 1 
ATOM   1975 C CA   . GLY A 1  262 ? -31.453 -38.844 -10.922 1.00 88.85 262 A 1 
ATOM   1976 C C    . GLY A 1  262 ? -30.098 -38.891 -11.611 1.00 89.30 262 A 1 
ATOM   1977 O O    . GLY A 1  262 ? -29.382 -39.886 -11.504 1.00 89.46 262 A 1 
ATOM   1978 N N    . LEU A 1  263 ? -29.723 -37.801 -12.245 1.00 81.20 263 A 1 
ATOM   1979 C CA   . LEU A 1  263 ? -28.414 -37.689 -12.885 1.00 85.72 263 A 1 
ATOM   1980 C C    . LEU A 1  263 ? -27.273 -37.717 -11.872 1.00 84.97 263 A 1 
ATOM   1981 O O    . LEU A 1  263 ? -26.262 -38.372 -12.111 1.00 86.87 263 A 1 
ATOM   1982 C CB   . LEU A 1  263 ? -28.357 -36.406 -13.711 1.00 85.36 263 A 1 
ATOM   1983 C CG   . LEU A 1  263 ? -29.173 -36.455 -15.007 1.00 79.28 263 A 1 
ATOM   1984 C CD1  . LEU A 1  263 ? -29.222 -35.068 -15.622 1.00 70.47 263 A 1 
ATOM   1985 C CD2  . LEU A 1  263 ? -28.577 -37.419 -16.018 1.00 73.45 263 A 1 
ATOM   1986 N N    . LEU A 1  264 ? -27.446 -37.061 -10.756 1.00 80.88 264 A 1 
ATOM   1987 C CA   . LEU A 1  264 ? -26.457 -37.117 -9.678  1.00 85.89 264 A 1 
ATOM   1988 C C    . LEU A 1  264 ? -26.300 -38.525 -9.122  1.00 85.36 264 A 1 
ATOM   1989 O O    . LEU A 1  264 ? -25.177 -38.970 -8.875  1.00 87.51 264 A 1 
ATOM   1990 C CB   . LEU A 1  264 ? -26.867 -36.159 -8.563  1.00 86.03 264 A 1 
ATOM   1991 C CG   . LEU A 1  264 ? -26.586 -34.686 -8.876  1.00 78.00 264 A 1 
ATOM   1992 C CD1  . LEU A 1  264 ? -27.253 -33.820 -7.824  1.00 69.67 264 A 1 
ATOM   1993 C CD2  . LEU A 1  264 ? -25.091 -34.396 -8.878  1.00 72.50 264 A 1 
ATOM   1994 N N    . LEU A 1  265 ? -27.401 -39.208 -8.954  1.00 81.63 265 A 1 
ATOM   1995 C CA   . LEU A 1  265 ? -27.373 -40.600 -8.531  1.00 85.17 265 A 1 
ATOM   1996 C C    . LEU A 1  265 ? -26.633 -41.464 -9.549  1.00 84.35 265 A 1 
ATOM   1997 O O    . LEU A 1  265 ? -25.758 -42.241 -9.176  1.00 87.05 265 A 1 
ATOM   1998 C CB   . LEU A 1  265 ? -28.819 -41.074 -8.330  1.00 85.67 265 A 1 
ATOM   1999 C CG   . LEU A 1  265 ? -28.892 -42.453 -7.672  1.00 75.89 265 A 1 
ATOM   2000 C CD1  . LEU A 1  265 ? -28.542 -42.375 -6.200  1.00 68.19 265 A 1 
ATOM   2001 C CD2  . LEU A 1  265 ? -30.298 -43.018 -7.813  1.00 70.42 265 A 1 
ATOM   2002 N N    . LEU A 1  266 ? -26.955 -41.290 -10.798 1.00 79.03 266 A 1 
ATOM   2003 C CA   . LEU A 1  266 ? -26.291 -42.007 -11.878 1.00 82.98 266 A 1 
ATOM   2004 C C    . LEU A 1  266 ? -24.788 -41.747 -11.887 1.00 81.26 266 A 1 
ATOM   2005 O O    . LEU A 1  266 ? -24.002 -42.691 -11.932 1.00 84.80 266 A 1 
ATOM   2006 C CB   . LEU A 1  266 ? -26.937 -41.593 -13.205 1.00 83.44 266 A 1 
ATOM   2007 C CG   . LEU A 1  266 ? -26.343 -42.316 -14.419 1.00 73.99 266 A 1 
ATOM   2008 C CD1  . LEU A 1  266 ? -26.642 -43.799 -14.386 1.00 66.06 266 A 1 
ATOM   2009 C CD2  . LEU A 1  266 ? -26.906 -41.719 -15.698 1.00 69.23 266 A 1 
ATOM   2010 N N    . LEU A 1  267 ? -24.402 -40.497 -11.805 1.00 77.48 267 A 1 
ATOM   2011 C CA   . LEU A 1  267 ? -22.992 -40.117 -11.747 1.00 81.42 267 A 1 
ATOM   2012 C C    . LEU A 1  267 ? -22.297 -40.716 -10.531 1.00 80.15 267 A 1 
ATOM   2013 O O    . LEU A 1  267 ? -21.165 -41.182 -10.640 1.00 83.17 267 A 1 
ATOM   2014 C CB   . LEU A 1  267 ? -22.869 -38.593 -11.725 1.00 81.90 267 A 1 
ATOM   2015 C CG   . LEU A 1  267 ? -23.113 -37.927 -13.088 1.00 76.91 267 A 1 
ATOM   2016 C CD1  . LEU A 1  267 ? -23.173 -36.422 -12.906 1.00 67.48 267 A 1 
ATOM   2017 C CD2  . LEU A 1  267 ? -21.998 -38.247 -14.074 1.00 71.59 267 A 1 
ATOM   2018 N N    . SER A 1  268 ? -22.973 -40.743 -9.413  1.00 71.12 268 A 1 
ATOM   2019 C CA   . SER A 1  268 ? -22.436 -41.351 -8.196  1.00 72.54 268 A 1 
ATOM   2020 C C    . SER A 1  268 ? -22.209 -42.847 -8.372  1.00 70.70 268 A 1 
ATOM   2021 O O    . SER A 1  268 ? -21.152 -43.359 -8.008  1.00 77.14 268 A 1 
ATOM   2022 C CB   . SER A 1  268 ? -23.373 -41.106 -7.020  1.00 73.27 268 A 1 
ATOM   2023 O OG   . SER A 1  268 ? -23.596 -39.730 -6.840  1.00 66.81 268 A 1 
ATOM   2024 N N    . ILE A 1  269 ? -23.160 -43.524 -8.962  1.00 77.13 269 A 1 
ATOM   2025 C CA   . ILE A 1  269 ? -23.023 -44.952 -9.267  1.00 78.55 269 A 1 
ATOM   2026 C C    . ILE A 1  269 ? -21.859 -45.189 -10.228 1.00 77.05 269 A 1 
ATOM   2027 O O    . ILE A 1  269 ? -21.026 -46.063 -9.980  1.00 81.86 269 A 1 
ATOM   2028 C CB   . ILE A 1  269 ? -24.345 -45.511 -9.826  1.00 81.06 269 A 1 
ATOM   2029 C CG1  . ILE A 1  269 ? -25.438 -45.487 -8.737  1.00 79.78 269 A 1 
ATOM   2030 C CG2  . ILE A 1  269 ? -24.158 -46.945 -10.348 1.00 76.92 269 A 1 
ATOM   2031 C CD1  . ILE A 1  269 ? -26.848 -45.626 -9.304  1.00 68.45 269 A 1 
ATOM   2032 N N    . LEU A 1  270 ? -21.776 -44.409 -11.278 1.00 76.72 270 A 1 
ATOM   2033 C CA   . LEU A 1  270 ? -20.694 -44.524 -12.252 1.00 79.52 270 A 1 
ATOM   2034 C C    . LEU A 1  270 ? -19.331 -44.242 -11.622 1.00 78.11 270 A 1 
ATOM   2035 O O    . LEU A 1  270 ? -18.379 -44.982 -11.870 1.00 81.47 270 A 1 
ATOM   2036 C CB   . LEU A 1  270 ? -20.959 -43.574 -13.425 1.00 80.15 270 A 1 
ATOM   2037 C CG   . LEU A 1  270 ? -22.119 -44.003 -14.337 1.00 75.99 270 A 1 
ATOM   2038 C CD1  . LEU A 1  270 ? -22.422 -42.892 -15.327 1.00 66.52 270 A 1 
ATOM   2039 C CD2  . LEU A 1  270 ? -21.792 -45.270 -15.119 1.00 71.49 270 A 1 
ATOM   2040 N N    . ALA A 1  271 ? -19.248 -43.250 -10.778 1.00 74.89 271 A 1 
ATOM   2041 C CA   . ALA A 1  271 ? -18.021 -42.930 -10.060 1.00 77.72 271 A 1 
ATOM   2042 C C    . ALA A 1  271 ? -17.598 -44.065 -9.118  1.00 77.23 271 A 1 
ATOM   2043 O O    . ALA A 1  271 ? -16.420 -44.432 -9.081  1.00 78.58 271 A 1 
ATOM   2044 C CB   . ALA A 1  271 ? -18.226 -41.619 -9.302  1.00 78.87 271 A 1 
ATOM   2045 N N    . LEU A 1  272 ? -18.541 -44.643 -8.412  1.00 68.66 272 A 1 
ATOM   2046 C CA   . LEU A 1  272 ? -18.276 -45.798 -7.550  1.00 71.40 272 A 1 
ATOM   2047 C C    . LEU A 1  272 ? -17.796 -47.004 -8.357  1.00 70.11 272 A 1 
ATOM   2048 O O    . LEU A 1  272 ? -16.822 -47.659 -7.973  1.00 75.68 272 A 1 
ATOM   2049 C CB   . LEU A 1  272 ? -19.546 -46.145 -6.768  1.00 74.34 272 A 1 
ATOM   2050 C CG   . LEU A 1  272 ? -19.854 -45.185 -5.610  1.00 66.87 272 A 1 
ATOM   2051 C CD1  . LEU A 1  272 ? -21.270 -45.421 -5.110  1.00 60.61 272 A 1 
ATOM   2052 C CD2  . LEU A 1  272 ? -18.897 -45.395 -4.441  1.00 65.12 272 A 1 
ATOM   2053 N N    . CYS A 1  273 ? -18.425 -47.263 -9.464  1.00 71.18 273 A 1 
ATOM   2054 C CA   . CYS A 1  273 ? -18.004 -48.334 -10.357 1.00 71.82 273 A 1 
ATOM   2055 C C    . CYS A 1  273 ? -16.591 -48.098 -10.891 1.00 70.38 273 A 1 
ATOM   2056 O O    . CYS A 1  273 ? -15.760 -49.006 -10.870 1.00 73.46 273 A 1 
ATOM   2057 C CB   . CYS A 1  273 ? -19.005 -48.460 -11.506 1.00 73.54 273 A 1 
ATOM   2058 S SG   . CYS A 1  273 ? -20.544 -49.182 -10.914 1.00 68.44 273 A 1 
ATOM   2059 N N    . PHE A 1  274 ? -16.317 -46.898 -11.306 1.00 71.58 274 A 1 
ATOM   2060 C CA   . PHE A 1  274 ? -14.994 -46.509 -11.784 1.00 71.37 274 A 1 
ATOM   2061 C C    . PHE A 1  274 ? -13.932 -46.646 -10.695 1.00 69.85 274 A 1 
ATOM   2062 O O    . PHE A 1  274 ? -12.878 -47.247 -10.921 1.00 72.88 274 A 1 
ATOM   2063 C CB   . PHE A 1  274 ? -15.052 -45.081 -12.310 1.00 73.18 274 A 1 
ATOM   2064 C CG   . PHE A 1  274 ? -13.719 -44.596 -12.819 1.00 68.43 274 A 1 
ATOM   2065 C CD1  . PHE A 1  274 ? -12.932 -43.724 -12.051 1.00 62.33 274 A 1 
ATOM   2066 C CD2  . PHE A 1  274 ? -13.245 -45.048 -14.057 1.00 63.12 274 A 1 
ATOM   2067 C CE1  . PHE A 1  274 ? -11.689 -43.296 -12.530 1.00 56.85 274 A 1 
ATOM   2068 C CE2  . PHE A 1  274 ? -12.002 -44.620 -14.534 1.00 54.53 274 A 1 
ATOM   2069 C CZ   . PHE A 1  274 ? -11.226 -43.742 -13.772 1.00 56.67 274 A 1 
ATOM   2070 N N    . TYR A 1  275 ? -14.234 -46.154 -9.523  1.00 68.22 275 A 1 
ATOM   2071 C CA   . TYR A 1  275 ? -13.333 -46.257 -8.381  1.00 66.23 275 A 1 
ATOM   2072 C C    . TYR A 1  275 ? -13.017 -47.712 -8.040  1.00 63.72 275 A 1 
ATOM   2073 O O    . TYR A 1  275 ? -11.850 -48.084 -7.884  1.00 66.93 275 A 1 
ATOM   2074 C CB   . TYR A 1  275 ? -13.957 -45.530 -7.192  1.00 68.16 275 A 1 
ATOM   2075 C CG   . TYR A 1  275 ? -13.068 -45.544 -5.975  1.00 64.24 275 A 1 
ATOM   2076 C CD1  . TYR A 1  275 ? -13.257 -46.500 -4.962  1.00 59.78 275 A 1 
ATOM   2077 C CD2  . TYR A 1  275 ? -12.017 -44.615 -5.862  1.00 60.73 275 A 1 
ATOM   2078 C CE1  . TYR A 1  275 ? -12.409 -46.524 -3.851  1.00 54.25 275 A 1 
ATOM   2079 C CE2  . TYR A 1  275 ? -11.167 -44.634 -4.751  1.00 53.48 275 A 1 
ATOM   2080 C CZ   . TYR A 1  275 ? -11.368 -45.591 -3.748  1.00 55.60 275 A 1 
ATOM   2081 O OH   . TYR A 1  275 ? -10.531 -45.614 -2.663  1.00 54.01 275 A 1 
ATOM   2082 N N    . LYS A 1  276 ? -14.026 -48.519 -7.994  1.00 69.11 276 A 1 
ATOM   2083 C CA   . LYS A 1  276 ? -13.870 -49.941 -7.700  1.00 68.01 276 A 1 
ATOM   2084 C C    . LYS A 1  276 ? -13.030 -50.658 -8.756  1.00 65.19 276 A 1 
ATOM   2085 O O    . LYS A 1  276 ? -12.183 -51.479 -8.406  1.00 66.16 276 A 1 
ATOM   2086 C CB   . LYS A 1  276 ? -15.263 -50.554 -7.531  1.00 68.05 276 A 1 
ATOM   2087 C CG   . LYS A 1  276 ? -15.232 -51.925 -6.848  1.00 62.08 276 A 1 
ATOM   2088 C CD   . LYS A 1  276 ? -16.660 -52.408 -6.588  1.00 60.87 276 A 1 
ATOM   2089 C CE   . LYS A 1  276 ? -16.695 -53.718 -5.806  1.00 52.28 276 A 1 
ATOM   2090 N NZ   . LYS A 1  276 ? -18.089 -54.143 -5.513  1.00 49.22 276 A 1 
ATOM   2091 N N    . ARG A 1  277 ? -13.229 -50.331 -10.007 1.00 65.01 277 A 1 
ATOM   2092 C CA   . ARG A 1  277 ? -12.391 -50.866 -11.090 1.00 64.19 277 A 1 
ATOM   2093 C C    . ARG A 1  277 ? -10.937 -50.442 -10.952 1.00 62.24 277 A 1 
ATOM   2094 O O    . ARG A 1  277 ? -10.046 -51.271 -11.104 1.00 59.52 277 A 1 
ATOM   2095 C CB   . ARG A 1  277 ? -12.927 -50.422 -12.450 1.00 61.97 277 A 1 
ATOM   2096 C CG   . ARG A 1  277 ? -14.080 -51.295 -12.945 1.00 56.54 277 A 1 
ATOM   2097 C CD   . ARG A 1  277 ? -14.487 -50.834 -14.339 1.00 56.50 277 A 1 
ATOM   2098 N NE   . ARG A 1  277 ? -15.463 -51.734 -14.964 1.00 49.48 277 A 1 
ATOM   2099 C CZ   . ARG A 1  277 ? -15.839 -51.713 -16.226 1.00 46.55 277 A 1 
ATOM   2100 N NH1  . ARG A 1  277 ? -15.410 -50.816 -17.066 1.00 41.25 277 A 1 
ATOM   2101 N NH2  . ARG A 1  277 ? -16.661 -52.607 -16.676 1.00 41.36 277 A 1 
ATOM   2102 N N    . ARG A 1  278 ? -10.723 -49.202 -10.660 1.00 61.11 278 A 1 
ATOM   2103 C CA   . ARG A 1  278 ? -9.365  -48.672 -10.532 1.00 60.30 278 A 1 
ATOM   2104 C C    . ARG A 1  278 ? -8.637  -49.257 -9.325  1.00 58.34 278 A 1 
ATOM   2105 O O    . ARG A 1  278 ? -7.449  -49.550 -9.423  1.00 56.19 278 A 1 
ATOM   2106 C CB   . ARG A 1  278 ? -9.432  -47.145 -10.491 1.00 57.61 278 A 1 
ATOM   2107 C CG   . ARG A 1  278 ? -8.262  -46.522 -11.244 1.00 53.33 278 A 1 
ATOM   2108 C CD   . ARG A 1  278 ? -8.339  -45.001 -11.204 1.00 53.15 278 A 1 
ATOM   2109 N NE   . ARG A 1  278 ? -7.355  -44.377 -12.097 1.00 45.41 278 A 1 
ATOM   2110 C CZ   . ARG A 1  278 ? -7.108  -43.085 -12.219 1.00 44.21 278 A 1 
ATOM   2111 N NH1  . ARG A 1  278 ? -7.709  -42.199 -11.474 1.00 38.82 278 A 1 
ATOM   2112 N NH2  . ARG A 1  278 ? -6.263  -42.652 -13.105 1.00 38.31 278 A 1 
ATOM   2113 N N    . SER A 1  279 ? -9.352  -49.452 -8.259  1.00 56.95 279 A 1 
ATOM   2114 C CA   . SER A 1  279 ? -8.814  -50.081 -7.052  1.00 56.45 279 A 1 
ATOM   2115 C C    . SER A 1  279 ? -8.354  -51.519 -7.309  1.00 55.47 279 A 1 
ATOM   2116 O O    . SER A 1  279 ? -7.250  -51.890 -6.918  1.00 52.45 279 A 1 
ATOM   2117 C CB   . SER A 1  279 ? -9.859  -50.031 -5.940  1.00 52.56 279 A 1 
ATOM   2118 O OG   . SER A 1  279 ? -9.352  -50.601 -4.760  1.00 47.56 279 A 1 
ATOM   2119 N N    . LYS A 1  280 ? -9.145  -52.287 -8.016  1.00 53.38 280 A 1 
ATOM   2120 C CA   . LYS A 1  280 ? -8.769  -53.675 -8.331  1.00 52.61 280 A 1 
ATOM   2121 C C    . LYS A 1  280 ? -7.507  -53.779 -9.188  1.00 49.91 280 A 1 
ATOM   2122 O O    . LYS A 1  280 ? -6.695  -54.667 -8.950  1.00 47.36 280 A 1 
ATOM   2123 C CB   . LYS A 1  280 ? -9.923  -54.417 -9.008  1.00 50.37 280 A 1 
ATOM   2124 C CG   . LYS A 1  280 ? -10.969 -54.935 -8.014  1.00 47.22 280 A 1 
ATOM   2125 C CD   . LYS A 1  280 ? -11.976 -55.841 -8.727  1.00 45.89 280 A 1 
ATOM   2126 C CE   . LYS A 1  280 ? -12.971 -56.465 -7.744  1.00 39.58 280 A 1 
ATOM   2127 N NZ   . LYS A 1  280 ? -13.901 -57.411 -8.408  1.00 38.84 280 A 1 
ATOM   2128 N N    . LYS A 1  281 ? -7.338  -52.907 -10.140 1.00 47.07 281 A 1 
ATOM   2129 C CA   . LYS A 1  281 ? -6.151  -52.967 -11.009 1.00 46.68 281 A 1 
ATOM   2130 C C    . LYS A 1  281 ? -4.837  -52.782 -10.253 1.00 43.95 281 A 1 
ATOM   2131 O O    . LYS A 1  281 ? -3.836  -53.357 -10.657 1.00 40.92 281 A 1 
ATOM   2132 C CB   . LYS A 1  281 ? -6.244  -51.952 -12.154 1.00 44.52 281 A 1 
ATOM   2133 C CG   . LYS A 1  281 ? -6.994  -52.498 -13.371 1.00 41.62 281 A 1 
ATOM   2134 C CD   . LYS A 1  281 ? -6.856  -51.549 -14.571 1.00 39.80 281 A 1 
ATOM   2135 C CE   . LYS A 1  281 ? -7.507  -52.133 -15.827 1.00 35.09 281 A 1 
ATOM   2136 N NZ   . LYS A 1  281 ? -7.353  -51.251 -17.012 1.00 34.19 281 A 1 
ATOM   2137 N N    . LYS A 1  282 ? -4.844  -52.014 -9.201  1.00 44.28 282 A 1 
ATOM   2138 C CA   . LYS A 1  282 ? -3.615  -51.808 -8.422  1.00 44.72 282 A 1 
ATOM   2139 C C    . LYS A 1  282 ? -3.177  -53.045 -7.633  1.00 42.64 282 A 1 
ATOM   2140 O O    . LYS A 1  282 ? -2.014  -53.111 -7.259  1.00 39.58 282 A 1 
ATOM   2141 C CB   . LYS A 1  282 ? -3.766  -50.617 -7.469  1.00 42.07 282 A 1 
ATOM   2142 C CG   . LYS A 1  282 ? -3.410  -49.283 -8.131  1.00 39.34 282 A 1 
ATOM   2143 C CD   . LYS A 1  282 ? -3.332  -48.183 -7.074  1.00 37.97 282 A 1 
ATOM   2144 C CE   . LYS A 1  282 ? -2.822  -46.869 -7.670  1.00 33.52 282 A 1 
ATOM   2145 N NZ   . LYS A 1  282 ? -2.631  -45.826 -6.631  1.00 32.83 282 A 1 
ATOM   2146 N N    . SER A 1  283 ? -4.074  -53.940 -7.338  1.00 39.69 283 A 1 
ATOM   2147 C CA   . SER A 1  283 ? -3.770  -55.073 -6.460  1.00 39.60 283 A 1 
ATOM   2148 C C    . SER A 1  283 ? -3.147  -56.272 -7.165  1.00 38.57 283 A 1 
ATOM   2149 O O    . SER A 1  283 ? -2.785  -57.226 -6.483  1.00 36.30 283 A 1 
ATOM   2150 C CB   . SER A 1  283 ? -5.022  -55.514 -5.698  1.00 36.40 283 A 1 
ATOM   2151 O OG   . SER A 1  283 ? -5.968  -56.107 -6.556  1.00 34.17 283 A 1 
ATOM   2152 N N    . LEU A 1  284 ? -3.073  -56.272 -8.470  1.00 39.02 284 A 1 
ATOM   2153 C CA   . LEU A 1  284 ? -2.420  -57.368 -9.178  1.00 39.35 284 A 1 
ATOM   2154 C C    . LEU A 1  284 ? -0.904  -57.233 -8.996  1.00 38.15 284 A 1 
ATOM   2155 O O    . LEU A 1  284 ? -0.305  -56.343 -9.603  1.00 35.22 284 A 1 
ATOM   2156 C CB   . LEU A 1  284 ? -2.843  -57.375 -10.655 1.00 36.51 284 A 1 
ATOM   2157 C CG   . LEU A 1  284 ? -4.109  -58.213 -10.893 1.00 33.35 284 A 1 
ATOM   2158 C CD1  . LEU A 1  284 ? -4.803  -57.787 -12.177 1.00 33.23 284 A 1 
ATOM   2159 C CD2  . LEU A 1  284 ? -3.769  -59.703 -11.007 1.00 34.39 284 A 1 
ATOM   2160 N N    . PRO A 1  285 ? -0.293  -58.078 -8.185  1.00 35.65 285 A 1 
ATOM   2161 C CA   . PRO A 1  285 ? 1.148   -58.085 -8.084  1.00 37.04 285 A 1 
ATOM   2162 C C    . PRO A 1  285 ? 1.685   -58.623 -9.410  1.00 37.24 285 A 1 
ATOM   2163 O O    . PRO A 1  285 ? 1.501   -59.797 -9.731  1.00 35.06 285 A 1 
ATOM   2164 C CB   . PRO A 1  285 ? 1.462   -58.982 -6.879  1.00 34.01 285 A 1 
ATOM   2165 C CG   . PRO A 1  285 ? 0.278   -59.943 -6.825  1.00 33.49 285 A 1 
ATOM   2166 C CD   . PRO A 1  285 ? -0.886  -59.140 -7.396  1.00 38.02 285 A 1 
ATOM   2167 N N    . SER A 1  286 ? 2.329   -57.794 -10.171 1.00 37.42 286 A 1 
ATOM   2168 C CA   . SER A 1  286 ? 3.093   -58.263 -11.322 1.00 37.72 286 A 1 
ATOM   2169 C C    . SER A 1  286 ? 4.309   -59.026 -10.811 1.00 36.88 286 A 1 
ATOM   2170 O O    . SER A 1  286 ? 5.368   -58.440 -10.588 1.00 34.41 286 A 1 
ATOM   2171 C CB   . SER A 1  286 ? 3.479   -57.091 -12.229 1.00 34.65 286 A 1 
ATOM   2172 O OG   . SER A 1  286 ? 4.253   -56.150 -11.525 1.00 33.28 286 A 1 
ATOM   2173 N N    . SER A 1  287 ? 4.138   -60.307 -10.587 1.00 35.43 287 A 1 
ATOM   2174 C CA   . SER A 1  287 ? 5.189   -61.207 -10.107 1.00 36.85 287 A 1 
ATOM   2175 C C    . SER A 1  287 ? 6.161   -61.641 -11.203 1.00 36.06 287 A 1 
ATOM   2176 O O    . SER A 1  287 ? 6.689   -62.745 -11.127 1.00 33.83 287 A 1 
ATOM   2177 C CB   . SER A 1  287 ? 4.546   -62.426 -9.438  1.00 33.30 287 A 1 
ATOM   2178 O OG   . SER A 1  287 ? 3.885   -63.215 -10.397 1.00 32.00 287 A 1 
ATOM   2179 N N    . LEU A 1  288 ? 6.314   -60.861 -12.244 1.00 36.05 288 A 1 
ATOM   2180 C CA   . LEU A 1  288 ? 7.230   -61.269 -13.305 1.00 37.65 288 A 1 
ATOM   2181 C C    . LEU A 1  288 ? 8.663   -61.315 -12.763 1.00 36.27 288 A 1 
ATOM   2182 O O    . LEU A 1  288 ? 9.114   -60.353 -12.139 1.00 34.01 288 A 1 
ATOM   2183 C CB   . LEU A 1  288 ? 7.078   -60.369 -14.540 1.00 34.65 288 A 1 
ATOM   2184 C CG   . LEU A 1  288 ? 5.989   -60.880 -15.501 1.00 31.89 288 A 1 
ATOM   2185 C CD1  . LEU A 1  288 ? 5.580   -59.772 -16.477 1.00 32.35 288 A 1 
ATOM   2186 C CD2  . LEU A 1  288 ? 6.472   -62.077 -16.333 1.00 34.55 288 A 1 
ATOM   2187 N N    . PRO A 1  289 ? 9.341   -62.432 -12.977 1.00 33.22 289 A 1 
ATOM   2188 C CA   . PRO A 1  289 ? 10.562  -62.768 -12.252 1.00 35.35 289 A 1 
ATOM   2189 C C    . PRO A 1  289 ? 11.840  -62.230 -12.906 1.00 35.46 289 A 1 
ATOM   2190 O O    . PRO A 1  289 ? 12.866  -62.893 -12.789 1.00 33.50 289 A 1 
ATOM   2191 C CB   . PRO A 1  289 ? 10.534  -64.301 -12.208 1.00 32.12 289 A 1 
ATOM   2192 C CG   . PRO A 1  289 ? 9.944   -64.655 -13.564 1.00 31.84 289 A 1 
ATOM   2193 C CD   . PRO A 1  289 ? 8.911   -63.556 -13.781 1.00 36.92 289 A 1 
ATOM   2194 N N    . GLU A 1  290 ? 11.772  -61.165 -13.654 1.00 33.51 290 A 1 
ATOM   2195 C CA   . GLU A 1  290 ? 12.875  -60.856 -14.571 1.00 34.94 290 A 1 
ATOM   2196 C C    . GLU A 1  290 ? 14.249  -60.844 -13.886 1.00 33.85 290 A 1 
ATOM   2197 O O    . GLU A 1  290 ? 14.495  -60.140 -12.906 1.00 32.39 290 A 1 
ATOM   2198 C CB   . GLU A 1  290 ? 12.632  -59.580 -15.382 1.00 33.39 290 A 1 
ATOM   2199 C CG   . GLU A 1  290 ? 11.826  -59.859 -16.656 1.00 31.11 290 A 1 
ATOM   2200 C CD   . GLU A 1  290 ? 11.806  -58.683 -17.651 1.00 29.99 290 A 1 
ATOM   2201 O OE1  . GLU A 1  290 ? 11.413  -58.927 -18.814 1.00 27.32 290 A 1 
ATOM   2202 O OE2  . GLU A 1  290 ? 12.171  -57.552 -17.260 1.00 32.61 290 A 1 
ATOM   2203 N N    . GLU A 1  291 ? 15.116  -61.655 -14.454 1.00 31.94 291 A 1 
ATOM   2204 C CA   . GLU A 1  291 ? 16.439  -62.004 -13.926 1.00 32.85 291 A 1 
ATOM   2205 C C    . GLU A 1  291 ? 17.444  -60.857 -13.882 1.00 31.40 291 A 1 
ATOM   2206 O O    . GLU A 1  291 ? 18.331  -60.870 -13.031 1.00 30.22 291 A 1 
ATOM   2207 C CB   . GLU A 1  291 ? 17.088  -63.058 -14.843 1.00 31.29 291 A 1 
ATOM   2208 C CG   . GLU A 1  291 ? 16.494  -64.466 -14.791 1.00 29.40 291 A 1 
ATOM   2209 C CD   . GLU A 1  291 ? 17.317  -65.445 -15.646 1.00 28.82 291 A 1 
ATOM   2210 O OE1  . GLU A 1  291 ? 17.440  -66.620 -15.221 1.00 26.47 291 A 1 
ATOM   2211 O OE2  . GLU A 1  291 ? 17.838  -65.023 -16.699 1.00 31.36 291 A 1 
ATOM   2212 N N    . ASN A 1  292 ? 17.430  -60.019 -14.890 1.00 32.72 292 A 1 
ATOM   2213 C CA   . ASN A 1  292 ? 18.706  -59.494 -15.348 1.00 33.94 292 A 1 
ATOM   2214 C C    . ASN A 1  292 ? 19.301  -58.481 -14.371 1.00 32.47 292 A 1 
ATOM   2215 O O    . ASN A 1  292 ? 18.839  -57.358 -14.213 1.00 29.95 292 A 1 
ATOM   2216 C CB   . ASN A 1  292 ? 18.603  -58.995 -16.799 1.00 31.35 292 A 1 
ATOM   2217 C CG   . ASN A 1  292 ? 19.091  -60.024 -17.805 1.00 27.83 292 A 1 
ATOM   2218 O OD1  . ASN A 1  292 ? 19.911  -60.879 -17.521 1.00 28.40 292 A 1 
ATOM   2219 N ND2  . ASN A 1  292 ? 18.627  -59.951 -19.029 1.00 29.21 292 A 1 
ATOM   2220 N N    . LYS A 1  293 ? 20.387  -58.910 -13.789 1.00 31.22 293 A 1 
ATOM   2221 C CA   . LYS A 1  293 ? 21.163  -58.266 -12.718 1.00 33.06 293 A 1 
ATOM   2222 C C    . LYS A 1  293 ? 21.904  -56.981 -13.097 1.00 31.22 293 A 1 
ATOM   2223 O O    . LYS A 1  293 ? 22.776  -56.597 -12.315 1.00 29.15 293 A 1 
ATOM   2224 C CB   . LYS A 1  293 ? 22.228  -59.256 -12.228 1.00 31.72 293 A 1 
ATOM   2225 C CG   . LYS A 1  293 ? 21.738  -60.348 -11.282 1.00 29.34 293 A 1 
ATOM   2226 C CD   . LYS A 1  293 ? 22.944  -61.179 -10.865 1.00 28.84 293 A 1 
ATOM   2227 C CE   . LYS A 1  293 ? 22.545  -62.214 -9.826  1.00 25.56 293 A 1 
ATOM   2228 N NZ   . LYS A 1  293 ? 23.683  -63.093 -9.461  1.00 25.62 293 A 1 
ATOM   2229 N N    . LEU A 1  294 ? 21.708  -56.422 -14.263 1.00 29.80 294 A 1 
ATOM   2230 C CA   . LEU A 1  294 ? 22.661  -55.421 -14.734 1.00 30.25 294 A 1 
ATOM   2231 C C    . LEU A 1  294 ? 22.764  -54.260 -13.744 1.00 29.09 294 A 1 
ATOM   2232 O O    . LEU A 1  294 ? 21.790  -53.598 -13.403 1.00 27.45 294 A 1 
ATOM   2233 C CB   . LEU A 1  294 ? 22.347  -54.985 -16.175 1.00 28.01 294 A 1 
ATOM   2234 C CG   . LEU A 1  294 ? 23.110  -55.829 -17.213 1.00 26.15 294 A 1 
ATOM   2235 C CD1  . LEU A 1  294 ? 22.484  -55.659 -18.597 1.00 26.55 294 A 1 
ATOM   2236 C CD2  . LEU A 1  294 ? 24.585  -55.422 -17.315 1.00 28.69 294 A 1 
ATOM   2237 N N    . PHE A 1  295 ? 23.986  -54.106 -13.299 1.00 29.42 295 A 1 
ATOM   2238 C CA   . PHE A 1  295 ? 24.408  -53.347 -12.121 1.00 30.41 295 A 1 
ATOM   2239 C C    . PHE A 1  295 ? 24.299  -51.830 -12.241 1.00 29.39 295 A 1 
ATOM   2240 O O    . PHE A 1  295 ? 24.797  -51.162 -11.337 1.00 27.49 295 A 1 
ATOM   2241 C CB   . PHE A 1  295 ? 25.872  -53.712 -11.845 1.00 28.16 295 A 1 
ATOM   2242 C CG   . PHE A 1  295 ? 26.094  -54.633 -10.670 1.00 26.67 295 A 1 
ATOM   2243 C CD1  . PHE A 1  295 ? 26.315  -54.084 -9.394  1.00 25.81 295 A 1 
ATOM   2244 C CD2  . PHE A 1  295 ? 26.130  -56.024 -10.841 1.00 26.89 295 A 1 
ATOM   2245 C CE1  . PHE A 1  295 ? 26.573  -54.919 -8.298  1.00 25.32 295 A 1 
ATOM   2246 C CE2  . PHE A 1  295 ? 26.385  -56.865 -9.745  1.00 25.40 295 A 1 
ATOM   2247 C CZ   . PHE A 1  295 ? 26.612  -56.314 -8.471  1.00 25.34 295 A 1 
ATOM   2248 N N    . ASP A 1  296 ? 23.796  -51.302 -13.335 1.00 31.17 296 A 1 
ATOM   2249 C CA   . ASP A 1  296 ? 24.141  -49.932 -13.687 1.00 32.16 296 A 1 
ATOM   2250 C C    . ASP A 1  296 ? 23.736  -48.942 -12.591 1.00 31.40 296 A 1 
ATOM   2251 O O    . ASP A 1  296 ? 22.565  -48.741 -12.254 1.00 29.12 296 A 1 
ATOM   2252 C CB   . ASP A 1  296 ? 23.636  -49.565 -15.087 1.00 29.95 296 A 1 
ATOM   2253 C CG   . ASP A 1  296 ? 24.768  -49.239 -16.067 1.00 26.66 296 A 1 
ATOM   2254 O OD1  . ASP A 1  296 ? 25.932  -49.145 -15.622 1.00 26.32 296 A 1 
ATOM   2255 O OD2  . ASP A 1  296 ? 24.447  -49.058 -17.261 1.00 26.60 296 A 1 
ATOM   2256 N N    . SER A 1  297 ? 24.775  -48.414 -11.999 1.00 31.37 297 A 1 
ATOM   2257 C CA   . SER A 1  297 ? 24.784  -47.826 -10.662 1.00 31.81 297 A 1 
ATOM   2258 C C    . SER A 1  297 ? 24.233  -46.411 -10.595 1.00 30.75 297 A 1 
ATOM   2259 O O    . SER A 1  297 ? 24.428  -45.750 -9.573  1.00 28.33 297 A 1 
ATOM   2260 C CB   . SER A 1  297 ? 26.224  -47.832 -10.151 1.00 29.42 297 A 1 
ATOM   2261 O OG   . SER A 1  297 ? 27.049  -47.075 -11.011 1.00 27.87 297 A 1 
ATOM   2262 N N    . SER A 1  298 ? 23.652  -45.919 -11.659 1.00 32.07 298 A 1 
ATOM   2263 C CA   . SER A 1  298 ? 23.316  -44.503 -11.726 1.00 33.27 298 A 1 
ATOM   2264 C C    . SER A 1  298 ? 22.288  -44.157 -10.653 1.00 32.23 298 A 1 
ATOM   2265 O O    . SER A 1  298 ? 21.086  -44.394 -10.784 1.00 29.72 298 A 1 
ATOM   2266 C CB   . SER A 1  298 ? 22.872  -44.092 -13.134 1.00 30.55 298 A 1 
ATOM   2267 O OG   . SER A 1  298 ? 21.692  -44.746 -13.533 1.00 28.65 298 A 1 
ATOM   2268 N N    . THR A 1  299 ? 22.810  -43.608 -9.584  1.00 31.91 299 A 1 
ATOM   2269 C CA   . THR A 1  299 ? 22.074  -43.174 -8.399  1.00 33.94 299 A 1 
ATOM   2270 C C    . THR A 1  299 ? 21.239  -41.944 -8.736  1.00 33.46 299 A 1 
ATOM   2271 O O    . THR A 1  299 ? 21.559  -40.830 -8.325  1.00 30.30 299 A 1 
ATOM   2272 C CB   . THR A 1  299 ? 23.035  -42.883 -7.235  1.00 30.28 299 A 1 
ATOM   2273 O OG1  . THR A 1  299 ? 24.214  -42.275 -7.693  1.00 27.41 299 A 1 
ATOM   2274 C CG2  . THR A 1  299 ? 23.443  -44.149 -6.494  1.00 28.14 299 A 1 
ATOM   2275 N N    . LYS A 1  300 ? 20.181  -42.152 -9.484  1.00 33.00 300 A 1 
ATOM   2276 C CA   . LYS A 1  300 ? 19.146  -41.138 -9.623  1.00 34.62 300 A 1 
ATOM   2277 C C    . LYS A 1  300 ? 18.509  -40.968 -8.252  1.00 33.31 300 A 1 
ATOM   2278 O O    . LYS A 1  300 ? 17.627  -41.731 -7.879  1.00 31.04 300 A 1 
ATOM   2279 C CB   . LYS A 1  300 ? 18.117  -41.519 -10.693 1.00 32.67 300 A 1 
ATOM   2280 C CG   . LYS A 1  300 ? 18.629  -41.223 -12.106 1.00 30.26 300 A 1 
ATOM   2281 C CD   . LYS A 1  300 ? 17.539  -41.490 -13.148 1.00 29.88 300 A 1 
ATOM   2282 C CE   . LYS A 1  300 ? 18.051  -41.116 -14.539 1.00 27.18 300 A 1 
ATOM   2283 N NZ   . LYS A 1  300 ? 17.050  -41.378 -15.594 1.00 27.29 300 A 1 
ATOM   2284 N N    . GLN A 1  301 ? 19.007  -40.001 -7.512  1.00 33.20 301 A 1 
ATOM   2285 C CA   . GLN A 1  301 ? 18.398  -39.583 -6.259  1.00 34.22 301 A 1 
ATOM   2286 C C    . GLN A 1  301 ? 16.958  -39.175 -6.567  1.00 33.27 301 A 1 
ATOM   2287 O O    . GLN A 1  301 ? 16.706  -38.129 -7.164  1.00 31.28 301 A 1 
ATOM   2288 C CB   . GLN A 1  301 ? 19.187  -38.430 -5.638  1.00 32.00 301 A 1 
ATOM   2289 C CG   . GLN A 1  301 ? 20.494  -38.881 -4.973  1.00 30.17 301 A 1 
ATOM   2290 C CD   . GLN A 1  301 ? 21.244  -37.727 -4.313  1.00 28.77 301 A 1 
ATOM   2291 O OE1  . GLN A 1  301 ? 21.007  -36.562 -4.561  1.00 28.11 301 A 1 
ATOM   2292 N NE2  . GLN A 1  301 ? 22.190  -38.008 -3.448  1.00 29.31 301 A 1 
ATOM   2293 N N    . SER A 1  302 ? 16.046  -40.040 -6.213  1.00 33.59 302 A 1 
ATOM   2294 C CA   . SER A 1  302 ? 14.626  -39.761 -6.322  1.00 34.00 302 A 1 
ATOM   2295 C C    . SER A 1  302 ? 14.315  -38.620 -5.368  1.00 33.24 302 A 1 
ATOM   2296 O O    . SER A 1  302 ? 14.322  -38.818 -4.154  1.00 30.96 302 A 1 
ATOM   2297 C CB   . SER A 1  302 ? 13.816  -41.014 -5.978  1.00 30.85 302 A 1 
ATOM   2298 O OG   . SER A 1  302 ? 14.164  -41.504 -4.705  1.00 28.85 302 A 1 
ATOM   2299 N N    . ILE A 1  303 ? 14.091  -37.461 -5.926  1.00 35.31 303 A 1 
ATOM   2300 C CA   . ILE A 1  303 ? 13.638  -36.311 -5.146  1.00 35.45 303 A 1 
ATOM   2301 C C    . ILE A 1  303 ? 12.345  -36.749 -4.456  1.00 34.22 303 A 1 
ATOM   2302 O O    . ILE A 1  303 ? 11.405  -37.136 -5.151  1.00 31.85 303 A 1 
ATOM   2303 C CB   . ILE A 1  303 ? 13.432  -35.082 -6.046  1.00 33.32 303 A 1 
ATOM   2304 C CG1  . ILE A 1  303 ? 14.757  -34.696 -6.739  1.00 31.23 303 A 1 
ATOM   2305 C CG2  . ILE A 1  303 ? 12.881  -33.906 -5.226  1.00 33.08 303 A 1 
ATOM   2306 C CD1  . ILE A 1  303 ? 14.612  -33.622 -7.818  1.00 30.96 303 A 1 
ATOM   2307 N N    . PRO A 1  304 ? 12.309  -36.765 -3.128  1.00 35.03 304 A 1 
ATOM   2308 C CA   . PRO A 1  304 ? 11.139  -37.248 -2.420  1.00 35.78 304 A 1 
ATOM   2309 C C    . PRO A 1  304 ? 9.969   -36.337 -2.778  1.00 36.00 304 A 1 
ATOM   2310 O O    . PRO A 1  304 ? 9.996   -35.135 -2.519  1.00 33.65 304 A 1 
ATOM   2311 C CB   . PRO A 1  304 ? 11.509  -37.225 -0.935  1.00 32.74 304 A 1 
ATOM   2312 C CG   . PRO A 1  304 ? 12.627  -36.199 -0.853  1.00 32.00 304 A 1 
ATOM   2313 C CD   . PRO A 1  304 ? 13.324  -36.312 -2.200  1.00 35.25 304 A 1 
ATOM   2314 N N    . THR A 1  305 ? 8.961   -36.911 -3.387  1.00 36.49 305 A 1 
ATOM   2315 C CA   . THR A 1  305 ? 7.697   -36.226 -3.624  1.00 36.68 305 A 1 
ATOM   2316 C C    . THR A 1  305 ? 7.103   -35.879 -2.271  1.00 36.20 305 A 1 
ATOM   2317 O O    . THR A 1  305 ? 6.516   -36.735 -1.609  1.00 32.78 305 A 1 
ATOM   2318 C CB   . THR A 1  305 ? 6.720   -37.103 -4.419  1.00 33.32 305 A 1 
ATOM   2319 O OG1  . THR A 1  305 ? 6.813   -38.447 -4.019  1.00 30.33 305 A 1 
ATOM   2320 C CG2  . THR A 1  305 ? 7.002   -37.049 -5.916  1.00 30.59 305 A 1 
ATOM   2321 N N    . THR A 1  306 ? 7.306   -34.660 -1.854  1.00 37.78 306 A 1 
ATOM   2322 C CA   . THR A 1  306 ? 6.748   -34.144 -0.611  1.00 38.40 306 A 1 
ATOM   2323 C C    . THR A 1  306 ? 5.235   -34.185 -0.735  1.00 37.80 306 A 1 
ATOM   2324 O O    . THR A 1  306 ? 4.616   -33.341 -1.376  1.00 34.46 306 A 1 
ATOM   2325 C CB   . THR A 1  306 ? 7.244   -32.726 -0.300  1.00 35.31 306 A 1 
ATOM   2326 O OG1  . THR A 1  306 ? 7.517   -32.008 -1.476  1.00 32.36 306 A 1 
ATOM   2327 C CG2  . THR A 1  306 ? 8.524   -32.753 0.523   1.00 32.70 306 A 1 
ATOM   2328 N N    . THR A 1  307 ? 4.656   -35.208 -0.163  1.00 37.57 307 A 1 
ATOM   2329 C CA   . THR A 1  307 ? 3.210   -35.361 -0.082  1.00 37.94 307 A 1 
ATOM   2330 C C    . THR A 1  307 ? 2.679   -34.168 0.689   1.00 37.17 307 A 1 
ATOM   2331 O O    . THR A 1  307 ? 2.922   -34.060 1.888   1.00 33.89 307 A 1 
ATOM   2332 C CB   . THR A 1  307 ? 2.819   -36.670 0.615   1.00 34.78 307 A 1 
ATOM   2333 O OG1  . THR A 1  307 ? 3.737   -37.018 1.618   1.00 31.64 307 A 1 
ATOM   2334 C CG2  . THR A 1  307 ? 2.776   -37.838 -0.365  1.00 32.28 307 A 1 
ATOM   2335 N N    . THR A 1  308 ? 1.993   -33.297 0.007   1.00 38.76 308 A 1 
ATOM   2336 C CA   . THR A 1  308 ? 1.268   -32.191 0.631   1.00 38.88 308 A 1 
ATOM   2337 C C    . THR A 1  308 ? 0.111   -32.772 1.429   1.00 38.44 308 A 1 
ATOM   2338 O O    . THR A 1  308 ? -1.017  -32.840 0.957   1.00 35.43 308 A 1 
ATOM   2339 C CB   . THR A 1  308 ? 0.773   -31.173 -0.411  1.00 35.58 308 A 1 
ATOM   2340 O OG1  . THR A 1  308 ? 0.515   -31.803 -1.643  1.00 32.76 308 A 1 
ATOM   2341 C CG2  . THR A 1  308 ? 1.794   -30.082 -0.665  1.00 33.26 308 A 1 
ATOM   2342 N N    . THR A 1  309 ? 0.417   -33.251 2.612   1.00 38.13 309 A 1 
ATOM   2343 C CA   . THR A 1  309 ? -0.603  -33.552 3.603   1.00 38.59 309 A 1 
ATOM   2344 C C    . THR A 1  309 ? -1.297  -32.232 3.902   1.00 38.16 309 A 1 
ATOM   2345 O O    . THR A 1  309 ? -0.685  -31.329 4.466   1.00 35.23 309 A 1 
ATOM   2346 C CB   . THR A 1  309 ? -0.015  -34.176 4.875   1.00 35.42 309 A 1 
ATOM   2347 O OG1  . THR A 1  309 ? 1.330   -33.806 5.074   1.00 32.61 309 A 1 
ATOM   2348 C CG2  . THR A 1  309 ? -0.036  -35.697 4.787   1.00 33.07 309 A 1 
ATOM   2349 N N    . GLN A 1  310 ? -2.525  -32.129 3.444   1.00 37.16 310 A 1 
ATOM   2350 C CA   . GLN A 1  310 ? -3.400  -31.039 3.848   1.00 36.89 310 A 1 
ATOM   2351 C C    . GLN A 1  310 ? -3.584  -31.161 5.354   1.00 36.78 310 A 1 
ATOM   2352 O O    . GLN A 1  310 ? -4.301  -32.040 5.830   1.00 34.15 310 A 1 
ATOM   2353 C CB   . GLN A 1  310 ? -4.748  -31.128 3.125   1.00 33.73 310 A 1 
ATOM   2354 C CG   . GLN A 1  310 ? -4.721  -30.497 1.729   1.00 30.76 310 A 1 
ATOM   2355 C CD   . GLN A 1  310 ? -6.069  -30.609 1.019   1.00 29.09 310 A 1 
ATOM   2356 O OE1  . GLN A 1  310 ? -6.829  -31.534 1.210   1.00 28.52 310 A 1 
ATOM   2357 N NE2  . GLN A 1  310 ? -6.403  -29.675 0.156   1.00 28.78 310 A 1 
ATOM   2358 N N    . TRP A 1  311 ? -2.881  -30.328 6.071   1.00 41.51 311 A 1 
ATOM   2359 C CA   . TRP A 1  311 ? -3.107  -30.202 7.496   1.00 40.17 311 A 1 
ATOM   2360 C C    . TRP A 1  311 ? -4.463  -29.536 7.656   1.00 40.13 311 A 1 
ATOM   2361 O O    . TRP A 1  311 ? -4.642  -28.378 7.289   1.00 37.50 311 A 1 
ATOM   2362 C CB   . TRP A 1  311 ? -1.964  -29.421 8.145   1.00 37.01 311 A 1 
ATOM   2363 C CG   . TRP A 1  311 ? -0.696  -30.210 8.306   1.00 34.96 311 A 1 
ATOM   2364 C CD1  . TRP A 1  311 ? -0.048  -30.892 7.333   1.00 32.01 311 A 1 
ATOM   2365 C CD2  . TRP A 1  311 ? 0.053   -30.447 9.533   1.00 32.57 311 A 1 
ATOM   2366 N NE1  . TRP A 1  311 ? 1.056   -31.545 7.874   1.00 29.79 311 A 1 
ATOM   2367 C CE2  . TRP A 1  311 ? 1.148   -31.303 9.223   1.00 29.99 311 A 1 
ATOM   2368 C CE3  . TRP A 1  311 ? -0.095  -30.022 10.868  1.00 31.31 311 A 1 
ATOM   2369 C CZ2  . TRP A 1  311 ? 2.046   -31.747 10.208  1.00 29.82 311 A 1 
ATOM   2370 C CZ3  . TRP A 1  311 ? 0.809   -30.453 11.844  1.00 30.85 311 A 1 
ATOM   2371 C CH2  . TRP A 1  311 ? 1.866   -31.317 11.516  1.00 30.16 311 A 1 
ATOM   2372 N N    . SER A 1  312 ? -5.408  -30.291 8.152   1.00 38.91 312 A 1 
ATOM   2373 C CA   . SER A 1  312 ? -6.674  -29.745 8.595   1.00 38.43 312 A 1 
ATOM   2374 C C    . SER A 1  312 ? -6.390  -28.902 9.832   1.00 38.74 312 A 1 
ATOM   2375 O O    . SER A 1  312 ? -6.363  -29.415 10.945  1.00 36.76 312 A 1 
ATOM   2376 C CB   . SER A 1  312 ? -7.659  -30.880 8.900   1.00 35.11 312 A 1 
ATOM   2377 O OG   . SER A 1  312 ? -7.109  -31.765 9.847   1.00 32.35 312 A 1 
ATOM   2378 N N    . ILE A 1  313 ? -6.113  -27.649 9.618   1.00 44.87 313 A 1 
ATOM   2379 C CA   . ILE A 1  313 ? -6.139  -26.690 10.716  1.00 45.70 313 A 1 
ATOM   2380 C C    . ILE A 1  313 ? -7.599  -26.626 11.139  1.00 45.69 313 A 1 
ATOM   2381 O O    . ILE A 1  313 ? -8.450  -26.169 10.373  1.00 42.87 313 A 1 
ATOM   2382 C CB   . ILE A 1  313 ? -5.572  -25.321 10.295  1.00 43.42 313 A 1 
ATOM   2383 C CG1  . ILE A 1  313 ? -4.112  -25.462 9.804   1.00 40.86 313 A 1 
ATOM   2384 C CG2  . ILE A 1  313 ? -5.655  -24.346 11.482  1.00 41.42 313 A 1 
ATOM   2385 C CD1  . ILE A 1  313 ? -3.511  -24.167 9.242   1.00 38.57 313 A 1 
ATOM   2386 N N    . ASP A 1  314 ? -7.872  -27.132 12.310  1.00 44.29 314 A 1 
ATOM   2387 C CA   . ASP A 1  314 ? -9.208  -27.094 12.882  1.00 44.16 314 A 1 
ATOM   2388 C C    . ASP A 1  314 ? -9.473  -25.660 13.349  1.00 43.72 314 A 1 
ATOM   2389 O O    . ASP A 1  314 ? -9.264  -25.293 14.498  1.00 40.86 314 A 1 
ATOM   2390 C CB   . ASP A 1  314 ? -9.334  -28.179 13.966  1.00 41.02 314 A 1 
ATOM   2391 C CG   . ASP A 1  314 ? -10.778 -28.608 14.231  1.00 36.86 314 A 1 
ATOM   2392 O OD1  . ASP A 1  314 ? -11.703 -27.939 13.719  1.00 35.68 314 A 1 
ATOM   2393 O OD2  . ASP A 1  314 ? -10.944 -29.620 14.944  1.00 35.33 314 A 1 
ATOM   2394 N N    . LEU A 1  315 ? -9.874  -24.842 12.411  1.00 45.13 315 A 1 
ATOM   2395 C CA   . LEU A 1  315 ? -10.185 -23.421 12.606  1.00 44.03 315 A 1 
ATOM   2396 C C    . LEU A 1  315 ? -11.501 -23.217 13.381  1.00 43.81 315 A 1 
ATOM   2397 O O    . LEU A 1  315 ? -12.108 -22.154 13.281  1.00 40.83 315 A 1 
ATOM   2398 C CB   . LEU A 1  315 ? -10.233 -22.735 11.221  1.00 41.10 315 A 1 
ATOM   2399 C CG   . LEU A 1  315 ? -8.859  -22.424 10.601  1.00 37.51 315 A 1 
ATOM   2400 C CD1  . LEU A 1  315 ? -9.005  -22.181 9.098   1.00 36.31 315 A 1 
ATOM   2401 C CD2  . LEU A 1  315 ? -8.241  -21.167 11.205  1.00 37.20 315 A 1 
ATOM   2402 N N    . SER A 1  316 ? -11.953 -24.212 14.092  1.00 42.56 316 A 1 
ATOM   2403 C CA   . SER A 1  316 ? -13.300 -24.223 14.655  1.00 41.75 316 A 1 
ATOM   2404 C C    . SER A 1  316 ? -13.523 -23.209 15.773  1.00 41.81 316 A 1 
ATOM   2405 O O    . SER A 1  316 ? -14.538 -22.514 15.763  1.00 38.39 316 A 1 
ATOM   2406 C CB   . SER A 1  316 ? -13.645 -25.633 15.145  1.00 38.08 316 A 1 
ATOM   2407 O OG   . SER A 1  316 ? -12.735 -26.079 16.127  1.00 35.69 316 A 1 
ATOM   2408 N N    . ASN A 1  317 ? -12.620 -23.151 16.732  1.00 44.21 317 A 1 
ATOM   2409 C CA   . ASN A 1  317 ? -12.980 -22.590 18.034  1.00 44.63 317 A 1 
ATOM   2410 C C    . ASN A 1  317 ? -12.873 -21.072 18.163  1.00 44.43 317 A 1 
ATOM   2411 O O    . ASN A 1  317 ? -13.825 -20.438 18.612  1.00 40.68 317 A 1 
ATOM   2412 C CB   . ASN A 1  317 ? -12.153 -23.278 19.133  1.00 41.02 317 A 1 
ATOM   2413 C CG   . ASN A 1  317 ? -12.729 -24.611 19.565  1.00 37.02 317 A 1 
ATOM   2414 O OD1  . ASN A 1  317 ? -13.855 -24.968 19.298  1.00 36.30 317 A 1 
ATOM   2415 N ND2  . ASN A 1  317 ? -11.961 -25.387 20.294  1.00 36.21 317 A 1 
ATOM   2416 N N    . SER A 1  318 ? -11.720 -20.504 17.911  1.00 42.52 318 A 1 
ATOM   2417 C CA   . SER A 1  318 ? -11.523 -19.107 18.291  1.00 42.43 318 A 1 
ATOM   2418 C C    . SER A 1  318 ? -12.063 -18.153 17.228  1.00 42.46 318 A 1 
ATOM   2419 O O    . SER A 1  318 ? -11.830 -18.308 16.032  1.00 39.89 318 A 1 
ATOM   2420 C CB   . SER A 1  318 ? -10.068 -18.809 18.682  1.00 39.20 318 A 1 
ATOM   2421 O OG   . SER A 1  318 ? -9.226  -18.846 17.559  1.00 36.71 318 A 1 
ATOM   2422 N N    . SER A 1  319 ? -12.771 -17.148 17.685  1.00 40.04 319 A 1 
ATOM   2423 C CA   . SER A 1  319 ? -13.377 -16.113 16.837  1.00 39.91 319 A 1 
ATOM   2424 C C    . SER A 1  319 ? -12.367 -15.350 15.974  1.00 40.31 319 A 1 
ATOM   2425 O O    . SER A 1  319 ? -12.719 -14.846 14.909  1.00 37.93 319 A 1 
ATOM   2426 C CB   . SER A 1  319 ? -14.126 -15.119 17.734  1.00 36.61 319 A 1 
ATOM   2427 O OG   . SER A 1  319 ? -13.275 -14.634 18.751  1.00 34.40 319 A 1 
ATOM   2428 N N    . GLU A 1  320 ? -11.131 -15.299 16.415  1.00 43.17 320 A 1 
ATOM   2429 C CA   . GLU A 1  320 ? -10.049 -14.620 15.699  1.00 43.96 320 A 1 
ATOM   2430 C C    . GLU A 1  320 ? -9.578  -15.365 14.440  1.00 44.08 320 A 1 
ATOM   2431 O O    . GLU A 1  320 ? -8.953  -14.763 13.563  1.00 41.71 320 A 1 
ATOM   2432 C CB   . GLU A 1  320 ? -8.871  -14.392 16.646  1.00 41.58 320 A 1 
ATOM   2433 C CG   . GLU A 1  320 ? -9.219  -13.428 17.787  1.00 38.42 320 A 1 
ATOM   2434 C CD   . GLU A 1  320 ? -7.988  -13.003 18.592  1.00 36.11 320 A 1 
ATOM   2435 O OE1  . GLU A 1  320 ? -8.056  -11.904 19.183  1.00 33.34 320 A 1 
ATOM   2436 O OE2  . GLU A 1  320 ? -6.991  -13.761 18.587  1.00 36.03 320 A 1 
ATOM   2437 N N    . ALA A 1  321 ? -9.908  -16.627 14.317  1.00 47.47 321 A 1 
ATOM   2438 C CA   . ALA A 1  321 ? -9.470  -17.450 13.196  1.00 46.69 321 A 1 
ATOM   2439 C C    . ALA A 1  321 ? -9.996  -16.974 11.828  1.00 46.85 321 A 1 
ATOM   2440 O O    . ALA A 1  321 ? -9.401  -17.272 10.791  1.00 44.04 321 A 1 
ATOM   2441 C CB   . ALA A 1  321 ? -9.899  -18.890 13.477  1.00 43.69 321 A 1 
ATOM   2442 N N    . PHE A 1  322 ? -11.075 -16.204 11.818  1.00 44.69 322 A 1 
ATOM   2443 C CA   . PHE A 1  322 ? -11.631 -15.679 10.568  1.00 44.46 322 A 1 
ATOM   2444 C C    . PHE A 1  322 ? -10.659 -14.774 9.814   1.00 45.57 322 A 1 
ATOM   2445 O O    . PHE A 1  322 ? -10.625 -14.798 8.579   1.00 42.71 322 A 1 
ATOM   2446 C CB   . PHE A 1  322 ? -12.950 -14.944 10.859  1.00 41.30 322 A 1 
ATOM   2447 C CG   . PHE A 1  322 ? -14.165 -15.747 10.462  1.00 38.54 322 A 1 
ATOM   2448 C CD1  . PHE A 1  322 ? -14.648 -15.681 9.146   1.00 36.27 322 A 1 
ATOM   2449 C CD2  . PHE A 1  322 ? -14.806 -16.578 11.393  1.00 35.48 322 A 1 
ATOM   2450 C CE1  . PHE A 1  322 ? -15.765 -16.434 8.758   1.00 32.29 322 A 1 
ATOM   2451 C CE2  . PHE A 1  322 ? -15.924 -17.337 11.010  1.00 31.33 322 A 1 
ATOM   2452 C CZ   . PHE A 1  322 ? -16.404 -17.263 9.691   1.00 30.88 322 A 1 
ATOM   2453 N N    . GLY A 1  323 ? -9.872  -14.008 10.537  1.00 48.44 323 A 1 
ATOM   2454 C CA   . GLY A 1  323 ? -8.918  -13.092 9.916   1.00 48.48 323 A 1 
ATOM   2455 C C    . GLY A 1  323 ? -7.757  -13.799 9.213   1.00 49.71 323 A 1 
ATOM   2456 O O    . GLY A 1  323 ? -7.261  -13.321 8.195   1.00 47.97 323 A 1 
ATOM   2457 N N    . LEU A 1  324 ? -7.377  -14.949 9.719   1.00 51.12 324 A 1 
ATOM   2458 C CA   . LEU A 1  324 ? -6.264  -15.741 9.187   1.00 50.67 324 A 1 
ATOM   2459 C C    . LEU A 1  324 ? -6.511  -16.264 7.770   1.00 51.34 324 A 1 
ATOM   2460 O O    . LEU A 1  324 ? -5.566  -16.417 6.999   1.00 49.26 324 A 1 
ATOM   2461 C CB   . LEU A 1  324 ? -5.999  -16.905 10.158  1.00 48.77 324 A 1 
ATOM   2462 C CG   . LEU A 1  324 ? -4.800  -16.625 11.079  1.00 45.63 324 A 1 
ATOM   2463 C CD1  . LEU A 1  324 ? -4.971  -17.307 12.431  1.00 43.65 324 A 1 
ATOM   2464 C CD2  . LEU A 1  324 ? -3.525  -17.144 10.438  1.00 44.85 324 A 1 
ATOM   2465 N N    . LYS A 1  325 ? -7.756  -16.507 7.425   1.00 53.08 325 A 1 
ATOM   2466 C CA   . LYS A 1  325 ? -8.108  -17.133 6.148   1.00 53.11 325 A 1 
ATOM   2467 C C    . LYS A 1  325 ? -7.643  -16.305 4.948   1.00 53.56 325 A 1 
ATOM   2468 O O    . LYS A 1  325 ? -7.165  -16.857 3.961   1.00 52.00 325 A 1 
ATOM   2469 C CB   . LYS A 1  325 ? -9.618  -17.395 6.132   1.00 51.38 325 A 1 
ATOM   2470 C CG   . LYS A 1  325 ? -9.973  -18.616 5.276   1.00 48.22 325 A 1 
ATOM   2471 C CD   . LYS A 1  325 ? -11.472 -18.901 5.357   1.00 45.18 325 A 1 
ATOM   2472 C CE   . LYS A 1  325 ? -11.811 -20.206 4.640   1.00 40.46 325 A 1 
ATOM   2473 N NZ   . LYS A 1  325 ? -13.252 -20.525 4.728   1.00 37.02 325 A 1 
ATOM   2474 N N    . SER A 1  326 ? -7.740  -14.999 5.051   1.00 53.47 326 A 1 
ATOM   2475 C CA   . SER A 1  326 ? -7.270  -14.103 3.991   1.00 53.38 326 A 1 
ATOM   2476 C C    . SER A 1  326 ? -5.741  -14.065 3.881   1.00 54.01 326 A 1 
ATOM   2477 O O    . SER A 1  326 ? -5.206  -13.877 2.789   1.00 51.99 326 A 1 
ATOM   2478 C CB   . SER A 1  326 ? -7.820  -12.690 4.223   1.00 50.74 326 A 1 
ATOM   2479 O OG   . SER A 1  326 ? -7.212  -12.086 5.339   1.00 47.22 326 A 1 
ATOM   2480 N N    . ALA A 1  327 ? -5.054  -14.268 4.987   1.00 51.96 327 A 1 
ATOM   2481 C CA   . ALA A 1  327 ? -3.597  -14.208 5.028   1.00 50.67 327 A 1 
ATOM   2482 C C    . ALA A 1  327 ? -2.930  -15.387 4.306   1.00 51.21 327 A 1 
ATOM   2483 O O    . ALA A 1  327 ? -1.873  -15.213 3.709   1.00 50.14 327 A 1 
ATOM   2484 C CB   . ALA A 1  327 ? -3.144  -14.103 6.482   1.00 48.50 327 A 1 
ATOM   2485 N N    . ILE A 1  328 ? -3.583  -16.527 4.288   1.00 54.47 328 A 1 
ATOM   2486 C CA   . ILE A 1  328 ? -3.048  -17.771 3.715   1.00 53.61 328 A 1 
ATOM   2487 C C    . ILE A 1  328 ? -2.766  -17.666 2.206   1.00 54.94 328 A 1 
ATOM   2488 O O    . ILE A 1  328 ? -1.889  -18.355 1.705   1.00 52.15 328 A 1 
ATOM   2489 C CB   . ILE A 1  328 ? -4.009  -18.939 4.049   1.00 50.58 328 A 1 
ATOM   2490 C CG1  . ILE A 1  328 ? -4.100  -19.151 5.577   1.00 47.95 328 A 1 
ATOM   2491 C CG2  . ILE A 1  328 ? -3.574  -20.253 3.378   1.00 47.60 328 A 1 
ATOM   2492 C CD1  . ILE A 1  328 ? -5.236  -20.078 6.025   1.00 44.48 328 A 1 
ATOM   2493 N N    . GLU A 1  329 ? -3.456  -16.804 1.499   1.00 57.25 329 A 1 
ATOM   2494 C CA   . GLU A 1  329 ? -3.335  -16.751 0.035   1.00 57.93 329 A 1 
ATOM   2495 C C    . GLU A 1  329 ? -1.932  -16.419 -0.500  1.00 60.45 329 A 1 
ATOM   2496 O O    . GLU A 1  329 ? -1.598  -16.843 -1.600  1.00 55.66 329 A 1 
ATOM   2497 C CB   . GLU A 1  329 ? -4.293  -15.705 -0.533  1.00 52.82 329 A 1 
ATOM   2498 C CG   . GLU A 1  329 ? -5.762  -16.116 -0.487  1.00 47.78 329 A 1 
ATOM   2499 C CD   . GLU A 1  329 ? -6.672  -15.052 -1.113  1.00 42.65 329 A 1 
ATOM   2500 O OE1  . GLU A 1  329 ? -7.830  -15.401 -1.443  1.00 37.95 329 A 1 
ATOM   2501 O OE2  . GLU A 1  329 ? -6.213  -13.892 -1.251  1.00 40.12 329 A 1 
ATOM   2502 N N    . SER A 1  330 ? -1.164  -15.641 0.233   1.00 66.81 330 A 1 
ATOM   2503 C CA   . SER A 1  330 ? 0.171   -15.241 -0.225  1.00 68.76 330 A 1 
ATOM   2504 C C    . SER A 1  330 ? 1.311   -15.754 0.646   1.00 73.06 330 A 1 
ATOM   2505 O O    . SER A 1  330 ? 2.467   -15.491 0.342   1.00 69.74 330 A 1 
ATOM   2506 C CB   . SER A 1  330 ? 0.267   -13.721 -0.353  1.00 62.23 330 A 1 
ATOM   2507 O OG   . SER A 1  330 ? 0.342   -13.116 0.921   1.00 55.05 330 A 1 
ATOM   2508 N N    . LEU A 1  331 ? 0.980   -16.395 1.744   1.00 74.69 331 A 1 
ATOM   2509 C CA   . LEU A 1  331 ? 1.964   -16.903 2.679   1.00 77.79 331 A 1 
ATOM   2510 C C    . LEU A 1  331 ? 2.114   -18.408 2.528   1.00 79.26 331 A 1 
ATOM   2511 O O    . LEU A 1  331 ? 1.167   -19.156 2.299   1.00 76.83 331 A 1 
ATOM   2512 C CB   . LEU A 1  331 ? 1.597   -16.516 4.114   1.00 76.36 331 A 1 
ATOM   2513 C CG   . LEU A 1  331 ? 1.718   -15.014 4.418   1.00 75.15 331 A 1 
ATOM   2514 C CD1  . LEU A 1  331 ? 1.221   -14.748 5.834   1.00 68.91 331 A 1 
ATOM   2515 C CD2  . LEU A 1  331 ? 3.162   -14.512 4.324   1.00 70.56 331 A 1 
ATOM   2516 N N    . THR A 1  332 ? 3.325   -18.834 2.737   1.00 80.96 332 A 1 
ATOM   2517 C CA   . THR A 1  332 ? 3.662   -20.237 2.757   1.00 82.24 332 A 1 
ATOM   2518 C C    . THR A 1  332 ? 3.212   -20.877 4.072   1.00 83.75 332 A 1 
ATOM   2519 O O    . THR A 1  332 ? 3.645   -20.483 5.142   1.00 81.62 332 A 1 
ATOM   2520 C CB   . THR A 1  332 ? 5.169   -20.322 2.562   1.00 78.85 332 A 1 
ATOM   2521 O OG1  . THR A 1  332 ? 5.467   -20.106 1.194   1.00 72.51 332 A 1 
ATOM   2522 C CG2  . THR A 1  332 ? 5.758   -21.629 2.980   1.00 71.24 332 A 1 
ATOM   2523 N N    . LEU A 1  333 ? 2.384   -21.905 3.979   1.00 84.35 333 A 1 
ATOM   2524 C CA   . LEU A 1  333 ? 2.113   -22.783 5.118   1.00 84.72 333 A 1 
ATOM   2525 C C    . LEU A 1  333 ? 3.192   -23.862 5.201   1.00 85.40 333 A 1 
ATOM   2526 O O    . LEU A 1  333 ? 3.269   -24.729 4.330   1.00 82.57 333 A 1 
ATOM   2527 C CB   . LEU A 1  333 ? 0.701   -23.367 4.992   1.00 81.78 333 A 1 
ATOM   2528 C CG   . LEU A 1  333 ? -0.316  -22.567 5.815   1.00 72.72 333 A 1 
ATOM   2529 C CD1  . LEU A 1  333 ? -1.675  -22.556 5.128   1.00 65.37 333 A 1 
ATOM   2530 C CD2  . LEU A 1  333 ? -0.485  -23.173 7.206   1.00 65.44 333 A 1 
ATOM   2531 N N    . TYR A 1  334 ? 4.006   -23.802 6.242   1.00 86.54 334 A 1 
ATOM   2532 C CA   . TYR A 1  334 ? 5.029   -24.805 6.503   1.00 87.42 334 A 1 
ATOM   2533 C C    . TYR A 1  334 ? 4.458   -25.971 7.300   1.00 87.53 334 A 1 
ATOM   2534 O O    . TYR A 1  334 ? 3.580   -25.801 8.147   1.00 84.67 334 A 1 
ATOM   2535 C CB   . TYR A 1  334 ? 6.214   -24.175 7.226   1.00 86.65 334 A 1 
ATOM   2536 C CG   . TYR A 1  334 ? 7.006   -23.233 6.354   1.00 87.54 334 A 1 
ATOM   2537 C CD1  . TYR A 1  334 ? 8.065   -23.722 5.571   1.00 80.29 334 A 1 
ATOM   2538 C CD2  . TYR A 1  334 ? 6.694   -21.865 6.328   1.00 80.99 334 A 1 
ATOM   2539 C CE1  . TYR A 1  334 ? 8.831   -22.847 4.794   1.00 79.63 334 A 1 
ATOM   2540 C CE2  . TYR A 1  334 ? 7.453   -20.982 5.549   1.00 78.93 334 A 1 
ATOM   2541 C CZ   . TYR A 1  334 ? 8.531   -21.475 4.792   1.00 83.95 334 A 1 
ATOM   2542 O OH   . TYR A 1  334 ? 9.306   -20.614 4.066   1.00 82.50 334 A 1 
ATOM   2543 N N    . ARG A 1  335 ? 4.990   -27.146 7.056   1.00 87.37 335 A 1 
ATOM   2544 C CA   . ARG A 1  335 ? 4.726   -28.288 7.918   1.00 88.13 335 A 1 
ATOM   2545 C C    . ARG A 1  335 ? 5.638   -28.217 9.124   1.00 88.74 335 A 1 
ATOM   2546 O O    . ARG A 1  335 ? 6.818   -27.918 8.993   1.00 86.09 335 A 1 
ATOM   2547 C CB   . ARG A 1  335 ? 4.944   -29.607 7.184   1.00 85.99 335 A 1 
ATOM   2548 C CG   . ARG A 1  335 ? 4.045   -29.718 5.954   1.00 78.10 335 A 1 
ATOM   2549 C CD   . ARG A 1  335 ? 4.231   -31.107 5.365   1.00 74.46 335 A 1 
ATOM   2550 N NE   . ARG A 1  335 ? 3.689   -31.150 4.013   1.00 63.31 335 A 1 
ATOM   2551 C CZ   . ARG A 1  335 ? 3.973   -32.064 3.124   1.00 55.39 335 A 1 
ATOM   2552 N NH1  . ARG A 1  335 ? 4.532   -33.194 3.457   1.00 49.29 335 A 1 
ATOM   2553 N NH2  . ARG A 1  335 ? 3.733   -31.837 1.877   1.00 47.43 335 A 1 
ATOM   2554 N N    . PHE A 1  336 ? 5.098   -28.578 10.265  1.00 90.25 336 A 1 
ATOM   2555 C CA   . PHE A 1  336 ? 5.882   -28.598 11.492  1.00 91.13 336 A 1 
ATOM   2556 C C    . PHE A 1  336 ? 7.113   -29.500 11.379  1.00 91.49 336 A 1 
ATOM   2557 O O    . PHE A 1  336 ? 8.197   -29.084 11.762  1.00 90.07 336 A 1 
ATOM   2558 C CB   . PHE A 1  336 ? 4.989   -29.037 12.646  1.00 90.51 336 A 1 
ATOM   2559 C CG   . PHE A 1  336 ? 5.727   -29.094 13.955  1.00 90.24 336 A 1 
ATOM   2560 C CD1  . PHE A 1  336 ? 6.199   -30.320 14.452  1.00 84.95 336 A 1 
ATOM   2561 C CD2  . PHE A 1  336 ? 6.002   -27.908 14.658  1.00 85.38 336 A 1 
ATOM   2562 C CE1  . PHE A 1  336 ? 6.924   -30.361 15.651  1.00 84.41 336 A 1 
ATOM   2563 C CE2  . PHE A 1  336 ? 6.727   -27.946 15.852  1.00 83.53 336 A 1 
ATOM   2564 C CZ   . PHE A 1  336 ? 7.189   -29.172 16.349  1.00 86.19 336 A 1 
ATOM   2565 N N    . ASN A 1  337 ? 6.968   -30.667 10.790  1.00 91.22 337 A 1 
ATOM   2566 C CA   . ASN A 1  337 ? 8.088   -31.597 10.624  1.00 91.06 337 A 1 
ATOM   2567 C C    . ASN A 1  337 ? 9.216   -31.009 9.764   1.00 91.06 337 A 1 
ATOM   2568 O O    . ASN A 1  337 ? 10.387  -31.266 10.035  1.00 88.63 337 A 1 
ATOM   2569 C CB   . ASN A 1  337 ? 7.579   -32.895 9.987   1.00 90.28 337 A 1 
ATOM   2570 C CG   . ASN A 1  337 ? 6.580   -33.661 10.834  1.00 84.25 337 A 1 
ATOM   2571 O OD1  . ASN A 1  337 ? 6.173   -33.287 11.914  1.00 73.24 337 A 1 
ATOM   2572 N ND2  . ASN A 1  337 ? 6.111   -34.783 10.328  1.00 72.24 337 A 1 
ATOM   2573 N N    . ASP A 1  338 ? 8.862   -30.215 8.770   1.00 89.71 338 A 1 
ATOM   2574 C CA   . ASP A 1  338 ? 9.841   -29.559 7.908   1.00 89.05 338 A 1 
ATOM   2575 C C    . ASP A 1  338 ? 10.591  -28.478 8.701   1.00 89.87 338 A 1 
ATOM   2576 O O    . ASP A 1  338 ? 11.819  -28.429 8.663   1.00 87.85 338 A 1 
ATOM   2577 C CB   . ASP A 1  338 ? 9.157   -28.982 6.652   1.00 87.31 338 A 1 
ATOM   2578 C CG   . ASP A 1  338 ? 8.427   -30.013 5.773   1.00 83.42 338 A 1 
ATOM   2579 O OD1  . ASP A 1  338 ? 8.753   -31.218 5.838   1.00 76.78 338 A 1 
ATOM   2580 O OD2  . ASP A 1  338 ? 7.492   -29.605 5.040   1.00 77.11 338 A 1 
ATOM   2581 N N    . LEU A 1  339 ? 9.885   -27.703 9.513   1.00 89.68 339 A 1 
ATOM   2582 C CA   . LEU A 1  339 ? 10.501  -26.716 10.408  1.00 90.63 339 A 1 
ATOM   2583 C C    . LEU A 1  339 ? 11.355  -27.368 11.496  1.00 90.90 339 A 1 
ATOM   2584 O O    . LEU A 1  339 ? 12.426  -26.869 11.823  1.00 88.52 339 A 1 
ATOM   2585 C CB   . LEU A 1  339 ? 9.420   -25.842 11.063  1.00 89.84 339 A 1 
ATOM   2586 C CG   . LEU A 1  339 ? 8.631   -24.941 10.096  1.00 88.84 339 A 1 
ATOM   2587 C CD1  . LEU A 1  339 ? 7.626   -24.115 10.896  1.00 82.67 339 A 1 
ATOM   2588 C CD2  . LEU A 1  339 ? 9.537   -23.986 9.321   1.00 83.15 339 A 1 
ATOM   2589 N N    . GLN A 1  340 ? 10.893  -28.475 12.029  1.00 90.73 340 A 1 
ATOM   2590 C CA   . GLN A 1  340 ? 11.625  -29.229 13.035  1.00 90.77 340 A 1 
ATOM   2591 C C    . GLN A 1  340 ? 12.947  -29.757 12.464  1.00 90.98 340 A 1 
ATOM   2592 O O    . GLN A 1  340 ? 13.984  -29.653 13.102  1.00 89.14 340 A 1 
ATOM   2593 C CB   . GLN A 1  340 ? 10.715  -30.364 13.534  1.00 89.58 340 A 1 
ATOM   2594 C CG   . GLN A 1  340 ? 11.060  -30.766 14.960  1.00 83.04 340 A 1 
ATOM   2595 C CD   . GLN A 1  340 ? 10.154  -31.856 15.525  1.00 81.84 340 A 1 
ATOM   2596 O OE1  . GLN A 1  340 ? 9.320   -32.452 14.868  1.00 73.91 340 A 1 
ATOM   2597 N NE2  . GLN A 1  340 ? 10.299  -32.167 16.790  1.00 71.17 340 A 1 
ATOM   2598 N N    . SER A 1  341 ? 12.911  -30.252 11.248  1.00 90.03 341 A 1 
ATOM   2599 C CA   . SER A 1  341 ? 14.113  -30.698 10.542  1.00 89.67 341 A 1 
ATOM   2600 C C    . SER A 1  341 ? 15.035  -29.520 10.205  1.00 89.93 341 A 1 
ATOM   2601 O O    . SER A 1  341 ? 16.237  -29.595 10.443  1.00 87.39 341 A 1 
ATOM   2602 C CB   . SER A 1  341 ? 13.727  -31.442 9.262   1.00 88.57 341 A 1 
ATOM   2603 O OG   . SER A 1  341 ? 12.825  -32.494 9.546   1.00 75.52 341 A 1 
ATOM   2604 N N    . ALA A 1  342 ? 14.468  -28.425 9.731   1.00 90.11 342 A 1 
ATOM   2605 C CA   . ALA A 1  342 ? 15.213  -27.232 9.344   1.00 90.06 342 A 1 
ATOM   2606 C C    . ALA A 1  342 ? 15.919  -26.532 10.517  1.00 90.48 342 A 1 
ATOM   2607 O O    . ALA A 1  342 ? 16.946  -25.885 10.316  1.00 87.86 342 A 1 
ATOM   2608 C CB   . ALA A 1  342 ? 14.235  -26.283 8.651   1.00 89.38 342 A 1 
ATOM   2609 N N    . THR A 1  343 ? 15.389  -26.673 11.730  1.00 90.90 343 A 1 
ATOM   2610 C CA   . THR A 1  343 ? 15.942  -26.086 12.963  1.00 90.34 343 A 1 
ATOM   2611 C C    . THR A 1  343 ? 16.722  -27.084 13.818  1.00 90.27 343 A 1 
ATOM   2612 O O    . THR A 1  343 ? 17.072  -26.765 14.953  1.00 86.57 343 A 1 
ATOM   2613 C CB   . THR A 1  343 ? 14.842  -25.435 13.808  1.00 89.40 343 A 1 
ATOM   2614 O OG1  . THR A 1  343 ? 13.842  -26.378 14.116  1.00 82.70 343 A 1 
ATOM   2615 C CG2  . THR A 1  343 ? 14.173  -24.259 13.103  1.00 81.06 343 A 1 
ATOM   2616 N N    . SER A 1  344 ? 16.966  -28.278 13.330  1.00 90.39 344 A 1 
ATOM   2617 C CA   . SER A 1  344 ? 17.555  -29.373 14.114  1.00 90.46 344 A 1 
ATOM   2618 C C    . SER A 1  344 ? 16.799  -29.625 15.427  1.00 91.26 344 A 1 
ATOM   2619 O O    . SER A 1  344 ? 17.387  -29.676 16.504  1.00 86.76 344 A 1 
ATOM   2620 C CB   . SER A 1  344 ? 19.056  -29.148 14.347  1.00 88.98 344 A 1 
ATOM   2621 O OG   . SER A 1  344 ? 19.726  -28.982 13.113  1.00 80.51 344 A 1 
ATOM   2622 N N    . ASN A 1  345 ? 15.477  -29.762 15.328  1.00 90.03 345 A 1 
ATOM   2623 C CA   . ASN A 1  345 ? 14.568  -29.907 16.472  1.00 90.60 345 A 1 
ATOM   2624 C C    . ASN A 1  345 ? 14.560  -28.712 17.440  1.00 90.87 345 A 1 
ATOM   2625 O O    . ASN A 1  345 ? 14.396  -28.895 18.644  1.00 86.12 345 A 1 
ATOM   2626 C CB   . ASN A 1  345 ? 14.785  -31.254 17.190  1.00 88.98 345 A 1 
ATOM   2627 C CG   . ASN A 1  345 ? 14.056  -32.416 16.567  1.00 84.39 345 A 1 
ATOM   2628 O OD1  . ASN A 1  345 ? 13.120  -32.281 15.813  1.00 75.35 345 A 1 
ATOM   2629 N ND2  . ASN A 1  345 ? 14.423  -33.627 16.927  1.00 73.54 345 A 1 
ATOM   2630 N N    . PHE A 1  346 ? 14.699  -27.501 16.906  1.00 89.26 346 A 1 
ATOM   2631 C CA   . PHE A 1  346 ? 14.770  -26.285 17.715  1.00 90.05 346 A 1 
ATOM   2632 C C    . PHE A 1  346 ? 15.907  -26.344 18.753  1.00 90.46 346 A 1 
ATOM   2633 O O    . PHE A 1  346 ? 15.732  -25.951 19.905  1.00 85.49 346 A 1 
ATOM   2634 C CB   . PHE A 1  346 ? 13.396  -25.952 18.317  1.00 88.65 346 A 1 
ATOM   2635 C CG   . PHE A 1  346 ? 12.288  -25.807 17.299  1.00 88.96 346 A 1 
ATOM   2636 C CD1  . PHE A 1  346 ? 12.087  -24.575 16.649  1.00 82.35 346 A 1 
ATOM   2637 C CD2  . PHE A 1  346 ? 11.472  -26.903 16.969  1.00 83.17 346 A 1 
ATOM   2638 C CE1  . PHE A 1  346 ? 11.083  -24.439 15.681  1.00 81.88 346 A 1 
ATOM   2639 C CE2  . PHE A 1  346 ? 10.466  -26.772 15.995  1.00 81.53 346 A 1 
ATOM   2640 C CZ   . PHE A 1  346 ? 10.277  -25.538 15.350  1.00 86.25 346 A 1 
ATOM   2641 N N    . SER A 1  347 ? 17.052  -26.860 18.336  1.00 90.66 347 A 1 
ATOM   2642 C CA   . SER A 1  347 ? 18.234  -26.949 19.189  1.00 90.38 347 A 1 
ATOM   2643 C C    . SER A 1  347 ? 18.705  -25.562 19.633  1.00 90.39 347 A 1 
ATOM   2644 O O    . SER A 1  347 ? 18.605  -24.589 18.882  1.00 87.66 347 A 1 
ATOM   2645 C CB   . SER A 1  347 ? 19.367  -27.698 18.480  1.00 88.70 347 A 1 
ATOM   2646 O OG   . SER A 1  347 ? 19.853  -26.976 17.369  1.00 80.81 347 A 1 
ATOM   2647 N N    . ASP A 1  348 ? 19.269  -25.480 20.838  1.00 90.81 348 A 1 
ATOM   2648 C CA   . ASP A 1  348 ? 19.840  -24.227 21.338  1.00 90.46 348 A 1 
ATOM   2649 C C    . ASP A 1  348 ? 21.007  -23.725 20.473  1.00 90.56 348 A 1 
ATOM   2650 O O    . ASP A 1  348 ? 21.244  -22.527 20.413  1.00 87.06 348 A 1 
ATOM   2651 C CB   . ASP A 1  348 ? 20.275  -24.384 22.803  1.00 88.20 348 A 1 
ATOM   2652 C CG   . ASP A 1  348 ? 19.144  -24.169 23.818  1.00 80.00 348 A 1 
ATOM   2653 O OD1  . ASP A 1  348 ? 18.298  -23.262 23.613  1.00 70.66 348 A 1 
ATOM   2654 O OD2  . ASP A 1  348 ? 19.155  -24.879 24.844  1.00 70.14 348 A 1 
ATOM   2655 N N    . GLU A 1  349 ? 21.677  -24.602 19.743  1.00 90.86 349 A 1 
ATOM   2656 C CA   . GLU A 1  349 ? 22.730  -24.235 18.783  1.00 90.44 349 A 1 
ATOM   2657 C C    . GLU A 1  349 ? 22.206  -23.351 17.642  1.00 91.04 349 A 1 
ATOM   2658 O O    . GLU A 1  349 ? 22.914  -22.481 17.138  1.00 87.35 349 A 1 
ATOM   2659 C CB   . GLU A 1  349 ? 23.321  -25.519 18.172  1.00 88.42 349 A 1 
ATOM   2660 C CG   . GLU A 1  349 ? 23.960  -26.452 19.216  1.00 77.13 349 A 1 
ATOM   2661 C CD   . GLU A 1  349 ? 24.407  -27.800 18.634  1.00 67.69 349 A 1 
ATOM   2662 O OE1  . GLU A 1  349 ? 24.760  -28.681 19.448  1.00 59.26 349 A 1 
ATOM   2663 O OE2  . GLU A 1  349 ? 24.369  -27.966 17.395  1.00 59.27 349 A 1 
ATOM   2664 N N    . ASN A 1  350 ? 20.957  -23.558 17.269  1.00 90.40 350 A 1 
ATOM   2665 C CA   . ASN A 1  350 ? 20.288  -22.772 16.241  1.00 90.91 350 A 1 
ATOM   2666 C C    . ASN A 1  350 ? 19.509  -21.582 16.817  1.00 91.31 350 A 1 
ATOM   2667 O O    . ASN A 1  350 ? 18.824  -20.878 16.081  1.00 88.28 350 A 1 
ATOM   2668 C CB   . ASN A 1  350 ? 19.407  -23.709 15.405  1.00 89.89 350 A 1 
ATOM   2669 C CG   . ASN A 1  350 ? 20.222  -24.583 14.467  1.00 89.24 350 A 1 
ATOM   2670 O OD1  . ASN A 1  350 ? 21.259  -24.214 13.957  1.00 78.71 350 A 1 
ATOM   2671 N ND2  . ASN A 1  350 ? 19.746  -25.769 14.180  1.00 77.47 350 A 1 
ATOM   2672 N N    . ARG A 1  351 ? 19.591  -21.359 18.112  1.00 90.31 351 A 1 
ATOM   2673 C CA   . ARG A 1  351 ? 18.868  -20.270 18.754  1.00 90.81 351 A 1 
ATOM   2674 C C    . ARG A 1  351 ? 19.595  -18.953 18.517  1.00 89.84 351 A 1 
ATOM   2675 O O    . ARG A 1  351 ? 20.711  -18.765 18.975  1.00 87.20 351 A 1 
ATOM   2676 C CB   . ARG A 1  351 ? 18.706  -20.615 20.236  1.00 90.10 351 A 1 
ATOM   2677 C CG   . ARG A 1  351 ? 17.685  -19.716 20.924  1.00 86.53 351 A 1 
ATOM   2678 C CD   . ARG A 1  351 ? 17.588  -20.199 22.363  1.00 84.97 351 A 1 
ATOM   2679 N NE   . ARG A 1  351 ? 16.515  -19.534 23.103  1.00 78.84 351 A 1 
ATOM   2680 C CZ   . ARG A 1  351 ? 16.132  -19.886 24.312  1.00 74.27 351 A 1 
ATOM   2681 N NH1  . ARG A 1  351 ? 16.720  -20.859 24.955  1.00 65.76 351 A 1 
ATOM   2682 N NH2  . ARG A 1  351 ? 15.149  -19.271 24.894  1.00 67.16 351 A 1 
ATOM   2683 N N    . ILE A 1  352 ? 18.921  -18.038 17.850  1.00 87.59 352 A 1 
ATOM   2684 C CA   . ILE A 1  352 ? 19.453  -16.695 17.589  1.00 85.81 352 A 1 
ATOM   2685 C C    . ILE A 1  352 ? 19.248  -15.823 18.827  1.00 84.36 352 A 1 
ATOM   2686 O O    . ILE A 1  352 ? 20.200  -15.340 19.437  1.00 79.57 352 A 1 
ATOM   2687 C CB   . ILE A 1  352 ? 18.789  -16.082 16.335  1.00 84.99 352 A 1 
ATOM   2688 C CG1  . ILE A 1  352 ? 18.977  -16.983 15.086  1.00 80.93 352 A 1 
ATOM   2689 C CG2  . ILE A 1  352 ? 19.359  -14.680 16.070  1.00 78.95 352 A 1 
ATOM   2690 C CD1  . ILE A 1  352 ? 18.119  -16.554 13.888  1.00 76.75 352 A 1 
ATOM   2691 N N    . LYS A 1  353 ? 17.997  -15.638 19.206  1.00 84.59 353 A 1 
ATOM   2692 C CA   . LYS A 1  353 ? 17.613  -14.835 20.368  1.00 83.89 353 A 1 
ATOM   2693 C C    . LYS A 1  353 ? 16.232  -15.257 20.865  1.00 84.94 353 A 1 
ATOM   2694 O O    . LYS A 1  353 ? 15.295  -15.369 20.082  1.00 79.23 353 A 1 
ATOM   2695 C CB   . LYS A 1  353 ? 17.628  -13.346 19.973  1.00 79.54 353 A 1 
ATOM   2696 C CG   . LYS A 1  353 ? 17.325  -12.402 21.144  1.00 73.06 353 A 1 
ATOM   2697 C CD   . LYS A 1  353 ? 17.212  -10.952 20.662  1.00 68.18 353 A 1 
ATOM   2698 C CE   . LYS A 1  353 ? 16.754  -10.043 21.803  1.00 59.29 353 A 1 
ATOM   2699 N NZ   . LYS A 1  353 ? 16.263  -8.737  21.305  1.00 52.61 353 A 1 
ATOM   2700 N N    . GLY A 1  354 ? 16.092  -15.428 22.158  1.00 81.82 354 A 1 
ATOM   2701 C CA   . GLY A 1  354 ? 14.808  -15.736 22.779  1.00 82.64 354 A 1 
ATOM   2702 C C    . GLY A 1  354 ? 14.137  -16.968 22.171  1.00 85.53 354 A 1 
ATOM   2703 O O    . GLY A 1  354 ? 14.611  -18.087 22.367  1.00 81.76 354 A 1 
ATOM   2704 N N    . SER A 1  355 ? 13.047  -16.755 21.452  1.00 86.99 355 A 1 
ATOM   2705 C CA   . SER A 1  355 ? 12.275  -17.804 20.785  1.00 87.93 355 A 1 
ATOM   2706 C C    . SER A 1  355 ? 12.503  -17.858 19.272  1.00 89.63 355 A 1 
ATOM   2707 O O    . SER A 1  355 ? 11.672  -18.414 18.561  1.00 86.36 355 A 1 
ATOM   2708 C CB   . SER A 1  355 ? 10.787  -17.635 21.119  1.00 85.12 355 A 1 
ATOM   2709 O OG   . SER A 1  355 ? 10.311  -16.390 20.647  1.00 76.08 355 A 1 
ATOM   2710 N N    . VAL A 1  356 ? 13.573  -17.265 18.784  1.00 89.35 356 A 1 
ATOM   2711 C CA   . VAL A 1  356 ? 13.906  -17.233 17.357  1.00 90.37 356 A 1 
ATOM   2712 C C    . VAL A 1  356 ? 15.051  -18.201 17.084  1.00 91.25 356 A 1 
ATOM   2713 O O    . VAL A 1  356 ? 16.094  -18.130 17.734  1.00 89.76 356 A 1 
ATOM   2714 C CB   . VAL A 1  356 ? 14.244  -15.814 16.871  1.00 89.23 356 A 1 
ATOM   2715 C CG1  . VAL A 1  356 ? 14.419  -15.787 15.352  1.00 82.29 356 A 1 
ATOM   2716 C CG2  . VAL A 1  356 ? 13.132  -14.821 17.225  1.00 82.24 356 A 1 
ATOM   2717 N N    . TYR A 1  357 ? 14.841  -19.062 16.119  1.00 91.72 357 A 1 
ATOM   2718 C CA   . TYR A 1  357 ? 15.785  -20.099 15.720  1.00 92.76 357 A 1 
ATOM   2719 C C    . TYR A 1  357 ? 16.184  -19.914 14.261  1.00 92.95 357 A 1 
ATOM   2720 O O    . TYR A 1  357 ? 15.347  -19.584 13.416  1.00 91.00 357 A 1 
ATOM   2721 C CB   . TYR A 1  357 ? 15.162  -21.481 15.945  1.00 92.50 357 A 1 
ATOM   2722 C CG   . TYR A 1  357 ? 14.853  -21.789 17.395  1.00 92.57 357 A 1 
ATOM   2723 C CD1  . TYR A 1  357 ? 15.773  -22.503 18.186  1.00 85.39 357 A 1 
ATOM   2724 C CD2  . TYR A 1  357 ? 13.649  -21.346 17.975  1.00 85.93 357 A 1 
ATOM   2725 C CE1  . TYR A 1  357 ? 15.504  -22.771 19.534  1.00 84.89 357 A 1 
ATOM   2726 C CE2  . TYR A 1  357 ? 13.369  -21.599 19.328  1.00 84.37 357 A 1 
ATOM   2727 C CZ   . TYR A 1  357 ? 14.303  -22.315 20.105  1.00 89.34 357 A 1 
ATOM   2728 O OH   . TYR A 1  357 ? 14.038  -22.560 21.435  1.00 88.30 357 A 1 
ATOM   2729 N N    . ARG A 1  358 ? 17.451  -20.158 13.975  1.00 91.94 358 A 1 
ATOM   2730 C CA   . ARG A 1  358 ? 17.917  -20.275 12.598  1.00 92.76 358 A 1 
ATOM   2731 C C    . ARG A 1  358 ? 17.416  -21.590 12.017  1.00 92.84 358 A 1 
ATOM   2732 O O    . ARG A 1  358 ? 17.507  -22.634 12.665  1.00 90.71 358 A 1 
ATOM   2733 C CB   . ARG A 1  358 ? 19.448  -20.161 12.555  1.00 91.35 358 A 1 
ATOM   2734 C CG   . ARG A 1  358 ? 20.002  -20.140 11.119  1.00 86.30 358 A 1 
ATOM   2735 C CD   . ARG A 1  358 ? 21.518  -19.980 11.169  1.00 83.83 358 A 1 
ATOM   2736 N NE   . ARG A 1  358 ? 22.129  -19.994 9.835   1.00 76.62 358 A 1 
ATOM   2737 C CZ   . ARG A 1  358 ? 23.417  -19.946 9.572   1.00 71.03 358 A 1 
ATOM   2738 N NH1  . ARG A 1  358 ? 24.310  -19.872 10.515  1.00 63.20 358 A 1 
ATOM   2739 N NH2  . ARG A 1  358 ? 23.848  -19.974 8.356   1.00 62.85 358 A 1 
ATOM   2740 N N    . ALA A 1  359 ? 16.907  -21.522 10.806  1.00 91.73 359 A 1 
ATOM   2741 C CA   . ALA A 1  359 ? 16.448  -22.671 10.058  1.00 91.60 359 A 1 
ATOM   2742 C C    . ALA A 1  359 ? 17.102  -22.683 8.687   1.00 91.72 359 A 1 
ATOM   2743 O O    . ALA A 1  359 ? 17.219  -21.637 8.056   1.00 89.42 359 A 1 
ATOM   2744 C CB   . ALA A 1  359 ? 14.924  -22.601 9.942   1.00 90.42 359 A 1 
ATOM   2745 N N    . THR A 1  360 ? 17.456  -23.856 8.212   1.00 91.03 360 A 1 
ATOM   2746 C CA   . THR A 1  360 ? 17.899  -24.032 6.830   1.00 90.40 360 A 1 
ATOM   2747 C C    . THR A 1  360 ? 16.788  -24.730 6.060   1.00 90.13 360 A 1 
ATOM   2748 O O    . THR A 1  360 ? 16.537  -25.920 6.246   1.00 87.06 360 A 1 
ATOM   2749 C CB   . THR A 1  360 ? 19.222  -24.797 6.759   1.00 88.62 360 A 1 
ATOM   2750 O OG1  . THR A 1  360 ? 20.174  -24.209 7.620   1.00 78.84 360 A 1 
ATOM   2751 C CG2  . THR A 1  360 ? 19.807  -24.761 5.354   1.00 75.10 360 A 1 
ATOM   2752 N N    . ILE A 1  361 ? 16.103  -23.978 5.224   1.00 87.78 361 A 1 
ATOM   2753 C CA   . ILE A 1  361 ? 14.961  -24.448 4.440   1.00 86.53 361 A 1 
ATOM   2754 C C    . ILE A 1  361 ? 15.376  -24.476 2.975   1.00 84.95 361 A 1 
ATOM   2755 O O    . ILE A 1  361 ? 15.750  -23.450 2.414   1.00 80.84 361 A 1 
ATOM   2756 C CB   . ILE A 1  361 ? 13.714  -23.572 4.682   1.00 85.30 361 A 1 
ATOM   2757 C CG1  . ILE A 1  361 ? 13.353  -23.526 6.185   1.00 82.32 361 A 1 
ATOM   2758 C CG2  . ILE A 1  361 ? 12.529  -24.113 3.857   1.00 80.22 361 A 1 
ATOM   2759 C CD1  . ILE A 1  361 ? 12.193  -22.588 6.530   1.00 76.63 361 A 1 
ATOM   2760 N N    . ASN A 1  362 ? 15.310  -25.645 2.363   1.00 83.85 362 A 1 
ATOM   2761 C CA   . ASN A 1  362 ? 15.740  -25.857 0.974   1.00 82.67 362 A 1 
ATOM   2762 C C    . ASN A 1  362 ? 17.189  -25.415 0.657   1.00 83.36 362 A 1 
ATOM   2763 O O    . ASN A 1  362 ? 17.542  -25.254 -0.506  1.00 77.67 362 A 1 
ATOM   2764 C CB   . ASN A 1  362 ? 14.695  -25.262 0.009   1.00 79.53 362 A 1 
ATOM   2765 C CG   . ASN A 1  362 ? 13.338  -25.929 0.103   1.00 74.33 362 A 1 
ATOM   2766 O OD1  . ASN A 1  362 ? 13.201  -27.084 0.484   1.00 65.98 362 A 1 
ATOM   2767 N ND2  . ASN A 1  362 ? 12.292  -25.225 -0.273  1.00 65.06 362 A 1 
ATOM   2768 N N    . GLY A 1  363 ? 18.024  -25.315 1.667   1.00 83.55 363 A 1 
ATOM   2769 C CA   . GLY A 1  363 ? 19.413  -24.875 1.545   1.00 83.01 363 A 1 
ATOM   2770 C C    . GLY A 1  363 ? 19.647  -23.416 1.925   1.00 83.98 363 A 1 
ATOM   2771 O O    . GLY A 1  363 ? 20.801  -23.024 2.054   1.00 79.07 363 A 1 
ATOM   2772 N N    . ASP A 1  364 ? 18.579  -22.669 2.161   1.00 84.59 364 A 1 
ATOM   2773 C CA   . ASP A 1  364 ? 18.654  -21.253 2.498   1.00 84.28 364 A 1 
ATOM   2774 C C    . ASP A 1  364 ? 18.334  -21.011 3.957   1.00 86.34 364 A 1 
ATOM   2775 O O    . ASP A 1  364 ? 17.511  -21.697 4.564   1.00 83.41 364 A 1 
ATOM   2776 C CB   . ASP A 1  364 ? 17.698  -20.457 1.635   1.00 79.87 364 A 1 
ATOM   2777 C CG   . ASP A 1  364 ? 17.939  -20.839 0.193   1.00 73.28 364 A 1 
ATOM   2778 O OD1  . ASP A 1  364 ? 19.026  -20.537 -0.342  1.00 66.19 364 A 1 
ATOM   2779 O OD2  . ASP A 1  364 ? 17.046  -21.518 -0.362  1.00 65.34 364 A 1 
ATOM   2780 N N    . ASP A 1  365 ? 18.969  -19.996 4.497   1.00 88.02 365 A 1 
ATOM   2781 C CA   . ASP A 1  365 ? 18.728  -19.615 5.868   1.00 88.65 365 A 1 
ATOM   2782 C C    . ASP A 1  365 ? 17.423  -18.825 6.010   1.00 89.31 365 A 1 
ATOM   2783 O O    . ASP A 1  365 ? 17.103  -17.916 5.246   1.00 86.50 365 A 1 
ATOM   2784 C CB   . ASP A 1  365 ? 19.928  -18.848 6.416   1.00 86.12 365 A 1 
ATOM   2785 C CG   . ASP A 1  365 ? 21.141  -19.740 6.662   1.00 83.25 365 A 1 
ATOM   2786 O OD1  . ASP A 1  365 ? 20.979  -20.889 7.135   1.00 74.56 365 A 1 
ATOM   2787 O OD2  . ASP A 1  365 ? 22.275  -19.248 6.537   1.00 74.17 365 A 1 
ATOM   2788 N N    . ALA A 1  366 ? 16.694  -19.174 7.047   1.00 90.49 366 A 1 
ATOM   2789 C CA   . ALA A 1  366 ? 15.510  -18.469 7.493   1.00 91.18 366 A 1 
ATOM   2790 C C    . ALA A 1  366 ? 15.545  -18.303 9.016   1.00 91.84 366 A 1 
ATOM   2791 O O    . ALA A 1  366 ? 16.273  -19.002 9.719   1.00 89.91 366 A 1 
ATOM   2792 C CB   . ALA A 1  366 ? 14.268  -19.238 7.015   1.00 89.76 366 A 1 
ATOM   2793 N N    . ALA A 1  367 ? 14.744  -17.400 9.535   1.00 91.90 367 A 1 
ATOM   2794 C CA   . ALA A 1  367 ? 14.549  -17.235 10.966  1.00 92.04 367 A 1 
ATOM   2795 C C    . ALA A 1  367 ? 13.142  -17.694 11.351  1.00 92.20 367 A 1 
ATOM   2796 O O    . ALA A 1  367 ? 12.148  -17.162 10.856  1.00 90.43 367 A 1 
ATOM   2797 C CB   . ALA A 1  367 ? 14.833  -15.781 11.346  1.00 91.17 367 A 1 
ATOM   2798 N N    . VAL A 1  368 ? 13.052  -18.657 12.245  1.00 91.63 368 A 1 
ATOM   2799 C CA   . VAL A 1  368 ? 11.775  -19.186 12.739  1.00 92.16 368 A 1 
ATOM   2800 C C    . VAL A 1  368 ? 11.530  -18.666 14.146  1.00 91.77 368 A 1 
ATOM   2801 O O    . VAL A 1  368 ? 12.241  -19.027 15.081  1.00 90.08 368 A 1 
ATOM   2802 C CB   . VAL A 1  368 ? 11.732  -20.722 12.689  1.00 91.82 368 A 1 
ATOM   2803 C CG1  . VAL A 1  368 ? 10.367  -21.247 13.145  1.00 85.13 368 A 1 
ATOM   2804 C CG2  . VAL A 1  368 ? 11.972  -21.232 11.264  1.00 85.02 368 A 1 
ATOM   2805 N N    . LYS A 1  369 ? 10.513  -17.847 14.307  1.00 90.97 369 A 1 
ATOM   2806 C CA   . LYS A 1  369 ? 10.068  -17.352 15.613  1.00 90.55 369 A 1 
ATOM   2807 C C    . LYS A 1  369 ? 8.976   -18.264 16.154  1.00 90.43 369 A 1 
ATOM   2808 O O    . LYS A 1  369 ? 7.932   -18.424 15.527  1.00 89.23 369 A 1 
ATOM   2809 C CB   . LYS A 1  369 ? 9.626   -15.887 15.484  1.00 89.53 369 A 1 
ATOM   2810 C CG   . LYS A 1  369 ? 9.241   -15.238 16.828  1.00 87.52 369 A 1 
ATOM   2811 C CD   . LYS A 1  369 ? 8.825   -13.776 16.607  1.00 84.29 369 A 1 
ATOM   2812 C CE   . LYS A 1  369 ? 8.405   -13.092 17.916  1.00 79.27 369 A 1 
ATOM   2813 N NZ   . LYS A 1  369 ? 7.835   -11.734 17.681  1.00 72.21 369 A 1 
ATOM   2814 N N    . VAL A 1  370 ? 9.215   -18.813 17.324  1.00 90.14 370 A 1 
ATOM   2815 C CA   . VAL A 1  370 ? 8.267   -19.678 18.034  1.00 90.01 370 A 1 
ATOM   2816 C C    . VAL A 1  370 ? 7.488   -18.837 19.037  1.00 89.44 370 A 1 
ATOM   2817 O O    . VAL A 1  370 ? 8.069   -18.260 19.956  1.00 87.31 370 A 1 
ATOM   2818 C CB   . VAL A 1  370 ? 8.985   -20.847 18.733  1.00 89.31 370 A 1 
ATOM   2819 C CG1  . VAL A 1  370 ? 7.974   -21.823 19.334  1.00 82.78 370 A 1 
ATOM   2820 C CG2  . VAL A 1  370 ? 9.881   -21.624 17.758  1.00 82.83 370 A 1 
ATOM   2821 N N    . ILE A 1  371 ? 6.190   -18.788 18.873  1.00 87.74 371 A 1 
ATOM   2822 C CA   . ILE A 1  371 ? 5.283   -18.023 19.725  1.00 86.37 371 A 1 
ATOM   2823 C C    . ILE A 1  371 ? 4.322   -19.007 20.384  1.00 85.40 371 A 1 
ATOM   2824 O O    . ILE A 1  371 ? 3.616   -19.749 19.701  1.00 82.33 371 A 1 
ATOM   2825 C CB   . ILE A 1  371 ? 4.554   -16.925 18.920  1.00 84.33 371 A 1 
ATOM   2826 C CG1  . ILE A 1  371 ? 5.576   -16.017 18.187  1.00 79.96 371 A 1 
ATOM   2827 C CG2  . ILE A 1  371 ? 3.658   -16.100 19.858  1.00 77.96 371 A 1 
ATOM   2828 C CD1  . ILE A 1  371 ? 4.950   -14.945 17.295  1.00 72.88 371 A 1 
ATOM   2829 N N    . LYS A 1  372 ? 4.308   -19.018 21.715  1.00 84.97 372 A 1 
ATOM   2830 C CA   . LYS A 1  372 ? 3.325   -19.806 22.455  1.00 82.94 372 A 1 
ATOM   2831 C C    . LYS A 1  372 ? 1.968   -19.124 22.378  1.00 81.30 372 A 1 
ATOM   2832 O O    . LYS A 1  372 ? 1.855   -17.958 22.742  1.00 73.83 372 A 1 
ATOM   2833 C CB   . LYS A 1  372 ? 3.743   -19.995 23.917  1.00 79.98 372 A 1 
ATOM   2834 C CG   . LYS A 1  372 ? 4.891   -21.002 24.060  1.00 72.73 372 A 1 
ATOM   2835 C CD   . LYS A 1  372 ? 5.171   -21.254 25.548  1.00 65.09 372 A 1 
ATOM   2836 C CE   . LYS A 1  372 ? 6.258   -22.313 25.705  1.00 56.37 372 A 1 
ATOM   2837 N NZ   . LYS A 1  372 ? 6.547   -22.596 27.131  1.00 48.67 372 A 1 
ATOM   2838 N N    . GLY A 1  373 ? 0.971   -19.880 21.974  1.00 78.28 373 A 1 
ATOM   2839 C CA   . GLY A 1  373 ? -0.352  -19.359 21.682  1.00 76.34 373 A 1 
ATOM   2840 C C    . GLY A 1  373 ? -0.538  -19.072 20.193  1.00 77.69 373 A 1 
ATOM   2841 O O    . GLY A 1  373 ? 0.401   -19.138 19.398  1.00 71.52 373 A 1 
ATOM   2842 N N    . ASP A 1  374 ? -1.767  -18.776 19.844  1.00 74.00 374 A 1 
ATOM   2843 C CA   . ASP A 1  374 ? -2.089  -18.369 18.487  1.00 71.76 374 A 1 
ATOM   2844 C C    . ASP A 1  374 ? -1.628  -16.932 18.270  1.00 72.82 374 A 1 
ATOM   2845 O O    . ASP A 1  374 ? -1.983  -16.026 19.024  1.00 66.88 374 A 1 
ATOM   2846 C CB   . ASP A 1  374 ? -3.587  -18.537 18.201  1.00 65.41 374 A 1 
ATOM   2847 C CG   . ASP A 1  374 ? -4.014  -20.001 18.058  1.00 59.73 374 A 1 
ATOM   2848 O OD1  . ASP A 1  374 ? -3.166  -20.823 17.631  1.00 53.10 374 A 1 
ATOM   2849 O OD2  . ASP A 1  374 ? -5.191  -20.287 18.359  1.00 53.83 374 A 1 
ATOM   2850 N N    . VAL A 1  375 ? -0.843  -16.739 17.235  1.00 73.16 375 A 1 
ATOM   2851 C CA   . VAL A 1  375 ? -0.531  -15.385 16.777  1.00 72.53 375 A 1 
ATOM   2852 C C    . VAL A 1  375 ? -1.827  -14.745 16.317  1.00 72.89 375 A 1 
ATOM   2853 O O    . VAL A 1  375 ? -2.588  -15.355 15.561  1.00 68.63 375 A 1 
ATOM   2854 C CB   . VAL A 1  375 ? 0.506   -15.383 15.648  1.00 68.73 375 A 1 
ATOM   2855 C CG1  . VAL A 1  375 ? 0.821   -13.969 15.169  1.00 62.52 375 A 1 
ATOM   2856 C CG2  . VAL A 1  375 ? 1.816   -15.986 16.138  1.00 64.04 375 A 1 
ATOM   2857 N N    . SER A 1  376 ? -2.051  -13.528 16.752  1.00 70.09 376 A 1 
ATOM   2858 C CA   . SER A 1  376 ? -3.249  -12.814 16.356  1.00 69.07 376 A 1 
ATOM   2859 C C    . SER A 1  376 ? -3.323  -12.730 14.833  1.00 71.91 376 A 1 
ATOM   2860 O O    . SER A 1  376 ? -2.335  -12.458 14.139  1.00 68.32 376 A 1 
ATOM   2861 C CB   . SER A 1  376 ? -3.315  -11.434 17.016  1.00 62.82 376 A 1 
ATOM   2862 O OG   . SER A 1  376 ? -2.350  -10.555 16.481  1.00 57.59 376 A 1 
ATOM   2863 N N    . SER A 1  377 ? -4.504  -12.929 14.307  1.00 71.37 377 A 1 
ATOM   2864 C CA   . SER A 1  377 ? -4.732  -12.789 12.871  1.00 72.00 377 A 1 
ATOM   2865 C C    . SER A 1  377 ? -4.338  -11.407 12.351  1.00 75.33 377 A 1 
ATOM   2866 O O    . SER A 1  377 ? -3.938  -11.271 11.194  1.00 73.28 377 A 1 
ATOM   2867 C CB   . SER A 1  377 ? -6.204  -13.068 12.583  1.00 67.33 377 A 1 
ATOM   2868 O OG   . SER A 1  377 ? -7.039  -12.155 13.261  1.00 60.63 377 A 1 
ATOM   2869 N N    . SER A 1  378 ? -4.397  -10.408 13.217  1.00 72.98 378 A 1 
ATOM   2870 C CA   . SER A 1  378 ? -3.960  -9.052  12.920  1.00 73.93 378 A 1 
ATOM   2871 C C    . SER A 1  378 ? -2.458  -8.963  12.658  1.00 77.15 378 A 1 
ATOM   2872 O O    . SER A 1  378 ? -2.069  -8.314  11.688  1.00 75.21 378 A 1 
ATOM   2873 C CB   . SER A 1  378 ? -4.361  -8.101  14.050  1.00 69.72 378 A 1 
ATOM   2874 O OG   . SER A 1  378 ? -3.834  -8.509  15.291  1.00 62.47 378 A 1 
ATOM   2875 N N    . GLU A 1  379 ? -1.627  -9.641  13.444  1.00 79.35 379 A 1 
ATOM   2876 C CA   . GLU A 1  379 ? -0.175  -9.643  13.237  1.00 80.37 379 A 1 
ATOM   2877 C C    . GLU A 1  379 ? 0.186   -10.299 11.903  1.00 82.64 379 A 1 
ATOM   2878 O O    . GLU A 1  379 ? 0.895   -9.702  11.092  1.00 82.09 379 A 1 
ATOM   2879 C CB   . GLU A 1  379 ? 0.541   -10.329 14.418  1.00 78.12 379 A 1 
ATOM   2880 C CG   . GLU A 1  379 ? 2.075   -10.243 14.299  1.00 72.78 379 A 1 
ATOM   2881 C CD   . GLU A 1  379 ? 2.853   -10.881 15.467  1.00 70.56 379 A 1 
ATOM   2882 O OE1  . GLU A 1  379 ? 4.106   -10.907 15.405  1.00 64.36 379 A 1 
ATOM   2883 O OE2  . GLU A 1  379 ? 2.227   -11.344 16.448  1.00 65.54 379 A 1 
ATOM   2884 N N    . ILE A 1  380 ? -0.370  -11.464 11.619  1.00 81.62 380 A 1 
ATOM   2885 C CA   . ILE A 1  380 ? -0.107  -12.155 10.350  1.00 83.22 380 A 1 
ATOM   2886 C C    . ILE A 1  380 ? -0.618  -11.338 9.158   1.00 84.14 380 A 1 
ATOM   2887 O O    . ILE A 1  380 ? 0.069   -11.222 8.142   1.00 82.92 380 A 1 
ATOM   2888 C CB   . ILE A 1  380 ? -0.694  -13.584 10.366  1.00 82.06 380 A 1 
ATOM   2889 C CG1  . ILE A 1  380 ? -0.017  -14.409 11.484  1.00 78.68 380 A 1 
ATOM   2890 C CG2  . ILE A 1  380 ? -0.513  -14.265 9.001   1.00 76.12 380 A 1 
ATOM   2891 C CD1  . ILE A 1  380 ? -0.509  -15.851 11.607  1.00 70.70 380 A 1 
ATOM   2892 N N    . ASN A 1  381 ? -1.787  -10.743 9.281   1.00 82.02 381 A 1 
ATOM   2893 C CA   . ASN A 1  381 ? -2.338  -9.892  8.229   1.00 82.00 381 A 1 
ATOM   2894 C C    . ASN A 1  381 ? -1.497  -8.637  7.991   1.00 83.56 381 A 1 
ATOM   2895 O O    . ASN A 1  381 ? -1.309  -8.248  6.836   1.00 82.55 381 A 1 
ATOM   2896 C CB   . ASN A 1  381 ? -3.788  -9.522  8.570   1.00 79.51 381 A 1 
ATOM   2897 C CG   . ASN A 1  381 ? -4.764  -10.630 8.238   1.00 73.97 381 A 1 
ATOM   2898 O OD1  . ASN A 1  381 ? -4.623  -11.356 7.272   1.00 65.84 381 A 1 
ATOM   2899 N ND2  . ASN A 1  381 ? -5.830  -10.756 8.997   1.00 64.42 381 A 1 
ATOM   2900 N N    . LEU A 1  382 ? -0.983  -8.041  9.060   1.00 84.10 382 A 1 
ATOM   2901 C CA   . LEU A 1  382 ? -0.055  -6.921  8.945   1.00 85.99 382 A 1 
ATOM   2902 C C    . LEU A 1  382 ? 1.228   -7.369  8.245   1.00 86.63 382 A 1 
ATOM   2903 O O    . LEU A 1  382 ? 1.557   -6.826  7.191   1.00 85.24 382 A 1 
ATOM   2904 C CB   . LEU A 1  382 ? 0.214   -6.332  10.341  1.00 85.21 382 A 1 
ATOM   2905 C CG   . LEU A 1  382 ? 1.291   -5.226  10.339  1.00 84.97 382 A 1 
ATOM   2906 C CD1  . LEU A 1  382 ? 0.894   -4.034  9.472   1.00 76.94 382 A 1 
ATOM   2907 C CD2  . LEU A 1  382 ? 1.522   -4.736  11.764  1.00 79.02 382 A 1 
ATOM   2908 N N    . LEU A 1  383 ? 1.876   -8.399  8.758   1.00 86.27 383 A 1 
ATOM   2909 C CA   . LEU A 1  383 ? 3.125   -8.915  8.196   1.00 85.98 383 A 1 
ATOM   2910 C C    . LEU A 1  383 ? 2.982   -9.327  6.725   1.00 85.96 383 A 1 
ATOM   2911 O O    . LEU A 1  383 ? 3.909   -9.144  5.942   1.00 84.36 383 A 1 
ATOM   2912 C CB   . LEU A 1  383 ? 3.592   -10.111 9.035   1.00 85.30 383 A 1 
ATOM   2913 C CG   . LEU A 1  383 ? 4.097   -9.752  10.445  1.00 84.03 383 A 1 
ATOM   2914 C CD1  . LEU A 1  383 ? 4.328   -11.040 11.235  1.00 77.98 383 A 1 
ATOM   2915 C CD2  . LEU A 1  383 ? 5.417   -8.979  10.396  1.00 78.83 383 A 1 
ATOM   2916 N N    . LYS A 1  384 ? 1.826   -9.817  6.339   1.00 86.26 384 A 1 
ATOM   2917 C CA   . LYS A 1  384 ? 1.511   -10.104 4.937   1.00 84.67 384 A 1 
ATOM   2918 C C    . LYS A 1  384 ? 1.430   -8.840  4.079   1.00 84.39 384 A 1 
ATOM   2919 O O    . LYS A 1  384 ? 1.824   -8.872  2.916   1.00 81.83 384 A 1 
ATOM   2920 C CB   . LYS A 1  384 ? 0.191   -10.894 4.880   1.00 82.57 384 A 1 
ATOM   2921 C CG   . LYS A 1  384 ? -0.180  -11.274 3.445   1.00 74.77 384 A 1 
ATOM   2922 C CD   . LYS A 1  384 ? -1.578  -11.872 3.340   1.00 70.86 384 A 1 
ATOM   2923 C CE   . LYS A 1  384 ? -1.868  -12.121 1.860   1.00 61.41 384 A 1 
ATOM   2924 N NZ   . LYS A 1  384 ? -3.182  -12.736 1.609   1.00 55.43 384 A 1 
ATOM   2925 N N    . LYS A 1  385 ? 0.872   -7.776  4.619   1.00 85.42 385 A 1 
ATOM   2926 C CA   . LYS A 1  385 ? 0.722   -6.503  3.899   1.00 85.19 385 A 1 
ATOM   2927 C C    . LYS A 1  385 ? 2.047   -5.770  3.730   1.00 85.80 385 A 1 
ATOM   2928 O O    . LYS A 1  385 ? 2.212   -5.051  2.749   1.00 83.65 385 A 1 
ATOM   2929 C CB   . LYS A 1  385 ? -0.264  -5.586  4.631   1.00 82.90 385 A 1 
ATOM   2930 C CG   . LYS A 1  385 ? -1.736  -5.905  4.344   1.00 77.10 385 A 1 
ATOM   2931 C CD   . LYS A 1  385 ? -2.604  -4.905  5.109   1.00 75.18 385 A 1 
ATOM   2932 C CE   . LYS A 1  385 ? -4.094  -5.058  4.785   1.00 67.65 385 A 1 
ATOM   2933 N NZ   . LYS A 1  385 ? -4.883  -3.985  5.434   1.00 61.77 385 A 1 
ATOM   2934 N N    . LEU A 1  386 ? 2.944   -5.943  4.680   1.00 86.37 386 A 1 
ATOM   2935 C CA   . LEU A 1  386 ? 4.233   -5.274  4.660   1.00 87.24 386 A 1 
ATOM   2936 C C    . LEU A 1  386 ? 5.107   -5.816  3.526   1.00 86.74 386 A 1 
ATOM   2937 O O    . LEU A 1  386 ? 5.410   -7.006  3.465   1.00 83.90 386 A 1 
ATOM   2938 C CB   . LEU A 1  386 ? 4.923   -5.417  6.025   1.00 86.69 386 A 1 
ATOM   2939 C CG   . LEU A 1  386 ? 4.162   -4.769  7.198   1.00 86.72 386 A 1 
ATOM   2940 C CD1  . LEU A 1  386 ? 4.905   -5.033  8.503   1.00 80.05 386 A 1 
ATOM   2941 C CD2  . LEU A 1  386 ? 3.988   -3.261  7.027   1.00 81.66 386 A 1 
ATOM   2942 N N    . ASN A 1  387 ? 5.508   -4.915  2.645   1.00 87.73 387 A 1 
ATOM   2943 C CA   . ASN A 1  387 ? 6.420   -5.222  1.556   1.00 87.53 387 A 1 
ATOM   2944 C C    . ASN A 1  387 ? 7.377   -4.048  1.334   1.00 88.11 387 A 1 
ATOM   2945 O O    . ASN A 1  387 ? 7.182   -3.239  0.434   1.00 84.12 387 A 1 
ATOM   2946 C CB   . ASN A 1  387 ? 5.611   -5.603  0.306   1.00 84.23 387 A 1 
ATOM   2947 C CG   . ASN A 1  387 ? 6.496   -6.196  -0.775  1.00 78.38 387 A 1 
ATOM   2948 O OD1  . ASN A 1  387 ? 7.488   -6.856  -0.516  1.00 68.69 387 A 1 
ATOM   2949 N ND2  . ASN A 1  387 ? 6.132   -6.028  -2.022  1.00 68.60 387 A 1 
ATOM   2950 N N    . HIS A 1  388 ? 8.378   -3.975  2.184   1.00 87.82 388 A 1 
ATOM   2951 C CA   . HIS A 1  388 ? 9.376   -2.916  2.164   1.00 89.92 388 A 1 
ATOM   2952 C C    . HIS A 1  388 ? 10.782  -3.501  2.347   1.00 89.90 388 A 1 
ATOM   2953 O O    . HIS A 1  388 ? 10.964  -4.464  3.086   1.00 88.51 388 A 1 
ATOM   2954 C CB   . HIS A 1  388 ? 9.031   -1.903  3.257   1.00 90.64 388 A 1 
ATOM   2955 C CG   . HIS A 1  388 ? 9.808   -0.629  3.123   1.00 91.63 388 A 1 
ATOM   2956 N ND1  . HIS A 1  388 ? 10.971  -0.307  3.774   1.00 83.21 388 A 1 
ATOM   2957 C CD2  . HIS A 1  388 ? 9.511   0.416   2.286   1.00 83.01 388 A 1 
ATOM   2958 C CE1  . HIS A 1  388 ? 11.371  0.904   3.339   1.00 85.34 388 A 1 
ATOM   2959 N NE2  . HIS A 1  388 ? 10.504  1.372   2.436   1.00 86.28 388 A 1 
ATOM   2960 N N    . SER A 1  389 ? 11.768  -2.928  1.684   1.00 90.71 389 A 1 
ATOM   2961 C CA   . SER A 1  389 ? 13.149  -3.416  1.746   1.00 90.59 389 A 1 
ATOM   2962 C C    . SER A 1  389 ? 13.751  -3.338  3.151   1.00 91.22 389 A 1 
ATOM   2963 O O    . SER A 1  389 ? 14.584  -4.175  3.496   1.00 87.94 389 A 1 
ATOM   2964 C CB   . SER A 1  389 ? 14.025  -2.618  0.779   1.00 88.71 389 A 1 
ATOM   2965 O OG   . SER A 1  389 ? 13.887  -1.235  1.021   1.00 77.14 389 A 1 
ATOM   2966 N N    . ASN A 1  390 ? 13.287  -2.391  3.944   1.00 92.84 390 A 1 
ATOM   2967 C CA   . ASN A 1  390 ? 13.753  -2.143  5.310   1.00 94.09 390 A 1 
ATOM   2968 C C    . ASN A 1  390 ? 12.828  -2.737  6.384   1.00 94.11 390 A 1 
ATOM   2969 O O    . ASN A 1  390 ? 12.917  -2.370  7.553   1.00 92.03 390 A 1 
ATOM   2970 C CB   . ASN A 1  390 ? 13.980  -0.634  5.482   1.00 94.22 390 A 1 
ATOM   2971 C CG   . ASN A 1  390 ? 14.951  -0.083  4.457   1.00 93.98 390 A 1 
ATOM   2972 O OD1  . ASN A 1  390 ? 14.578  0.591   3.516   1.00 80.88 390 A 1 
ATOM   2973 N ND2  . ASN A 1  390 ? 16.217  -0.403  4.578   1.00 81.95 390 A 1 
ATOM   2974 N N    . ILE A 1  391 ? 11.957  -3.654  6.008   1.00 92.87 391 A 1 
ATOM   2975 C CA   . ILE A 1  391 ? 11.119  -4.415  6.938   1.00 93.05 391 A 1 
ATOM   2976 C C    . ILE A 1  391 ? 11.328  -5.899  6.666   1.00 92.42 391 A 1 
ATOM   2977 O O    . ILE A 1  391 ? 11.315  -6.330  5.513   1.00 90.34 391 A 1 
ATOM   2978 C CB   . ILE A 1  391 ? 9.637   -4.005  6.829   1.00 92.45 391 A 1 
ATOM   2979 C CG1  . ILE A 1  391 ? 9.473   -2.528  7.248   1.00 89.10 391 A 1 
ATOM   2980 C CG2  . ILE A 1  391 ? 8.753   -4.919  7.697   1.00 88.46 391 A 1 
ATOM   2981 C CD1  . ILE A 1  391 ? 8.060   -1.968  7.093   1.00 86.43 391 A 1 
ATOM   2982 N N    . ILE A 1  392 ? 11.514  -6.671  7.724   1.00 91.85 392 A 1 
ATOM   2983 C CA   . ILE A 1  392 ? 11.729  -8.106  7.566   1.00 91.74 392 A 1 
ATOM   2984 C C    . ILE A 1  392 ? 10.485  -8.775  6.993   1.00 91.12 392 A 1 
ATOM   2985 O O    . ILE A 1  392 ? 9.359   -8.573  7.457   1.00 89.32 392 A 1 
ATOM   2986 C CB   . ILE A 1  392 ? 12.240  -8.722  8.879   1.00 90.44 392 A 1 
ATOM   2987 C CG1  . ILE A 1  392 ? 13.068  -9.984  8.567   1.00 81.45 392 A 1 
ATOM   2988 C CG2  . ILE A 1  392 ? 11.139  -9.034  9.897   1.00 82.02 392 A 1 
ATOM   2989 C CD1  . ILE A 1  392 ? 14.367  -10.006 9.329   1.00 77.34 392 A 1 
ATOM   2990 N N    . ARG A 1  393 ? 10.689  -9.571  5.971   1.00 89.72 393 A 1 
ATOM   2991 C CA   . ARG A 1  393 ? 9.578   -10.210 5.269   1.00 89.63 393 A 1 
ATOM   2992 C C    . ARG A 1  393 ? 9.190   -11.507 5.965   1.00 90.08 393 A 1 
ATOM   2993 O O    . ARG A 1  393 ? 10.045  -12.342 6.245   1.00 87.81 393 A 1 
ATOM   2994 C CB   . ARG A 1  393 ? 9.959   -10.394 3.791   1.00 86.64 393 A 1 
ATOM   2995 C CG   . ARG A 1  393 ? 8.765   -10.833 2.932   1.00 75.92 393 A 1 
ATOM   2996 C CD   . ARG A 1  393 ? 9.154   -10.882 1.456   1.00 72.18 393 A 1 
ATOM   2997 N NE   . ARG A 1  393 ? 8.039   -11.354 0.611   1.00 63.08 393 A 1 
ATOM   2998 C CZ   . ARG A 1  393 ? 8.056   -11.483 -0.706  1.00 55.32 393 A 1 
ATOM   2999 N NH1  . ARG A 1  393 ? 9.098   -11.148 -1.413  1.00 49.65 393 A 1 
ATOM   3000 N NH2  . ARG A 1  393 ? 7.026   -11.957 -1.338  1.00 47.02 393 A 1 
ATOM   3001 N N    . LEU A 1  394 ? 7.902   -11.686 6.173   1.00 89.11 394 A 1 
ATOM   3002 C CA   . LEU A 1  394 ? 7.340   -12.971 6.569   1.00 89.19 394 A 1 
ATOM   3003 C C    . LEU A 1  394 ? 7.169   -13.839 5.313   1.00 88.80 394 A 1 
ATOM   3004 O O    . LEU A 1  394 ? 6.406   -13.489 4.415   1.00 86.62 394 A 1 
ATOM   3005 C CB   . LEU A 1  394 ? 6.002   -12.738 7.296   1.00 88.16 394 A 1 
ATOM   3006 C CG   . LEU A 1  394 ? 5.334   -14.035 7.803   1.00 88.09 394 A 1 
ATOM   3007 C CD1  . LEU A 1  394 ? 6.093   -14.645 8.975   1.00 81.84 394 A 1 
ATOM   3008 C CD2  . LEU A 1  394 ? 3.911   -13.750 8.280   1.00 82.16 394 A 1 
ATOM   3009 N N    . SER A 1  395 ? 7.855   -14.958 5.271   1.00 89.00 395 A 1 
ATOM   3010 C CA   . SER A 1  395 ? 7.730   -15.908 4.164   1.00 87.60 395 A 1 
ATOM   3011 C C    . SER A 1  395 ? 6.571   -16.876 4.369   1.00 87.32 395 A 1 
ATOM   3012 O O    . SER A 1  395 ? 5.910   -17.277 3.412   1.00 83.10 395 A 1 
ATOM   3013 C CB   . SER A 1  395 ? 9.039   -16.670 3.925   1.00 85.49 395 A 1 
ATOM   3014 O OG   . SER A 1  395 ? 10.003  -16.485 4.922   1.00 72.65 395 A 1 
ATOM   3015 N N    . GLY A 1  396 ? 6.290   -17.224 5.616   1.00 88.72 396 A 1 
ATOM   3016 C CA   . GLY A 1  396 ? 5.196   -18.117 5.934   1.00 88.61 396 A 1 
ATOM   3017 C C    . GLY A 1  396 ? 5.079   -18.436 7.411   1.00 89.66 396 A 1 
ATOM   3018 O O    . GLY A 1  396 ? 5.755   -17.849 8.251   1.00 87.75 396 A 1 
ATOM   3019 N N    . PHE A 1  397 ? 4.205   -19.357 7.715   1.00 88.26 397 A 1 
ATOM   3020 C CA   . PHE A 1  397 ? 3.945   -19.749 9.089   1.00 88.51 397 A 1 
ATOM   3021 C C    . PHE A 1  397 ? 3.482   -21.201 9.193   1.00 88.82 397 A 1 
ATOM   3022 O O    . PHE A 1  397 ? 3.098   -21.836 8.207   1.00 86.94 397 A 1 
ATOM   3023 C CB   . PHE A 1  397 ? 2.942   -18.773 9.727   1.00 86.35 397 A 1 
ATOM   3024 C CG   . PHE A 1  397 ? 1.532   -18.853 9.173   1.00 85.88 397 A 1 
ATOM   3025 C CD1  . PHE A 1  397 ? 1.211   -18.243 7.945   1.00 79.42 397 A 1 
ATOM   3026 C CD2  . PHE A 1  397 ? 0.531   -19.527 9.890   1.00 79.15 397 A 1 
ATOM   3027 C CE1  . PHE A 1  397 ? -0.092  -18.313 7.436   1.00 77.34 397 A 1 
ATOM   3028 C CE2  . PHE A 1  397 ? -0.778  -19.598 9.387   1.00 76.75 397 A 1 
ATOM   3029 C CZ   . PHE A 1  397 ? -1.091  -18.991 8.156   1.00 78.93 397 A 1 
ATOM   3030 N N    . CYS A 1  398 ? 3.513   -21.712 10.413  1.00 88.46 398 A 1 
ATOM   3031 C CA   . CYS A 1  398 ? 2.929   -22.986 10.793  1.00 88.64 398 A 1 
ATOM   3032 C C    . CYS A 1  398 ? 2.243   -22.814 12.145  1.00 88.62 398 A 1 
ATOM   3033 O O    . CYS A 1  398 ? 2.782   -22.151 13.025  1.00 86.96 398 A 1 
ATOM   3034 C CB   . CYS A 1  398 ? 4.044   -24.038 10.824  1.00 87.78 398 A 1 
ATOM   3035 S SG   . CYS A 1  398 ? 3.465   -25.631 11.489  1.00 84.03 398 A 1 
ATOM   3036 N N    . ILE A 1  399 ? 1.079   -23.415 12.309  1.00 86.37 399 A 1 
ATOM   3037 C CA   . ILE A 1  399 ? 0.386   -23.469 13.598  1.00 85.25 399 A 1 
ATOM   3038 C C    . ILE A 1  399 ? 0.225   -24.936 13.964  1.00 84.78 399 A 1 
ATOM   3039 O O    . ILE A 1  399 ? -0.295  -25.723 13.170  1.00 81.64 399 A 1 
ATOM   3040 C CB   . ILE A 1  399 ? -0.960  -22.715 13.569  1.00 82.51 399 A 1 
ATOM   3041 C CG1  . ILE A 1  399 ? -0.750  -21.242 13.139  1.00 77.64 399 A 1 
ATOM   3042 C CG2  . ILE A 1  399 ? -1.635  -22.793 14.949  1.00 75.34 399 A 1 
ATOM   3043 C CD1  . ILE A 1  399 ? -2.044  -20.434 12.986  1.00 69.50 399 A 1 
ATOM   3044 N N    . ARG A 1  400 ? 0.683   -25.298 15.152  1.00 84.90 400 A 1 
ATOM   3045 C CA   . ARG A 1  400 ? 0.560   -26.658 15.664  1.00 85.18 400 A 1 
ATOM   3046 C C    . ARG A 1  400 ? 0.394   -26.642 17.176  1.00 84.58 400 A 1 
ATOM   3047 O O    . ARG A 1  400 ? 1.202   -26.040 17.869  1.00 79.21 400 A 1 
ATOM   3048 C CB   . ARG A 1  400 ? 1.788   -27.469 15.231  1.00 82.56 400 A 1 
ATOM   3049 C CG   . ARG A 1  400 ? 1.731   -28.905 15.758  1.00 78.74 400 A 1 
ATOM   3050 C CD   . ARG A 1  400 ? 2.837   -29.749 15.155  1.00 75.97 400 A 1 
ATOM   3051 N NE   . ARG A 1  400 ? 2.934   -31.039 15.847  1.00 70.83 400 A 1 
ATOM   3052 C CZ   . ARG A 1  400 ? 3.458   -32.153 15.371  1.00 64.83 400 A 1 
ATOM   3053 N NH1  . ARG A 1  400 ? 3.909   -32.244 14.155  1.00 58.57 400 A 1 
ATOM   3054 N NH2  . ARG A 1  400 ? 3.551   -33.196 16.131  1.00 59.74 400 A 1 
ATOM   3055 N N    . GLU A 1  401 ? -0.617  -27.352 17.659  1.00 81.42 401 A 1 
ATOM   3056 C CA   . GLU A 1  401 ? -0.861  -27.544 19.097  1.00 81.18 401 A 1 
ATOM   3057 C C    . GLU A 1  401 ? -0.849  -26.221 19.893  1.00 81.02 401 A 1 
ATOM   3058 O O    . GLU A 1  401 ? -0.240  -26.118 20.954  1.00 73.12 401 A 1 
ATOM   3059 C CB   . GLU A 1  401 ? 0.107   -28.604 19.665  1.00 78.08 401 A 1 
ATOM   3060 C CG   . GLU A 1  401 ? -0.142  -30.009 19.096  1.00 72.24 401 A 1 
ATOM   3061 C CD   . GLU A 1  401 ? 0.962   -31.017 19.447  1.00 65.93 401 A 1 
ATOM   3062 O OE1  . GLU A 1  401 ? 1.133   -31.980 18.660  1.00 58.87 401 A 1 
ATOM   3063 O OE2  . GLU A 1  401 ? 1.670   -30.816 20.456  1.00 60.45 401 A 1 
ATOM   3064 N N    . GLY A 1  402 ? -1.493  -25.192 19.358  1.00 82.39 402 A 1 
ATOM   3065 C CA   . GLY A 1  402 ? -1.557  -23.875 20.000  1.00 82.67 402 A 1 
ATOM   3066 C C    . GLY A 1  402 ? -0.234  -23.105 20.033  1.00 84.59 402 A 1 
ATOM   3067 O O    . GLY A 1  402 ? -0.111  -22.120 20.757  1.00 80.50 402 A 1 
ATOM   3068 N N    . THR A 1  403 ? 0.763   -23.548 19.296  1.00 85.79 403 A 1 
ATOM   3069 C CA   . THR A 1  403 ? 2.023   -22.828 19.102  1.00 87.11 403 A 1 
ATOM   3070 C C    . THR A 1  403 ? 2.133   -22.382 17.654  1.00 87.52 403 A 1 
ATOM   3071 O O    . THR A 1  403 ? 1.961   -23.181 16.732  1.00 84.92 403 A 1 
ATOM   3072 C CB   . THR A 1  403 ? 3.230   -23.677 19.510  1.00 85.84 403 A 1 
ATOM   3073 O OG1  . THR A 1  403 ? 3.077   -24.122 20.842  1.00 76.98 403 A 1 
ATOM   3074 C CG2  . THR A 1  403 ? 4.537   -22.894 19.467  1.00 75.57 403 A 1 
ATOM   3075 N N    . SER A 1  404 ? 2.443   -21.110 17.472  1.00 87.29 404 A 1 
ATOM   3076 C CA   . SER A 1  404 ? 2.640   -20.517 16.160  1.00 87.68 404 A 1 
ATOM   3077 C C    . SER A 1  404 ? 4.129   -20.400 15.848  1.00 88.73 404 A 1 
ATOM   3078 O O    . SER A 1  404 ? 4.920   -19.960 16.677  1.00 86.80 404 A 1 
ATOM   3079 C CB   . SER A 1  404 ? 1.961   -19.155 16.086  1.00 85.44 404 A 1 
ATOM   3080 O OG   . SER A 1  404 ? 0.579   -19.274 16.350  1.00 77.56 404 A 1 
ATOM   3081 N N    . TYR A 1  405 ? 4.495   -20.771 14.646  1.00 90.00 405 A 1 
ATOM   3082 C CA   . TYR A 1  405 ? 5.847   -20.705 14.113  1.00 90.59 405 A 1 
ATOM   3083 C C    . TYR A 1  405 ? 5.835   -19.760 12.918  1.00 90.28 405 A 1 
ATOM   3084 O O    . TYR A 1  405 ? 5.269   -20.097 11.881  1.00 88.04 405 A 1 
ATOM   3085 C CB   . TYR A 1  405 ? 6.320   -22.108 13.712  1.00 90.76 405 A 1 
ATOM   3086 C CG   . TYR A 1  405 ? 6.282   -23.134 14.823  1.00 90.99 405 A 1 
ATOM   3087 C CD1  . TYR A 1  405 ? 7.433   -23.412 15.578  1.00 84.36 405 A 1 
ATOM   3088 C CD2  . TYR A 1  405 ? 5.083   -23.808 15.126  1.00 85.29 405 A 1 
ATOM   3089 C CE1  . TYR A 1  405 ? 7.390   -24.335 16.631  1.00 84.31 405 A 1 
ATOM   3090 C CE2  . TYR A 1  405 ? 5.024   -24.726 16.185  1.00 83.54 405 A 1 
ATOM   3091 C CZ   . TYR A 1  405 ? 6.183   -24.982 16.941  1.00 88.70 405 A 1 
ATOM   3092 O OH   . TYR A 1  405 ? 6.127   -25.861 17.999  1.00 87.99 405 A 1 
ATOM   3093 N N    . LEU A 1  406 ? 6.426   -18.595 13.072  1.00 90.70 406 A 1 
ATOM   3094 C CA   . LEU A 1  406 ? 6.541   -17.614 12.001  1.00 90.86 406 A 1 
ATOM   3095 C C    . LEU A 1  406 ? 7.911   -17.746 11.343  1.00 91.39 406 A 1 
ATOM   3096 O O    . LEU A 1  406 ? 8.925   -17.712 12.034  1.00 89.90 406 A 1 
ATOM   3097 C CB   . LEU A 1  406 ? 6.322   -16.197 12.545  1.00 89.76 406 A 1 
ATOM   3098 C CG   . LEU A 1  406 ? 4.966   -15.943 13.228  1.00 88.15 406 A 1 
ATOM   3099 C CD1  . LEU A 1  406 ? 4.886   -14.482 13.664  1.00 80.75 406 A 1 
ATOM   3100 C CD2  . LEU A 1  406 ? 3.790   -16.224 12.292  1.00 80.33 406 A 1 
ATOM   3101 N N    . VAL A 1  407 ? 7.929   -17.882 10.037  1.00 90.64 407 A 1 
ATOM   3102 C CA   . VAL A 1  407 ? 9.154   -18.022 9.252   1.00 91.11 407 A 1 
ATOM   3103 C C    . VAL A 1  407 ? 9.433   -16.707 8.542   1.00 91.09 407 A 1 
ATOM   3104 O O    . VAL A 1  407 ? 8.667   -16.297 7.667   1.00 89.56 407 A 1 
ATOM   3105 C CB   . VAL A 1  407 ? 9.071   -19.189 8.257   1.00 90.68 407 A 1 
ATOM   3106 C CG1  . VAL A 1  407 ? 10.419  -19.404 7.565   1.00 84.62 407 A 1 
ATOM   3107 C CG2  . VAL A 1  407 ? 8.679   -20.499 8.954   1.00 84.51 407 A 1 
ATOM   3108 N N    . PHE A 1  408 ? 10.522  -16.075 8.924   1.00 91.58 408 A 1 
ATOM   3109 C CA   . PHE A 1  408 ? 10.978  -14.804 8.395   1.00 91.69 408 A 1 
ATOM   3110 C C    . PHE A 1  408 ? 12.225  -14.973 7.528   1.00 91.61 408 A 1 
ATOM   3111 O O    . PHE A 1  408 ? 12.933  -15.979 7.592   1.00 89.75 408 A 1 
ATOM   3112 C CB   . PHE A 1  408 ? 11.241  -13.842 9.554   1.00 90.88 408 A 1 
ATOM   3113 C CG   . PHE A 1  408 ? 10.008  -13.474 10.347  1.00 90.79 408 A 1 
ATOM   3114 C CD1  . PHE A 1  408 ? 9.151   -12.461 9.887   1.00 84.67 408 A 1 
ATOM   3115 C CD2  . PHE A 1  408 ? 9.717   -14.127 11.556  1.00 85.15 408 A 1 
ATOM   3116 C CE1  . PHE A 1  408 ? 8.020   -12.091 10.633  1.00 84.66 408 A 1 
ATOM   3117 C CE2  . PHE A 1  408 ? 8.585   -13.760 12.308  1.00 83.75 408 A 1 
ATOM   3118 C CZ   . PHE A 1  408 ? 7.741   -12.737 11.846  1.00 87.83 408 A 1 
ATOM   3119 N N    . GLU A 1  409 ? 12.491  -13.940 6.764   1.00 89.23 409 A 1 
ATOM   3120 C CA   . GLU A 1  409 ? 13.794  -13.722 6.156   1.00 88.78 409 A 1 
ATOM   3121 C C    . GLU A 1  409 ? 14.896  -13.755 7.231   1.00 89.57 409 A 1 
ATOM   3122 O O    . GLU A 1  409 ? 14.731  -13.190 8.317   1.00 87.85 409 A 1 
ATOM   3123 C CB   . GLU A 1  409 ? 13.735  -12.366 5.433   1.00 86.08 409 A 1 
ATOM   3124 C CG   . GLU A 1  409 ? 15.027  -11.955 4.726   1.00 81.55 409 A 1 
ATOM   3125 C CD   . GLU A 1  409 ? 14.891  -10.602 3.997   1.00 82.77 409 A 1 
ATOM   3126 O OE1  . GLU A 1  409 ? 15.908  -10.052 3.525   1.00 76.53 409 A 1 
ATOM   3127 O OE2  . GLU A 1  409 ? 13.774  -10.067 3.818   1.00 78.84 409 A 1 
ATOM   3128 N N    . TYR A 1  410 ? 16.005  -14.408 6.928   1.00 89.51 410 A 1 
ATOM   3129 C CA   . TYR A 1  410 ? 17.168  -14.413 7.804   1.00 90.16 410 A 1 
ATOM   3130 C C    . TYR A 1  410 ? 18.031  -13.177 7.547   1.00 90.18 410 A 1 
ATOM   3131 O O    . TYR A 1  410 ? 18.247  -12.793 6.400   1.00 87.61 410 A 1 
ATOM   3132 C CB   . TYR A 1  410 ? 17.949  -15.714 7.604   1.00 89.15 410 A 1 
ATOM   3133 C CG   . TYR A 1  410 ? 19.127  -15.863 8.537   1.00 89.93 410 A 1 
ATOM   3134 C CD1  . TYR A 1  410 ? 20.443  -15.765 8.044   1.00 83.03 410 A 1 
ATOM   3135 C CD2  . TYR A 1  410 ? 18.916  -16.086 9.910   1.00 83.48 410 A 1 
ATOM   3136 C CE1  . TYR A 1  410 ? 21.534  -15.899 8.912   1.00 82.51 410 A 1 
ATOM   3137 C CE2  . TYR A 1  410 ? 19.997  -16.215 10.789  1.00 81.87 410 A 1 
ATOM   3138 C CZ   . TYR A 1  410 ? 21.309  -16.123 10.284  1.00 85.82 410 A 1 
ATOM   3139 O OH   . TYR A 1  410 ? 22.375  -16.252 11.140  1.00 84.83 410 A 1 
ATOM   3140 N N    . SER A 1  411 ? 18.507  -12.569 8.616   1.00 90.24 411 A 1 
ATOM   3141 C CA   . SER A 1  411 ? 19.441  -11.450 8.543   1.00 90.63 411 A 1 
ATOM   3142 C C    . SER A 1  411 ? 20.824  -11.929 8.960   1.00 90.67 411 A 1 
ATOM   3143 O O    . SER A 1  411 ? 21.041  -12.239 10.134  1.00 87.25 411 A 1 
ATOM   3144 C CB   . SER A 1  411 ? 18.971  -10.296 9.425   1.00 88.94 411 A 1 
ATOM   3145 O OG   . SER A 1  411 ? 17.827  -9.696  8.844   1.00 80.38 411 A 1 
ATOM   3146 N N    . GLU A 1  412 ? 21.753  -11.982 8.012   1.00 89.99 412 A 1 
ATOM   3147 C CA   . GLU A 1  412 ? 23.065  -12.597 8.236   1.00 89.21 412 A 1 
ATOM   3148 C C    . GLU A 1  412 ? 23.901  -11.871 9.293   1.00 89.62 412 A 1 
ATOM   3149 O O    . GLU A 1  412 ? 24.656  -12.500 10.031  1.00 85.61 412 A 1 
ATOM   3150 C CB   . GLU A 1  412 ? 23.869  -12.658 6.929   1.00 86.49 412 A 1 
ATOM   3151 C CG   . GLU A 1  412 ? 23.248  -13.558 5.843   1.00 76.66 412 A 1 
ATOM   3152 C CD   . GLU A 1  412 ? 22.668  -12.779 4.651   1.00 70.04 412 A 1 
ATOM   3153 O OE1  . GLU A 1  412 ? 22.714  -13.324 3.527   1.00 61.75 412 A 1 
ATOM   3154 O OE2  . GLU A 1  412 ? 22.208  -11.632 4.858   1.00 61.81 412 A 1 
ATOM   3155 N N    . ASN A 1  413 ? 23.745  -10.561 9.395   1.00 90.36 413 A 1 
ATOM   3156 C CA   . ASN A 1  413 ? 24.529  -9.739  10.316  1.00 91.25 413 A 1 
ATOM   3157 C C    . ASN A 1  413 ? 23.867  -9.513  11.690  1.00 91.32 413 A 1 
ATOM   3158 O O    . ASN A 1  413 ? 24.387  -8.739  12.490  1.00 88.10 413 A 1 
ATOM   3159 C CB   . ASN A 1  413 ? 24.965  -8.463  9.585   1.00 90.91 413 A 1 
ATOM   3160 C CG   . ASN A 1  413 ? 26.090  -8.746  8.603   1.00 91.13 413 A 1 
ATOM   3161 O OD1  . ASN A 1  413 ? 27.075  -9.387  8.929   1.00 81.67 413 A 1 
ATOM   3162 N ND2  . ASN A 1  413 ? 25.985  -8.265  7.386   1.00 80.55 413 A 1 
ATOM   3163 N N    . GLY A 1  414 ? 22.783  -10.207 11.986  1.00 89.68 414 A 1 
ATOM   3164 C CA   . GLY A 1  414 ? 22.125  -10.122 13.290  1.00 89.70 414 A 1 
ATOM   3165 C C    . GLY A 1  414 ? 21.454  -8.773  13.547  1.00 91.11 414 A 1 
ATOM   3166 O O    . GLY A 1  414 ? 20.987  -8.112  12.623  1.00 88.91 414 A 1 
ATOM   3167 N N    . SER A 1  415 ? 21.377  -8.382  14.814  1.00 91.64 415 A 1 
ATOM   3168 C CA   . SER A 1  415 ? 20.772  -7.113  15.221  1.00 91.92 415 A 1 
ATOM   3169 C C    . SER A 1  415 ? 21.817  -6.003  15.373  1.00 92.23 415 A 1 
ATOM   3170 O O    . SER A 1  415 ? 23.001  -6.262  15.581  1.00 90.34 415 A 1 
ATOM   3171 C CB   . SER A 1  415 ? 19.982  -7.306  16.519  1.00 90.37 415 A 1 
ATOM   3172 O OG   . SER A 1  415 ? 20.830  -7.549  17.618  1.00 83.53 415 A 1 
ATOM   3173 N N    . ILE A 1  416 ? 21.369  -4.759  15.335  1.00 92.93 416 A 1 
ATOM   3174 C CA   . ILE A 1  416 ? 22.251  -3.619  15.632  1.00 93.22 416 A 1 
ATOM   3175 C C    . ILE A 1  416 ? 22.838  -3.736  17.045  1.00 93.13 416 A 1 
ATOM   3176 O O    . ILE A 1  416 ? 24.006  -3.423  17.242  1.00 91.24 416 A 1 
ATOM   3177 C CB   . ILE A 1  416 ? 21.503  -2.283  15.451  1.00 92.40 416 A 1 
ATOM   3178 C CG1  . ILE A 1  416 ? 21.061  -2.101  13.981  1.00 84.90 416 A 1 
ATOM   3179 C CG2  . ILE A 1  416 ? 22.377  -1.094  15.872  1.00 83.11 416 A 1 
ATOM   3180 C CD1  . ILE A 1  416 ? 20.252  -0.827  13.755  1.00 82.99 416 A 1 
ATOM   3181 N N    . SER A 1  417 ? 22.062  -4.236  17.993  1.00 92.45 417 A 1 
ATOM   3182 C CA   . SER A 1  417 ? 22.528  -4.496  19.361  1.00 91.69 417 A 1 
ATOM   3183 C C    . SER A 1  417 ? 23.762  -5.402  19.390  1.00 91.42 417 A 1 
ATOM   3184 O O    . SER A 1  417 ? 24.704  -5.126  20.126  1.00 88.95 417 A 1 
ATOM   3185 C CB   . SER A 1  417 ? 21.392  -5.125  20.169  1.00 90.31 417 A 1 
ATOM   3186 O OG   . SER A 1  417 ? 21.780  -5.381  21.501  1.00 80.74 417 A 1 
ATOM   3187 N N    . ASP A 1  418 ? 23.823  -6.413  18.535  1.00 90.81 418 A 1 
ATOM   3188 C CA   . ASP A 1  418 ? 24.966  -7.338  18.473  1.00 89.51 418 A 1 
ATOM   3189 C C    . ASP A 1  418 ? 26.258  -6.666  17.971  1.00 89.77 418 A 1 
ATOM   3190 O O    . ASP A 1  418 ? 27.357  -7.184  18.183  1.00 86.93 418 A 1 
ATOM   3191 C CB   . ASP A 1  418 ? 24.644  -8.526  17.546  1.00 87.75 418 A 1 
ATOM   3192 C CG   . ASP A 1  418 ? 23.387  -9.302  17.940  1.00 85.03 418 A 1 
ATOM   3193 O OD1  . ASP A 1  418 ? 23.230  -9.615  19.140  1.00 78.79 418 A 1 
ATOM   3194 O OD2  . ASP A 1  418 ? 22.583  -9.579  17.021  1.00 79.07 418 A 1 
ATOM   3195 N N    . TRP A 1  419 ? 26.128  -5.543  17.285  1.00 91.49 419 A 1 
ATOM   3196 C CA   . TRP A 1  419 ? 27.248  -4.771  16.742  1.00 91.66 419 A 1 
ATOM   3197 C C    . TRP A 1  419 ? 27.647  -3.595  17.631  1.00 91.04 419 A 1 
ATOM   3198 O O    . TRP A 1  419 ? 28.819  -3.216  17.644  1.00 86.48 419 A 1 
ATOM   3199 C CB   . TRP A 1  419 ? 26.889  -4.285  15.338  1.00 91.41 419 A 1 
ATOM   3200 C CG   . TRP A 1  419 ? 26.869  -5.353  14.296  1.00 91.48 419 A 1 
ATOM   3201 C CD1  . TRP A 1  419 ? 25.843  -6.206  14.056  1.00 86.41 419 A 1 
ATOM   3202 C CD2  . TRP A 1  419 ? 27.930  -5.714  13.356  1.00 90.28 419 A 1 
ATOM   3203 N NE1  . TRP A 1  419 ? 26.194  -7.075  13.027  1.00 88.28 419 A 1 
ATOM   3204 C CE2  . TRP A 1  419 ? 27.464  -6.804  12.572  1.00 89.53 419 A 1 
ATOM   3205 C CE3  . TRP A 1  419 ? 29.221  -5.214  13.102  1.00 89.16 419 A 1 
ATOM   3206 C CZ2  . TRP A 1  419 ? 28.265  -7.397  11.571  1.00 89.85 419 A 1 
ATOM   3207 C CZ3  . TRP A 1  419 ? 30.018  -5.801  12.100  1.00 84.80 419 A 1 
ATOM   3208 C CH2  . TRP A 1  419 ? 29.542  -6.883  11.346  1.00 86.06 419 A 1 
ATOM   3209 N N    . LEU A 1  420 ? 26.706  -3.025  18.353  1.00 91.31 420 A 1 
ATOM   3210 C CA   . LEU A 1  420 ? 26.941  -1.863  19.208  1.00 90.90 420 A 1 
ATOM   3211 C C    . LEU A 1  420 ? 27.337  -2.238  20.637  1.00 89.22 420 A 1 
ATOM   3212 O O    . LEU A 1  420 ? 28.188  -1.571  21.222  1.00 83.59 420 A 1 
ATOM   3213 C CB   . LEU A 1  420 ? 25.686  -0.979  19.224  1.00 90.24 420 A 1 
ATOM   3214 C CG   . LEU A 1  420 ? 25.332  -0.323  17.881  1.00 90.64 420 A 1 
ATOM   3215 C CD1  . LEU A 1  420 ? 24.073  0.523   18.060  1.00 85.53 420 A 1 
ATOM   3216 C CD2  . LEU A 1  420 ? 26.443  0.589   17.358  1.00 85.80 420 A 1 
ATOM   3217 N N    . HIS A 1  421 ? 26.747  -3.283  21.175  1.00 89.00 421 A 1 
ATOM   3218 C CA   . HIS A 1  421 ? 26.858  -3.621  22.599  1.00 86.60 421 A 1 
ATOM   3219 C C    . HIS A 1  421 ? 27.697  -4.871  22.864  1.00 83.89 421 A 1 
ATOM   3220 O O    . HIS A 1  421 ? 28.093  -5.128  23.999  1.00 75.79 421 A 1 
ATOM   3221 C CB   . HIS A 1  421 ? 25.449  -3.752  23.194  1.00 84.93 421 A 1 
ATOM   3222 C CG   . HIS A 1  421 ? 24.569  -2.564  22.919  1.00 85.53 421 A 1 
ATOM   3223 N ND1  . HIS A 1  421 ? 24.955  -1.237  22.948  1.00 75.79 421 A 1 
ATOM   3224 C CD2  . HIS A 1  421 ? 23.254  -2.595  22.535  1.00 74.84 421 A 1 
ATOM   3225 C CE1  . HIS A 1  421 ? 23.899  -0.498  22.578  1.00 78.52 421 A 1 
ATOM   3226 N NE2  . HIS A 1  421 ? 22.851  -1.288  22.324  1.00 78.43 421 A 1 
ATOM   3227 N N    . SER A 1  422 ? 28.007  -5.634  21.831  1.00 81.85 422 A 1 
ATOM   3228 C CA   . SER A 1  422 ? 28.883  -6.791  22.005  1.00 78.01 422 A 1 
ATOM   3229 C C    . SER A 1  422 ? 30.329  -6.339  22.225  1.00 76.64 422 A 1 
ATOM   3230 O O    . SER A 1  422 ? 30.866  -5.510  21.494  1.00 67.95 422 A 1 
ATOM   3231 C CB   . SER A 1  422 ? 28.712  -7.797  20.855  1.00 72.08 422 A 1 
ATOM   3232 O OG   . SER A 1  422 ? 29.818  -7.869  19.984  1.00 63.33 422 A 1 
ATOM   3233 N N    . SER A 1  423 ? 30.987  -6.944  23.204  1.00 73.37 423 A 1 
ATOM   3234 C CA   . SER A 1  423 ? 32.395  -6.673  23.524  1.00 70.63 423 A 1 
ATOM   3235 C C    . SER A 1  423 ? 33.392  -7.187  22.478  1.00 70.34 423 A 1 
ATOM   3236 O O    . SER A 1  423 ? 34.605  -7.140  22.684  1.00 61.94 423 A 1 
ATOM   3237 C CB   . SER A 1  423 ? 32.713  -7.275  24.899  1.00 63.44 423 A 1 
ATOM   3238 O OG   . SER A 1  423 ? 32.489  -8.674  24.886  1.00 56.08 423 A 1 
ATOM   3239 N N    . GLY A 1  424 ? 32.891  -7.748  21.399  1.00 70.91 424 A 1 
ATOM   3240 C CA   . GLY A 1  424 ? 33.706  -8.319  20.340  1.00 69.04 424 A 1 
ATOM   3241 C C    . GLY A 1  424 ? 34.320  -7.269  19.410  1.00 70.00 424 A 1 
ATOM   3242 O O    . GLY A 1  424 ? 34.061  -6.077  19.503  1.00 63.05 424 A 1 
ATOM   3243 N N    . LYS A 1  425 ? 35.106  -7.746  18.445  1.00 70.05 425 A 1 
ATOM   3244 C CA   . LYS A 1  425 ? 35.752  -6.901  17.419  1.00 69.71 425 A 1 
ATOM   3245 C C    . LYS A 1  425 ? 34.793  -6.346  16.351  1.00 73.08 425 A 1 
ATOM   3246 O O    . LYS A 1  425 ? 35.260  -5.854  15.322  1.00 66.08 425 A 1 
ATOM   3247 C CB   . LYS A 1  425 ? 36.894  -7.672  16.741  1.00 60.78 425 A 1 
ATOM   3248 C CG   . LYS A 1  425 ? 38.102  -7.929  17.653  1.00 54.56 425 A 1 
ATOM   3249 C CD   . LYS A 1  425 ? 39.224  -8.557  16.824  1.00 46.91 425 A 1 
ATOM   3250 C CE   . LYS A 1  425 ? 40.484  -8.738  17.664  1.00 38.22 425 A 1 
ATOM   3251 N NZ   . LYS A 1  425 ? 41.603  -9.279  16.856  1.00 32.03 425 A 1 
ATOM   3252 N N    . LYS A 1  426 ? 33.510  -6.503  16.533  1.00 77.94 426 A 1 
ATOM   3253 C CA   . LYS A 1  426 ? 32.528  -6.013  15.569  1.00 79.69 426 A 1 
ATOM   3254 C C    . LYS A 1  426 ? 32.299  -4.527  15.809  1.00 81.77 426 A 1 
ATOM   3255 O O    . LYS A 1  426 ? 31.909  -4.142  16.904  1.00 77.08 426 A 1 
ATOM   3256 C CB   . LYS A 1  426 ? 31.218  -6.803  15.683  1.00 74.55 426 A 1 
ATOM   3257 C CG   . LYS A 1  426 ? 31.333  -8.245  15.151  1.00 70.74 426 A 1 
ATOM   3258 C CD   . LYS A 1  426 ? 29.954  -8.905  15.218  1.00 67.77 426 A 1 
ATOM   3259 C CE   . LYS A 1  426 ? 29.934  -10.300 14.596  1.00 61.17 426 A 1 
ATOM   3260 N NZ   . LYS A 1  426 ? 28.548  -10.827 14.561  1.00 56.15 426 A 1 
ATOM   3261 N N    . SER A 1  427 ? 32.521  -3.738  14.789  1.00 85.98 427 A 1 
ATOM   3262 C CA   . SER A 1  427 ? 32.206  -2.313  14.808  1.00 87.41 427 A 1 
ATOM   3263 C C    . SER A 1  427 ? 31.506  -1.905  13.518  1.00 89.46 427 A 1 
ATOM   3264 O O    . SER A 1  427 ? 31.752  -2.471  12.449  1.00 85.90 427 A 1 
ATOM   3265 C CB   . SER A 1  427 ? 33.462  -1.468  15.062  1.00 82.03 427 A 1 
ATOM   3266 O OG   . SER A 1  427 ? 34.403  -1.612  14.020  1.00 70.70 427 A 1 
ATOM   3267 N N    . LEU A 1  428 ? 30.620  -0.937  13.641  1.00 89.83 428 A 1 
ATOM   3268 C CA   . LEU A 1  428 ? 29.962  -0.309  12.502  1.00 91.18 428 A 1 
ATOM   3269 C C    . LEU A 1  428 ? 30.683  0.995   12.174  1.00 91.55 428 A 1 
ATOM   3270 O O    . LEU A 1  428 ? 30.948  1.797   13.075  1.00 89.72 428 A 1 
ATOM   3271 C CB   . LEU A 1  428 ? 28.480  -0.059  12.822  1.00 90.74 428 A 1 
ATOM   3272 C CG   . LEU A 1  428 ? 27.639  -1.335  13.008  1.00 90.57 428 A 1 
ATOM   3273 C CD1  . LEU A 1  428 ? 26.254  -0.966  13.530  1.00 84.31 428 A 1 
ATOM   3274 C CD2  . LEU A 1  428 ? 27.471  -2.097  11.689  1.00 84.93 428 A 1 
ATOM   3275 N N    . THR A 1  429 ? 30.956  1.206   10.909  1.00 91.35 429 A 1 
ATOM   3276 C CA   . THR A 1  429 ? 31.511  2.475   10.422  1.00 91.43 429 A 1 
ATOM   3277 C C    . THR A 1  429 ? 30.477  3.591   10.538  1.00 92.28 429 A 1 
ATOM   3278 O O    . THR A 1  429 ? 29.269  3.333   10.575  1.00 91.23 429 A 1 
ATOM   3279 C CB   . THR A 1  429 ? 31.991  2.362   8.969   1.00 90.05 429 A 1 
ATOM   3280 O OG1  . THR A 1  429 ? 30.915  2.082   8.109   1.00 83.18 429 A 1 
ATOM   3281 C CG2  . THR A 1  429 ? 33.043  1.271   8.776   1.00 81.79 429 A 1 
ATOM   3282 N N    . TRP A 1  430 ? 30.935  4.837   10.544  1.00 90.95 430 A 1 
ATOM   3283 C CA   . TRP A 1  430 ? 30.037  5.992   10.521  1.00 92.14 430 A 1 
ATOM   3284 C C    . TRP A 1  430 ? 29.006  5.868   9.401   1.00 92.67 430 A 1 
ATOM   3285 O O    . TRP A 1  430 ? 27.807  5.908   9.655   1.00 91.72 430 A 1 
ATOM   3286 C CB   . TRP A 1  430 ? 30.844  7.281   10.365  1.00 92.06 430 A 1 
ATOM   3287 C CG   . TRP A 1  430 ? 29.987  8.487   10.156  1.00 92.65 430 A 1 
ATOM   3288 C CD1  . TRP A 1  430 ? 29.803  9.141   8.986   1.00 90.02 430 A 1 
ATOM   3289 C CD2  . TRP A 1  430 ? 29.117  9.149   11.129  1.00 92.30 430 A 1 
ATOM   3290 N NE1  . TRP A 1  430 ? 28.891  10.174  9.163   1.00 90.39 430 A 1 
ATOM   3291 C CE2  . TRP A 1  430 ? 28.438  10.204  10.463  1.00 91.40 430 A 1 
ATOM   3292 C CE3  . TRP A 1  430 ? 28.845  8.949   12.498  1.00 91.41 430 A 1 
ATOM   3293 C CZ2  . TRP A 1  430 ? 27.507  11.031  11.130  1.00 91.54 430 A 1 
ATOM   3294 C CZ3  . TRP A 1  430 ? 27.921  9.776   13.164  1.00 89.39 430 A 1 
ATOM   3295 C CH2  . TRP A 1  430 ? 27.257  10.802  12.482  1.00 89.57 430 A 1 
ATOM   3296 N N    . LYS A 1  431 ? 29.470  5.624   8.186   1.00 91.99 431 A 1 
ATOM   3297 C CA   . LYS A 1  431 ? 28.613  5.511   7.007   1.00 91.79 431 A 1 
ATOM   3298 C C    . LYS A 1  431 ? 27.529  4.441   7.167   1.00 92.56 431 A 1 
ATOM   3299 O O    . LYS A 1  431 ? 26.368  4.708   6.870   1.00 91.62 431 A 1 
ATOM   3300 C CB   . LYS A 1  431 ? 29.513  5.262   5.792   1.00 90.17 431 A 1 
ATOM   3301 C CG   . LYS A 1  431 ? 28.762  5.371   4.460   1.00 77.91 431 A 1 
ATOM   3302 C CD   . LYS A 1  431 ? 29.778  5.285   3.313   1.00 72.46 431 A 1 
ATOM   3303 C CE   . LYS A 1  431 ? 29.110  5.470   1.959   1.00 61.71 431 A 1 
ATOM   3304 N NZ   . LYS A 1  431 ? 30.120  5.668   0.889   1.00 54.58 431 A 1 
ATOM   3305 N N    . GLN A 1  432 ? 27.887  3.279   7.696   1.00 92.67 432 A 1 
ATOM   3306 C CA   . GLN A 1  432 ? 26.922  2.219   7.998   1.00 93.25 432 A 1 
ATOM   3307 C C    . GLN A 1  432 ? 25.902  2.674   9.044   1.00 93.90 432 A 1 
ATOM   3308 O O    . GLN A 1  432 ? 24.710  2.456   8.856   1.00 93.19 432 A 1 
ATOM   3309 C CB   . GLN A 1  432 ? 27.656  0.969   8.500   1.00 92.71 432 A 1 
ATOM   3310 C CG   . GLN A 1  432 ? 28.343  0.193   7.370   1.00 90.96 432 A 1 
ATOM   3311 C CD   . GLN A 1  432 ? 29.319  -0.856  7.899   1.00 91.18 432 A 1 
ATOM   3312 O OE1  . GLN A 1  432 ? 29.971  -0.674  8.915   1.00 84.74 432 A 1 
ATOM   3313 N NE2  . GLN A 1  432 ? 29.472  -1.968  7.224   1.00 83.09 432 A 1 
ATOM   3314 N N    . ARG A 1  433 ? 26.335  3.350   10.110  1.00 94.10 433 A 1 
ATOM   3315 C CA   . ARG A 1  433 ? 25.425  3.829   11.164  1.00 94.73 433 A 1 
ATOM   3316 C C    . ARG A 1  433 ? 24.403  4.830   10.633  1.00 95.33 433 A 1 
ATOM   3317 O O    . ARG A 1  433 ? 23.228  4.745   10.978  1.00 94.43 433 A 1 
ATOM   3318 C CB   . ARG A 1  433 ? 26.230  4.443   12.320  1.00 94.25 433 A 1 
ATOM   3319 C CG   . ARG A 1  433 ? 27.068  3.399   13.073  1.00 92.76 433 A 1 
ATOM   3320 C CD   . ARG A 1  433 ? 27.920  4.063   14.147  1.00 91.66 433 A 1 
ATOM   3321 N NE   . ARG A 1  433 ? 28.906  3.129   14.704  1.00 90.29 433 A 1 
ATOM   3322 C CZ   . ARG A 1  433 ? 29.162  2.866   15.983  1.00 90.99 433 A 1 
ATOM   3323 N NH1  . ARG A 1  433 ? 28.504  3.380   16.969  1.00 83.36 433 A 1 
ATOM   3324 N NH2  . ARG A 1  433 ? 30.122  2.066   16.290  1.00 86.34 433 A 1 
ATOM   3325 N N    . VAL A 1  434 ? 24.832  5.744   9.779   1.00 94.51 434 A 1 
ATOM   3326 C CA   . VAL A 1  434 ? 23.916  6.735   9.199   1.00 94.66 434 A 1 
ATOM   3327 C C    . VAL A 1  434 ? 22.964  6.091   8.190   1.00 94.85 434 A 1 
ATOM   3328 O O    . VAL A 1  434 ? 21.779  6.413   8.177   1.00 93.69 434 A 1 
ATOM   3329 C CB   . VAL A 1  434 ? 24.658  7.920   8.557   1.00 93.50 434 A 1 
ATOM   3330 C CG1  . VAL A 1  434 ? 23.702  9.096   8.499   1.00 84.12 434 A 1 
ATOM   3331 C CG2  . VAL A 1  434 ? 25.864  8.433   9.349   1.00 82.75 434 A 1 
ATOM   3332 N N    . GLU A 1  435 ? 23.446  5.156   7.378   1.00 94.40 435 A 1 
ATOM   3333 C CA   . GLU A 1  435 ? 22.590  4.382   6.470   1.00 94.38 435 A 1 
ATOM   3334 C C    . GLU A 1  435 ? 21.554  3.555   7.238   1.00 94.95 435 A 1 
ATOM   3335 O O    . GLU A 1  435 ? 20.381  3.588   6.879   1.00 93.90 435 A 1 
ATOM   3336 C CB   . GLU A 1  435 ? 23.431  3.486   5.547   1.00 93.09 435 A 1 
ATOM   3337 C CG   . GLU A 1  435 ? 24.063  4.291   4.405   1.00 84.72 435 A 1 
ATOM   3338 C CD   . GLU A 1  435 ? 24.884  3.453   3.411   1.00 82.38 435 A 1 
ATOM   3339 O OE1  . GLU A 1  435 ? 25.164  3.991   2.307   1.00 74.78 435 A 1 
ATOM   3340 O OE2  . GLU A 1  435 ? 25.235  2.293   3.693   1.00 75.23 435 A 1 
ATOM   3341 N N    . ILE A 1  436 ? 21.961  2.905   8.321   1.00 94.78 436 A 1 
ATOM   3342 C CA   . ILE A 1  436 ? 21.051  2.162   9.200   1.00 95.28 436 A 1 
ATOM   3343 C C    . ILE A 1  436 ? 19.960  3.083   9.753   1.00 95.47 436 A 1 
ATOM   3344 O O    . ILE A 1  436 ? 18.781  2.736   9.692   1.00 94.53 436 A 1 
ATOM   3345 C CB   . ILE A 1  436 ? 21.846  1.483   10.332  1.00 95.11 436 A 1 
ATOM   3346 C CG1  . ILE A 1  436 ? 22.669  0.295   9.778   1.00 93.01 436 A 1 
ATOM   3347 C CG2  . ILE A 1  436 ? 20.923  0.982   11.460  1.00 93.33 436 A 1 
ATOM   3348 C CD1  . ILE A 1  436 ? 23.806  -0.147  10.705  1.00 90.08 436 A 1 
ATOM   3349 N N    . ALA A 1  437 ? 20.336  4.256   10.257  1.00 95.57 437 A 1 
ATOM   3350 C CA   . ALA A 1  437 ? 19.360  5.205   10.783  1.00 95.67 437 A 1 
ATOM   3351 C C    . ALA A 1  437 ? 18.357  5.645   9.706   1.00 95.71 437 A 1 
ATOM   3352 O O    . ALA A 1  437 ? 17.151  5.669   9.958   1.00 94.53 437 A 1 
ATOM   3353 C CB   . ALA A 1  437 ? 20.104  6.398   11.389  1.00 95.35 437 A 1 
ATOM   3354 N N    . ARG A 1  438 ? 18.828  5.928   8.495   1.00 95.15 438 A 1 
ATOM   3355 C CA   . ARG A 1  438 ? 17.948  6.263   7.369   1.00 95.25 438 A 1 
ATOM   3356 C C    . ARG A 1  438 ? 17.040  5.098   6.994   1.00 95.14 438 A 1 
ATOM   3357 O O    . ARG A 1  438 ? 15.855  5.316   6.795   1.00 94.14 438 A 1 
ATOM   3358 C CB   . ARG A 1  438 ? 18.775  6.714   6.164   1.00 94.12 438 A 1 
ATOM   3359 C CG   . ARG A 1  438 ? 17.869  7.219   5.023   1.00 90.93 438 A 1 
ATOM   3360 C CD   . ARG A 1  438 ? 18.606  7.278   3.693   1.00 87.52 438 A 1 
ATOM   3361 N NE   . ARG A 1  438 ? 19.020  5.938   3.280   1.00 81.47 438 A 1 
ATOM   3362 C CZ   . ARG A 1  438 ? 19.894  5.646   2.335   1.00 78.77 438 A 1 
ATOM   3363 N NH1  . ARG A 1  438 ? 20.415  6.579   1.575   1.00 67.01 438 A 1 
ATOM   3364 N NH2  . ARG A 1  438 ? 20.261  4.413   2.156   1.00 71.40 438 A 1 
ATOM   3365 N N    . ASP A 1  439 ? 17.577  3.889   6.915   1.00 94.94 439 A 1 
ATOM   3366 C CA   . ASP A 1  439 ? 16.812  2.696   6.546   1.00 94.78 439 A 1 
ATOM   3367 C C    . ASP A 1  439 ? 15.670  2.427   7.536   1.00 95.34 439 A 1 
ATOM   3368 O O    . ASP A 1  439 ? 14.546  2.128   7.134   1.00 94.43 439 A 1 
ATOM   3369 C CB   . ASP A 1  439 ? 17.764  1.491   6.478   1.00 94.34 439 A 1 
ATOM   3370 C CG   . ASP A 1  439 ? 18.699  1.471   5.260   1.00 93.75 439 A 1 
ATOM   3371 O OD1  . ASP A 1  439 ? 18.552  2.289   4.328   1.00 88.38 439 A 1 
ATOM   3372 O OD2  . ASP A 1  439 ? 19.552  0.559   5.174   1.00 89.15 439 A 1 
ATOM   3373 N N    . VAL A 1  440 ? 15.932  2.606   8.822   1.00 95.27 440 A 1 
ATOM   3374 C CA   . VAL A 1  440 ? 14.898  2.506   9.862   1.00 95.47 440 A 1 
ATOM   3375 C C    . VAL A 1  440 ? 13.859  3.616   9.716   1.00 95.49 440 A 1 
ATOM   3376 O O    . VAL A 1  440 ? 12.664  3.348   9.829   1.00 94.28 440 A 1 
ATOM   3377 C CB   . VAL A 1  440 ? 15.530  2.513   11.263  1.00 95.10 440 A 1 
ATOM   3378 C CG1  . VAL A 1  440 ? 14.474  2.495   12.372  1.00 89.93 440 A 1 
ATOM   3379 C CG2  . VAL A 1  440 ? 16.408  1.276   11.470  1.00 88.56 440 A 1 
ATOM   3380 N N    . ALA A 1  441 ? 14.289  4.836   9.423   1.00 95.21 441 A 1 
ATOM   3381 C CA   . ALA A 1  441 ? 13.366  5.941   9.192   1.00 95.22 441 A 1 
ATOM   3382 C C    . ALA A 1  441 ? 12.495  5.721   7.944   1.00 94.98 441 A 1 
ATOM   3383 O O    . ALA A 1  441 ? 11.303  6.012   7.992   1.00 93.74 441 A 1 
ATOM   3384 C CB   . ALA A 1  441 ? 14.155  7.250   9.116   1.00 94.92 441 A 1 
ATOM   3385 N N    . GLU A 1  442 ? 13.038  5.154   6.870   1.00 94.47 442 A 1 
ATOM   3386 C CA   . GLU A 1  442 ? 12.270  4.763   5.679   1.00 94.14 442 A 1 
ATOM   3387 C C    . GLU A 1  442 ? 11.224  3.690   6.003   1.00 94.53 442 A 1 
ATOM   3388 O O    . GLU A 1  442 ? 10.087  3.771   5.544   1.00 93.16 442 A 1 
ATOM   3389 C CB   . GLU A 1  442 ? 13.202  4.257   4.559   1.00 92.90 442 A 1 
ATOM   3390 C CG   . GLU A 1  442 ? 13.914  5.398   3.826   1.00 83.24 442 A 1 
ATOM   3391 C CD   . GLU A 1  442 ? 14.726  4.973   2.591   1.00 79.44 442 A 1 
ATOM   3392 O OE1  . GLU A 1  442 ? 15.334  5.876   1.960   1.00 70.89 442 A 1 
ATOM   3393 O OE2  . GLU A 1  442 ? 14.724  3.783   2.218   1.00 70.83 442 A 1 
ATOM   3394 N N    . ALA A 1  443 ? 11.586  2.720   6.826   1.00 94.35 443 A 1 
ATOM   3395 C CA   . ALA A 1  443 ? 10.644  1.700   7.262   1.00 94.35 443 A 1 
ATOM   3396 C C    . ALA A 1  443 ? 9.513   2.275   8.128   1.00 94.30 443 A 1 
ATOM   3397 O O    . ALA A 1  443 ? 8.353   1.898   7.958   1.00 92.86 443 A 1 
ATOM   3398 C CB   . ALA A 1  443 ? 11.423  0.613   8.001   1.00 94.06 443 A 1 
ATOM   3399 N N    . LEU A 1  444 ? 9.830   3.203   9.020   1.00 94.70 444 A 1 
ATOM   3400 C CA   . LEU A 1  444 ? 8.822   3.889   9.829   1.00 94.30 444 A 1 
ATOM   3401 C C    . LEU A 1  444 ? 7.940   4.813   8.984   1.00 93.54 444 A 1 
ATOM   3402 O O    . LEU A 1  444 ? 6.731   4.838   9.190   1.00 92.03 444 A 1 
ATOM   3403 C CB   . LEU A 1  444 ? 9.496   4.679   10.958  1.00 94.16 444 A 1 
ATOM   3404 C CG   . LEU A 1  444 ? 10.140  3.828   12.066  1.00 93.09 444 A 1 
ATOM   3405 C CD1  . LEU A 1  444 ? 10.807  4.764   13.076  1.00 86.96 444 A 1 
ATOM   3406 C CD2  . LEU A 1  444 ? 9.120   2.969   12.816  1.00 87.69 444 A 1 
ATOM   3407 N N    . ASP A 1  445 ? 8.509   5.521   8.022   1.00 93.91 445 A 1 
ATOM   3408 C CA   . ASP A 1  445 ? 7.737   6.359   7.098   1.00 93.47 445 A 1 
ATOM   3409 C C    . ASP A 1  445 ? 6.763   5.507   6.271   1.00 93.10 445 A 1 
ATOM   3410 O O    . ASP A 1  445 ? 5.591   5.856   6.125   1.00 91.55 445 A 1 
ATOM   3411 C CB   . ASP A 1  445 ? 8.696   7.160   6.206   1.00 93.15 445 A 1 
ATOM   3412 C CG   . ASP A 1  445 ? 8.013   8.295   5.435   1.00 91.91 445 A 1 
ATOM   3413 O OD1  . ASP A 1  445 ? 7.174   9.008   6.032   1.00 84.17 445 A 1 
ATOM   3414 O OD2  . ASP A 1  445 ? 8.369   8.514   4.260   1.00 84.91 445 A 1 
ATOM   3415 N N    . TYR A 1  446 ? 7.215   4.340   5.835   1.00 92.93 446 A 1 
ATOM   3416 C CA   . TYR A 1  446 ? 6.345   3.360   5.186   1.00 92.73 446 A 1 
ATOM   3417 C C    . TYR A 1  446 ? 5.202   2.896   6.101   1.00 92.20 446 A 1 
ATOM   3418 O O    . TYR A 1  446 ? 4.048   2.883   5.674   1.00 90.39 446 A 1 
ATOM   3419 C CB   . TYR A 1  446 ? 7.192   2.178   4.711   1.00 92.58 446 A 1 
ATOM   3420 C CG   . TYR A 1  446 ? 6.388   1.056   4.093   1.00 92.38 446 A 1 
ATOM   3421 C CD1  . TYR A 1  446 ? 6.140   -0.129  4.813   1.00 85.68 446 A 1 
ATOM   3422 C CD2  . TYR A 1  446 ? 5.871   1.197   2.790   1.00 86.25 446 A 1 
ATOM   3423 C CE1  . TYR A 1  446 ? 5.401   -1.168  4.238   1.00 86.11 446 A 1 
ATOM   3424 C CE2  . TYR A 1  446 ? 5.127   0.163   2.205   1.00 84.85 446 A 1 
ATOM   3425 C CZ   . TYR A 1  446 ? 4.897   -1.022  2.933   1.00 89.60 446 A 1 
ATOM   3426 O OH   . TYR A 1  446 ? 4.179   -2.048  2.362   1.00 88.56 446 A 1 
ATOM   3427 N N    . LEU A 1  447 ? 5.495   2.573   7.353   1.00 93.07 447 A 1 
ATOM   3428 C CA   . LEU A 1  447 ? 4.480   2.137   8.318   1.00 92.42 447 A 1 
ATOM   3429 C C    . LEU A 1  447 ? 3.464   3.232   8.650   1.00 91.55 447 A 1 
ATOM   3430 O O    . LEU A 1  447 ? 2.277   2.938   8.787   1.00 89.40 447 A 1 
ATOM   3431 C CB   . LEU A 1  447 ? 5.167   1.675   9.613   1.00 91.95 447 A 1 
ATOM   3432 C CG   . LEU A 1  447 ? 5.837   0.296   9.517   1.00 88.96 447 A 1 
ATOM   3433 C CD1  . LEU A 1  447 ? 6.724   0.071   10.737  1.00 81.49 447 A 1 
ATOM   3434 C CD2  . LEU A 1  447 ? 4.797   -0.826  9.479   1.00 80.66 447 A 1 
ATOM   3435 N N    . HIS A 1  448 ? 3.918   4.457   8.785   1.00 92.72 448 A 1 
ATOM   3436 C CA   . HIS A 1  448 ? 3.082   5.569   9.227   1.00 91.72 448 A 1 
ATOM   3437 C C    . HIS A 1  448 ? 2.296   6.220   8.088   1.00 90.29 448 A 1 
ATOM   3438 O O    . HIS A 1  448 ? 1.210   6.726   8.342   1.00 86.41 448 A 1 
ATOM   3439 C CB   . HIS A 1  448 ? 3.955   6.615   9.942   1.00 91.36 448 A 1 
ATOM   3440 C CG   . HIS A 1  448 ? 4.580   6.184   11.242  1.00 92.34 448 A 1 
ATOM   3441 N ND1  . HIS A 1  448 ? 5.324   7.014   12.079  1.00 83.01 448 A 1 
ATOM   3442 C CD2  . HIS A 1  448 ? 4.533   4.957   11.844  1.00 84.27 448 A 1 
ATOM   3443 C CE1  . HIS A 1  448 ? 5.714   6.287   13.132  1.00 86.79 448 A 1 
ATOM   3444 N NE2  . HIS A 1  448 ? 5.257   5.035   13.024  1.00 87.37 448 A 1 
ATOM   3445 N N    . ASN A 1  449 ? 2.817   6.203   6.860   1.00 89.34 449 A 1 
ATOM   3446 C CA   . ASN A 1  449 ? 2.281   7.034   5.780   1.00 88.81 449 A 1 
ATOM   3447 C C    . ASN A 1  449 ? 1.908   6.284   4.493   1.00 88.02 449 A 1 
ATOM   3448 O O    . ASN A 1  449 ? 1.140   6.815   3.691   1.00 83.84 449 A 1 
ATOM   3449 C CB   . ASN A 1  449 ? 3.298   8.150   5.488   1.00 87.79 449 A 1 
ATOM   3450 C CG   . ASN A 1  449 ? 3.544   9.065   6.677   1.00 87.52 449 A 1 
ATOM   3451 O OD1  . ASN A 1  449 ? 2.635   9.544   7.327   1.00 78.35 449 A 1 
ATOM   3452 N ND2  . ASN A 1  449 ? 4.790   9.356   6.991   1.00 77.81 449 A 1 
ATOM   3453 N N    . TYR A 1  450 ? 2.433   5.072   4.276   1.00 89.03 450 A 1 
ATOM   3454 C CA   . TYR A 1  450 ? 2.279   4.386   2.985   1.00 88.54 450 A 1 
ATOM   3455 C C    . TYR A 1  450 ? 1.487   3.078   3.032   1.00 87.45 450 A 1 
ATOM   3456 O O    . TYR A 1  450 ? 1.012   2.623   1.986   1.00 82.81 450 A 1 
ATOM   3457 C CB   . TYR A 1  450 ? 3.655   4.174   2.346   1.00 87.74 450 A 1 
ATOM   3458 C CG   . TYR A 1  450 ? 4.356   5.455   1.949   1.00 86.97 450 A 1 
ATOM   3459 C CD1  . TYR A 1  450 ? 4.160   6.011   0.668   1.00 79.00 450 A 1 
ATOM   3460 C CD2  . TYR A 1  450 ? 5.201   6.110   2.862   1.00 78.55 450 A 1 
ATOM   3461 C CE1  . TYR A 1  450 ? 4.804   7.197   0.303   1.00 77.57 450 A 1 
ATOM   3462 C CE2  . TYR A 1  450 ? 5.845   7.306   2.511   1.00 76.46 450 A 1 
ATOM   3463 C CZ   . TYR A 1  450 ? 5.647   7.847   1.226   1.00 81.04 450 A 1 
ATOM   3464 O OH   . TYR A 1  450 ? 6.280   9.013   0.882   1.00 79.37 450 A 1 
ATOM   3465 N N    . ILE A 1  451 ? 1.305   2.475   4.190   1.00 89.22 451 A 1 
ATOM   3466 C CA   . ILE A 1  451 ? 0.407   1.323   4.331   1.00 88.45 451 A 1 
ATOM   3467 C C    . ILE A 1  451 ? -0.989  1.770   4.754   1.00 87.26 451 A 1 
ATOM   3468 O O    . ILE A 1  451 ? -1.158  2.762   5.456   1.00 84.03 451 A 1 
ATOM   3469 C CB   . ILE A 1  451 ? 0.971   0.208   5.233   1.00 87.10 451 A 1 
ATOM   3470 C CG1  . ILE A 1  451 ? 1.050   0.615   6.710   1.00 77.78 451 A 1 
ATOM   3471 C CG2  . ILE A 1  451 ? 2.320   -0.261  4.691   1.00 75.49 451 A 1 
ATOM   3472 C CD1  . ILE A 1  451 ? 1.378   -0.544  7.644   1.00 73.52 451 A 1 
ATOM   3473 N N    . THR A 1  452 ? -1.983  1.011   4.332   1.00 85.86 452 A 1 
ATOM   3474 C CA   . THR A 1  452 ? -3.380  1.261   4.685   1.00 84.08 452 A 1 
ATOM   3475 C C    . THR A 1  452 ? -4.004  0.059   5.389   1.00 83.19 452 A 1 
ATOM   3476 O O    . THR A 1  452 ? -4.069  -1.026  4.805   1.00 79.55 452 A 1 
ATOM   3477 C CB   . THR A 1  452 ? -4.227  1.660   3.464   1.00 80.94 452 A 1 
ATOM   3478 O OG1  . THR A 1  452 ? -3.809  1.003   2.302   1.00 72.31 452 A 1 
ATOM   3479 C CG2  . THR A 1  452 ? -4.162  3.159   3.200   1.00 69.27 452 A 1 
ATOM   3480 N N    . PRO A 1  453 ? -4.494  0.229   6.621   1.00 84.44 453 A 1 
ATOM   3481 C CA   . PRO A 1  453 ? -4.307  1.397   7.481   1.00 84.18 453 A 1 
ATOM   3482 C C    . PRO A 1  453 ? -2.841  1.535   7.921   1.00 85.83 453 A 1 
ATOM   3483 O O    . PRO A 1  453 ? -2.135  0.526   7.961   1.00 83.74 453 A 1 
ATOM   3484 C CB   . PRO A 1  453 ? -5.238  1.160   8.670   1.00 80.79 453 A 1 
ATOM   3485 C CG   . PRO A 1  453 ? -5.261  -0.359  8.794   1.00 77.31 453 A 1 
ATOM   3486 C CD   . PRO A 1  453 ? -5.181  -0.819  7.347   1.00 79.94 453 A 1 
ATOM   3487 N N    . PRO A 1  454 ? -2.374  2.739   8.244   1.00 87.40 454 A 1 
ATOM   3488 C CA   . PRO A 1  454 ? -1.049  2.937   8.811   1.00 87.29 454 A 1 
ATOM   3489 C C    . PRO A 1  454 ? -0.943  2.278   10.188  1.00 88.35 454 A 1 
ATOM   3490 O O    . PRO A 1  454 ? -1.946  2.046   10.865  1.00 86.61 454 A 1 
ATOM   3491 C CB   . PRO A 1  454 ? -0.843  4.454   8.863   1.00 84.77 454 A 1 
ATOM   3492 C CG   . PRO A 1  454 ? -2.259  4.995   8.952   1.00 81.49 454 A 1 
ATOM   3493 C CD   . PRO A 1  454 ? -3.094  3.987   8.185   1.00 83.92 454 A 1 
ATOM   3494 N N    . HIS A 1  455 ? 0.268   1.948   10.584  1.00 89.74 455 A 1 
ATOM   3495 C CA   . HIS A 1  455 ? 0.528   1.262   11.838  1.00 90.55 455 A 1 
ATOM   3496 C C    . HIS A 1  455 ? 1.683   1.913   12.599  1.00 90.79 455 A 1 
ATOM   3497 O O    . HIS A 1  455 ? 2.631   2.419   12.007  1.00 89.34 455 A 1 
ATOM   3498 C CB   . HIS A 1  455 ? 0.813   -0.225  11.596  1.00 89.91 455 A 1 
ATOM   3499 C CG   . HIS A 1  455 ? -0.380  -1.028  11.158  1.00 88.92 455 A 1 
ATOM   3500 N ND1  . HIS A 1  455 ? -1.039  -0.918  9.956   1.00 76.46 455 A 1 
ATOM   3501 C CD2  . HIS A 1  455 ? -1.016  -2.029  11.851  1.00 77.26 455 A 1 
ATOM   3502 C CE1  . HIS A 1  455 ? -2.033  -1.818  9.926   1.00 79.17 455 A 1 
ATOM   3503 N NE2  . HIS A 1  455 ? -2.049  -2.520  11.061  1.00 80.90 455 A 1 
ATOM   3504 N N    . ILE A 1  456 ? 1.597   1.821   13.904  1.00 90.62 456 A 1 
ATOM   3505 C CA   . ILE A 1  456 ? 2.680   2.128   14.830  1.00 90.92 456 A 1 
ATOM   3506 C C    . ILE A 1  456 ? 3.381   0.811   15.150  1.00 91.06 456 A 1 
ATOM   3507 O O    . ILE A 1  456 ? 2.715   -0.158  15.523  1.00 89.18 456 A 1 
ATOM   3508 C CB   . ILE A 1  456 ? 2.131   2.795   16.107  1.00 89.45 456 A 1 
ATOM   3509 C CG1  . ILE A 1  456 ? 1.251   4.021   15.781  1.00 79.68 456 A 1 
ATOM   3510 C CG2  . ILE A 1  456 ? 3.290   3.204   17.029  1.00 77.90 456 A 1 
ATOM   3511 C CD1  . ILE A 1  456 ? 0.490   4.562   16.990  1.00 72.98 456 A 1 
ATOM   3512 N N    . HIS A 1  457 ? 4.689   0.779   15.036  1.00 91.89 457 A 1 
ATOM   3513 C CA   . HIS A 1  457 ? 5.471   -0.411  15.377  1.00 91.96 457 A 1 
ATOM   3514 C C    . HIS A 1  457 ? 5.417   -0.713  16.880  1.00 90.71 457 A 1 
ATOM   3515 O O    . HIS A 1  457 ? 5.255   -1.864  17.281  1.00 86.96 457 A 1 
ATOM   3516 C CB   . HIS A 1  457 ? 6.917   -0.213  14.905  1.00 91.97 457 A 1 
ATOM   3517 C CG   . HIS A 1  457 ? 7.754   -1.439  15.126  1.00 93.06 457 A 1 
ATOM   3518 N ND1  . HIS A 1  457 ? 8.461   -1.760  16.261  1.00 81.87 457 A 1 
ATOM   3519 C CD2  . HIS A 1  457 ? 7.892   -2.489  14.253  1.00 82.83 457 A 1 
ATOM   3520 C CE1  . HIS A 1  457 ? 9.015   -2.977  16.069  1.00 85.56 457 A 1 
ATOM   3521 N NE2  . HIS A 1  457 ? 8.686   -3.445  14.863  1.00 86.83 457 A 1 
ATOM   3522 N N    . LYS A 1  458 ? 5.541   0.333   17.679  1.00 90.15 458 A 1 
ATOM   3523 C CA   . LYS A 1  458 ? 5.370   0.310   19.138  1.00 89.79 458 A 1 
ATOM   3524 C C    . LYS A 1  458 ? 6.392   -0.542  19.927  1.00 89.39 458 A 1 
ATOM   3525 O O    . LYS A 1  458 ? 6.279   -0.647  21.140  1.00 85.23 458 A 1 
ATOM   3526 C CB   . LYS A 1  458 ? 3.908   -0.045  19.438  1.00 87.73 458 A 1 
ATOM   3527 C CG   . LYS A 1  458 ? 3.363   0.632   20.684  1.00 83.65 458 A 1 
ATOM   3528 C CD   . LYS A 1  458 ? 2.036   -0.000  21.082  1.00 81.00 458 A 1 
ATOM   3529 C CE   . LYS A 1  458 ? 1.829   0.235   22.569  1.00 77.59 458 A 1 
ATOM   3530 N NZ   . LYS A 1  458 ? 0.998   -0.823  23.166  1.00 71.36 458 A 1 
ATOM   3531 N N    . ASN A 1  459 ? 7.364   -1.126  19.253  1.00 90.34 459 A 1 
ATOM   3532 C CA   . ASN A 1  459 ? 8.395   -1.955  19.879  1.00 89.95 459 A 1 
ATOM   3533 C C    . ASN A 1  459 ? 9.748   -1.811  19.166  1.00 90.83 459 A 1 
ATOM   3534 O O    . ASN A 1  459 ? 10.459  -2.791  18.936  1.00 87.97 459 A 1 
ATOM   3535 C CB   . ASN A 1  459 ? 7.892   -3.411  19.935  1.00 86.68 459 A 1 
ATOM   3536 C CG   . ASN A 1  459 ? 8.702   -4.263  20.891  1.00 83.12 459 A 1 
ATOM   3537 O OD1  . ASN A 1  459 ? 9.228   -3.808  21.883  1.00 74.43 459 A 1 
ATOM   3538 N ND2  . ASN A 1  459 ? 8.788   -5.546  20.638  1.00 74.64 459 A 1 
ATOM   3539 N N    . LEU A 1  460 ? 10.064  -0.601  18.760  1.00 91.60 460 A 1 
ATOM   3540 C CA   . LEU A 1  460 ? 11.329  -0.319  18.106  1.00 92.76 460 A 1 
ATOM   3541 C C    . LEU A 1  460 ? 12.440  -0.240  19.156  1.00 92.54 460 A 1 
ATOM   3542 O O    . LEU A 1  460 ? 12.396  0.590   20.057  1.00 90.25 460 A 1 
ATOM   3543 C CB   . LEU A 1  460 ? 11.199  0.973   17.287  1.00 92.52 460 A 1 
ATOM   3544 C CG   . LEU A 1  460 ? 12.413  1.225   16.378  1.00 91.24 460 A 1 
ATOM   3545 C CD1  . LEU A 1  460 ? 12.432  0.264   15.191  1.00 83.38 460 A 1 
ATOM   3546 C CD2  . LEU A 1  460 ? 12.366  2.644   15.831  1.00 83.63 460 A 1 
ATOM   3547 N N    . GLU A 1  461 ? 13.424  -1.102  19.003  1.00 93.05 461 A 1 
ATOM   3548 C CA   . GLU A 1  461 ? 14.621  -1.151  19.838  1.00 92.32 461 A 1 
ATOM   3549 C C    . GLU A 1  461 ? 15.781  -1.708  19.007  1.00 92.78 461 A 1 
ATOM   3550 O O    . GLU A 1  461 ? 15.566  -2.330  17.963  1.00 90.66 461 A 1 
ATOM   3551 C CB   . GLU A 1  461 ? 14.361  -1.981  21.116  1.00 88.69 461 A 1 
ATOM   3552 C CG   . GLU A 1  461 ? 13.845  -3.403  20.864  1.00 80.60 461 A 1 
ATOM   3553 C CD   . GLU A 1  461 ? 13.661  -4.258  22.135  1.00 80.77 461 A 1 
ATOM   3554 O OE1  . GLU A 1  461 ? 13.442  -5.484  21.987  1.00 72.64 461 A 1 
ATOM   3555 O OE2  . GLU A 1  461 ? 13.752  -3.734  23.264  1.00 74.44 461 A 1 
ATOM   3556 N N    . SER A 1  462 ? 17.016  -1.508  19.465  1.00 92.82 462 A 1 
ATOM   3557 C CA   . SER A 1  462 ? 18.217  -1.957  18.742  1.00 92.89 462 A 1 
ATOM   3558 C C    . SER A 1  462 ? 18.252  -3.466  18.483  1.00 92.64 462 A 1 
ATOM   3559 O O    . SER A 1  462 ? 18.843  -3.922  17.501  1.00 90.03 462 A 1 
ATOM   3560 C CB   . SER A 1  462 ? 19.465  -1.533  19.515  1.00 91.82 462 A 1 
ATOM   3561 O OG   . SER A 1  462 ? 19.413  -1.952  20.858  1.00 85.23 462 A 1 
ATOM   3562 N N    . THR A 1  463 ? 17.571  -4.243  19.306  1.00 91.54 463 A 1 
ATOM   3563 C CA   . THR A 1  463 ? 17.452  -5.696  19.137  1.00 90.44 463 A 1 
ATOM   3564 C C    . THR A 1  463 ? 16.415  -6.126  18.096  1.00 90.52 463 A 1 
ATOM   3565 O O    . THR A 1  463 ? 16.430  -7.284  17.676  1.00 87.80 463 A 1 
ATOM   3566 C CB   . THR A 1  463 ? 17.130  -6.367  20.471  1.00 88.82 463 A 1 
ATOM   3567 O OG1  . THR A 1  463 ? 15.908  -5.946  21.001  1.00 79.29 463 A 1 
ATOM   3568 C CG2  . THR A 1  463 ? 18.203  -6.112  21.528  1.00 77.08 463 A 1 
ATOM   3569 N N    . ASN A 1  464 ? 15.545  -5.217  17.682  1.00 91.86 464 A 1 
ATOM   3570 C CA   . ASN A 1  464 ? 14.514  -5.424  16.665  1.00 92.09 464 A 1 
ATOM   3571 C C    . ASN A 1  464 ? 14.880  -4.790  15.314  1.00 92.98 464 A 1 
ATOM   3572 O O    . ASN A 1  464 ? 14.105  -4.883  14.362  1.00 90.80 464 A 1 
ATOM   3573 C CB   . ASN A 1  464 ? 13.174  -4.893  17.198  1.00 89.94 464 A 1 
ATOM   3574 C CG   . ASN A 1  464 ? 12.625  -5.702  18.362  1.00 88.13 464 A 1 
ATOM   3575 O OD1  . ASN A 1  464 ? 12.928  -6.868  18.565  1.00 79.60 464 A 1 
ATOM   3576 N ND2  . ASN A 1  464 ? 11.769  -5.096  19.153  1.00 79.64 464 A 1 
ATOM   3577 N N    . ILE A 1  465 ? 16.044  -4.176  15.236  1.00 93.61 465 A 1 
ATOM   3578 C CA   . ILE A 1  465 ? 16.610  -3.667  13.991  1.00 94.57 465 A 1 
ATOM   3579 C C    . ILE A 1  465 ? 17.684  -4.655  13.546  1.00 94.37 465 A 1 
ATOM   3580 O O    . ILE A 1  465 ? 18.738  -4.763  14.174  1.00 92.72 465 A 1 
ATOM   3581 C CB   . ILE A 1  465 ? 17.153  -2.240  14.156  1.00 94.78 465 A 1 
ATOM   3582 C CG1  . ILE A 1  465 ? 16.080  -1.264  14.695  1.00 92.63 465 A 1 
ATOM   3583 C CG2  . ILE A 1  465 ? 17.670  -1.746  12.792  1.00 92.55 465 A 1 
ATOM   3584 C CD1  . ILE A 1  465 ? 16.657  0.071   15.177  1.00 89.92 465 A 1 
ATOM   3585 N N    . LEU A 1  466 ? 17.393  -5.378  12.495  1.00 94.37 466 A 1 
ATOM   3586 C CA   . LEU A 1  466 ? 18.257  -6.425  11.965  1.00 94.39 466 A 1 
ATOM   3587 C C    . LEU A 1  466 ? 19.050  -5.903  10.769  1.00 94.52 466 A 1 
ATOM   3588 O O    . LEU A 1  466 ? 18.616  -4.981  10.082  1.00 92.63 466 A 1 
ATOM   3589 C CB   . LEU A 1  466 ? 17.417  -7.663  11.620  1.00 93.41 466 A 1 
ATOM   3590 C CG   . LEU A 1  466 ? 16.577  -8.228  12.783  1.00 92.24 466 A 1 
ATOM   3591 C CD1  . LEU A 1  466 ? 15.839  -9.483  12.328  1.00 86.45 466 A 1 
ATOM   3592 C CD2  . LEU A 1  466 ? 17.434  -8.619  13.991  1.00 86.17 466 A 1 
ATOM   3593 N N    . LEU A 1  467 ? 20.199  -6.513  10.524  1.00 93.95 467 A 1 
ATOM   3594 C CA   . LEU A 1  467 ? 21.100  -6.155  9.436   1.00 94.11 467 A 1 
ATOM   3595 C C    . LEU A 1  467 ? 21.229  -7.317  8.457   1.00 93.40 467 A 1 
ATOM   3596 O O    . LEU A 1  467 ? 21.531  -8.442  8.862   1.00 90.74 467 A 1 
ATOM   3597 C CB   . LEU A 1  467 ? 22.468  -5.755  10.004  1.00 93.63 467 A 1 
ATOM   3598 C CG   . LEU A 1  467 ? 22.449  -4.513  10.911  1.00 93.00 467 A 1 
ATOM   3599 C CD1  . LEU A 1  467 ? 23.834  -4.283  11.510  1.00 87.70 467 A 1 
ATOM   3600 C CD2  . LEU A 1  467 ? 22.043  -3.262  10.135  1.00 88.59 467 A 1 
ATOM   3601 N N    . ASP A 1  468 ? 21.009  -7.030  7.185   1.00 92.31 468 A 1 
ATOM   3602 C CA   . ASP A 1  468 ? 21.275  -7.997  6.126   1.00 91.34 468 A 1 
ATOM   3603 C C    . ASP A 1  468 ? 22.778  -8.093  5.793   1.00 91.49 468 A 1 
ATOM   3604 O O    . ASP A 1  468 ? 23.623  -7.429  6.406   1.00 89.51 468 A 1 
ATOM   3605 C CB   . ASP A 1  468 ? 20.369  -7.716  4.914   1.00 89.37 468 A 1 
ATOM   3606 C CG   . ASP A 1  468 ? 20.662  -6.446  4.110   1.00 88.06 468 A 1 
ATOM   3607 O OD1  . ASP A 1  468 ? 21.773  -5.884  4.221   1.00 80.78 468 A 1 
ATOM   3608 O OD2  . ASP A 1  468 ? 19.760  -6.069  3.327   1.00 81.75 468 A 1 
ATOM   3609 N N    . SER A 1  469 ? 23.108  -8.924  4.812   1.00 91.33 469 A 1 
ATOM   3610 C CA   . SER A 1  469 ? 24.483  -9.120  4.345   1.00 90.64 469 A 1 
ATOM   3611 C C    . SER A 1  469 ? 25.169  -7.840  3.857   1.00 90.95 469 A 1 
ATOM   3612 O O    . SER A 1  469 ? 26.395  -7.741  3.897   1.00 87.73 469 A 1 
ATOM   3613 C CB   . SER A 1  469 ? 24.508  -10.161 3.225   1.00 89.38 469 A 1 
ATOM   3614 O OG   . SER A 1  469 ? 23.400  -10.057 2.361   1.00 80.38 469 A 1 
ATOM   3615 N N    . ASN A 1  470 ? 24.395  -6.846  3.449   1.00 90.95 470 A 1 
ATOM   3616 C CA   . ASN A 1  470 ? 24.890  -5.544  3.003   1.00 90.97 470 A 1 
ATOM   3617 C C    . ASN A 1  470 ? 24.839  -4.471  4.106   1.00 91.50 470 A 1 
ATOM   3618 O O    . ASN A 1  470 ? 24.994  -3.288  3.807   1.00 88.29 470 A 1 
ATOM   3619 C CB   . ASN A 1  470 ? 24.108  -5.126  1.752   1.00 89.57 470 A 1 
ATOM   3620 C CG   . ASN A 1  470 ? 24.344  -6.052  0.577   1.00 86.19 470 A 1 
ATOM   3621 O OD1  . ASN A 1  470 ? 25.455  -6.411  0.237   1.00 76.30 470 A 1 
ATOM   3622 N ND2  . ASN A 1  470 ? 23.296  -6.440  -0.107  1.00 74.95 470 A 1 
ATOM   3623 N N    . PHE A 1  471 ? 24.601  -4.873  5.358   1.00 92.18 471 A 1 
ATOM   3624 C CA   . PHE A 1  471 ? 24.408  -3.980  6.505   1.00 92.91 471 A 1 
ATOM   3625 C C    . PHE A 1  471 ? 23.230  -3.007  6.346   1.00 93.23 471 A 1 
ATOM   3626 O O    . PHE A 1  471 ? 23.196  -1.958  6.992   1.00 89.96 471 A 1 
ATOM   3627 C CB   . PHE A 1  471 ? 25.718  -3.276  6.886   1.00 91.89 471 A 1 
ATOM   3628 C CG   . PHE A 1  471 ? 26.820  -4.207  7.313   1.00 91.92 471 A 1 
ATOM   3629 C CD1  . PHE A 1  471 ? 27.000  -4.496  8.678   1.00 83.57 471 A 1 
ATOM   3630 C CD2  . PHE A 1  471 ? 27.666  -4.802  6.366   1.00 84.90 471 A 1 
ATOM   3631 C CE1  . PHE A 1  471 ? 28.015  -5.364  9.090   1.00 83.31 471 A 1 
ATOM   3632 C CE2  . PHE A 1  471 ? 28.683  -5.680  6.773   1.00 83.48 471 A 1 
ATOM   3633 C CZ   . PHE A 1  471 ? 28.854  -5.958  8.136   1.00 88.20 471 A 1 
ATOM   3634 N N    . ARG A 1  472 ? 22.253  -3.351  5.522   1.00 93.01 472 A 1 
ATOM   3635 C CA   . ARG A 1  472 ? 21.009  -2.590  5.436   1.00 93.20 472 A 1 
ATOM   3636 C C    . ARG A 1  472 ? 20.089  -2.976  6.578   1.00 93.60 472 A 1 
ATOM   3637 O O    . ARG A 1  472 ? 19.942  -4.162  6.888   1.00 91.43 472 A 1 
ATOM   3638 C CB   . ARG A 1  472 ? 20.334  -2.790  4.074   1.00 91.67 472 A 1 
ATOM   3639 C CG   . ARG A 1  472 ? 21.214  -2.380  2.873   1.00 87.24 472 A 1 
ATOM   3640 C CD   . ARG A 1  472 ? 21.663  -0.909  2.921   1.00 83.78 472 A 1 
ATOM   3641 N NE   . ARG A 1  472 ? 20.506  -0.004  2.868   1.00 80.18 472 A 1 
ATOM   3642 C CZ   . ARG A 1  472 ? 20.029  0.662   1.838   1.00 76.16 472 A 1 
ATOM   3643 N NH1  . ARG A 1  472 ? 20.620  0.651   0.685   1.00 66.65 472 A 1 
ATOM   3644 N NH2  . ARG A 1  472 ? 18.940  1.350   1.963   1.00 68.63 472 A 1 
ATOM   3645 N N    . ALA A 1  473 ? 19.489  -1.987  7.190   1.00 94.06 473 A 1 
ATOM   3646 C CA   . ALA A 1  473 ? 18.632  -2.223  8.335   1.00 94.81 473 A 1 
ATOM   3647 C C    . ALA A 1  473 ? 17.239  -2.701  7.915   1.00 94.68 473 A 1 
ATOM   3648 O O    . ALA A 1  473 ? 16.649  -2.214  6.951   1.00 92.41 473 A 1 
ATOM   3649 C CB   . ALA A 1  473 ? 18.572  -0.968  9.203   1.00 94.17 473 A 1 
ATOM   3650 N N    . LYS A 1  474 ? 16.705  -3.629  8.700   1.00 94.62 474 A 1 
ATOM   3651 C CA   . LYS A 1  474 ? 15.348  -4.154  8.566   1.00 94.41 474 A 1 
ATOM   3652 C C    . LYS A 1  474 ? 14.680  -4.200  9.930   1.00 94.69 474 A 1 
ATOM   3653 O O    . LYS A 1  474 ? 15.217  -4.802  10.856  1.00 92.98 474 A 1 
ATOM   3654 C CB   . LYS A 1  474 ? 15.361  -5.544  7.928   1.00 92.87 474 A 1 
ATOM   3655 C CG   . LYS A 1  474 ? 16.028  -5.528  6.552   1.00 89.99 474 A 1 
ATOM   3656 C CD   . LYS A 1  474 ? 15.781  -6.835  5.810   1.00 87.22 474 A 1 
ATOM   3657 C CE   . LYS A 1  474 ? 16.495  -6.740  4.463   1.00 85.05 474 A 1 
ATOM   3658 N NZ   . LYS A 1  474 ? 15.674  -7.314  3.396   1.00 79.13 474 A 1 
ATOM   3659 N N    . ILE A 1  475 ? 13.514  -3.601  10.033  1.00 94.07 475 A 1 
ATOM   3660 C CA   . ILE A 1  475 ? 12.729  -3.657  11.265  1.00 94.42 475 A 1 
ATOM   3661 C C    . ILE A 1  475 ? 12.048  -5.023  11.375  1.00 93.72 475 A 1 
ATOM   3662 O O    . ILE A 1  475 ? 11.480  -5.533  10.407  1.00 91.60 475 A 1 
ATOM   3663 C CB   . ILE A 1  475 ? 11.731  -2.488  11.358  1.00 93.69 475 A 1 
ATOM   3664 C CG1  . ILE A 1  475 ? 12.475  -1.135  11.293  1.00 87.67 475 A 1 
ATOM   3665 C CG2  . ILE A 1  475 ? 10.919  -2.587  12.656  1.00 86.81 475 A 1 
ATOM   3666 C CD1  . ILE A 1  475 ? 11.552  0.086   11.385  1.00 84.99 475 A 1 
ATOM   3667 N N    . ALA A 1  476 ? 12.083  -5.584  12.569  1.00 92.48 476 A 1 
ATOM   3668 C CA   . ALA A 1  476 ? 11.434  -6.837  12.921  1.00 91.42 476 A 1 
ATOM   3669 C C    . ALA A 1  476 ? 10.511  -6.677  14.139  1.00 90.59 476 A 1 
ATOM   3670 O O    . ALA A 1  476 ? 10.444  -5.621  14.767  1.00 86.83 476 A 1 
ATOM   3671 C CB   . ALA A 1  476 ? 12.533  -7.889  13.153  1.00 89.89 476 A 1 
ATOM   3672 N N    . ASN A 1  477 ? 9.829   -7.757  14.503  1.00 88.37 477 A 1 
ATOM   3673 C CA   . ASN A 1  477 ? 9.049   -7.902  15.731  1.00 88.34 477 A 1 
ATOM   3674 C C    . ASN A 1  477 ? 7.792   -7.014  15.828  1.00 88.50 477 A 1 
ATOM   3675 O O    . ASN A 1  477 ? 7.637   -6.214  16.745  1.00 83.59 477 A 1 
ATOM   3676 C CB   . ASN A 1  477 ? 10.002  -7.823  16.938  1.00 85.15 477 A 1 
ATOM   3677 C CG   . ASN A 1  477 ? 9.464   -8.497  18.177  1.00 78.91 477 A 1 
ATOM   3678 O OD1  . ASN A 1  477 ? 8.616   -9.376  18.124  1.00 71.29 477 A 1 
ATOM   3679 N ND2  . ASN A 1  477 ? 9.998   -8.162  19.325  1.00 69.90 477 A 1 
ATOM   3680 N N    . PHE A 1  478 ? 6.863   -7.238  14.923  1.00 86.17 478 A 1 
ATOM   3681 C CA   . PHE A 1  478 ? 5.592   -6.509  14.815  1.00 86.38 478 A 1 
ATOM   3682 C C    . PHE A 1  478 ? 4.481   -6.998  15.766  1.00 85.17 478 A 1 
ATOM   3683 O O    . PHE A 1  478 ? 3.322   -6.643  15.582  1.00 78.57 478 A 1 
ATOM   3684 C CB   . PHE A 1  478 ? 5.134   -6.536  13.351  1.00 85.53 478 A 1 
ATOM   3685 C CG   . PHE A 1  478 ? 5.973   -5.666  12.446  1.00 86.94 478 A 1 
ATOM   3686 C CD1  . PHE A 1  478 ? 5.530   -4.372  12.117  1.00 80.00 478 A 1 
ATOM   3687 C CD2  . PHE A 1  478 ? 7.215   -6.111  11.967  1.00 79.32 478 A 1 
ATOM   3688 C CE1  . PHE A 1  478 ? 6.321   -3.533  11.327  1.00 78.81 478 A 1 
ATOM   3689 C CE2  . PHE A 1  478 ? 8.018   -5.268  11.179  1.00 77.07 478 A 1 
ATOM   3690 C CZ   . PHE A 1  478 ? 7.568   -3.976  10.865  1.00 84.47 478 A 1 
ATOM   3691 N N    . GLY A 1  479 ? 4.806   -7.795  16.776  1.00 82.69 479 A 1 
ATOM   3692 C CA   . GLY A 1  479 ? 3.804   -8.443  17.636  1.00 79.79 479 A 1 
ATOM   3693 C C    . GLY A 1  479 ? 2.918   -7.499  18.445  1.00 80.80 479 A 1 
ATOM   3694 O O    . GLY A 1  479 ? 1.807   -7.865  18.821  1.00 76.41 479 A 1 
ATOM   3695 N N    . VAL A 1  480 ? 3.394   -6.288  18.703  1.00 82.03 480 A 1 
ATOM   3696 C CA   . VAL A 1  480 ? 2.639   -5.262  19.442  1.00 81.37 480 A 1 
ATOM   3697 C C    . VAL A 1  480 ? 2.278   -4.050  18.581  1.00 81.68 480 A 1 
ATOM   3698 O O    . VAL A 1  480 ? 1.838   -3.029  19.114  1.00 77.83 480 A 1 
ATOM   3699 C CB   . VAL A 1  480 ? 3.354   -4.847  20.744  1.00 78.75 480 A 1 
ATOM   3700 C CG1  . VAL A 1  480 ? 3.470   -6.034  21.710  1.00 72.11 480 A 1 
ATOM   3701 C CG2  . VAL A 1  480 ? 4.747   -4.276  20.490  1.00 73.55 480 A 1 
ATOM   3702 N N    . ALA A 1  481 ? 2.459   -4.162  17.282  1.00 82.84 481 A 1 
ATOM   3703 C CA   . ALA A 1  481 ? 2.100   -3.105  16.351  1.00 82.59 481 A 1 
ATOM   3704 C C    . ALA A 1  481 ? 0.596   -2.802  16.435  1.00 83.10 481 A 1 
ATOM   3705 O O    . ALA A 1  481 ? -0.236  -3.701  16.568  1.00 80.88 481 A 1 
ATOM   3706 C CB   . ALA A 1  481 ? 2.532   -3.494  14.934  1.00 80.36 481 A 1 
ATOM   3707 N N    . ARG A 1  482 ? 0.258   -1.528  16.358  1.00 82.85 482 A 1 
ATOM   3708 C CA   . ARG A 1  482 ? -1.135  -1.076  16.380  1.00 82.21 482 A 1 
ATOM   3709 C C    . ARG A 1  482 ? -1.455  -0.263  15.139  1.00 82.92 482 A 1 
ATOM   3710 O O    . ARG A 1  482 ? -0.594  0.435   14.618  1.00 80.35 482 A 1 
ATOM   3711 C CB   . ARG A 1  482 ? -1.433  -0.272  17.649  1.00 77.55 482 A 1 
ATOM   3712 C CG   . ARG A 1  482 ? -1.612  -1.195  18.865  1.00 71.16 482 A 1 
ATOM   3713 C CD   . ARG A 1  482 ? -2.224  -0.404  20.023  1.00 68.84 482 A 1 
ATOM   3714 N NE   . ARG A 1  482 ? -2.501  -1.269  21.181  1.00 63.92 482 A 1 
ATOM   3715 C CZ   . ARG A 1  482 ? -3.250  -0.943  22.226  1.00 57.80 482 A 1 
ATOM   3716 N NH1  . ARG A 1  482 ? -3.813  0.225   22.333  1.00 52.77 482 A 1 
ATOM   3717 N NH2  . ARG A 1  482 ? -3.440  -1.799  23.187  1.00 52.44 482 A 1 
ATOM   3718 N N    . ILE A 1  483 ? -2.704  -0.353  14.743  1.00 81.30 483 A 1 
ATOM   3719 C CA   . ILE A 1  483 ? -3.240  0.550   13.727  1.00 79.76 483 A 1 
ATOM   3720 C C    . ILE A 1  483 ? -3.130  1.975   14.256  1.00 78.77 483 A 1 
ATOM   3721 O O    . ILE A 1  483 ? -3.507  2.256   15.398  1.00 75.48 483 A 1 
ATOM   3722 C CB   . ILE A 1  483 ? -4.687  0.171   13.358  1.00 76.09 483 A 1 
ATOM   3723 C CG1  . ILE A 1  483 ? -4.714  -1.245  12.742  1.00 70.13 483 A 1 
ATOM   3724 C CG2  . ILE A 1  483 ? -5.287  1.198   12.385  1.00 69.31 483 A 1 
ATOM   3725 C CD1  . ILE A 1  483 ? -6.112  -1.822  12.515  1.00 64.20 483 A 1 
ATOM   3726 N N    . LEU A 1  484 ? -2.583  2.820   13.439  1.00 77.28 484 A 1 
ATOM   3727 C CA   . LEU A 1  484 ? -2.530  4.240   13.680  1.00 74.30 484 A 1 
ATOM   3728 C C    . LEU A 1  484 ? -3.851  4.801   13.172  1.00 72.60 484 A 1 
ATOM   3729 O O    . LEU A 1  484 ? -4.063  4.882   11.966  1.00 67.31 484 A 1 
ATOM   3730 C CB   . LEU A 1  484 ? -1.276  4.779   12.970  1.00 71.23 484 A 1 
ATOM   3731 C CG   . LEU A 1  484 ? -0.792  6.127   13.505  1.00 67.60 484 A 1 
ATOM   3732 C CD1  . LEU A 1  484 ? 0.731   6.124   13.514  1.00 62.38 484 A 1 
ATOM   3733 C CD2  . LEU A 1  484 ? -1.239  7.290   12.640  1.00 63.42 484 A 1 
ATOM   3734 N N    . ASP A 1  485 ? -4.724  5.134   14.094  1.00 68.97 485 A 1 
ATOM   3735 C CA   . ASP A 1  485 ? -5.869  5.937   13.717  1.00 65.39 485 A 1 
ATOM   3736 C C    . ASP A 1  485 ? -5.329  7.313   13.331  1.00 64.29 485 A 1 
ATOM   3737 O O    . ASP A 1  485 ? -4.642  7.968   14.111  1.00 57.81 485 A 1 
ATOM   3738 C CB   . ASP A 1  485 ? -6.917  5.962   14.837  1.00 58.87 485 A 1 
ATOM   3739 C CG   . ASP A 1  485 ? -7.747  4.672   14.936  1.00 52.79 485 A 1 
ATOM   3740 O OD1  . ASP A 1  485 ? -7.914  3.980   13.909  1.00 47.63 485 A 1 
ATOM   3741 O OD2  . ASP A 1  485 ? -8.237  4.374   16.046  1.00 46.71 485 A 1 
ATOM   3742 N N    . GLU A 1  486 ? -5.571  7.698   12.103  1.00 60.74 486 A 1 
ATOM   3743 C CA   . GLU A 1  486 ? -4.917  8.850   11.469  1.00 57.98 486 A 1 
ATOM   3744 C C    . GLU A 1  486 ? -5.338  10.216  11.989  1.00 57.48 486 A 1 
ATOM   3745 O O    . GLU A 1  486 ? -4.882  11.217  11.430  1.00 51.22 486 A 1 
ATOM   3746 C CB   . GLU A 1  486 ? -5.245  8.908   9.991   1.00 51.96 486 A 1 
ATOM   3747 C CG   . GLU A 1  486 ? -4.355  8.172   9.037   1.00 46.13 486 A 1 
ATOM   3748 C CD   . GLU A 1  486 ? -4.771  8.581   7.624   1.00 42.55 486 A 1 
ATOM   3749 O OE1  . GLU A 1  486 ? -3.898  8.628   6.744   1.00 38.12 486 A 1 
ATOM   3750 O OE2  . GLU A 1  486 ? -5.972  8.833   7.360   1.00 38.97 486 A 1 
ATOM   3751 N N    . GLY A 1  487 ? -6.202  10.287  12.952  1.00 53.93 487 A 1 
ATOM   3752 C CA   . GLY A 1  487 ? -6.440  11.588  13.549  1.00 51.80 487 A 1 
ATOM   3753 C C    . GLY A 1  487 ? -5.107  12.150  13.970  1.00 51.91 487 A 1 
ATOM   3754 O O    . GLY A 1  487 ? -4.302  11.436  14.561  1.00 47.60 487 A 1 
ATOM   3755 N N    . ASP A 1  488 ? -4.884  13.410  13.679  1.00 48.66 488 A 1 
ATOM   3756 C CA   . ASP A 1  488 ? -3.663  14.143  14.049  1.00 46.91 488 A 1 
ATOM   3757 C C    . ASP A 1  488 ? -3.100  13.717  15.409  1.00 47.69 488 A 1 
ATOM   3758 O O    . ASP A 1  488 ? -1.941  13.343  15.562  1.00 43.75 488 A 1 
ATOM   3759 C CB   . ASP A 1  488 ? -4.002  15.639  14.161  1.00 41.99 488 A 1 
ATOM   3760 C CG   . ASP A 1  488 ? -3.925  16.459  12.880  1.00 37.96 488 A 1 
ATOM   3761 O OD1  . ASP A 1  488 ? -3.101  16.124  12.003  1.00 35.45 488 A 1 
ATOM   3762 O OD2  . ASP A 1  488 ? -4.649  17.480  12.822  1.00 34.59 488 A 1 
ATOM   3763 N N    . LEU A 1  489 ? -3.964  13.817  16.393  1.00 47.68 489 A 1 
ATOM   3764 C CA   . LEU A 1  489 ? -3.742  13.503  17.788  1.00 46.66 489 A 1 
ATOM   3765 C C    . LEU A 1  489 ? -4.694  12.394  18.224  1.00 47.94 489 A 1 
ATOM   3766 O O    . LEU A 1  489 ? -5.226  12.483  19.327  1.00 44.14 489 A 1 
ATOM   3767 C CB   . LEU A 1  489 ? -3.972  14.773  18.624  1.00 42.17 489 A 1 
ATOM   3768 C CG   . LEU A 1  489 ? -2.879  15.836  18.517  1.00 38.17 489 A 1 
ATOM   3769 C CD1  . LEU A 1  489 ? -3.415  17.159  19.052  1.00 35.46 489 A 1 
ATOM   3770 C CD2  . LEU A 1  489 ? -1.662  15.449  19.362  1.00 35.62 489 A 1 
ATOM   3771 N N    . ASP A 1  490 ? -4.952  11.386  17.404  1.00 49.66 490 A 1 
ATOM   3772 C CA   . ASP A 1  490 ? -5.743  10.258  17.907  1.00 49.24 490 A 1 
ATOM   3773 C C    . ASP A 1  490 ? -4.897  9.465   18.894  1.00 50.85 490 A 1 
ATOM   3774 O O    . ASP A 1  490 ? -4.212  8.483   18.633  1.00 47.37 490 A 1 
ATOM   3775 C CB   . ASP A 1  490 ? -6.446  9.426   16.817  1.00 44.83 490 A 1 
ATOM   3776 C CG   . ASP A 1  490 ? -7.940  9.754   16.673  1.00 40.24 490 A 1 
ATOM   3777 O OD1  . ASP A 1  490 ? -8.479  10.589  17.435  1.00 37.08 490 A 1 
ATOM   3778 O OD2  . ASP A 1  490 ? -8.587  9.152   15.796  1.00 36.12 490 A 1 
ATOM   3779 N N    . LEU A 1  491 ? -4.961  10.008  20.067  1.00 53.33 491 A 1 
ATOM   3780 C CA   . LEU A 1  491 ? -4.512  9.535   21.331  1.00 53.21 491 A 1 
ATOM   3781 C C    . LEU A 1  491 ? -5.292  8.257   21.621  1.00 54.24 491 A 1 
ATOM   3782 O O    . LEU A 1  491 ? -6.267  8.261   22.372  1.00 50.80 491 A 1 
ATOM   3783 C CB   . LEU A 1  491 ? -4.823  10.655  22.346  1.00 49.86 491 A 1 
ATOM   3784 C CG   . LEU A 1  491 ? -3.929  11.902  22.220  1.00 45.46 491 A 1 
ATOM   3785 C CD1  . LEU A 1  491 ? -4.616  13.141  22.796  1.00 42.47 491 A 1 
ATOM   3786 C CD2  . LEU A 1  491 ? -2.635  11.745  22.976  1.00 43.08 491 A 1 
ATOM   3787 N N    . GLN A 1  492 ? -4.841  7.162   21.049  1.00 60.39 492 A 1 
ATOM   3788 C CA   . GLN A 1  492 ? -5.249  5.890   21.600  1.00 61.79 492 A 1 
ATOM   3789 C C    . GLN A 1  492 ? -4.704  5.833   23.023  1.00 61.27 492 A 1 
ATOM   3790 O O    . GLN A 1  492 ? -3.497  5.854   23.252  1.00 59.16 492 A 1 
ATOM   3791 C CB   . GLN A 1  492 ? -4.776  4.711   20.746  1.00 59.85 492 A 1 
ATOM   3792 C CG   . GLN A 1  492 ? -5.518  4.619   19.402  1.00 57.54 492 A 1 
ATOM   3793 C CD   . GLN A 1  492 ? -5.242  3.304   18.664  1.00 54.14 492 A 1 
ATOM   3794 O OE1  . GLN A 1  492 ? -4.558  2.411   19.139  1.00 50.38 492 A 1 
ATOM   3795 N NE2  . GLN A 1  492 ? -5.788  3.122   17.485  1.00 49.81 492 A 1 
ATOM   3796 N N    . LEU A 1  493 ? -5.615  5.791   23.965  1.00 60.94 493 A 1 
ATOM   3797 C CA   . LEU A 1  493 ? -5.270  5.633   25.366  1.00 61.09 493 A 1 
ATOM   3798 C C    . LEU A 1  493 ? -5.289  4.146   25.703  1.00 60.97 493 A 1 
ATOM   3799 O O    . LEU A 1  493 ? -6.285  3.458   25.483  1.00 57.79 493 A 1 
ATOM   3800 C CB   . LEU A 1  493 ? -6.230  6.465   26.228  1.00 58.19 493 A 1 
ATOM   3801 C CG   . LEU A 1  493 ? -5.900  7.973   26.197  1.00 53.00 493 A 1 
ATOM   3802 C CD1  . LEU A 1  493 ? -7.119  8.798   26.605  1.00 48.13 493 A 1 
ATOM   3803 C CD2  . LEU A 1  493 ? -4.770  8.311   27.172  1.00 50.76 493 A 1 
ATOM   3804 N N    . THR A 1  494 ? -4.204  3.675   26.260  1.00 66.08 494 A 1 
ATOM   3805 C CA   . THR A 1  494 ? -4.145  2.328   26.822  1.00 65.35 494 A 1 
ATOM   3806 C C    . THR A 1  494 ? -3.824  2.389   28.305  1.00 64.43 494 A 1 
ATOM   3807 O O    . THR A 1  494 ? -3.069  3.243   28.763  1.00 61.87 494 A 1 
ATOM   3808 C CB   . THR A 1  494 ? -3.160  1.434   26.055  1.00 61.88 494 A 1 
ATOM   3809 O OG1  . THR A 1  494 ? -3.271  0.114   26.540  1.00 56.37 494 A 1 
ATOM   3810 C CG2  . THR A 1  494 ? -1.701  1.849   26.169  1.00 57.24 494 A 1 
ATOM   3811 N N    . ARG A 1  495 ? -4.391  1.461   29.054  1.00 63.40 495 A 1 
ATOM   3812 C CA   . ARG A 1  495 ? -3.997  1.220   30.451  1.00 62.15 495 A 1 
ATOM   3813 C C    . ARG A 1  495 ? -2.906  0.156   30.576  1.00 62.74 495 A 1 
ATOM   3814 O O    . ARG A 1  495 ? -2.371  -0.025  31.661  1.00 58.10 495 A 1 
ATOM   3815 C CB   . ARG A 1  495 ? -5.219  0.826   31.282  1.00 58.77 495 A 1 
ATOM   3816 C CG   . ARG A 1  495 ? -6.210  1.986   31.430  1.00 55.02 495 A 1 
ATOM   3817 C CD   . ARG A 1  495 ? -7.319  1.571   32.398  1.00 50.76 495 A 1 
ATOM   3818 N NE   . ARG A 1  495 ? -8.281  2.665   32.610  1.00 43.41 495 A 1 
ATOM   3819 C CZ   . ARG A 1  495 ? -9.303  2.651   33.448  1.00 37.84 495 A 1 
ATOM   3820 N NH1  . ARG A 1  495 ? -9.563  1.606   34.186  1.00 33.82 495 A 1 
ATOM   3821 N NH2  . ARG A 1  495 ? -10.077 3.688   33.553  1.00 33.05 495 A 1 
ATOM   3822 N N    . HIS A 1  496 ? -2.627  -0.528  29.499  1.00 65.57 496 A 1 
ATOM   3823 C CA   . HIS A 1  496 ? -1.596  -1.552  29.461  1.00 65.94 496 A 1 
ATOM   3824 C C    . HIS A 1  496 ? -0.364  -0.996  28.755  1.00 67.41 496 A 1 
ATOM   3825 O O    . HIS A 1  496 ? -0.353  -0.837  27.534  1.00 64.47 496 A 1 
ATOM   3826 C CB   . HIS A 1  496 ? -2.138  -2.841  28.823  1.00 61.92 496 A 1 
ATOM   3827 C CG   . HIS A 1  496 ? -2.207  -3.981  29.794  1.00 57.73 496 A 1 
ATOM   3828 N ND1  . HIS A 1  496 ? -2.642  -3.925  31.101  1.00 50.99 496 A 1 
ATOM   3829 C CD2  . HIS A 1  496 ? -1.822  -5.279  29.565  1.00 50.41 496 A 1 
ATOM   3830 C CE1  . HIS A 1  496 ? -2.520  -5.150  31.639  1.00 46.18 496 A 1 
ATOM   3831 N NE2  . HIS A 1  496 ? -2.030  -6.000  30.732  1.00 46.00 496 A 1 
ATOM   3832 N N    . VAL A 1  497 ? 0.634   -0.674  29.562  1.00 68.92 497 A 1 
ATOM   3833 C CA   . VAL A 1  497 ? 1.929   -0.211  29.070  1.00 69.46 497 A 1 
ATOM   3834 C C    . VAL A 1  497 ? 2.833   -1.426  28.934  1.00 69.01 497 A 1 
ATOM   3835 O O    . VAL A 1  497 ? 3.174   -2.063  29.927  1.00 66.40 497 A 1 
ATOM   3836 C CB   . VAL A 1  497 ? 2.524   0.868   29.990  1.00 66.84 497 A 1 
ATOM   3837 C CG1  . VAL A 1  497 ? 3.881   1.341   29.478  1.00 61.47 497 A 1 
ATOM   3838 C CG2  . VAL A 1  497 ? 1.595   2.085   30.071  1.00 64.08 497 A 1 
ATOM   3839 N N    . GLU A 1  498 ? 3.190   -1.727  27.711  1.00 72.15 498 A 1 
ATOM   3840 C CA   . GLU A 1  498 ? 4.113   -2.802  27.359  1.00 71.93 498 A 1 
ATOM   3841 C C    . GLU A 1  498 ? 5.275   -2.234  26.545  1.00 72.43 498 A 1 
ATOM   3842 O O    . GLU A 1  498 ? 5.090   -1.308  25.749  1.00 67.18 498 A 1 
ATOM   3843 C CB   . GLU A 1  498 ? 3.392   -3.896  26.553  1.00 67.36 498 A 1 
ATOM   3844 C CG   . GLU A 1  498 ? 2.361   -4.678  27.383  1.00 62.08 498 A 1 
ATOM   3845 C CD   . GLU A 1  498 ? 1.681   -5.808  26.595  1.00 59.01 498 A 1 
ATOM   3846 O OE1  . GLU A 1  498 ? 0.965   -6.606  27.244  1.00 52.30 498 A 1 
ATOM   3847 O OE2  . GLU A 1  498 ? 1.847   -5.861  25.355  1.00 55.43 498 A 1 
ATOM   3848 N N    . GLY A 1  499 ? 6.452   -2.791  26.741  1.00 75.73 499 A 1 
ATOM   3849 C CA   . GLY A 1  499 ? 7.642   -2.436  25.985  1.00 75.03 499 A 1 
ATOM   3850 C C    . GLY A 1  499 ? 8.904   -2.401  26.840  1.00 77.64 499 A 1 
ATOM   3851 O O    . GLY A 1  499 ? 8.866   -2.594  28.059  1.00 73.32 499 A 1 
ATOM   3852 N N    . THR A 1  500 ? 10.013  -2.132  26.177  1.00 79.35 500 A 1 
ATOM   3853 C CA   . THR A 1  500 ? 11.339  -2.149  26.790  1.00 80.18 500 A 1 
ATOM   3854 C C    . THR A 1  500 ? 11.668  -0.785  27.395  1.00 81.88 500 A 1 
ATOM   3855 O O    . THR A 1  500 ? 11.537  0.254   26.747  1.00 79.20 500 A 1 
ATOM   3856 C CB   . THR A 1  500 ? 12.388  -2.593  25.758  1.00 76.39 500 A 1 
ATOM   3857 O OG1  . THR A 1  500 ? 11.972  -3.819  25.196  1.00 71.36 500 A 1 
ATOM   3858 C CG2  . THR A 1  500 ? 13.757  -2.823  26.384  1.00 68.97 500 A 1 
ATOM   3859 N N    . GLN A 1  501 ? 12.093  -0.784  28.650  1.00 81.38 501 A 1 
ATOM   3860 C CA   . GLN A 1  501 ? 12.481  0.446   29.338  1.00 82.41 501 A 1 
ATOM   3861 C C    . GLN A 1  501 ? 13.627  1.145   28.593  1.00 84.93 501 A 1 
ATOM   3862 O O    . GLN A 1  501 ? 14.507  0.498   28.040  1.00 80.64 501 A 1 
ATOM   3863 C CB   . GLN A 1  501 ? 12.841  0.108   30.794  1.00 77.39 501 A 1 
ATOM   3864 C CG   . GLN A 1  501 ? 13.006  1.367   31.662  1.00 69.43 501 A 1 
ATOM   3865 C CD   . GLN A 1  501 ? 13.287  1.054   33.140  1.00 62.81 501 A 1 
ATOM   3866 O OE1  . GLN A 1  501 ? 13.371  -0.079  33.567  1.00 56.58 501 A 1 
ATOM   3867 N NE2  . GLN A 1  501 ? 13.446  2.057   33.970  1.00 53.53 501 A 1 
ATOM   3868 N N    . GLY A 1  502 ? 13.594  2.461   28.583  1.00 86.34 502 A 1 
ATOM   3869 C CA   . GLY A 1  502 ? 14.554  3.286   27.842  1.00 87.92 502 A 1 
ATOM   3870 C C    . GLY A 1  502 ? 14.059  3.734   26.471  1.00 90.23 502 A 1 
ATOM   3871 O O    . GLY A 1  502 ? 14.372  4.850   26.064  1.00 86.33 502 A 1 
ATOM   3872 N N    . TYR A 1  503 ? 13.224  2.934   25.817  1.00 90.61 503 A 1 
ATOM   3873 C CA   . TYR A 1  503 ? 12.606  3.262   24.520  1.00 91.86 503 A 1 
ATOM   3874 C C    . TYR A 1  503 ? 11.174  3.800   24.627  1.00 92.23 503 A 1 
ATOM   3875 O O    . TYR A 1  503 ? 10.601  4.269   23.640  1.00 89.00 503 A 1 
ATOM   3876 C CB   . TYR A 1  503 ? 12.609  2.012   23.635  1.00 90.98 503 A 1 
ATOM   3877 C CG   . TYR A 1  503 ? 13.984  1.444   23.368  1.00 91.26 503 A 1 
ATOM   3878 C CD1  . TYR A 1  503 ? 14.757  1.913   22.284  1.00 84.05 503 A 1 
ATOM   3879 C CD2  . TYR A 1  503 ? 14.488  0.424   24.193  1.00 85.08 503 A 1 
ATOM   3880 C CE1  . TYR A 1  503 ? 16.017  1.348   22.017  1.00 84.18 503 A 1 
ATOM   3881 C CE2  . TYR A 1  503 ? 15.747  -0.143  23.938  1.00 83.43 503 A 1 
ATOM   3882 C CZ   . TYR A 1  503 ? 16.505  0.315   22.844  1.00 88.80 503 A 1 
ATOM   3883 O OH   . TYR A 1  503 ? 17.718  -0.267  22.595  1.00 87.15 503 A 1 
ATOM   3884 N N    . LEU A 1  504 ? 10.583  3.699   25.804  1.00 89.48 504 A 1 
ATOM   3885 C CA   . LEU A 1  504 ? 9.207   4.119   26.033  1.00 89.97 504 A 1 
ATOM   3886 C C    . LEU A 1  504 ? 9.134   5.636   26.219  1.00 90.49 504 A 1 
ATOM   3887 O O    . LEU A 1  504 ? 9.812   6.205   27.077  1.00 88.47 504 A 1 
ATOM   3888 C CB   . LEU A 1  504 ? 8.617   3.375   27.240  1.00 88.31 504 A 1 
ATOM   3889 C CG   . LEU A 1  504 ? 8.549   1.843   27.087  1.00 86.57 504 A 1 
ATOM   3890 C CD1  . LEU A 1  504 ? 8.005   1.223   28.373  1.00 79.02 504 A 1 
ATOM   3891 C CD2  . LEU A 1  504 ? 7.654   1.411   25.926  1.00 79.27 504 A 1 
ATOM   3892 N N    . ALA A 1  505 ? 8.275   6.260   25.428  1.00 89.81 505 A 1 
ATOM   3893 C CA   . ALA A 1  505 ? 8.024   7.687   25.536  1.00 90.38 505 A 1 
ATOM   3894 C C    . ALA A 1  505 ? 7.288   8.029   26.848  1.00 90.20 505 A 1 
ATOM   3895 O O    . ALA A 1  505 ? 6.438   7.248   27.289  1.00 87.63 505 A 1 
ATOM   3896 C CB   . ALA A 1  505 ? 7.244   8.137   24.302  1.00 89.37 505 A 1 
ATOM   3897 N N    . PRO A 1  506 ? 7.572   9.189   27.451  1.00 88.95 506 A 1 
ATOM   3898 C CA   . PRO A 1  506 ? 6.971   9.584   28.727  1.00 88.23 506 A 1 
ATOM   3899 C C    . PRO A 1  506 ? 5.444   9.568   28.706  1.00 87.73 506 A 1 
ATOM   3900 O O    . PRO A 1  506 ? 4.825   9.012   29.608  1.00 83.73 506 A 1 
ATOM   3901 C CB   . PRO A 1  506 ? 7.511   10.990  29.020  1.00 86.71 506 A 1 
ATOM   3902 C CG   . PRO A 1  506 ? 8.814   11.049  28.247  1.00 85.50 506 A 1 
ATOM   3903 C CD   . PRO A 1  506 ? 8.547   10.174  27.029  1.00 88.62 506 A 1 
ATOM   3904 N N    . GLU A 1  507 ? 4.837   10.094  27.653  1.00 88.01 507 A 1 
ATOM   3905 C CA   . GLU A 1  507 ? 3.382   10.146  27.531  1.00 86.38 507 A 1 
ATOM   3906 C C    . GLU A 1  507 ? 2.729   8.760   27.463  1.00 86.27 507 A 1 
ATOM   3907 O O    . GLU A 1  507 ? 1.575   8.602   27.860  1.00 83.61 507 A 1 
ATOM   3908 C CB   . GLU A 1  507 ? 2.975   11.000  26.316  1.00 85.90 507 A 1 
ATOM   3909 C CG   . GLU A 1  507 ? 3.248   10.397  24.920  1.00 83.43 507 A 1 
ATOM   3910 C CD   . GLU A 1  507 ? 4.698   10.481  24.429  1.00 86.10 507 A 1 
ATOM   3911 O OE1  . GLU A 1  507 ? 4.954   10.092  23.270  1.00 78.71 507 A 1 
ATOM   3912 O OE2  . GLU A 1  507 ? 5.599   10.959  25.148  1.00 81.37 507 A 1 
ATOM   3913 N N    . TYR A 1  508 ? 3.471   7.766   26.991  1.00 86.63 508 A 1 
ATOM   3914 C CA   . TYR A 1  508 ? 2.990   6.391   26.987  1.00 86.44 508 A 1 
ATOM   3915 C C    . TYR A 1  508 ? 3.080   5.766   28.379  1.00 86.10 508 A 1 
ATOM   3916 O O    . TYR A 1  508 ? 2.131   5.123   28.825  1.00 83.13 508 A 1 
ATOM   3917 C CB   . TYR A 1  508 ? 3.774   5.574   25.952  1.00 86.06 508 A 1 
ATOM   3918 C CG   . TYR A 1  508 ? 3.331   4.126   25.864  1.00 86.68 508 A 1 
ATOM   3919 C CD1  . TYR A 1  508 ? 4.213   3.078   26.207  1.00 79.86 508 A 1 
ATOM   3920 C CD2  . TYR A 1  508 ? 2.022   3.821   25.447  1.00 80.83 508 A 1 
ATOM   3921 C CE1  . TYR A 1  508 ? 3.797   1.742   26.120  1.00 80.16 508 A 1 
ATOM   3922 C CE2  . TYR A 1  508 ? 1.594   2.486   25.361  1.00 79.15 508 A 1 
ATOM   3923 C CZ   . TYR A 1  508 ? 2.486   1.446   25.698  1.00 83.78 508 A 1 
ATOM   3924 O OH   . TYR A 1  508 ? 2.073   0.140   25.612  1.00 83.10 508 A 1 
ATOM   3925 N N    . VAL A 1  509 ? 4.181   5.997   29.071  1.00 85.74 509 A 1 
ATOM   3926 C CA   . VAL A 1  509 ? 4.396   5.455   30.421  1.00 84.11 509 A 1 
ATOM   3927 C C    . VAL A 1  509 ? 3.473   6.119   31.445  1.00 82.93 509 A 1 
ATOM   3928 O O    . VAL A 1  509 ? 2.881   5.431   32.277  1.00 80.02 509 A 1 
ATOM   3929 C CB   . VAL A 1  509 ? 5.870   5.603   30.836  1.00 83.53 509 A 1 
ATOM   3930 C CG1  . VAL A 1  509 ? 6.128   5.055   32.242  1.00 75.96 509 A 1 
ATOM   3931 C CG2  . VAL A 1  509 ? 6.791   4.839   29.879  1.00 76.98 509 A 1 
ATOM   3932 N N    . GLU A 1  510 ? 3.335   7.428   31.376  1.00 82.94 510 A 1 
ATOM   3933 C CA   . GLU A 1  510 ? 2.579   8.210   32.356  1.00 80.96 510 A 1 
ATOM   3934 C C    . GLU A 1  510 ? 1.074   8.204   32.073  1.00 79.85 510 A 1 
ATOM   3935 O O    . GLU A 1  510 ? 0.273   8.021   32.990  1.00 76.26 510 A 1 
ATOM   3936 C CB   . GLU A 1  510 ? 3.111   9.650   32.383  1.00 80.28 510 A 1 
ATOM   3937 C CG   . GLU A 1  510 ? 4.556   9.733   32.899  1.00 76.59 510 A 1 
ATOM   3938 C CD   . GLU A 1  510 ? 5.147   11.150  32.870  1.00 73.25 510 A 1 
ATOM   3939 O OE1  . GLU A 1  510 ? 6.351   11.267  33.196  1.00 65.39 510 A 1 
ATOM   3940 O OE2  . GLU A 1  510 ? 4.421   12.106  32.521  1.00 67.57 510 A 1 
ATOM   3941 N N    . ASN A 1  511 ? 0.694   8.365   30.802  1.00 80.27 511 A 1 
ATOM   3942 C CA   . ASN A 1  511 ? -0.701  8.594   30.420  1.00 79.18 511 A 1 
ATOM   3943 C C    . ASN A 1  511 ? -1.285  7.509   29.502  1.00 79.32 511 A 1 
ATOM   3944 O O    . ASN A 1  511 ? -2.468  7.563   29.165  1.00 73.84 511 A 1 
ATOM   3945 C CB   . ASN A 1  511 ? -0.815  10.002  29.811  1.00 77.08 511 A 1 
ATOM   3946 C CG   . ASN A 1  511 ? -0.412  11.097  30.785  1.00 74.20 511 A 1 
ATOM   3947 O OD1  . ASN A 1  511 ? -0.773  11.096  31.947  1.00 65.98 511 A 1 
ATOM   3948 N ND2  . ASN A 1  511 ? 0.332   12.081  30.337  1.00 66.30 511 A 1 
ATOM   3949 N N    . GLY A 1  512 ? -0.481  6.543   29.087  1.00 79.29 512 A 1 
ATOM   3950 C CA   . GLY A 1  512 ? -0.926  5.481   28.180  1.00 78.06 512 A 1 
ATOM   3951 C C    . GLY A 1  512 ? -1.257  5.964   26.764  1.00 79.57 512 A 1 
ATOM   3952 O O    . GLY A 1  512 ? -2.028  5.313   26.058  1.00 76.07 512 A 1 
ATOM   3953 N N    . VAL A 1  513 ? -0.697  7.095   26.379  1.00 81.71 513 A 1 
ATOM   3954 C CA   . VAL A 1  513 ? -0.938  7.738   25.083  1.00 82.13 513 A 1 
ATOM   3955 C C    . VAL A 1  513 ? -0.185  7.003   23.977  1.00 82.67 513 A 1 
ATOM   3956 O O    . VAL A 1  513 ? 1.035   6.872   24.037  1.00 81.71 513 A 1 
ATOM   3957 C CB   . VAL A 1  513 ? -0.492  9.203   25.165  1.00 80.14 513 A 1 
ATOM   3958 C CG1  . VAL A 1  513 ? -0.416  9.860   23.799  1.00 74.20 513 A 1 
ATOM   3959 C CG2  . VAL A 1  513 ? -1.433  10.017  26.063  1.00 74.18 513 A 1 
ATOM   3960 N N    . ILE A 1  514 ? -0.899  6.575   22.952  1.00 83.27 514 A 1 
ATOM   3961 C CA   . ILE A 1  514 ? -0.346  5.887   21.781  1.00 83.76 514 A 1 
ATOM   3962 C C    . ILE A 1  514 ? -0.546  6.762   20.545  1.00 83.62 514 A 1 
ATOM   3963 O O    . ILE A 1  514 ? -1.677  7.009   20.135  1.00 81.19 514 A 1 
ATOM   3964 C CB   . ILE A 1  514 ? -0.979  4.493   21.603  1.00 81.97 514 A 1 
ATOM   3965 C CG1  . ILE A 1  514 ? -0.777  3.629   22.867  1.00 78.75 514 A 1 
ATOM   3966 C CG2  . ILE A 1  514 ? -0.386  3.787   20.371  1.00 77.32 514 A 1 
ATOM   3967 C CD1  . ILE A 1  514 ? -1.490  2.277   22.817  1.00 72.81 514 A 1 
ATOM   3968 N N    . THR A 1  515 ? 0.561   7.180   19.952  1.00 86.76 515 A 1 
ATOM   3969 C CA   . THR A 1  515 ? 0.591   7.933   18.689  1.00 86.77 515 A 1 
ATOM   3970 C C    . THR A 1  515 ? 1.812   7.506   17.873  1.00 87.75 515 A 1 
ATOM   3971 O O    . THR A 1  515 ? 2.719   6.859   18.406  1.00 86.58 515 A 1 
ATOM   3972 C CB   . THR A 1  515 ? 0.683   9.449   18.928  1.00 85.18 515 A 1 
ATOM   3973 O OG1  . THR A 1  515 ? 1.902   9.772   19.555  1.00 77.18 515 A 1 
ATOM   3974 C CG2  . THR A 1  515 ? -0.446  10.012  19.783  1.00 76.37 515 A 1 
ATOM   3975 N N    . SER A 1  516 ? 1.895   7.933   16.623  1.00 88.70 516 A 1 
ATOM   3976 C CA   . SER A 1  516 ? 3.088   7.730   15.786  1.00 89.64 516 A 1 
ATOM   3977 C C    . SER A 1  516 ? 4.378   8.283   16.407  1.00 90.65 516 A 1 
ATOM   3978 O O    . SER A 1  516 ? 5.476   7.812   16.115  1.00 89.35 516 A 1 
ATOM   3979 C CB   . SER A 1  516 ? 2.866   8.388   14.424  1.00 88.11 516 A 1 
ATOM   3980 O OG   . SER A 1  516 ? 2.572   9.762   14.568  1.00 80.39 516 A 1 
ATOM   3981 N N    . LYS A 1  517 ? 4.255   9.233   17.319  1.00 90.43 517 A 1 
ATOM   3982 C CA   . LYS A 1  517 ? 5.395   9.822   18.032  1.00 91.31 517 A 1 
ATOM   3983 C C    . LYS A 1  517 ? 6.073   8.860   19.012  1.00 92.23 517 A 1 
ATOM   3984 O O    . LYS A 1  517 ? 7.198   9.142   19.417  1.00 90.98 517 A 1 
ATOM   3985 C CB   . LYS A 1  517 ? 4.961   11.102  18.756  1.00 90.10 517 A 1 
ATOM   3986 C CG   . LYS A 1  517 ? 4.311   12.164  17.859  1.00 89.09 517 A 1 
ATOM   3987 C CD   . LYS A 1  517 ? 5.256   12.721  16.798  1.00 86.62 517 A 1 
ATOM   3988 C CE   . LYS A 1  517 ? 4.569   13.916  16.136  1.00 85.35 517 A 1 
ATOM   3989 N NZ   . LYS A 1  517 ? 5.481   14.659  15.256  1.00 81.13 517 A 1 
ATOM   3990 N N    . LEU A 1  518 ? 5.439   7.749   19.352  1.00 91.17 518 A 1 
ATOM   3991 C CA   . LEU A 1  518 ? 6.083   6.667   20.101  1.00 91.73 518 A 1 
ATOM   3992 C C    . LEU A 1  518 ? 7.227   6.053   19.300  1.00 92.70 518 A 1 
ATOM   3993 O O    . LEU A 1  518 ? 8.327   5.906   19.827  1.00 91.67 518 A 1 
ATOM   3994 C CB   . LEU A 1  518 ? 5.061   5.568   20.457  1.00 90.11 518 A 1 
ATOM   3995 C CG   . LEU A 1  518 ? 3.971   5.982   21.456  1.00 86.51 518 A 1 
ATOM   3996 C CD1  . LEU A 1  518 ? 3.008   4.813   21.666  1.00 77.60 518 A 1 
ATOM   3997 C CD2  . LEU A 1  518 ? 4.548   6.357   22.811  1.00 78.25 518 A 1 
ATOM   3998 N N    . ASP A 1  519 ? 6.985   5.768   18.036  1.00 93.09 519 A 1 
ATOM   3999 C CA   . ASP A 1  519 ? 8.017   5.232   17.153  1.00 93.82 519 A 1 
ATOM   4000 C C    . ASP A 1  519 ? 9.128   6.261   16.914  1.00 94.65 519 A 1 
ATOM   4001 O O    . ASP A 1  519 ? 10.299  5.905   16.911  1.00 93.71 519 A 1 
ATOM   4002 C CB   . ASP A 1  519 ? 7.401   4.793   15.816  1.00 93.15 519 A 1 
ATOM   4003 C CG   . ASP A 1  519 ? 6.560   3.517   15.887  1.00 92.68 519 A 1 
ATOM   4004 O OD1  . ASP A 1  519 ? 6.617   2.790   16.901  1.00 87.85 519 A 1 
ATOM   4005 O OD2  . ASP A 1  519 ? 5.854   3.249   14.888  1.00 88.54 519 A 1 
ATOM   4006 N N    . VAL A 1  520 ? 8.776   7.534   16.801  1.00 93.71 520 A 1 
ATOM   4007 C CA   . VAL A 1  520 ? 9.766   8.619   16.690  1.00 94.56 520 A 1 
ATOM   4008 C C    . VAL A 1  520 ? 10.645  8.698   17.941  1.00 94.91 520 A 1 
ATOM   4009 O O    . VAL A 1  520 ? 11.855  8.878   17.822  1.00 93.90 520 A 1 
ATOM   4010 C CB   . VAL A 1  520 ? 9.079   9.973   16.423  1.00 94.12 520 A 1 
ATOM   4011 C CG1  . VAL A 1  520 ? 10.078  11.132  16.351  1.00 88.43 520 A 1 
ATOM   4012 C CG2  . VAL A 1  520 ? 8.318   9.960   15.094  1.00 87.25 520 A 1 
ATOM   4013 N N    . PHE A 1  521 ? 10.065  8.537   19.122  1.00 94.33 521 A 1 
ATOM   4014 C CA   . PHE A 1  521 ? 10.831  8.523   20.370  1.00 94.96 521 A 1 
ATOM   4015 C C    . PHE A 1  521 ? 11.778  7.320   20.431  1.00 95.26 521 A 1 
ATOM   4016 O O    . PHE A 1  521 ? 12.979  7.498   20.642  1.00 94.61 521 A 1 
ATOM   4017 C CB   . PHE A 1  521 ? 9.880   8.548   21.571  1.00 94.88 521 A 1 
ATOM   4018 C CG   . PHE A 1  521 ? 10.594  8.682   22.902  1.00 94.99 521 A 1 
ATOM   4019 C CD1  . PHE A 1  521 ? 11.119  7.554   23.553  1.00 90.28 521 A 1 
ATOM   4020 C CD2  . PHE A 1  521 ? 10.749  9.949   23.495  1.00 89.88 521 A 1 
ATOM   4021 C CE1  . PHE A 1  521 ? 11.793  7.689   24.782  1.00 90.11 521 A 1 
ATOM   4022 C CE2  . PHE A 1  521 ? 11.414  10.087  24.724  1.00 88.74 521 A 1 
ATOM   4023 C CZ   . PHE A 1  521 ? 11.938  8.956   25.366  1.00 92.53 521 A 1 
ATOM   4024 N N    . ALA A 1  522 ? 11.254  6.131   20.192  1.00 94.49 522 A 1 
ATOM   4025 C CA   . ALA A 1  522 ? 12.055  4.909   20.192  1.00 94.68 522 A 1
[truncated: 391,283 more chars]
