# Supplementary material for: Use of Split‐Intein Proteins to Design a Small Molecule Biosensor in Plants
Source: Plant Biotechnol J. 2025 Dec 31;24(4):2745–7. doi: 10.1111/pbi.70523 (PMC13140391; doi:10.1111/pbi.70523)
Supplement: Supplementary file 1 — Data S1: pbi70523‐sup‐0001‐Supinfo1.zip. [file PBI-24-2745-s001.zip › alphafold3_models/cif_json/complex_no_int_v2_model.cif]

# By using this file you agree to the legally binding terms of use found at
# https://github.com/google-deepmind/alphafold3/blob/main/OUTPUT_TERMS_OF_USE.md.
# To request access to the AlphaFold 3 model parameters, follow the process set
# out at https://github.com/google-deepmind/alphafold3. You may only use these if
# received directly from Google. Use is subject to terms of use available at
# https://github.com/google-deepmind/alphafold3/blob/main/WEIGHTS_TERMS_OF_USE.md.
data_complex_no_int_v2
#
_entry.id complex_no_int_v2
#
loop_
_atom_type.symbol
C 
N 
O 
P 
S 
#
loop_
_audit_author.name
_audit_author.pdbx_ordinal
"Google DeepMind" 1 
"Isomorphic Labs" 2 
#
_audit_conform.dict_location https://raw.githubusercontent.com/ihmwg/ModelCIF/master/dist/mmcif_ma.dic
_audit_conform.dict_name     mmcif_ma.dic
_audit_conform.dict_version  1.4.5
#
loop_
_chem_comp.formula
_chem_comp.formula_weight
_chem_comp.id
_chem_comp.mon_nstd_flag
_chem_comp.name
_chem_comp.pdbx_smiles
_chem_comp.pdbx_synonyms
_chem_comp.type
"C3 H7 N O2"     89.093  ALA   y ALANINE                                                                                          C[C@@H](C(=O)O)N                                                                                                                                                                                                         ?    "L-PEPTIDE LINKING" 
"C6 H15 N4 O2"   175.209 ARG   y ARGININE                                                                                         C(C[C@@H](C(=O)O)N)CNC(=[NH2+])N                                                                                                                                                                                         ?    "L-PEPTIDE LINKING" 
"C4 H8 N2 O3"    132.118 ASN   y ASPARAGINE                                                                                       C([C@@H](C(=O)O)N)C(=O)N                                                                                                                                                                                                 ?    "L-PEPTIDE LINKING" 
"C4 H7 N O4"     133.103 ASP   y "ASPARTIC ACID"                                                                                  C([C@@H](C(=O)O)N)C(=O)O                                                                                                                                                                                                 ?    "L-PEPTIDE LINKING" 
"C3 H7 N O2 S"   121.158 CYS   y CYSTEINE                                                                                         C([C@@H](C(=O)O)N)S                                                                                                                                                                                                      ?    "L-PEPTIDE LINKING" 
"C5 H10 N2 O3"   146.144 GLN   y GLUTAMINE                                                                                        C(CC(=O)N)[C@@H](C(=O)O)N                                                                                                                                                                                                ?    "L-PEPTIDE LINKING" 
"C5 H9 N O4"     147.129 GLU   y "GLUTAMIC ACID"                                                                                  C(CC(=O)O)[C@@H](C(=O)O)N                                                                                                                                                                                                ?    "L-PEPTIDE LINKING" 
"C2 H5 N O2"     75.067  GLY   y GLYCINE                                                                                          C(C(=O)O)N                                                                                                                                                                                                               ?    "PEPTIDE LINKING"   
"C6 H10 N3 O2"   156.162 HIS   y HISTIDINE                                                                                        c1c([nH+]c[nH]1)C[C@@H](C(=O)O)N                                                                                                                                                                                         ?    "L-PEPTIDE LINKING" 
"C6 H13 N O2"    131.173 ILE   y ISOLEUCINE                                                                                       CC[C@H](C)[C@@H](C(=O)O)N                                                                                                                                                                                                ?    "L-PEPTIDE LINKING" 
"C6 H13 N O2"    131.173 LEU   y LEUCINE                                                                                          CC(C)C[C@@H](C(=O)O)N                                                                                                                                                                                                    ?    "L-PEPTIDE LINKING" 
?                ?       LIG_C ? ?                                                                                                CC(=O)N[C@H]5[C@H](O)O[C@H](CO)C(O[C@@H]4O[C@H](CO)C(O[C@@H]3O[C@H](CO)C(O[C@@H]2O[C@H](CO)C(O[C@@H]1O[C@H](CO)[C@@H](O)[C@H](O)[C@H]1NC(C)=O)[C@H](O)[C@H]2NC(C)=O)[C@H](O)[C@H]3NC(C)=O)[C@H](O)[C@H]4NC(C)=O)[C@@H]5O ?    non-polymer         
"C6 H15 N2 O2"   147.195 LYS   y LYSINE                                                                                           C(CC[NH3+])C[C@@H](C(=O)O)N                                                                                                                                                                                              ?    "L-PEPTIDE LINKING" 
"C5 H11 N O2 S"  149.211 MET   y METHIONINE                                                                                       CSCC[C@@H](C(=O)O)N                                                                                                                                                                                                      ?    "L-PEPTIDE LINKING" 
"C9 H11 N O2"    165.189 PHE   y PHENYLALANINE                                                                                    c1ccc(cc1)C[C@@H](C(=O)O)N                                                                                                                                                                                               ?    "L-PEPTIDE LINKING" 
"C42 H82 N O8 P" 760.076 POV   . "(2S)-3-(hexadecanoyloxy)-2-[(9Z)-octadec-9-enoyloxy]propyl 2-(trimethylammonio)ethyl phosphate" CCCCCCCCCCCCCCCC(=O)OC[C@@H](CO[P@](=O)([O-])OCC[N+](C)(C)C)OC(=O)CCCCCCC/C=C\CCCCCCCC                                                                                                                                   POPC NON-POLYMER         
"C5 H9 N O2"     115.130 PRO   y PROLINE                                                                                          C1C[C@H](NC1)C(=O)O                                                                                                                                                                                                      ?    "L-PEPTIDE LINKING" 
"C3 H7 N O3"     105.093 SER   y SERINE                                                                                           C([C@@H](C(=O)O)N)O                                                                                                                                                                                                      ?    "L-PEPTIDE LINKING" 
"C4 H9 N O3"     119.119 THR   y THREONINE                                                                                        C[C@H]([C@@H](C(=O)O)N)O                                                                                                                                                                                                 ?    "L-PEPTIDE LINKING" 
"C11 H12 N2 O2"  204.225 TRP   y TRYPTOPHAN                                                                                       c1ccc2c(c1)c(c[nH]2)C[C@@H](C(=O)O)N                                                                                                                                                                                     ?    "L-PEPTIDE LINKING" 
"C9 H11 N O3"    181.189 TYR   y TYROSINE                                                                                         c1cc(ccc1C[C@@H](C(=O)O)N)O                                                                                                                                                                                              ?    "L-PEPTIDE LINKING" 
"C5 H11 N O2"    117.146 VAL   y VALINE                                                                                           CC(C)[C@@H](C(=O)O)N                                                                                                                                                                                                     ?    "L-PEPTIDE LINKING" 
#
_citation.book_publisher          ?
_citation.country                 UK
_citation.id                      primary
_citation.journal_full            Nature
_citation.journal_id_ASTM         NATUAS
_citation.journal_id_CSD          0006
_citation.journal_id_ISSN         0028-0836
_citation.journal_volume          630
_citation.page_first              493
_citation.page_last               500
_citation.pdbx_database_id_DOI    10.1038/s41586-024-07487-w
_citation.pdbx_database_id_PubMed 38718835
_citation.title                   "Accurate structure prediction of biomolecular interactions with AlphaFold 3"
_citation.year                    2024
#
loop_
_citation_author.citation_id
_citation_author.name
_citation_author.ordinal
primary "Google DeepMind" 1 
primary "Isomorphic Labs" 2 
#
loop_
_entity.id
_entity.pdbx_description
_entity.type
1  . polymer     
2  . polymer     
3  . non-polymer 
4  . non-polymer 
5  . non-polymer 
6  . non-polymer 
7  . non-polymer 
8  . non-polymer 
9  . non-polymer 
10 . non-polymer 
11 . non-polymer 
12 . non-polymer 
13 . non-polymer 
14 . non-polymer 
15 . non-polymer 
16 . non-polymer 
17 . non-polymer 
18 . non-polymer 
19 . non-polymer 
20 . non-polymer 
21 . non-polymer 
22 . non-polymer 
23 . non-polymer 
24 . non-polymer 
25 . non-polymer 
#
loop_
_entity_poly.entity_id
_entity_poly.pdbx_strand_id
_entity_poly.type
1 A polypeptide(L) 
2 B polypeptide(L) 
#
loop_
_entity_poly_seq.entity_id
_entity_poly_seq.hetero
_entity_poly_seq.mon_id
_entity_poly_seq.num
1 n GLN 1   
1 n GLN 2   
1 n PRO 3   
1 n TYR 4   
1 n VAL 5   
1 n ASN 6   
1 n ASN 7   
1 n HIS 8   
1 n GLN 9   
1 n LEU 10  
1 n ALA 11  
1 n CYS 12  
1 n GLU 13  
1 n VAL 14  
1 n ARG 15  
1 n VAL 16  
1 n TYR 17  
1 n ASP 18  
1 n ASN 19  
1 n ILE 20  
1 n THR 21  
1 n ASN 22  
1 n GLY 23  
1 n PHE 24  
1 n THR 25  
1 n CYS 26  
1 n ASN 27  
1 n GLY 28  
1 n PRO 29  
1 n PRO 30  
1 n SER 31  
1 n CYS 32  
1 n ARG 33  
1 n SER 34  
1 n TYR 35  
1 n LEU 36  
1 n THR 37  
1 n PHE 38  
1 n TRP 39  
1 n SER 40  
1 n GLN 41  
1 n PRO 42  
1 n PRO 43  
1 n TYR 44  
1 n ASN 45  
1 n THR 46  
1 n ALA 47  
1 n ASP 48  
1 n SER 49  
1 n ILE 50  
1 n ALA 51  
1 n LYS 52  
1 n LEU 53  
1 n LEU 54  
1 n ASN 55  
1 n VAL 56  
1 n SER 57  
1 n ALA 58  
1 n ALA 59  
1 n GLU 60  
1 n ILE 61  
1 n GLN 62  
1 n SER 63  
1 n ILE 64  
1 n ASN 65  
1 n ASN 66  
1 n LEU 67  
1 n PRO 68  
1 n THR 69  
1 n ALA 70  
1 n THR 71  
1 n THR 72  
1 n ARG 73  
1 n ILE 74  
1 n PRO 75  
1 n THR 76  
1 n ARG 77  
1 n GLU 78  
1 n LEU 79  
1 n VAL 80  
1 n VAL 81  
1 n ILE 82  
1 n PRO 83  
1 n ALA 84  
1 n ASN 85  
1 n CYS 86  
1 n SER 87  
1 n CYS 88  
1 n SER 89  
1 n SER 90  
1 n SER 91  
1 n SER 92  
1 n GLY 93  
1 n GLY 94  
1 n PHE 95  
1 n TYR 96  
1 n GLN 97  
1 n HIS 98  
1 n ASN 99  
1 n ALA 100 
1 n THR 101 
1 n TYR 102 
1 n ASN 103 
1 n LEU 104 
1 n SER 105 
1 n GLY 106 
1 n ASN 107 
1 n ARG 108 
1 n GLY 109 
1 n ASP 110 
1 n GLU 111 
1 n THR 112 
1 n TYR 113 
1 n PHE 114 
1 n SER 115 
1 n VAL 116 
1 n ALA 117 
1 n ASN 118 
1 n ASP 119 
1 n THR 120 
1 n TYR 121 
1 n GLN 122 
1 n ALA 123 
1 n LEU 124 
1 n SER 125 
1 n THR 126 
1 n CYS 127 
1 n GLN 128 
1 n ALA 129 
1 n MET 130 
1 n MET 131 
1 n SER 132 
1 n GLN 133 
1 n ASN 134 
1 n ARG 135 
1 n TYR 136 
1 n GLY 137 
1 n GLU 138 
1 n ARG 139 
1 n GLN 140 
1 n LEU 141 
1 n THR 142 
1 n PRO 143 
1 n GLY 144 
1 n LEU 145 
1 n ASN 146 
1 n LEU 147 
1 n LEU 148 
1 n VAL 149 
1 n PRO 150 
1 n LEU 151 
1 n ARG 152 
1 n CYS 153 
1 n ALA 154 
1 n CYS 155 
1 n PRO 156 
1 n THR 157 
1 n ALA 158 
1 n LYS 159 
1 n GLN 160 
1 n THR 161 
1 n THR 162 
1 n ALA 163 
1 n GLY 164 
1 n PHE 165 
1 n LYS 166 
1 n TYR 167 
1 n LEU 168 
1 n LEU 169 
1 n THR 170 
1 n TYR 171 
1 n LEU 172 
1 n VAL 173 
1 n ALA 174 
1 n MET 175 
1 n GLY 176 
1 n ASP 177 
1 n SER 178 
1 n ILE 179 
1 n SER 180 
1 n GLY 181 
1 n ILE 182 
1 n ALA 183 
1 n GLU 184 
1 n MET 185 
1 n PHE 186 
1 n ASN 187 
1 n SER 188 
1 n THR 189 
1 n SER 190 
1 n ALA 191 
1 n ALA 192 
1 n ILE 193 
1 n THR 194 
1 n GLU 195 
1 n GLY 196 
1 n ASN 197 
1 n GLU 198 
1 n LEU 199 
1 n THR 200 
1 n SER 201 
1 n ASP 202 
1 n ASN 203 
1 n ILE 204 
1 n PHE 205 
1 n PHE 206 
1 n PHE 207 
1 n THR 208 
1 n PRO 209 
1 n VAL 210 
1 n LEU 211 
1 n VAL 212 
1 n PRO 213 
1 n LEU 214 
1 n THR 215 
1 n THR 216 
1 n GLU 217 
1 n PRO 218 
1 n THR 219 
1 n LYS 220 
1 n ILE 221 
1 n VAL 222 
1 n ILE 223 
1 n SER 224 
1 n PRO 225 
1 n SER 226 
1 n PRO 227 
1 n PRO 228 
1 n PRO 229 
1 n PRO 230 
1 n PRO 231 
1 n VAL 232 
1 n VAL 233 
1 n ALA 234 
1 n THR 235 
1 n PRO 236 
1 n PRO 237 
1 n GLN 238 
1 n THR 239 
1 n PRO 240 
1 n VAL 241 
1 n ASP 242 
1 n PRO 243 
1 n PRO 244 
1 n GLY 245 
1 n SER 246 
1 n SER 247 
1 n SER 248 
1 n SER 249 
1 n HIS 250 
1 n LYS 251 
1 n TRP 252 
1 n ILE 253 
1 n TYR 254 
1 n ILE 255 
1 n GLY 256 
1 n ILE 257 
1 n GLY 258 
1 n ILE 259 
1 n GLY 260 
1 n ALA 261 
1 n GLY 262 
1 n LEU 263 
1 n LEU 264 
1 n LEU 265 
1 n LEU 266 
1 n LEU 267 
1 n SER 268 
1 n ILE 269 
1 n LEU 270 
1 n ALA 271 
1 n LEU 272 
1 n CYS 273 
1 n PHE 274 
1 n TYR 275 
1 n LYS 276 
1 n ARG 277 
1 n ARG 278 
1 n SER 279 
1 n LYS 280 
1 n LYS 281 
1 n LYS 282 
1 n SER 283 
1 n LEU 284 
1 n PRO 285 
1 n SER 286 
1 n SER 287 
1 n LEU 288 
1 n PRO 289 
1 n GLU 290 
1 n GLU 291 
1 n ASN 292 
1 n LYS 293 
1 n LEU 294 
1 n PHE 295 
1 n ASP 296 
1 n SER 297 
1 n SER 298 
1 n THR 299 
1 n LYS 300 
1 n GLN 301 
1 n SER 302 
1 n ILE 303 
1 n PRO 304 
1 n THR 305 
1 n THR 306 
1 n THR 307 
1 n THR 308 
1 n THR 309 
1 n GLN 310 
1 n TRP 311 
1 n SER 312 
1 n ILE 313 
1 n ASP 314 
1 n LEU 315 
1 n SER 316 
1 n ASN 317 
1 n SER 318 
1 n SER 319 
1 n GLU 320 
1 n ALA 321 
1 n PHE 322 
1 n GLY 323 
1 n LEU 324 
1 n LYS 325 
1 n SER 326 
1 n ALA 327 
1 n ILE 328 
1 n GLU 329 
1 n SER 330 
1 n LEU 331 
1 n THR 332 
1 n LEU 333 
1 n TYR 334 
1 n ARG 335 
1 n PHE 336 
1 n ASN 337 
1 n ASP 338 
1 n LEU 339 
1 n GLN 340 
1 n SER 341 
1 n ALA 342 
1 n THR 343 
1 n SER 344 
1 n ASN 345 
1 n PHE 346 
1 n SER 347 
1 n ASP 348 
1 n GLU 349 
1 n ASN 350 
1 n ARG 351 
1 n ILE 352 
1 n LYS 353 
1 n GLY 354 
1 n SER 355 
1 n VAL 356 
1 n TYR 357 
1 n ARG 358 
1 n ALA 359 
1 n THR 360 
1 n ILE 361 
1 n ASN 362 
1 n GLY 363 
1 n ASP 364 
1 n ASP 365 
1 n ALA 366 
1 n ALA 367 
1 n VAL 368 
1 n LYS 369 
1 n VAL 370 
1 n ILE 371 
1 n LYS 372 
1 n GLY 373 
1 n ASP 374 
1 n VAL 375 
1 n SER 376 
1 n SER 377 
1 n SER 378 
1 n GLU 379 
1 n ILE 380 
1 n ASN 381 
1 n LEU 382 
1 n LEU 383 
1 n LYS 384 
1 n LYS 385 
1 n LEU 386 
1 n ASN 387 
1 n HIS 388 
1 n SER 389 
1 n ASN 390 
1 n ILE 391 
1 n ILE 392 
1 n ARG 393 
1 n LEU 394 
1 n SER 395 
1 n GLY 396 
1 n PHE 397 
1 n CYS 398 
1 n ILE 399 
1 n ARG 400 
1 n GLU 401 
1 n GLY 402 
1 n THR 403 
1 n SER 404 
1 n TYR 405 
1 n LEU 406 
1 n VAL 407 
1 n PHE 408 
1 n GLU 409 
1 n TYR 410 
1 n SER 411 
1 n GLU 412 
1 n ASN 413 
1 n GLY 414 
1 n SER 415 
1 n ILE 416 
1 n SER 417 
1 n ASP 418 
1 n TRP 419 
1 n LEU 420 
1 n HIS 421 
1 n SER 422 
1 n SER 423 
1 n GLY 424 
1 n LYS 425 
1 n LYS 426 
1 n SER 427 
1 n LEU 428 
1 n THR 429 
1 n TRP 430 
1 n LYS 431 
1 n GLN 432 
1 n ARG 433 
1 n VAL 434 
1 n GLU 435 
1 n ILE 436 
1 n ALA 437 
1 n ARG 438 
1 n ASP 439 
1 n VAL 440 
1 n ALA 441 
1 n GLU 442 
1 n ALA 443 
1 n LEU 444 
1 n ASP 445 
1 n TYR 446 
1 n LEU 447 
1 n HIS 448 
1 n ASN 449 
1 n TYR 450 
1 n ILE 451 
1 n THR 452 
1 n PRO 453 
1 n PRO 454 
1 n HIS 455 
1 n ILE 456 
1 n HIS 457 
1 n LYS 458 
1 n ASN 459 
1 n LEU 460 
1 n GLU 461 
1 n SER 462 
1 n THR 463 
1 n ASN 464 
1 n ILE 465 
1 n LEU 466 
1 n LEU 467 
1 n ASP 468 
1 n SER 469 
1 n ASN 470 
1 n PHE 471 
1 n ARG 472 
1 n ALA 473 
1 n LYS 474 
1 n ILE 475 
1 n ALA 476 
1 n ASN 477 
1 n PHE 478 
1 n GLY 479 
1 n VAL 480 
1 n ALA 481 
1 n ARG 482 
1 n ILE 483 
1 n LEU 484 
1 n ASP 485 
1 n GLU 486 
1 n GLY 487 
1 n ASP 488 
1 n LEU 489 
1 n ASP 490 
1 n LEU 491 
1 n GLN 492 
1 n LEU 493 
1 n THR 494 
1 n ARG 495 
1 n HIS 496 
1 n VAL 497 
1 n GLU 498 
1 n GLY 499 
1 n THR 500 
1 n GLN 501 
1 n GLY 502 
1 n TYR 503 
1 n LEU 504 
1 n ALA 505 
1 n PRO 506 
1 n GLU 507 
1 n TYR 508 
1 n VAL 509 
1 n GLU 510 
1 n ASN 511 
1 n GLY 512 
1 n VAL 513 
1 n ILE 514 
1 n THR 515 
1 n SER 516 
1 n LYS 517 
1 n LEU 518 
1 n ASP 519 
1 n VAL 520 
1 n PHE 521 
1 n ALA 522 
1 n PHE 523 
1 n GLY 524 
1 n VAL 525 
1 n ALA 526 
1 n VAL 527 
1 n LEU 528 
1 n GLU 529 
1 n LEU 530 
1 n LEU 531 
1 n SER 532 
1 n GLY 533 
1 n ARG 534 
1 n GLU 535 
1 n ALA 536 
1 n VAL 537 
1 n THR 538 
1 n ILE 539 
1 n HIS 540 
1 n LYS 541 
1 n LYS 542 
1 n LYS 543 
1 n GLU 544 
1 n GLY 545 
1 n GLU 546 
1 n GLU 547 
1 n GLU 548 
1 n VAL 549 
1 n GLU 550 
1 n MET 551 
1 n LEU 552 
1 n CYS 553 
1 n LYS 554 
1 n VAL 555 
1 n ILE 556 
1 n ASN 557 
1 n SER 558 
1 n VAL 559 
1 n LEU 560 
1 n GLY 561 
1 n GLY 562 
1 n GLU 563 
1 n ASN 564 
1 n VAL 565 
1 n ARG 566 
1 n GLU 567 
1 n LYS 568 
1 n LEU 569 
1 n LYS 570 
1 n GLU 571 
1 n PHE 572 
1 n MET 573 
1 n ASP 574 
1 n PRO 575 
1 n SER 576 
1 n LEU 577 
1 n GLY 578 
1 n ASN 579 
1 n GLU 580 
1 n TYR 581 
1 n PRO 582 
1 n LEU 583 
1 n GLU 584 
1 n LEU 585 
1 n ALA 586 
1 n TYR 587 
1 n THR 588 
1 n MET 589 
1 n ALA 590 
1 n GLN 591 
1 n LEU 592 
1 n ALA 593 
1 n LYS 594 
1 n SER 595 
1 n CYS 596 
1 n VAL 597 
1 n ALA 598 
1 n THR 599 
1 n ASP 600 
1 n LEU 601 
1 n ASN 602 
1 n SER 603 
1 n ARG 604 
1 n PRO 605 
1 n SER 606 
1 n VAL 607 
1 n THR 608 
1 n GLN 609 
1 n VAL 610 
1 n LEU 611 
1 n THR 612 
1 n THR 613 
1 n LEU 614 
1 n SER 615 
1 n MET 616 
1 n ILE 617 
1 n VAL 618 
1 n SER 619 
1 n SER 620 
1 n SER 621 
1 n ILE 622 
1 n ASP 623 
1 n TRP 624 
1 n GLU 625 
1 n PRO 626 
1 n SER 627 
1 n ASP 628 
1 n ASP 629 
1 n LEU 630 
1 n LEU 631 
1 n ARG 632 
1 n SER 633 
1 n GLY 634 
1 n SER 635 
1 n LEU 636 
1 n GLY 637 
1 n ASN 638 
1 n ASP 639 
1 n TYR 640 
1 n LYS 641 
1 n ASP 642 
1 n ASP 643 
1 n ASP 644 
1 n ASP 645 
1 n LYS 646 
1 n ASP 647 
1 n TYR 648 
1 n LYS 649 
1 n ASP 650 
1 n ASP 651 
1 n ASP 652 
1 n ASP 653 
1 n LYS 654 
1 n ASP 655 
1 n TYR 656 
1 n LYS 657 
1 n ASP 658 
1 n ASP 659 
1 n ASP 660 
1 n ASP 661 
1 n LYS 662 
1 n ALA 663 
1 n SER 664 
1 n ASN 665 
1 n ASN 666 
1 n GLY 667 
1 n ASN 668 
1 n GLY 669 
1 n ARG 670 
1 n ASN 671 
1 n GLY 672 
1 n MET 673 
1 n VAL 674 
1 n SER 675 
1 n LYS 676 
1 n GLY 677 
1 n GLU 678 
1 n GLU 679 
1 n LEU 680 
1 n PHE 681 
1 n THR 682 
1 n GLY 683 
1 n VAL 684 
1 n VAL 685 
1 n PRO 686 
1 n ILE 687 
1 n LEU 688 
1 n VAL 689 
1 n GLU 690 
1 n LEU 691 
1 n ASP 692 
1 n GLY 693 
1 n ASP 694 
1 n VAL 695 
1 n ASN 696 
1 n GLY 697 
1 n HIS 698 
1 n LYS 699 
1 n PHE 700 
1 n SER 701 
1 n VAL 702 
1 n SER 703 
1 n GLY 704 
1 n GLU 705 
1 n GLY 706 
1 n GLU 707 
1 n GLY 708 
1 n ASP 709 
1 n ALA 710 
1 n THR 711 
1 n TYR 712 
1 n GLY 713 
1 n LYS 714 
1 n LEU 715 
1 n THR 716 
1 n LEU 717 
1 n LYS 718 
1 n PHE 719 
1 n ILE 720 
1 n CYS 721 
1 n THR 722 
1 n THR 723 
1 n GLY 724 
1 n LYS 725 
1 n LEU 726 
1 n PRO 727 
1 n VAL 728 
1 n PRO 729 
1 n TRP 730 
1 n PRO 731 
1 n THR 732 
1 n LEU 733 
1 n VAL 734 
1 n THR 735 
1 n THR 736 
1 n LEU 737 
1 n THR 738 
1 n TYR 739 
1 n GLY 740 
1 n VAL 741 
1 n GLN 742 
1 n CYS 743 
1 n PHE 744 
1 n SER 745 
1 n ARG 746 
1 n TYR 747 
1 n PRO 748 
1 n ASP 749 
1 n HIS 750 
1 n MET 751 
1 n LYS 752 
1 n GLN 753 
1 n HIS 754 
1 n ASP 755 
1 n PHE 756 
1 n PHE 757 
1 n LYS 758 
1 n SER 759 
1 n ALA 760 
1 n MET 761 
1 n PRO 762 
1 n GLU 763 
1 n GLY 764 
1 n TYR 765 
1 n VAL 766 
1 n GLN 767 
1 n GLU 768 
1 n ARG 769 
1 n THR 770 
1 n ILE 771 
1 n PHE 772 
1 n PHE 773 
1 n LYS 774 
1 n ASP 775 
1 n ASP 776 
1 n GLY 777 
1 n ASN 778 
1 n TYR 779 
1 n LYS 780 
1 n THR 781 
1 n ARG 782 
1 n ALA 783 
1 n GLU 784 
1 n VAL 785 
1 n LYS 786 
1 n PHE 787 
1 n GLU 788 
1 n GLY 789 
1 n ASP 790 
1 n THR 791 
1 n LEU 792 
1 n VAL 793 
1 n ASN 794 
1 n ARG 795 
1 n ILE 796 
1 n ILE 797 
1 n LEU 798 
1 n LYS 799 
1 n GLY 800 
2 n LYS 1   
2 n CYS 2   
2 n ARG 3   
2 n THR 4   
2 n SER 5   
2 n CYS 6   
2 n PRO 7   
2 n LEU 8   
2 n ALA 9   
2 n LEU 10  
2 n ALA 11  
2 n SER 12  
2 n TYR 13  
2 n TYR 14  
2 n LEU 15  
2 n GLU 16  
2 n ASN 17  
2 n GLY 18  
2 n THR 19  
2 n THR 20  
2 n LEU 21  
2 n SER 22  
2 n VAL 23  
2 n ILE 24  
2 n ASN 25  
2 n GLN 26  
2 n ASN 27  
2 n LEU 28  
2 n ASN 29  
2 n SER 30  
2 n SER 31  
2 n ILE 32  
2 n ALA 33  
2 n PRO 34  
2 n TYR 35  
2 n ASP 36  
2 n GLN 37  
2 n ILE 38  
2 n ASN 39  
2 n PHE 40  
2 n ASP 41  
2 n PRO 42  
2 n ILE 43  
2 n LEU 44  
2 n ARG 45  
2 n TYR 46  
2 n ASN 47  
2 n SER 48  
2 n ASN 49  
2 n ILE 50  
2 n LYS 51  
2 n ASP 52  
2 n LYS 53  
2 n ASP 54  
2 n ARG 55  
2 n ILE 56  
2 n GLN 57  
2 n MET 58  
2 n GLY 59  
2 n SER 60  
2 n ARG 61  
2 n VAL 62  
2 n LEU 63  
2 n VAL 64  
2 n PRO 65  
2 n PHE 66  
2 n PRO 67  
2 n CYS 68  
2 n GLU 69  
2 n CYS 70  
2 n GLN 71  
2 n PRO 72  
2 n GLY 73  
2 n ASP 74  
2 n PHE 75  
2 n LEU 76  
2 n GLY 77  
2 n HIS 78  
2 n ASN 79  
2 n PHE 80  
2 n SER 81  
2 n TYR 82  
2 n SER 83  
2 n VAL 84  
2 n ARG 85  
2 n GLN 86  
2 n GLU 87  
2 n ASP 88  
2 n THR 89  
2 n TYR 90  
2 n GLU 91  
2 n ARG 92  
2 n VAL 93  
2 n ALA 94  
2 n ILE 95  
2 n SER 96  
2 n ASN 97  
2 n TYR 98  
2 n ALA 99  
2 n ASN 100 
2 n LEU 101 
2 n THR 102 
2 n THR 103 
2 n MET 104 
2 n GLU 105 
2 n SER 106 
2 n LEU 107 
2 n GLN 108 
2 n ALA 109 
2 n ARG 110 
2 n ASN 111 
2 n PRO 112 
2 n PHE 113 
2 n PRO 114 
2 n ALA 115 
2 n THR 116 
2 n ASN 117 
2 n ILE 118 
2 n PRO 119 
2 n LEU 120 
2 n SER 121 
2 n ALA 122 
2 n THR 123 
2 n LEU 124 
2 n ASN 125 
2 n VAL 126 
2 n LEU 127 
2 n VAL 128 
2 n ASN 129 
2 n CYS 130 
2 n SER 131 
2 n CYS 132 
2 n GLY 133 
2 n ASP 134 
2 n GLU 135 
2 n SER 136 
2 n VAL 137 
2 n SER 138 
2 n LYS 139 
2 n ASP 140 
2 n PHE 141 
2 n GLY 142 
2 n LEU 143 
2 n PHE 144 
2 n VAL 145 
2 n THR 146 
2 n TYR 147 
2 n PRO 148 
2 n LEU 149 
2 n ARG 150 
2 n PRO 151 
2 n GLU 152 
2 n ASP 153 
2 n SER 154 
2 n LEU 155 
2 n SER 156 
2 n SER 157 
2 n ILE 158 
2 n ALA 159 
2 n ARG 160 
2 n SER 161 
2 n SER 162 
2 n GLY 163 
2 n VAL 164 
2 n SER 165 
2 n ALA 166 
2 n ASP 167 
2 n ILE 168 
2 n LEU 169 
2 n GLN 170 
2 n ARG 171 
2 n TYR 172 
2 n ASN 173 
2 n PRO 174 
2 n GLY 175 
2 n VAL 176 
2 n ASN 177 
2 n PHE 178 
2 n ASN 179 
2 n SER 180 
2 n GLY 181 
2 n ASN 182 
2 n GLY 183 
2 n ILE 184 
2 n VAL 185 
2 n TYR 186 
2 n VAL 187 
2 n PRO 188 
2 n GLY 189 
2 n ARG 190 
2 n ASP 191 
2 n PRO 192 
2 n ASN 193 
2 n GLY 194 
2 n ALA 195 
2 n PHE 196 
2 n PRO 197 
2 n PRO 198 
2 n PHE 199 
2 n LYS 200 
2 n SER 201 
2 n SER 202 
2 n LYS 203 
2 n GLN 204 
2 n ASP 205 
2 n GLY 206 
2 n VAL 207 
2 n GLY 208 
2 n ALA 209 
2 n GLY 210 
2 n VAL 211 
2 n ILE 212 
2 n ALA 213 
2 n GLY 214 
2 n ILE 215 
2 n VAL 216 
2 n ILE 217 
2 n GLY 218 
2 n VAL 219 
2 n ILE 220 
2 n VAL 221 
2 n ALA 222 
2 n LEU 223 
2 n LEU 224 
2 n LEU 225 
2 n ILE 226 
2 n LEU 227 
2 n PHE 228 
2 n ILE 229 
2 n VAL 230 
2 n TYR 231 
2 n TYR 232 
2 n ALA 233 
2 n TYR 234 
2 n ARG 235 
2 n LYS 236 
2 n ASN 237 
2 n LYS 238 
2 n SER 239 
2 n LYS 240 
2 n GLY 241 
2 n ASP 242 
2 n SER 243 
2 n PHE 244 
2 n SER 245 
2 n SER 246 
2 n SER 247 
2 n ILE 248 
2 n PRO 249 
2 n LEU 250 
2 n SER 251 
2 n THR 252 
2 n LYS 253 
2 n ALA 254 
2 n ASP 255 
2 n HIS 256 
2 n ALA 257 
2 n SER 258 
2 n SER 259 
2 n THR 260 
2 n SER 261 
2 n LEU 262 
2 n GLN 263 
2 n SER 264 
2 n GLY 265 
2 n GLY 266 
2 n LEU 267 
2 n GLY 268 
2 n GLY 269 
2 n ALA 270 
2 n GLY 271 
2 n VAL 272 
2 n SER 273 
2 n PRO 274 
2 n GLY 275 
2 n ILE 276 
2 n ALA 277 
2 n ALA 278 
2 n ILE 279 
2 n SER 280 
2 n VAL 281 
2 n ASP 282 
2 n LYS 283 
2 n SER 284 
2 n VAL 285 
2 n GLU 286 
2 n PHE 287 
2 n SER 288 
2 n LEU 289 
2 n GLU 290 
2 n GLU 291 
2 n LEU 292 
2 n ALA 293 
2 n LYS 294 
2 n ALA 295 
2 n THR 296 
2 n ASP 297 
2 n ASN 298 
2 n PHE 299 
2 n ASN 300 
2 n LEU 301 
2 n SER 302 
2 n PHE 303 
2 n LYS 304 
2 n ILE 305 
2 n GLY 306 
2 n GLN 307 
2 n GLY 308 
2 n GLY 309 
2 n PHE 310 
2 n GLY 311 
2 n ALA 312 
2 n VAL 313 
2 n TYR 314 
2 n TYR 315 
2 n ALA 316 
2 n GLU 317 
2 n LEU 318 
2 n ARG 319 
2 n GLY 320 
2 n GLU 321 
2 n LYS 322 
2 n ALA 323 
2 n ALA 324 
2 n ILE 325 
2 n LYS 326 
2 n LYS 327 
2 n MET 328 
2 n ASP 329 
2 n MET 330 
2 n GLU 331 
2 n ALA 332 
2 n SER 333 
2 n LYS 334 
2 n GLN 335 
2 n PHE 336 
2 n LEU 337 
2 n ALA 338 
2 n GLU 339 
2 n LEU 340 
2 n LYS 341 
2 n VAL 342 
2 n LEU 343 
2 n THR 344 
2 n ARG 345 
2 n VAL 346 
2 n HIS 347 
2 n HIS 348 
2 n VAL 349 
2 n ASN 350 
2 n LEU 351 
2 n VAL 352 
2 n ARG 353 
2 n LEU 354 
2 n ILE 355 
2 n GLY 356 
2 n TYR 357 
2 n CYS 358 
2 n VAL 359 
2 n GLU 360 
2 n GLY 361 
2 n SER 362 
2 n LEU 363 
2 n PHE 364 
2 n LEU 365 
2 n VAL 366 
2 n TYR 367 
2 n GLU 368 
2 n TYR 369 
2 n VAL 370 
2 n GLU 371 
2 n ASN 372 
2 n GLY 373 
2 n ASN 374 
2 n LEU 375 
2 n GLY 376 
2 n GLN 377 
2 n HIS 378 
2 n LEU 379 
2 n HIS 380 
2 n GLY 381 
2 n SER 382 
2 n GLY 383 
2 n ARG 384 
2 n GLU 385 
2 n PRO 386 
2 n LEU 387 
2 n PRO 388 
2 n TRP 389 
2 n THR 390 
2 n LYS 391 
2 n ARG 392 
2 n VAL 393 
2 n GLN 394 
2 n ILE 395 
2 n ALA 396 
2 n LEU 397 
2 n ASP 398 
2 n SER 399 
2 n ALA 400 
2 n ARG 401 
2 n GLY 402 
2 n LEU 403 
2 n GLU 404 
2 n PHE 405 
2 n ILE 406 
2 n HIS 407 
2 n GLU 408 
2 n HIS 409 
2 n THR 410 
2 n VAL 411 
2 n PRO 412 
2 n VAL 413 
2 n TYR 414 
2 n VAL 415 
2 n HIS 416 
2 n ARG 417 
2 n ASP 418 
2 n ILE 419 
2 n LYS 420 
2 n SER 421 
2 n ALA 422 
2 n ASN 423 
2 n ILE 424 
2 n LEU 425 
2 n ILE 426 
2 n ASP 427 
2 n GLN 428 
2 n LYS 429 
2 n PHE 430 
2 n ARG 431 
2 n ALA 432 
2 n LYS 433 
2 n VAL 434 
2 n ALA 435 
2 n ASP 436 
2 n PHE 437 
2 n GLY 438 
2 n LEU 439 
2 n THR 440 
2 n LYS 441 
2 n LEU 442 
2 n THR 443 
2 n GLU 444 
2 n VAL 445 
2 n GLY 446 
2 n GLY 447 
2 n SER 448 
2 n ALA 449 
2 n THR 450 
2 n ARG 451 
2 n GLY 452 
2 n ALA 453 
2 n MET 454 
2 n GLY 455 
2 n THR 456 
2 n PHE 457 
2 n GLY 458 
2 n TYR 459 
2 n MET 460 
2 n ALA 461 
2 n PRO 462 
2 n GLU 463 
2 n THR 464 
2 n VAL 465 
2 n TYR 466 
2 n GLY 467 
2 n GLU 468 
2 n VAL 469 
2 n SER 470 
2 n ALA 471 
2 n LYS 472 
2 n VAL 473 
2 n ASP 474 
2 n VAL 475 
2 n TYR 476 
2 n ALA 477 
2 n PHE 478 
2 n GLY 479 
2 n VAL 480 
2 n VAL 481 
2 n LEU 482 
2 n TYR 483 
2 n GLU 484 
2 n LEU 485 
2 n ILE 486 
2 n SER 487 
2 n ALA 488 
2 n LYS 489 
2 n GLY 490 
2 n ALA 491 
2 n VAL 492 
2 n VAL 493 
2 n LYS 494 
2 n MET 495 
2 n THR 496 
2 n GLU 497 
2 n ALA 498 
2 n VAL 499 
2 n GLY 500 
2 n GLU 501 
2 n PHE 502 
2 n ARG 503 
2 n GLY 504 
2 n LEU 505 
2 n VAL 506 
2 n GLY 507 
2 n VAL 508 
2 n PHE 509 
2 n GLU 510 
2 n GLU 511 
2 n SER 512 
2 n PHE 513 
2 n LYS 514 
2 n GLU 515 
2 n THR 516 
2 n ASP 517 
2 n LYS 518 
2 n GLU 519 
2 n GLU 520 
2 n ALA 521 
2 n LEU 522 
2 n ARG 523 
2 n LYS 524 
2 n ILE 525 
2 n ILE 526 
2 n ASP 527 
2 n PRO 528 
2 n ARG 529 
2 n LEU 530 
2 n GLY 531 
2 n ASP 532 
2 n SER 533 
2 n TYR 534 
2 n PRO 535 
2 n PHE 536 
2 n ASP 537 
2 n SER 538 
2 n VAL 539 
2 n TYR 540 
2 n LYS 541 
2 n MET 542 
2 n ALA 543 
2 n GLU 544 
2 n LEU 545 
2 n GLY 546 
2 n LYS 547 
2 n ALA 548 
2 n CYS 549 
2 n THR 550 
2 n GLN 551 
2 n GLU 552 
2 n ASN 553 
2 n ALA 554 
2 n GLN 555 
2 n LEU 556 
2 n ARG 557 
2 n PRO 558 
2 n SER 559 
2 n MET 560 
2 n ARG 561 
2 n TYR 562 
2 n ILE 563 
2 n VAL 564 
2 n VAL 565 
2 n ALA 566 
2 n LEU 567 
2 n SER 568 
2 n THR 569 
2 n LEU 570 
2 n PHE 571 
2 n SER 572 
2 n SER 573 
2 n THR 574 
2 n GLY 575 
2 n ASN 576 
2 n TRP 577 
2 n ASP 578 
2 n VAL 579 
2 n GLY 580 
2 n ASN 581 
2 n PHE 582 
2 n GLN 583 
2 n ASN 584 
2 n GLU 585 
2 n ASP 586 
2 n LEU 587 
2 n VAL 588 
2 n SER 589 
2 n LEU 590 
2 n MET 591 
2 n SER 592 
2 n GLY 593 
2 n ARG 594 
2 n ASP 595 
2 n TYR 596 
2 n LYS 597 
2 n ASP 598 
2 n ASP 599 
2 n ASP 600 
2 n ASP 601 
2 n LYS 602 
2 n ASP 603 
2 n TYR 604 
2 n LYS 605 
2 n ASP 606 
2 n ASP 607 
2 n ASP 608 
2 n ASP 609 
2 n LYS 610 
2 n ASP 611 
2 n TYR 612 
2 n LYS 613 
2 n ASP 614 
2 n ASP 615 
2 n ASP 616 
2 n ASP 617 
2 n LYS 618 
2 n GLY 619 
2 n ASN 620 
2 n ASN 621 
2 n GLY 622 
2 n GLY 623 
2 n ASN 624 
2 n ASN 625 
2 n ASP 626 
2 n VAL 627 
2 n CYS 628 
2 n ASP 629 
2 n PHE 630 
2 n LYS 631 
2 n GLU 632 
2 n ASP 633 
2 n GLY 634 
2 n ASN 635 
2 n ILE 636 
2 n LEU 637 
2 n GLY 638 
2 n HIS 639 
2 n LYS 640 
2 n LEU 641 
2 n GLU 642 
2 n TYR 643 
2 n ASN 644 
2 n TYR 645 
2 n ASN 646 
2 n SER 647 
2 n HIS 648 
2 n ASN 649 
2 n VAL 650 
2 n TYR 651 
2 n ILE 652 
2 n MET 653 
2 n ALA 654 
2 n ASP 655 
2 n LYS 656 
2 n GLN 657 
2 n LYS 658 
2 n ASN 659 
2 n GLY 660 
2 n ILE 661 
2 n LYS 662 
2 n VAL 663 
2 n ASN 664 
2 n PHE 665 
2 n LYS 666 
2 n ILE 667 
2 n ARG 668 
2 n HIS 669 
2 n ASN 670 
2 n ILE 671 
2 n GLU 672 
2 n ASP 673 
2 n GLY 674 
2 n SER 675 
2 n VAL 676 
2 n GLN 677 
2 n LEU 678 
2 n ALA 679 
2 n ASP 680 
2 n HIS 681 
2 n TYR 682 
2 n GLN 683 
2 n GLN 684 
2 n ASN 685 
2 n THR 686 
2 n PRO 687 
2 n ILE 688 
2 n GLY 689 
2 n ASP 690 
2 n GLY 691 
2 n PRO 692 
2 n VAL 693 
2 n LEU 694 
2 n LEU 695 
2 n PRO 696 
2 n ASP 697 
2 n ASN 698 
2 n HIS 699 
2 n TYR 700 
2 n LEU 701 
2 n SER 702 
2 n THR 703 
2 n GLN 704 
2 n SER 705 
2 n ALA 706 
2 n LEU 707 
2 n SER 708 
2 n LYS 709 
2 n ASP 710 
2 n PRO 711 
2 n ASN 712 
2 n GLU 713 
2 n LYS 714 
2 n ARG 715 
2 n ASP 716 
2 n HIS 717 
2 n MET 718 
2 n VAL 719 
2 n LEU 720 
2 n LEU 721 
2 n GLU 722 
2 n PHE 723 
2 n VAL 724 
2 n THR 725 
2 n ALA 726 
2 n ALA 727 
2 n GLY 728 
2 n ILE 729 
2 n THR 730 
2 n LEU 731 
2 n GLY 732 
2 n MET 733 
2 n ASP 734 
2 n GLU 735 
2 n LEU 736 
2 n TYR 737 
2 n LYS 738 
#
_ma_data.content_type "model coordinates"
_ma_data.id           1
_ma_data.name         Model
#
_ma_model_list.data_id          1
_ma_model_list.model_group_id   1
_ma_model_list.model_group_name "AlphaFold-beta-20231127 (3.0.1 @ 2025-11-26 16:18:18)"
_ma_model_list.model_id         1
_ma_model_list.model_name       "Top ranked model"
_ma_model_list.model_type       "Ab initio model"
_ma_model_list.ordinal_id       1
#
loop_
_ma_protocol_step.method_type
_ma_protocol_step.ordinal_id
_ma_protocol_step.protocol_id
_ma_protocol_step.step_id
"coevolution MSA" 1 1 1 
"template search" 2 1 2 
modeling          3 1 3 
#
loop_
_ma_qa_metric.id
_ma_qa_metric.mode
_ma_qa_metric.name
_ma_qa_metric.software_group_id
_ma_qa_metric.type
1 global pLDDT 1 pLDDT 
2 local  pLDDT 1 pLDDT 
#
_ma_qa_metric_global.metric_id    1
_ma_qa_metric_global.metric_value 68.44
_ma_qa_metric_global.model_id     1
_ma_qa_metric_global.ordinal_id   1
#
loop_
_ma_qa_metric_local.label_asym_id
_ma_qa_metric_local.label_comp_id
_ma_qa_metric_local.label_seq_id
_ma_qa_metric_local.metric_id
_ma_qa_metric_local.metric_value
_ma_qa_metric_local.model_id
_ma_qa_metric_local.ordinal_id
A GLN   1   2 62.60 1 1    
A GLN   2   2 78.79 1 2    
A PRO   3   2 79.95 1 3    
A TYR   4   2 78.94 1 4    
A VAL   5   2 77.38 1 5    
A ASN   6   2 72.90 1 6    
A ASN   7   2 72.30 1 7    
A HIS   8   2 76.02 1 8    
A GLN   9   2 75.43 1 9    
A LEU   10  2 72.92 1 10   
A ALA   11  2 73.86 1 11   
A CYS   12  2 76.16 1 12   
A GLU   13  2 63.04 1 13   
A VAL   14  2 70.01 1 14   
A ARG   15  2 63.36 1 15   
A VAL   16  2 73.04 1 16   
A TYR   17  2 73.73 1 17   
A ASP   18  2 72.56 1 18   
A ASN   19  2 72.78 1 19   
A ILE   20  2 78.22 1 20   
A THR   21  2 81.42 1 21   
A ASN   22  2 81.90 1 22   
A GLY   23  2 85.22 1 23   
A PHE   24  2 84.05 1 24   
A THR   25  2 80.26 1 25   
A CYS   26  2 83.17 1 26   
A ASN   27  2 80.18 1 27   
A GLY   28  2 84.31 1 28   
A PRO   29  2 86.73 1 29   
A PRO   30  2 86.65 1 30   
A SER   31  2 87.13 1 31   
A CYS   32  2 88.75 1 32   
A ARG   33  2 81.28 1 33   
A SER   34  2 88.30 1 34   
A TYR   35  2 86.25 1 35   
A LEU   36  2 87.20 1 36   
A THR   37  2 85.92 1 37   
A PHE   38  2 84.21 1 38   
A TRP   39  2 79.93 1 39   
A SER   40  2 86.48 1 40   
A GLN   41  2 75.85 1 41   
A PRO   42  2 82.57 1 42   
A PRO   43  2 83.64 1 43   
A TYR   44  2 84.06 1 44   
A ASN   45  2 84.09 1 45   
A THR   46  2 86.25 1 46   
A ALA   47  2 90.08 1 47   
A ASP   48  2 85.21 1 48   
A SER   49  2 88.91 1 49   
A ILE   50  2 88.90 1 50   
A ALA   51  2 91.38 1 51   
A LYS   52  2 80.04 1 52   
A LEU   53  2 87.58 1 53   
A LEU   54  2 87.32 1 54   
A ASN   55  2 87.93 1 55   
A VAL   56  2 86.33 1 56   
A SER   57  2 87.84 1 57   
A ALA   58  2 89.98 1 58   
A ALA   59  2 89.87 1 59   
A GLU   60  2 83.02 1 60   
A ILE   61  2 88.10 1 61   
A GLN   62  2 85.34 1 62   
A SER   63  2 85.75 1 63   
A ILE   64  2 85.03 1 64   
A ASN   65  2 84.58 1 65   
A ASN   66  2 80.77 1 66   
A LEU   67  2 83.22 1 67   
A PRO   68  2 86.52 1 68   
A THR   69  2 81.76 1 69   
A ALA   70  2 86.22 1 70   
A THR   71  2 83.63 1 71   
A THR   72  2 82.92 1 72   
A ARG   73  2 74.38 1 73   
A ILE   74  2 85.25 1 74   
A PRO   75  2 84.90 1 75   
A THR   76  2 79.31 1 76   
A ARG   77  2 66.96 1 77   
A GLU   78  2 78.16 1 78   
A LEU   79  2 83.94 1 79   
A VAL   80  2 86.41 1 80   
A VAL   81  2 87.23 1 81   
A ILE   82  2 86.84 1 82   
A PRO   83  2 89.64 1 83   
A ALA   84  2 89.59 1 84   
A ASN   85  2 82.35 1 85   
A CYS   86  2 89.31 1 86   
A SER   87  2 86.70 1 87   
A CYS   88  2 84.95 1 88   
A SER   89  2 75.34 1 89   
A SER   90  2 67.39 1 90   
A SER   91  2 66.05 1 91   
A SER   92  2 64.31 1 92   
A GLY   93  2 70.23 1 93   
A GLY   94  2 79.15 1 94   
A PHE   95  2 81.61 1 95   
A TYR   96  2 85.81 1 96   
A GLN   97  2 84.49 1 97   
A HIS   98  2 87.30 1 98   
A ASN   99  2 86.16 1 99   
A ALA   100 2 90.31 1 100  
A THR   101 2 84.91 1 101  
A TYR   102 2 83.81 1 102  
A ASN   103 2 79.77 1 103  
A LEU   104 2 78.91 1 104  
A SER   105 2 70.11 1 105  
A GLY   106 2 59.31 1 106  
A ASN   107 2 51.05 1 107  
A ARG   108 2 44.98 1 108  
A GLY   109 2 56.43 1 109  
A ASP   110 2 60.94 1 110  
A GLU   111 2 75.99 1 111  
A THR   112 2 79.79 1 112  
A TYR   113 2 83.50 1 113  
A PHE   114 2 78.12 1 114  
A SER   115 2 82.03 1 115  
A VAL   116 2 84.99 1 116  
A ALA   117 2 87.98 1 117  
A ASN   118 2 81.10 1 118  
A ASP   119 2 79.48 1 119  
A THR   120 2 83.93 1 120  
A TYR   121 2 85.69 1 121  
A GLN   122 2 84.74 1 122  
A ALA   123 2 86.88 1 123  
A LEU   124 2 86.38 1 124  
A SER   125 2 88.05 1 125  
A THR   126 2 84.68 1 126  
A CYS   127 2 85.29 1 127  
A GLN   128 2 83.42 1 128  
A ALA   129 2 88.35 1 129  
A MET   130 2 86.49 1 130  
A MET   131 2 81.33 1 131  
A SER   132 2 82.50 1 132  
A GLN   133 2 82.16 1 133  
A ASN   134 2 82.37 1 134  
A ARG   135 2 67.48 1 135  
A TYR   136 2 76.38 1 136  
A GLY   137 2 77.81 1 137  
A GLU   138 2 66.32 1 138  
A ARG   139 2 59.71 1 139  
A GLN   140 2 68.06 1 140  
A LEU   141 2 76.84 1 141  
A THR   142 2 75.98 1 142  
A PRO   143 2 78.72 1 143  
A GLY   144 2 81.75 1 144  
A LEU   145 2 79.39 1 145  
A ASN   146 2 82.66 1 146  
A LEU   147 2 85.10 1 147  
A LEU   148 2 85.55 1 148  
A VAL   149 2 87.69 1 149  
A PRO   150 2 89.95 1 150  
A LEU   151 2 88.04 1 151  
A ARG   152 2 83.55 1 152  
A CYS   153 2 88.66 1 153  
A ALA   154 2 90.19 1 154  
A CYS   155 2 88.99 1 155  
A PRO   156 2 88.95 1 156  
A THR   157 2 83.83 1 157  
A ALA   158 2 87.15 1 158  
A LYS   159 2 77.69 1 159  
A GLN   160 2 84.97 1 160  
A THR   161 2 84.89 1 161  
A THR   162 2 85.47 1 162  
A ALA   163 2 87.11 1 163  
A GLY   164 2 87.21 1 164  
A PHE   165 2 85.57 1 165  
A LYS   166 2 82.33 1 166  
A TYR   167 2 85.33 1 167  
A LEU   168 2 87.43 1 168  
A LEU   169 2 87.44 1 169  
A THR   170 2 86.44 1 170  
A TYR   171 2 84.25 1 171  
A LEU   172 2 80.75 1 172  
A VAL   173 2 83.57 1 173  
A ALA   174 2 80.87 1 174  
A MET   175 2 72.21 1 175  
A GLY   176 2 78.22 1 176  
A ASP   177 2 79.86 1 177  
A SER   178 2 83.85 1 178  
A ILE   179 2 84.38 1 179  
A SER   180 2 85.43 1 180  
A GLY   181 2 87.12 1 181  
A ILE   182 2 86.71 1 182  
A ALA   183 2 88.60 1 183  
A GLU   184 2 77.77 1 184  
A MET   185 2 83.86 1 185  
A PHE   186 2 84.63 1 186  
A ASN   187 2 81.33 1 187  
A SER   188 2 86.28 1 188  
A THR   189 2 84.09 1 189  
A SER   190 2 86.73 1 190  
A ALA   191 2 87.85 1 191  
A ALA   192 2 88.43 1 192  
A ILE   193 2 87.41 1 193  
A THR   194 2 84.88 1 194  
A GLU   195 2 77.17 1 195  
A GLY   196 2 85.92 1 196  
A ASN   197 2 83.87 1 197  
A GLU   198 2 78.22 1 198  
A LEU   199 2 80.27 1 199  
A THR   200 2 75.89 1 200  
A SER   201 2 76.23 1 201  
A ASP   202 2 72.83 1 202  
A ASN   203 2 72.73 1 203  
A ILE   204 2 78.68 1 204  
A PHE   205 2 73.97 1 205  
A PHE   206 2 70.67 1 206  
A PHE   207 2 69.26 1 207  
A THR   208 2 79.69 1 208  
A PRO   209 2 84.80 1 209  
A VAL   210 2 84.92 1 210  
A LEU   211 2 86.23 1 211  
A VAL   212 2 87.25 1 212  
A PRO   213 2 89.76 1 213  
A LEU   214 2 86.15 1 214  
A THR   215 2 85.45 1 215  
A THR   216 2 83.01 1 216  
A GLU   217 2 77.45 1 217  
A PRO   218 2 83.91 1 218  
A THR   219 2 74.77 1 219  
A LYS   220 2 68.27 1 220  
A ILE   221 2 66.62 1 221  
A VAL   222 2 61.95 1 222  
A ILE   223 2 55.15 1 223  
A SER   224 2 48.28 1 224  
A PRO   225 2 43.98 1 225  
A SER   226 2 40.73 1 226  
A PRO   227 2 37.94 1 227  
A PRO   228 2 36.74 1 228  
A PRO   229 2 34.86 1 229  
A PRO   230 2 36.22 1 230  
A PRO   231 2 35.48 1 231  
A VAL   232 2 34.44 1 232  
A VAL   233 2 33.74 1 233  
A ALA   234 2 34.81 1 234  
A THR   235 2 33.44 1 235  
A PRO   236 2 32.60 1 236  
A PRO   237 2 32.10 1 237  
A GLN   238 2 29.11 1 238  
A THR   239 2 31.07 1 239  
A PRO   240 2 30.62 1 240  
A VAL   241 2 32.51 1 241  
A ASP   242 2 34.90 1 242  
A PRO   243 2 33.10 1 243  
A PRO   244 2 34.73 1 244  
A GLY   245 2 37.78 1 245  
A SER   246 2 37.62 1 246  
A SER   247 2 41.70 1 247  
A SER   248 2 46.69 1 248  
A SER   249 2 51.06 1 249  
A HIS   250 2 58.08 1 250  
A LYS   251 2 61.16 1 251  
A TRP   252 2 60.74 1 252  
A ILE   253 2 68.00 1 253  
A TYR   254 2 67.45 1 254  
A ILE   255 2 73.34 1 255  
A GLY   256 2 74.33 1 256  
A ILE   257 2 73.36 1 257  
A GLY   258 2 80.60 1 258  
A ILE   259 2 76.34 1 259  
A GLY   260 2 77.65 1 260  
A ALA   261 2 80.39 1 261  
A GLY   262 2 83.85 1 262  
A LEU   263 2 76.63 1 263  
A LEU   264 2 76.40 1 264  
A LEU   265 2 78.92 1 265  
A LEU   266 2 77.09 1 266  
A LEU   267 2 75.23 1 267  
A SER   268 2 72.55 1 268  
A ILE   269 2 78.18 1 269  
A LEU   270 2 74.80 1 270  
A ALA   271 2 76.46 1 271  
A LEU   272 2 71.11 1 272  
A CYS   273 2 75.89 1 273  
A PHE   274 2 66.19 1 274  
A TYR   275 2 62.61 1 275  
A LYS   276 2 60.98 1 276  
A ARG   277 2 54.68 1 277  
A ARG   278 2 52.36 1 278  
A SER   279 2 55.76 1 279  
A LYS   280 2 47.69 1 280  
A LYS   281 2 42.64 1 281  
A LYS   282 2 41.24 1 282  
A SER   283 2 40.68 1 283  
A LEU   284 2 38.73 1 284  
A PRO   285 2 37.74 1 285  
A SER   286 2 36.64 1 286  
A SER   287 2 35.18 1 287  
A LEU   288 2 37.02 1 288  
A PRO   289 2 36.48 1 289  
A GLU   290 2 33.94 1 290  
A GLU   291 2 31.66 1 291  
A ASN   292 2 32.60 1 292  
A LYS   293 2 30.11 1 293  
A LEU   294 2 29.66 1 294  
A PHE   295 2 28.30 1 295  
A ASP   296 2 31.05 1 296  
A SER   297 2 31.61 1 297  
A SER   298 2 32.33 1 298  
A THR   299 2 32.04 1 299  
A LYS   300 2 30.98 1 300  
A GLN   301 2 30.91 1 301  
A SER   302 2 31.89 1 302  
A ILE   303 2 32.65 1 303  
A PRO   304 2 31.80 1 304  
A THR   305 2 33.36 1 305  
A THR   306 2 31.57 1 306  
A THR   307 2 32.85 1 307  
A THR   308 2 31.93 1 308  
A THR   309 2 31.31 1 309  
A GLN   310 2 29.76 1 310  
A TRP   311 2 26.63 1 311  
A SER   312 2 32.94 1 312  
A ILE   313 2 33.68 1 313  
A ASP   314 2 35.54 1 314  
A LEU   315 2 36.68 1 315  
A SER   316 2 38.05 1 316  
A ASN   317 2 39.13 1 317  
A SER   318 2 42.78 1 318  
A SER   319 2 43.78 1 319  
A GLU   320 2 41.93 1 320  
A ALA   321 2 52.13 1 321  
A PHE   322 2 45.87 1 322  
A GLY   323 2 61.23 1 323  
A LEU   324 2 64.09 1 324  
A LYS   325 2 62.14 1 325  
A SER   326 2 63.55 1 326  
A ALA   327 2 64.99 1 327  
A ILE   328 2 66.63 1 328  
A GLU   329 2 63.24 1 329  
A SER   330 2 75.72 1 330  
A LEU   331 2 80.65 1 331  
A THR   332 2 81.78 1 332  
A LEU   333 2 79.94 1 333  
A TYR   334 2 87.21 1 334  
A ARG   335 2 75.70 1 335  
A PHE   336 2 89.01 1 336  
A ASN   337 2 86.46 1 337  
A ASP   338 2 87.22 1 338  
A LEU   339 2 89.46 1 339  
A GLN   340 2 85.66 1 340  
A SER   341 2 88.33 1 341  
A ALA   342 2 90.97 1 342  
A THR   343 2 88.36 1 343  
A SER   344 2 87.97 1 344  
A ASN   345 2 85.07 1 345  
A PHE   346 2 87.09 1 346  
A SER   347 2 87.85 1 347  
A ASP   348 2 83.82 1 348  
A GLU   349 2 78.56 1 349  
A ASN   350 2 87.24 1 350  
A ARG   351 2 83.20 1 351  
A ILE   352 2 83.77 1 352  
A LYS   353 2 75.05 1 353  
A GLY   354 2 84.42 1 354  
A SER   355 2 86.92 1 355  
A VAL   356 2 89.70 1 356  
A TYR   357 2 90.02 1 357  
A ARG   358 2 82.60 1 358  
A ALA   359 2 92.43 1 359  
A THR   360 2 87.25 1 360  
A ILE   361 2 85.66 1 361  
A ASN   362 2 79.59 1 362  
A GLY   363 2 84.43 1 363  
A ASP   364 2 81.84 1 364  
A ASP   365 2 86.40 1 365  
A ALA   366 2 92.46 1 366  
A ALA   367 2 93.35 1 367  
A VAL   368 2 91.05 1 368  
A LYS   369 2 87.25 1 369  
A VAL   370 2 89.64 1 370  
A ILE   371 2 84.65 1 371  
A LYS   372 2 73.18 1 372  
A GLY   373 2 78.80 1 373  
A ASP   374 2 68.35 1 374  
A VAL   375 2 74.58 1 375  
A SER   376 2 72.41 1 376  
A SER   377 2 74.67 1 377  
A SER   378 2 77.01 1 378  
A GLU   379 2 79.19 1 379  
A ILE   380 2 83.10 1 380  
A ASN   381 2 80.97 1 381  
A LEU   382 2 86.84 1 382  
A LEU   383 2 86.65 1 383  
A LYS   384 2 81.90 1 384  
A LYS   385 2 82.54 1 385  
A LEU   386 2 88.10 1 386  
A ASN   387 2 86.99 1 387  
A HIS   388 2 89.77 1 388  
A SER   389 2 90.08 1 389  
A ASN   390 2 90.96 1 390  
A ILE   391 2 92.25 1 391  
A ILE   392 2 88.82 1 392  
A ARG   393 2 77.94 1 393  
A LEU   394 2 89.16 1 394  
A SER   395 2 86.95 1 395  
A GLY   396 2 90.15 1 396  
A PHE   397 2 84.71 1 397  
A CYS   398 2 88.21 1 398  
A ILE   399 2 80.27 1 399  
A ARG   400 2 75.05 1 400  
A GLU   401 2 71.28 1 401  
A GLY   402 2 82.06 1 402  
A THR   403 2 83.83 1 403  
A SER   404 2 86.50 1 404  
A TYR   405 2 88.68 1 405  
A LEU   406 2 89.25 1 406  
A VAL   407 2 90.76 1 407  
A PHE   408 2 90.24 1 408  
A GLU   409 2 87.66 1 409  
A TYR   410 2 88.41 1 410  
A SER   411 2 89.26 1 411  
A GLU   412 2 80.24 1 412  
A ASN   413 2 87.98 1 413  
A GLY   414 2 90.28 1 414  
A SER   415 2 89.84 1 415  
A ILE   416 2 88.16 1 416  
A SER   417 2 88.46 1 417  
A ASP   418 2 85.12 1 418  
A TRP   419 2 87.95 1 419  
A LEU   420 2 87.49 1 420  
A HIS   421 2 80.41 1 421  
A SER   422 2 74.06 1 422  
A SER   423 2 67.14 1 423  
A GLY   424 2 70.77 1 424  
A LYS   425 2 57.32 1 425  
A LYS   426 2 72.62 1 426  
A SER   427 2 83.06 1 427  
A LEU   428 2 87.82 1 428  
A THR   429 2 87.82 1 429  
A TRP   430 2 90.72 1 430  
A LYS   431 2 80.52 1 431  
A GLN   432 2 90.40 1 432  
A ARG   433 2 90.58 1 433  
A VAL   434 2 91.04 1 434  
A GLU   435 2 88.28 1 435  
A ILE   436 2 93.88 1 436  
A ALA   437 2 95.60 1 437  
A ARG   438 2 86.55 1 438  
A ASP   439 2 93.38 1 439  
A VAL   440 2 94.15 1 440  
A ALA   441 2 95.53 1 441  
A GLU   442 2 86.69 1 442  
A ALA   443 2 95.07 1 443  
A LEU   444 2 93.16 1 444  
A ASP   445 2 91.64 1 445  
A TYR   446 2 92.18 1 446  
A LEU   447 2 90.39 1 447  
A HIS   448 2 90.42 1 448  
A ASN   449 2 87.85 1 449  
A TYR   450 2 88.72 1 450  
A ILE   451 2 86.56 1 451  
A THR   452 2 82.73 1 452  
A PRO   453 2 85.93 1 453  
A PRO   454 2 88.90 1 454  
A HIS   455 2 86.86 1 455  
A ILE   456 2 85.25 1 456  
A HIS   457 2 88.76 1 457  
A LYS   458 2 83.50 1 458  
A ASN   459 2 84.93 1 459  
A LEU   460 2 89.12 1 460  
A GLU   461 2 84.15 1 461  
A SER   462 2 89.64 1 462  
A THR   463 2 86.27 1 463  
A ASN   464 2 88.74 1 464  
A ILE   465 2 93.02 1 465  
A LEU   466 2 92.34 1 466  
A LEU   467 2 92.22 1 467  
A ASP   468 2 88.76 1 468  
A SER   469 2 89.44 1 469  
A ASN   470 2 86.65 1 470  
A PHE   471 2 89.42 1 471  
A ARG   472 2 82.19 1 472  
A ALA   473 2 94.62 1 473  
A LYS   474 2 90.71 1 474  
A ILE   475 2 91.19 1 475  
A ALA   476 2 91.51 1 476  
A ASN   477 2 83.82 1 477  
A PHE   478 2 85.63 1 478  
A GLY   479 2 82.80 1 479  
A VAL   480 2 79.44 1 480  
A ALA   481 2 84.28 1 481  
A ARG   482 2 70.52 1 482  
A ILE   483 2 76.09 1 483  
A LEU   484 2 71.95 1 484  
A ASP   485 2 60.37 1 485  
A GLU   486 2 49.07 1 486  
A GLY   487 2 46.17 1 487  
A ASP   488 2 38.84 1 488  
A LEU   489 2 39.02 1 489  
A ASP   490 2 44.66 1 490  
A LEU   491 2 47.13 1 491  
A GLN   492 2 50.67 1 492  
A LEU   493 2 50.07 1 493  
A THR   494 2 53.53 1 494  
A ARG   495 2 44.40 1 495  
A HIS   496 2 51.31 1 496  
A VAL   497 2 60.82 1 497  
A GLU   498 2 57.97 1 498  
A GLY   499 2 69.07 1 499  
A THR   500 2 71.54 1 500  
A GLN   501 2 66.48 1 501  
A GLY   502 2 83.07 1 502  
A TYR   503 2 84.21 1 503  
A LEU   504 2 82.54 1 504  
A ALA   505 2 86.76 1 505  
A PRO   506 2 84.72 1 506  
A GLU   507 2 82.58 1 507  
A TYR   508 2 81.58 1 508  
A VAL   509 2 79.79 1 509  
A GLU   510 2 75.03 1 510  
A ASN   511 2 73.91 1 511  
A GLY   512 2 78.16 1 512  
A VAL   513 2 78.49 1 513  
A ILE   514 2 79.86 1 514  
A THR   515 2 83.82 1 515  
A SER   516 2 88.06 1 516  
A LYS   517 2 88.04 1 517  
A LEU   518 2 86.34 1 518  
A ASP   519 2 91.80 1 519  
A VAL   520 2 92.21 1 520  
A PHE   521 2 91.24 1 521  
A ALA   522 2 93.73 1 522  
A PHE   523 2 93.33 1 523  
A GLY   524 2 94.37 1 524  
A VAL   525 2 91.84 1 525  
A ALA   526 2 94.05 1 526  
A VAL   527 2 93.30 1 527  
A LEU   528 2 91.87 1 528  
A GLU   529 2 90.21 1 529  
A LEU   530 2 91.79 1 530  
A LEU   531 2 91.40 1 531  
A SER   532 2 90.33 1 532  
A GLY   533 2 89.71 1 533  
A ARG   534 2 80.72 1 534  
A GLU   535 2 81.15 1 535  
A ALA   536 2 88.06 1 536  
A VAL   537 2 82.56 1 537  
A THR   538 2 78.47 1 538  
A ILE   539 2 75.26 1 539  
A HIS   540 2 69.84 1 540  
A LYS   541 2 63.55 1 541  
A LYS   542 2 61.78 1 542  
A LYS   543 2 57.91 1 543  
A GLU   544 2 56.95 1 544  
A GLY   545 2 64.90 1 545  
A GLU   546 2 60.97 1 546  
A GLU   547 2 63.81 1 547  
A GLU   548 2 68.01 1 548  
A VAL   549 2 77.00 1 549  
A GLU   550 2 75.98 1 550  
A MET   551 2 82.00 1 551  
A LEU   552 2 85.25 1 552  
A CYS   553 2 87.57 1 553  
A LYS   554 2 79.56 1 554  
A VAL   555 2 86.29 1 555  
A ILE   556 2 88.45 1 556  
A ASN   557 2 86.15 1 557  
A SER   558 2 86.61 1 558  
A VAL   559 2 87.22 1 559  
A LEU   560 2 86.33 1 560  
A GLY   561 2 85.88 1 561  
A GLY   562 2 84.46 1 562  
A GLU   563 2 73.65 1 563  
A ASN   564 2 80.25 1 564  
A VAL   565 2 84.94 1 565  
A ARG   566 2 76.50 1 566  
A GLU   567 2 80.47 1 567  
A LYS   568 2 87.17 1 568  
A LEU   569 2 89.27 1 569  
A LYS   570 2 84.79 1 570  
A GLU   571 2 81.75 1 571  
A PHE   572 2 89.18 1 572  
A MET   573 2 89.02 1 573  
A ASP   574 2 88.62 1 574  
A PRO   575 2 87.64 1 575  
A SER   576 2 85.91 1 576  
A LEU   577 2 84.78 1 577  
A GLY   578 2 83.33 1 578  
A ASN   579 2 78.59 1 579  
A GLU   580 2 77.62 1 580  
A TYR   581 2 86.03 1 581  
A PRO   582 2 85.15 1 582  
A LEU   583 2 84.12 1 583  
A GLU   584 2 75.60 1 584  
A LEU   585 2 83.90 1 585  
A ALA   586 2 90.92 1 586  
A TYR   587 2 82.50 1 587  
A THR   588 2 85.14 1 588  
A MET   589 2 88.94 1 589  
A ALA   590 2 93.05 1 590  
A GLN   591 2 83.06 1 591  
A LEU   592 2 89.93 1 592  
A ALA   593 2 93.72 1 593  
A LYS   594 2 89.12 1 594  
A SER   595 2 90.34 1 595  
A CYS   596 2 93.20 1 596  
A VAL   597 2 90.05 1 597  
A ALA   598 2 91.16 1 598  
A THR   599 2 85.99 1 599  
A ASP   600 2 83.50 1 600  
A LEU   601 2 81.85 1 601  
A ASN   602 2 81.70 1 602  
A SER   603 2 86.04 1 603  
A ARG   604 2 88.66 1 604  
A PRO   605 2 90.30 1 605  
A SER   606 2 88.76 1 606  
A VAL   607 2 89.25 1 607  
A THR   608 2 86.13 1 608  
A GLN   609 2 80.82 1 609  
A VAL   610 2 89.56 1 610  
A LEU   611 2 87.45 1 611  
A THR   612 2 80.49 1 612  
A THR   613 2 83.42 1 613  
A LEU   614 2 88.00 1 614  
A SER   615 2 83.81 1 615  
A MET   616 2 73.40 1 616  
A ILE   617 2 85.43 1 617  
A VAL   618 2 85.54 1 618  
A SER   619 2 77.27 1 619  
A SER   620 2 77.09 1 620  
A SER   621 2 81.72 1 621  
A ILE   622 2 71.78 1 622  
A ASP   623 2 64.07 1 623  
A TRP   624 2 67.49 1 624  
A GLU   625 2 55.71 1 625  
A PRO   626 2 60.31 1 626  
A SER   627 2 49.20 1 627  
A ASP   628 2 36.23 1 628  
A ASP   629 2 39.23 1 629  
A LEU   630 2 38.78 1 630  
A LEU   631 2 34.39 1 631  
A ARG   632 2 30.61 1 632  
A SER   633 2 35.04 1 633  
A GLY   634 2 34.92 1 634  
A SER   635 2 31.44 1 635  
A LEU   636 2 30.73 1 636  
A GLY   637 2 34.18 1 637  
A ASN   638 2 31.07 1 638  
A ASP   639 2 31.95 1 639  
A TYR   640 2 30.01 1 640  
A LYS   641 2 31.26 1 641  
A ASP   642 2 30.31 1 642  
A ASP   643 2 29.98 1 643  
A ASP   644 2 29.62 1 644  
A ASP   645 2 29.11 1 645  
A LYS   646 2 30.09 1 646  
A ASP   647 2 28.74 1 647  
A TYR   648 2 28.22 1 648  
A LYS   649 2 29.02 1 649  
A ASP   650 2 27.12 1 650  
A ASP   651 2 28.01 1 651  
A ASP   652 2 28.19 1 652  
A ASP   653 2 28.01 1 653  
A LYS   654 2 28.69 1 654  
A ASP   655 2 29.48 1 655  
A TYR   656 2 28.73 1 656  
A LYS   657 2 30.14 1 657  
A ASP   658 2 29.34 1 658  
A ASP   659 2 29.59 1 659  
A ASP   660 2 29.95 1 660  
A ASP   661 2 31.23 1 661  
A LYS   662 2 31.72 1 662  
A ALA   663 2 32.80 1 663  
A SER   664 2 31.13 1 664  
A ASN   665 2 29.27 1 665  
A ASN   666 2 30.05 1 666  
A GLY   667 2 33.31 1 667  
A ASN   668 2 30.92 1 668  
A GLY   669 2 33.66 1 669  
A ARG   670 2 30.73 1 670  
A ASN   671 2 35.67 1 671  
A GLY   672 2 43.35 1 672  
A MET   673 2 45.86 1 673  
A VAL   674 2 56.10 1 674  
A SER   675 2 66.47 1 675  
A LYS   676 2 64.69 1 676  
A GLY   677 2 83.84 1 677  
A GLU   678 2 77.61 1 678  
A GLU   679 2 75.98 1 679  
A LEU   680 2 85.15 1 680  
A PHE   681 2 85.76 1 681  
A THR   682 2 80.70 1 682  
A GLY   683 2 85.74 1 683  
A VAL   684 2 85.40 1 684  
A VAL   685 2 89.09 1 685  
A PRO   686 2 92.24 1 686  
A ILE   687 2 91.08 1 687  
A LEU   688 2 88.80 1 688  
A VAL   689 2 91.25 1 689  
A GLU   690 2 85.82 1 690  
A LEU   691 2 90.92 1 691  
A ASP   692 2 89.76 1 692  
A GLY   693 2 92.98 1 693  
A ASP   694 2 88.54 1 694  
A VAL   695 2 88.98 1 695  
A ASN   696 2 86.45 1 696  
A GLY   697 2 89.92 1 697  
A HIS   698 2 85.51 1 698  
A LYS   699 2 86.32 1 699  
A PHE   700 2 90.50 1 700  
A SER   701 2 92.74 1 701  
A VAL   702 2 91.67 1 702  
A SER   703 2 91.51 1 703  
A GLY   704 2 93.24 1 704  
A GLU   705 2 83.92 1 705  
A GLY   706 2 92.18 1 706  
A GLU   707 2 83.51 1 707  
A GLY   708 2 90.23 1 708  
A ASP   709 2 82.08 1 709  
A ALA   710 2 87.42 1 710  
A THR   711 2 79.78 1 711  
A TYR   712 2 71.44 1 712  
A GLY   713 2 84.67 1 713  
A LYS   714 2 79.14 1 714  
A LEU   715 2 84.51 1 715  
A THR   716 2 83.90 1 716  
A LEU   717 2 88.35 1 717  
A LYS   718 2 89.02 1 718  
A PHE   719 2 90.25 1 719  
A ILE   720 2 88.17 1 720  
A CYS   721 2 93.08 1 721  
A THR   722 2 90.34 1 722  
A THR   723 2 89.61 1 723  
A GLY   724 2 90.93 1 724  
A LYS   725 2 79.87 1 725  
A LEU   726 2 88.56 1 726  
A PRO   727 2 91.35 1 727  
A VAL   728 2 89.71 1 728  
A PRO   729 2 92.32 1 729  
A TRP   730 2 92.00 1 730  
A PRO   731 2 91.65 1 731  
A THR   732 2 89.66 1 732  
A LEU   733 2 89.94 1 733  
A VAL   734 2 88.89 1 734  
A THR   735 2 86.88 1 735  
A THR   736 2 86.90 1 736  
A LEU   737 2 87.50 1 737  
A THR   738 2 77.78 1 738  
A TYR   739 2 67.13 1 739  
A GLY   740 2 74.56 1 740  
A VAL   741 2 77.49 1 741  
A GLN   742 2 83.41 1 742  
A CYS   743 2 89.30 1 743  
A PHE   744 2 87.75 1 744  
A SER   745 2 87.65 1 745  
A ARG   746 2 76.02 1 746  
A TYR   747 2 85.39 1 747  
A PRO   748 2 81.37 1 748  
A ASP   749 2 75.88 1 749  
A HIS   750 2 75.44 1 750  
A MET   751 2 81.37 1 751  
A LYS   752 2 80.58 1 752  
A GLN   753 2 76.44 1 753  
A HIS   754 2 83.72 1 754  
A ASP   755 2 86.60 1 755  
A PHE   756 2 87.47 1 756  
A PHE   757 2 87.87 1 757  
A LYS   758 2 86.53 1 758  
A SER   759 2 87.74 1 759  
A ALA   760 2 89.11 1 760  
A MET   761 2 85.14 1 761  
A PRO   762 2 83.73 1 762  
A GLU   763 2 79.12 1 763  
A GLY   764 2 90.37 1 764  
A TYR   765 2 87.54 1 765  
A VAL   766 2 90.12 1 766  
A GLN   767 2 88.84 1 767  
A GLU   768 2 87.40 1 768  
A ARG   769 2 85.97 1 769  
A THR   770 2 87.65 1 770  
A ILE   771 2 90.39 1 771  
A PHE   772 2 82.85 1 772  
A PHE   773 2 86.53 1 773  
A LYS   774 2 77.16 1 774  
A ASP   775 2 78.97 1 775  
A ASP   776 2 84.27 1 776  
A GLY   777 2 89.60 1 777  
A ASN   778 2 84.66 1 778  
A TYR   779 2 89.07 1 779  
A LYS   780 2 83.98 1 780  
A THR   781 2 89.03 1 781  
A ARG   782 2 85.65 1 782  
A ALA   783 2 93.02 1 783  
A GLU   784 2 87.73 1 784  
A VAL   785 2 90.35 1 785  
A LYS   786 2 85.63 1 786  
A PHE   787 2 87.77 1 787  
A GLU   788 2 86.45 1 788  
A GLY   789 2 89.10 1 789  
A ASP   790 2 82.57 1 790  
A THR   791 2 88.19 1 791  
A LEU   792 2 89.66 1 792  
A VAL   793 2 90.37 1 793  
A ASN   794 2 91.08 1 794  
A ARG   795 2 86.41 1 795  
A ILE   796 2 90.97 1 796  
A ILE   797 2 88.93 1 797  
A LEU   798 2 90.51 1 798  
A LYS   799 2 81.13 1 799  
A GLY   800 2 85.02 1 800  
B LYS   1   2 49.70 1 801  
B CYS   2   2 67.33 1 802  
B ARG   3   2 54.23 1 803  
B THR   4   2 67.49 1 804  
B SER   5   2 76.56 1 805  
B CYS   6   2 83.23 1 806  
B PRO   7   2 84.26 1 807  
B LEU   8   2 85.97 1 808  
B ALA   9   2 91.77 1 809  
B LEU   10  2 89.98 1 810  
B ALA   11  2 92.78 1 811  
B SER   12  2 91.75 1 812  
B TYR   13  2 88.62 1 813  
B TYR   14  2 86.60 1 814  
B LEU   15  2 82.52 1 815  
B GLU   16  2 72.50 1 816  
B ASN   17  2 63.14 1 817  
B GLY   18  2 73.34 1 818  
B THR   19  2 77.22 1 819  
B THR   20  2 81.06 1 820  
B LEU   21  2 84.12 1 821  
B SER   22  2 85.07 1 822  
B VAL   23  2 85.72 1 823  
B ILE   24  2 87.87 1 824  
B ASN   25  2 86.91 1 825  
B GLN   26  2 82.58 1 826  
B ASN   27  2 87.47 1 827  
B LEU   28  2 88.78 1 828  
B ASN   29  2 85.37 1 829  
B SER   30  2 88.15 1 830  
B SER   31  2 87.00 1 831  
B ILE   32  2 85.62 1 832  
B ALA   33  2 88.25 1 833  
B PRO   34  2 86.87 1 834  
B TYR   35  2 80.49 1 835  
B ASP   36  2 77.44 1 836  
B GLN   37  2 70.58 1 837  
B ILE   38  2 74.45 1 838  
B ASN   39  2 77.83 1 839  
B PHE   40  2 82.85 1 840  
B ASP   41  2 80.84 1 841  
B PRO   42  2 88.76 1 842  
B ILE   43  2 87.47 1 843  
B LEU   44  2 86.03 1 844  
B ARG   45  2 79.05 1 845  
B TYR   46  2 87.40 1 846  
B ASN   47  2 86.17 1 847  
B SER   48  2 82.94 1 848  
B ASN   49  2 78.09 1 849  
B ILE   50  2 81.34 1 850  
B LYS   51  2 71.32 1 851  
B ASP   52  2 73.91 1 852  
B LYS   53  2 72.94 1 853  
B ASP   54  2 72.10 1 854  
B ARG   55  2 63.73 1 855  
B ILE   56  2 75.99 1 856  
B GLN   57  2 72.53 1 857  
B MET   58  2 75.37 1 858  
B GLY   59  2 85.42 1 859  
B SER   60  2 84.74 1 860  
B ARG   61  2 85.89 1 861  
B VAL   62  2 88.22 1 862  
B LEU   63  2 89.45 1 863  
B VAL   64  2 90.12 1 864  
B PRO   65  2 92.37 1 865  
B PHE   66  2 89.81 1 866  
B PRO   67  2 90.67 1 867  
B CYS   68  2 89.92 1 868  
B GLU   69  2 82.35 1 869  
B CYS   70  2 84.25 1 870  
B GLN   71  2 82.01 1 871  
B PRO   72  2 77.35 1 872  
B GLY   73  2 77.19 1 873  
B ASP   74  2 72.00 1 874  
B PHE   75  2 82.19 1 875  
B LEU   76  2 86.91 1 876  
B GLY   77  2 90.92 1 877  
B HIS   78  2 88.35 1 878  
B ASN   79  2 84.81 1 879  
B PHE   80  2 88.29 1 880  
B SER   81  2 87.25 1 881  
B TYR   82  2 85.71 1 882  
B SER   83  2 84.62 1 883  
B VAL   84  2 83.52 1 884  
B ARG   85  2 72.00 1 885  
B GLN   86  2 69.91 1 886  
B GLU   87  2 69.86 1 887  
B ASP   88  2 82.22 1 888  
B THR   89  2 84.17 1 889  
B TYR   90  2 86.38 1 890  
B GLU   91  2 82.34 1 891  
B ARG   92  2 76.56 1 892  
B VAL   93  2 88.54 1 893  
B ALA   94  2 91.45 1 894  
B ILE   95  2 86.15 1 895  
B SER   96  2 86.42 1 896  
B ASN   97  2 85.96 1 897  
B TYR   98  2 88.63 1 898  
B ALA   99  2 90.85 1 899  
B ASN   100 2 87.70 1 900  
B LEU   101 2 90.08 1 901  
B THR   102 2 88.31 1 902  
B THR   103 2 87.55 1 903  
B MET   104 2 86.03 1 904  
B GLU   105 2 80.73 1 905  
B SER   106 2 88.86 1 906  
B LEU   107 2 88.07 1 907  
B GLN   108 2 82.21 1 908  
B ALA   109 2 86.51 1 909  
B ARG   110 2 79.86 1 910  
B ASN   111 2 84.47 1 911  
B PRO   112 2 80.98 1 912  
B PHE   113 2 78.32 1 913  
B PRO   114 2 80.14 1 914  
B ALA   115 2 80.76 1 915  
B THR   116 2 75.14 1 916  
B ASN   117 2 72.35 1 917  
B ILE   118 2 80.71 1 918  
B PRO   119 2 81.00 1 919  
B LEU   120 2 74.45 1 920  
B SER   121 2 74.69 1 921  
B ALA   122 2 82.39 1 922  
B THR   123 2 81.43 1 923  
B LEU   124 2 85.82 1 924  
B ASN   125 2 84.83 1 925  
B VAL   126 2 88.97 1 926  
B LEU   127 2 88.78 1 927  
B VAL   128 2 90.24 1 928  
B ASN   129 2 89.25 1 929  
B CYS   130 2 90.18 1 930  
B SER   131 2 88.58 1 931  
B CYS   132 2 85.54 1 932  
B GLY   133 2 84.71 1 933  
B ASP   134 2 79.86 1 934  
B GLU   135 2 73.52 1 935  
B SER   136 2 81.84 1 936  
B VAL   137 2 84.24 1 937  
B SER   138 2 83.65 1 938  
B LYS   139 2 75.81 1 939  
B ASP   140 2 83.82 1 940  
B PHE   141 2 87.14 1 941  
B GLY   142 2 88.34 1 942  
B LEU   143 2 88.56 1 943  
B PHE   144 2 88.47 1 944  
B VAL   145 2 90.70 1 945  
B THR   146 2 90.09 1 946  
B TYR   147 2 89.83 1 947  
B PRO   148 2 92.08 1 948  
B LEU   149 2 88.61 1 949  
B ARG   150 2 82.33 1 950  
B PRO   151 2 88.83 1 951  
B GLU   152 2 80.99 1 952  
B ASP   153 2 86.03 1 953  
B SER   154 2 88.29 1 954  
B LEU   155 2 87.81 1 955  
B SER   156 2 88.10 1 956  
B SER   157 2 89.26 1 957  
B ILE   158 2 89.44 1 958  
B ALA   159 2 91.38 1 959  
B ARG   160 2 76.34 1 960  
B SER   161 2 86.81 1 961  
B SER   162 2 86.35 1 962  
B GLY   163 2 87.87 1 963  
B VAL   164 2 85.85 1 964  
B SER   165 2 87.33 1 965  
B ALA   166 2 90.41 1 966  
B ASP   167 2 82.84 1 967  
B ILE   168 2 86.21 1 968  
B LEU   169 2 88.00 1 969  
B GLN   170 2 86.62 1 970  
B ARG   171 2 81.68 1 971  
B TYR   172 2 87.85 1 972  
B ASN   173 2 88.02 1 973  
B PRO   174 2 87.27 1 974  
B GLY   175 2 87.06 1 975  
B VAL   176 2 84.44 1 976  
B ASN   177 2 82.90 1 977  
B PHE   178 2 85.49 1 978  
B ASN   179 2 83.38 1 979  
B SER   180 2 86.62 1 980  
B GLY   181 2 88.02 1 981  
B ASN   182 2 81.30 1 982  
B GLY   183 2 89.57 1 983  
B ILE   184 2 87.62 1 984  
B VAL   185 2 88.99 1 985  
B TYR   186 2 89.27 1 986  
B VAL   187 2 89.32 1 987  
B PRO   188 2 90.78 1 988  
B GLY   189 2 90.02 1 989  
B ARG   190 2 83.06 1 990  
B ASP   191 2 84.06 1 991  
B PRO   192 2 88.36 1 992  
B ASN   193 2 82.80 1 993  
B GLY   194 2 86.94 1 994  
B ALA   195 2 87.72 1 995  
B PHE   196 2 86.71 1 996  
B PRO   197 2 88.13 1 997  
B PRO   198 2 85.78 1 998  
B PHE   199 2 78.57 1 999  
B LYS   200 2 64.84 1 1000 
B SER   201 2 62.67 1 1001 
B SER   202 2 55.64 1 1002 
B LYS   203 2 45.48 1 1003 
B GLN   204 2 45.31 1 1004 
B ASP   205 2 45.25 1 1005 
B GLY   206 2 50.74 1 1006 
B VAL   207 2 53.03 1 1007 
B GLY   208 2 59.90 1 1008 
B ALA   209 2 64.31 1 1009 
B GLY   210 2 68.53 1 1010 
B VAL   211 2 71.07 1 1011 
B ILE   212 2 71.17 1 1012 
B ALA   213 2 76.42 1 1013 
B GLY   214 2 78.20 1 1014 
B ILE   215 2 76.41 1 1015 
B VAL   216 2 78.55 1 1016 
B ILE   217 2 78.74 1 1017 
B GLY   218 2 84.44 1 1018 
B VAL   219 2 82.18 1 1019 
B ILE   220 2 82.48 1 1020 
B VAL   221 2 84.30 1 1021 
B ALA   222 2 86.68 1 1022 
B LEU   223 2 82.58 1 1023 
B LEU   224 2 83.44 1 1024 
B LEU   225 2 81.70 1 1025 
B ILE   226 2 82.30 1 1026 
B LEU   227 2 80.83 1 1027 
B PHE   228 2 76.06 1 1028 
B ILE   229 2 80.53 1 1029 
B VAL   230 2 80.72 1 1030 
B TYR   231 2 78.38 1 1031 
B TYR   232 2 73.83 1 1032 
B ALA   233 2 78.50 1 1033 
B TYR   234 2 69.88 1 1034 
B ARG   235 2 63.15 1 1035 
B LYS   236 2 62.39 1 1036 
B ASN   237 2 61.88 1 1037 
B LYS   238 2 55.34 1 1038 
B SER   239 2 54.73 1 1039 
B LYS   240 2 47.85 1 1040 
B GLY   241 2 47.38 1 1041 
B ASP   242 2 42.42 1 1042 
B SER   243 2 34.54 1 1043 
B PHE   244 2 30.02 1 1044 
B SER   245 2 33.43 1 1045 
B SER   246 2 30.79 1 1046 
B SER   247 2 28.47 1 1047 
B ILE   248 2 30.65 1 1048 
B PRO   249 2 28.19 1 1049 
B LEU   250 2 27.67 1 1050 
B SER   251 2 29.41 1 1051 
B THR   252 2 28.71 1 1052 
B LYS   253 2 28.04 1 1053 
B ALA   254 2 29.67 1 1054 
B ASP   255 2 29.79 1 1055 
B HIS   256 2 28.92 1 1056 
B ALA   257 2 31.67 1 1057 
B SER   258 2 29.00 1 1058 
B SER   259 2 28.01 1 1059 
B THR   260 2 29.18 1 1060 
B SER   261 2 28.83 1 1061 
B LEU   262 2 27.96 1 1062 
B GLN   263 2 29.03 1 1063 
B SER   264 2 29.27 1 1064 
B GLY   265 2 32.59 1 1065 
B GLY   266 2 32.30 1 1066 
B LEU   267 2 28.79 1 1067 
B GLY   268 2 32.26 1 1068 
B GLY   269 2 32.51 1 1069 
B ALA   270 2 32.94 1 1070 
B GLY   271 2 32.58 1 1071 
B VAL   272 2 31.04 1 1072 
B SER   273 2 31.82 1 1073 
B PRO   274 2 35.33 1 1074 
B GLY   275 2 36.56 1 1075 
B ILE   276 2 37.08 1 1076 
B ALA   277 2 41.05 1 1077 
B ALA   278 2 47.43 1 1078 
B ILE   279 2 51.61 1 1079 
B SER   280 2 52.69 1 1080 
B VAL   281 2 57.22 1 1081 
B ASP   282 2 58.77 1 1082 
B LYS   283 2 55.01 1 1083 
B SER   284 2 66.11 1 1084 
B VAL   285 2 72.00 1 1085 
B GLU   286 2 77.14 1 1086 
B PHE   287 2 85.45 1 1087 
B SER   288 2 86.51 1 1088 
B LEU   289 2 86.50 1 1089 
B GLU   290 2 79.96 1 1090 
B GLU   291 2 84.01 1 1091 
B LEU   292 2 88.12 1 1092 
B ALA   293 2 89.37 1 1093 
B LYS   294 2 79.67 1 1094 
B ALA   295 2 88.77 1 1095 
B THR   296 2 84.88 1 1096 
B ASP   297 2 80.84 1 1097 
B ASN   298 2 80.95 1 1098 
B PHE   299 2 82.47 1 1099 
B ASN   300 2 78.40 1 1100 
B LEU   301 2 74.12 1 1101 
B SER   302 2 78.96 1 1102 
B PHE   303 2 82.28 1 1103 
B LYS   304 2 80.67 1 1104 
B ILE   305 2 77.77 1 1105 
B GLY   306 2 79.24 1 1106 
B GLN   307 2 67.12 1 1107 
B GLY   308 2 69.19 1 1108 
B GLY   309 2 65.06 1 1109 
B PHE   310 2 61.74 1 1110 
B GLY   311 2 76.29 1 1111 
B ALA   312 2 84.98 1 1112 
B VAL   313 2 85.45 1 1113 
B TYR   314 2 86.04 1 1114 
B TYR   315 2 85.47 1 1115 
B ALA   316 2 89.86 1 1116 
B GLU   317 2 81.97 1 1117 
B LEU   318 2 84.84 1 1118 
B ARG   319 2 79.29 1 1119 
B GLY   320 2 85.75 1 1120 
B GLU   321 2 81.57 1 1121 
B LYS   322 2 84.46 1 1122 
B ALA   323 2 90.79 1 1123 
B ALA   324 2 90.75 1 1124 
B ILE   325 2 89.08 1 1125 
B LYS   326 2 85.20 1 1126 
B LYS   327 2 84.16 1 1127 
B MET   328 2 81.68 1 1128 
B ASP   329 2 74.68 1 1129 
B MET   330 2 72.40 1 1130 
B GLU   331 2 67.28 1 1131 
B ALA   332 2 77.83 1 1132 
B SER   333 2 78.40 1 1133 
B LYS   334 2 70.59 1 1134 
B GLN   335 2 74.60 1 1135 
B PHE   336 2 83.61 1 1136 
B LEU   337 2 81.04 1 1137 
B ALA   338 2 83.47 1 1138 
B GLU   339 2 81.64 1 1139 
B LEU   340 2 83.99 1 1140 
B LYS   341 2 77.47 1 1141 
B VAL   342 2 84.53 1 1142 
B LEU   343 2 85.34 1 1143 
B THR   344 2 83.27 1 1144 
B ARG   345 2 79.08 1 1145 
B VAL   346 2 86.76 1 1146 
B HIS   347 2 85.61 1 1147 
B HIS   348 2 90.48 1 1148 
B VAL   349 2 89.26 1 1149 
B ASN   350 2 91.04 1 1150 
B LEU   351 2 90.40 1 1151 
B VAL   352 2 87.88 1 1152 
B ARG   353 2 81.64 1 1153 
B LEU   354 2 87.10 1 1154 
B ILE   355 2 85.94 1 1155 
B GLY   356 2 89.45 1 1156 
B TYR   357 2 85.10 1 1157 
B CYS   358 2 87.99 1 1158 
B VAL   359 2 81.37 1 1159 
B GLU   360 2 76.81 1 1160 
B GLY   361 2 79.92 1 1161 
B SER   362 2 82.45 1 1162 
B LEU   363 2 84.42 1 1163 
B PHE   364 2 87.26 1 1164 
B LEU   365 2 87.58 1 1165 
B VAL   366 2 89.19 1 1166 
B TYR   367 2 86.58 1 1167 
B GLU   368 2 85.02 1 1168 
B TYR   369 2 85.50 1 1169 
B VAL   370 2 85.49 1 1170 
B GLU   371 2 74.71 1 1171 
B ASN   372 2 81.88 1 1172 
B GLY   373 2 86.86 1 1173 
B ASN   374 2 85.24 1 1174 
B LEU   375 2 89.65 1 1175 
B GLY   376 2 88.91 1 1176 
B GLN   377 2 82.78 1 1177 
B HIS   378 2 85.21 1 1178 
B LEU   379 2 86.30 1 1179 
B HIS   380 2 78.39 1 1180 
B GLY   381 2 74.99 1 1181 
B SER   382 2 64.73 1 1182 
B GLY   383 2 70.42 1 1183 
B ARG   384 2 68.81 1 1184 
B GLU   385 2 70.92 1 1185 
B PRO   386 2 83.04 1 1186 
B LEU   387 2 84.06 1 1187 
B PRO   388 2 86.61 1 1188 
B TRP   389 2 88.68 1 1189 
B THR   390 2 83.32 1 1190 
B LYS   391 2 82.76 1 1191 
B ARG   392 2 89.06 1 1192 
B VAL   393 2 90.35 1 1193 
B GLN   394 2 87.81 1 1194 
B ILE   395 2 92.57 1 1195 
B ALA   396 2 95.03 1 1196 
B LEU   397 2 91.01 1 1197 
B ASP   398 2 93.13 1 1198 
B SER   399 2 93.21 1 1199 
B ALA   400 2 95.34 1 1200 
B ARG   401 2 86.13 1 1201 
B GLY   402 2 94.41 1 1202 
B LEU   403 2 91.57 1 1203 
B GLU   404 2 89.46 1 1204 
B PHE   405 2 91.11 1 1205 
B ILE   406 2 89.36 1 1206 
B HIS   407 2 89.70 1 1207 
B GLU   408 2 82.82 1 1208 
B HIS   409 2 85.45 1 1209 
B THR   410 2 87.35 1 1210 
B VAL   411 2 82.33 1 1211 
B PRO   412 2 83.56 1 1212 
B VAL   413 2 84.46 1 1213 
B TYR   414 2 84.38 1 1214 
B VAL   415 2 86.15 1 1215 
B HIS   416 2 86.02 1 1216 
B ARG   417 2 77.93 1 1217 
B ASP   418 2 82.86 1 1218 
B ILE   419 2 88.84 1 1219 
B LYS   420 2 84.27 1 1220 
B SER   421 2 88.67 1 1221 
B ALA   422 2 86.66 1 1222 
B ASN   423 2 86.24 1 1223 
B ILE   424 2 90.98 1 1224 
B LEU   425 2 89.27 1 1225 
B ILE   426 2 88.74 1 1226 
B ASP   427 2 87.22 1 1227 
B GLN   428 2 79.21 1 1228 
B LYS   429 2 80.60 1 1229 
B PHE   430 2 85.82 1 1230 
B ARG   431 2 85.57 1 1231 
B ALA   432 2 93.62 1 1232 
B LYS   433 2 89.22 1 1233 
B VAL   434 2 91.13 1 1234 
B ALA   435 2 87.42 1 1235 
B ASP   436 2 76.92 1 1236 
B PHE   437 2 76.20 1 1237 
B GLY   438 2 74.06 1 1238 
B LEU   439 2 67.08 1 1239 
B THR   440 2 68.84 1 1240 
B LYS   441 2 58.20 1 1241 
B LEU   442 2 52.80 1 1242 
B THR   443 2 52.45 1 1243 
B GLU   444 2 38.74 1 1244 
B VAL   445 2 35.74 1 1245 
B GLY   446 2 34.92 1 1246 
B GLY   447 2 36.28 1 1247 
B SER   448 2 33.50 1 1248 
B ALA   449 2 37.48 1 1249 
B THR   450 2 39.11 1 1250 
B ARG   451 2 33.89 1 1251 
B GLY   452 2 47.32 1 1252 
B ALA   453 2 51.11 1 1253 
B MET   454 2 55.24 1 1254 
B GLY   455 2 65.88 1 1255 
B THR   456 2 70.73 1 1256 
B PHE   457 2 62.87 1 1257 
B GLY   458 2 79.67 1 1258 
B TYR   459 2 80.84 1 1259 
B MET   460 2 75.86 1 1260 
B ALA   461 2 84.36 1 1261 
B PRO   462 2 83.25 1 1262 
B GLU   463 2 80.56 1 1263 
B THR   464 2 76.08 1 1264 
B VAL   465 2 71.81 1 1265 
B TYR   466 2 67.23 1 1266 
B GLY   467 2 73.53 1 1267 
B GLU   468 2 68.55 1 1268 
B VAL   469 2 76.70 1 1269 
B SER   470 2 83.74 1 1270 
B ALA   471 2 89.12 1 1271 
B LYS   472 2 87.48 1 1272 
B VAL   473 2 86.35 1 1273 
B ASP   474 2 90.12 1 1274 
B VAL   475 2 91.59 1 1275 
B TYR   476 2 90.19 1 1276 
B ALA   477 2 92.74 1 1277 
B PHE   478 2 92.83 1 1278 
B GLY   479 2 93.98 1 1279 
B VAL   480 2 91.11 1 1280 
B VAL   481 2 92.25 1 1281 
B LEU   482 2 92.38 1 1282 
B TYR   483 2 90.37 1 1283 
B GLU   484 2 89.52 1 1284 
B LEU   485 2 91.45 1 1285 
B ILE   486 2 90.30 1 1286 
B SER   487 2 88.52 1 1287 
B ALA   488 2 87.70 1 1288 
B LYS   489 2 80.37 1 1289 
B GLY   490 2 84.65 1 1290 
B ALA   491 2 82.71 1 1291 
B VAL   492 2 75.00 1 1292 
B VAL   493 2 71.68 1 1293 
B LYS   494 2 59.93 1 1294 
B MET   495 2 58.73 1 1295 
B THR   496 2 56.24 1 1296 
B GLU   497 2 48.33 1 1297 
B ALA   498 2 52.86 1 1298 
B VAL   499 2 47.97 1 1299 
B GLY   500 2 53.72 1 1300 
B GLU   501 2 53.61 1 1301 
B PHE   502 2 58.38 1 1302 
B ARG   503 2 63.15 1 1303 
B GLY   504 2 81.73 1 1304 
B LEU   505 2 84.38 1 1305 
B VAL   506 2 86.04 1 1306 
B GLY   507 2 85.81 1 1307 
B VAL   508 2 83.90 1 1308 
B PHE   509 2 86.74 1 1309 
B GLU   510 2 80.31 1 1310 
B GLU   511 2 75.49 1 1311 
B SER   512 2 82.62 1 1312 
B PHE   513 2 80.90 1 1313 
B LYS   514 2 76.87 1 1314 
B GLU   515 2 76.18 1 1315 
B THR   516 2 77.97 1 1316 
B ASP   517 2 76.81 1 1317 
B LYS   518 2 75.17 1 1318 
B GLU   519 2 77.29 1 1319 
B GLU   520 2 76.34 1 1320 
B ALA   521 2 87.07 1 1321 
B LEU   522 2 83.82 1 1322 
B ARG   523 2 78.14 1 1323 
B LYS   524 2 77.74 1 1324 
B ILE   525 2 82.01 1 1325 
B ILE   526 2 85.31 1 1326 
B ASP   527 2 85.37 1 1327 
B PRO   528 2 84.78 1 1328 
B ARG   529 2 75.97 1 1329 
B LEU   530 2 81.64 1 1330 
B GLY   531 2 79.21 1 1331 
B ASP   532 2 72.25 1 1332 
B SER   533 2 78.00 1 1333 
B TYR   534 2 78.99 1 1334 
B PRO   535 2 81.74 1 1335 
B PHE   536 2 81.25 1 1336 
B ASP   537 2 76.79 1 1337 
B SER   538 2 86.19 1 1338 
B VAL   539 2 87.71 1 1339 
B TYR   540 2 81.60 1 1340 
B LYS   541 2 79.68 1 1341 
B MET   542 2 89.61 1 1342 
B ALA   543 2 91.70 1 1343 
B GLU   544 2 82.77 1 1344 
B LEU   545 2 88.98 1 1345 
B GLY   546 2 92.76 1 1346 
B LYS   547 2 85.04 1 1347 
B ALA   548 2 91.69 1 1348 
B CYS   549 2 92.36 1 1349 
B THR   550 2 88.91 1 1350 
B GLN   551 2 84.88 1 1351 
B GLU   552 2 79.66 1 1352 
B ASN   553 2 84.48 1 1353 
B ALA   554 2 87.55 1 1354 
B GLN   555 2 77.21 1 1355 
B LEU   556 2 85.10 1 1356 
B ARG   557 2 88.65 1 1357 
B PRO   558 2 90.52 1 1358 
B SER   559 2 89.50 1 1359 
B MET   560 2 90.82 1 1360 
B ARG   561 2 77.23 1 1361 
B TYR   562 2 81.79 1 1362 
B ILE   563 2 91.14 1 1363 
B VAL   564 2 89.64 1 1364 
B VAL   565 2 83.65 1 1365 
B ALA   566 2 87.61 1 1366 
B LEU   567 2 89.14 1 1367 
B SER   568 2 84.15 1 1368 
B THR   569 2 78.50 1 1369 
B LEU   570 2 81.35 1 1370 
B PHE   571 2 77.72 1 1371 
B SER   572 2 68.30 1 1372 
B SER   573 2 52.26 1 1373 
B THR   574 2 35.02 1 1374 
B GLY   575 2 36.48 1 1375 
B ASN   576 2 32.62 1 1376 
B TRP   577 2 30.99 1 1377 
B ASP   578 2 31.64 1 1378 
B VAL   579 2 32.72 1 1379 
B GLY   580 2 33.78 1 1380 
B ASN   581 2 31.26 1 1381 
B PHE   582 2 28.95 1 1382 
B GLN   583 2 30.48 1 1383 
B ASN   584 2 29.74 1 1384 
B GLU   585 2 27.95 1 1385 
B ASP   586 2 29.90 1 1386 
B LEU   587 2 25.17 1 1387 
B VAL   588 2 26.81 1 1388 
B SER   589 2 28.11 1 1389 
B LEU   590 2 25.39 1 1390 
B MET   591 2 24.33 1 1391 
B SER   592 2 26.71 1 1392 
B GLY   593 2 28.60 1 1393 
B ARG   594 2 23.62 1 1394 
B ASP   595 2 24.56 1 1395 
B TYR   596 2 24.10 1 1396 
B LYS   597 2 27.25 1 1397 
B ASP   598 2 24.89 1 1398 
B ASP   599 2 25.62 1 1399 
B ASP   600 2 25.36 1 1400 
B ASP   601 2 26.07 1 1401 
B LYS   602 2 27.60 1 1402 
B ASP   603 2 26.29 1 1403 
B TYR   604 2 26.15 1 1404 
B LYS   605 2 26.36 1 1405 
B ASP   606 2 24.30 1 1406 
B ASP   607 2 25.48 1 1407 
B ASP   608 2 25.49 1 1408 
B ASP   609 2 26.17 1 1409 
B LYS   610 2 26.85 1 1410 
B ASP   611 2 28.51 1 1411 
B TYR   612 2 28.10 1 1412 
B LYS   613 2 29.43 1 1413 
B ASP   614 2 28.04 1 1414 
B ASP   615 2 29.15 1 1415 
B ASP   616 2 29.38 1 1416 
B ASP   617 2 29.69 1 1417 
B LYS   618 2 30.23 1 1418 
B GLY   619 2 30.47 1 1419 
B ASN   620 2 26.37 1 1420 
B ASN   621 2 28.20 1 1421 
B GLY   622 2 31.77 1 1422 
B GLY   623 2 34.17 1 1423 
B ASN   624 2 32.20 1 1424 
B ASN   625 2 40.65 1 1425 
B ASP   626 2 49.65 1 1426 
B VAL   627 2 54.88 1 1427 
B CYS   628 2 62.15 1 1428 
B ASP   629 2 70.81 1 1429 
B PHE   630 2 85.67 1 1430 
B LYS   631 2 82.25 1 1431 
B GLU   632 2 79.34 1 1432 
B ASP   633 2 78.39 1 1433 
B GLY   634 2 89.03 1 1434 
B ASN   635 2 87.57 1 1435 
B ILE   636 2 88.69 1 1436 
B LEU   637 2 88.58 1 1437 
B GLY   638 2 90.62 1 1438 
B HIS   639 2 85.83 1 1439 
B LYS   640 2 85.17 1 1440 
B LEU   641 2 87.86 1 1441 
B GLU   642 2 82.31 1 1442 
B TYR   643 2 85.72 1 1443 
B ASN   644 2 80.82 1 1444 
B TYR   645 2 82.17 1 1445 
B ASN   646 2 78.42 1 1446 
B SER   647 2 75.75 1 1447 
B HIS   648 2 79.68 1 1448 
B ASN   649 2 77.60 1 1449 
B VAL   650 2 83.17 1 1450 
B TYR   651 2 72.34 1 1451 
B ILE   652 2 86.89 1 1452 
B MET   653 2 81.40 1 1453 
B ALA   654 2 89.64 1 1454 
B ASP   655 2 86.23 1 1455 
B LYS   656 2 78.64 1 1456 
B GLN   657 2 78.66 1 1457 
B LYS   658 2 81.99 1 1458 
B ASN   659 2 87.29 1 1459 
B GLY   660 2 91.25 1 1460 
B ILE   661 2 88.47 1 1461 
B LYS   662 2 81.35 1 1462 
B VAL   663 2 85.81 1 1463 
B ASN   664 2 78.48 1 1464 
B PHE   665 2 83.29 1 1465 
B LYS   666 2 76.23 1 1466 
B ILE   667 2 86.51 1 1467 
B ARG   668 2 71.40 1 1468 
B HIS   669 2 86.28 1 1469 
B ASN   670 2 82.16 1 1470 
B ILE   671 2 84.71 1 1471 
B GLU   672 2 75.92 1 1472 
B ASP   673 2 71.14 1 1473 
B GLY   674 2 69.93 1 1474 
B SER   675 2 73.44 1 1475 
B VAL   676 2 77.71 1 1476 
B GLN   677 2 86.54 1 1477 
B LEU   678 2 80.83 1 1478 
B ALA   679 2 89.46 1 1479 
B ASP   680 2 82.94 1 1480 
B HIS   681 2 87.37 1 1481 
B TYR   682 2 78.47 1 1482 
B GLN   683 2 87.96 1 1483 
B GLN   684 2 82.74 1 1484 
B ASN   685 2 88.70 1 1485 
B THR   686 2 88.05 1 1486 
B PRO   687 2 91.16 1 1487 
B ILE   688 2 88.86 1 1488 
B GLY   689 2 89.94 1 1489 
B ASP   690 2 82.11 1 1490 
B GLY   691 2 87.84 1 1491 
B PRO   692 2 86.62 1 1492 
B VAL   693 2 86.46 1 1493 
B LEU   694 2 87.22 1 1494 
B LEU   695 2 87.12 1 1495 
B PRO   696 2 89.01 1 1496 
B ASP   697 2 83.62 1 1497 
B ASN   698 2 82.23 1 1498 
B HIS   699 2 84.24 1 1499 
B TYR   700 2 78.45 1 1500 
B LEU   701 2 85.17 1 1501 
B SER   702 2 81.23 1 1502 
B THR   703 2 81.19 1 1503 
B GLN   704 2 70.93 1 1504 
B SER   705 2 80.65 1 1505 
B ALA   706 2 80.37 1 1506 
B LEU   707 2 83.85 1 1507 
B SER   708 2 84.08 1 1508 
B LYS   709 2 84.54 1 1509 
B ASP   710 2 83.28 1 1510 
B PRO   711 2 81.14 1 1511 
B ASN   712 2 79.70 1 1512 
B GLU   713 2 84.97 1 1513 
B LYS   714 2 78.87 1 1514 
B ARG   715 2 84.35 1 1515 
B ASP   716 2 89.88 1 1516 
B HIS   717 2 88.10 1 1517 
B MET   718 2 89.40 1 1518 
B VAL   719 2 86.38 1 1519 
B LEU   720 2 84.16 1 1520 
B LEU   721 2 80.13 1 1521 
B GLU   722 2 81.86 1 1522 
B PHE   723 2 74.09 1 1523 
B VAL   724 2 83.22 1 1524 
B THR   725 2 80.00 1 1525 
B ALA   726 2 85.84 1 1526 
B ALA   727 2 80.42 1 1527 
B GLY   728 2 74.26 1 1528 
B ILE   729 2 68.91 1 1529 
B THR   730 2 58.41 1 1530 
B LEU   731 2 54.02 1 1531 
B GLY   732 2 51.69 1 1532 
B MET   733 2 41.61 1 1533 
B ASP   734 2 42.76 1 1534 
B GLU   735 2 39.54 1 1535 
B LEU   736 2 37.83 1 1536 
B TYR   737 2 37.16 1 1537 
B LYS   738 2 32.90 1 1538 
C LIG_C .   2 7.98  1 1539 
D POV   .   2 16.23 1 1540 
E POV   .   2 19.22 1 1541 
F POV   .   2 10.11 1 1542 
G POV   .   2 13.92 1 1543 
H POV   .   2 13.61 1 1544 
I POV   .   2 11.86 1 1545 
J POV   .   2 11.87 1 1546 
K POV   .   2 10.19 1 1547 
L POV   .   2 12.06 1 1548 
M POV   .   2 12.24 1 1549 
N POV   .   2 10.17 1 1550 
O POV   .   2 9.52  1 1551 
P POV   .   2 7.81  1 1552 
Q POV   .   2 8.16  1 1553 
R POV   .   2 4.45  1 1554 
S POV   .   2 7.92  1 1555 
T POV   .   2 5.22  1 1556 
U POV   .   2 3.53  1 1557 
V POV   .   2 3.90  1 1558 
W POV   .   2 4.94  1 1559 
X POV   .   2 3.39  1 1560 
Y POV   .   2 3.29  1 1561 
#
_ma_software_group.group_id    1
_ma_software_group.ordinal_id  1
_ma_software_group.software_id 1
#
loop_
_ma_target_entity.data_id
_ma_target_entity.entity_id
_ma_target_entity.origin
1 1  . 
1 2  . 
1 3  . 
1 4  . 
1 5  . 
1 6  . 
1 7  . 
1 8  . 
1 9  . 
1 10 . 
1 11 . 
1 12 . 
1 13 . 
1 14 . 
1 15 . 
1 16 . 
1 17 . 
1 18 . 
1 19 . 
1 20 . 
1 21 . 
1 22 . 
1 23 . 
1 24 . 
1 25 . 
#
loop_
_ma_target_entity_instance.asym_id
_ma_target_entity_instance.details
_ma_target_entity_instance.entity_id
A . 1  
B . 2  
C . 3  
D . 4  
E . 5  
F . 6  
G . 7  
H . 8  
I . 9  
J . 10 
K . 11 
L . 12 
M . 13 
N . 14 
O . 15 
P . 16 
Q . 17 
R . 18 
S . 19 
T . 20 
U . 21 
V . 22 
W . 23 
X . 24 
Y . 25 
#
loop_
_pdbx_data_usage.details
_pdbx_data_usage.id
_pdbx_data_usage.type
_pdbx_data_usage.url
;Non-commercial use only, by using this file you agree to the terms of use found
at https://github.com/google-deepmind/alphafold3/blob/main/OUTPUT_TERMS_OF_USE.md.
To request access to the AlphaFold 3 model parameters, follow the process set
out at https://github.com/google-deepmind/alphafold3. You may only use these if
received directly from Google. Use is subject to terms of use available at
https://github.com/google-deepmind/alphafold3/blob/main/WEIGHTS_TERMS_OF_USE.md.
;
1 license    https://github.com/google-deepmind/alphafold3/blob/main/OUTPUT_TERMS_OF_USE.md 
;AlphaFold 3 and its output are not intended for, have not been validated for,
and are not approved for clinical use. They are provided "as-is" without any
warranty of any kind, whether expressed or implied. No warranty is given that
use shall not infringe the rights of any third party.
;
2 disclaimer ?                                                                              
#
loop_
_pdbx_nonpoly_scheme.asym_id
_pdbx_nonpoly_scheme.auth_seq_num
_pdbx_nonpoly_scheme.entity_id
_pdbx_nonpoly_scheme.mon_id
_pdbx_nonpoly_scheme.pdb_ins_code
_pdbx_nonpoly_scheme.pdb_seq_num
_pdbx_nonpoly_scheme.pdb_strand_id
C 1 3  LIG_C . 1 C 
D 1 4  POV   . 1 D 
E 1 5  POV   . 1 E 
F 1 6  POV   . 1 F 
G 1 7  POV   . 1 G 
H 1 8  POV   . 1 H 
I 1 9  POV   . 1 I 
J 1 10 POV   . 1 J 
K 1 11 POV   . 1 K 
L 1 12 POV   . 1 L 
M 1 13 POV   . 1 M 
N 1 14 POV   . 1 N 
O 1 15 POV   . 1 O 
P 1 16 POV   . 1 P 
Q 1 17 POV   . 1 Q 
R 1 18 POV   . 1 R 
S 1 19 POV   . 1 S 
T 1 20 POV   . 1 T 
U 1 21 POV   . 1 U 
V 1 22 POV   . 1 V 
W 1 23 POV   . 1 W 
X 1 24 POV   . 1 X 
Y 1 25 POV   . 1 Y 
#
loop_
_pdbx_poly_seq_scheme.asym_id
_pdbx_poly_seq_scheme.auth_seq_num
_pdbx_poly_seq_scheme.entity_id
_pdbx_poly_seq_scheme.hetero
_pdbx_poly_seq_scheme.mon_id
_pdbx_poly_seq_scheme.pdb_ins_code
_pdbx_poly_seq_scheme.pdb_seq_num
_pdbx_poly_seq_scheme.pdb_strand_id
_pdbx_poly_seq_scheme.seq_id
A 1   1 n GLN . 1   A 1   
A 2   1 n GLN . 2   A 2   
A 3   1 n PRO . 3   A 3   
A 4   1 n TYR . 4   A 4   
A 5   1 n VAL . 5   A 5   
A 6   1 n ASN . 6   A 6   
A 7   1 n ASN . 7   A 7   
A 8   1 n HIS . 8   A 8   
A 9   1 n GLN . 9   A 9   
A 10  1 n LEU . 10  A 10  
A 11  1 n ALA . 11  A 11  
A 12  1 n CYS . 12  A 12  
A 13  1 n GLU . 13  A 13  
A 14  1 n VAL . 14  A 14  
A 15  1 n ARG . 15  A 15  
A 16  1 n VAL . 16  A 16  
A 17  1 n TYR . 17  A 17  
A 18  1 n ASP . 18  A 18  
A 19  1 n ASN . 19  A 19  
A 20  1 n ILE . 20  A 20  
A 21  1 n THR . 21  A 21  
A 22  1 n ASN . 22  A 22  
A 23  1 n GLY . 23  A 23  
A 24  1 n PHE . 24  A 24  
A 25  1 n THR . 25  A 25  
A 26  1 n CYS . 26  A 26  
A 27  1 n ASN . 27  A 27  
A 28  1 n GLY . 28  A 28  
A 29  1 n PRO . 29  A 29  
A 30  1 n PRO . 30  A 30  
A 31  1 n SER . 31  A 31  
A 32  1 n CYS . 32  A 32  
A 33  1 n ARG . 33  A 33  
A 34  1 n SER . 34  A 34  
A 35  1 n TYR . 35  A 35  
A 36  1 n LEU . 36  A 36  
A 37  1 n THR . 37  A 37  
A 38  1 n PHE . 38  A 38  
A 39  1 n TRP . 39  A 39  
A 40  1 n SER . 40  A 40  
A 41  1 n GLN . 41  A 41  
A 42  1 n PRO . 42  A 42  
A 43  1 n PRO . 43  A 43  
A 44  1 n TYR . 44  A 44  
A 45  1 n ASN . 45  A 45  
A 46  1 n THR . 46  A 46  
A 47  1 n ALA . 47  A 47  
A 48  1 n ASP . 48  A 48  
A 49  1 n SER . 49  A 49  
A 50  1 n ILE . 50  A 50  
A 51  1 n ALA . 51  A 51  
A 52  1 n LYS . 52  A 52  
A 53  1 n LEU . 53  A 53  
A 54  1 n LEU . 54  A 54  
A 55  1 n ASN . 55  A 55  
A 56  1 n VAL . 56  A 56  
A 57  1 n SER . 57  A 57  
A 58  1 n ALA . 58  A 58  
A 59  1 n ALA . 59  A 59  
A 60  1 n GLU . 60  A 60  
A 61  1 n ILE . 61  A 61  
A 62  1 n GLN . 62  A 62  
A 63  1 n SER . 63  A 63  
A 64  1 n ILE . 64  A 64  
A 65  1 n ASN . 65  A 65  
A 66  1 n ASN . 66  A 66  
A 67  1 n LEU . 67  A 67  
A 68  1 n PRO . 68  A 68  
A 69  1 n THR . 69  A 69  
A 70  1 n ALA . 70  A 70  
A 71  1 n THR . 71  A 71  
A 72  1 n THR . 72  A 72  
A 73  1 n ARG . 73  A 73  
A 74  1 n ILE . 74  A 74  
A 75  1 n PRO . 75  A 75  
A 76  1 n THR . 76  A 76  
A 77  1 n ARG . 77  A 77  
A 78  1 n GLU . 78  A 78  
A 79  1 n LEU . 79  A 79  
A 80  1 n VAL . 80  A 80  
A 81  1 n VAL . 81  A 81  
A 82  1 n ILE . 82  A 82  
A 83  1 n PRO . 83  A 83  
A 84  1 n ALA . 84  A 84  
A 85  1 n ASN . 85  A 85  
A 86  1 n CYS . 86  A 86  
A 87  1 n SER . 87  A 87  
A 88  1 n CYS . 88  A 88  
A 89  1 n SER . 89  A 89  
A 90  1 n SER . 90  A 90  
A 91  1 n SER . 91  A 91  
A 92  1 n SER . 92  A 92  
A 93  1 n GLY . 93  A 93  
A 94  1 n GLY . 94  A 94  
A 95  1 n PHE . 95  A 95  
A 96  1 n TYR . 96  A 96  
A 97  1 n GLN . 97  A 97  
A 98  1 n HIS . 98  A 98  
A 99  1 n ASN . 99  A 99  
A 100 1 n ALA . 100 A 100 
A 101 1 n THR . 101 A 101 
A 102 1 n TYR . 102 A 102 
A 103 1 n ASN . 103 A 103 
A 104 1 n LEU . 104 A 104 
A 105 1 n SER . 105 A 105 
A 106 1 n GLY . 106 A 106 
A 107 1 n ASN . 107 A 107 
A 108 1 n ARG . 108 A 108 
A 109 1 n GLY . 109 A 109 
A 110 1 n ASP . 110 A 110 
A 111 1 n GLU . 111 A 111 
A 112 1 n THR . 112 A 112 
A 113 1 n TYR . 113 A 113 
A 114 1 n PHE . 114 A 114 
A 115 1 n SER . 115 A 115 
A 116 1 n VAL . 116 A 116 
A 117 1 n ALA . 117 A 117 
A 118 1 n ASN . 118 A 118 
A 119 1 n ASP . 119 A 119 
A 120 1 n THR . 120 A 120 
A 121 1 n TYR . 121 A 121 
A 122 1 n GLN . 122 A 122 
A 123 1 n ALA . 123 A 123 
A 124 1 n LEU . 124 A 124 
A 125 1 n SER . 125 A 125 
A 126 1 n THR . 126 A 126 
A 127 1 n CYS . 127 A 127 
A 128 1 n GLN . 128 A 128 
A 129 1 n ALA . 129 A 129 
A 130 1 n MET . 130 A 130 
A 131 1 n MET . 131 A 131 
A 132 1 n SER . 132 A 132 
A 133 1 n GLN . 133 A 133 
A 134 1 n ASN . 134 A 134 
A 135 1 n ARG . 135 A 135 
A 136 1 n TYR . 136 A 136 
A 137 1 n GLY . 137 A 137 
A 138 1 n GLU . 138 A 138 
A 139 1 n ARG . 139 A 139 
A 140 1 n GLN . 140 A 140 
A 141 1 n LEU . 141 A 141 
A 142 1 n THR . 142 A 142 
A 143 1 n PRO . 143 A 143 
A 144 1 n GLY . 144 A 144 
A 145 1 n LEU . 145 A 145 
A 146 1 n ASN . 146 A 146 
A 147 1 n LEU . 147 A 147 
A 148 1 n LEU . 148 A 148 
A 149 1 n VAL . 149 A 149 
A 150 1 n PRO . 150 A 150 
A 151 1 n LEU . 151 A 151 
A 152 1 n ARG . 152 A 152 
A 153 1 n CYS . 153 A 153 
A 154 1 n ALA . 154 A 154 
A 155 1 n CYS . 155 A 155 
A 156 1 n PRO . 156 A 156 
A 157 1 n THR . 157 A 157 
A 158 1 n ALA . 158 A 158 
A 159 1 n LYS . 159 A 159 
A 160 1 n GLN . 160 A 160 
A 161 1 n THR . 161 A 161 
A 162 1 n THR . 162 A 162 
A 163 1 n ALA . 163 A 163 
A 164 1 n GLY . 164 A 164 
A 165 1 n PHE . 165 A 165 
A 166 1 n LYS . 166 A 166 
A 167 1 n TYR . 167 A 167 
A 168 1 n LEU . 168 A 168 
A 169 1 n LEU . 169 A 169 
A 170 1 n THR . 170 A 170 
A 171 1 n TYR . 171 A 171 
A 172 1 n LEU . 172 A 172 
A 173 1 n VAL . 173 A 173 
A 174 1 n ALA . 174 A 174 
A 175 1 n MET . 175 A 175 
A 176 1 n GLY . 176 A 176 
A 177 1 n ASP . 177 A 177 
A 178 1 n SER . 178 A 178 
A 179 1 n ILE . 179 A 179 
A 180 1 n SER . 180 A 180 
A 181 1 n GLY . 181 A 181 
A 182 1 n ILE . 182 A 182 
A 183 1 n ALA . 183 A 183 
A 184 1 n GLU . 184 A 184 
A 185 1 n MET . 185 A 185 
A 186 1 n PHE . 186 A 186 
A 187 1 n ASN . 187 A 187 
A 188 1 n SER . 188 A 188 
A 189 1 n THR . 189 A 189 
A 190 1 n SER . 190 A 190 
A 191 1 n ALA . 191 A 191 
A 192 1 n ALA . 192 A 192 
A 193 1 n ILE . 193 A 193 
A 194 1 n THR . 194 A 194 
A 195 1 n GLU . 195 A 195 
A 196 1 n GLY . 196 A 196 
A 197 1 n ASN . 197 A 197 
A 198 1 n GLU . 198 A 198 
A 199 1 n LEU . 199 A 199 
A 200 1 n THR . 200 A 200 
A 201 1 n SER . 201 A 201 
A 202 1 n ASP . 202 A 202 
A 203 1 n ASN . 203 A 203 
A 204 1 n ILE . 204 A 204 
A 205 1 n PHE . 205 A 205 
A 206 1 n PHE . 206 A 206 
A 207 1 n PHE . 207 A 207 
A 208 1 n THR . 208 A 208 
A 209 1 n PRO . 209 A 209 
A 210 1 n VAL . 210 A 210 
A 211 1 n LEU . 211 A 211 
A 212 1 n VAL . 212 A 212 
A 213 1 n PRO . 213 A 213 
A 214 1 n LEU . 214 A 214 
A 215 1 n THR . 215 A 215 
A 216 1 n THR . 216 A 216 
A 217 1 n GLU . 217 A 217 
A 218 1 n PRO . 218 A 218 
A 219 1 n THR . 219 A 219 
A 220 1 n LYS . 220 A 220 
A 221 1 n ILE . 221 A 221 
A 222 1 n VAL . 222 A 222 
A 223 1 n ILE . 223 A 223 
A 224 1 n SER . 224 A 224 
A 225 1 n PRO . 225 A 225 
A 226 1 n SER . 226 A 226 
A 227 1 n PRO . 227 A 227 
A 228 1 n PRO . 228 A 228 
A 229 1 n PRO . 229 A 229 
A 230 1 n PRO . 230 A 230 
A 231 1 n PRO . 231 A 231 
A 232 1 n VAL . 232 A 232 
A 233 1 n VAL . 233 A 233 
A 234 1 n ALA . 234 A 234 
A 235 1 n THR . 235 A 235 
A 236 1 n PRO . 236 A 236 
A 237 1 n PRO . 237 A 237 
A 238 1 n GLN . 238 A 238 
A 239 1 n THR . 239 A 239 
A 240 1 n PRO . 240 A 240 
A 241 1 n VAL . 241 A 241 
A 242 1 n ASP . 242 A 242 
A 243 1 n PRO . 243 A 243 
A 244 1 n PRO . 244 A 244 
A 245 1 n GLY . 245 A 245 
A 246 1 n SER . 246 A 246 
A 247 1 n SER . 247 A 247 
A 248 1 n SER . 248 A 248 
A 249 1 n SER . 249 A 249 
A 250 1 n HIS . 250 A 250 
A 251 1 n LYS . 251 A 251 
A 252 1 n TRP . 252 A 252 
A 253 1 n ILE . 253 A 253 
A 254 1 n TYR . 254 A 254 
A 255 1 n ILE . 255 A 255 
A 256 1 n GLY . 256 A 256 
A 257 1 n ILE . 257 A 257 
A 258 1 n GLY . 258 A 258 
A 259 1 n ILE . 259 A 259 
A 260 1 n GLY . 260 A 260 
A 261 1 n ALA . 261 A 261 
A 262 1 n GLY . 262 A 262 
A 263 1 n LEU . 263 A 263 
A 264 1 n LEU . 264 A 264 
A 265 1 n LEU . 265 A 265 
A 266 1 n LEU . 266 A 266 
A 267 1 n LEU . 267 A 267 
A 268 1 n SER . 268 A 268 
A 269 1 n ILE . 269 A 269 
A 270 1 n LEU . 270 A 270 
A 271 1 n ALA . 271 A 271 
A 272 1 n LEU . 272 A 272 
A 273 1 n CYS . 273 A 273 
A 274 1 n PHE . 274 A 274 
A 275 1 n TYR . 275 A 275 
A 276 1 n LYS . 276 A 276 
A 277 1 n ARG . 277 A 277 
A 278 1 n ARG . 278 A 278 
A 279 1 n SER . 279 A 279 
A 280 1 n LYS . 280 A 280 
A 281 1 n LYS . 281 A 281 
A 282 1 n LYS . 282 A 282 
A 283 1 n SER . 283 A 283 
A 284 1 n LEU . 284 A 284 
A 285 1 n PRO . 285 A 285 
A 286 1 n SER . 286 A 286 
A 287 1 n SER . 287 A 287 
A 288 1 n LEU . 288 A 288 
A 289 1 n PRO . 289 A 289 
A 290 1 n GLU . 290 A 290 
A 291 1 n GLU . 291 A 291 
A 292 1 n ASN . 292 A 292 
A 293 1 n LYS . 293 A 293 
A 294 1 n LEU . 294 A 294 
A 295 1 n PHE . 295 A 295 
A 296 1 n ASP . 296 A 296 
A 297 1 n SER . 297 A 297 
A 298 1 n SER . 298 A 298 
A 299 1 n THR . 299 A 299 
A 300 1 n LYS . 300 A 300 
A 301 1 n GLN . 301 A 301 
A 302 1 n SER . 302 A 302 
A 303 1 n ILE . 303 A 303 
A 304 1 n PRO . 304 A 304 
A 305 1 n THR . 305 A 305 
A 306 1 n THR . 306 A 306 
A 307 1 n THR . 307 A 307 
A 308 1 n THR . 308 A 308 
A 309 1 n THR . 309 A 309 
A 310 1 n GLN . 310 A 310 
A 311 1 n TRP . 311 A 311 
A 312 1 n SER . 312 A 312 
A 313 1 n ILE . 313 A 313 
A 314 1 n ASP . 314 A 314 
A 315 1 n LEU . 315 A 315 
A 316 1 n SER . 316 A 316 
A 317 1 n ASN . 317 A 317 
A 318 1 n SER . 318 A 318 
A 319 1 n SER . 319 A 319 
A 320 1 n GLU . 320 A 320 
A 321 1 n ALA . 321 A 321 
A 322 1 n PHE . 322 A 322 
A 323 1 n GLY . 323 A 323 
A 324 1 n LEU . 324 A 324 
A 325 1 n LYS . 325 A 325 
A 326 1 n SER . 326 A 326 
A 327 1 n ALA . 327 A 327 
A 328 1 n ILE . 328 A 328 
A 329 1 n GLU . 329 A 329 
A 330 1 n SER . 330 A 330 
A 331 1 n LEU . 331 A 331 
A 332 1 n THR . 332 A 332 
A 333 1 n LEU . 333 A 333 
A 334 1 n TYR . 334 A 334 
A 335 1 n ARG . 335 A 335 
A 336 1 n PHE . 336 A 336 
A 337 1 n ASN . 337 A 337 
A 338 1 n ASP . 338 A 338 
A 339 1 n LEU . 339 A 339 
A 340 1 n GLN . 340 A 340 
A 341 1 n SER . 341 A 341 
A 342 1 n ALA . 342 A 342 
A 343 1 n THR . 343 A 343 
A 344 1 n SER . 344 A 344 
A 345 1 n ASN . 345 A 345 
A 346 1 n PHE . 346 A 346 
A 347 1 n SER . 347 A 347 
A 348 1 n ASP . 348 A 348 
A 349 1 n GLU . 349 A 349 
A 350 1 n ASN . 350 A 350 
A 351 1 n ARG . 351 A 351 
A 352 1 n ILE . 352 A 352 
A 353 1 n LYS . 353 A 353 
A 354 1 n GLY . 354 A 354 
A 355 1 n SER . 355 A 355 
A 356 1 n VAL . 356 A 356 
A 357 1 n TYR . 357 A 357 
A 358 1 n ARG . 358 A 358 
A 359 1 n ALA . 359 A 359 
A 360 1 n THR . 360 A 360 
A 361 1 n ILE . 361 A 361 
A 362 1 n ASN . 362 A 362 
A 363 1 n GLY . 363 A 363 
A 364 1 n ASP . 364 A 364 
A 365 1 n ASP . 365 A 365 
A 366 1 n ALA . 366 A 366 
A 367 1 n ALA . 367 A 367 
A 368 1 n VAL . 368 A 368 
A 369 1 n LYS . 369 A 369 
A 370 1 n VAL . 370 A 370 
A 371 1 n ILE . 371 A 371 
A 372 1 n LYS . 372 A 372 
A 373 1 n GLY . 373 A 373 
A 374 1 n ASP . 374 A 374 
A 375 1 n VAL . 375 A 375 
A 376 1 n SER . 376 A 376 
A 377 1 n SER . 377 A 377 
A 378 1 n SER . 378 A 378 
A 379 1 n GLU . 379 A 379 
A 380 1 n ILE . 380 A 380 
A 381 1 n ASN . 381 A 381 
A 382 1 n LEU . 382 A 382 
A 383 1 n LEU . 383 A 383 
A 384 1 n LYS . 384 A 384 
A 385 1 n LYS . 385 A 385 
A 386 1 n LEU . 386 A 386 
A 387 1 n ASN . 387 A 387 
A 388 1 n HIS . 388 A 388 
A 389 1 n SER . 389 A 389 
A 390 1 n ASN . 390 A 390 
A 391 1 n ILE . 391 A 391 
A 392 1 n ILE . 392 A 392 
A 393 1 n ARG . 393 A 393 
A 394 1 n LEU . 394 A 394 
A 395 1 n SER . 395 A 395 
A 396 1 n GLY . 396 A 396 
A 397 1 n PHE . 397 A 397 
A 398 1 n CYS . 398 A 398 
A 399 1 n ILE . 399 A 399 
A 400 1 n ARG . 400 A 400 
A 401 1 n GLU . 401 A 401 
A 402 1 n GLY . 402 A 402 
A 403 1 n THR . 403 A 403 
A 404 1 n SER . 404 A 404 
A 405 1 n TYR . 405 A 405 
A 406 1 n LEU . 406 A 406 
A 407 1 n VAL . 407 A 407 
A 408 1 n PHE . 408 A 408 
A 409 1 n GLU . 409 A 409 
A 410 1 n TYR . 410 A 410 
A 411 1 n SER . 411 A 411 
A 412 1 n GLU . 412 A 412 
A 413 1 n ASN . 413 A 413 
A 414 1 n GLY . 414 A 414 
A 415 1 n SER . 415 A 415 
A 416 1 n ILE . 416 A 416 
A 417 1 n SER . 417 A 417 
A 418 1 n ASP . 418 A 418 
A 419 1 n TRP . 419 A 419 
A 420 1 n LEU . 420 A 420 
A 421 1 n HIS . 421 A 421 
A 422 1 n SER . 422 A 422 
A 423 1 n SER . 423 A 423 
A 424 1 n GLY . 424 A 424 
A 425 1 n LYS . 425 A 425 
A 426 1 n LYS . 426 A 426 
A 427 1 n SER . 427 A 427 
A 428 1 n LEU . 428 A 428 
A 429 1 n THR . 429 A 429 
A 430 1 n TRP . 430 A 430 
A 431 1 n LYS . 431 A 431 
A 432 1 n GLN . 432 A 432 
A 433 1 n ARG . 433 A 433 
A 434 1 n VAL . 434 A 434 
A 435 1 n GLU . 435 A 435 
A 436 1 n ILE . 436 A 436 
A 437 1 n ALA . 437 A 437 
A 438 1 n ARG . 438 A 438 
A 439 1 n ASP . 439 A 439 
A 440 1 n VAL . 440 A 440 
A 441 1 n ALA . 441 A 441 
A 442 1 n GLU . 442 A 442 
A 443 1 n ALA . 443 A 443 
A 444 1 n LEU . 444 A 444 
A 445 1 n ASP . 445 A 445 
A 446 1 n TYR . 446 A 446 
A 447 1 n LEU . 447 A 447 
A 448 1 n HIS . 448 A 448 
A 449 1 n ASN . 449 A 449 
A 450 1 n TYR . 450 A 450 
A 451 1 n ILE . 451 A 451 
A 452 1 n THR . 452 A 452 
A 453 1 n PRO . 453 A 453 
A 454 1 n PRO . 454 A 454 
A 455 1 n HIS . 455 A 455 
A 456 1 n ILE . 456 A 456 
A 457 1 n HIS . 457 A 457 
A 458 1 n LYS . 458 A 458 
A 459 1 n ASN . 459 A 459 
A 460 1 n LEU . 460 A 460 
A 461 1 n GLU . 461 A 461 
A 462 1 n SER . 462 A 462 
A 463 1 n THR . 463 A 463 
A 464 1 n ASN . 464 A 464 
A 465 1 n ILE . 465 A 465 
A 466 1 n LEU . 466 A 466 
A 467 1 n LEU . 467 A 467 
A 468 1 n ASP . 468 A 468 
A 469 1 n SER . 469 A 469 
A 470 1 n ASN . 470 A 470 
A 471 1 n PHE . 471 A 471 
A 472 1 n ARG . 472 A 472 
A 473 1 n ALA . 473 A 473 
A 474 1 n LYS . 474 A 474 
A 475 1 n ILE . 475 A 475 
A 476 1 n ALA . 476 A 476 
A 477 1 n ASN . 477 A 477 
A 478 1 n PHE . 478 A 478 
A 479 1 n GLY . 479 A 479 
A 480 1 n VAL . 480 A 480 
A 481 1 n ALA . 481 A 481 
A 482 1 n ARG . 482 A 482 
A 483 1 n ILE . 483 A 483 
A 484 1 n LEU . 484 A 484 
A 485 1 n ASP . 485 A 485 
A 486 1 n GLU . 486 A 486 
A 487 1 n GLY . 487 A 487 
A 488 1 n ASP . 488 A 488 
A 489 1 n LEU . 489 A 489 
A 490 1 n ASP . 490 A 490 
A 491 1 n LEU . 491 A 491 
A 492 1 n GLN . 492 A 492 
A 493 1 n LEU . 493 A 493 
A 494 1 n THR . 494 A 494 
A 495 1 n ARG . 495 A 495 
A 496 1 n HIS . 496 A 496 
A 497 1 n VAL . 497 A 497 
A 498 1 n GLU . 498 A 498 
A 499 1 n GLY . 499 A 499 
A 500 1 n THR . 500 A 500 
A 501 1 n GLN . 501 A 501 
A 502 1 n GLY . 502 A 502 
A 503 1 n TYR . 503 A 503 
A 504 1 n LEU . 504 A 504 
A 505 1 n ALA . 505 A 505 
A 506 1 n PRO . 506 A 506 
A 507 1 n GLU . 507 A 507 
A 508 1 n TYR . 508 A 508 
A 509 1 n VAL . 509 A 509 
A 510 1 n GLU . 510 A 510 
A 511 1 n ASN . 511 A 511 
A 512 1 n GLY . 512 A 512 
A 513 1 n VAL . 513 A 513 
A 514 1 n ILE . 514 A 514 
A 515 1 n THR . 515 A 515 
A 516 1 n SER . 516 A 516 
A 517 1 n LYS . 517 A 517 
A 518 1 n LEU . 518 A 518 
A 519 1 n ASP . 519 A 519 
A 520 1 n VAL . 520 A 520 
A 521 1 n PHE . 521 A 521 
A 522 1 n ALA . 522 A 522 
A 523 1 n PHE . 523 A 523 
A 524 1 n GLY . 524 A 524 
A 525 1 n VAL . 525 A 525 
A 526 1 n ALA . 526 A 526 
A 527 1 n VAL . 527 A 527 
A 528 1 n LEU . 528 A 528 
A 529 1 n GLU . 529 A 529 
A 530 1 n LEU . 530 A 530 
A 531 1 n LEU . 531 A 531 
A 532 1 n SER . 532 A 532 
A 533 1 n GLY . 533 A 533 
A 534 1 n ARG . 534 A 534 
A 535 1 n GLU . 535 A 535 
A 536 1 n ALA . 536 A 536 
A 537 1 n VAL . 537 A 537 
A 538 1 n THR . 538 A 538 
A 539 1 n ILE . 539 A 539 
A 540 1 n HIS . 540 A 540 
A 541 1 n LYS . 541 A 541 
A 542 1 n LYS . 542 A 542 
A 543 1 n LYS . 543 A 543 
A 544 1 n GLU . 544 A 544 
A 545 1 n GLY . 545 A 545 
A 546 1 n GLU . 546 A 546 
A 547 1 n GLU . 547 A 547 
A 548 1 n GLU . 548 A 548 
A 549 1 n VAL . 549 A 549 
A 550 1 n GLU . 550 A 550 
A 551 1 n MET . 551 A 551 
A 552 1 n LEU . 552 A 552 
A 553 1 n CYS . 553 A 553 
A 554 1 n LYS . 554 A 554 
A 555 1 n VAL . 555 A 555 
A 556 1 n ILE . 556 A 556 
A 557 1 n ASN . 557 A 557 
A 558 1 n SER . 558 A 558 
A 559 1 n VAL . 559 A 559 
A 560 1 n LEU . 560 A 560 
A 561 1 n GLY . 561 A 561 
A 562 1 n GLY . 562 A 562 
A 563 1 n GLU . 563 A 563 
A 564 1 n ASN . 564 A 564 
A 565 1 n VAL . 565 A 565 
A 566 1 n ARG . 566 A 566 
A 567 1 n GLU . 567 A 567 
A 568 1 n LYS . 568 A 568 
A 569 1 n LEU . 569 A 569 
A 570 1 n LYS . 570 A 570 
A 571 1 n GLU . 571 A 571 
A 572 1 n PHE . 572 A 572 
A 573 1 n MET . 573 A 573 
A 574 1 n ASP . 574 A 574 
A 575 1 n PRO . 575 A 575 
A 576 1 n SER . 576 A 576 
A 577 1 n LEU . 577 A 577 
A 578 1 n GLY . 578 A 578 
A 579 1 n ASN . 579 A 579 
A 580 1 n GLU . 580 A 580 
A 581 1 n TYR . 581 A 581 
A 582 1 n PRO . 582 A 582 
A 583 1 n LEU . 583 A 583 
A 584 1 n GLU . 584 A 584 
A 585 1 n LEU . 585 A 585 
A 586 1 n ALA . 586 A 586 
A 587 1 n TYR . 587 A 587 
A 588 1 n THR . 588 A 588 
A 589 1 n MET . 589 A 589 
A 590 1 n ALA . 590 A 590 
A 591 1 n GLN . 591 A 591 
A 592 1 n LEU . 592 A 592 
A 593 1 n ALA . 593 A 593 
A 594 1 n LYS . 594 A 594 
A 595 1 n SER . 595 A 595 
A 596 1 n CYS . 596 A 596 
A 597 1 n VAL . 597 A 597 
A 598 1 n ALA . 598 A 598 
A 599 1 n THR . 599 A 599 
A 600 1 n ASP . 600 A 600 
A 601 1 n LEU . 601 A 601 
A 602 1 n ASN . 602 A 602 
A 603 1 n SER . 603 A 603 
A 604 1 n ARG . 604 A 604 
A 605 1 n PRO . 605 A 605 
A 606 1 n SER . 606 A 606 
A 607 1 n VAL . 607 A 607 
A 608 1 n THR . 608 A 608 
A 609 1 n GLN . 609 A 609 
A 610 1 n VAL . 610 A 610 
A 611 1 n LEU . 611 A 611 
A 612 1 n THR . 612 A 612 
A 613 1 n THR . 613 A 613 
A 614 1 n LEU . 614 A 614 
A 615 1 n SER . 615 A 615 
A 616 1 n MET . 616 A 616 
A 617 1 n ILE . 617 A 617 
A 618 1 n VAL . 618 A 618 
A 619 1 n SER . 619 A 619 
A 620 1 n SER . 620 A 620 
A 621 1 n SER . 621 A 621 
A 622 1 n ILE . 622 A 622 
A 623 1 n ASP . 623 A 623 
A 624 1 n TRP . 624 A 624 
A 625 1 n GLU . 625 A 625 
A 626 1 n PRO . 626 A 626 
A 627 1 n SER . 627 A 627 
A 628 1 n ASP . 628 A 628 
A 629 1 n ASP . 629 A 629 
A 630 1 n LEU . 630 A 630 
A 631 1 n LEU . 631 A 631 
A 632 1 n ARG . 632 A 632 
A 633 1 n SER . 633 A 633 
A 634 1 n GLY . 634 A 634 
A 635 1 n SER . 635 A 635 
A 636 1 n LEU . 636 A 636 
A 637 1 n GLY . 637 A 637 
A 638 1 n ASN . 638 A 638 
A 639 1 n ASP . 639 A 639 
A 640 1 n TYR . 640 A 640 
A 641 1 n LYS . 641 A 641 
A 642 1 n ASP . 642 A 642 
A 643 1 n ASP . 643 A 643 
A 644 1 n ASP . 644 A 644 
A 645 1 n ASP . 645 A 645 
A 646 1 n LYS . 646 A 646 
A 647 1 n ASP . 647 A 647 
A 648 1 n TYR . 648 A 648 
A 649 1 n LYS . 649 A 649 
A 650 1 n ASP . 650 A 650 
A 651 1 n ASP . 651 A 651 
A 652 1 n ASP . 652 A 652 
A 653 1 n ASP . 653 A 653 
A 654 1 n LYS . 654 A 654 
A 655 1 n ASP . 655 A 655 
A 656 1 n TYR . 656 A 656 
A 657 1 n LYS . 657 A 657 
A 658 1 n ASP . 658 A 658 
A 659 1 n ASP . 659 A 659 
A 660 1 n ASP . 660 A 660 
A 661 1 n ASP . 661 A 661 
A 662 1 n LYS . 662 A 662 
A 663 1 n ALA . 663 A 663 
A 664 1 n SER . 664 A 664 
A 665 1 n ASN . 665 A 665 
A 666 1 n ASN . 666 A 666 
A 667 1 n GLY . 667 A 667 
A 668 1 n ASN . 668 A 668 
A 669 1 n GLY . 669 A 669 
A 670 1 n ARG . 670 A 670 
A 671 1 n ASN . 671 A 671 
A 672 1 n GLY . 672 A 672 
A 673 1 n MET . 673 A 673 
A 674 1 n VAL . 674 A 674 
A 675 1 n SER . 675 A 675 
A 676 1 n LYS . 676 A 676 
A 677 1 n GLY . 677 A 677 
A 678 1 n GLU . 678 A 678 
A 679 1 n GLU . 679 A 679 
A 680 1 n LEU . 680 A 680 
A 681 1 n PHE . 681 A 681 
A 682 1 n THR . 682 A 682 
A 683 1 n GLY . 683 A 683 
A 684 1 n VAL . 684 A 684 
A 685 1 n VAL . 685 A 685 
A 686 1 n PRO . 686 A 686 
A 687 1 n ILE . 687 A 687 
A 688 1 n LEU . 688 A 688 
A 689 1 n VAL . 689 A 689 
A 690 1 n GLU . 690 A 690 
A 691 1 n LEU . 691 A 691 
A 692 1 n ASP . 692 A 692 
A 693 1 n GLY . 693 A 693 
A 694 1 n ASP . 694 A 694 
A 695 1 n VAL . 695 A 695 
A 696 1 n ASN . 696 A 696 
A 697 1 n GLY . 697 A 697 
A 698 1 n HIS . 698 A 698 
A 699 1 n LYS . 699 A 699 
A 700 1 n PHE . 700 A 700 
A 701 1 n SER . 701 A 701 
A 702 1 n VAL . 702 A 702 
A 703 1 n SER . 703 A 703 
A 704 1 n GLY . 704 A 704 
A 705 1 n GLU . 705 A 705 
A 706 1 n GLY . 706 A 706 
A 707 1 n GLU . 707 A 707 
A 708 1 n GLY . 708 A 708 
A 709 1 n ASP . 709 A 709 
A 710 1 n ALA . 710 A 710 
A 711 1 n THR . 711 A 711 
A 712 1 n TYR . 712 A 712 
A 713 1 n GLY . 713 A 713 
A 714 1 n LYS . 714 A 714 
A 715 1 n LEU . 715 A 715 
A 716 1 n THR . 716 A 716 
A 717 1 n LEU . 717 A 717 
A 718 1 n LYS . 718 A 718 
A 719 1 n PHE . 719 A 719 
A 720 1 n ILE . 720 A 720 
A 721 1 n CYS . 721 A 721 
A 722 1 n THR . 722 A 722 
A 723 1 n THR . 723 A 723 
A 724 1 n GLY . 724 A 724 
A 725 1 n LYS . 725 A 725 
A 726 1 n LEU . 726 A 726 
A 727 1 n PRO . 727 A 727 
A 728 1 n VAL . 728 A 728 
A 729 1 n PRO . 729 A 729 
A 730 1 n TRP . 730 A 730 
A 731 1 n PRO . 731 A 731 
A 732 1 n THR . 732 A 732 
A 733 1 n LEU . 733 A 733 
A 734 1 n VAL . 734 A 734 
A 735 1 n THR . 735 A 735 
A 736 1 n THR . 736 A 736 
A 737 1 n LEU . 737 A 737 
A 738 1 n THR . 738 A 738 
A 739 1 n TYR . 739 A 739 
A 740 1 n GLY . 740 A 740 
A 741 1 n VAL . 741 A 741 
A 742 1 n GLN . 742 A 742 
A 743 1 n CYS . 743 A 743 
A 744 1 n PHE . 744 A 744 
A 745 1 n SER . 745 A 745 
A 746 1 n ARG . 746 A 746 
A 747 1 n TYR . 747 A 747 
A 748 1 n PRO . 748 A 748 
A 749 1 n ASP . 749 A 749 
A 750 1 n HIS . 750 A 750 
A 751 1 n MET . 751 A 751 
A 752 1 n LYS . 752 A 752 
A 753 1 n GLN . 753 A 753 
A 754 1 n HIS . 754 A 754 
A 755 1 n ASP . 755 A 755 
A 756 1 n PHE . 756 A 756 
A 757 1 n PHE . 757 A 757 
A 758 1 n LYS . 758 A 758 
A 759 1 n SER . 759 A 759 
A 760 1 n ALA . 760 A 760 
A 761 1 n MET . 761 A 761 
A 762 1 n PRO . 762 A 762 
A 763 1 n GLU . 763 A 763 
A 764 1 n GLY . 764 A 764 
A 765 1 n TYR . 765 A 765 
A 766 1 n VAL . 766 A 766 
A 767 1 n GLN . 767 A 767 
A 768 1 n GLU . 768 A 768 
A 769 1 n ARG . 769 A 769 
A 770 1 n THR . 770 A 770 
A 771 1 n ILE . 771 A 771 
A 772 1 n PHE . 772 A 772 
A 773 1 n PHE . 773 A 773 
A 774 1 n LYS . 774 A 774 
A 775 1 n ASP . 775 A 775 
A 776 1 n ASP . 776 A 776 
A 777 1 n GLY . 777 A 777 
A 778 1 n ASN . 778 A 778 
A 779 1 n TYR . 779 A 779 
A 780 1 n LYS . 780 A 780 
A 781 1 n THR . 781 A 781 
A 782 1 n ARG . 782 A 782 
A 783 1 n ALA . 783 A 783 
A 784 1 n GLU . 784 A 784 
A 785 1 n VAL . 785 A 785 
A 786 1 n LYS . 786 A 786 
A 787 1 n PHE . 787 A 787 
A 788 1 n GLU . 788 A 788 
A 789 1 n GLY . 789 A 789 
A 790 1 n ASP . 790 A 790 
A 791 1 n THR . 791 A 791 
A 792 1 n LEU . 792 A 792 
A 793 1 n VAL . 793 A 793 
A 794 1 n ASN . 794 A 794 
A 795 1 n ARG . 795 A 795 
A 796 1 n ILE . 796 A 796 
A 797 1 n ILE . 797 A 797 
A 798 1 n LEU . 798 A 798 
A 799 1 n LYS . 799 A 799 
A 800 1 n GLY . 800 A 800 
B 1   2 n LYS . 1   B 1   
B 2   2 n CYS . 2   B 2   
B 3   2 n ARG . 3   B 3   
B 4   2 n THR . 4   B 4   
B 5   2 n SER . 5   B 5   
B 6   2 n CYS . 6   B 6   
B 7   2 n PRO . 7   B 7   
B 8   2 n LEU . 8   B 8   
B 9   2 n ALA . 9   B 9   
B 10  2 n LEU . 10  B 10  
B 11  2 n ALA . 11  B 11  
B 12  2 n SER . 12  B 12  
B 13  2 n TYR . 13  B 13  
B 14  2 n TYR . 14  B 14  
B 15  2 n LEU . 15  B 15  
B 16  2 n GLU . 16  B 16  
B 17  2 n ASN . 17  B 17  
B 18  2 n GLY . 18  B 18  
B 19  2 n THR . 19  B 19  
B 20  2 n THR . 20  B 20  
B 21  2 n LEU . 21  B 21  
B 22  2 n SER . 22  B 22  
B 23  2 n VAL . 23  B 23  
B 24  2 n ILE . 24  B 24  
B 25  2 n ASN . 25  B 25  
B 26  2 n GLN . 26  B 26  
B 27  2 n ASN . 27  B 27  
B 28  2 n LEU . 28  B 28  
B 29  2 n ASN . 29  B 29  
B 30  2 n SER . 30  B 30  
B 31  2 n SER . 31  B 31  
B 32  2 n ILE . 32  B 32  
B 33  2 n ALA . 33  B 33  
B 34  2 n PRO . 34  B 34  
B 35  2 n TYR . 35  B 35  
B 36  2 n ASP . 36  B 36  
B 37  2 n GLN . 37  B 37  
B 38  2 n ILE . 38  B 38  
B 39  2 n ASN . 39  B 39  
B 40  2 n PHE . 40  B 40  
B 41  2 n ASP . 41  B 41  
B 42  2 n PRO . 42  B 42  
B 43  2 n ILE . 43  B 43  
B 44  2 n LEU . 44  B 44  
B 45  2 n ARG . 45  B 45  
B 46  2 n TYR . 46  B 46  
B 47  2 n ASN . 47  B 47  
B 48  2 n SER . 48  B 48  
B 49  2 n ASN . 49  B 49  
B 50  2 n ILE . 50  B 50  
B 51  2 n LYS . 51  B 51  
B 52  2 n ASP . 52  B 52  
B 53  2 n LYS . 53  B 53  
B 54  2 n ASP . 54  B 54  
B 55  2 n ARG . 55  B 55  
B 56  2 n ILE . 56  B 56  
B 57  2 n GLN . 57  B 57  
B 58  2 n MET . 58  B 58  
B 59  2 n GLY . 59  B 59  
B 60  2 n SER . 60  B 60  
B 61  2 n ARG . 61  B 61  
B 62  2 n VAL . 62  B 62  
B 63  2 n LEU . 63  B 63  
B 64  2 n VAL . 64  B 64  
B 65  2 n PRO . 65  B 65  
B 66  2 n PHE . 66  B 66  
B 67  2 n PRO . 67  B 67  
B 68  2 n CYS . 68  B 68  
B 69  2 n GLU . 69  B 69  
B 70  2 n CYS . 70  B 70  
B 71  2 n GLN . 71  B 71  
B 72  2 n PRO . 72  B 72  
B 73  2 n GLY . 73  B 73  
B 74  2 n ASP . 74  B 74  
B 75  2 n PHE . 75  B 75  
B 76  2 n LEU . 76  B 76  
B 77  2 n GLY . 77  B 77  
B 78  2 n HIS . 78  B 78  
B 79  2 n ASN . 79  B 79  
B 80  2 n PHE . 80  B 80  
B 81  2 n SER . 81  B 81  
B 82  2 n TYR . 82  B 82  
B 83  2 n SER . 83  B 83  
B 84  2 n VAL . 84  B 84  
B 85  2 n ARG . 85  B 85  
B 86  2 n GLN . 86  B 86  
B 87  2 n GLU . 87  B 87  
B 88  2 n ASP . 88  B 88  
B 89  2 n THR . 89  B 89  
B 90  2 n TYR . 90  B 90  
B 91  2 n GLU . 91  B 91  
B 92  2 n ARG . 92  B 92  
B 93  2 n VAL . 93  B 93  
B 94  2 n ALA . 94  B 94  
B 95  2 n ILE . 95  B 95  
B 96  2 n SER . 96  B 96  
B 97  2 n ASN . 97  B 97  
B 98  2 n TYR . 98  B 98  
B 99  2 n ALA . 99  B 99  
B 100 2 n ASN . 100 B 100 
B 101 2 n LEU . 101 B 101 
B 102 2 n THR . 102 B 102 
B 103 2 n THR . 103 B 103 
B 104 2 n MET . 104 B 104 
B 105 2 n GLU . 105 B 105 
B 106 2 n SER . 106 B 106 
B 107 2 n LEU . 107 B 107 
B 108 2 n GLN . 108 B 108 
B 109 2 n ALA . 109 B 109 
B 110 2 n ARG . 110 B 110 
B 111 2 n ASN . 111 B 111 
B 112 2 n PRO . 112 B 112 
B 113 2 n PHE . 113 B 113 
B 114 2 n PRO . 114 B 114 
B 115 2 n ALA . 115 B 115 
B 116 2 n THR . 116 B 116 
B 117 2 n ASN . 117 B 117 
B 118 2 n ILE . 118 B 118 
B 119 2 n PRO . 119 B 119 
B 120 2 n LEU . 120 B 120 
B 121 2 n SER . 121 B 121 
B 122 2 n ALA . 122 B 122 
B 123 2 n THR . 123 B 123 
B 124 2 n LEU . 124 B 124 
B 125 2 n ASN . 125 B 125 
B 126 2 n VAL . 126 B 126 
B 127 2 n LEU . 127 B 127 
B 128 2 n VAL . 128 B 128 
B 129 2 n ASN . 129 B 129 
B 130 2 n CYS . 130 B 130 
B 131 2 n SER . 131 B 131 
B 132 2 n CYS . 132 B 132 
B 133 2 n GLY . 133 B 133 
B 134 2 n ASP . 134 B 134 
B 135 2 n GLU . 135 B 135 
B 136 2 n SER . 136 B 136 
B 137 2 n VAL . 137 B 137 
B 138 2 n SER . 138 B 138 
B 139 2 n LYS . 139 B 139 
B 140 2 n ASP . 140 B 140 
B 141 2 n PHE . 141 B 141 
B 142 2 n GLY . 142 B 142 
B 143 2 n LEU . 143 B 143 
B 144 2 n PHE . 144 B 144 
B 145 2 n VAL . 145 B 145 
B 146 2 n THR . 146 B 146 
B 147 2 n TYR . 147 B 147 
B 148 2 n PRO . 148 B 148 
B 149 2 n LEU . 149 B 149 
B 150 2 n ARG . 150 B 150 
B 151 2 n PRO . 151 B 151 
B 152 2 n GLU . 152 B 152 
B 153 2 n ASP . 153 B 153 
B 154 2 n SER . 154 B 154 
B 155 2 n LEU . 155 B 155 
B 156 2 n SER . 156 B 156 
B 157 2 n SER . 157 B 157 
B 158 2 n ILE . 158 B 158 
B 159 2 n ALA . 159 B 159 
B 160 2 n ARG . 160 B 160 
B 161 2 n SER . 161 B 161 
B 162 2 n SER . 162 B 162 
B 163 2 n GLY . 163 B 163 
B 164 2 n VAL . 164 B 164 
B 165 2 n SER . 165 B 165 
B 166 2 n ALA . 166 B 166 
B 167 2 n ASP . 167 B 167 
B 168 2 n ILE . 168 B 168 
B 169 2 n LEU . 169 B 169 
B 170 2 n GLN . 170 B 170 
B 171 2 n ARG . 171 B 171 
B 172 2 n TYR . 172 B 172 
B 173 2 n ASN . 173 B 173 
B 174 2 n PRO . 174 B 174 
B 175 2 n GLY . 175 B 175 
B 176 2 n VAL . 176 B 176 
B 177 2 n ASN . 177 B 177 
B 178 2 n PHE . 178 B 178 
B 179 2 n ASN . 179 B 179 
B 180 2 n SER . 180 B 180 
B 181 2 n GLY . 181 B 181 
B 182 2 n ASN . 182 B 182 
B 183 2 n GLY . 183 B 183 
B 184 2 n ILE . 184 B 184 
B 185 2 n VAL . 185 B 185 
B 186 2 n TYR . 186 B 186 
B 187 2 n VAL . 187 B 187 
B 188 2 n PRO . 188 B 188 
B 189 2 n GLY . 189 B 189 
B 190 2 n ARG . 190 B 190 
B 191 2 n ASP . 191 B 191 
B 192 2 n PRO . 192 B 192 
B 193 2 n ASN . 193 B 193 
B 194 2 n GLY . 194 B 194 
B 195 2 n ALA . 195 B 195 
B 196 2 n PHE . 196 B 196 
B 197 2 n PRO . 197 B 197 
B 198 2 n PRO . 198 B 198 
B 199 2 n PHE . 199 B 199 
B 200 2 n LYS . 200 B 200 
B 201 2 n SER . 201 B 201 
B 202 2 n SER . 202 B 202 
B 203 2 n LYS . 203 B 203 
B 204 2 n GLN . 204 B 204 
B 205 2 n ASP . 205 B 205 
B 206 2 n GLY . 206 B 206 
B 207 2 n VAL . 207 B 207 
B 208 2 n GLY . 208 B 208 
B 209 2 n ALA . 209 B 209 
B 210 2 n GLY . 210 B 210 
B 211 2 n VAL . 211 B 211 
B 212 2 n ILE . 212 B 212 
B 213 2 n ALA . 213 B 213 
B 214 2 n GLY . 214 B 214 
B 215 2 n ILE . 215 B 215 
B 216 2 n VAL . 216 B 216 
B 217 2 n ILE . 217 B 217 
B 218 2 n GLY . 218 B 218 
B 219 2 n VAL . 219 B 219 
B 220 2 n ILE . 220 B 220 
B 221 2 n VAL . 221 B 221 
B 222 2 n ALA . 222 B 222 
B 223 2 n LEU . 223 B 223 
B 224 2 n LEU . 224 B 224 
B 225 2 n LEU . 225 B 225 
B 226 2 n ILE . 226 B 226 
B 227 2 n LEU . 227 B 227 
B 228 2 n PHE . 228 B 228 
B 229 2 n ILE . 229 B 229 
B 230 2 n VAL . 230 B 230 
B 231 2 n TYR . 231 B 231 
B 232 2 n TYR . 232 B 232 
B 233 2 n ALA . 233 B 233 
B 234 2 n TYR . 234 B 234 
B 235 2 n ARG . 235 B 235 
B 236 2 n LYS . 236 B 236 
B 237 2 n ASN . 237 B 237 
B 238 2 n LYS . 238 B 238 
B 239 2 n SER . 239 B 239 
B 240 2 n LYS . 240 B 240 
B 241 2 n GLY . 241 B 241 
B 242 2 n ASP . 242 B 242 
B 243 2 n SER . 243 B 243 
B 244 2 n PHE . 244 B 244 
B 245 2 n SER . 245 B 245 
B 246 2 n SER . 246 B 246 
B 247 2 n SER . 247 B 247 
B 248 2 n ILE . 248 B 248 
B 249 2 n PRO . 249 B 249 
B 250 2 n LEU . 250 B 250 
B 251 2 n SER . 251 B 251 
B 252 2 n THR . 252 B 252 
B 253 2 n LYS . 253 B 253 
B 254 2 n ALA . 254 B 254 
B 255 2 n ASP . 255 B 255 
B 256 2 n HIS . 256 B 256 
B 257 2 n ALA . 257 B 257 
B 258 2 n SER . 258 B 258 
B 259 2 n SER . 259 B 259 
B 260 2 n THR . 260 B 260 
B 261 2 n SER . 261 B 261 
B 262 2 n LEU . 262 B 262 
B 263 2 n GLN . 263 B 263 
B 264 2 n SER . 264 B 264 
B 265 2 n GLY . 265 B 265 
B 266 2 n GLY . 266 B 266 
B 267 2 n LEU . 267 B 267 
B 268 2 n GLY . 268 B 268 
B 269 2 n GLY . 269 B 269 
B 270 2 n ALA . 270 B 270 
B 271 2 n GLY . 271 B 271 
B 272 2 n VAL . 272 B 272 
B 273 2 n SER . 273 B 273 
B 274 2 n PRO . 274 B 274 
B 275 2 n GLY . 275 B 275 
B 276 2 n ILE . 276 B 276 
B 277 2 n ALA . 277 B 277 
B 278 2 n ALA . 278 B 278 
B 279 2 n ILE . 279 B 279 
B 280 2 n SER . 280 B 280 
B 281 2 n VAL . 281 B 281 
B 282 2 n ASP . 282 B 282 
B 283 2 n LYS . 283 B 283 
B 284 2 n SER . 284 B 284 
B 285 2 n VAL . 285 B 285 
B 286 2 n GLU . 286 B 286 
B 287 2 n PHE . 287 B 287 
B 288 2 n SER . 288 B 288 
B 289 2 n LEU . 289 B 289 
B 290 2 n GLU . 290 B 290 
B 291 2 n GLU . 291 B 291 
B 292 2 n LEU . 292 B 292 
B 293 2 n ALA . 293 B 293 
B 294 2 n LYS . 294 B 294 
B 295 2 n ALA . 295 B 295 
B 296 2 n THR . 296 B 296 
B 297 2 n ASP . 297 B 297 
B 298 2 n ASN . 298 B 298 
B 299 2 n PHE . 299 B 299 
B 300 2 n ASN . 300 B 300 
B 301 2 n LEU . 301 B 301 
B 302 2 n SER . 302 B 302 
B 303 2 n PHE . 303 B 303 
B 304 2 n LYS . 304 B 304 
B 305 2 n ILE . 305 B 305 
B 306 2 n GLY . 306 B 306 
B 307 2 n GLN . 307 B 307 
B 308 2 n GLY . 308 B 308 
B 309 2 n GLY . 309 B 309 
B 310 2 n PHE . 310 B 310 
B 311 2 n GLY . 311 B 311 
B 312 2 n ALA . 312 B 312 
B 313 2 n VAL . 313 B 313 
B 314 2 n TYR . 314 B 314 
B 315 2 n TYR . 315 B 315 
B 316 2 n ALA . 316 B 316 
B 317 2 n GLU . 317 B 317 
B 318 2 n LEU . 318 B 318 
B 319 2 n ARG . 319 B 319 
B 320 2 n GLY . 320 B 320 
B 321 2 n GLU . 321 B 321 
B 322 2 n LYS . 322 B 322 
B 323 2 n ALA . 323 B 323 
B 324 2 n ALA . 324 B 324 
B 325 2 n ILE . 325 B 325 
B 326 2 n LYS . 326 B 326 
B 327 2 n LYS . 327 B 327 
B 328 2 n MET . 328 B 328 
B 329 2 n ASP . 329 B 329 
B 330 2 n MET . 330 B 330 
B 331 2 n GLU . 331 B 331 
B 332 2 n ALA . 332 B 332 
B 333 2 n SER . 333 B 333 
B 334 2 n LYS . 334 B 334 
B 335 2 n GLN . 335 B 335 
B 336 2 n PHE . 336 B 336 
B 337 2 n LEU . 337 B 337 
B 338 2 n ALA . 338 B 338 
B 339 2 n GLU . 339 B 339 
B 340 2 n LEU . 340 B 340 
B 341 2 n LYS . 341 B 341 
B 342 2 n VAL . 342 B 342 
B 343 2 n LEU . 343 B 343 
B 344 2 n THR . 344 B 344 
B 345 2 n ARG . 345 B 345 
B 346 2 n VAL . 346 B 346 
B 347 2 n HIS . 347 B 347 
B 348 2 n HIS . 348 B 348 
B 349 2 n VAL . 349 B 349 
B 350 2 n ASN . 350 B 350 
B 351 2 n LEU . 351 B 351 
B 352 2 n VAL . 352 B 352 
B 353 2 n ARG . 353 B 353 
B 354 2 n LEU . 354 B 354 
B 355 2 n ILE . 355 B 355 
B 356 2 n GLY . 356 B 356 
B 357 2 n TYR . 357 B 357 
B 358 2 n CYS . 358 B 358 
B 359 2 n VAL . 359 B 359 
B 360 2 n GLU . 360 B 360 
B 361 2 n GLY . 361 B 361 
B 362 2 n SER . 362 B 362 
B 363 2 n LEU . 363 B 363 
B 364 2 n PHE . 364 B 364 
B 365 2 n LEU . 365 B 365 
B 366 2 n VAL . 366 B 366 
B 367 2 n TYR . 367 B 367 
B 368 2 n GLU . 368 B 368 
B 369 2 n TYR . 369 B 369 
B 370 2 n VAL . 370 B 370 
B 371 2 n GLU . 371 B 371 
B 372 2 n ASN . 372 B 372 
B 373 2 n GLY . 373 B 373 
B 374 2 n ASN . 374 B 374 
B 375 2 n LEU . 375 B 375 
B 376 2 n GLY . 376 B 376 
B 377 2 n GLN . 377 B 377 
B 378 2 n HIS . 378 B 378 
B 379 2 n LEU . 379 B 379 
B 380 2 n HIS . 380 B 380 
B 381 2 n GLY . 381 B 381 
B 382 2 n SER . 382 B 382 
B 383 2 n GLY . 383 B 383 
B 384 2 n ARG . 384 B 384 
B 385 2 n GLU . 385 B 385 
B 386 2 n PRO . 386 B 386 
B 387 2 n LEU . 387 B 387 
B 388 2 n PRO . 388 B 388 
B 389 2 n TRP . 389 B 389 
B 390 2 n THR . 390 B 390 
B 391 2 n LYS . 391 B 391 
B 392 2 n ARG . 392 B 392 
B 393 2 n VAL . 393 B 393 
B 394 2 n GLN . 394 B 394 
B 395 2 n ILE . 395 B 395 
B 396 2 n ALA . 396 B 396 
B 397 2 n LEU . 397 B 397 
B 398 2 n ASP . 398 B 398 
B 399 2 n SER . 399 B 399 
B 400 2 n ALA . 400 B 400 
B 401 2 n ARG . 401 B 401 
B 402 2 n GLY . 402 B 402 
B 403 2 n LEU . 403 B 403 
B 404 2 n GLU . 404 B 404 
B 405 2 n PHE . 405 B 405 
B 406 2 n ILE . 406 B 406 
B 407 2 n HIS . 407 B 407 
B 408 2 n GLU . 408 B 408 
B 409 2 n HIS . 409 B 409 
B 410 2 n THR . 410 B 410 
B 411 2 n VAL . 411 B 411 
B 412 2 n PRO . 412 B 412 
B 413 2 n VAL . 413 B 413 
B 414 2 n TYR . 414 B 414 
B 415 2 n VAL . 415 B 415 
B 416 2 n HIS . 416 B 416 
B 417 2 n ARG . 417 B 417 
B 418 2 n ASP . 418 B 418 
B 419 2 n ILE . 419 B 419 
B 420 2 n LYS . 420 B 420 
B 421 2 n SER . 421 B 421 
B 422 2 n ALA . 422 B 422 
B 423 2 n ASN . 423 B 423 
B 424 2 n ILE . 424 B 424 
B 425 2 n LEU . 425 B 425 
B 426 2 n ILE . 426 B 426 
B 427 2 n ASP . 427 B 427 
B 428 2 n GLN . 428 B 428 
B 429 2 n LYS . 429 B 429 
B 430 2 n PHE . 430 B 430 
B 431 2 n ARG . 431 B 431 
B 432 2 n ALA . 432 B 432 
B 433 2 n LYS . 433 B 433 
B 434 2 n VAL . 434 B 434 
B 435 2 n ALA . 435 B 435 
B 436 2 n ASP . 436 B 436 
B 437 2 n PHE . 437 B 437 
B 438 2 n GLY . 438 B 438 
B 439 2 n LEU . 439 B 439 
B 440 2 n THR . 440 B 440 
B 441 2 n LYS . 441 B 441 
B 442 2 n LEU . 442 B 442 
B 443 2 n THR . 443 B 443 
B 444 2 n GLU . 444 B 444 
B 445 2 n VAL . 445 B 445 
B 446 2 n GLY . 446 B 446 
B 447 2 n GLY . 447 B 447 
B 448 2 n SER . 448 B 448 
B 449 2 n ALA . 449 B 449 
B 450 2 n THR . 450 B 450 
B 451 2 n ARG . 451 B 451 
B 452 2 n GLY . 452 B 452 
B 453 2 n ALA . 453 B 453 
B 454 2 n MET . 454 B 454 
B 455 2 n GLY . 455 B 455 
B 456 2 n THR . 456 B 456 
B 457 2 n PHE . 457 B 457 
B 458 2 n GLY . 458 B 458 
B 459 2 n TYR . 459 B 459 
B 460 2 n MET . 460 B 460 
B 461 2 n ALA . 461 B 461 
B 462 2 n PRO . 462 B 462 
B 463 2 n GLU . 463 B 463 
B 464 2 n THR . 464 B 464 
B 465 2 n VAL . 465 B 465 
B 466 2 n TYR . 466 B 466 
B 467 2 n GLY . 467 B 467 
B 468 2 n GLU . 468 B 468 
B 469 2 n VAL . 469 B 469 
B 470 2 n SER . 470 B 470 
B 471 2 n ALA . 471 B 471 
B 472 2 n LYS . 472 B 472 
B 473 2 n VAL . 473 B 473 
B 474 2 n ASP . 474 B 474 
B 475 2 n VAL . 475 B 475 
B 476 2 n TYR . 476 B 476 
B 477 2 n ALA . 477 B 477 
B 478 2 n PHE . 478 B 478 
B 479 2 n GLY . 479 B 479 
B 480 2 n VAL . 480 B 480 
B 481 2 n VAL . 481 B 481 
B 482 2 n LEU . 482 B 482 
B 483 2 n TYR . 483 B 483 
B 484 2 n GLU . 484 B 484 
B 485 2 n LEU . 485 B 485 
B 486 2 n ILE . 486 B 486 
B 487 2 n SER . 487 B 487 
B 488 2 n ALA . 488 B 488 
B 489 2 n LYS . 489 B 489 
B 490 2 n GLY . 490 B 490 
B 491 2 n ALA . 491 B 491 
B 492 2 n VAL . 492 B 492 
B 493 2 n VAL . 493 B 493 
B 494 2 n LYS . 494 B 494 
B 495 2 n MET . 495 B 495 
B 496 2 n THR . 496 B 496 
B 497 2 n GLU . 497 B 497 
B 498 2 n ALA . 498 B 498 
B 499 2 n VAL . 499 B 499 
B 500 2 n GLY . 500 B 500 
B 501 2 n GLU . 501 B 501 
B 502 2 n PHE . 502 B 502 
B 503 2 n ARG . 503 B 503 
B 504 2 n GLY . 504 B 504 
B 505 2 n LEU . 505 B 505 
B 506 2 n VAL . 506 B 506 
B 507 2 n GLY . 507 B 507 
B 508 2 n VAL . 508 B 508 
B 509 2 n PHE . 509 B 509 
B 510 2 n GLU . 510 B 510 
B 511 2 n GLU . 511 B 511 
B 512 2 n SER . 512 B 512 
B 513 2 n PHE . 513 B 513 
B 514 2 n LYS . 514 B 514 
B 515 2 n GLU . 515 B 515 
B 516 2 n THR . 516 B 516 
B 517 2 n ASP . 517 B 517 
B 518 2 n LYS . 518 B 518 
B 519 2 n GLU . 519 B 519 
B 520 2 n GLU . 520 B 520 
B 521 2 n ALA . 521 B 521 
B 522 2 n LEU . 522 B 522 
B 523 2 n ARG . 523 B 523 
B 524 2 n LYS . 524 B 524 
B 525 2 n ILE . 525 B 525 
B 526 2 n ILE . 526 B 526 
B 527 2 n ASP . 527 B 527 
B 528 2 n PRO . 528 B 528 
B 529 2 n ARG . 529 B 529 
B 530 2 n LEU . 530 B 530 
B 531 2 n GLY . 531 B 531 
B 532 2 n ASP . 532 B 532 
B 533 2 n SER . 533 B 533 
B 534 2 n TYR . 534 B 534 
B 535 2 n PRO . 535 B 535 
B 536 2 n PHE . 536 B 536 
B 537 2 n ASP . 537 B 537 
B 538 2 n SER . 538 B 538 
B 539 2 n VAL . 539 B 539 
B 540 2 n TYR . 540 B 540 
B 541 2 n LYS . 541 B 541 
B 542 2 n MET . 542 B 542 
B 543 2 n ALA . 543 B 543 
B 544 2 n GLU . 544 B 544 
B 545 2 n LEU . 545 B 545 
B 546 2 n GLY . 546 B 546 
B 547 2 n LYS . 547 B 547 
B 548 2 n ALA . 548 B 548 
B 549 2 n CYS . 549 B 549 
B 550 2 n THR . 550 B 550 
B 551 2 n GLN . 551 B 551 
B 552 2 n GLU . 552 B 552 
B 553 2 n ASN . 553 B 553 
B 554 2 n ALA . 554 B 554 
B 555 2 n GLN . 555 B 555 
B 556 2 n LEU . 556 B 556 
B 557 2 n ARG . 557 B 557 
B 558 2 n PRO . 558 B 558 
B 559 2 n SER . 559 B 559 
B 560 2 n MET . 560 B 560 
B 561 2 n ARG . 561 B 561 
B 562 2 n TYR . 562 B 562 
B 563 2 n ILE . 563 B 563 
B 564 2 n VAL . 564 B 564 
B 565 2 n VAL . 565 B 565 
B 566 2 n ALA . 566 B 566 
B 567 2 n LEU . 567 B 567 
B 568 2 n SER . 568 B 568 
B 569 2 n THR . 569 B 569 
B 570 2 n LEU . 570 B 570 
B 571 2 n PHE . 571 B 571 
B 572 2 n SER . 572 B 572 
B 573 2 n SER . 573 B 573 
B 574 2 n THR . 574 B 574 
B 575 2 n GLY . 575 B 575 
B 576 2 n ASN . 576 B 576 
B 577 2 n TRP . 577 B 577 
B 578 2 n ASP . 578 B 578 
B 579 2 n VAL . 579 B 579 
B 580 2 n GLY . 580 B 580 
B 581 2 n ASN . 581 B 581 
B 582 2 n PHE . 582 B 582 
B 583 2 n GLN . 583 B 583 
B 584 2 n ASN . 584 B 584 
B 585 2 n GLU . 585 B 585 
B 586 2 n ASP . 586 B 586 
B 587 2 n LEU . 587 B 587 
B 588 2 n VAL . 588 B 588 
B 589 2 n SER . 589 B 589 
B 590 2 n LEU . 590 B 590 
B 591 2 n MET . 591 B 591 
B 592 2 n SER . 592 B 592 
B 593 2 n GLY . 593 B 593 
B 594 2 n ARG . 594 B 594 
B 595 2 n ASP . 595 B 595 
B 596 2 n TYR . 596 B 596 
B 597 2 n LYS . 597 B 597 
B 598 2 n ASP . 598 B 598 
B 599 2 n ASP . 599 B 599 
B 600 2 n ASP . 600 B 600 
B 601 2 n ASP . 601 B 601 
B 602 2 n LYS . 602 B 602 
B 603 2 n ASP . 603 B 603 
B 604 2 n TYR . 604 B 604 
B 605 2 n LYS . 605 B 605 
B 606 2 n ASP . 606 B 606 
B 607 2 n ASP . 607 B 607 
B 608 2 n ASP . 608 B 608 
B 609 2 n ASP . 609 B 609 
B 610 2 n LYS . 610 B 610 
B 611 2 n ASP . 611 B 611 
B 612 2 n TYR . 612 B 612 
B 613 2 n LYS . 613 B 613 
B 614 2 n ASP . 614 B 614 
B 615 2 n ASP . 615 B 615 
B 616 2 n ASP . 616 B 616 
B 617 2 n ASP . 617 B 617 
B 618 2 n LYS . 618 B 618 
B 619 2 n GLY . 619 B 619 
B 620 2 n ASN . 620 B 620 
B 621 2 n ASN . 621 B 621 
B 622 2 n GLY . 622 B 622 
B 623 2 n GLY . 623 B 623 
B 624 2 n ASN . 624 B 624 
B 625 2 n ASN . 625 B 625 
B 626 2 n ASP . 626 B 626 
B 627 2 n VAL . 627 B 627 
B 628 2 n CYS . 628 B 628 
B 629 2 n ASP . 629 B 629 
B 630 2 n PHE . 630 B 630 
B 631 2 n LYS . 631 B 631 
B 632 2 n GLU . 632 B 632 
B 633 2 n ASP . 633 B 633 
B 634 2 n GLY . 634 B 634 
B 635 2 n ASN . 635 B 635 
B 636 2 n ILE . 636 B 636 
B 637 2 n LEU . 637 B 637 
B 638 2 n GLY . 638 B 638 
B 639 2 n HIS . 639 B 639 
B 640 2 n LYS . 640 B 640 
B 641 2 n LEU . 641 B 641 
B 642 2 n GLU . 642 B 642 
B 643 2 n TYR . 643 B 643 
B 644 2 n ASN . 644 B 644 
B 645 2 n TYR . 645 B 645 
B 646 2 n ASN . 646 B 646 
B 647 2 n SER . 647 B 647 
B 648 2 n HIS . 648 B 648 
B 649 2 n ASN . 649 B 649 
B 650 2 n VAL . 650 B 650 
B 651 2 n TYR . 651 B 651 
B 652 2 n ILE . 652 B 652 
B 653 2 n MET . 653 B 653 
B 654 2 n ALA . 654 B 654 
B 655 2 n ASP . 655 B 655 
B 656 2 n LYS . 656 B 656 
B 657 2 n GLN . 657 B 657 
B 658 2 n LYS . 658 B 658 
B 659 2 n ASN . 659 B 659 
B 660 2 n GLY . 660 B 660 
B 661 2 n ILE . 661 B 661 
B 662 2 n LYS . 662 B 662 
B 663 2 n VAL . 663 B 663 
B 664 2 n ASN . 664 B 664 
B 665 2 n PHE . 665 B 665 
B 666 2 n LYS . 666 B 666 
B 667 2 n ILE . 667 B 667 
B 668 2 n ARG . 668 B 668 
B 669 2 n HIS . 669 B 669 
B 670 2 n ASN . 670 B 670 
B 671 2 n ILE . 671 B 671 
B 672 2 n GLU . 672 B 672 
B 673 2 n ASP . 673 B 673 
B 674 2 n GLY . 674 B 674 
B 675 2 n SER . 675 B 675 
B 676 2 n VAL . 676 B 676 
B 677 2 n GLN . 677 B 677 
B 678 2 n LEU . 678 B 678 
B 679 2 n ALA . 679 B 679 
B 680 2 n ASP . 680 B 680 
B 681 2 n HIS . 681 B 681 
B 682 2 n TYR . 682 B 682 
B 683 2 n GLN . 683 B 683 
B 684 2 n GLN . 684 B 684 
B 685 2 n ASN . 685 B 685 
B 686 2 n THR . 686 B 686 
B 687 2 n PRO . 687 B 687 
B 688 2 n ILE . 688 B 688 
B 689 2 n GLY . 689 B 689 
B 690 2 n ASP . 690 B 690 
B 691 2 n GLY . 691 B 691 
B 692 2 n PRO . 692 B 692 
B 693 2 n VAL . 693 B 693 
B 694 2 n LEU . 694 B 694 
B 695 2 n LEU . 695 B 695 
B 696 2 n PRO . 696 B 696 
B 697 2 n ASP . 697 B 697 
B 698 2 n ASN . 698 B 698 
B 699 2 n HIS . 699 B 699 
B 700 2 n TYR . 700 B 700 
B 701 2 n LEU . 701 B 701 
B 702 2 n SER . 702 B 702 
B 703 2 n THR . 703 B 703 
B 704 2 n GLN . 704 B 704 
B 705 2 n SER . 705 B 705 
B 706 2 n ALA . 706 B 706 
B 707 2 n LEU . 707 B 707 
B 708 2 n SER . 708 B 708 
B 709 2 n LYS . 709 B 709 
B 710 2 n ASP . 710 B 710 
B 711 2 n PRO . 711 B 711 
B 712 2 n ASN . 712 B 712 
B 713 2 n GLU . 713 B 713 
B 714 2 n LYS . 714 B 714 
B 715 2 n ARG . 715 B 715 
B 716 2 n ASP . 716 B 716 
B 717 2 n HIS . 717 B 717 
B 718 2 n MET . 718 B 718 
B 719 2 n VAL . 719 B 719 
B 720 2 n LEU . 720 B 720 
B 721 2 n LEU . 721 B 721 
B 722 2 n GLU . 722 B 722 
B 723 2 n PHE . 723 B 723 
B 724 2 n VAL . 724 B 724 
B 725 2 n THR . 725 B 725 
B 726 2 n ALA . 726 B 726 
B 727 2 n ALA . 727 B 727 
B 728 2 n GLY . 728 B 728 
B 729 2 n ILE . 729 B 729 
B 730 2 n THR . 730 B 730 
B 731 2 n LEU . 731 B 731 
B 732 2 n GLY . 732 B 732 
B 733 2 n MET . 733 B 733 
B 734 2 n ASP . 734 B 734 
B 735 2 n GLU . 735 B 735 
B 736 2 n LEU . 736 B 736 
B 737 2 n TYR . 737 B 737 
B 738 2 n LYS . 738 B 738 
#
_software.classification other
_software.date           ?
_software.description    "Structure prediction"
_software.name           AlphaFold
_software.pdbx_ordinal   1
_software.type           package
_software.version        "AlphaFold-beta-20231127 (a5b6a7e50e26c0f7af9a71bddc0aea6cd3ab6731af800c661abdb5b07b9e4a46)"
#
loop_
_struct_asym.entity_id
_struct_asym.id
1  A 
2  B 
3  C 
4  D 
5  E 
6  F 
7  G 
8  H 
9  I 
10 J 
11 K 
12 L 
13 M 
14 N 
15 O 
16 P 
17 Q 
18 R 
19 S 
20 T 
21 U 
22 V 
23 W 
24 X 
25 Y 
#
loop_
_atom_site.group_PDB
_atom_site.id
_atom_site.type_symbol
_atom_site.label_atom_id
_atom_site.label_alt_id
_atom_site.label_comp_id
_atom_site.label_asym_id
_atom_site.label_entity_id
_atom_site.label_seq_id
_atom_site.pdbx_PDB_ins_code
_atom_site.Cartn_x
_atom_site.Cartn_y
_atom_site.Cartn_z
_atom_site.occupancy
_atom_site.B_iso_or_equiv
_atom_site.auth_seq_id
_atom_site.auth_asym_id
_atom_site.pdbx_PDB_model_num
ATOM   1     N N    . GLN   A 1  1   ? -4.664  -1.260  -36.357 1.00 67.11 1   A 1 
ATOM   2     C CA   . GLN   A 1  1   ? -3.240  -1.193  -36.691 1.00 73.51 1   A 1 
ATOM   3     C C    . GLN   A 1  1   ? -2.480  -0.783  -35.447 1.00 76.88 1   A 1 
ATOM   4     O O    . GLN   A 1  1   ? -2.937  0.102   -34.734 1.00 68.69 1   A 1 
ATOM   5     C CB   . GLN   A 1  1   ? -2.990  -0.209  -37.837 1.00 66.46 1   A 1 
ATOM   6     C CG   . GLN   A 1  1   ? -3.475  -0.784  -39.164 1.00 61.51 1   A 1 
ATOM   7     C CD   . GLN   A 1  1   ? -3.325  0.197   -40.328 1.00 54.19 1   A 1 
ATOM   8     O OE1  . GLN   A 1  1   ? -3.364  1.402   -40.172 1.00 49.16 1   A 1 
ATOM   9     N NE2  . GLN   A 1  1   ? -3.204  -0.277  -41.535 1.00 45.90 1   A 1 
ATOM   10    N N    . GLN   A 1  2   ? -1.399  -1.467  -35.172 1.00 80.04 2   A 1 
ATOM   11    C CA   . GLN   A 1  2   ? -0.539  -1.237  -34.018 1.00 82.80 2   A 1 
ATOM   12    C C    . GLN   A 1  2   ? 0.915   -1.394  -34.463 1.00 84.84 2   A 1 
ATOM   13    O O    . GLN   A 1  2   ? 1.201   -2.321  -35.229 1.00 80.41 2   A 1 
ATOM   14    C CB   . GLN   A 1  2   ? -0.863  -2.252  -32.918 1.00 79.55 2   A 1 
ATOM   15    C CG   . GLN   A 1  2   ? -2.233  -2.056  -32.263 1.00 79.32 2   A 1 
ATOM   16    C CD   . GLN   A 1  2   ? -2.341  -0.797  -31.400 1.00 79.95 2   A 1 
ATOM   17    O OE1  . GLN   A 1  2   ? -1.413  -0.033  -31.206 1.00 71.30 2   A 1 
ATOM   18    N NE2  . GLN   A 1  2   ? -3.496  -0.554  -30.826 1.00 70.87 2   A 1 
ATOM   19    N N    . PRO   A 1  3   ? 1.823   -0.536  -34.005 1.00 80.39 3   A 1 
ATOM   20    C CA   . PRO   A 1  3   ? 3.224   -0.657  -34.374 1.00 81.01 3   A 1 
ATOM   21    C C    . PRO   A 1  3   ? 3.828   -1.943  -33.800 1.00 82.29 3   A 1 
ATOM   22    O O    . PRO   A 1  3   ? 3.629   -2.290  -32.631 1.00 79.22 3   A 1 
ATOM   23    C CB   . PRO   A 1  3   ? 3.893   0.612   -33.841 1.00 78.06 3   A 1 
ATOM   24    C CG   . PRO   A 1  3   ? 2.992   1.031   -32.683 1.00 77.25 3   A 1 
ATOM   25    C CD   . PRO   A 1  3   ? 1.604   0.591   -33.126 1.00 81.41 3   A 1 
ATOM   26    N N    . TYR   A 1  4   ? 4.588   -2.631  -34.621 1.00 83.42 4   A 1 
ATOM   27    C CA   . TYR   A 1  4   ? 5.317   -3.821  -34.204 1.00 83.80 4   A 1 
ATOM   28    C C    . TYR   A 1  4   ? 6.487   -3.443  -33.292 1.00 83.67 4   A 1 
ATOM   29    O O    . TYR   A 1  4   ? 7.231   -2.512  -33.584 1.00 79.98 4   A 1 
ATOM   30    C CB   . TYR   A 1  4   ? 5.783   -4.587  -35.446 1.00 82.03 4   A 1 
ATOM   31    C CG   . TYR   A 1  4   ? 6.568   -5.846  -35.146 1.00 82.43 4   A 1 
ATOM   32    C CD1  . TYR   A 1  4   ? 7.837   -6.048  -35.728 1.00 74.47 4   A 1 
ATOM   33    C CD2  . TYR   A 1  4   ? 6.031   -6.832  -34.296 1.00 73.79 4   A 1 
ATOM   34    C CE1  . TYR   A 1  4   ? 8.548   -7.225  -35.477 1.00 72.92 4   A 1 
ATOM   35    C CE2  . TYR   A 1  4   ? 6.744   -8.007  -34.032 1.00 72.64 4   A 1 
ATOM   36    C CZ   . TYR   A 1  4   ? 8.001   -8.208  -34.629 1.00 79.34 4   A 1 
ATOM   37    O OH   . TYR   A 1  4   ? 8.690   -9.366  -34.391 1.00 78.79 4   A 1 
ATOM   38    N N    . VAL   A 1  5   ? 6.666   -4.187  -32.227 1.00 82.76 5   A 1 
ATOM   39    C CA   . VAL   A 1  5   ? 7.697   -3.883  -31.216 1.00 81.80 5   A 1 
ATOM   40    C C    . VAL   A 1  5   ? 9.127   -3.983  -31.756 1.00 80.82 5   A 1 
ATOM   41    O O    . VAL   A 1  5   ? 10.023  -3.324  -31.235 1.00 74.64 5   A 1 
ATOM   42    C CB   . VAL   A 1  5   ? 7.477   -4.773  -29.974 1.00 80.29 5   A 1 
ATOM   43    C CG1  . VAL   A 1  5   ? 7.850   -6.240  -30.210 1.00 69.78 5   A 1 
ATOM   44    C CG2  . VAL   A 1  5   ? 8.228   -4.247  -28.754 1.00 71.56 5   A 1 
ATOM   45    N N    . ASN   A 1  6   ? 9.332   -4.768  -32.786 1.00 79.57 6   A 1 
ATOM   46    C CA   . ASN   A 1  6   ? 10.557  -4.815  -33.586 1.00 79.16 6   A 1 
ATOM   47    C C    . ASN   A 1  6   ? 11.862  -4.962  -32.764 1.00 79.35 6   A 1 
ATOM   48    O O    . ASN   A 1  6   ? 12.839  -4.268  -33.013 1.00 71.76 6   A 1 
ATOM   49    C CB   . ASN   A 1  6   ? 10.534  -3.609  -34.547 1.00 74.66 6   A 1 
ATOM   50    C CG   . ASN   A 1  6   ? 11.447  -3.779  -35.744 1.00 71.39 6   A 1 
ATOM   51    O OD1  . ASN   A 1  6   ? 11.790  -4.869  -36.156 1.00 63.89 6   A 1 
ATOM   52    N ND2  . ASN   A 1  6   ? 11.841  -2.686  -36.361 1.00 63.45 6   A 1 
ATOM   53    N N    . ASN   A 1  7   ? 11.843  -5.843  -31.769 1.00 77.66 7   A 1 
ATOM   54    C CA   . ASN   A 1  7   ? 12.940  -6.056  -30.812 1.00 78.02 7   A 1 
ATOM   55    C C    . ASN   A 1  7   ? 13.292  -4.862  -29.900 1.00 78.80 7   A 1 
ATOM   56    O O    . ASN   A 1  7   ? 14.201  -4.988  -29.082 1.00 72.04 7   A 1 
ATOM   57    C CB   . ASN   A 1  7   ? 14.179  -6.655  -31.510 1.00 73.51 7   A 1 
ATOM   58    C CG   . ASN   A 1  7   ? 14.227  -8.170  -31.523 1.00 71.14 7   A 1 
ATOM   59    O OD1  . ASN   A 1  7   ? 13.537  -8.862  -30.807 1.00 64.16 7   A 1 
ATOM   60    N ND2  . ASN   A 1  7   ? 15.112  -8.732  -32.318 1.00 63.04 7   A 1 
ATOM   61    N N    . HIS   A 1  8   ? 12.584  -3.754  -29.975 1.00 79.43 8   A 1 
ATOM   62    C CA   . HIS   A 1  8   ? 12.876  -2.601  -29.118 1.00 79.22 8   A 1 
ATOM   63    C C    . HIS   A 1  8   ? 12.656  -2.890  -27.627 1.00 78.91 8   A 1 
ATOM   64    O O    . HIS   A 1  8   ? 13.294  -2.258  -26.788 1.00 75.68 8   A 1 
ATOM   65    C CB   . HIS   A 1  8   ? 12.071  -1.390  -29.587 1.00 78.76 8   A 1 
ATOM   66    C CG   . HIS   A 1  8   ? 12.465  -0.911  -30.957 1.00 80.09 8   A 1 
ATOM   67    N ND1  . HIS   A 1  8   ? 13.753  -0.723  -31.412 1.00 70.82 8   A 1 
ATOM   68    C CD2  . HIS   A 1  8   ? 11.631  -0.590  -32.000 1.00 71.04 8   A 1 
ATOM   69    C CE1  . HIS   A 1  8   ? 13.692  -0.314  -32.690 1.00 72.85 8   A 1 
ATOM   70    N NE2  . HIS   A 1  8   ? 12.418  -0.218  -33.083 1.00 73.40 8   A 1 
ATOM   71    N N    . GLN   A 1  9   ? 11.841  -3.881  -27.288 1.00 81.86 9   A 1 
ATOM   72    C CA   . GLN   A 1  9   ? 11.625  -4.299  -25.901 1.00 80.13 9   A 1 
ATOM   73    C C    . GLN   A 1  9   ? 12.883  -4.857  -25.216 1.00 79.46 9   A 1 
ATOM   74    O O    . GLN   A 1  9   ? 12.914  -4.928  -23.991 1.00 75.09 9   A 1 
ATOM   75    C CB   . GLN   A 1  9   ? 10.467  -5.311  -25.817 1.00 78.76 9   A 1 
ATOM   76    C CG   . GLN   A 1  9   ? 10.799  -6.793  -26.128 1.00 75.58 9   A 1 
ATOM   77    C CD   . GLN   A 1  9   ? 11.037  -7.111  -27.600 1.00 74.48 9   A 1 
ATOM   78    O OE1  . GLN   A 1  9   ? 10.956  -6.276  -28.478 1.00 66.80 9   A 1 
ATOM   79    N NE2  . GLN   A 1  9   ? 11.329  -8.355  -27.906 1.00 66.75 9   A 1 
ATOM   80    N N    . LEU   A 1  10  ? 13.890  -5.249  -25.979 1.00 79.52 10  A 1 
ATOM   81    C CA   . LEU   A 1  10  ? 15.134  -5.774  -25.418 1.00 77.65 10  A 1 
ATOM   82    C C    . LEU   A 1  10  ? 16.053  -4.660  -24.908 1.00 76.85 10  A 1 
ATOM   83    O O    . LEU   A 1  10  ? 16.862  -4.890  -24.022 1.00 71.67 10  A 1 
ATOM   84    C CB   . LEU   A 1  10  ? 15.847  -6.632  -26.476 1.00 74.74 10  A 1 
ATOM   85    C CG   . LEU   A 1  10  ? 15.039  -7.843  -26.983 1.00 71.67 10  A 1 
ATOM   86    C CD1  . LEU   A 1  10  ? 15.818  -8.556  -28.081 1.00 65.89 10  A 1 
ATOM   87    C CD2  . LEU   A 1  10  ? 14.746  -8.853  -25.871 1.00 65.34 10  A 1 
ATOM   88    N N    . ALA   A 1  11  ? 15.906  -3.458  -25.434 1.00 74.99 11  A 1 
ATOM   89    C CA   . ALA   A 1  11  ? 16.775  -2.339  -25.104 1.00 75.19 11  A 1 
ATOM   90    C C    . ALA   A 1  11  ? 16.128  -1.422  -24.051 1.00 76.34 11  A 1 
ATOM   91    O O    . ALA   A 1  11  ? 15.730  -0.304  -24.362 1.00 71.62 11  A 1 
ATOM   92    C CB   . ALA   A 1  11  ? 17.149  -1.636  -26.410 1.00 71.16 11  A 1 
ATOM   93    N N    . CYS   A 1  12  ? 16.042  -1.883  -22.802 1.00 78.76 12  A 1 
ATOM   94    C CA   . CYS   A 1  12  ? 15.439  -1.109  -21.704 1.00 77.99 12  A 1 
ATOM   95    C C    . CYS   A 1  12  ? 16.071  0.278   -21.527 1.00 77.25 12  A 1 
ATOM   96    O O    . CYS   A 1  12  ? 15.381  1.247   -21.231 1.00 71.83 12  A 1 
ATOM   97    C CB   . CYS   A 1  12  ? 15.578  -1.880  -20.385 1.00 76.89 12  A 1 
ATOM   98    S SG   . CYS   A 1  12  ? 14.922  -3.561  -20.422 1.00 74.22 12  A 1 
ATOM   99    N N    . GLU   A 1  13  ? 17.359  0.363   -21.787 1.00 74.99 13  A 1 
ATOM   100   C CA   . GLU   A 1  13  ? 18.137  1.603   -21.762 1.00 73.22 13  A 1 
ATOM   101   C C    . GLU   A 1  13  ? 17.769  2.569   -22.901 1.00 74.26 13  A 1 
ATOM   102   O O    . GLU   A 1  13  ? 18.071  3.747   -22.844 1.00 68.70 13  A 1 
ATOM   103   C CB   . GLU   A 1  13  ? 19.625  1.233   -21.897 1.00 68.41 13  A 1 
ATOM   104   C CG   . GLU   A 1  13  ? 20.176  0.355   -20.758 1.00 60.55 13  A 1 
ATOM   105   C CD   . GLU   A 1  13  ? 20.350  1.098   -19.434 1.00 53.60 13  A 1 
ATOM   106   O OE1  . GLU   A 1  13  ? 20.554  0.390   -18.425 1.00 46.53 13  A 1 
ATOM   107   O OE2  . GLU   A 1  13  ? 20.292  2.346   -19.447 1.00 47.10 13  A 1 
ATOM   108   N N    . VAL   A 1  14  ? 17.159  2.083   -23.975 1.00 73.16 14  A 1 
ATOM   109   C CA   . VAL   A 1  14  ? 16.830  2.901   -25.150 1.00 73.77 14  A 1 
ATOM   110   C C    . VAL   A 1  14  ? 15.355  3.275   -25.112 1.00 74.33 14  A 1 
ATOM   111   O O    . VAL   A 1  14  ? 14.495  2.547   -25.597 1.00 70.99 14  A 1 
ATOM   112   C CB   . VAL   A 1  14  ? 17.214  2.213   -26.469 1.00 70.37 14  A 1 
ATOM   113   C CG1  . VAL   A 1  14  ? 16.927  3.122   -27.669 1.00 63.41 14  A 1 
ATOM   114   C CG2  . VAL   A 1  14  ? 18.706  1.874   -26.503 1.00 64.02 14  A 1 
ATOM   115   N N    . ARG   A 1  15  ? 15.076  4.450   -24.580 1.00 75.01 15  A 1 
ATOM   116   C CA   . ARG   A 1  15  ? 13.696  4.938   -24.416 1.00 74.43 15  A 1 
ATOM   117   C C    . ARG   A 1  15  ? 13.126  5.659   -25.642 1.00 75.45 15  A 1 
ATOM   118   O O    . ARG   A 1  15  ? 11.999  6.114   -25.612 1.00 70.82 15  A 1 
ATOM   119   C CB   . ARG   A 1  15  ? 13.602  5.799   -23.155 1.00 70.51 15  A 1 
ATOM   120   C CG   . ARG   A 1  15  ? 13.907  4.974   -21.898 1.00 65.94 15  A 1 
ATOM   121   C CD   . ARG   A 1  15  ? 13.455  5.748   -20.669 1.00 62.10 15  A 1 
ATOM   122   N NE   . ARG   A 1  15  ? 13.575  4.938   -19.451 1.00 56.46 15  A 1 
ATOM   123   C CZ   . ARG   A 1  15  ? 13.044  5.241   -18.278 1.00 51.21 15  A 1 
ATOM   124   N NH1  . ARG   A 1  15  ? 12.385  6.345   -18.083 1.00 47.58 15  A 1 
ATOM   125   N NH2  . ARG   A 1  15  ? 13.177  4.430   -17.276 1.00 47.41 15  A 1 
ATOM   126   N N    . VAL   A 1  16  ? 13.861  5.712   -26.722 1.00 76.41 16  A 1 
ATOM   127   C CA   . VAL   A 1  16  ? 13.411  6.370   -27.967 1.00 76.95 16  A 1 
ATOM   128   C C    . VAL   A 1  16  ? 12.127  5.742   -28.518 1.00 78.50 16  A 1 
ATOM   129   O O    . VAL   A 1  16  ? 11.333  6.421   -29.158 1.00 75.26 16  A 1 
ATOM   130   C CB   . VAL   A 1  16  ? 14.524  6.330   -29.028 1.00 73.38 16  A 1 
ATOM   131   C CG1  . VAL   A 1  16  ? 14.140  7.043   -30.322 1.00 65.35 16  A 1 
ATOM   132   C CG2  . VAL   A 1  16  ? 15.808  6.993   -28.512 1.00 65.43 16  A 1 
ATOM   133   N N    . TYR   A 1  17  ? 11.908  4.466   -28.248 1.00 79.07 17  A 1 
ATOM   134   C CA   . TYR   A 1  17  ? 10.765  3.708   -28.754 1.00 79.80 17  A 1 
ATOM   135   C C    . TYR   A 1  17  ? 9.709   3.418   -27.684 1.00 80.37 17  A 1 
ATOM   136   O O    . TYR   A 1  17  ? 8.898   2.516   -27.862 1.00 75.52 17  A 1 
ATOM   137   C CB   . TYR   A 1  17  ? 11.274  2.434   -29.427 1.00 77.54 17  A 1 
ATOM   138   C CG   . TYR   A 1  17  ? 12.298  2.683   -30.505 1.00 76.61 17  A 1 
ATOM   139   C CD1  . TYR   A 1  17  ? 11.910  3.207   -31.755 1.00 69.85 17  A 1 
ATOM   140   C CD2  . TYR   A 1  17  ? 13.657  2.402   -30.264 1.00 69.58 17  A 1 
ATOM   141   C CE1  . TYR   A 1  17  ? 12.860  3.421   -32.761 1.00 67.86 17  A 1 
ATOM   142   C CE2  . TYR   A 1  17  ? 14.616  2.611   -31.265 1.00 67.30 17  A 1 
ATOM   143   C CZ   . TYR   A 1  17  ? 14.214  3.116   -32.517 1.00 71.96 17  A 1 
ATOM   144   O OH   . TYR   A 1  17  ? 15.150  3.301   -33.505 1.00 69.26 17  A 1 
ATOM   145   N N    . ASP   A 1  18  ? 9.695   4.162   -26.598 1.00 78.04 18  A 1 
ATOM   146   C CA   . ASP   A 1  18  ? 8.784   3.878   -25.484 1.00 77.65 18  A 1 
ATOM   147   C C    . ASP   A 1  18  ? 7.301   4.053   -25.838 1.00 79.39 18  A 1 
ATOM   148   O O    . ASP   A 1  18  ? 6.449   3.428   -25.215 1.00 75.14 18  A 1 
ATOM   149   C CB   . ASP   A 1  18  ? 9.128   4.742   -24.274 1.00 73.41 18  A 1 
ATOM   150   C CG   . ASP   A 1  18  ? 10.375  4.314   -23.499 1.00 70.14 18  A 1 
ATOM   151   O OD1  . ASP   A 1  18  ? 11.066  3.369   -23.899 1.00 63.05 18  A 1 
ATOM   152   O OD2  . ASP   A 1  18  ? 10.627  4.963   -22.458 1.00 63.69 18  A 1 
ATOM   153   N N    . ASN   A 1  19  ? 6.975   4.828   -26.863 1.00 80.28 19  A 1 
ATOM   154   C CA   . ASN   A 1  19  ? 5.616   4.869   -27.410 1.00 79.07 19  A 1 
ATOM   155   C C    . ASN   A 1  19  ? 5.169   3.516   -27.997 1.00 80.20 19  A 1 
ATOM   156   O O    . ASN   A 1  19  ? 3.980   3.226   -28.047 1.00 76.87 19  A 1 
ATOM   157   C CB   . ASN   A 1  19  ? 5.527   5.980   -28.472 1.00 75.97 19  A 1 
ATOM   158   C CG   . ASN   A 1  19  ? 6.393   5.708   -29.690 1.00 69.59 19  A 1 
ATOM   159   O OD1  . ASN   A 1  19  ? 7.546   5.340   -29.599 1.00 60.25 19  A 1 
ATOM   160   N ND2  . ASN   A 1  19  ? 5.853   5.875   -30.876 1.00 60.02 19  A 1 
ATOM   161   N N    . ILE   A 1  20  ? 6.113   2.695   -28.417 1.00 81.79 20  A 1 
ATOM   162   C CA   . ILE   A 1  20  ? 5.875   1.351   -28.943 1.00 83.10 20  A 1 
ATOM   163   C C    . ILE   A 1  20  ? 6.031   0.314   -27.828 1.00 84.07 20  A 1 
ATOM   164   O O    . ILE   A 1  20  ? 5.225   -0.609  -27.709 1.00 80.56 20  A 1 
ATOM   165   C CB   . ILE   A 1  20  ? 6.831   1.071   -30.127 1.00 81.17 20  A 1 
ATOM   166   C CG1  . ILE   A 1  20  ? 6.660   2.135   -31.242 1.00 74.46 20  A 1 
ATOM   167   C CG2  . ILE   A 1  20  ? 6.593   -0.342  -30.671 1.00 73.00 20  A 1 
ATOM   168   C CD1  . ILE   A 1  20  ? 7.659   1.994   -32.394 1.00 67.59 20  A 1 
ATOM   169   N N    . THR   A 1  21  ? 7.053   0.468   -26.993 1.00 85.00 21  A 1 
ATOM   170   C CA   . THR   A 1  21  ? 7.385   -0.503  -25.945 1.00 85.31 21  A 1 
ATOM   171   C C    . THR   A 1  21  ? 6.504   -0.379  -24.701 1.00 85.69 21  A 1 
ATOM   172   O O    . THR   A 1  21  ? 6.282   -1.381  -24.039 1.00 82.79 21  A 1 
ATOM   173   C CB   . THR   A 1  21  ? 8.859   -0.418  -25.545 1.00 84.16 21  A 1 
ATOM   174   O OG1  . THR   A 1  21  ? 9.171   0.886   -25.136 1.00 73.63 21  A 1 
ATOM   175   C CG2  . THR   A 1  21  ? 9.786   -0.790  -26.702 1.00 73.33 21  A 1 
ATOM   176   N N    . ASN   A 1  22  ? 5.926   0.776   -24.421 1.00 86.04 22  A 1 
ATOM   177   C CA   . ASN   A 1  22  ? 5.025   0.954   -23.277 1.00 85.80 22  A 1 
ATOM   178   C C    . ASN   A 1  22  ? 3.667   0.256   -23.441 1.00 85.53 22  A 1 
ATOM   179   O O    . ASN   A 1  22  ? 2.987   0.006   -22.451 1.00 81.23 22  A 1 
ATOM   180   C CB   . ASN   A 1  22  ? 4.850   2.452   -22.984 1.00 84.54 22  A 1 
ATOM   181   C CG   . ASN   A 1  22  ? 6.022   3.047   -22.229 1.00 84.09 22  A 1 
ATOM   182   O OD1  . ASN   A 1  22  ? 6.669   2.402   -21.433 1.00 74.47 22  A 1 
ATOM   183   N ND2  . ASN   A 1  22  ? 6.296   4.321   -22.406 1.00 73.49 22  A 1 
ATOM   184   N N    . GLY   A 1  23  ? 3.273   -0.077  -24.651 1.00 85.23 23  A 1 
ATOM   185   C CA   . GLY   A 1  23  ? 2.027   -0.781  -24.928 1.00 85.79 23  A 1 
ATOM   186   C C    . GLY   A 1  23  ? 1.466   -0.452  -26.301 1.00 86.91 23  A 1 
ATOM   187   O O    . GLY   A 1  23  ? 2.009   0.366   -27.038 1.00 82.95 23  A 1 
ATOM   188   N N    . PHE   A 1  24  ? 0.365   -1.111  -26.633 1.00 87.27 24  A 1 
ATOM   189   C CA   . PHE   A 1  24  ? -0.391  -0.781  -27.833 1.00 87.77 24  A 1 
ATOM   190   C C    . PHE   A 1  24  ? -1.309  0.413   -27.568 1.00 87.49 24  A 1 
ATOM   191   O O    . PHE   A 1  24  ? -1.975  0.466   -26.539 1.00 84.34 24  A 1 
ATOM   192   C CB   . PHE   A 1  24  ? -1.171  -2.009  -28.292 1.00 87.10 24  A 1 
ATOM   193   C CG   . PHE   A 1  24  ? -0.307  -3.157  -28.764 1.00 87.77 24  A 1 
ATOM   194   C CD1  . PHE   A 1  24  ? 0.563   -2.982  -29.850 1.00 79.51 24  A 1 
ATOM   195   C CD2  . PHE   A 1  24  ? -0.387  -4.415  -28.140 1.00 80.44 24  A 1 
ATOM   196   C CE1  . PHE   A 1  24  ? 1.344   -4.054  -30.314 1.00 78.96 24  A 1 
ATOM   197   C CE2  . PHE   A 1  24  ? 0.390   -5.489  -28.604 1.00 78.85 24  A 1 
ATOM   198   C CZ   . PHE   A 1  24  ? 1.256   -5.306  -29.696 1.00 85.05 24  A 1 
ATOM   199   N N    . THR   A 1  25  ? -1.358  1.350   -28.496 1.00 85.83 25  A 1 
ATOM   200   C CA   . THR   A 1  25  ? -2.171  2.562   -28.361 1.00 85.30 25  A 1 
ATOM   201   C C    . THR   A 1  25  ? -3.667  2.250   -28.383 1.00 86.06 25  A 1 
ATOM   202   O O    . THR   A 1  25  ? -4.127  1.384   -29.125 1.00 83.14 25  A 1 
ATOM   203   C CB   . THR   A 1  25  ? -1.843  3.589   -29.452 1.00 82.22 25  A 1 
ATOM   204   O OG1  . THR   A 1  25  ? -1.781  2.984   -30.717 1.00 70.60 25  A 1 
ATOM   205   C CG2  . THR   A 1  25  ? -0.496  4.257   -29.200 1.00 68.64 25  A 1 
ATOM   206   N N    . CYS   A 1  26  ? -4.448  2.982   -27.608 1.00 85.70 26  A 1 
ATOM   207   C CA   . CYS   A 1  26  ? -5.902  2.838   -27.592 1.00 85.57 26  A 1 
ATOM   208   C C    . CYS   A 1  26  ? -6.519  3.427   -28.868 1.00 85.59 26  A 1 
ATOM   209   O O    . CYS   A 1  26  ? -6.817  4.618   -28.925 1.00 80.50 26  A 1 
ATOM   210   C CB   . CYS   A 1  26  ? -6.472  3.514   -26.349 1.00 83.09 26  A 1 
ATOM   211   S SG   . CYS   A 1  26  ? -5.800  2.896   -24.790 1.00 78.55 26  A 1 
ATOM   212   N N    . ASN   A 1  27  ? -6.723  2.587   -29.866 1.00 86.74 27  A 1 
ATOM   213   C CA   . ASN   A 1  27  ? -7.266  2.983   -31.168 1.00 86.08 27  A 1 
ATOM   214   C C    . ASN   A 1  27  ? -8.564  2.249   -31.553 1.00 86.51 27  A 1 
ATOM   215   O O    . ASN   A 1  27  ? -9.027  2.327   -32.686 1.00 79.42 27  A 1 
ATOM   216   C CB   . ASN   A 1  27  ? -6.155  2.835   -32.220 1.00 81.98 27  A 1 
ATOM   217   C CG   . ASN   A 1  27  ? -5.687  1.401   -32.431 1.00 79.26 27  A 1 
ATOM   218   O OD1  . ASN   A 1  27  ? -6.180  0.450   -31.849 1.00 69.13 27  A 1 
ATOM   219   N ND2  . ASN   A 1  27  ? -4.703  1.224   -33.285 1.00 72.32 27  A 1 
ATOM   220   N N    . GLY   A 1  28  ? -9.143  1.544   -30.608 1.00 84.42 28  A 1 
ATOM   221   C CA   . GLY   A 1  28  ? -10.390 0.807   -30.735 1.00 84.24 28  A 1 
ATOM   222   C C    . GLY   A 1  28  ? -11.299 1.018   -29.520 1.00 86.14 28  A 1 
ATOM   223   O O    . GLY   A 1  28  ? -11.194 2.043   -28.849 1.00 82.43 28  A 1 
ATOM   224   N N    . PRO   A 1  29  ? -12.200 0.065   -29.220 1.00 87.79 29  A 1 
ATOM   225   C CA   . PRO   A 1  29  ? -13.074 0.179   -28.057 1.00 88.06 29  A 1 
ATOM   226   C C    . PRO   A 1  29  ? -12.270 0.245   -26.745 1.00 88.73 29  A 1 
ATOM   227   O O    . PRO   A 1  29  ? -11.181 -0.321  -26.664 1.00 85.68 29  A 1 
ATOM   228   C CB   . PRO   A 1  29  ? -13.995 -1.049  -28.124 1.00 86.07 29  A 1 
ATOM   229   C CG   . PRO   A 1  29  ? -13.185 -2.069  -28.913 1.00 84.09 29  A 1 
ATOM   230   C CD   . PRO   A 1  29  ? -12.403 -1.200  -29.895 1.00 86.67 29  A 1 
ATOM   231   N N    . PRO   A 1  30  ? -12.804 0.880   -25.687 1.00 88.73 30  A 1 
ATOM   232   C CA   . PRO   A 1  30  ? -12.071 1.070   -24.430 1.00 88.42 30  A 1 
ATOM   233   C C    . PRO   A 1  30  ? -11.799 -0.234  -23.666 1.00 89.13 30  A 1 
ATOM   234   O O    . PRO   A 1  30  ? -10.911 -0.284  -22.828 1.00 85.45 30  A 1 
ATOM   235   C CB   . PRO   A 1  30  ? -12.941 2.034   -23.613 1.00 86.45 30  A 1 
ATOM   236   C CG   . PRO   A 1  30  ? -14.347 1.797   -24.156 1.00 82.78 30  A 1 
ATOM   237   C CD   . PRO   A 1  30  ? -14.100 1.523   -25.630 1.00 85.57 30  A 1 
ATOM   238   N N    . SER   A 1  31  ? -12.555 -1.283  -23.946 1.00 90.33 31  A 1 
ATOM   239   C CA   . SER   A 1  31  ? -12.350 -2.621  -23.392 1.00 90.56 31  A 1 
ATOM   240   C C    . SER   A 1  31  ? -12.832 -3.672  -24.387 1.00 90.79 31  A 1 
ATOM   241   O O    . SER   A 1  31  ? -13.793 -3.446  -25.127 1.00 87.35 31  A 1 
ATOM   242   C CB   . SER   A 1  31  ? -13.077 -2.745  -22.049 1.00 87.96 31  A 1 
ATOM   243   O OG   . SER   A 1  31  ? -13.099 -4.084  -21.593 1.00 75.77 31  A 1 
ATOM   244   N N    . CYS   A 1  32  ? -12.175 -4.824  -24.403 1.00 90.84 32  A 1 
ATOM   245   C CA   . CYS   A 1  32  ? -12.564 -5.970  -25.208 1.00 90.73 32  A 1 
ATOM   246   C C    . CYS   A 1  32  ? -12.011 -7.272  -24.624 1.00 91.37 32  A 1 
ATOM   247   O O    . CYS   A 1  32  ? -11.059 -7.278  -23.844 1.00 88.35 32  A 1 
ATOM   248   C CB   . CYS   A 1  32  ? -12.064 -5.770  -26.649 1.00 88.20 32  A 1 
ATOM   249   S SG   . CYS   A 1  32  ? -10.257 -5.811  -26.807 1.00 83.02 32  A 1 
ATOM   250   N N    . ARG   A 1  33  ? -12.567 -8.389  -25.057 1.00 91.05 33  A 1 
ATOM   251   C CA   . ARG   A 1  33  ? -11.957 -9.700  -24.854 1.00 91.01 33  A 1 
ATOM   252   C C    . ARG   A 1  33  ? -10.824 -9.873  -25.865 1.00 91.41 33  A 1 
ATOM   253   O O    . ARG   A 1  33  ? -11.043 -9.740  -27.067 1.00 88.45 33  A 1 
ATOM   254   C CB   . ARG   A 1  33  ? -13.034 -10.789 -24.949 1.00 88.96 33  A 1 
ATOM   255   C CG   . ARG   A 1  33  ? -12.519 -12.176 -24.526 1.00 83.90 33  A 1 
ATOM   256   C CD   . ARG   A 1  33  ? -13.681 -13.174 -24.484 1.00 80.31 33  A 1 
ATOM   257   N NE   . ARG   A 1  33  ? -13.253 -14.535 -24.105 1.00 76.84 33  A 1 
ATOM   258   C CZ   . ARG   A 1  33  ? -13.720 -15.290 -23.115 1.00 71.25 33  A 1 
ATOM   259   N NH1  . ARG   A 1  33  ? -14.687 -14.927 -22.331 1.00 63.22 33  A 1 
ATOM   260   N NH2  . ARG   A 1  33  ? -13.214 -16.452 -22.885 1.00 67.67 33  A 1 
ATOM   261   N N    . SER   A 1  34  ? -9.639  -10.170 -25.365 1.00 91.69 34  A 1 
ATOM   262   C CA   . SER   A 1  34  ? -8.454  -10.471 -26.159 1.00 91.41 34  A 1 
ATOM   263   C C    . SER   A 1  34  ? -7.902  -11.838 -25.766 1.00 91.89 34  A 1 
ATOM   264   O O    . SER   A 1  34  ? -8.382  -12.470 -24.818 1.00 89.15 34  A 1 
ATOM   265   C CB   . SER   A 1  34  ? -7.414  -9.355  -25.989 1.00 89.42 34  A 1 
ATOM   266   O OG   . SER   A 1  34  ? -6.836  -9.387  -24.702 1.00 76.22 34  A 1 
ATOM   267   N N    . TYR   A 1  35  ? -6.909  -12.295 -26.483 1.00 91.35 35  A 1 
ATOM   268   C CA   . TYR   A 1  35  ? -6.223  -13.541 -26.183 1.00 91.70 35  A 1 
ATOM   269   C C    . TYR   A 1  35  ? -4.717  -13.317 -26.148 1.00 91.63 35  A 1 
ATOM   270   O O    . TYR   A 1  35  ? -4.163  -12.545 -26.929 1.00 88.84 35  A 1 
ATOM   271   C CB   . TYR   A 1  35  ? -6.625  -14.627 -27.187 1.00 91.15 35  A 1 
ATOM   272   C CG   . TYR   A 1  35  ? -8.100  -14.958 -27.161 1.00 91.03 35  A 1 
ATOM   273   C CD1  . TYR   A 1  35  ? -8.603  -15.951 -26.296 1.00 79.29 35  A 1 
ATOM   274   C CD2  . TYR   A 1  35  ? -8.998  -14.236 -27.970 1.00 80.27 35  A 1 
ATOM   275   C CE1  . TYR   A 1  35  ? -9.975  -16.213 -26.221 1.00 78.72 35  A 1 
ATOM   276   C CE2  . TYR   A 1  35  ? -10.377 -14.483 -27.899 1.00 77.68 35  A 1 
ATOM   277   C CZ   . TYR   A 1  35  ? -10.862 -15.469 -27.016 1.00 87.09 35  A 1 
ATOM   278   O OH   . TYR   A 1  35  ? -12.213 -15.690 -26.921 1.00 86.21 35  A 1 
ATOM   279   N N    . LEU   A 1  36  ? -4.067  -14.022 -25.239 1.00 91.88 36  A 1 
ATOM   280   C CA   . LEU   A 1  36  ? -2.620  -14.072 -25.111 1.00 91.58 36  A 1 
ATOM   281   C C    . LEU   A 1  36  ? -2.149  -15.492 -25.399 1.00 91.77 36  A 1 
ATOM   282   O O    . LEU   A 1  36  ? -2.904  -16.455 -25.257 1.00 89.66 36  A 1 
ATOM   283   C CB   . LEU   A 1  36  ? -2.206  -13.620 -23.699 1.00 90.14 36  A 1 
ATOM   284   C CG   . LEU   A 1  36  ? -2.687  -12.219 -23.285 1.00 87.87 36  A 1 
ATOM   285   C CD1  . LEU   A 1  36  ? -2.367  -11.969 -21.814 1.00 77.08 36  A 1 
ATOM   286   C CD2  . LEU   A 1  36  ? -2.017  -11.119 -24.108 1.00 77.63 36  A 1 
ATOM   287   N N    . THR   A 1  37  ? -0.886  -15.622 -25.752 1.00 91.16 37  A 1 
ATOM   288   C CA   . THR   A 1  37  ? -0.228  -16.927 -25.825 1.00 90.65 37  A 1 
ATOM   289   C C    . THR   A 1  37  ? 0.937   -16.982 -24.852 1.00 90.19 37  A 1 
ATOM   290   O O    . THR   A 1  37  ? 1.658   -16.002 -24.675 1.00 87.31 37  A 1 
ATOM   291   C CB   . THR   A 1  37  ? 0.221   -17.283 -27.242 1.00 89.40 37  A 1 
ATOM   292   O OG1  . THR   A 1  37  ? 1.057   -16.292 -27.785 1.00 76.91 37  A 1 
ATOM   293   C CG2  . THR   A 1  37  ? -0.967  -17.451 -28.184 1.00 75.85 37  A 1 
ATOM   294   N N    . PHE   A 1  38  ? 1.111   -18.132 -24.226 1.00 89.53 38  A 1 
ATOM   295   C CA   . PHE   A 1  38  ? 2.175   -18.360 -23.260 1.00 89.75 38  A 1 
ATOM   296   C C    . PHE   A 1  38  ? 2.785   -19.741 -23.475 1.00 89.47 38  A 1 
ATOM   297   O O    . PHE   A 1  38  ? 2.067   -20.733 -23.598 1.00 87.03 38  A 1 
ATOM   298   C CB   . PHE   A 1  38  ? 1.603   -18.196 -21.852 1.00 89.39 38  A 1 
ATOM   299   C CG   . PHE   A 1  38  ? 2.645   -18.176 -20.760 1.00 89.42 38  A 1 
ATOM   300   C CD1  . PHE   A 1  38  ? 3.024   -19.363 -20.108 1.00 76.54 38  A 1 
ATOM   301   C CD2  . PHE   A 1  38  ? 3.242   -16.962 -20.387 1.00 77.08 38  A 1 
ATOM   302   C CE1  . PHE   A 1  38  ? 3.994   -19.335 -19.096 1.00 76.25 38  A 1 
ATOM   303   C CE2  . PHE   A 1  38  ? 4.209   -16.929 -19.372 1.00 75.75 38  A 1 
ATOM   304   C CZ   . PHE   A 1  38  ? 4.588   -18.118 -18.727 1.00 86.15 38  A 1 
ATOM   305   N N    . TRP   A 1  39  ? 4.101   -19.812 -23.525 1.00 89.19 39  A 1 
ATOM   306   C CA   . TRP   A 1  39  ? 4.807   -21.076 -23.661 1.00 88.19 39  A 1 
ATOM   307   C C    . TRP   A 1  39  ? 4.965   -21.730 -22.293 1.00 87.77 39  A 1 
ATOM   308   O O    . TRP   A 1  39  ? 5.586   -21.150 -21.401 1.00 84.24 39  A 1 
ATOM   309   C CB   . TRP   A 1  39  ? 6.154   -20.847 -24.342 1.00 86.51 39  A 1 
ATOM   310   C CG   . TRP   A 1  39  ? 6.053   -20.374 -25.760 1.00 84.94 39  A 1 
ATOM   311   C CD1  . TRP   A 1  39  ? 6.103   -19.087 -26.169 1.00 74.68 39  A 1 
ATOM   312   C CD2  . TRP   A 1  39  ? 5.856   -21.186 -26.968 1.00 79.52 39  A 1 
ATOM   313   N NE1  . TRP   A 1  39  ? 5.954   -19.039 -27.557 1.00 73.90 39  A 1 
ATOM   314   C CE2  . TRP   A 1  39  ? 5.802   -20.300 -28.071 1.00 76.42 39  A 1 
ATOM   315   C CE3  . TRP   A 1  39  ? 5.738   -22.568 -27.199 1.00 75.87 39  A 1 
ATOM   316   C CZ2  . TRP   A 1  39  ? 5.623   -20.784 -29.389 1.00 76.85 39  A 1 
ATOM   317   C CZ3  . TRP   A 1  39  ? 5.557   -23.036 -28.514 1.00 69.76 39  A 1 
ATOM   318   C CH2  . TRP   A 1  39  ? 5.502   -22.153 -29.590 1.00 71.15 39  A 1 
ATOM   319   N N    . SER   A 1  40  ? 4.433   -22.922 -22.137 1.00 88.92 40  A 1 
ATOM   320   C CA   . SER   A 1  40  ? 4.541   -23.657 -20.882 1.00 89.23 40  A 1 
ATOM   321   C C    . SER   A 1  40  ? 6.006   -23.918 -20.520 1.00 87.95 40  A 1 
ATOM   322   O O    . SER   A 1  40  ? 6.743   -24.585 -21.248 1.00 84.27 40  A 1 
ATOM   323   C CB   . SER   A 1  40  ? 3.763   -24.967 -20.976 1.00 88.96 40  A 1 
ATOM   324   O OG   . SER   A 1  40  ? 3.891   -25.692 -19.772 1.00 79.54 40  A 1 
ATOM   325   N N    . GLN   A 1  41  ? 6.410   -23.397 -19.371 1.00 86.66 41  A 1 
ATOM   326   C CA   . GLN   A 1  41  ? 7.745   -23.548 -18.795 1.00 85.98 41  A 1 
ATOM   327   C C    . GLN   A 1  41  ? 7.611   -23.683 -17.276 1.00 86.55 41  A 1 
ATOM   328   O O    . GLN   A 1  41  ? 6.819   -22.959 -16.674 1.00 81.81 41  A 1 
ATOM   329   C CB   . GLN   A 1  41  ? 8.603   -22.320 -19.143 1.00 82.05 41  A 1 
ATOM   330   C CG   . GLN   A 1  41  ? 9.053   -22.246 -20.617 1.00 72.68 41  A 1 
ATOM   331   C CD   . GLN   A 1  41  ? 10.462  -22.771 -20.894 1.00 68.91 41  A 1 
ATOM   332   O OE1  . GLN   A 1  41  ? 11.220  -23.150 -20.026 1.00 60.05 41  A 1 
ATOM   333   N NE2  . GLN   A 1  41  ? 10.870  -22.796 -22.148 1.00 57.92 41  A 1 
ATOM   334   N N    . PRO   A 1  42  ? 8.379   -24.571 -16.635 1.00 85.41 42  A 1 
ATOM   335   C CA   . PRO   A 1  42  ? 8.401   -24.610 -15.176 1.00 84.65 42  A 1 
ATOM   336   C C    . PRO   A 1  42  ? 8.895   -23.276 -14.597 1.00 84.02 42  A 1 
ATOM   337   O O    . PRO   A 1  42  ? 9.866   -22.734 -15.112 1.00 79.35 42  A 1 
ATOM   338   C CB   . PRO   A 1  42  ? 9.334   -25.768 -14.811 1.00 82.37 42  A 1 
ATOM   339   C CG   . PRO   A 1  42  ? 9.413   -26.606 -16.079 1.00 79.77 42  A 1 
ATOM   340   C CD   . PRO   A 1  42  ? 9.229   -25.593 -17.197 1.00 82.44 42  A 1 
ATOM   341   N N    . PRO   A 1  43  ? 8.301   -22.737 -13.541 1.00 85.22 43  A 1 
ATOM   342   C CA   . PRO   A 1  43  ? 7.189   -23.268 -12.748 1.00 86.18 43  A 1 
ATOM   343   C C    . PRO   A 1  43  ? 5.794   -22.973 -13.319 1.00 87.58 43  A 1 
ATOM   344   O O    . PRO   A 1  43  ? 4.802   -23.448 -12.777 1.00 83.80 43  A 1 
ATOM   345   C CB   . PRO   A 1  43  ? 7.384   -22.620 -11.373 1.00 83.05 43  A 1 
ATOM   346   C CG   . PRO   A 1  43  ? 7.939   -21.240 -11.718 1.00 78.71 43  A 1 
ATOM   347   C CD   . PRO   A 1  43  ? 8.822   -21.517 -12.929 1.00 80.96 43  A 1 
ATOM   348   N N    . TYR   A 1  44  ? 5.702   -22.234 -14.402 1.00 88.11 44  A 1 
ATOM   349   C CA   . TYR   A 1  44  ? 4.440   -21.804 -15.015 1.00 89.34 44  A 1 
ATOM   350   C C    . TYR   A 1  44  ? 3.987   -22.799 -16.088 1.00 89.45 44  A 1 
ATOM   351   O O    . TYR   A 1  44  ? 4.044   -22.532 -17.288 1.00 85.26 44  A 1 
ATOM   352   C CB   . TYR   A 1  44  ? 4.595   -20.375 -15.541 1.00 88.68 44  A 1 
ATOM   353   C CG   . TYR   A 1  44  ? 5.121   -19.402 -14.515 1.00 88.54 44  A 1 
ATOM   354   C CD1  . TYR   A 1  44  ? 4.340   -19.044 -13.396 1.00 76.73 44  A 1 
ATOM   355   C CD2  . TYR   A 1  44  ? 6.423   -18.878 -14.645 1.00 78.18 44  A 1 
ATOM   356   C CE1  . TYR   A 1  44  ? 4.840   -18.165 -12.430 1.00 77.38 44  A 1 
ATOM   357   C CE2  . TYR   A 1  44  ? 6.933   -17.998 -13.684 1.00 77.37 44  A 1 
ATOM   358   C CZ   . TYR   A 1  44  ? 6.138   -17.643 -12.574 1.00 85.52 44  A 1 
ATOM   359   O OH   . TYR   A 1  44  ? 6.638   -16.775 -11.630 1.00 84.16 44  A 1 
ATOM   360   N N    . ASN   A 1  45  ? 3.577   -23.962 -15.634 1.00 89.53 45  A 1 
ATOM   361   C CA   . ASN   A 1  45  ? 3.258   -25.100 -16.494 1.00 90.00 45  A 1 
ATOM   362   C C    . ASN   A 1  45  ? 1.920   -25.780 -16.168 1.00 90.25 45  A 1 
ATOM   363   O O    . ASN   A 1  45  ? 1.708   -26.939 -16.518 1.00 85.09 45  A 1 
ATOM   364   C CB   . ASN   A 1  45  ? 4.443   -26.070 -16.471 1.00 86.82 45  A 1 
ATOM   365   C CG   . ASN   A 1  45  ? 4.701   -26.693 -15.109 1.00 84.56 45  A 1 
ATOM   366   O OD1  . ASN   A 1  45  ? 4.054   -26.461 -14.108 1.00 72.57 45  A 1 
ATOM   367   N ND2  . ASN   A 1  45  ? 5.721   -27.520 -15.039 1.00 73.86 45  A 1 
ATOM   368   N N    . THR   A 1  46  ? 1.046   -25.066 -15.493 1.00 90.21 46  A 1 
ATOM   369   C CA   . THR   A 1  46  ? -0.326  -25.499 -15.215 1.00 90.58 46  A 1 
ATOM   370   C C    . THR   A 1  46  ? -1.280  -24.345 -15.506 1.00 90.89 46  A 1 
ATOM   371   O O    . THR   A 1  46  ? -0.877  -23.185 -15.440 1.00 88.32 46  A 1 
ATOM   372   C CB   . THR   A 1  46  ? -0.509  -25.968 -13.764 1.00 89.02 46  A 1 
ATOM   373   O OG1  . THR   A 1  46  ? -0.343  -24.905 -12.852 1.00 77.54 46  A 1 
ATOM   374   C CG2  . THR   A 1  46  ? 0.462   -27.069 -13.350 1.00 77.22 46  A 1 
ATOM   375   N N    . ALA   A 1  47  ? -2.538  -24.649 -15.795 1.00 90.60 47  A 1 
ATOM   376   C CA   . ALA   A 1  47  ? -3.529  -23.591 -15.994 1.00 90.82 47  A 1 
ATOM   377   C C    . ALA   A 1  47  ? -3.616  -22.661 -14.775 1.00 90.98 47  A 1 
ATOM   378   O O    . ALA   A 1  47  ? -3.702  -21.450 -14.935 1.00 88.20 47  A 1 
ATOM   379   C CB   . ALA   A 1  47  ? -4.886  -24.235 -16.301 1.00 89.82 47  A 1 
ATOM   380   N N    . ASP   A 1  48  ? -3.504  -23.217 -13.576 1.00 90.89 48  A 1 
ATOM   381   C CA   . ASP   A 1  48  ? -3.595  -22.456 -12.333 1.00 90.92 48  A 1 
ATOM   382   C C    . ASP   A 1  48  ? -2.370  -21.546 -12.111 1.00 91.20 48  A 1 
ATOM   383   O O    . ASP   A 1  48  ? -2.510  -20.370 -11.782 1.00 88.99 48  A 1 
ATOM   384   C CB   . ASP   A 1  48  ? -3.788  -23.458 -11.184 1.00 89.35 48  A 1 
ATOM   385   C CG   . ASP   A 1  48  ? -4.508  -22.855 -9.985  1.00 82.91 48  A 1 
ATOM   386   O OD1  . ASP   A 1  48  ? -5.548  -22.200 -10.195 1.00 74.31 48  A 1 
ATOM   387   O OD2  . ASP   A 1  48  ? -4.028  -23.091 -8.854  1.00 73.12 48  A 1 
ATOM   388   N N    . SER   A 1  49  ? -1.166  -22.056 -12.362 1.00 91.28 49  A 1 
ATOM   389   C CA   . SER   A 1  49  ? 0.055   -21.253 -12.219 1.00 91.23 49  A 1 
ATOM   390   C C    . SER   A 1  49  ? 0.141   -20.134 -13.260 1.00 91.45 49  A 1 
ATOM   391   O O    . SER   A 1  49  ? 0.518   -19.015 -12.921 1.00 89.12 49  A 1 
ATOM   392   C CB   . SER   A 1  49  ? 1.308   -22.133 -12.260 1.00 90.00 49  A 1 
ATOM   393   O OG   . SER   A 1  49  ? 1.472   -22.805 -13.488 1.00 80.39 49  A 1 
ATOM   394   N N    . ILE   A 1  50  ? -0.266  -20.418 -14.487 1.00 91.64 50  A 1 
ATOM   395   C CA   . ILE   A 1  50  ? -0.307  -19.419 -15.558 1.00 91.75 50  A 1 
ATOM   396   C C    . ILE   A 1  50  ? -1.404  -18.386 -15.282 1.00 91.75 50  A 1 
ATOM   397   O O    . ILE   A 1  50  ? -1.169  -17.192 -15.432 1.00 89.98 50  A 1 
ATOM   398   C CB   . ILE   A 1  50  ? -0.485  -20.102 -16.929 1.00 91.30 50  A 1 
ATOM   399   C CG1  . ILE   A 1  50  ? 0.729   -21.000 -17.263 1.00 86.74 50  A 1 
ATOM   400   C CG2  . ILE   A 1  50  ? -0.662  -19.054 -18.036 1.00 85.58 50  A 1 
ATOM   401   C CD1  . ILE   A 1  50  ? 0.503   -21.934 -18.458 1.00 82.43 50  A 1 
ATOM   402   N N    . ALA   A 1  51  ? -2.570  -18.828 -14.828 1.00 92.08 51  A 1 
ATOM   403   C CA   . ALA   A 1  51  ? -3.668  -17.935 -14.467 1.00 91.91 51  A 1 
ATOM   404   C C    . ALA   A 1  51  ? -3.267  -16.948 -13.368 1.00 91.83 51  A 1 
ATOM   405   O O    . ALA   A 1  51  ? -3.569  -15.759 -13.455 1.00 89.77 51  A 1 
ATOM   406   C CB   . ALA   A 1  51  ? -4.858  -18.783 -14.011 1.00 91.30 51  A 1 
ATOM   407   N N    . LYS   A 1  52  ? -2.539  -17.432 -12.384 1.00 91.39 52  A 1 
ATOM   408   C CA   . LYS   A 1  52  ? -2.051  -16.610 -11.280 1.00 90.56 52  A 1 
ATOM   409   C C    . LYS   A 1  52  ? -0.976  -15.619 -11.733 1.00 90.52 52  A 1 
ATOM   410   O O    . LYS   A 1  52  ? -0.988  -14.476 -11.302 1.00 88.68 52  A 1 
ATOM   411   C CB   . LYS   A 1  52  ? -1.555  -17.548 -10.178 1.00 89.67 52  A 1 
ATOM   412   C CG   . LYS   A 1  52  ? -1.777  -16.956 -8.791  1.00 78.93 52  A 1 
ATOM   413   C CD   . LYS   A 1  52  ? -1.381  -17.991 -7.738  1.00 72.84 52  A 1 
ATOM   414   C CE   . LYS   A 1  52  ? -1.783  -17.507 -6.345  1.00 62.51 52  A 1 
ATOM   415   N NZ   . LYS   A 1  52  ? -1.481  -18.529 -5.325  1.00 55.26 52  A 1 
ATOM   416   N N    . LEU   A 1  53  ? -0.093  -16.051 -12.611 1.00 91.30 53  A 1 
ATOM   417   C CA   . LEU   A 1  53  ? 0.946   -15.190 -13.170 1.00 91.52 53  A 1 
ATOM   418   C C    . LEU   A 1  53  ? 0.351   -14.049 -14.004 1.00 91.81 53  A 1 
ATOM   419   O O    . LEU   A 1  53  ? 0.772   -12.905 -13.865 1.00 89.90 53  A 1 
ATOM   420   C CB   . LEU   A 1  53  ? 1.900   -16.057 -14.011 1.00 90.83 53  A 1 
ATOM   421   C CG   . LEU   A 1  53  ? 3.089   -15.269 -14.596 1.00 89.45 53  A 1 
ATOM   422   C CD1  . LEU   A 1  53  ? 4.069   -14.840 -13.514 1.00 77.87 53  A 1 
ATOM   423   C CD2  . LEU   A 1  53  ? 3.835   -16.115 -15.622 1.00 77.99 53  A 1 
ATOM   424   N N    . LEU   A 1  54  ? -0.622  -14.365 -14.843 1.00 91.46 54  A 1 
ATOM   425   C CA   . LEU   A 1  54  ? -1.174  -13.423 -15.820 1.00 91.57 54  A 1 
ATOM   426   C C    . LEU   A 1  54  ? -2.456  -12.715 -15.348 1.00 91.62 54  A 1 
ATOM   427   O O    . LEU   A 1  54  ? -3.012  -11.917 -16.088 1.00 87.89 54  A 1 
ATOM   428   C CB   . LEU   A 1  54  ? -1.382  -14.159 -17.155 1.00 90.91 54  A 1 
ATOM   429   C CG   . LEU   A 1  54  ? -0.111  -14.794 -17.758 1.00 90.38 54  A 1 
ATOM   430   C CD1  . LEU   A 1  54  ? -0.459  -15.463 -19.079 1.00 77.07 54  A 1 
ATOM   431   C CD2  . LEU   A 1  54  ? 0.991   -13.781 -18.040 1.00 77.64 54  A 1 
ATOM   432   N N    . ASN   A 1  55  ? -2.905  -12.993 -14.130 1.00 91.49 55  A 1 
ATOM   433   C CA   . ASN   A 1  55  ? -4.147  -12.458 -13.564 1.00 91.88 55  A 1 
ATOM   434   C C    . ASN   A 1  55  ? -5.383  -12.735 -14.446 1.00 92.06 55  A 1 
ATOM   435   O O    . ASN   A 1  55  ? -6.144  -11.830 -14.800 1.00 88.66 55  A 1 
ATOM   436   C CB   . ASN   A 1  55  ? -3.938  -10.978 -13.207 1.00 90.88 55  A 1 
ATOM   437   C CG   . ASN   A 1  55  ? -5.072  -10.414 -12.369 1.00 89.14 55  A 1 
ATOM   438   O OD1  . ASN   A 1  55  ? -5.660  -11.084 -11.539 1.00 80.10 55  A 1 
ATOM   439   N ND2  . ASN   A 1  55  ? -5.381  -9.146  -12.547 1.00 79.26 55  A 1 
ATOM   440   N N    . VAL   A 1  56  ? -5.564  -13.995 -14.805 1.00 91.29 56  A 1 
ATOM   441   C CA   . VAL   A 1  56  ? -6.669  -14.465 -15.656 1.00 91.05 56  A 1 
ATOM   442   C C    . VAL   A 1  56  ? -7.371  -15.670 -15.017 1.00 91.05 56  A 1 
ATOM   443   O O    . VAL   A 1  56  ? -6.916  -16.215 -14.012 1.00 87.07 56  A 1 
ATOM   444   C CB   . VAL   A 1  56  ? -6.181  -14.787 -17.081 1.00 89.46 56  A 1 
ATOM   445   C CG1  . VAL   A 1  56  ? -5.708  -13.530 -17.813 1.00 77.37 56  A 1 
ATOM   446   C CG2  . VAL   A 1  56  ? -5.050  -15.809 -17.093 1.00 77.01 56  A 1 
ATOM   447   N N    . SER   A 1  57  ? -8.484  -16.090 -15.594 1.00 90.35 57  A 1 
ATOM   448   C CA   . SER   A 1  57  ? -9.252  -17.225 -15.076 1.00 90.14 57  A 1 
ATOM   449   C C    . SER   A 1  57  ? -8.603  -18.569 -15.427 1.00 90.30 57  A 1 
ATOM   450   O O    . SER   A 1  57  ? -8.528  -18.948 -16.596 1.00 88.07 57  A 1 
ATOM   451   C CB   . SER   A 1  57  ? -10.683 -17.152 -15.608 1.00 88.33 57  A 1 
ATOM   452   O OG   . SER   A 1  57  ? -11.430 -18.278 -15.196 1.00 79.85 57  A 1 
ATOM   453   N N    . ALA   A 1  58  ? -8.222  -19.339 -14.403 1.00 90.62 58  A 1 
ATOM   454   C CA   . ALA   A 1  58  ? -7.722  -20.700 -14.591 1.00 90.81 58  A 1 
ATOM   455   C C    . ALA   A 1  58  ? -8.748  -21.614 -15.281 1.00 91.07 58  A 1 
ATOM   456   O O    . ALA   A 1  58  ? -8.387  -22.453 -16.104 1.00 88.15 58  A 1 
ATOM   457   C CB   . ALA   A 1  58  ? -7.329  -21.269 -13.223 1.00 89.24 58  A 1 
ATOM   458   N N    . ALA   A 1  59  ? -10.026 -21.425 -14.987 1.00 90.54 59  A 1 
ATOM   459   C CA   . ALA   A 1  59  ? -11.104 -22.197 -15.595 1.00 90.38 59  A 1 
ATOM   460   C C    . ALA   A 1  59  ? -11.240 -21.923 -17.102 1.00 90.68 59  A 1 
ATOM   461   O O    . ALA   A 1  59  ? -11.457 -22.850 -17.879 1.00 88.27 59  A 1 
ATOM   462   C CB   . ALA   A 1  59  ? -12.404 -21.877 -14.847 1.00 89.50 59  A 1 
ATOM   463   N N    . GLU   A 1  60  ? -11.060 -20.681 -17.526 1.00 90.67 60  A 1 
ATOM   464   C CA   . GLU   A 1  60  ? -11.080 -20.342 -18.950 1.00 89.87 60  A 1 
ATOM   465   C C    . GLU   A 1  60  ? -9.859  -20.905 -19.690 1.00 90.31 60  A 1 
ATOM   466   O O    . GLU   A 1  60  ? -10.011 -21.470 -20.770 1.00 88.20 60  A 1 
ATOM   467   C CB   . GLU   A 1  60  ? -11.176 -18.829 -19.155 1.00 88.25 60  A 1 
ATOM   468   C CG   . GLU   A 1  60  ? -12.575 -18.271 -18.845 1.00 82.92 60  A 1 
ATOM   469   C CD   . GLU   A 1  60  ? -12.712 -16.835 -19.366 1.00 77.93 60  A 1 
ATOM   470   O OE1  . GLU   A 1  60  ? -13.695 -16.560 -20.093 1.00 68.95 60  A 1 
ATOM   471   O OE2  . GLU   A 1  60  ? -11.802 -16.016 -19.117 1.00 70.07 60  A 1 
ATOM   472   N N    . ILE   A 1  61  ? -8.676  -20.842 -19.085 1.00 90.46 61  A 1 
ATOM   473   C CA   . ILE   A 1  61  ? -7.470  -21.468 -19.646 1.00 90.84 61  A 1 
ATOM   474   C C    . ILE   A 1  61  ? -7.674  -22.975 -19.787 1.00 90.72 61  A 1 
ATOM   475   O O    . ILE   A 1  61  ? -7.376  -23.547 -20.834 1.00 88.39 61  A 1 
ATOM   476   C CB   . ILE   A 1  61  ? -6.224  -21.178 -18.785 1.00 90.47 61  A 1 
ATOM   477   C CG1  . ILE   A 1  61  ? -5.929  -19.667 -18.729 1.00 86.26 61  A 1 
ATOM   478   C CG2  . ILE   A 1  61  ? -4.993  -21.932 -19.332 1.00 85.01 61  A 1 
ATOM   479   C CD1  . ILE   A 1  61  ? -4.792  -19.300 -17.773 1.00 82.63 61  A 1 
ATOM   480   N N    . GLN   A 1  62  ? -8.208  -23.596 -18.756 1.00 90.86 62  A 1 
ATOM   481   C CA   . GLN   A 1  62  ? -8.491  -25.025 -18.767 1.00 90.51 62  A 1 
ATOM   482   C C    . GLN   A 1  62  ? -9.459  -25.394 -19.899 1.00 90.27 62  A 1 
ATOM   483   O O    . GLN   A 1  62  ? -9.205  -26.352 -20.627 1.00 88.11 62  A 1 
ATOM   484   C CB   . GLN   A 1  62  ? -9.047  -25.429 -17.394 1.00 90.16 62  A 1 
ATOM   485   C CG   . GLN   A 1  62  ? -9.249  -26.942 -17.293 1.00 85.00 62  A 1 
ATOM   486   C CD   . GLN   A 1  62  ? -10.006 -27.383 -16.049 1.00 83.67 62  A 1 
ATOM   487   O OE1  . GLN   A 1  62  ? -10.190 -26.670 -15.081 1.00 76.54 62  A 1 
ATOM   488   N NE2  . GLN   A 1  62  ? -10.501 -28.601 -16.047 1.00 72.92 62  A 1 
ATOM   489   N N    . SER   A 1  63  ? -10.519 -24.630 -20.068 1.00 89.64 63  A 1 
ATOM   490   C CA   . SER   A 1  63  ? -11.536 -24.861 -21.094 1.00 88.63 63  A 1 
ATOM   491   C C    . SER   A 1  63  ? -10.978 -24.695 -22.511 1.00 88.46 63  A 1 
ATOM   492   O O    . SER   A 1  63  ? -11.109 -25.604 -23.329 1.00 85.75 63  A 1 
ATOM   493   C CB   . SER   A 1  63  ? -12.713 -23.912 -20.855 1.00 87.45 63  A 1 
ATOM   494   O OG   . SER   A 1  63  ? -13.754 -24.189 -21.769 1.00 74.59 63  A 1 
ATOM   495   N N    . ILE   A 1  64  ? -10.309 -23.585 -22.785 1.00 89.99 64  A 1 
ATOM   496   C CA   . ILE   A 1  64  ? -9.795  -23.283 -24.132 1.00 89.90 64  A 1 
ATOM   497   C C    . ILE   A 1  64  ? -8.707  -24.266 -24.565 1.00 89.58 64  A 1 
ATOM   498   O O    . ILE   A 1  64  ? -8.653  -24.667 -25.724 1.00 86.13 64  A 1 
ATOM   499   C CB   . ILE   A 1  64  ? -9.309  -21.821 -24.199 1.00 89.00 64  A 1 
ATOM   500   C CG1  . ILE   A 1  64  ? -10.539 -20.891 -24.140 1.00 81.73 64  A 1 
ATOM   501   C CG2  . ILE   A 1  64  ? -8.478  -21.534 -25.459 1.00 79.35 64  A 1 
ATOM   502   C CD1  . ILE   A 1  64  ? -10.204 -19.404 -24.080 1.00 74.57 64  A 1 
ATOM   503   N N    . ASN   A 1  65  ? -7.858  -24.685 -23.633 1.00 89.34 65  A 1 
ATOM   504   C CA   . ASN   A 1  65  ? -6.747  -25.590 -23.928 1.00 88.42 65  A 1 
ATOM   505   C C    . ASN   A 1  65  ? -7.099  -27.077 -23.758 1.00 88.01 65  A 1 
ATOM   506   O O    . ASN   A 1  65  ? -6.208  -27.917 -23.875 1.00 82.97 65  A 1 
ATOM   507   C CB   . ASN   A 1  65  ? -5.512  -25.166 -23.125 1.00 88.08 65  A 1 
ATOM   508   C CG   . ASN   A 1  65  ? -5.040  -23.780 -23.519 1.00 88.65 65  A 1 
ATOM   509   O OD1  . ASN   A 1  65  ? -4.309  -23.593 -24.469 1.00 75.20 65  A 1 
ATOM   510   N ND2  . ASN   A 1  65  ? -5.474  -22.772 -22.799 1.00 76.00 65  A 1 
ATOM   511   N N    . ASN   A 1  66  ? -8.366  -27.407 -23.504 1.00 88.21 66  A 1 
ATOM   512   C CA   . ASN   A 1  66  ? -8.832  -28.775 -23.255 1.00 87.70 66  A 1 
ATOM   513   C C    . ASN   A 1  66  ? -8.012  -29.516 -22.189 1.00 87.59 66  A 1 
ATOM   514   O O    . ASN   A 1  66  ? -7.667  -30.688 -22.341 1.00 81.07 66  A 1 
ATOM   515   C CB   . ASN   A 1  66  ? -8.953  -29.550 -24.585 1.00 84.93 66  A 1 
ATOM   516   C CG   . ASN   A 1  66  ? -10.237 -29.264 -25.339 1.00 78.90 66  A 1 
ATOM   517   O OD1  . ASN   A 1  66  ? -11.248 -28.895 -24.791 1.00 69.50 66  A 1 
ATOM   518   N ND2  . ASN   A 1  66  ? -10.243 -29.496 -26.634 1.00 68.29 66  A 1 
ATOM   519   N N    . LEU   A 1  67  ? -7.683  -28.823 -21.103 1.00 87.07 67  A 1 
ATOM   520   C CA   . LEU   A 1  67  ? -6.964  -29.424 -19.983 1.00 87.32 67  A 1 
ATOM   521   C C    . LEU   A 1  67  ? -7.952  -30.143 -19.059 1.00 87.41 67  A 1 
ATOM   522   O O    . LEU   A 1  67  ? -8.999  -29.586 -18.733 1.00 83.45 67  A 1 
ATOM   523   C CB   . LEU   A 1  67  ? -6.169  -28.351 -19.235 1.00 85.51 67  A 1 
ATOM   524   C CG   . LEU   A 1  67  ? -5.098  -27.653 -20.089 1.00 84.32 67  A 1 
ATOM   525   C CD1  . LEU   A 1  67  ? -4.528  -26.463 -19.319 1.00 75.06 67  A 1 
ATOM   526   C CD2  . LEU   A 1  67  ? -3.947  -28.592 -20.446 1.00 75.64 67  A 1 
ATOM   527   N N    . PRO   A 1  68  ? -7.611  -31.347 -18.592 1.00 88.61 68  A 1 
ATOM   528   C CA   . PRO   A 1  68  ? -8.505  -32.096 -17.711 1.00 88.05 68  A 1 
ATOM   529   C C    . PRO   A 1  68  ? -8.733  -31.412 -16.360 1.00 88.22 68  A 1 
ATOM   530   O O    . PRO   A 1  68  ? -9.842  -31.462 -15.832 1.00 82.71 68  A 1 
ATOM   531   C CB   . PRO   A 1  68  ? -7.878  -33.489 -17.570 1.00 85.81 68  A 1 
ATOM   532   C CG   . PRO   A 1  68  ? -6.436  -33.325 -18.022 1.00 84.71 68  A 1 
ATOM   533   C CD   . PRO   A 1  68  ? -6.448  -32.127 -18.959 1.00 87.56 68  A 1 
ATOM   534   N N    . THR   A 1  69  ? -7.712  -30.761 -15.814 1.00 86.60 69  A 1 
ATOM   535   C CA   . THR   A 1  69  ? -7.812  -29.992 -14.567 1.00 86.24 69  A 1 
ATOM   536   C C    . THR   A 1  69  ? -6.948  -28.734 -14.632 1.00 86.75 69  A 1 
ATOM   537   O O    . THR   A 1  69  ? -5.971  -28.681 -15.381 1.00 83.42 69  A 1 
ATOM   538   C CB   . THR   A 1  69  ? -7.405  -30.817 -13.331 1.00 83.29 69  A 1 
ATOM   539   O OG1  . THR   A 1  69  ? -6.027  -31.072 -13.328 1.00 73.54 69  A 1 
ATOM   540   C CG2  . THR   A 1  69  ? -8.117  -32.161 -13.193 1.00 72.47 69  A 1 
ATOM   541   N N    . ALA   A 1  70  ? -7.245  -27.766 -13.798 1.00 86.75 70  A 1 
ATOM   542   C CA   . ALA   A 1  70  ? -6.446  -26.546 -13.682 1.00 87.20 70  A 1 
ATOM   543   C C    . ALA   A 1  70  ? -5.020  -26.792 -13.151 1.00 88.17 70  A 1 
ATOM   544   O O    . ALA   A 1  70  ? -4.119  -25.993 -13.391 1.00 83.88 70  A 1 
ATOM   545   C CB   . ALA   A 1  70  ? -7.211  -25.567 -12.787 1.00 85.12 70  A 1 
ATOM   546   N N    . THR   A 1  71  ? -4.797  -27.906 -12.476 1.00 87.85 71  A 1 
ATOM   547   C CA   . THR   A 1  71  ? -3.488  -28.318 -11.948 1.00 87.62 71  A 1 
ATOM   548   C C    . THR   A 1  71  ? -2.763  -29.306 -12.862 1.00 88.39 71  A 1 
ATOM   549   O O    . THR   A 1  71  ? -1.673  -29.769 -12.533 1.00 84.13 71  A 1 
ATOM   550   C CB   . THR   A 1  71  ? -3.641  -28.910 -10.543 1.00 85.58 71  A 1 
ATOM   551   O OG1  . THR   A 1  71  ? -4.553  -29.984 -10.563 1.00 77.22 71  A 1 
ATOM   552   C CG2  . THR   A 1  71  ? -4.178  -27.878 -9.550  1.00 74.60 71  A 1 
ATOM   553   N N    . THR   A 1  72  ? -3.349  -29.653 -14.000 1.00 87.67 72  A 1 
ATOM   554   C CA   . THR   A 1  72  ? -2.709  -30.545 -14.969 1.00 87.08 72  A 1 
ATOM   555   C C    . THR   A 1  72  ? -1.441  -29.898 -15.491 1.00 87.75 72  A 1 
ATOM   556   O O    . THR   A 1  72  ? -1.464  -28.766 -15.974 1.00 85.56 72  A 1 
ATOM   557   C CB   . THR   A 1  72  ? -3.642  -30.895 -16.127 1.00 85.27 72  A 1 
ATOM   558   O OG1  . THR   A 1  72  ? -4.754  -31.592 -15.615 1.00 74.93 72  A 1 
ATOM   559   C CG2  . THR   A 1  72  ? -3.000  -31.824 -17.156 1.00 72.19 72  A 1 
ATOM   560   N N    . ARG   A 1  73  ? -0.359  -30.637 -15.408 1.00 88.38 73  A 1 
ATOM   561   C CA   . ARG   A 1  73  ? 0.932   -30.192 -15.910 1.00 88.65 73  A 1 
ATOM   562   C C    . ARG   A 1  73  ? 0.906   -30.172 -17.431 1.00 88.84 73  A 1 
ATOM   563   O O    . ARG   A 1  73  ? 0.675   -31.201 -18.062 1.00 85.61 73  A 1 
ATOM   564   C CB   . ARG   A 1  73  ? 2.029   -31.098 -15.341 1.00 87.02 73  A 1 
ATOM   565   C CG   . ARG   A 1  73  ? 3.376   -30.374 -15.244 1.00 77.01 73  A 1 
ATOM   566   C CD   . ARG   A 1  73  ? 4.415   -31.306 -14.626 1.00 74.57 73  A 1 
ATOM   567   N NE   . ARG   A 1  73  ? 5.632   -30.577 -14.231 1.00 65.60 73  A 1 
ATOM   568   C CZ   . ARG   A 1  73  ? 6.713   -31.107 -13.689 1.00 58.06 73  A 1 
ATOM   569   N NH1  . ARG   A 1  73  ? 6.828   -32.388 -13.494 1.00 52.35 73  A 1 
ATOM   570   N NH2  . ARG   A 1  73  ? 7.700   -30.351 -13.317 1.00 52.13 73  A 1 
ATOM   571   N N    . ILE   A 1  74  ? 1.148   -29.017 -17.993 1.00 88.49 74  A 1 
ATOM   572   C CA   . ILE   A 1  74  ? 1.240   -28.823 -19.435 1.00 88.44 74  A 1 
ATOM   573   C C    . ILE   A 1  74  ? 2.677   -29.158 -19.847 1.00 88.04 74  A 1 
ATOM   574   O O    . ILE   A 1  74  ? 3.614   -28.693 -19.190 1.00 84.44 74  A 1 
ATOM   575   C CB   . ILE   A 1  74  ? 0.819   -27.392 -19.817 1.00 87.73 74  A 1 
ATOM   576   C CG1  . ILE   A 1  74  ? -0.585  -27.051 -19.259 1.00 83.69 74  A 1 
ATOM   577   C CG2  . ILE   A 1  74  ? 0.834   -27.232 -21.343 1.00 81.93 74  A 1 
ATOM   578   C CD1  . ILE   A 1  74  ? -0.947  -25.567 -19.363 1.00 79.20 74  A 1 
ATOM   579   N N    . PRO   A 1  75  ? 2.875   -29.954 -20.890 1.00 87.08 75  A 1 
ATOM   580   C CA   . PRO   A 1  75  ? 4.211   -30.263 -21.378 1.00 86.14 75  A 1 
ATOM   581   C C    . PRO   A 1  75  ? 5.016   -28.994 -21.662 1.00 85.91 75  A 1 
ATOM   582   O O    . PRO   A 1  75  ? 4.488   -28.005 -22.166 1.00 83.03 75  A 1 
ATOM   583   C CB   . PRO   A 1  75  ? 4.012   -31.101 -22.642 1.00 84.26 75  A 1 
ATOM   584   C CG   . PRO   A 1  75  ? 2.640   -31.725 -22.449 1.00 82.77 75  A 1 
ATOM   585   C CD   . PRO   A 1  75  ? 1.877   -30.671 -21.652 1.00 85.08 75  A 1 
ATOM   586   N N    . THR   A 1  76  ? 6.294   -29.030 -21.353 1.00 85.68 76  A 1 
ATOM   587   C CA   . THR   A 1  76  ? 7.189   -27.898 -21.610 1.00 84.27 76  A 1 
ATOM   588   C C    . THR   A 1  76  ? 7.240   -27.587 -23.103 1.00 82.93 76  A 1 
ATOM   589   O O    . THR   A 1  76  ? 7.338   -28.494 -23.922 1.00 77.89 76  A 1 
ATOM   590   C CB   . THR   A 1  76  ? 8.597   -28.181 -21.076 1.00 81.53 76  A 1 
ATOM   591   O OG1  . THR   A 1  76  ? 8.528   -28.644 -19.749 1.00 72.65 76  A 1 
ATOM   592   C CG2  . THR   A 1  76  ? 9.483   -26.943 -21.058 1.00 70.21 76  A 1 
ATOM   593   N N    . ARG   A 1  77  ? 7.204   -26.304 -23.437 1.00 83.48 77  A 1 
ATOM   594   C CA   . ARG   A 1  77  ? 7.113   -25.768 -24.803 1.00 82.95 77  A 1 
ATOM   595   C C    . ARG   A 1  77  ? 5.788   -26.034 -25.523 1.00 84.13 77  A 1 
ATOM   596   O O    . ARG   A 1  77  ? 5.713   -25.768 -26.715 1.00 78.71 77  A 1 
ATOM   597   C CB   . ARG   A 1  77  ? 8.311   -26.183 -25.677 1.00 78.94 77  A 1 
ATOM   598   C CG   . ARG   A 1  77  ? 9.684   -25.791 -25.123 1.00 70.37 77  A 1 
ATOM   599   C CD   . ARG   A 1  77  ? 10.740  -26.217 -26.145 1.00 63.63 77  A 1 
ATOM   600   N NE   . ARG   A 1  77  ? 12.071  -25.658 -25.836 1.00 55.98 77  A 1 
ATOM   601   C CZ   . ARG   A 1  77  ? 13.118  -25.674 -26.651 1.00 49.00 77  A 1 
ATOM   602   N NH1  . ARG   A 1  77  ? 13.097  -26.292 -27.797 1.00 45.10 77  A 1 
ATOM   603   N NH2  . ARG   A 1  77  ? 14.214  -25.054 -26.324 1.00 44.32 77  A 1 
ATOM   604   N N    . GLU   A 1  78  ? 4.752   -26.495 -24.875 1.00 83.95 78  A 1 
ATOM   605   C CA   . GLU   A 1  78  ? 3.407   -26.353 -25.432 1.00 85.64 78  A 1 
ATOM   606   C C    . GLU   A 1  78  ? 2.953   -24.895 -25.356 1.00 86.58 78  A 1 
ATOM   607   O O    . GLU   A 1  78  ? 3.192   -24.196 -24.370 1.00 84.11 78  A 1 
ATOM   608   C CB   . GLU   A 1  78  ? 2.365   -27.277 -24.771 1.00 84.07 78  A 1 
ATOM   609   C CG   . GLU   A 1  78  ? 2.247   -28.645 -25.468 1.00 76.66 78  A 1 
ATOM   610   C CD   . GLU   A 1  78  ? 0.970   -29.419 -25.072 1.00 72.77 78  A 1 
ATOM   611   O OE1  . GLU   A 1  78  ? 0.466   -30.229 -25.883 1.00 64.48 78  A 1 
ATOM   612   O OE2  . GLU   A 1  78  ? 0.417   -29.197 -23.979 1.00 65.16 78  A 1 
ATOM   613   N N    . LEU   A 1  79  ? 2.279   -24.458 -26.415 1.00 86.93 79  A 1 
ATOM   614   C CA   . LEU   A 1  79  ? 1.663   -23.145 -26.466 1.00 88.19 79  A 1 
ATOM   615   C C    . LEU   A 1  79  ? 0.298   -23.196 -25.779 1.00 88.81 79  A 1 
ATOM   616   O O    . LEU   A 1  79  ? -0.561  -23.998 -26.142 1.00 86.12 79  A 1 
ATOM   617   C CB   . LEU   A 1  79  ? 1.555   -22.703 -27.934 1.00 86.43 79  A 1 
ATOM   618   C CG   . LEU   A 1  79  ? 1.158   -21.226 -28.088 1.00 84.63 79  A 1 
ATOM   619   C CD1  . LEU   A 1  79  ? 2.306   -20.301 -27.695 1.00 75.02 79  A 1 
ATOM   620   C CD2  . LEU   A 1  79  ? 0.799   -20.927 -29.537 1.00 75.43 79  A 1 
ATOM   621   N N    . VAL   A 1  80  ? 0.105   -22.315 -24.831 1.00 89.56 80  A 1 
ATOM   622   C CA   . VAL   A 1  80  ? -1.151  -22.160 -24.097 1.00 90.29 80  A 1 
ATOM   623   C C    . VAL   A 1  80  ? -1.852  -20.901 -24.586 1.00 90.43 80  A 1 
ATOM   624   O O    . VAL   A 1  80  ? -1.249  -19.831 -24.625 1.00 88.48 80  A 1 
ATOM   625   C CB   . VAL   A 1  80  ? -0.901  -22.115 -22.582 1.00 89.83 80  A 1 
ATOM   626   C CG1  . VAL   A 1  80  ? -2.214  -22.103 -21.796 1.00 79.22 80  A 1 
ATOM   627   C CG2  . VAL   A 1  80  ? -0.094  -23.327 -22.120 1.00 77.05 80  A 1 
ATOM   628   N N    . VAL   A 1  81  ? -3.120  -21.032 -24.940 1.00 90.33 81  A 1 
ATOM   629   C CA   . VAL   A 1  81  ? -3.977  -19.898 -25.305 1.00 90.80 81  A 1 
ATOM   630   C C    . VAL   A 1  81  ? -4.730  -19.429 -24.067 1.00 91.02 81  A 1 
ATOM   631   O O    . VAL   A 1  81  ? -5.341  -20.231 -23.362 1.00 88.90 81  A 1 
ATOM   632   C CB   . VAL   A 1  81  ? -4.945  -20.257 -26.443 1.00 89.79 81  A 1 
ATOM   633   C CG1  . VAL   A 1  81  ? -5.802  -19.052 -26.838 1.00 80.92 81  A 1 
ATOM   634   C CG2  . VAL   A 1  81  ? -4.185  -20.718 -27.690 1.00 78.86 81  A 1 
ATOM   635   N N    . ILE   A 1  82  ? -4.680  -18.134 -23.814 1.00 91.29 82  A 1 
ATOM   636   C CA   . ILE   A 1  82  ? -5.162  -17.528 -22.577 1.00 91.55 82  A 1 
ATOM   637   C C    . ILE   A 1  82  ? -6.089  -16.367 -22.925 1.00 91.85 82  A 1 
ATOM   638   O O    . ILE   A 1  82  ? -5.634  -15.391 -23.516 1.00 89.63 82  A 1 
ATOM   639   C CB   . ILE   A 1  82  ? -3.967  -17.053 -21.734 1.00 90.20 82  A 1 
ATOM   640   C CG1  . ILE   A 1  82  ? -3.028  -18.220 -21.369 1.00 82.85 82  A 1 
ATOM   641   C CG2  . ILE   A 1  82  ? -4.446  -16.345 -20.461 1.00 80.52 82  A 1 
ATOM   642   C CD1  . ILE   A 1  82  ? -1.617  -17.749 -21.070 1.00 76.79 82  A 1 
ATOM   643   N N    . PRO   A 1  83  ? -7.370  -16.436 -22.562 1.00 91.74 83  A 1 
ATOM   644   C CA   . PRO   A 1  83  ? -8.250  -15.290 -22.700 1.00 91.48 83  A 1 
ATOM   645   C C    . PRO   A 1  83  ? -7.933  -14.249 -21.625 1.00 91.55 83  A 1 
ATOM   646   O O    . PRO   A 1  83  ? -7.821  -14.571 -20.442 1.00 88.63 83  A 1 
ATOM   647   C CB   . PRO   A 1  83  ? -9.662  -15.856 -22.568 1.00 89.64 83  A 1 
ATOM   648   C CG   . PRO   A 1  83  ? -9.462  -17.043 -21.638 1.00 85.55 83  A 1 
ATOM   649   C CD   . PRO   A 1  83  ? -8.062  -17.548 -21.965 1.00 88.89 83  A 1 
ATOM   650   N N    . ALA   A 1  84  ? -7.819  -13.000 -22.035 1.00 90.58 84  A 1 
ATOM   651   C CA   . ALA   A 1  84  ? -7.573  -11.879 -21.148 1.00 90.61 84  A 1 
ATOM   652   C C    . ALA   A 1  84  ? -8.481  -10.707 -21.517 1.00 90.96 84  A 1 
ATOM   653   O O    . ALA   A 1  84  ? -8.747  -10.445 -22.689 1.00 87.25 84  A 1 
ATOM   654   C CB   . ALA   A 1  84  ? -6.091  -11.502 -21.214 1.00 88.56 84  A 1 
ATOM   655   N N    . ASN   A 1  85  ? -8.940  -9.986  -20.517 1.00 90.87 85  A 1 
ATOM   656   C CA   . ASN   A 1  85  ? -9.663  -8.751  -20.773 1.00 90.47 85  A 1 
ATOM   657   C C    . ASN   A 1  85  ? -8.662  -7.625  -21.038 1.00 90.58 85  A 1 
ATOM   658   O O    . ASN   A 1  85  ? -7.771  -7.381  -20.227 1.00 87.11 85  A 1 
ATOM   659   C CB   . ASN   A 1  85  ? -10.622 -8.464  -19.607 1.00 88.33 85  A 1 
ATOM   660   C CG   . ASN   A 1  85  ? -11.748 -7.532  -20.028 1.00 77.69 85  A 1 
ATOM   661   O OD1  . ASN   A 1  85  ? -12.048 -7.352  -21.192 1.00 67.44 85  A 1 
ATOM   662   N ND2  . ASN   A 1  85  ? -12.439 -6.943  -19.078 1.00 66.28 85  A 1 
ATOM   663   N N    . CYS   A 1  86  ? -8.803  -6.972  -22.175 1.00 90.54 86  A 1 
ATOM   664   C CA   . CYS   A 1  86  ? -7.924  -5.887  -22.576 1.00 91.00 86  A 1 
ATOM   665   C C    . CYS   A 1  86  ? -8.657  -4.562  -22.408 1.00 91.39 86  A 1 
ATOM   666   O O    . CYS   A 1  86  ? -9.760  -4.400  -22.927 1.00 87.45 86  A 1 
ATOM   667   C CB   . CYS   A 1  86  ? -7.477  -6.112  -24.019 1.00 89.57 86  A 1 
ATOM   668   S SG   . CYS   A 1  86  ? -6.076  -5.063  -24.470 1.00 85.92 86  A 1 
ATOM   669   N N    . SER   A 1  87  ? -8.055  -3.626  -21.700 1.00 90.75 87  A 1 
ATOM   670   C CA   . SER   A 1  87  ? -8.665  -2.330  -21.437 1.00 90.26 87  A 1 
ATOM   671   C C    . SER   A 1  87  ? -7.686  -1.191  -21.675 1.00 90.26 87  A 1 
ATOM   672   O O    . SER   A 1  87  ? -6.485  -1.311  -21.433 1.00 86.70 87  A 1 
ATOM   673   C CB   . SER   A 1  87  ? -9.253  -2.283  -20.025 1.00 87.59 87  A 1 
ATOM   674   O OG   . SER   A 1  87  ? -8.274  -2.557  -19.050 1.00 74.63 87  A 1 
ATOM   675   N N    . CYS   A 1  88  ? -8.218  -0.080  -22.148 1.00 88.47 88  A 1 
ATOM   676   C CA   . CYS   A 1  88  ? -7.471  1.160   -22.229 1.00 87.94 88  A 1 
ATOM   677   C C    . CYS   A 1  88  ? -7.441  1.815   -20.847 1.00 87.27 88  A 1 
ATOM   678   O O    . CYS   A 1  88  ? -8.469  2.293   -20.369 1.00 81.78 88  A 1 
ATOM   679   C CB   . CYS   A 1  88  ? -8.129  2.065   -23.272 1.00 85.75 88  A 1 
ATOM   680   S SG   . CYS   A 1  88  ? -7.189  3.591   -23.495 1.00 78.49 88  A 1 
ATOM   681   N N    . SER   A 1  89  ? -6.280  1.839   -20.230 1.00 83.16 89  A 1 
ATOM   682   C CA   . SER   A 1  89  ? -6.109  2.473   -18.921 1.00 79.98 89  A 1 
ATOM   683   C C    . SER   A 1  89  ? -5.522  3.874   -19.080 1.00 79.18 89  A 1 
ATOM   684   O O    . SER   A 1  89  ? -4.542  4.056   -19.800 1.00 71.12 89  A 1 
ATOM   685   C CB   . SER   A 1  89  ? -5.236  1.590   -18.036 1.00 74.08 89  A 1 
ATOM   686   O OG   . SER   A 1  89  ? -4.915  2.254   -16.838 1.00 64.52 89  A 1 
ATOM   687   N N    . SER   A 1  90  ? -6.082  4.851   -18.402 1.00 73.50 90  A 1 
ATOM   688   C CA   . SER   A 1  90  ? -5.511  6.202   -18.387 1.00 70.88 90  A 1 
ATOM   689   C C    . SER   A 1  90  ? -4.202  6.250   -17.592 1.00 70.72 90  A 1 
ATOM   690   O O    . SER   A 1  90  ? -3.268  6.940   -17.991 1.00 64.25 90  A 1 
ATOM   691   C CB   . SER   A 1  90  ? -6.547  7.230   -17.914 1.00 65.78 90  A 1 
ATOM   692   O OG   . SER   A 1  90  ? -6.664  7.319   -16.523 1.00 59.19 90  A 1 
ATOM   693   N N    . SER   A 1  91  ? -4.072  5.425   -16.562 1.00 70.57 91  A 1 
ATOM   694   C CA   . SER   A 1  91  ? -2.827  5.284   -15.797 1.00 68.97 91  A 1 
ATOM   695   C C    . SER   A 1  91  ? -1.668  4.695   -16.609 1.00 69.99 91  A 1 
ATOM   696   O O    . SER   A 1  91  ? -0.513  5.011   -16.334 1.00 63.76 91  A 1 
ATOM   697   C CB   . SER   A 1  91  ? -3.041  4.430   -14.543 1.00 64.23 91  A 1 
ATOM   698   O OG   . SER   A 1  91  ? -3.633  3.190   -14.845 1.00 58.79 91  A 1 
ATOM   699   N N    . SER   A 1  92  ? -1.967  3.906   -17.634 1.00 68.03 92  A 1 
ATOM   700   C CA   . SER   A 1  92  ? -0.943  3.420   -18.564 1.00 66.94 92  A 1 
ATOM   701   C C    . SER   A 1  92  ? -0.402  4.510   -19.489 1.00 68.13 92  A 1 
ATOM   702   O O    . SER   A 1  92  ? 0.551   4.275   -20.226 1.00 61.14 92  A 1 
ATOM   703   C CB   . SER   A 1  92  ? -1.485  2.263   -19.410 1.00 62.55 92  A 1 
ATOM   704   O OG   . SER   A 1  92  ? -2.335  2.713   -20.435 1.00 59.09 92  A 1 
ATOM   705   N N    . GLY   A 1  93  ? -1.011  5.680   -19.487 1.00 71.25 93  A 1 
ATOM   706   C CA   . GLY   A 1  93  ? -0.729  6.690   -20.490 1.00 70.26 93  A 1 
ATOM   707   C C    . GLY   A 1  93  ? -1.443  6.421   -21.818 1.00 73.11 93  A 1 
ATOM   708   O O    . GLY   A 1  93  ? -0.914  6.710   -22.885 1.00 66.31 93  A 1 
ATOM   709   N N    . GLY   A 1  94  ? -2.653  5.850   -21.743 1.00 77.05 94  A 1 
ATOM   710   C CA   . GLY   A 1  94  ? -3.487  5.643   -22.918 1.00 78.92 94  A 1 
ATOM   711   C C    . GLY   A 1  94  ? -3.045  4.482   -23.806 1.00 82.70 94  A 1 
ATOM   712   O O    . GLY   A 1  94  ? -3.300  4.500   -25.009 1.00 77.91 94  A 1 
ATOM   713   N N    . PHE   A 1  95  ? -2.423  3.477   -23.218 1.00 85.42 95  A 1 
ATOM   714   C CA   . PHE   A 1  95  ? -2.145  2.206   -23.869 1.00 87.10 95  A 1 
ATOM   715   C C    . PHE   A 1  95  ? -3.149  1.140   -23.438 1.00 87.85 95  A 1 
ATOM   716   O O    . PHE   A 1  95  ? -3.626  1.134   -22.303 1.00 85.40 95  A 1 
ATOM   717   C CB   . PHE   A 1  95  ? -0.707  1.773   -23.587 1.00 85.04 95  A 1 
ATOM   718   C CG   . PHE   A 1  95  ? 0.328   2.744   -24.110 1.00 84.54 95  A 1 
ATOM   719   C CD1  . PHE   A 1  95  ? 0.621   2.800   -25.482 1.00 76.38 95  A 1 
ATOM   720   C CD2  . PHE   A 1  95  ? 0.993   3.611   -23.230 1.00 76.31 95  A 1 
ATOM   721   C CE1  . PHE   A 1  95  ? 1.570   3.712   -25.972 1.00 74.94 95  A 1 
ATOM   722   C CE2  . PHE   A 1  95  ? 1.942   4.526   -23.716 1.00 74.23 95  A 1 
ATOM   723   C CZ   . PHE   A 1  95  ? 2.230   4.577   -25.090 1.00 80.50 95  A 1 
ATOM   724   N N    . TYR   A 1  96  ? -3.447  0.237   -24.360 1.00 88.34 96  A 1 
ATOM   725   C CA   . TYR   A 1  96  ? -4.138  -0.990  -24.006 1.00 89.44 96  A 1 
ATOM   726   C C    . TYR   A 1  96  ? -3.236  -1.865  -23.144 1.00 89.55 96  A 1 
ATOM   727   O O    . TYR   A 1  96  ? -2.065  -2.054  -23.456 1.00 87.58 96  A 1 
ATOM   728   C CB   . TYR   A 1  96  ? -4.552  -1.751  -25.267 1.00 89.17 96  A 1 
ATOM   729   C CG   . TYR   A 1  96  ? -5.764  -1.181  -25.961 1.00 89.09 96  A 1 
ATOM   730   C CD1  . TYR   A 1  96  ? -7.001  -1.131  -25.290 1.00 82.18 96  A 1 
ATOM   731   C CD2  . TYR   A 1  96  ? -5.679  -0.731  -27.296 1.00 82.06 96  A 1 
ATOM   732   C CE1  . TYR   A 1  96  ? -8.141  -0.636  -25.934 1.00 80.37 96  A 1 
ATOM   733   C CE2  . TYR   A 1  96  ? -6.813  -0.238  -27.949 1.00 79.75 96  A 1 
ATOM   734   C CZ   . TYR   A 1  96  ? -8.045  -0.189  -27.265 1.00 87.00 96  A 1 
ATOM   735   O OH   . TYR   A 1  96  ? -9.161  0.294   -27.895 1.00 85.14 96  A 1 
ATOM   736   N N    . GLN   A 1  97  ? -3.807  -2.430  -22.103 1.00 89.57 97  A 1 
ATOM   737   C CA   . GLN   A 1  97  ? -3.101  -3.406  -21.283 1.00 89.99 97  A 1 
ATOM   738   C C    . GLN   A 1  97  ? -4.063  -4.291  -20.495 1.00 90.45 97  A 1 
ATOM   739   O O    . GLN   A 1  97  ? -5.201  -3.912  -20.204 1.00 88.12 97  A 1 
ATOM   740   C CB   . GLN   A 1  97  ? -2.088  -2.701  -20.365 1.00 87.14 97  A 1 
ATOM   741   C CG   . GLN   A 1  97  ? -2.711  -1.803  -19.291 1.00 82.53 97  A 1 
ATOM   742   C CD   . GLN   A 1  97  ? -1.659  -0.993  -18.529 1.00 83.71 97  A 1 
ATOM   743   O OE1  . GLN   A 1  97  ? -0.569  -0.734  -19.007 1.00 74.99 97  A 1 
ATOM   744   N NE2  . GLN   A 1  97  ? -1.955  -0.555  -17.332 1.00 73.94 97  A 1 
ATOM   745   N N    . HIS   A 1  98  ? -3.566  -5.455  -20.131 1.00 91.01 98  A 1 
ATOM   746   C CA   . HIS   A 1  98  ? -4.143  -6.293  -19.095 1.00 91.21 98  A 1 
ATOM   747   C C    . HIS   A 1  98  ? -3.169  -6.319  -17.917 1.00 91.31 98  A 1 
ATOM   748   O O    . HIS   A 1  98  ? -2.010  -6.683  -18.091 1.00 89.71 98  A 1 
ATOM   749   C CB   . HIS   A 1  98  ? -4.415  -7.689  -19.658 1.00 91.33 98  A 1 
ATOM   750   C CG   . HIS   A 1  98  ? -5.027  -8.594  -18.631 1.00 92.23 98  A 1 
ATOM   751   N ND1  . HIS   A 1  98  ? -6.324  -8.521  -18.161 1.00 79.81 98  A 1 
ATOM   752   C CD2  . HIS   A 1  98  ? -4.394  -9.594  -17.941 1.00 79.93 98  A 1 
ATOM   753   C CE1  . HIS   A 1  98  ? -6.465  -9.459  -17.211 1.00 82.18 98  A 1 
ATOM   754   N NE2  . HIS   A 1  98  ? -5.314  -10.130 -17.057 1.00 84.30 98  A 1 
ATOM   755   N N    . ASN   A 1  99  ? -3.605  -5.920  -16.742 1.00 90.72 99  A 1 
ATOM   756   C CA   . ASN   A 1  99  ? -2.709  -5.783  -15.598 1.00 90.39 99  A 1 
ATOM   757   C C    . ASN   A 1  99  ? -2.552  -7.112  -14.858 1.00 90.43 99  A 1 
ATOM   758   O O    . ASN   A 1  99  ? -3.520  -7.659  -14.333 1.00 87.52 99  A 1 
ATOM   759   C CB   . ASN   A 1  99  ? -3.215  -4.670  -14.670 1.00 88.24 99  A 1 
ATOM   760   C CG   . ASN   A 1  99  ? -3.031  -3.281  -15.266 1.00 86.52 99  A 1 
ATOM   761   O OD1  . ASN   A 1  99  ? -2.188  -3.036  -16.099 1.00 77.82 99  A 1 
ATOM   762   N ND2  . ASN   A 1  99  ? -3.823  -2.323  -14.827 1.00 77.65 99  A 1 
ATOM   763   N N    . ALA   A 1  100 ? -1.322  -7.573  -14.756 1.00 90.92 100 A 1 
ATOM   764   C CA   . ALA   A 1  100 ? -0.926  -8.635  -13.847 1.00 91.02 100 A 1 
ATOM   765   C C    . ALA   A 1  100 ? -0.087  -8.059  -12.694 1.00 91.15 100 A 1 
ATOM   766   O O    . ALA   A 1  100 ? 0.417   -6.937  -12.759 1.00 88.22 100 A 1 
ATOM   767   C CB   . ALA   A 1  100 ? -0.182  -9.714  -14.644 1.00 90.23 100 A 1 
ATOM   768   N N    . THR   A 1  101 ? 0.059   -8.836  -11.633 1.00 91.00 101 A 1 
ATOM   769   C CA   . THR   A 1  101 ? 0.928   -8.483  -10.504 1.00 90.67 101 A 1 
ATOM   770   C C    . THR   A 1  101 ? 1.941   -9.597  -10.296 1.00 90.45 101 A 1 
ATOM   771   O O    . THR   A 1  101 ? 1.563   -10.758 -10.149 1.00 87.10 101 A 1 
ATOM   772   C CB   . THR   A 1  101 ? 0.125   -8.241  -9.221  1.00 88.78 101 A 1 
ATOM   773   O OG1  . THR   A 1  101 ? -0.924  -7.334  -9.460  1.00 74.05 101 A 1 
ATOM   774   C CG2  . THR   A 1  101 ? 0.982   -7.640  -8.108  1.00 72.33 101 A 1 
ATOM   775   N N    . TYR   A 1  102 ? 3.197   -9.237  -10.273 1.00 89.68 102 A 1 
ATOM   776   C CA   . TYR   A 1  102 ? 4.293   -10.165 -10.023 1.00 89.33 102 A 1 
ATOM   777   C C    . TYR   A 1  102 ? 4.932   -9.870  -8.673  1.00 89.19 102 A 1 
ATOM   778   O O    . TYR   A 1  102 ? 5.306   -8.736  -8.398  1.00 85.91 102 A 1 
ATOM   779   C CB   . TYR   A 1  102 ? 5.310   -10.069 -11.161 1.00 88.33 102 A 1 
ATOM   780   C CG   . TYR   A 1  102 ? 6.427   -11.081 -11.026 1.00 88.50 102 A 1 
ATOM   781   C CD1  . TYR   A 1  102 ? 7.733   -10.675 -10.683 1.00 76.75 102 A 1 
ATOM   782   C CD2  . TYR   A 1  102 ? 6.155   -12.448 -11.221 1.00 77.24 102 A 1 
ATOM   783   C CE1  . TYR   A 1  102 ? 8.755   -11.626 -10.554 1.00 76.71 102 A 1 
ATOM   784   C CE2  . TYR   A 1  102 ? 7.168   -13.405 -11.084 1.00 75.90 102 A 1 
ATOM   785   C CZ   . TYR   A 1  102 ? 8.473   -12.993 -10.752 1.00 84.66 102 A 1 
ATOM   786   O OH   . TYR   A 1  102 ? 9.461   -13.936 -10.628 1.00 83.55 102 A 1 
ATOM   787   N N    . ASN   A 1  103 ? 5.053   -10.887 -7.849  1.00 86.95 103 A 1 
ATOM   788   C CA   . ASN   A 1  103 ? 5.786   -10.782 -6.594  1.00 86.32 103 A 1 
ATOM   789   C C    . ASN   A 1  103 ? 7.232   -11.230 -6.838  1.00 85.22 103 A 1 
ATOM   790   O O    . ASN   A 1  103 ? 7.452   -12.377 -7.222  1.00 82.13 103 A 1 
ATOM   791   C CB   . ASN   A 1  103 ? 5.052   -11.600 -5.522  1.00 84.20 103 A 1 
ATOM   792   C CG   . ASN   A 1  103 ? 5.598   -11.342 -4.126  1.00 78.39 103 A 1 
ATOM   793   O OD1  . ASN   A 1  103 ? 6.778   -11.313 -3.867  1.00 67.36 103 A 1 
ATOM   794   N ND2  . ASN   A 1  103 ? 4.731   -11.149 -3.161  1.00 67.56 103 A 1 
ATOM   795   N N    . LEU   A 1  104 ? 8.169   -10.317 -6.618  1.00 84.93 104 A 1 
ATOM   796   C CA   . LEU   A 1  104 ? 9.587   -10.612 -6.771  1.00 83.85 104 A 1 
ATOM   797   C C    . LEU   A 1  104 ? 9.996   -11.728 -5.810  1.00 81.81 104 A 1 
ATOM   798   O O    . LEU   A 1  104 ? 9.801   -11.636 -4.596  1.00 76.67 104 A 1 
ATOM   799   C CB   . LEU   A 1  104 ? 10.418  -9.347  -6.519  1.00 82.30 104 A 1 
ATOM   800   C CG   . LEU   A 1  104 ? 10.426  -8.368  -7.701  1.00 79.59 104 A 1 
ATOM   801   C CD1  . LEU   A 1  104 ? 10.956  -7.014  -7.241  1.00 70.61 104 A 1 
ATOM   802   C CD2  . LEU   A 1  104 ? 11.319  -8.852  -8.841  1.00 71.49 104 A 1 
ATOM   803   N N    . SER   A 1  105 ? 10.562  -12.773 -6.363  1.00 79.76 105 A 1 
ATOM   804   C CA   . SER   A 1  105 ? 10.968  -13.934 -5.585  1.00 75.52 105 A 1 
ATOM   805   C C    . SER   A 1  105 ? 12.299  -13.679 -4.876  1.00 72.32 105 A 1 
ATOM   806   O O    . SER   A 1  105 ? 13.234  -13.120 -5.441  1.00 62.53 105 A 1 
ATOM   807   C CB   . SER   A 1  105 ? 11.001  -15.179 -6.476  1.00 69.66 105 A 1 
ATOM   808   O OG   . SER   A 1  105 ? 12.110  -15.202 -7.336  1.00 60.90 105 A 1 
ATOM   809   N N    . GLY   A 1  106 ? 12.403  -14.141 -3.637  1.00 62.89 106 A 1 
ATOM   810   C CA   . GLY   A 1  106 ? 13.665  -14.025 -2.900  1.00 59.57 106 A 1 
ATOM   811   C C    . GLY   A 1  106 ? 14.797  -14.904 -3.433  1.00 60.21 106 A 1 
ATOM   812   O O    . GLY   A 1  106 ? 15.962  -14.613 -3.190  1.00 54.55 106 A 1 
ATOM   813   N N    . ASN   A 1  107 ? 14.462  -15.957 -4.169  1.00 58.83 107 A 1 
ATOM   814   C CA   . ASN   A 1  107 ? 15.475  -16.895 -4.675  1.00 56.96 107 A 1 
ATOM   815   C C    . ASN   A 1  107 ? 16.221  -16.380 -5.911  1.00 56.90 107 A 1 
ATOM   816   O O    . ASN   A 1  107 ? 17.370  -16.745 -6.123  1.00 51.48 107 A 1 
ATOM   817   C CB   . ASN   A 1  107 ? 14.804  -18.239 -4.995  1.00 51.02 107 A 1 
ATOM   818   C CG   . ASN   A 1  107 ? 14.455  -19.061 -3.764  1.00 47.35 107 A 1 
ATOM   819   O OD1  . ASN   A 1  107 ? 14.767  -18.745 -2.636  1.00 43.21 107 A 1 
ATOM   820   N ND2  . ASN   A 1  107 ? 13.787  -20.178 -3.964  1.00 42.69 107 A 1 
ATOM   821   N N    . ARG   A 1  108 ? 15.570  -15.574 -6.726  1.00 54.92 108 A 1 
ATOM   822   C CA   . ARG   A 1  108 ? 16.201  -14.914 -7.874  1.00 54.01 108 A 1 
ATOM   823   C C    . ARG   A 1  108 ? 16.602  -13.500 -7.453  1.00 54.96 108 A 1 
ATOM   824   O O    . ARG   A 1  108 ? 15.939  -12.542 -7.807  1.00 50.11 108 A 1 
ATOM   825   C CB   . ARG   A 1  108 ? 15.264  -14.919 -9.086  1.00 49.66 108 A 1 
ATOM   826   C CG   . ARG   A 1  108 ? 15.026  -16.319 -9.660  1.00 46.73 108 A 1 
ATOM   827   C CD   . ARG   A 1  108 ? 14.179  -16.167 -10.925 1.00 43.21 108 A 1 
ATOM   828   N NE   . ARG   A 1  108 ? 13.896  -17.462 -11.562 1.00 38.99 108 A 1 
ATOM   829   C CZ   . ARG   A 1  108 ? 13.229  -17.607 -12.692 1.00 35.85 108 A 1 
ATOM   830   N NH1  . ARG   A 1  108 ? 12.742  -16.576 -13.338 1.00 34.24 108 A 1 
ATOM   831   N NH2  . ARG   A 1  108 ? 13.036  -18.791 -13.195 1.00 32.07 108 A 1 
ATOM   832   N N    . GLY   A 1  109 ? 17.646  -13.403 -6.669  1.00 55.79 109 A 1 
ATOM   833   C CA   . GLY   A 1  109 ? 18.052  -12.143 -6.040  1.00 55.53 109 A 1 
ATOM   834   C C    . GLY   A 1  109 ? 18.253  -10.953 -6.982  1.00 59.44 109 A 1 
ATOM   835   O O    . GLY   A 1  109 ? 18.046  -9.821  -6.559  1.00 54.98 109 A 1 
ATOM   836   N N    . ASP   A 1  110 ? 18.572  -11.224 -8.248  1.00 66.98 110 A 1 
ATOM   837   C CA   . ASP   A 1  110 ? 18.834  -10.191 -9.256  1.00 69.23 110 A 1 
ATOM   838   C C    . ASP   A 1  110 ? 17.711  -10.083 -10.305 1.00 73.39 110 A 1 
ATOM   839   O O    . ASP   A 1  110 ? 17.960  -9.840  -11.485 1.00 67.24 110 A 1 
ATOM   840   C CB   . ASP   A 1  110 ? 20.216  -10.426 -9.894  1.00 61.98 110 A 1 
ATOM   841   C CG   . ASP   A 1  110 ? 21.387  -10.322 -8.914  1.00 54.11 110 A 1 
ATOM   842   O OD1  . ASP   A 1  110 ? 21.277  -9.565  -7.926  1.00 48.20 110 A 1 
ATOM   843   O OD2  . ASP   A 1  110 ? 22.403  -11.000 -9.181  1.00 46.37 110 A 1 
ATOM   844   N N    . GLU   A 1  111 ? 16.461  -10.283 -9.906  1.00 76.26 111 A 1 
ATOM   845   C CA   . GLU   A 1  111 ? 15.335  -10.019 -10.806 1.00 80.23 111 A 1 
ATOM   846   C C    . GLU   A 1  111 ? 15.252  -8.524  -11.139 1.00 81.28 111 A 1 
ATOM   847   O O    . GLU   A 1  111 ? 15.062  -7.671  -10.275 1.00 78.57 111 A 1 
ATOM   848   C CB   . GLU   A 1  111 ? 14.001  -10.542 -10.243 1.00 78.81 111 A 1 
ATOM   849   C CG   . GLU   A 1  111 ? 13.809  -12.038 -10.532 1.00 76.11 111 A 1 
ATOM   850   C CD   . GLU   A 1  111 ? 12.481  -12.617 -10.019 1.00 75.24 111 A 1 
ATOM   851   O OE1  . GLU   A 1  111 ? 12.065  -13.681 -10.529 1.00 67.48 111 A 1 
ATOM   852   O OE2  . GLU   A 1  111 ? 11.862  -12.057 -9.095  1.00 69.89 111 A 1 
ATOM   853   N N    . THR   A 1  112 ? 15.352  -8.239  -12.426 1.00 82.63 112 A 1 
ATOM   854   C CA   . THR   A 1  112 ? 15.245  -6.886  -12.973 1.00 83.65 112 A 1 
ATOM   855   C C    . THR   A 1  112 ? 13.921  -6.720  -13.719 1.00 85.55 112 A 1 
ATOM   856   O O    . THR   A 1  112 ? 13.255  -7.698  -14.065 1.00 83.78 112 A 1 
ATOM   857   C CB   . THR   A 1  112 ? 16.425  -6.575  -13.906 1.00 80.84 112 A 1 
ATOM   858   O OG1  . THR   A 1  112 ? 16.405  -7.425  -15.027 1.00 71.78 112 A 1 
ATOM   859   C CG2  . THR   A 1  112 ? 17.785  -6.716  -13.228 1.00 70.31 112 A 1 
ATOM   860   N N    . TYR   A 1  113 ? 13.549  -5.490  -14.036 1.00 84.87 113 A 1 
ATOM   861   C CA   . TYR   A 1  113 ? 12.404  -5.265  -14.930 1.00 86.60 113 A 1 
ATOM   862   C C    . TYR   A 1  113 ? 12.569  -5.978  -16.275 1.00 87.19 113 A 1 
ATOM   863   O O    . TYR   A 1  113 ? 11.595  -6.476  -16.830 1.00 85.12 113 A 1 
ATOM   864   C CB   . TYR   A 1  113 ? 12.213  -3.764  -15.165 1.00 86.32 113 A 1 
ATOM   865   C CG   . TYR   A 1  113 ? 11.640  -3.020  -13.984 1.00 87.30 113 A 1 
ATOM   866   C CD1  . TYR   A 1  113 ? 10.355  -3.343  -13.505 1.00 79.37 113 A 1 
ATOM   867   C CD2  . TYR   A 1  113 ? 12.369  -1.985  -13.365 1.00 79.53 113 A 1 
ATOM   868   C CE1  . TYR   A 1  113 ? 9.800   -2.648  -12.424 1.00 78.50 113 A 1 
ATOM   869   C CE2  . TYR   A 1  113 ? 11.823  -1.283  -12.284 1.00 77.86 113 A 1 
ATOM   870   C CZ   . TYR   A 1  113 ? 10.535  -1.617  -11.814 1.00 85.59 113 A 1 
ATOM   871   O OH   . TYR   A 1  113 ? 9.989   -0.935  -10.754 1.00 83.70 113 A 1 
ATOM   872   N N    . PHE   A 1  114 ? 13.795  -6.077  -16.758 1.00 85.36 114 A 1 
ATOM   873   C CA   . PHE   A 1  114 ? 14.099  -6.807  -17.975 1.00 84.77 114 A 1 
ATOM   874   C C    . PHE   A 1  114 ? 13.811  -8.303  -17.830 1.00 85.00 114 A 1 
ATOM   875   O O    . PHE   A 1  114 ? 13.110  -8.870  -18.661 1.00 83.46 114 A 1 
ATOM   876   C CB   . PHE   A 1  114 ? 15.560  -6.566  -18.362 1.00 82.78 114 A 1 
ATOM   877   C CG   . PHE   A 1  114 ? 15.912  -7.209  -19.680 1.00 81.34 114 A 1 
ATOM   878   C CD1  . PHE   A 1  114 ? 16.281  -8.560  -19.733 1.00 72.82 114 A 1 
ATOM   879   C CD2  . PHE   A 1  114 ? 15.794  -6.474  -20.871 1.00 71.83 114 A 1 
ATOM   880   C CE1  . PHE   A 1  114 ? 16.502  -9.178  -20.973 1.00 69.93 114 A 1 
ATOM   881   C CE2  . PHE   A 1  114 ? 16.018  -7.084  -22.109 1.00 68.09 114 A 1 
ATOM   882   C CZ   . PHE   A 1  114 ? 16.358  -8.439  -22.155 1.00 73.91 114 A 1 
ATOM   883   N N    . SER   A 1  115 ? 14.317  -8.930  -16.774 1.00 83.98 115 A 1 
ATOM   884   C CA   . SER   A 1  115 ? 14.138  -10.369 -16.574 1.00 83.86 115 A 1 
ATOM   885   C C    . SER   A 1  115 ? 12.681  -10.727 -16.300 1.00 84.25 115 A 1 
ATOM   886   O O    . SER   A 1  115 ? 12.163  -11.688 -16.861 1.00 82.81 115 A 1 
ATOM   887   C CB   . SER   A 1  115 ? 15.054  -10.894 -15.463 1.00 82.33 115 A 1 
ATOM   888   O OG   . SER   A 1  115 ? 14.662  -10.456 -14.182 1.00 74.96 115 A 1 
ATOM   889   N N    . VAL   A 1  116 ? 11.986  -9.919  -15.522 1.00 87.18 116 A 1 
ATOM   890   C CA   . VAL   A 1  116 ? 10.561  -10.138 -15.256 1.00 88.02 116 A 1 
ATOM   891   C C    . VAL   A 1  116 ? 9.746   -10.010 -16.546 1.00 88.29 116 A 1 
ATOM   892   O O    . VAL   A 1  116 ? 8.943   -10.891 -16.844 1.00 86.94 116 A 1 
ATOM   893   C CB   . VAL   A 1  116 ? 10.049  -9.186  -14.164 1.00 88.10 116 A 1 
ATOM   894   C CG1  . VAL   A 1  116 ? 8.539   -9.331  -13.945 1.00 78.84 116 A 1 
ATOM   895   C CG2  . VAL   A 1  116 ? 10.722  -9.484  -12.818 1.00 77.53 116 A 1 
ATOM   896   N N    . ALA   A 1  117 ? 9.975   -8.963  -17.328 1.00 88.58 117 A 1 
ATOM   897   C CA   . ALA   A 1  117 ? 9.213   -8.737  -18.551 1.00 88.57 117 A 1 
ATOM   898   C C    . ALA   A 1  117 ? 9.508   -9.775  -19.647 1.00 88.10 117 A 1 
ATOM   899   O O    . ALA   A 1  117 ? 8.579   -10.291 -20.269 1.00 85.93 117 A 1 
ATOM   900   C CB   . ALA   A 1  117 ? 9.490   -7.317  -19.047 1.00 88.71 117 A 1 
ATOM   901   N N    . ASN   A 1  118 ? 10.778  -10.089 -19.879 1.00 87.66 118 A 1 
ATOM   902   C CA   . ASN   A 1  118 ? 11.187  -10.922 -21.011 1.00 85.88 118 A 1 
ATOM   903   C C    . ASN   A 1  118 ? 11.328  -12.405 -20.659 1.00 84.39 118 A 1 
ATOM   904   O O    . ASN   A 1  118 ? 10.889  -13.241 -21.442 1.00 79.34 118 A 1 
ATOM   905   C CB   . ASN   A 1  118 ? 12.472  -10.357 -21.633 1.00 84.31 118 A 1 
ATOM   906   C CG   . ASN   A 1  118 ? 12.244  -8.986  -22.247 1.00 82.35 118 A 1 
ATOM   907   O OD1  . ASN   A 1  118 ? 11.551  -8.820  -23.231 1.00 72.79 118 A 1 
ATOM   908   N ND2  . ASN   A 1  118 ? 12.812  -7.954  -21.668 1.00 72.06 118 A 1 
ATOM   909   N N    . ASP   A 1  119 ? 11.875  -12.736 -19.494 1.00 85.45 119 A 1 
ATOM   910   C CA   . ASP   A 1  119 ? 12.107  -14.133 -19.120 1.00 84.55 119 A 1 
ATOM   911   C C    . ASP   A 1  119 ? 10.878  -14.731 -18.427 1.00 84.74 119 A 1 
ATOM   912   O O    . ASP   A 1  119 ? 10.380  -15.783 -18.828 1.00 81.36 119 A 1 
ATOM   913   C CB   . ASP   A 1  119 ? 13.348  -14.279 -18.218 1.00 82.35 119 A 1 
ATOM   914   C CG   . ASP   A 1  119 ? 14.665  -13.789 -18.818 1.00 77.82 119 A 1 
ATOM   915   O OD1  . ASP   A 1  119 ? 14.740  -13.597 -20.048 1.00 70.19 119 A 1 
ATOM   916   O OD2  . ASP   A 1  119 ? 15.619  -13.649 -18.018 1.00 69.39 119 A 1 
ATOM   917   N N    . THR   A 1  120 ? 10.360  -14.056 -17.408 1.00 87.44 120 A 1 
ATOM   918   C CA   . THR   A 1  120 ? 9.226   -14.580 -16.631 1.00 88.10 120 A 1 
ATOM   919   C C    . THR   A 1  120 ? 7.907   -14.432 -17.383 1.00 88.53 120 A 1 
ATOM   920   O O    . THR   A 1  120 ? 7.129   -15.384 -17.451 1.00 85.85 120 A 1 
ATOM   921   C CB   . THR   A 1  120 ? 9.131   -13.913 -15.256 1.00 87.34 120 A 1 
ATOM   922   O OG1  . THR   A 1  120 ? 10.357  -14.038 -14.575 1.00 76.11 120 A 1 
ATOM   923   C CG2  . THR   A 1  120 ? 8.068   -14.550 -14.370 1.00 74.17 120 A 1 
ATOM   924   N N    . TYR   A 1  121 ? 7.662   -13.276 -17.971 1.00 88.76 121 A 1 
ATOM   925   C CA   . TYR   A 1  121 ? 6.440   -12.986 -18.735 1.00 89.78 121 A 1 
ATOM   926   C C    . TYR   A 1  121 ? 6.586   -13.232 -20.242 1.00 89.00 121 A 1 
ATOM   927   O O    . TYR   A 1  121 ? 5.651   -12.949 -20.991 1.00 84.04 121 A 1 
ATOM   928   C CB   . TYR   A 1  121 ? 5.944   -11.573 -18.410 1.00 90.35 121 A 1 
ATOM   929   C CG   . TYR   A 1  121 ? 5.249   -11.487 -17.072 1.00 91.51 121 A 1 
ATOM   930   C CD1  . TYR   A 1  121 ? 3.847   -11.626 -16.996 1.00 78.55 121 A 1 
ATOM   931   C CD2  . TYR   A 1  121 ? 5.986   -11.297 -15.891 1.00 79.44 121 A 1 
ATOM   932   C CE1  . TYR   A 1  121 ? 3.190   -11.568 -15.767 1.00 79.32 121 A 1 
ATOM   933   C CE2  . TYR   A 1  121 ? 5.335   -11.245 -14.649 1.00 78.52 121 A 1 
ATOM   934   C CZ   . TYR   A 1  121 ? 3.932   -11.380 -14.591 1.00 89.73 121 A 1 
ATOM   935   O OH   . TYR   A 1  121 ? 3.290   -11.329 -13.381 1.00 89.34 121 A 1 
ATOM   936   N N    . GLN   A 1  122 ? 7.704   -13.772 -20.687 1.00 88.72 122 A 1 
ATOM   937   C CA   . GLN   A 1  122 ? 7.953   -14.166 -22.076 1.00 88.37 122 A 1 
ATOM   938   C C    . GLN   A 1  122 ? 7.659   -13.038 -23.079 1.00 88.01 122 A 1 
ATOM   939   O O    . GLN   A 1  122 ? 6.960   -13.239 -24.069 1.00 83.21 122 A 1 
ATOM   940   C CB   . GLN   A 1  122 ? 7.178   -15.453 -22.403 1.00 87.18 122 A 1 
ATOM   941   C CG   . GLN   A 1  122 ? 7.530   -16.618 -21.473 1.00 86.21 122 A 1 
ATOM   942   C CD   . GLN   A 1  122 ? 6.769   -17.901 -21.803 1.00 85.36 122 A 1 
ATOM   943   O OE1  . GLN   A 1  122 ? 6.001   -18.008 -22.741 1.00 78.40 122 A 1 
ATOM   944   N NE2  . GLN   A 1  122 ? 6.957   -18.936 -21.015 1.00 77.17 122 A 1 
ATOM   945   N N    . ALA   A 1  123 ? 8.152   -11.844 -22.790 1.00 87.43 123 A 1 
ATOM   946   C CA   . ALA   A 1  123 ? 7.916   -10.640 -23.587 1.00 87.71 123 A 1 
ATOM   947   C C    . ALA   A 1  123 ? 6.433   -10.249 -23.792 1.00 88.79 123 A 1 
ATOM   948   O O    . ALA   A 1  123 ? 6.130   -9.406  -24.634 1.00 85.30 123 A 1 
ATOM   949   C CB   . ALA   A 1  123 ? 8.730   -10.715 -24.885 1.00 85.16 123 A 1 
ATOM   950   N N    . LEU   A 1  124 ? 5.512   -10.795 -23.001 1.00 89.28 124 A 1 
ATOM   951   C CA   . LEU   A 1  124 ? 4.131   -10.295 -22.926 1.00 89.80 124 A 1 
ATOM   952   C C    . LEU   A 1  124 ? 4.047   -8.906  -22.284 1.00 90.04 124 A 1 
ATOM   953   O O    . LEU   A 1  124 ? 3.048   -8.218  -22.446 1.00 87.37 124 A 1 
ATOM   954   C CB   . LEU   A 1  124 ? 3.256   -11.276 -22.133 1.00 89.43 124 A 1 
ATOM   955   C CG   . LEU   A 1  124 ? 2.918   -12.584 -22.867 1.00 87.94 124 A 1 
ATOM   956   C CD1  . LEU   A 1  124 ? 2.201   -13.528 -21.905 1.00 78.16 124 A 1 
ATOM   957   C CD2  . LEU   A 1  124 ? 1.994   -12.335 -24.057 1.00 79.00 124 A 1 
ATOM   958   N N    . SER   A 1  125 ? 5.076   -8.510  -21.577 1.00 90.16 125 A 1 
ATOM   959   C CA   . SER   A 1  125 ? 5.292   -7.143  -21.114 1.00 90.51 125 A 1 
ATOM   960   C C    . SER   A 1  125 ? 6.656   -6.655  -21.604 1.00 89.90 125 A 1 
ATOM   961   O O    . SER   A 1  125 ? 7.383   -7.384  -22.284 1.00 85.97 125 A 1 
ATOM   962   C CB   . SER   A 1  125 ? 5.179   -7.089  -19.587 1.00 90.00 125 A 1 
ATOM   963   O OG   . SER   A 1  125 ? 5.084   -5.745  -19.166 1.00 81.74 125 A 1 
ATOM   964   N N    . THR   A 1  126 ? 6.993   -5.418  -21.276 1.00 89.14 126 A 1 
ATOM   965   C CA   . THR   A 1  126 ? 8.303   -4.844  -21.590 1.00 89.04 126 A 1 
ATOM   966   C C    . THR   A 1  126 ? 8.890   -4.184  -20.351 1.00 88.93 126 A 1 
ATOM   967   O O    . THR   A 1  126 ? 8.152   -3.675  -19.503 1.00 86.72 126 A 1 
ATOM   968   C CB   . THR   A 1  126 ? 8.232   -3.844  -22.755 1.00 87.72 126 A 1 
ATOM   969   O OG1  . THR   A 1  126 ? 7.495   -2.710  -22.385 1.00 75.67 126 A 1 
ATOM   970   C CG2  . THR   A 1  126 ? 7.591   -4.427  -24.009 1.00 75.54 126 A 1 
ATOM   971   N N    . CYS   A 1  127 ? 10.209  -4.154  -20.257 1.00 87.83 127 A 1 
ATOM   972   C CA   . CYS   A 1  127 ? 10.876  -3.443  -19.173 1.00 87.31 127 A 1 
ATOM   973   C C    . CYS   A 1  127 ? 10.511  -1.959  -19.165 1.00 87.79 127 A 1 
ATOM   974   O O    . CYS   A 1  127 ? 10.266  -1.403  -18.100 1.00 85.23 127 A 1 
ATOM   975   C CB   . CYS   A 1  127 ? 12.387  -3.648  -19.272 1.00 85.15 127 A 1 
ATOM   976   S SG   . CYS   A 1  127 ? 13.093  -3.279  -20.898 1.00 78.41 127 A 1 
ATOM   977   N N    . GLN   A 1  128 ? 10.362  -1.349  -20.324 1.00 87.39 128 A 1 
ATOM   978   C CA   . GLN   A 1  128 ? 9.968   0.050   -20.466 1.00 87.03 128 A 1 
ATOM   979   C C    . GLN   A 1  128 ? 8.563   0.294   -19.900 1.00 87.22 128 A 1 
ATOM   980   O O    . GLN   A 1  128 ? 8.371   1.227   -19.117 1.00 85.22 128 A 1 
ATOM   981   C CB   . GLN   A 1  128 ? 10.030  0.478   -21.939 1.00 85.99 128 A 1 
ATOM   982   C CG   . GLN   A 1  128 ? 11.418  0.380   -22.599 1.00 84.00 128 A 1 
ATOM   983   C CD   . GLN   A 1  128 ? 11.726  -0.974  -23.233 1.00 83.55 128 A 1 
ATOM   984   O OE1  . GLN   A 1  128 ? 11.059  -1.975  -23.030 1.00 76.04 128 A 1 
ATOM   985   N NE2  . GLN   A 1  128 ? 12.758  -1.047  -24.048 1.00 74.31 128 A 1 
ATOM   986   N N    . ALA   A 1  129 ? 7.610   -0.560  -20.228 1.00 88.63 129 A 1 
ATOM   987   C CA   . ALA   A 1  129 ? 6.256   -0.458  -19.699 1.00 88.75 129 A 1 
ATOM   988   C C    . ALA   A 1  129 ? 6.226   -0.661  -18.175 1.00 88.72 129 A 1 
ATOM   989   O O    . ALA   A 1  129 ? 5.596   0.116   -17.457 1.00 87.02 129 A 1 
ATOM   990   C CB   . ALA   A 1  129 ? 5.356   -1.470  -20.417 1.00 88.65 129 A 1 
ATOM   991   N N    . MET   A 1  130 ? 6.955   -1.647  -17.671 1.00 88.99 130 A 1 
ATOM   992   C CA   . MET   A 1  130 ? 7.060   -1.892  -16.232 1.00 89.05 130 A 1 
ATOM   993   C C    . MET   A 1  130 ? 7.735   -0.730  -15.499 1.00 88.61 130 A 1 
ATOM   994   O O    . MET   A 1  130 ? 7.217   -0.271  -14.485 1.00 87.06 130 A 1 
ATOM   995   C CB   . MET   A 1  130 ? 7.826   -3.189  -15.964 1.00 89.52 130 A 1 
ATOM   996   C CG   . MET   A 1  130 ? 7.031   -4.432  -16.354 1.00 87.49 130 A 1 
ATOM   997   S SD   . MET   A 1  130 ? 7.834   -5.984  -15.851 1.00 85.30 130 A 1 
ATOM   998   C CE   . MET   A 1  130 ? 7.638   -5.881  -14.059 1.00 75.92 130 A 1 
ATOM   999   N N    . MET   A 1  131 ? 8.840   -0.229  -16.019 1.00 87.72 131 A 1 
ATOM   1000  C CA   . MET   A 1  131 ? 9.549   0.912   -15.431 1.00 85.94 131 A 1 
ATOM   1001  C C    . MET   A 1  131 ? 8.696   2.181   -15.422 1.00 85.14 131 A 1 
ATOM   1002  O O    . MET   A 1  131 ? 8.780   2.961   -14.484 1.00 83.19 131 A 1 
ATOM   1003  C CB   . MET   A 1  131 ? 10.853  1.166   -16.194 1.00 84.97 131 A 1 
ATOM   1004  C CG   . MET   A 1  131 ? 11.910  0.092   -15.921 1.00 80.52 131 A 1 
ATOM   1005  S SD   . MET   A 1  131 ? 13.302  0.119   -17.082 1.00 76.33 131 A 1 
ATOM   1006  C CE   . MET   A 1  131 ? 14.092  1.657   -16.603 1.00 66.81 131 A 1 
ATOM   1007  N N    . SER   A 1  132 ? 7.854   2.372   -16.433 1.00 87.16 132 A 1 
ATOM   1008  C CA   . SER   A 1  132 ? 6.975   3.544   -16.504 1.00 85.29 132 A 1 
ATOM   1009  C C    . SER   A 1  132 ? 5.777   3.482   -15.550 1.00 84.82 132 A 1 
ATOM   1010  O O    . SER   A 1  132 ? 5.242   4.524   -15.184 1.00 81.34 132 A 1 
ATOM   1011  C CB   . SER   A 1  132 ? 6.500   3.762   -17.944 1.00 83.70 132 A 1 
ATOM   1012  O OG   . SER   A 1  132 ? 5.533   2.819   -18.348 1.00 72.68 132 A 1 
ATOM   1013  N N    . GLN   A 1  133 ? 5.358   2.292   -15.146 1.00 85.98 133 A 1 
ATOM   1014  C CA   . GLN   A 1  133 ? 4.147   2.094   -14.340 1.00 85.69 133 A 1 
ATOM   1015  C C    . GLN   A 1  133 ? 4.415   1.639   -12.900 1.00 85.15 133 A 1 
ATOM   1016  O O    . GLN   A 1  133 ? 3.490   1.618   -12.082 1.00 80.42 133 A 1 
ATOM   1017  C CB   . GLN   A 1  133 ? 3.198   1.130   -15.060 1.00 85.50 133 A 1 
ATOM   1018  C CG   . GLN   A 1  133 ? 2.710   1.705   -16.398 1.00 84.87 133 A 1 
ATOM   1019  C CD   . GLN   A 1  133 ? 1.638   0.834   -17.051 1.00 82.97 133 A 1 
ATOM   1020  O OE1  . GLN   A 1  133 ? 0.687   0.394   -16.438 1.00 75.63 133 A 1 
ATOM   1021  N NE2  . GLN   A 1  133 ? 1.761   0.569   -18.332 1.00 73.24 133 A 1 
ATOM   1022  N N    . ASN   A 1  134 ? 5.651   1.307   -12.579 1.00 86.01 134 A 1 
ATOM   1023  C CA   . ASN   A 1  134 ? 6.051   0.996   -11.214 1.00 85.38 134 A 1 
ATOM   1024  C C    . ASN   A 1  134 ? 6.803   2.174   -10.584 1.00 83.92 134 A 1 
ATOM   1025  O O    . ASN   A 1  134 ? 7.544   2.890   -11.242 1.00 78.62 134 A 1 
ATOM   1026  C CB   . ASN   A 1  134 ? 6.859   -0.307  -11.175 1.00 85.19 134 A 1 
ATOM   1027  C CG   . ASN   A 1  134 ? 5.977   -1.509  -11.449 1.00 86.07 134 A 1 
ATOM   1028  O OD1  . ASN   A 1  134 ? 5.272   -2.000  -10.584 1.00 77.03 134 A 1 
ATOM   1029  N ND2  . ASN   A 1  134 ? 5.981   -2.000  -12.672 1.00 76.77 134 A 1 
ATOM   1030  N N    . ARG   A 1  135 ? 6.624   2.337   -9.290  1.00 84.28 135 A 1 
ATOM   1031  C CA   . ARG   A 1  135 ? 7.234   3.444   -8.528  1.00 82.58 135 A 1 
ATOM   1032  C C    . ARG   A 1  135 ? 8.700   3.194   -8.159  1.00 82.95 135 A 1 
ATOM   1033  O O    . ARG   A 1  135 ? 9.371   4.110   -7.708  1.00 77.13 135 A 1 
ATOM   1034  C CB   . ARG   A 1  135 ? 6.417   3.713   -7.251  1.00 78.67 135 A 1 
ATOM   1035  C CG   . ARG   A 1  135 ? 4.992   4.205   -7.558  1.00 70.82 135 A 1 
ATOM   1036  C CD   . ARG   A 1  135 ? 4.273   4.517   -6.249  1.00 66.57 135 A 1 
ATOM   1037  N NE   . ARG   A 1  135 ? 2.901   5.005   -6.495  1.00 56.81 135 A 1 
ATOM   1038  C CZ   . ARG   A 1  135 ? 2.077   5.503   -5.588  1.00 50.60 135 A 1 
ATOM   1039  N NH1  . ARG   A 1  135 ? 2.398   5.531   -4.321  1.00 46.11 135 A 1 
ATOM   1040  N NH2  . ARG   A 1  135 ? 0.918   5.987   -5.943  1.00 45.76 135 A 1 
ATOM   1041  N N    . TYR   A 1  136 ? 9.136   1.985   -8.282  1.00 82.02 136 A 1 
ATOM   1042  C CA   . TYR   A 1  136 ? 10.450  1.569   -7.819  1.00 82.04 136 A 1 
ATOM   1043  C C    . TYR   A 1  136 ? 11.464  1.697   -8.955  1.00 81.64 136 A 1 
ATOM   1044  O O    . TYR   A 1  136 ? 11.201  1.241   -10.069 1.00 76.80 136 A 1 
ATOM   1045  C CB   . TYR   A 1  136 ? 10.358  0.138   -7.287  1.00 80.60 136 A 1 
ATOM   1046  C CG   . TYR   A 1  136 ? 9.230   -0.077  -6.300  1.00 80.06 136 A 1 
ATOM   1047  C CD1  . TYR   A 1  136 ? 9.311   0.433   -4.990  1.00 72.28 136 A 1 
ATOM   1048  C CD2  . TYR   A 1  136 ? 8.053   -0.756  -6.702  1.00 72.03 136 A 1 
ATOM   1049  C CE1  . TYR   A 1  136 ? 8.257   0.254   -4.085  1.00 70.41 136 A 1 
ATOM   1050  C CE2  . TYR   A 1  136 ? 6.991   -0.940  -5.805  1.00 69.63 136 A 1 
ATOM   1051  C CZ   . TYR   A 1  136 ? 7.097   -0.439  -4.489  1.00 75.71 136 A 1 
ATOM   1052  O OH   . TYR   A 1  136 ? 6.068   -0.633  -3.596  1.00 73.38 136 A 1 
ATOM   1053  N N    . GLY   A 1  137 ? 12.595  2.298   -8.661  1.00 79.64 137 A 1 
ATOM   1054  C CA   . GLY   A 1  137 ? 13.722  2.280   -9.585  1.00 78.14 137 A 1 
ATOM   1055  C C    . GLY   A 1  137 ? 14.291  0.868   -9.752  1.00 78.80 137 A 1 
ATOM   1056  O O    . GLY   A 1  137 ? 14.119  0.019   -8.876  1.00 74.68 137 A 1 
ATOM   1057  N N    . GLU   A 1  138 ? 14.985  0.622   -10.835 1.00 77.09 138 A 1 
ATOM   1058  C CA   . GLU   A 1  138 ? 15.546  -0.704  -11.137 1.00 75.21 138 A 1 
ATOM   1059  C C    . GLU   A 1  138 ? 16.435  -1.242  -10.002 1.00 75.01 138 A 1 
ATOM   1060  O O    . GLU   A 1  138 ? 16.347  -2.408  -9.642  1.00 69.42 138 A 1 
ATOM   1061  C CB   . GLU   A 1  138 ? 16.316  -0.606  -12.463 1.00 71.24 138 A 1 
ATOM   1062  C CG   . GLU   A 1  138 ? 16.669  -1.981  -13.041 1.00 64.40 138 A 1 
ATOM   1063  C CD   . GLU   A 1  138 ? 17.378  -1.892  -14.403 1.00 59.05 138 A 1 
ATOM   1064  O OE1  . GLU   A 1  138 ? 17.664  -2.968  -14.975 1.00 52.07 138 A 1 
ATOM   1065  O OE2  . GLU   A 1  138 ? 17.621  -0.765  -14.881 1.00 53.42 138 A 1 
ATOM   1066  N N    . ARG   A 1  139 ? 17.214  -0.363  -9.369  1.00 72.89 139 A 1 
ATOM   1067  C CA   . ARG   A 1  139 ? 18.078  -0.710  -8.221  1.00 72.56 139 A 1 
ATOM   1068  C C    . ARG   A 1  139 ? 17.340  -0.845  -6.883  1.00 74.18 139 A 1 
ATOM   1069  O O    . ARG   A 1  139 ? 17.955  -1.207  -5.888  1.00 68.82 139 A 1 
ATOM   1070  C CB   . ARG   A 1  139 ? 19.210  0.314   -8.088  1.00 68.48 139 A 1 
ATOM   1071  C CG   . ARG   A 1  139 ? 20.146  0.344   -9.302  1.00 63.71 139 A 1 
ATOM   1072  C CD   . ARG   A 1  139 ? 21.352  1.205   -8.938  1.00 57.75 139 A 1 
ATOM   1073  N NE   . ARG   A 1  139 ? 22.294  1.342   -10.061 1.00 50.63 139 A 1 
ATOM   1074  C CZ   . ARG   A 1  139 ? 23.372  2.105   -10.032 1.00 45.36 139 A 1 
ATOM   1075  N NH1  . ARG   A 1  139 ? 23.776  2.689   -8.942  1.00 41.47 139 A 1 
ATOM   1076  N NH2  . ARG   A 1  139 ? 24.053  2.324   -11.108 1.00 40.99 139 A 1 
ATOM   1077  N N    . GLN   A 1  140 ? 16.070  -0.529  -6.842  1.00 75.21 140 A 1 
ATOM   1078  C CA   . GLN   A 1  140 ? 15.237  -0.613  -5.634  1.00 75.85 140 A 1 
ATOM   1079  C C    . GLN   A 1  140 ? 14.373  -1.882  -5.602  1.00 77.11 140 A 1 
ATOM   1080  O O    . GLN   A 1  140 ? 13.537  -2.038  -4.715  1.00 72.19 140 A 1 
ATOM   1081  C CB   . GLN   A 1  140 ? 14.366  0.649   -5.513  1.00 72.43 140 A 1 
ATOM   1082  C CG   . GLN   A 1  140 ? 15.178  1.939   -5.343  1.00 68.21 140 A 1 
ATOM   1083  C CD   . GLN   A 1  140 ? 14.282  3.181   -5.300  1.00 62.50 140 A 1 
ATOM   1084  O OE1  . GLN   A 1  140 ? 13.093  3.149   -5.575  1.00 55.04 140 A 1 
ATOM   1085  N NE2  . GLN   A 1  140 ? 14.831  4.331   -4.968  1.00 54.03 140 A 1 
ATOM   1086  N N    . LEU   A 1  141 ? 14.559  -2.762  -6.567  1.00 78.90 141 A 1 
ATOM   1087  C CA   . LEU   A 1  141 ? 13.839  -4.029  -6.616  1.00 79.98 141 A 1 
ATOM   1088  C C    . LEU   A 1  141 ? 14.349  -4.956  -5.508  1.00 79.15 141 A 1 
ATOM   1089  O O    . LEU   A 1  141 ? 15.473  -5.445  -5.553  1.00 75.29 141 A 1 
ATOM   1090  C CB   . LEU   A 1  141 ? 13.975  -4.663  -8.009  1.00 79.10 141 A 1 
ATOM   1091  C CG   . LEU   A 1  141 ? 13.383  -3.819  -9.152  1.00 79.02 141 A 1 
ATOM   1092  C CD1  . LEU   A 1  141 ? 13.581  -4.544  -10.478 1.00 71.37 141 A 1 
ATOM   1093  C CD2  . LEU   A 1  141 ? 11.887  -3.556  -8.972  1.00 71.92 141 A 1 
ATOM   1094  N N    . THR   A 1  142 ? 13.496  -5.197  -4.534  1.00 80.97 142 A 1 
ATOM   1095  C CA   . THR   A 1  142 ? 13.791  -6.076  -3.402  1.00 80.54 142 A 1 
ATOM   1096  C C    . THR   A 1  142 ? 12.865  -7.296  -3.412  1.00 81.40 142 A 1 
ATOM   1097  O O    . THR   A 1  142 ? 11.714  -7.192  -3.854  1.00 78.07 142 A 1 
ATOM   1098  C CB   . THR   A 1  142 ? 13.691  -5.338  -2.060  1.00 76.54 142 A 1 
ATOM   1099  O OG1  . THR   A 1  142 ? 12.462  -4.670  -1.927  1.00 68.32 142 A 1 
ATOM   1100  C CG2  . THR   A 1  142 ? 14.804  -4.306  -1.893  1.00 66.05 142 A 1 
ATOM   1101  N N    . PRO   A 1  143 ? 13.332  -8.444  -2.915  1.00 80.55 143 A 1 
ATOM   1102  C CA   . PRO   A 1  143 ? 12.488  -9.627  -2.782  1.00 80.58 143 A 1 
ATOM   1103  C C    . PRO   A 1  143 ? 11.203  -9.339  -1.988  1.00 80.80 143 A 1 
ATOM   1104  O O    . PRO   A 1  143 ? 11.221  -8.613  -0.998  1.00 76.91 143 A 1 
ATOM   1105  C CB   . PRO   A 1  143 ? 13.360  -10.675 -2.078  1.00 77.76 143 A 1 
ATOM   1106  C CG   . PRO   A 1  143 ? 14.780  -10.259 -2.429  1.00 75.66 143 A 1 
ATOM   1107  C CD   . PRO   A 1  143 ? 14.687  -8.743  -2.477  1.00 78.81 143 A 1 
ATOM   1108  N N    . GLY   A 1  144 ? 10.102  -9.934  -2.427  1.00 81.88 144 A 1 
ATOM   1109  C CA   . GLY   A 1  144 ? 8.786   -9.729  -1.816  1.00 82.06 144 A 1 
ATOM   1110  C C    . GLY   A 1  144 ? 8.016   -8.508  -2.331  1.00 83.66 144 A 1 
ATOM   1111  O O    . GLY   A 1  144 ? 6.823   -8.381  -2.036  1.00 79.41 144 A 1 
ATOM   1112  N N    . LEU   A 1  145 ? 8.648   -7.662  -3.120  1.00 83.53 145 A 1 
ATOM   1113  C CA   . LEU   A 1  145 ? 7.998   -6.499  -3.718  1.00 84.89 145 A 1 
ATOM   1114  C C    . LEU   A 1  145 ? 6.971   -6.933  -4.774  1.00 86.30 145 A 1 
ATOM   1115  O O    . LEU   A 1  145 ? 7.247   -7.797  -5.603  1.00 84.03 145 A 1 
ATOM   1116  C CB   . LEU   A 1  145 ? 9.080   -5.603  -4.331  1.00 82.14 145 A 1 
ATOM   1117  C CG   . LEU   A 1  145 ? 8.631   -4.143  -4.476  1.00 76.56 145 A 1 
ATOM   1118  C CD1  . LEU   A 1  145 ? 9.031   -3.343  -3.242  1.00 68.64 145 A 1 
ATOM   1119  C CD2  . LEU   A 1  145 ? 9.285   -3.529  -5.704  1.00 69.01 145 A 1 
ATOM   1120  N N    . ASN   A 1  146 ? 5.811   -6.301  -4.776  1.00 86.32 146 A 1 
ATOM   1121  C CA   . ASN   A 1  146 ? 4.809   -6.517  -5.818  1.00 87.47 146 A 1 
ATOM   1122  C C    . ASN   A 1  146 ? 4.985   -5.489  -6.942  1.00 88.08 146 A 1 
ATOM   1123  O O    . ASN   A 1  146 ? 4.834   -4.288  -6.720  1.00 85.27 146 A 1 
ATOM   1124  C CB   . ASN   A 1  146 ? 3.397   -6.463  -5.216  1.00 85.38 146 A 1 
ATOM   1125  C CG   . ASN   A 1  146 ? 3.043   -7.698  -4.405  1.00 82.49 146 A 1 
ATOM   1126  O OD1  . ASN   A 1  146 ? 3.458   -8.806  -4.658  1.00 73.82 146 A 1 
ATOM   1127  N ND2  . ASN   A 1  146 ? 2.211   -7.530  -3.398  1.00 72.46 146 A 1 
ATOM   1128  N N    . LEU   A 1  147 ? 5.236   -5.983  -8.135  1.00 88.43 147 A 1 
ATOM   1129  C CA   . LEU   A 1  147 ? 5.335   -5.178  -9.343  1.00 89.17 147 A 1 
ATOM   1130  C C    . LEU   A 1  147 ? 4.053   -5.284  -10.168 1.00 89.84 147 A 1 
ATOM   1131  O O    . LEU   A 1  147 ? 3.502   -6.370  -10.343 1.00 88.07 147 A 1 
ATOM   1132  C CB   . LEU   A 1  147 ? 6.548   -5.624  -10.167 1.00 87.62 147 A 1 
ATOM   1133  C CG   . LEU   A 1  147 ? 7.906   -5.486  -9.460  1.00 85.50 147 A 1 
ATOM   1134  C CD1  . LEU   A 1  147 ? 9.001   -5.968  -10.403 1.00 75.80 147 A 1 
ATOM   1135  C CD2  . LEU   A 1  147 ? 8.203   -4.037  -9.061  1.00 76.39 147 A 1 
ATOM   1136  N N    . LEU   A 1  148 ? 3.615   -4.159  -10.702 1.00 90.01 148 A 1 
ATOM   1137  C CA   . LEU   A 1  148 ? 2.611   -4.145  -11.754 1.00 90.38 148 A 1 
ATOM   1138  C C    . LEU   A 1  148 ? 3.273   -4.576  -13.070 1.00 90.53 148 A 1 
ATOM   1139  O O    . LEU   A 1  148 ? 4.273   -3.985  -13.479 1.00 89.01 148 A 1 
ATOM   1140  C CB   . LEU   A 1  148 ? 2.005   -2.733  -11.855 1.00 89.35 148 A 1 
ATOM   1141  C CG   . LEU   A 1  148 ? 0.897   -2.613  -12.921 1.00 85.57 148 A 1 
ATOM   1142  C CD1  . LEU   A 1  148 ? -0.368  -3.355  -12.507 1.00 74.88 148 A 1 
ATOM   1143  C CD2  . LEU   A 1  148 ? 0.533   -1.143  -13.134 1.00 74.67 148 A 1 
ATOM   1144  N N    . VAL   A 1  149 ? 2.681   -5.559  -13.729 1.00 91.20 149 A 1 
ATOM   1145  C CA   . VAL   A 1  149 ? 3.142   -6.036  -15.033 1.00 91.61 149 A 1 
ATOM   1146  C C    . VAL   A 1  149 ? 2.038   -5.779  -16.057 1.00 91.62 149 A 1 
ATOM   1147  O O    . VAL   A 1  149 ? 1.053   -6.518  -16.096 1.00 89.52 149 A 1 
ATOM   1148  C CB   . VAL   A 1  149 ? 3.543   -7.521  -14.981 1.00 90.89 149 A 1 
ATOM   1149  C CG1  . VAL   A 1  149 ? 4.131   -7.951  -16.323 1.00 80.63 149 A 1 
ATOM   1150  C CG2  . VAL   A 1  149 ? 4.588   -7.779  -13.893 1.00 78.37 149 A 1 
ATOM   1151  N N    . PRO   A 1  150 ? 2.165   -4.726  -16.870 1.00 91.75 150 A 1 
ATOM   1152  C CA   . PRO   A 1  150 ? 1.219   -4.456  -17.938 1.00 91.32 150 A 1 
ATOM   1153  C C    . PRO   A 1  150 ? 1.455   -5.427  -19.102 1.00 91.27 150 A 1 
ATOM   1154  O O    . PRO   A 1  150 ? 2.481   -5.360  -19.779 1.00 88.82 150 A 1 
ATOM   1155  C CB   . PRO   A 1  150 ? 1.468   -2.991  -18.312 1.00 89.80 150 A 1 
ATOM   1156  C CG   . PRO   A 1  150 ? 2.940   -2.773  -17.988 1.00 86.95 150 A 1 
ATOM   1157  C CD   . PRO   A 1  150 ? 3.186   -3.691  -16.798 1.00 89.77 150 A 1 
ATOM   1158  N N    . LEU   A 1  151 ? 0.503   -6.305  -19.339 1.00 91.31 151 A 1 
ATOM   1159  C CA   . LEU   A 1  151 ? 0.568   -7.259  -20.439 1.00 91.62 151 A 1 
ATOM   1160  C C    . LEU   A 1  151 ? 0.098   -6.607  -21.735 1.00 91.41 151 A 1 
ATOM   1161  O O    . LEU   A 1  151 ? -0.942  -5.942  -21.765 1.00 89.09 151 A 1 
ATOM   1162  C CB   . LEU   A 1  151 ? -0.259  -8.510  -20.114 1.00 91.27 151 A 1 
ATOM   1163  C CG   . LEU   A 1  151 ? 0.127   -9.227  -18.810 1.00 90.52 151 A 1 
ATOM   1164  C CD1  . LEU   A 1  151 ? -0.776  -10.434 -18.609 1.00 79.09 151 A 1 
ATOM   1165  C CD2  . LEU   A 1  151 ? 1.582   -9.708  -18.819 1.00 80.03 151 A 1 
ATOM   1166  N N    . ARG   A 1  152 ? 0.848   -6.839  -22.796 1.00 91.29 152 A 1 
ATOM   1167  C CA   . ARG   A 1  152 ? 0.538   -6.301  -24.118 1.00 91.05 152 A 1 
ATOM   1168  C C    . ARG   A 1  152 ? -0.672  -7.001  -24.719 1.00 91.09 152 A 1 
ATOM   1169  O O    . ARG   A 1  152 ? -0.631  -8.185  -25.047 1.00 87.80 152 A 1 
ATOM   1170  C CB   . ARG   A 1  152 ? 1.752   -6.407  -25.049 1.00 89.37 152 A 1 
ATOM   1171  C CG   . ARG   A 1  152 ? 2.926   -5.525  -24.582 1.00 84.02 152 A 1 
ATOM   1172  C CD   . ARG   A 1  152 ? 4.108   -5.638  -25.545 1.00 82.01 152 A 1 
ATOM   1173  N NE   . ARG   A 1  152 ? 3.856   -4.950  -26.825 1.00 80.71 152 A 1 
ATOM   1174  C CZ   . ARG   A 1  152 ? 4.231   -3.715  -27.152 1.00 79.54 152 A 1 
ATOM   1175  N NH1  . ARG   A 1  152 ? 4.901   -2.953  -26.338 1.00 68.15 152 A 1 
ATOM   1176  N NH2  . ARG   A 1  152 ? 3.943   -3.215  -28.309 1.00 74.02 152 A 1 
ATOM   1177  N N    . CYS   A 1  153 ? -1.721  -6.239  -24.920 1.00 90.64 153 A 1 
ATOM   1178  C CA   . CYS   A 1  153 ? -2.921  -6.658  -25.623 1.00 90.55 153 A 1 
ATOM   1179  C C    . CYS   A 1  153 ? -3.472  -5.468  -26.412 1.00 90.79 153 A 1 
ATOM   1180  O O    . CYS   A 1  153 ? -3.074  -4.324  -26.178 1.00 87.62 153 A 1 
ATOM   1181  C CB   . CYS   A 1  153 ? -3.934  -7.206  -24.609 1.00 88.63 153 A 1 
ATOM   1182  S SG   . CYS   A 1  153 ? -4.563  -5.972  -23.426 1.00 83.75 153 A 1 
ATOM   1183  N N    . ALA   A 1  154 ? -4.379  -5.728  -27.335 1.00 90.64 154 A 1 
ATOM   1184  C CA   . ALA   A 1  154 ? -5.070  -4.675  -28.064 1.00 90.90 154 A 1 
ATOM   1185  C C    . ALA   A 1  154 ? -6.509  -5.083  -28.381 1.00 91.38 154 A 1 
ATOM   1186  O O    . ALA   A 1  154 ? -6.846  -6.270  -28.434 1.00 88.90 154 A 1 
ATOM   1187  C CB   . ALA   A 1  154 ? -4.282  -4.325  -29.331 1.00 89.12 154 A 1 
ATOM   1188  N N    . CYS   A 1  155 ? -7.337  -4.086  -28.620 1.00 90.45 155 A 1 
ATOM   1189  C CA   . CYS   A 1  155 ? -8.696  -4.267  -29.105 1.00 90.53 155 A 1 
ATOM   1190  C C    . CYS   A 1  155 ? -8.756  -4.021  -30.621 1.00 90.73 155 A 1 
ATOM   1191  O O    . CYS   A 1  155 ? -8.010  -3.178  -31.131 1.00 87.67 155 A 1 
ATOM   1192  C CB   . CYS   A 1  155 ? -9.639  -3.341  -28.338 1.00 89.26 155 A 1 
ATOM   1193  S SG   . CYS   A 1  155 ? -9.788  -3.802  -26.592 1.00 85.27 155 A 1 
ATOM   1194  N N    . PRO   A 1  156 ? -9.631  -4.737  -31.332 1.00 90.68 156 A 1 
ATOM   1195  C CA   . PRO   A 1  156 ? -9.758  -4.552  -32.766 1.00 90.51 156 A 1 
ATOM   1196  C C    . PRO   A 1  156 ? -10.234 -3.134  -33.093 1.00 90.53 156 A 1 
ATOM   1197  O O    . PRO   A 1  156 ? -11.170 -2.608  -32.485 1.00 87.52 156 A 1 
ATOM   1198  C CB   . PRO   A 1  156 ? -10.733 -5.632  -33.239 1.00 88.66 156 A 1 
ATOM   1199  C CG   . PRO   A 1  156 ? -11.558 -5.942  -31.993 1.00 86.05 156 A 1 
ATOM   1200  C CD   . PRO   A 1  156 ? -10.570 -5.725  -30.852 1.00 88.68 156 A 1 
ATOM   1201  N N    . THR   A 1  157 ? -9.596  -2.543  -34.083 1.00 89.13 157 A 1 
ATOM   1202  C CA   . THR   A 1  157 ? -10.000 -1.235  -34.604 1.00 88.34 157 A 1 
ATOM   1203  C C    . THR   A 1  157 ? -11.343 -1.329  -35.329 1.00 88.57 157 A 1 
ATOM   1204  O O    . THR   A 1  157 ? -11.792 -2.409  -35.726 1.00 85.95 157 A 1 
ATOM   1205  C CB   . THR   A 1  157 ? -8.939  -0.659  -35.551 1.00 85.83 157 A 1 
ATOM   1206  O OG1  . THR   A 1  157 ? -8.765  -1.505  -36.660 1.00 74.90 157 A 1 
ATOM   1207  C CG2  . THR   A 1  157 ? -7.580  -0.476  -34.884 1.00 74.11 157 A 1 
ATOM   1208  N N    . ALA   A 1  158 ? -11.972 -0.189  -35.564 1.00 88.06 158 A 1 
ATOM   1209  C CA   . ALA   A 1  158 ? -13.193 -0.137  -36.366 1.00 87.66 158 A 1 
ATOM   1210  C C    . ALA   A 1  158 ? -12.988 -0.776  -37.753 1.00 88.33 158 A 1 
ATOM   1211  O O    . ALA   A 1  158 ? -13.834 -1.540  -38.215 1.00 85.83 158 A 1 
ATOM   1212  C CB   . ALA   A 1  158 ? -13.630 1.325   -36.476 1.00 85.86 158 A 1 
ATOM   1213  N N    . LYS   A 1  159 ? -11.828 -0.547  -38.359 1.00 87.91 159 A 1 
ATOM   1214  C CA   . LYS   A 1  159 ? -11.469 -1.135  -39.658 1.00 87.59 159 A 1 
ATOM   1215  C C    . LYS   A 1  159 ? -11.380 -2.665  -39.589 1.00 88.38 159 A 1 
ATOM   1216  O O    . LYS   A 1  159 ? -11.956 -3.349  -40.430 1.00 85.68 159 A 1 
ATOM   1217  C CB   . LYS   A 1  159 ? -10.152 -0.505  -40.146 1.00 85.04 159 A 1 
ATOM   1218  C CG   . LYS   A 1  159 ? -9.904  -0.745  -41.645 1.00 76.56 159 A 1 
ATOM   1219  C CD   . LYS   A 1  159 ? -8.526  -0.207  -42.063 1.00 71.14 159 A 1 
ATOM   1220  C CE   . LYS   A 1  159 ? -8.285  -0.417  -43.559 1.00 61.71 159 A 1 
ATOM   1221  N NZ   . LYS   A 1  159 ? -6.865  -0.189  -43.939 1.00 55.18 159 A 1 
ATOM   1222  N N    . GLN   A 1  160 ? -10.728 -3.195  -38.573 1.00 86.83 160 A 1 
ATOM   1223  C CA   . GLN   A 1  160 ? -10.622 -4.642  -38.353 1.00 87.48 160 A 1 
ATOM   1224  C C    . GLN   A 1  160 ? -11.989 -5.271  -38.053 1.00 87.76 160 A 1 
ATOM   1225  O O    . GLN   A 1  160 ? -12.326 -6.314  -38.609 1.00 85.76 160 A 1 
ATOM   1226  C CB   . GLN   A 1  160 ? -9.649  -4.912  -37.195 1.00 86.65 160 A 1 
ATOM   1227  C CG   . GLN   A 1  160 ? -8.182  -4.703  -37.593 1.00 85.96 160 A 1 
ATOM   1228  C CD   . GLN   A 1  160 ? -7.245  -4.730  -36.387 1.00 86.83 160 A 1 
ATOM   1229  O OE1  . GLN   A 1  160 ? -7.572  -4.248  -35.314 1.00 79.80 160 A 1 
ATOM   1230  N NE2  . GLN   A 1  160 ? -6.055  -5.262  -36.530 1.00 77.70 160 A 1 
ATOM   1231  N N    . THR   A 1  161 ? -12.793 -4.606  -37.242 1.00 89.59 161 A 1 
ATOM   1232  C CA   . THR   A 1  161 ? -14.147 -5.077  -36.912 1.00 89.14 161 A 1 
ATOM   1233  C C    . THR   A 1  161 ? -15.033 -5.127  -38.157 1.00 89.44 161 A 1 
ATOM   1234  O O    . THR   A 1  161 ? -15.744 -6.104  -38.372 1.00 86.92 161 A 1 
ATOM   1235  C CB   . THR   A 1  161 ? -14.792 -4.180  -35.847 1.00 87.96 161 A 1 
ATOM   1236  O OG1  . THR   A 1  161 ? -13.925 -3.976  -34.757 1.00 77.49 161 A 1 
ATOM   1237  C CG2  . THR   A 1  161 ? -16.063 -4.801  -35.273 1.00 73.70 161 A 1 
ATOM   1238  N N    . THR   A 1  162 ? -14.931 -4.121  -39.001 1.00 90.06 162 A 1 
ATOM   1239  C CA   . THR   A 1  162 ? -15.667 -4.077  -40.277 1.00 89.62 162 A 1 
ATOM   1240  C C    . THR   A 1  162 ? -15.199 -5.164  -41.250 1.00 89.60 162 A 1 
ATOM   1241  O O    . THR   A 1  162 ? -16.003 -5.694  -42.011 1.00 86.99 162 A 1 
ATOM   1242  C CB   . THR   A 1  162 ? -15.540 -2.703  -40.955 1.00 88.65 162 A 1 
ATOM   1243  O OG1  . THR   A 1  162 ? -15.616 -1.641  -40.039 1.00 78.69 162 A 1 
ATOM   1244  C CG2  . THR   A 1  162 ? -16.671 -2.455  -41.953 1.00 74.65 162 A 1 
ATOM   1245  N N    . ALA   A 1  163 ? -13.934 -5.538  -41.183 1.00 88.84 163 A 1 
ATOM   1246  C CA   . ALA   A 1  163 ? -13.381 -6.653  -41.951 1.00 87.98 163 A 1 
ATOM   1247  C C    . ALA   A 1  163 ? -13.758 -8.045  -41.388 1.00 88.52 163 A 1 
ATOM   1248  O O    . ALA   A 1  163 ? -13.373 -9.064  -41.959 1.00 84.31 163 A 1 
ATOM   1249  C CB   . ALA   A 1  163 ? -11.867 -6.456  -42.065 1.00 85.89 163 A 1 
ATOM   1250  N N    . GLY   A 1  164 ? -14.508 -8.100  -40.290 1.00 88.05 164 A 1 
ATOM   1251  C CA   . GLY   A 1  164 ? -15.000 -9.336  -39.678 1.00 87.49 164 A 1 
ATOM   1252  C C    . GLY   A 1  164 ? -14.117 -9.905  -38.564 1.00 88.84 164 A 1 
ATOM   1253  O O    . GLY   A 1  164 ? -14.462 -10.947 -38.003 1.00 84.45 164 A 1 
ATOM   1254  N N    . PHE   A 1  165 ? -13.020 -9.240  -38.208 1.00 89.67 165 A 1 
ATOM   1255  C CA   . PHE   A 1  165 ? -12.171 -9.634  -37.084 1.00 89.88 165 A 1 
ATOM   1256  C C    . PHE   A 1  165 ? -12.793 -9.178  -35.762 1.00 89.92 165 A 1 
ATOM   1257  O O    . PHE   A 1  165 ? -13.037 -7.992  -35.547 1.00 86.83 165 A 1 
ATOM   1258  C CB   . PHE   A 1  165 ? -10.759 -9.076  -37.274 1.00 88.69 165 A 1 
ATOM   1259  C CG   . PHE   A 1  165 ? -10.080 -9.560  -38.537 1.00 89.02 165 A 1 
ATOM   1260  C CD1  . PHE   A 1  165 ? -9.648  -10.892 -38.639 1.00 80.55 165 A 1 
ATOM   1261  C CD2  . PHE   A 1  165 ? -9.908  -8.695  -39.631 1.00 81.26 165 A 1 
ATOM   1262  C CE1  . PHE   A 1  165 ? -9.055  -11.356 -39.821 1.00 80.10 165 A 1 
ATOM   1263  C CE2  . PHE   A 1  165 ? -9.315  -9.157  -40.816 1.00 79.41 165 A 1 
ATOM   1264  C CZ   . PHE   A 1  165 ? -8.889  -10.491 -40.909 1.00 85.91 165 A 1 
ATOM   1265  N N    . LYS   A 1  166 ? -13.045 -10.136 -34.871 1.00 89.85 166 A 1 
ATOM   1266  C CA   . LYS   A 1  166 ? -13.709 -9.885  -33.582 1.00 89.65 166 A 1 
ATOM   1267  C C    . LYS   A 1  166 ? -12.739 -9.807  -32.410 1.00 90.15 166 A 1 
ATOM   1268  O O    . LYS   A 1  166 ? -13.037 -9.143  -31.423 1.00 86.18 166 A 1 
ATOM   1269  C CB   . LYS   A 1  166 ? -14.743 -10.978 -33.317 1.00 87.61 166 A 1 
ATOM   1270  C CG   . LYS   A 1  166 ? -15.898 -10.948 -34.325 1.00 83.70 166 A 1 
ATOM   1271  C CD   . LYS   A 1  166 ? -16.932 -11.998 -33.927 1.00 78.90 166 A 1 
ATOM   1272  C CE   . LYS   A 1  166 ? -18.097 -11.995 -34.914 1.00 71.80 166 A 1 
ATOM   1273  N NZ   . LYS   A 1  166 ? -19.084 -13.039 -34.555 1.00 63.16 166 A 1 
ATOM   1274  N N    . TYR   A 1  167 ? -11.626 -10.504 -32.511 1.00 90.70 167 A 1 
ATOM   1275  C CA   . TYR   A 1  167 ? -10.654 -10.637 -31.430 1.00 90.70 167 A 1 
ATOM   1276  C C    . TYR   A 1  167 ? -9.241  -10.398 -31.956 1.00 91.12 167 A 1 
ATOM   1277  O O    . TYR   A 1  167 ? -8.940  -10.721 -33.103 1.00 88.29 167 A 1 
ATOM   1278  C CB   . TYR   A 1  167 ? -10.776 -12.034 -30.803 1.00 89.41 167 A 1 
ATOM   1279  C CG   . TYR   A 1  167 ? -12.187 -12.453 -30.452 1.00 89.47 167 A 1 
ATOM   1280  C CD1  . TYR   A 1  167 ? -12.845 -11.887 -29.343 1.00 79.83 167 A 1 
ATOM   1281  C CD2  . TYR   A 1  167 ? -12.865 -13.402 -31.244 1.00 80.58 167 A 1 
ATOM   1282  C CE1  . TYR   A 1  167 ? -14.155 -12.264 -29.019 1.00 78.47 167 A 1 
ATOM   1283  C CE2  . TYR   A 1  167 ? -14.176 -13.787 -30.930 1.00 78.21 167 A 1 
ATOM   1284  C CZ   . TYR   A 1  167 ? -14.821 -13.219 -29.810 1.00 84.50 167 A 1 
ATOM   1285  O OH   . TYR   A 1  167 ? -16.103 -13.599 -29.489 1.00 82.65 167 A 1 
ATOM   1286  N N    . LEU   A 1  168 ? -8.383  -9.880  -31.097 1.00 90.75 168 A 1 
ATOM   1287  C CA   . LEU   A 1  168 ? -6.947  -9.831  -31.333 1.00 91.06 168 A 1 
ATOM   1288  C C    . LEU   A 1  168 ? -6.257  -10.786 -30.368 1.00 91.19 168 A 1 
ATOM   1289  O O    . LEU   A 1  168 ? -6.489  -10.737 -29.159 1.00 89.18 168 A 1 
ATOM   1290  C CB   . LEU   A 1  168 ? -6.415  -8.394  -31.197 1.00 90.22 168 A 1 
ATOM   1291  C CG   . LEU   A 1  168 ? -6.948  -7.403  -32.251 1.00 89.06 168 A 1 
ATOM   1292  C CD1  . LEU   A 1  168 ? -6.367  -6.015  -31.993 1.00 78.68 168 A 1 
ATOM   1293  C CD2  . LEU   A 1  168 ? -6.569  -7.796  -33.678 1.00 79.32 168 A 1 
ATOM   1294  N N    . LEU   A 1  169 ? -5.404  -11.636 -30.906 1.00 91.00 169 A 1 
ATOM   1295  C CA   . LEU   A 1  169 ? -4.572  -12.535 -30.132 1.00 91.35 169 A 1 
ATOM   1296  C C    . LEU   A 1  169 ? -3.128  -12.036 -30.176 1.00 91.19 169 A 1 
ATOM   1297  O O    . LEU   A 1  169 ? -2.587  -11.792 -31.256 1.00 89.45 169 A 1 
ATOM   1298  C CB   . LEU   A 1  169 ? -4.772  -13.970 -30.658 1.00 90.81 169 A 1 
ATOM   1299  C CG   . LEU   A 1  169 ? -3.900  -15.037 -29.964 1.00 90.68 169 A 1 
ATOM   1300  C CD1  . LEU   A 1  169 ? -4.642  -16.367 -29.893 1.00 77.27 169 A 1 
ATOM   1301  C CD2  . LEU   A 1  169 ? -2.598  -15.289 -30.733 1.00 77.74 169 A 1 
ATOM   1302  N N    . THR   A 1  170 ? -2.502  -11.915 -29.011 1.00 91.28 170 A 1 
ATOM   1303  C CA   . THR   A 1  170 ? -1.073  -11.606 -28.905 1.00 90.91 170 A 1 
ATOM   1304  C C    . THR   A 1  170 ? -0.294  -12.914 -28.949 1.00 90.69 170 A 1 
ATOM   1305  O O    . THR   A 1  170 ? -0.311  -13.687 -27.995 1.00 88.28 170 A 1 
ATOM   1306  C CB   . THR   A 1  170 ? -0.767  -10.823 -27.624 1.00 89.98 170 A 1 
ATOM   1307  O OG1  . THR   A 1  170 ? -1.609  -9.695  -27.521 1.00 78.31 170 A 1 
ATOM   1308  C CG2  . THR   A 1  170 ? 0.667   -10.305 -27.593 1.00 75.66 170 A 1 
ATOM   1309  N N    . TYR   A 1  171 ? 0.365   -13.171 -30.062 1.00 89.63 171 A 1 
ATOM   1310  C CA   . TYR   A 1  171 ? 1.186   -14.358 -30.262 1.00 89.17 171 A 1 
ATOM   1311  C C    . TYR   A 1  171 ? 2.658   -14.037 -30.029 1.00 88.76 171 A 1 
ATOM   1312  O O    . TYR   A 1  171 ? 3.163   -13.044 -30.544 1.00 86.49 171 A 1 
ATOM   1313  C CB   . TYR   A 1  171 ? 0.956   -14.915 -31.669 1.00 88.89 171 A 1 
ATOM   1314  C CG   . TYR   A 1  171 ? 1.804   -16.131 -31.974 1.00 88.62 171 A 1 
ATOM   1315  C CD1  . TYR   A 1  171 ? 2.863   -16.066 -32.900 1.00 77.07 171 A 1 
ATOM   1316  C CD2  . TYR   A 1  171 ? 1.557   -17.342 -31.305 1.00 77.93 171 A 1 
ATOM   1317  C CE1  . TYR   A 1  171 ? 3.652   -17.196 -33.158 1.00 77.42 171 A 1 
ATOM   1318  C CE2  . TYR   A 1  171 ? 2.347   -18.477 -31.552 1.00 76.25 171 A 1 
ATOM   1319  C CZ   . TYR   A 1  171 ? 3.394   -18.402 -32.480 1.00 85.72 171 A 1 
ATOM   1320  O OH   . TYR   A 1  171 ? 4.160   -19.515 -32.716 1.00 85.10 171 A 1 
ATOM   1321  N N    . LEU   A 1  172 ? 3.339   -14.886 -29.280 1.00 87.50 172 A 1 
ATOM   1322  C CA   . LEU   A 1  172 ? 4.786   -14.811 -29.110 1.00 86.83 172 A 1 
ATOM   1323  C C    . LEU   A 1  172 ? 5.464   -15.604 -30.218 1.00 87.09 172 A 1 
ATOM   1324  O O    . LEU   A 1  172 ? 5.343   -16.828 -30.266 1.00 83.08 172 A 1 
ATOM   1325  C CB   . LEU   A 1  172 ? 5.168   -15.352 -27.732 1.00 83.91 172 A 1 
ATOM   1326  C CG   . LEU   A 1  172 ? 4.824   -14.370 -26.610 1.00 77.24 172 A 1 
ATOM   1327  C CD1  . LEU   A 1  172 ? 4.799   -15.115 -25.286 1.00 69.43 172 A 1 
ATOM   1328  C CD2  . LEU   A 1  172 ? 5.848   -13.240 -26.533 1.00 70.91 172 A 1 
ATOM   1329  N N    . VAL   A 1  173 ? 6.174   -14.903 -31.076 1.00 87.06 173 A 1 
ATOM   1330  C CA   . VAL   A 1  173 ? 6.853   -15.515 -32.219 1.00 86.96 173 A 1 
ATOM   1331  C C    . VAL   A 1  173 ? 7.875   -16.535 -31.727 1.00 85.96 173 A 1 
ATOM   1332  O O    . VAL   A 1  173 ? 8.779   -16.206 -30.960 1.00 83.00 173 A 1 
ATOM   1333  C CB   . VAL   A 1  173 ? 7.511   -14.455 -33.108 1.00 86.44 173 A 1 
ATOM   1334  C CG1  . VAL   A 1  173 ? 8.188   -15.075 -34.330 1.00 78.08 173 A 1 
ATOM   1335  C CG2  . VAL   A 1  173 ? 6.493   -13.442 -33.626 1.00 77.48 173 A 1 
ATOM   1336  N N    . ALA   A 1  174 ? 7.740   -17.761 -32.180 1.00 83.01 174 A 1 
ATOM   1337  C CA   . ALA   A 1  174 ? 8.696   -18.820 -31.915 1.00 82.13 174 A 1 
ATOM   1338  C C    . ALA   A 1  174 ? 9.802   -18.844 -32.981 1.00 81.66 174 A 1 
ATOM   1339  O O    . ALA   A 1  174 ? 9.724   -18.204 -34.033 1.00 77.98 174 A 1 
ATOM   1340  C CB   . ALA   A 1  174 ? 7.948   -20.149 -31.800 1.00 79.55 174 A 1 
ATOM   1341  N N    . MET   A 1  175 ? 10.854  -19.583 -32.699 1.00 80.84 175 A 1 
ATOM   1342  C CA   . MET   A 1  175 ? 11.933  -19.769 -33.661 1.00 79.91 175 A 1 
ATOM   1343  C C    . MET   A 1  175 ? 11.443  -20.498 -34.907 1.00 79.45 175 A 1 
ATOM   1344  O O    . MET   A 1  175 ? 10.897  -21.592 -34.819 1.00 73.77 175 A 1 
ATOM   1345  C CB   . MET   A 1  175 ? 13.087  -20.539 -33.025 1.00 76.27 175 A 1 
ATOM   1346  C CG   . MET   A 1  175 ? 14.196  -19.605 -32.549 1.00 69.30 175 A 1 
ATOM   1347  S SD   . MET   A 1  175 ? 15.626  -20.495 -31.906 1.00 62.68 175 A 1 
ATOM   1348  C CE   . MET   A 1  175 ? 16.742  -19.117 -31.592 1.00 55.48 175 A 1 
ATOM   1349  N N    . GLY   A 1  176 ? 11.706  -19.903 -36.056 1.00 78.41 176 A 1 
ATOM   1350  C CA   . GLY   A 1  176 ? 11.309  -20.444 -37.353 1.00 78.92 176 A 1 
ATOM   1351  C C    . GLY   A 1  176 ? 9.904   -20.052 -37.805 1.00 80.84 176 A 1 
ATOM   1352  O O    . GLY   A 1  176 ? 9.524   -20.408 -38.919 1.00 74.73 176 A 1 
ATOM   1353  N N    . ASP   A 1  177 ? 9.170   -19.318 -37.003 1.00 82.61 177 A 1 
ATOM   1354  C CA   . ASP   A 1  177 ? 7.858   -18.836 -37.400 1.00 83.57 177 A 1 
ATOM   1355  C C    . ASP   A 1  177 ? 7.940   -17.826 -38.552 1.00 83.39 177 A 1 
ATOM   1356  O O    . ASP   A 1  177 ? 8.845   -16.996 -38.651 1.00 79.26 177 A 1 
ATOM   1357  C CB   . ASP   A 1  177 ? 7.106   -18.217 -36.213 1.00 81.33 177 A 1 
ATOM   1358  C CG   . ASP   A 1  177 ? 6.553   -19.237 -35.220 1.00 80.82 177 A 1 
ATOM   1359  O OD1  . ASP   A 1  177 ? 6.390   -20.417 -35.584 1.00 73.11 177 A 1 
ATOM   1360  O OD2  . ASP   A 1  177 ? 6.238   -18.807 -34.090 1.00 74.82 177 A 1 
ATOM   1361  N N    . SER   A 1  178 ? 6.940   -17.904 -39.398 1.00 85.28 178 A 1 
ATOM   1362  C CA   . SER   A 1  178 ? 6.689   -16.947 -40.469 1.00 86.31 178 A 1 
ATOM   1363  C C    . SER   A 1  178 ? 5.282   -16.380 -40.337 1.00 87.42 178 A 1 
ATOM   1364  O O    . SER   A 1  178 ? 4.395   -17.025 -39.774 1.00 85.09 178 A 1 
ATOM   1365  C CB   . SER   A 1  178 ? 6.886   -17.616 -41.832 1.00 83.54 178 A 1 
ATOM   1366  O OG   . SER   A 1  178 ? 5.903   -18.608 -42.057 1.00 75.46 178 A 1 
ATOM   1367  N N    . ILE   A 1  179 ? 5.051   -15.213 -40.912 1.00 88.07 179 A 1 
ATOM   1368  C CA   . ILE   A 1  179 ? 3.718   -14.591 -40.911 1.00 88.64 179 A 1 
ATOM   1369  C C    . ILE   A 1  179 ? 2.675   -15.530 -41.531 1.00 88.92 179 A 1 
ATOM   1370  O O    . ILE   A 1  179 ? 1.573   -15.665 -41.000 1.00 86.74 179 A 1 
ATOM   1371  C CB   . ILE   A 1  179 ? 3.759   -13.234 -41.647 1.00 87.59 179 A 1 
ATOM   1372  C CG1  . ILE   A 1  179 ? 4.707   -12.260 -40.911 1.00 82.59 179 A 1 
ATOM   1373  C CG2  . ILE   A 1  179 ? 2.351   -12.625 -41.764 1.00 79.96 179 A 1 
ATOM   1374  C CD1  . ILE   A 1  179 ? 4.947   -10.951 -41.665 1.00 72.57 179 A 1 
ATOM   1375  N N    . SER   A 1  180 ? 3.035   -16.222 -42.599 1.00 88.78 180 A 1 
ATOM   1376  C CA   . SER   A 1  180 ? 2.150   -17.198 -43.234 1.00 88.07 180 A 1 
ATOM   1377  C C    . SER   A 1  180 ? 1.857   -18.394 -42.327 1.00 88.44 180 A 1 
ATOM   1378  O O    . SER   A 1  180 ? 0.706   -18.803 -42.223 1.00 85.70 180 A 1 
ATOM   1379  C CB   . SER   A 1  180 ? 2.736   -17.670 -44.567 1.00 86.39 180 A 1 
ATOM   1380  O OG   . SER   A 1  180 ? 4.040   -18.184 -44.414 1.00 75.21 180 A 1 
ATOM   1381  N N    . GLY   A 1  181 ? 2.870   -18.909 -41.638 1.00 87.47 181 A 1 
ATOM   1382  C CA   . GLY   A 1  181 ? 2.701   -20.011 -40.696 1.00 87.12 181 A 1 
ATOM   1383  C C    . GLY   A 1  181 ? 1.838   -19.625 -39.495 1.00 88.11 181 A 1 
ATOM   1384  O O    . GLY   A 1  181 ? 0.945   -20.377 -39.111 1.00 85.79 181 A 1 
ATOM   1385  N N    . ILE   A 1  182 ? 2.041   -18.428 -38.962 1.00 88.80 182 A 1 
ATOM   1386  C CA   . ILE   A 1  182 ? 1.221   -17.895 -37.867 1.00 89.19 182 A 1 
ATOM   1387  C C    . ILE   A 1  182 ? -0.228  -17.695 -38.332 1.00 89.21 182 A 1 
ATOM   1388  O O    . ILE   A 1  182 ? -1.162  -18.064 -37.624 1.00 87.39 182 A 1 
ATOM   1389  C CB   . ILE   A 1  182 ? 1.830   -16.588 -37.324 1.00 88.85 182 A 1 
ATOM   1390  C CG1  . ILE   A 1  182 ? 3.234   -16.832 -36.722 1.00 85.19 182 A 1 
ATOM   1391  C CG2  . ILE   A 1  182 ? 0.922   -15.961 -36.256 1.00 84.58 182 A 1 
ATOM   1392  C CD1  . ILE   A 1  182 ? 4.037   -15.548 -36.495 1.00 80.45 182 A 1 
ATOM   1393  N N    . ALA   A 1  183 ? -0.422  -17.160 -39.528 1.00 89.44 183 A 1 
ATOM   1394  C CA   . ALA   A 1  183 ? -1.758  -16.985 -40.086 1.00 89.05 183 A 1 
ATOM   1395  C C    . ALA   A 1  183 ? -2.499  -18.320 -40.238 1.00 88.96 183 A 1 
ATOM   1396  O O    . ALA   A 1  183 ? -3.677  -18.410 -39.897 1.00 86.86 183 A 1 
ATOM   1397  C CB   . ALA   A 1  183 ? -1.643  -16.261 -41.427 1.00 88.69 183 A 1 
ATOM   1398  N N    . GLU   A 1  184 ? -1.805  -19.352 -40.681 1.00 88.35 184 A 1 
ATOM   1399  C CA   . GLU   A 1  184 ? -2.366  -20.693 -40.826 1.00 87.39 184 A 1 
ATOM   1400  C C    . GLU   A 1  184 ? -2.677  -21.325 -39.458 1.00 87.30 184 A 1 
ATOM   1401  O O    . GLU   A 1  184 ? -3.750  -21.886 -39.258 1.00 85.08 184 A 1 
ATOM   1402  C CB   . GLU   A 1  184 ? -1.386  -21.530 -41.664 1.00 86.11 184 A 1 
ATOM   1403  C CG   . GLU   A 1  184 ? -2.089  -22.577 -42.523 1.00 75.66 184 A 1 
ATOM   1404  C CD   . GLU   A 1  184 ? -1.142  -23.303 -43.495 1.00 69.19 184 A 1 
ATOM   1405  O OE1  . GLU   A 1  184 ? -1.651  -23.834 -44.512 1.00 60.18 184 A 1 
ATOM   1406  O OE2  . GLU   A 1  184 ? 0.078   -23.332 -43.243 1.00 60.65 184 A 1 
ATOM   1407  N N    . MET   A 1  185 ? -1.779  -21.153 -38.493 1.00 89.16 185 A 1 
ATOM   1408  C CA   . MET   A 1  185 ? -1.917  -21.676 -37.132 1.00 88.66 185 A 1 
ATOM   1409  C C    . MET   A 1  185 ? -3.169  -21.155 -36.415 1.00 88.82 185 A 1 
ATOM   1410  O O    . MET   A 1  185 ? -3.838  -21.901 -35.698 1.00 86.30 185 A 1 
ATOM   1411  C CB   . MET   A 1  185 ? -0.644  -21.299 -36.366 1.00 87.18 185 A 1 
ATOM   1412  C CG   . MET   A 1  185 ? -0.542  -21.954 -34.987 1.00 80.78 185 A 1 
ATOM   1413  S SD   . MET   A 1  185 ? 0.867   -21.374 -33.992 1.00 79.15 185 A 1 
ATOM   1414  C CE   . MET   A 1  185 ? 2.266   -21.845 -35.029 1.00 70.80 185 A 1 
ATOM   1415  N N    . PHE   A 1  186 ? -3.489  -19.889 -36.614 1.00 88.82 186 A 1 
ATOM   1416  C CA   . PHE   A 1  186 ? -4.632  -19.231 -35.969 1.00 88.56 186 A 1 
ATOM   1417  C C    . PHE   A 1  186 ? -5.842  -19.035 -36.889 1.00 88.00 186 A 1 
ATOM   1418  O O    . PHE   A 1  186 ? -6.809  -18.377 -36.505 1.00 83.14 186 A 1 
ATOM   1419  C CB   . PHE   A 1  186 ? -4.163  -17.919 -35.347 1.00 87.75 186 A 1 
ATOM   1420  C CG   . PHE   A 1  186 ? -3.241  -18.106 -34.167 1.00 88.73 186 A 1 
ATOM   1421  C CD1  . PHE   A 1  186 ? -3.776  -18.380 -32.898 1.00 79.69 186 A 1 
ATOM   1422  C CD2  . PHE   A 1  186 ? -1.852  -18.002 -34.319 1.00 80.77 186 A 1 
ATOM   1423  C CE1  . PHE   A 1  186 ? -2.927  -18.532 -31.792 1.00 79.65 186 A 1 
ATOM   1424  C CE2  . PHE   A 1  186 ? -0.998  -18.156 -33.218 1.00 79.68 186 A 1 
ATOM   1425  C CZ   . PHE   A 1  186 ? -1.536  -18.418 -31.952 1.00 86.10 186 A 1 
ATOM   1426  N N    . ASN   A 1  187 ? -5.804  -19.600 -38.088 1.00 87.89 187 A 1 
ATOM   1427  C CA   . ASN   A 1  187 ? -6.867  -19.452 -39.077 1.00 87.81 187 A 1 
ATOM   1428  C C    . ASN   A 1  187 ? -7.174  -17.977 -39.415 1.00 88.10 187 A 1 
ATOM   1429  O O    . ASN   A 1  187 ? -8.324  -17.565 -39.569 1.00 83.04 187 A 1 
ATOM   1430  C CB   . ASN   A 1  187 ? -8.071  -20.301 -38.621 1.00 85.94 187 A 1 
ATOM   1431  C CG   . ASN   A 1  187 ? -8.760  -21.048 -39.745 1.00 79.25 187 A 1 
ATOM   1432  O OD1  . ASN   A 1  187 ? -8.286  -21.192 -40.852 1.00 70.39 187 A 1 
ATOM   1433  N ND2  . ASN   A 1  187 ? -9.921  -21.596 -39.465 1.00 68.22 187 A 1 
ATOM   1434  N N    . SER   A 1  188 ? -6.118  -17.184 -39.483 1.00 88.20 188 A 1 
ATOM   1435  C CA   . SER   A 1  188 ? -6.133  -15.775 -39.884 1.00 88.77 188 A 1 
ATOM   1436  C C    . SER   A 1  188 ? -5.573  -15.622 -41.304 1.00 88.93 188 A 1 
ATOM   1437  O O    . SER   A 1  188 ? -5.436  -16.595 -42.048 1.00 84.46 188 A 1 
ATOM   1438  C CB   . SER   A 1  188 ? -5.356  -14.958 -38.838 1.00 87.19 188 A 1 
ATOM   1439  O OG   . SER   A 1  188 ? -5.573  -13.574 -39.018 1.00 80.15 188 A 1 
ATOM   1440  N N    . THR   A 1  189 ? -5.251  -14.399 -41.694 1.00 88.82 189 A 1 
ATOM   1441  C CA   . THR   A 1  189 ? -4.624  -14.130 -42.995 1.00 88.49 189 A 1 
ATOM   1442  C C    . THR   A 1  189 ? -3.309  -13.387 -42.817 1.00 89.06 189 A 1 
ATOM   1443  O O    . THR   A 1  189 ? -3.206  -12.495 -41.974 1.00 86.02 189 A 1 
ATOM   1444  C CB   . THR   A 1  189 ? -5.552  -13.363 -43.952 1.00 85.97 189 A 1 
ATOM   1445  O OG1  . THR   A 1  189 ? -5.838  -12.075 -43.476 1.00 75.82 189 A 1 
ATOM   1446  C CG2  . THR   A 1  189 ? -6.886  -14.072 -44.182 1.00 74.43 189 A 1 
ATOM   1447  N N    . SER   A 1  190 ? -2.323  -13.687 -43.645 1.00 89.16 190 A 1 
ATOM   1448  C CA   . SER   A 1  190 ? -1.034  -12.985 -43.619 1.00 89.15 190 A 1 
ATOM   1449  C C    . SER   A 1  190 ? -1.205  -11.477 -43.801 1.00 89.29 190 A 1 
ATOM   1450  O O    . SER   A 1  190 ? -0.588  -10.705 -43.081 1.00 86.48 190 A 1 
ATOM   1451  C CB   . SER   A 1  190 ? -0.106  -13.520 -44.710 1.00 87.54 190 A 1 
ATOM   1452  O OG   . SER   A 1  190 ? -0.012  -14.927 -44.639 1.00 78.77 190 A 1 
ATOM   1453  N N    . ALA   A 1  191 ? -2.096  -11.063 -44.689 1.00 88.81 191 A 1 
ATOM   1454  C CA   . ALA   A 1  191 ? -2.391  -9.650  -44.907 1.00 88.45 191 A 1 
ATOM   1455  C C    . ALA   A 1  191 ? -2.942  -8.965  -43.645 1.00 89.02 191 A 1 
ATOM   1456  O O    . ALA   A 1  191 ? -2.519  -7.863  -43.314 1.00 86.39 191 A 1 
ATOM   1457  C CB   . ALA   A 1  191 ? -3.374  -9.537  -46.074 1.00 86.56 191 A 1 
ATOM   1458  N N    . ALA   A 1  192 ? -3.838  -9.627  -42.916 1.00 89.12 192 A 1 
ATOM   1459  C CA   . ALA   A 1  192 ? -4.404  -9.076  -41.689 1.00 88.85 192 A 1 
ATOM   1460  C C    . ALA   A 1  192 ? -3.359  -8.941  -40.571 1.00 89.35 192 A 1 
ATOM   1461  O O    . ALA   A 1  192 ? -3.397  -7.969  -39.817 1.00 86.99 192 A 1 
ATOM   1462  C CB   . ALA   A 1  192 ? -5.571  -9.961  -41.249 1.00 87.85 192 A 1 
ATOM   1463  N N    . ILE   A 1  193 ? -2.422  -9.881  -40.482 1.00 89.69 193 A 1 
ATOM   1464  C CA   . ILE   A 1  193 ? -1.320  -9.819  -39.515 1.00 89.78 193 A 1 
ATOM   1465  C C    . ILE   A 1  193 ? -0.347  -8.703  -39.894 1.00 89.42 193 A 1 
ATOM   1466  O O    . ILE   A 1  193 ? -0.009  -7.882  -39.049 1.00 87.17 193 A 1 
ATOM   1467  C CB   . ILE   A 1  193 ? -0.604  -11.181 -39.396 1.00 89.53 193 A 1 
ATOM   1468  C CG1  . ILE   A 1  193 ? -1.583  -12.260 -38.881 1.00 85.88 193 A 1 
ATOM   1469  C CG2  . ILE   A 1  193 ? 0.609   -11.079 -38.458 1.00 85.28 193 A 1 
ATOM   1470  C CD1  . ILE   A 1  193 ? -1.018  -13.683 -38.925 1.00 82.51 193 A 1 
ATOM   1471  N N    . THR   A 1  194 ? 0.059   -8.634  -41.150 1.00 89.97 194 A 1 
ATOM   1472  C CA   . THR   A 1  194 ? 0.984   -7.603  -41.642 1.00 89.17 194 A 1 
ATOM   1473  C C    . THR   A 1  194 ? 0.401   -6.204  -41.453 1.00 88.67 194 A 1 
ATOM   1474  O O    . THR   A 1  194 ? 1.037   -5.352  -40.840 1.00 86.00 194 A 1 
ATOM   1475  C CB   . THR   A 1  194 ? 1.331   -7.845  -43.117 1.00 88.38 194 A 1 
ATOM   1476  O OG1  . THR   A 1  194 ? 1.822   -9.148  -43.304 1.00 77.41 194 A 1 
ATOM   1477  C CG2  . THR   A 1  194 ? 2.415   -6.905  -43.631 1.00 74.59 194 A 1 
ATOM   1478  N N    . GLU   A 1  195 ? -0.830  -5.992  -41.888 1.00 88.00 195 A 1 
ATOM   1479  C CA   . GLU   A 1  195 ? -1.498  -4.693  -41.753 1.00 86.71 195 A 1 
ATOM   1480  C C    . GLU   A 1  195 ? -1.823  -4.369  -40.282 1.00 86.25 195 A 1 
ATOM   1481  O O    . GLU   A 1  195 ? -1.711  -3.225  -39.855 1.00 83.12 195 A 1 
ATOM   1482  C CB   . GLU   A 1  195 ? -2.764  -4.691  -42.635 1.00 85.20 195 A 1 
ATOM   1483  C CG   . GLU   A 1  195 ? -3.322  -3.283  -42.884 1.00 74.79 195 A 1 
ATOM   1484  C CD   . GLU   A 1  195 ? -4.617  -3.253  -43.718 1.00 69.10 195 A 1 
ATOM   1485  O OE1  . GLU   A 1  195 ? -5.088  -2.132  -44.030 1.00 60.11 195 A 1 
ATOM   1486  O OE2  . GLU   A 1  195 ? -5.192  -4.313  -44.027 1.00 61.26 195 A 1 
ATOM   1487  N N    . GLY   A 1  196 ? -2.189  -5.375  -39.505 1.00 87.15 196 A 1 
ATOM   1488  C CA   . GLY   A 1  196 ? -2.524  -5.226  -38.095 1.00 86.40 196 A 1 
ATOM   1489  C C    . GLY   A 1  196 ? -1.345  -4.828  -37.208 1.00 86.99 196 A 1 
ATOM   1490  O O    . GLY   A 1  196 ? -1.559  -4.145  -36.209 1.00 83.15 196 A 1 
ATOM   1491  N N    . ASN   A 1  197 ? -0.136  -5.210  -37.565 1.00 87.71 197 A 1 
ATOM   1492  C CA   . ASN   A 1  197 ? 1.101   -4.900  -36.837 1.00 87.39 197 A 1 
ATOM   1493  C C    . ASN   A 1  197 ? 1.965   -3.826  -37.519 1.00 86.72 197 A 1 
ATOM   1494  O O    . ASN   A 1  197 ? 3.112   -3.645  -37.121 1.00 81.56 197 A 1 
ATOM   1495  C CB   . ASN   A 1  197 ? 1.902   -6.190  -36.599 1.00 86.97 197 A 1 
ATOM   1496  C CG   . ASN   A 1  197 ? 1.185   -7.168  -35.693 1.00 87.43 197 A 1 
ATOM   1497  O OD1  . ASN   A 1  197 ? 1.308   -7.150  -34.483 1.00 76.07 197 A 1 
ATOM   1498  N ND2  . ASN   A 1  197 ? 0.426   -8.075  -36.263 1.00 77.08 197 A 1 
ATOM   1499  N N    . GLU   A 1  198 ? 1.440   -3.173  -38.552 1.00 85.25 198 A 1 
ATOM   1500  C CA   . GLU   A 1  198 ? 2.180   -2.162  -39.327 1.00 84.73 198 A 1 
ATOM   1501  C C    . GLU   A 1  198 ? 3.551   -2.659  -39.819 1.00 84.71 198 A 1 
ATOM   1502  O O    . GLU   A 1  198 ? 4.542   -1.930  -39.839 1.00 80.00 198 A 1 
ATOM   1503  C CB   . GLU   A 1  198 ? 2.253   -0.830  -38.564 1.00 82.40 198 A 1 
ATOM   1504  C CG   . GLU   A 1  198 ? 0.860   -0.254  -38.276 1.00 78.12 198 A 1 
ATOM   1505  C CD   . GLU   A 1  198 ? 0.870   1.053   -37.477 1.00 73.94 198 A 1 
ATOM   1506  O OE1  . GLU   A 1  198 ? -0.255  1.558   -37.229 1.00 66.12 198 A 1 
ATOM   1507  O OE2  . GLU   A 1  198 ? 1.955   1.539   -37.104 1.00 68.74 198 A 1 
ATOM   1508  N N    . LEU   A 1  199 ? 3.617   -3.928  -40.205 1.00 84.36 199 A 1 
ATOM   1509  C CA   . LEU   A 1  199 ? 4.861   -4.528  -40.663 1.00 84.16 199 A 1 
ATOM   1510  C C    . LEU   A 1  199 ? 5.234   -3.968  -42.033 1.00 82.98 199 A 1 
ATOM   1511  O O    . LEU   A 1  199 ? 4.468   -4.057  -42.993 1.00 78.32 199 A 1 
ATOM   1512  C CB   . LEU   A 1  199 ? 4.745   -6.058  -40.696 1.00 82.54 199 A 1 
ATOM   1513  C CG   . LEU   A 1  199 ? 4.531   -6.715  -39.321 1.00 81.75 199 A 1 
ATOM   1514  C CD1  . LEU   A 1  199 ? 4.246   -8.204  -39.490 1.00 73.53 199 A 1 
ATOM   1515  C CD2  . LEU   A 1  199 ? 5.758   -6.577  -38.424 1.00 74.48 199 A 1 
ATOM   1516  N N    . THR   A 1  200 ? 6.450   -3.449  -42.109 1.00 82.88 200 A 1 
ATOM   1517  C CA   . THR   A 1  200 ? 7.025   -2.940  -43.366 1.00 80.41 200 A 1 
ATOM   1518  C C    . THR   A 1  200 ? 7.738   -4.021  -44.174 1.00 80.17 200 A 1 
ATOM   1519  O O    . THR   A 1  200 ? 8.049   -3.823  -45.347 1.00 73.62 200 A 1 
ATOM   1520  C CB   . THR   A 1  200 ? 7.999   -1.793  -43.079 1.00 76.68 200 A 1 
ATOM   1521  O OG1  . THR   A 1  200 ? 8.966   -2.197  -42.139 1.00 70.05 200 A 1 
ATOM   1522  C CG2  . THR   A 1  200 ? 7.293   -0.568  -42.502 1.00 67.44 200 A 1 
ATOM   1523  N N    . SER   A 1  201 ? 8.018   -5.146  -43.536 1.00 80.34 201 A 1 
ATOM   1524  C CA   . SER   A 1  201 ? 8.633   -6.316  -44.152 1.00 79.49 201 A 1 
ATOM   1525  C C    . SER   A 1  201 ? 8.084   -7.590  -43.517 1.00 80.05 201 A 1 
ATOM   1526  O O    . SER   A 1  201 ? 7.518   -7.554  -42.427 1.00 74.42 201 A 1 
ATOM   1527  C CB   . SER   A 1  201 ? 10.158  -6.244  -44.003 1.00 75.31 201 A 1 
ATOM   1528  O OG   . SER   A 1  201 ? 10.565  -6.455  -42.666 1.00 67.80 201 A 1 
ATOM   1529  N N    . ASP   A 1  202 ? 8.321   -8.719  -44.158 1.00 79.90 202 A 1 
ATOM   1530  C CA   . ASP   A 1  202 ? 7.942   -10.029 -43.613 1.00 79.70 202 A 1 
ATOM   1531  C C    . ASP   A 1  202 ? 8.864   -10.511 -42.476 1.00 80.51 202 A 1 
ATOM   1532  O O    . ASP   A 1  202 ? 8.719   -11.625 -41.976 1.00 74.03 202 A 1 
ATOM   1533  C CB   . ASP   A 1  202 ? 7.871   -11.052 -44.755 1.00 75.38 202 A 1 
ATOM   1534  C CG   . ASP   A 1  202 ? 6.759   -10.764 -45.766 1.00 69.97 202 A 1 
ATOM   1535  O OD1  . ASP   A 1  202 ? 5.738   -10.160 -45.376 1.00 61.47 202 A 1 
ATOM   1536  O OD2  . ASP   A 1  202 ? 6.935   -11.174 -46.933 1.00 61.68 202 A 1 
ATOM   1537  N N    . ASN   A 1  203 ? 9.818   -9.695  -42.063 1.00 79.15 203 A 1 
ATOM   1538  C CA   . ASN   A 1  203 ? 10.738  -10.032 -40.988 1.00 79.92 203 A 1 
ATOM   1539  C C    . ASN   A 1  203 ? 10.076  -9.818  -39.629 1.00 80.74 203 A 1 
ATOM   1540  O O    . ASN   A 1  203 ? 9.837   -8.692  -39.202 1.00 76.80 203 A 1 
ATOM   1541  C CB   . ASN   A 1  203 ? 12.033  -9.225  -41.121 1.00 75.68 203 A 1 
ATOM   1542  C CG   . ASN   A 1  203 ? 12.902  -9.668  -42.283 1.00 68.79 203 A 1 
ATOM   1543  O OD1  . ASN   A 1  203 ? 12.847  -10.780 -42.767 1.00 60.60 203 A 1 
ATOM   1544  N ND2  . ASN   A 1  203 ? 13.773  -8.801  -42.746 1.00 60.15 203 A 1 
ATOM   1545  N N    . ILE   A 1  204 ? 9.870   -10.918 -38.944 1.00 82.03 204 A 1 
ATOM   1546  C CA   . ILE   A 1  204 ? 9.454   -10.952 -37.544 1.00 83.19 204 A 1 
ATOM   1547  C C    . ILE   A 1  204 ? 10.566  -11.571 -36.702 1.00 82.54 204 A 1 
ATOM   1548  O O    . ILE   A 1  204 ? 11.279  -12.469 -37.156 1.00 78.75 204 A 1 
ATOM   1549  C CB   . ILE   A 1  204 ? 8.107   -11.679 -37.373 1.00 82.37 204 A 1 
ATOM   1550  C CG1  . ILE   A 1  204 ? 8.139   -13.109 -37.957 1.00 75.75 204 A 1 
ATOM   1551  C CG2  . ILE   A 1  204 ? 6.995   -10.821 -37.998 1.00 72.86 204 A 1 
ATOM   1552  C CD1  . ILE   A 1  204 ? 6.864   -13.912 -37.703 1.00 71.96 204 A 1 
ATOM   1553  N N    . PHE   A 1  205 ? 10.721  -11.100 -35.478 1.00 82.12 205 A 1 
ATOM   1554  C CA   . PHE   A 1  205 ? 11.784  -11.538 -34.584 1.00 81.15 205 A 1 
ATOM   1555  C C    . PHE   A 1  205 ? 11.271  -12.538 -33.554 1.00 80.75 205 A 1 
ATOM   1556  O O    . PHE   A 1  205 ? 10.164  -12.417 -33.038 1.00 77.56 205 A 1 
ATOM   1557  C CB   . PHE   A 1  205 ? 12.445  -10.328 -33.932 1.00 78.09 205 A 1 
ATOM   1558  C CG   . PHE   A 1  205 ? 13.091  -9.385  -34.925 1.00 75.86 205 A 1 
ATOM   1559  C CD1  . PHE   A 1  205 ? 14.349  -9.686  -35.473 1.00 69.58 205 A 1 
ATOM   1560  C CD2  . PHE   A 1  205 ? 12.432  -8.213  -35.325 1.00 68.13 205 A 1 
ATOM   1561  C CE1  . PHE   A 1  205 ? 14.944  -8.830  -36.409 1.00 65.70 205 A 1 
ATOM   1562  C CE2  . PHE   A 1  205 ? 13.024  -7.352  -36.264 1.00 65.18 205 A 1 
ATOM   1563  C CZ   . PHE   A 1  205 ? 14.281  -7.663  -36.803 1.00 69.55 205 A 1 
ATOM   1564  N N    . PHE   A 1  206 ? 12.110  -13.503 -33.236 1.00 81.76 206 A 1 
ATOM   1565  C CA   . PHE   A 1  206 ? 11.845  -14.470 -32.180 1.00 80.65 206 A 1 
ATOM   1566  C C    . PHE   A 1  206 ? 11.605  -13.766 -30.836 1.00 80.43 206 A 1 
ATOM   1567  O O    . PHE   A 1  206 ? 12.215  -12.736 -30.561 1.00 75.64 206 A 1 
ATOM   1568  C CB   . PHE   A 1  206 ? 13.029  -15.442 -32.112 1.00 76.44 206 A 1 
ATOM   1569  C CG   . PHE   A 1  206 ? 12.920  -16.485 -31.025 1.00 73.16 206 A 1 
ATOM   1570  C CD1  . PHE   A 1  206 ? 13.857  -16.521 -29.980 1.00 65.61 206 A 1 
ATOM   1571  C CD2  . PHE   A 1  206 ? 11.879  -17.421 -31.046 1.00 63.97 206 A 1 
ATOM   1572  C CE1  . PHE   A 1  206 ? 13.754  -17.490 -28.971 1.00 59.86 206 A 1 
ATOM   1573  C CE2  . PHE   A 1  206 ? 11.768  -18.384 -30.032 1.00 59.13 206 A 1 
ATOM   1574  C CZ   . PHE   A 1  206 ? 12.706  -18.422 -28.994 1.00 60.69 206 A 1 
ATOM   1575  N N    . PHE   A 1  207 ? 10.712  -14.320 -30.027 1.00 79.75 207 A 1 
ATOM   1576  C CA   . PHE   A 1  207 ? 10.353  -13.753 -28.721 1.00 80.02 207 A 1 
ATOM   1577  C C    . PHE   A 1  207 ? 9.747   -12.339 -28.765 1.00 81.18 207 A 1 
ATOM   1578  O O    . PHE   A 1  207 ? 9.808   -11.598 -27.790 1.00 76.21 207 A 1 
ATOM   1579  C CB   . PHE   A 1  207 ? 11.523  -13.896 -27.736 1.00 76.19 207 A 1 
ATOM   1580  C CG   . PHE   A 1  207 ? 11.274  -14.907 -26.649 1.00 70.98 207 A 1 
ATOM   1581  C CD1  . PHE   A 1  207 ? 10.820  -14.485 -25.389 1.00 63.86 207 A 1 
ATOM   1582  C CD2  . PHE   A 1  207 ? 11.509  -16.268 -26.878 1.00 61.88 207 A 1 
ATOM   1583  C CE1  . PHE   A 1  207 ? 10.625  -15.412 -24.358 1.00 57.60 207 A 1 
ATOM   1584  C CE2  . PHE   A 1  207 ? 11.316  -17.202 -25.849 1.00 56.39 207 A 1 
ATOM   1585  C CZ   . PHE   A 1  207 ? 10.878  -16.774 -24.585 1.00 57.85 207 A 1 
ATOM   1586  N N    . THR   A 1  208 ? 9.152   -11.980 -29.881 1.00 82.84 208 A 1 
ATOM   1587  C CA   . THR   A 1  208 ? 8.400   -10.729 -29.988 1.00 84.16 208 A 1 
ATOM   1588  C C    . THR   A 1  208 ? 6.903   -10.997 -30.095 1.00 85.26 208 A 1 
ATOM   1589  O O    . THR   A 1  208 ? 6.500   -11.972 -30.732 1.00 82.73 208 A 1 
ATOM   1590  C CB   . THR   A 1  208 ? 8.873   -9.850  -31.148 1.00 81.76 208 A 1 
ATOM   1591  O OG1  . THR   A 1  208 ? 8.742   -10.495 -32.381 1.00 70.99 208 A 1 
ATOM   1592  C CG2  . THR   A 1  208 ? 10.327  -9.432  -30.990 1.00 70.06 208 A 1 
ATOM   1593  N N    . PRO   A 1  209 ? 6.067   -10.168 -29.474 1.00 86.49 209 A 1 
ATOM   1594  C CA   . PRO   A 1  209 ? 4.625   -10.294 -29.600 1.00 86.85 209 A 1 
ATOM   1595  C C    . PRO   A 1  209 ? 4.135   -9.714  -30.934 1.00 87.76 209 A 1 
ATOM   1596  O O    . PRO   A 1  209 ? 4.454   -8.580  -31.289 1.00 85.25 209 A 1 
ATOM   1597  C CB   . PRO   A 1  209 ? 4.061   -9.551  -28.391 1.00 84.44 209 A 1 
ATOM   1598  C CG   . PRO   A 1  209 ? 5.105   -8.474  -28.112 1.00 80.08 209 A 1 
ATOM   1599  C CD   . PRO   A 1  209 ? 6.417   -9.120  -28.539 1.00 82.74 209 A 1 
ATOM   1600  N N    . VAL   A 1  210 ? 3.306   -10.482 -31.619 1.00 88.18 210 A 1 
ATOM   1601  C CA   . VAL   A 1  210 ? 2.573   -10.057 -32.815 1.00 89.30 210 A 1 
ATOM   1602  C C    . VAL   A 1  210 ? 1.077   -10.155 -32.550 1.00 89.40 210 A 1 
ATOM   1603  O O    . VAL   A 1  210 ? 0.614   -11.099 -31.912 1.00 87.54 210 A 1 
ATOM   1604  C CB   . VAL   A 1  210 ? 2.907   -10.870 -34.085 1.00 88.43 210 A 1 
ATOM   1605  C CG1  . VAL   A 1  210 ? 3.347   -9.926  -35.210 1.00 76.32 210 A 1 
ATOM   1606  C CG2  . VAL   A 1  210 ? 3.979   -11.929 -33.914 1.00 75.27 210 A 1 
ATOM   1607  N N    . LEU   A 1  211 ? 0.321   -9.216  -33.061 1.00 89.78 211 A 1 
ATOM   1608  C CA   . LEU   A 1  211 ? -1.134  -9.262  -33.005 1.00 90.27 211 A 1 
ATOM   1609  C C    . LEU   A 1  211 ? -1.684  -10.065 -34.184 1.00 90.41 211 A 1 
ATOM   1610  O O    . LEU   A 1  211 ? -1.433  -9.740  -35.345 1.00 88.43 211 A 1 
ATOM   1611  C CB   . LEU   A 1  211 ? -1.711  -7.845  -32.984 1.00 89.38 211 A 1 
ATOM   1612  C CG   . LEU   A 1  211 ? -1.444  -7.085  -31.674 1.00 87.61 211 A 1 
ATOM   1613  C CD1  . LEU   A 1  211 ? -1.888  -5.635  -31.837 1.00 76.62 211 A 1 
ATOM   1614  C CD2  . LEU   A 1  211 ? -2.211  -7.692  -30.496 1.00 77.38 211 A 1 
ATOM   1615  N N    . VAL   A 1  212 ? -2.459  -11.084 -33.863 1.00 90.15 212 A 1 
ATOM   1616  C CA   . VAL   A 1  212 ? -3.140  -11.928 -34.843 1.00 90.51 212 A 1 
ATOM   1617  C C    . VAL   A 1  212 ? -4.636  -11.623 -34.786 1.00 90.75 212 A 1 
ATOM   1618  O O    . VAL   A 1  212 ? -5.282  -11.951 -33.789 1.00 88.87 212 A 1 
ATOM   1619  C CB   . VAL   A 1  212 ? -2.848  -13.415 -34.592 1.00 89.84 212 A 1 
ATOM   1620  C CG1  . VAL   A 1  212 ? -3.490  -14.282 -35.674 1.00 80.91 212 A 1 
ATOM   1621  C CG2  . VAL   A 1  212 ? -1.342  -13.697 -34.593 1.00 79.72 212 A 1 
ATOM   1622  N N    . PRO   A 1  213 ? -5.201  -11.002 -35.817 1.00 91.23 213 A 1 
ATOM   1623  C CA   . PRO   A 1  213 ? -6.639  -10.779 -35.884 1.00 91.05 213 A 1 
ATOM   1624  C C    . PRO   A 1  213 ? -7.390  -12.095 -36.123 1.00 90.90 213 A 1 
ATOM   1625  O O    . PRO   A 1  213 ? -7.074  -12.844 -37.047 1.00 88.33 213 A 1 
ATOM   1626  C CB   . PRO   A 1  213 ? -6.860  -9.767  -37.016 1.00 89.57 213 A 1 
ATOM   1627  C CG   . PRO   A 1  213 ? -5.477  -9.181  -37.292 1.00 87.46 213 A 1 
ATOM   1628  C CD   . PRO   A 1  213 ? -4.540  -10.320 -36.918 1.00 89.78 213 A 1 
ATOM   1629  N N    . LEU   A 1  214 ? -8.414  -12.344 -35.312 1.00 90.44 214 A 1 
ATOM   1630  C CA   . LEU   A 1  214 ? -9.213  -13.565 -35.343 1.00 90.30 214 A 1 
ATOM   1631  C C    . LEU   A 1  214 ? -10.678 -13.262 -35.654 1.00 90.19 214 A 1 
ATOM   1632  O O    . LEU   A 1  214 ? -11.271 -12.327 -35.114 1.00 87.52 214 A 1 
ATOM   1633  C CB   . LEU   A 1  214 ? -9.097  -14.298 -33.998 1.00 88.75 214 A 1 
ATOM   1634  C CG   . LEU   A 1  214 ? -7.670  -14.665 -33.558 1.00 87.46 214 A 1 
ATOM   1635  C CD1  . LEU   A 1  214 ? -7.731  -15.317 -32.184 1.00 76.66 214 A 1 
ATOM   1636  C CD2  . LEU   A 1  214 ? -6.999  -15.642 -34.519 1.00 77.88 214 A 1 
ATOM   1637  N N    . THR   A 1  215 ? -11.271 -14.107 -36.469 1.00 90.68 215 A 1 
ATOM   1638  C CA   . THR   A 1  215 ? -12.712 -14.048 -36.780 1.00 89.90 215 A 1 
ATOM   1639  C C    . THR   A 1  215 ? -13.563 -14.871 -35.811 1.00 89.62 215 A 1 
ATOM   1640  O O    . THR   A 1  215 ? -14.746 -14.588 -35.619 1.00 84.61 215 A 1 
ATOM   1641  C CB   . THR   A 1  215 ? -12.970 -14.525 -38.211 1.00 88.14 215 A 1 
ATOM   1642  O OG1  . THR   A 1  215 ? -12.428 -15.806 -38.404 1.00 78.72 215 A 1 
ATOM   1643  C CG2  . THR   A 1  215 ? -12.328 -13.608 -39.252 1.00 76.45 215 A 1 
ATOM   1644  N N    . THR   A 1  216 ? -12.955 -15.870 -35.187 1.00 88.81 216 A 1 
ATOM   1645  C CA   . THR   A 1  216 ? -13.567 -16.783 -34.216 1.00 88.16 216 A 1 
ATOM   1646  C C    . THR   A 1  216 ? -12.699 -16.894 -32.965 1.00 88.47 216 A 1 
ATOM   1647  O O    . THR   A 1  216 ? -11.523 -16.534 -32.994 1.00 84.64 216 A 1 
ATOM   1648  C CB   . THR   A 1  216 ? -13.787 -18.176 -34.825 1.00 85.35 216 A 1 
ATOM   1649  O OG1  . THR   A 1  216 ? -12.586 -18.700 -35.334 1.00 73.86 216 A 1 
ATOM   1650  C CG2  . THR   A 1  216 ? -14.790 -18.148 -35.976 1.00 71.77 216 A 1 
ATOM   1651  N N    . GLU   A 1  217 ? -13.269 -17.403 -31.880 1.00 86.96 217 A 1 
ATOM   1652  C CA   . GLU   A 1  217 ? -12.475 -17.694 -30.683 1.00 86.23 217 A 1 
ATOM   1653  C C    . GLU   A 1  217 ? -11.405 -18.753 -30.989 1.00 86.34 217 A 1 
ATOM   1654  O O    . GLU   A 1  217 ? -11.704 -19.759 -31.644 1.00 82.20 217 A 1 
ATOM   1655  C CB   . GLU   A 1  217 ? -13.362 -18.153 -29.520 1.00 83.70 217 A 1 
ATOM   1656  C CG   . GLU   A 1  217 ? -14.218 -17.006 -28.966 1.00 75.03 217 A 1 
ATOM   1657  C CD   . GLU   A 1  217 ? -14.884 -17.332 -27.620 1.00 70.08 217 A 1 
ATOM   1658  O OE1  . GLU   A 1  217 ? -15.114 -16.373 -26.845 1.00 62.55 217 A 1 
ATOM   1659  O OE2  . GLU   A 1  217 ? -15.143 -18.523 -27.351 1.00 63.92 217 A 1 
ATOM   1660  N N    . PRO   A 1  218 ? -10.159 -18.548 -30.528 1.00 86.31 218 A 1 
ATOM   1661  C CA   . PRO   A 1  218 ? -9.102  -19.523 -30.715 1.00 85.68 218 A 1 
ATOM   1662  C C    . PRO   A 1  218 ? -9.338  -20.751 -29.834 1.00 85.50 218 A 1 
ATOM   1663  O O    . PRO   A 1  218 ? -9.914  -20.682 -28.749 1.00 80.89 218 A 1 
ATOM   1664  C CB   . PRO   A 1  218 ? -7.809  -18.786 -30.361 1.00 82.94 218 A 1 
ATOM   1665  C CG   . PRO   A 1  218 ? -8.264  -17.786 -29.301 1.00 81.60 218 A 1 
ATOM   1666  C CD   . PRO   A 1  218 ? -9.679  -17.416 -29.758 1.00 84.46 218 A 1 
ATOM   1667  N N    . THR   A 1  219 ? -8.843  -21.887 -30.294 1.00 82.51 219 A 1 
ATOM   1668  C CA   . THR   A 1  219 ? -8.843  -23.158 -29.559 1.00 80.41 219 A 1 
ATOM   1669  C C    . THR   A 1  219 ? -7.412  -23.628 -29.322 1.00 80.19 219 A 1 
ATOM   1670  O O    . THR   A 1  219 ? -6.460  -22.992 -29.789 1.00 73.12 219 A 1 
ATOM   1671  C CB   . THR   A 1  219 ? -9.662  -24.219 -30.302 1.00 75.57 219 A 1 
ATOM   1672  O OG1  . THR   A 1  219 ? -9.178  -24.399 -31.611 1.00 66.76 219 A 1 
ATOM   1673  C CG2  . THR   A 1  219 ? -11.139 -23.845 -30.407 1.00 64.82 219 A 1 
ATOM   1674  N N    . LYS   A 1  220 ? -7.246  -24.736 -28.610 1.00 77.81 220 A 1 
ATOM   1675  C CA   . LYS   A 1  220 ? -5.924  -25.323 -28.382 1.00 76.31 220 A 1 
ATOM   1676  C C    . LYS   A 1  220 ? -5.198  -25.530 -29.710 1.00 76.60 220 A 1 
ATOM   1677  O O    . LYS   A 1  220 ? -5.698  -26.213 -30.599 1.00 70.99 220 A 1 
ATOM   1678  C CB   . LYS   A 1  220 ? -6.034  -26.640 -27.587 1.00 71.56 220 A 1 
ATOM   1679  C CG   . LYS   A 1  220 ? -4.639  -27.261 -27.361 1.00 68.68 220 A 1 
ATOM   1680  C CD   . LYS   A 1  220 ? -4.594  -28.486 -26.436 1.00 64.27 220 A 1 
ATOM   1681  C CE   . LYS   A 1  220 ? -3.111  -28.884 -26.354 1.00 57.66 220 A 1 
ATOM   1682  N NZ   . LYS   A 1  220 ? -2.758  -29.895 -25.329 1.00 50.59 220 A 1 
ATOM   1683  N N    . ILE   A 1  221 ? -3.993  -24.999 -29.780 1.00 75.38 221 A 1 
ATOM   1684  C CA   . ILE   A 1  221 ? -3.124  -25.146 -30.941 1.00 72.72 221 A 1 
ATOM   1685  C C    . ILE   A 1  221 ? -2.207  -26.331 -30.707 1.00 71.68 221 A 1 
ATOM   1686  O O    . ILE   A 1  221 ? -1.488  -26.389 -29.714 1.00 65.25 221 A 1 
ATOM   1687  C CB   . ILE   A 1  221 ? -2.348  -23.850 -31.198 1.00 67.48 221 A 1 
ATOM   1688  C CG1  . ILE   A 1  221 ? -3.341  -22.702 -31.460 1.00 63.65 221 A 1 
ATOM   1689  C CG2  . ILE   A 1  221 ? -1.394  -24.007 -32.396 1.00 60.64 221 A 1 
ATOM   1690  C CD1  . ILE   A 1  221 ? -2.687  -21.356 -31.266 1.00 56.17 221 A 1 
ATOM   1691  N N    . VAL   A 1  222 ? -2.235  -27.260 -31.636 1.00 69.34 222 A 1 
ATOM   1692  C CA   . VAL   A 1  222 ? -1.288  -28.373 -31.657 1.00 66.95 222 A 1 
ATOM   1693  C C    . VAL   A 1  222 ? -0.203  -28.000 -32.651 1.00 66.06 222 A 1 
ATOM   1694  O O    . VAL   A 1  222 ? -0.364  -28.167 -33.857 1.00 60.83 222 A 1 
ATOM   1695  C CB   . VAL   A 1  222 ? -1.971  -29.705 -31.991 1.00 61.00 222 A 1 
ATOM   1696  C CG1  . VAL   A 1  222 ? -0.977  -30.857 -31.873 1.00 54.75 222 A 1 
ATOM   1697  C CG2  . VAL   A 1  222 ? -3.134  -29.991 -31.027 1.00 54.75 222 A 1 
ATOM   1698  N N    . ILE   A 1  223 ? 0.888   -27.465 -32.133 1.00 62.53 223 A 1 
ATOM   1699  C CA   . ILE   A 1  223 ? 2.076   -27.258 -32.954 1.00 60.43 223 A 1 
ATOM   1700  C C    . ILE   A 1  223 ? 2.655   -28.638 -33.216 1.00 58.63 223 A 1 
ATOM   1701  O O    . ILE   A 1  223 ? 3.066   -29.326 -32.285 1.00 53.23 223 A 1 
ATOM   1702  C CB   . ILE   A 1  223 ? 3.077   -26.303 -32.290 1.00 55.60 223 A 1 
ATOM   1703  C CG1  . ILE   A 1  223 ? 2.399   -24.946 -31.989 1.00 52.44 223 A 1 
ATOM   1704  C CG2  . ILE   A 1  223 ? 4.302   -26.108 -33.202 1.00 51.27 223 A 1 
ATOM   1705  C CD1  . ILE   A 1  223 ? 3.277   -23.974 -31.203 1.00 47.10 223 A 1 
ATOM   1706  N N    . SER   A 1  224 ? 2.671   -29.047 -34.465 1.00 53.80 224 A 1 
ATOM   1707  C CA   . SER   A 1  224 ? 3.366   -30.273 -34.842 1.00 51.46 224 A 1 
ATOM   1708  C C    . SER   A 1  224 ? 4.840   -30.078 -34.508 1.00 49.55 224 A 1 
ATOM   1709  O O    . SER   A 1  224 ? 5.468   -29.196 -35.094 1.00 45.31 224 A 1 
ATOM   1710  C CB   . SER   A 1  224 ? 3.196   -30.567 -36.332 1.00 46.21 224 A 1 
ATOM   1711  O OG   . SER   A 1  224 ? 1.838   -30.852 -36.600 1.00 43.35 224 A 1 
ATOM   1712  N N    . PRO   A 1  225 ? 5.393   -30.837 -33.570 1.00 48.04 225 A 1 
ATOM   1713  C CA   . PRO   A 1  225 ? 6.802   -30.717 -33.281 1.00 45.84 225 A 1 
ATOM   1714  C C    . PRO   A 1  225 ? 7.553   -31.002 -34.575 1.00 44.64 225 A 1 
ATOM   1715  O O    . PRO   A 1  225 ? 7.281   -32.001 -35.246 1.00 41.90 225 A 1 
ATOM   1716  C CB   . PRO   A 1  225 ? 7.090   -31.736 -32.174 1.00 41.60 225 A 1 
ATOM   1717  C CG   . PRO   A 1  225 ? 5.967   -32.761 -32.317 1.00 41.40 225 A 1 
ATOM   1718  C CD   . PRO   A 1  225 ? 4.795   -31.943 -32.849 1.00 44.43 225 A 1 
ATOM   1719  N N    . SER   A 1  226 ? 8.473   -30.132 -34.923 1.00 43.98 226 A 1 
ATOM   1720  C CA   . SER   A 1  226 ? 9.392   -30.407 -36.025 1.00 42.71 226 A 1 
ATOM   1721  C C    . SER   A 1  226 ? 9.990   -31.784 -35.771 1.00 40.54 226 A 1 
ATOM   1722  O O    . SER   A 1  226 ? 10.439  -32.036 -34.651 1.00 38.45 226 A 1 
ATOM   1723  C CB   . SER   A 1  226 ? 10.518  -29.372 -36.085 1.00 40.17 226 A 1 
ATOM   1724  O OG   . SER   A 1  226 ? 10.033  -28.071 -35.839 1.00 38.53 226 A 1 
ATOM   1725  N N    . PRO   A 1  227 ? 9.961   -32.680 -36.751 1.00 40.30 227 A 1 
ATOM   1726  C CA   . PRO   A 1  227 ? 10.406  -34.041 -36.521 1.00 39.42 227 A 1 
ATOM   1727  C C    . PRO   A 1  227 ? 11.832  -33.983 -35.973 1.00 38.72 227 A 1 
ATOM   1728  O O    . PRO   A 1  227 ? 12.680  -33.318 -36.577 1.00 36.73 227 A 1 
ATOM   1729  C CB   . PRO   A 1  227 ? 10.304  -34.750 -37.874 1.00 35.78 227 A 1 
ATOM   1730  C CG   . PRO   A 1  227 ? 10.286  -33.605 -38.881 1.00 35.55 227 A 1 
ATOM   1731  C CD   . PRO   A 1  227 ? 9.611   -32.468 -38.131 1.00 39.09 227 A 1 
ATOM   1732  N N    . PRO   A 1  228 ? 12.097  -34.608 -34.840 1.00 38.11 228 A 1 
ATOM   1733  C CA   . PRO   A 1  228 ? 13.440  -34.609 -34.302 1.00 37.98 228 A 1 
ATOM   1734  C C    . PRO   A 1  228 ? 14.364  -35.165 -35.384 1.00 37.37 228 A 1 
ATOM   1735  O O    . PRO   A 1  228 ? 13.956  -36.075 -36.112 1.00 35.53 228 A 1 
ATOM   1736  C CB   . PRO   A 1  228 ? 13.394  -35.485 -33.046 1.00 35.28 228 A 1 
ATOM   1737  C CG   . PRO   A 1  228 ? 12.178  -36.374 -33.266 1.00 34.90 228 A 1 
ATOM   1738  C CD   . PRO   A 1  228 ? 11.236  -35.502 -34.087 1.00 37.99 228 A 1 
ATOM   1739  N N    . PRO   A 1  229 ? 15.572  -34.628 -35.531 1.00 36.24 229 A 1 
ATOM   1740  C CA   . PRO   A 1  229 ? 16.509  -35.163 -36.503 1.00 35.78 229 A 1 
ATOM   1741  C C    . PRO   A 1  229 ? 16.607  -36.673 -36.280 1.00 35.05 229 A 1 
ATOM   1742  O O    . PRO   A 1  229 ? 16.579  -37.110 -35.127 1.00 33.73 229 A 1 
ATOM   1743  C CB   . PRO   A 1  229 ? 17.830  -34.430 -36.267 1.00 33.69 229 A 1 
ATOM   1744  C CG   . PRO   A 1  229 ? 17.709  -33.902 -34.845 1.00 33.06 229 A 1 
ATOM   1745  C CD   . PRO   A 1  229 ? 16.217  -33.651 -34.679 1.00 36.48 229 A 1 
ATOM   1746  N N    . PRO   A 1  230 ? 16.665  -37.458 -37.351 1.00 36.76 230 A 1 
ATOM   1747  C CA   . PRO   A 1  230 ? 16.599  -38.902 -37.229 1.00 36.91 230 A 1 
ATOM   1748  C C    . PRO   A 1  230 ? 17.655  -39.346 -36.221 1.00 36.54 230 A 1 
ATOM   1749  O O    . PRO   A 1  230 ? 18.818  -38.958 -36.364 1.00 35.42 230 A 1 
ATOM   1750  C CB   . PRO   A 1  230 ? 16.846  -39.455 -38.636 1.00 34.63 230 A 1 
ATOM   1751  C CG   . PRO   A 1  230 ? 17.529  -38.303 -39.360 1.00 34.58 230 A 1 
ATOM   1752  C CD   . PRO   A 1  230 ? 16.935  -37.065 -38.713 1.00 38.67 230 A 1 
ATOM   1753  N N    . PRO   A 1  231 ? 17.266  -40.085 -35.198 1.00 36.01 231 A 1 
ATOM   1754  C CA   . PRO   A 1  231 ? 18.218  -40.514 -34.200 1.00 36.46 231 A 1 
ATOM   1755  C C    . PRO   A 1  231 ? 19.321  -41.266 -34.934 1.00 36.32 231 A 1 
ATOM   1756  O O    . PRO   A 1  231 ? 19.035  -42.181 -35.706 1.00 34.94 231 A 1 
ATOM   1757  C CB   . PRO   A 1  231 ? 17.435  -41.391 -33.220 1.00 33.86 231 A 1 
ATOM   1758  C CG   . PRO   A 1  231 ? 16.232  -41.858 -34.030 1.00 33.45 231 A 1 
ATOM   1759  C CD   . PRO   A 1  231 ? 15.977  -40.706 -34.994 1.00 37.31 231 A 1 
ATOM   1760  N N    . VAL   A 1  232 ? 20.559  -40.860 -34.722 1.00 36.12 232 A 1 
ATOM   1761  C CA   . VAL   A 1  232 ? 21.696  -41.660 -35.171 1.00 36.26 232 A 1 
ATOM   1762  C C    . VAL   A 1  232 ? 21.470  -43.042 -34.588 1.00 34.79 232 A 1 
ATOM   1763  O O    . VAL   A 1  232 ? 21.218  -43.168 -33.389 1.00 33.50 232 A 1 
ATOM   1764  C CB   . VAL   A 1  232 ? 23.034  -41.066 -34.715 1.00 34.67 232 A 1 
ATOM   1765  C CG1  . VAL   A 1  232 ? 24.207  -41.913 -35.189 1.00 31.48 232 A 1 
ATOM   1766  C CG2  . VAL   A 1  232 ? 23.218  -39.651 -35.281 1.00 34.27 232 A 1 
ATOM   1767  N N    . VAL   A 1  233 ? 21.503  -44.047 -35.449 1.00 35.78 233 A 1 
ATOM   1768  C CA   . VAL   A 1  233 ? 21.276  -45.437 -35.062 1.00 35.60 233 A 1 
ATOM   1769  C C    . VAL   A 1  233 ? 22.442  -45.856 -34.172 1.00 34.19 233 A 1 
ATOM   1770  O O    . VAL   A 1  233 ? 23.414  -46.447 -34.631 1.00 32.87 233 A 1 
ATOM   1771  C CB   . VAL   A 1  233 ? 21.118  -46.348 -36.295 1.00 33.87 233 A 1 
ATOM   1772  C CG1  . VAL   A 1  233 ? 20.786  -47.779 -35.900 1.00 30.59 233 A 1 
ATOM   1773  C CG2  . VAL   A 1  233 ? 19.993  -45.856 -37.220 1.00 33.30 233 A 1 
ATOM   1774  N N    . ALA   A 1  234 ? 22.364  -45.470 -32.914 1.00 36.07 234 A 1 
ATOM   1775  C CA   . ALA   A 1  234 ? 23.223  -46.046 -31.913 1.00 35.99 234 A 1 
ATOM   1776  C C    . ALA   A 1  234 ? 22.904  -47.536 -31.901 1.00 34.75 234 A 1 
ATOM   1777  O O    . ALA   A 1  234 ? 21.741  -47.933 -31.797 1.00 33.56 234 A 1 
ATOM   1778  C CB   . ALA   A 1  234 ? 22.981  -45.369 -30.564 1.00 33.67 234 A 1 
ATOM   1779  N N    . THR   A 1  235 ? 23.929  -48.335 -32.070 1.00 35.54 235 A 1 
ATOM   1780  C CA   . THR   A 1  235 ? 23.818  -49.785 -31.939 1.00 35.53 235 A 1 
ATOM   1781  C C    . THR   A 1  235 ? 23.111  -50.093 -30.627 1.00 34.13 235 A 1 
ATOM   1782  O O    . THR   A 1  235 ? 23.505  -49.536 -29.605 1.00 32.39 235 A 1 
ATOM   1783  C CB   . THR   A 1  235 ? 25.196  -50.456 -31.927 1.00 33.53 235 A 1 
ATOM   1784  O OG1  . THR   A 1  235 ? 26.201  -49.571 -31.495 1.00 31.09 235 A 1 
ATOM   1785  C CG2  . THR   A 1  235 ? 25.587  -50.925 -33.326 1.00 31.90 235 A 1 
ATOM   1786  N N    . PRO   A 1  236 ? 22.086  -50.931 -30.668 1.00 33.34 236 A 1 
ATOM   1787  C CA   . PRO   A 1  236 ? 21.281  -51.176 -29.490 1.00 33.67 236 A 1 
ATOM   1788  C C    . PRO   A 1  236 ? 22.213  -51.689 -28.390 1.00 33.33 236 A 1 
ATOM   1789  O O    . PRO   A 1  236 ? 22.827  -52.738 -28.580 1.00 31.71 236 A 1 
ATOM   1790  C CB   . PRO   A 1  236 ? 20.228  -52.206 -29.916 1.00 30.96 236 A 1 
ATOM   1791  C CG   . PRO   A 1  236 ? 20.842  -52.875 -31.135 1.00 30.64 236 A 1 
ATOM   1792  C CD   . PRO   A 1  236 ? 21.681  -51.775 -31.769 1.00 34.58 236 A 1 
ATOM   1793  N N    . PRO   A 1  237 ? 22.399  -50.955 -27.309 1.00 32.76 237 A 1 
ATOM   1794  C CA   . PRO   A 1  237 ? 23.169  -51.480 -26.207 1.00 32.95 237 A 1 
ATOM   1795  C C    . PRO   A 1  237 ? 22.479  -52.773 -25.793 1.00 32.72 237 A 1 
ATOM   1796  O O    . PRO   A 1  237 ? 21.250  -52.813 -25.693 1.00 31.18 237 A 1 
ATOM   1797  C CB   . PRO   A 1  237 ? 23.158  -50.399 -25.125 1.00 30.73 237 A 1 
ATOM   1798  C CG   . PRO   A 1  237 ? 21.907  -49.587 -25.434 1.00 30.33 237 A 1 
ATOM   1799  C CD   . PRO   A 1  237 ? 21.752  -49.708 -26.948 1.00 34.05 237 A 1 
ATOM   1800  N N    . GLN   A 1  238 ? 23.263  -53.827 -25.628 1.00 31.44 238 A 1 
ATOM   1801  C CA   . GLN   A 1  238 ? 22.721  -55.074 -25.107 1.00 31.43 238 A 1 
ATOM   1802  C C    . GLN   A 1  238 ? 22.000  -54.727 -23.815 1.00 30.17 238 A 1 
ATOM   1803  O O    . GLN   A 1  238 ? 22.624  -54.221 -22.888 1.00 28.81 238 A 1 
ATOM   1804  C CB   . GLN   A 1  238 ? 23.836  -56.083 -24.832 1.00 29.82 238 A 1 
ATOM   1805  C CG   . GLN   A 1  238 ? 24.360  -56.753 -26.104 1.00 28.73 238 A 1 
ATOM   1806  C CD   . GLN   A 1  238 ? 25.432  -57.807 -25.818 1.00 26.78 238 A 1 
ATOM   1807  O OE1  . GLN   A 1  238 ? 26.026  -57.880 -24.763 1.00 26.89 238 A 1 
ATOM   1808  N NE2  . GLN   A 1  238 ? 25.721  -58.668 -26.766 1.00 27.91 238 A 1 
ATOM   1809  N N    . THR   A 1  239 ? 20.719  -54.950 -23.809 1.00 32.78 239 A 1 
ATOM   1810  C CA   . THR   A 1  239 ? 19.903  -54.734 -22.624 1.00 33.51 239 A 1 
ATOM   1811  C C    . THR   A 1  239 ? 20.505  -55.591 -21.519 1.00 32.66 239 A 1 
ATOM   1812  O O    . THR   A 1  239 ? 20.401  -56.814 -21.622 1.00 30.86 239 A 1 
ATOM   1813  C CB   . THR   A 1  239 ? 18.450  -55.167 -22.863 1.00 30.87 239 A 1 
ATOM   1814  O OG1  . THR   A 1  239 ? 18.405  -56.338 -23.636 1.00 28.32 239 A 1 
ATOM   1815  C CG2  . THR   A 1  239 ? 17.663  -54.088 -23.612 1.00 28.49 239 A 1 
ATOM   1816  N N    . PRO   A 1  240 ? 21.190  -55.011 -20.543 1.00 31.75 240 A 1 
ATOM   1817  C CA   . PRO   A 1  240 ? 21.642  -55.801 -19.426 1.00 31.76 240 A 1 
ATOM   1818  C C    . PRO   A 1  240 ? 20.384  -56.395 -18.811 1.00 31.72 240 A 1 
ATOM   1819  O O    . PRO   A 1  240 ? 19.397  -55.690 -18.596 1.00 30.01 240 A 1 
ATOM   1820  C CB   . PRO   A 1  240 ? 22.400  -54.843 -18.506 1.00 29.05 240 A 1 
ATOM   1821  C CG   . PRO   A 1  240 ? 21.834  -53.475 -18.860 1.00 28.34 240 A 1 
ATOM   1822  C CD   . PRO   A 1  240 ? 21.418  -53.605 -20.322 1.00 31.74 240 A 1 
ATOM   1823  N N    . VAL   A 1  241 ? 20.410  -57.696 -18.632 1.00 34.15 241 A 1 
ATOM   1824  C CA   . VAL   A 1  241 ? 19.325  -58.383 -17.942 1.00 34.69 241 A 1 
ATOM   1825  C C    . VAL   A 1  241 ? 19.343  -57.822 -16.531 1.00 33.51 241 A 1 
ATOM   1826  O O    . VAL   A 1  241 ? 20.205  -58.195 -15.743 1.00 31.91 241 A 1 
ATOM   1827  C CB   . VAL   A 1  241 ? 19.523  -59.903 -17.962 1.00 32.41 241 A 1 
ATOM   1828  C CG1  . VAL   A 1  241 ? 18.405  -60.627 -17.223 1.00 29.65 241 A 1 
ATOM   1829  C CG2  . VAL   A 1  241 ? 19.558  -60.434 -19.404 1.00 31.27 241 A 1 
ATOM   1830  N N    . ASP   A 1  242 ? 18.461  -56.882 -16.279 1.00 37.92 242 A 1 
ATOM   1831  C CA   . ASP   A 1  242 ? 18.285  -56.372 -14.930 1.00 38.78 242 A 1 
ATOM   1832  C C    . ASP   A 1  242 ? 18.086  -57.588 -14.035 1.00 37.05 242 A 1 
ATOM   1833  O O    . ASP   A 1  242 ? 17.201  -58.403 -14.320 1.00 34.44 242 A 1 
ATOM   1834  C CB   . ASP   A 1  242 ? 17.078  -55.430 -14.836 1.00 35.83 242 A 1 
ATOM   1835  C CG   . ASP   A 1  242 ? 17.436  -53.956 -14.991 1.00 32.36 242 A 1 
ATOM   1836  O OD1  . ASP   A 1  242 ? 18.482  -53.560 -14.423 1.00 31.45 242 A 1 
ATOM   1837  O OD2  . ASP   A 1  242 ? 16.626  -53.233 -15.605 1.00 31.38 242 A 1 
ATOM   1838  N N    . PRO   A 1  243 ? 18.922  -57.774 -13.022 1.00 33.81 243 A 1 
ATOM   1839  C CA   . PRO   A 1  243 ? 18.748  -58.900 -12.131 1.00 34.67 243 A 1 
ATOM   1840  C C    . PRO   A 1  243 ? 17.315  -58.842 -11.614 1.00 34.71 243 A 1 
ATOM   1841  O O    . PRO   A 1  243 ? 16.807  -57.737 -11.408 1.00 32.39 243 A 1 
ATOM   1842  C CB   . PRO   A 1  243 ? 19.789  -58.726 -11.022 1.00 31.63 243 A 1 
ATOM   1843  C CG   . PRO   A 1  243 ? 20.102  -57.236 -11.052 1.00 30.73 243 A 1 
ATOM   1844  C CD   . PRO   A 1  243 ? 19.912  -56.851 -12.511 1.00 33.79 243 A 1 
ATOM   1845  N N    . PRO   A 1  244 ? 16.670  -59.980 -11.427 1.00 35.12 244 A 1 
ATOM   1846  C CA   . PRO   A 1  244 ? 15.282  -59.990 -10.995 1.00 36.14 244 A 1 
ATOM   1847  C C    . PRO   A 1  244 ? 15.207  -59.207 -9.686  1.00 36.98 244 A 1 
ATOM   1848  O O    . PRO   A 1  244 ? 15.601  -59.707 -8.634  1.00 34.65 244 A 1 
ATOM   1849  C CB   . PRO   A 1  244 ? 14.906  -61.469 -10.859 1.00 32.69 244 A 1 
ATOM   1850  C CG   . PRO   A 1  244 ? 16.243  -62.163 -10.644 1.00 32.07 244 A 1 
ATOM   1851  C CD   . PRO   A 1  244 ? 17.218  -61.321 -11.453 1.00 35.45 244 A 1 
ATOM   1852  N N    . GLY   A 1  245 ? 14.843  -57.975 -9.805  1.00 37.23 245 A 1 
ATOM   1853  C CA   . GLY   A 1  245 ? 14.706  -57.101 -8.663  1.00 38.47 245 A 1 
ATOM   1854  C C    . GLY   A 1  245 ? 13.738  -57.781 -7.722  1.00 39.04 245 A 1 
ATOM   1855  O O    . GLY   A 1  245 ? 12.744  -58.340 -8.182  1.00 36.38 245 A 1 
ATOM   1856  N N    . SER   A 1  246 ? 14.084  -57.805 -6.456  1.00 38.28 246 A 1 
ATOM   1857  C CA   . SER   A 1  246 ? 13.202  -58.390 -5.455  1.00 39.24 246 A 1 
ATOM   1858  C C    . SER   A 1  246 ? 11.808  -57.857 -5.729  1.00 39.85 246 A 1 
ATOM   1859  O O    . SER   A 1  246 ? 11.616  -56.642 -5.729  1.00 37.58 246 A 1 
ATOM   1860  C CB   . SER   A 1  246 ? 13.653  -58.002 -4.045  1.00 36.38 246 A 1 
ATOM   1861  O OG   . SER   A 1  246 ? 13.830  -56.607 -3.936  1.00 34.42 246 A 1 
ATOM   1862  N N    . SER   A 1  247 ? 10.896  -58.767 -6.024  1.00 41.68 247 A 1 
ATOM   1863  C CA   . SER   A 1  247 ? 9.532   -58.373 -6.333  1.00 43.50 247 A 1 
ATOM   1864  C C    . SER   A 1  247 ? 9.012   -57.661 -5.100  1.00 44.73 247 A 1 
ATOM   1865  O O    . SER   A 1  247 ? 8.645   -58.317 -4.126  1.00 42.14 247 A 1 
ATOM   1866  C CB   . SER   A 1  247 ? 8.678   -59.599 -6.677  1.00 40.34 247 A 1 
ATOM   1867  O OG   . SER   A 1  247 ? 8.635   -60.495 -5.594  1.00 37.82 247 A 1 
ATOM   1868  N N    . SER   A 1  248 ? 9.082   -56.372 -5.113  1.00 47.03 248 A 1 
ATOM   1869  C CA   . SER   A 1  248 ? 8.583   -55.547 -4.035  1.00 48.59 248 A 1 
ATOM   1870  C C    . SER   A 1  248 ? 7.090   -55.806 -3.995  1.00 51.01 248 A 1 
ATOM   1871  O O    . SER   A 1  248 ? 6.336   -55.361 -4.860  1.00 48.16 248 A 1 
ATOM   1872  C CB   . SER   A 1  248 ? 8.942   -54.084 -4.289  1.00 44.62 248 A 1 
ATOM   1873  O OG   . SER   A 1  248 ? 8.416   -53.625 -5.511  1.00 40.74 248 A 1 
ATOM   1874  N N    . SER   A 1  249 ? 6.700   -56.647 -3.073  1.00 51.03 249 A 1 
ATOM   1875  C CA   . SER   A 1  249 ? 5.316   -57.054 -3.031  1.00 53.16 249 A 1 
ATOM   1876  C C    . SER   A 1  249 ? 4.510   -55.799 -2.757  1.00 56.67 249 A 1 
ATOM   1877  O O    . SER   A 1  249 ? 4.694   -55.155 -1.729  1.00 53.34 249 A 1 
ATOM   1878  C CB   . SER   A 1  249 ? 5.087   -58.150 -1.987  1.00 48.62 249 A 1 
ATOM   1879  O OG   . SER   A 1  249 ? 5.362   -57.706 -0.683  1.00 43.52 249 A 1 
ATOM   1880  N N    . HIS   A 1  250 ? 3.622   -55.492 -3.654  1.00 61.94 250 A 1 
ATOM   1881  C CA   . HIS   A 1  250 ? 2.660   -54.393 -3.483  1.00 64.43 250 A 1 
ATOM   1882  C C    . HIS   A 1  250 ? 1.761   -54.598 -2.259  1.00 67.01 250 A 1 
ATOM   1883  O O    . HIS   A 1  250 ? 0.918   -53.774 -1.934  1.00 63.97 250 A 1 
ATOM   1884  C CB   . HIS   A 1  250 ? 1.823   -54.272 -4.753  1.00 60.73 250 A 1 
ATOM   1885  C CG   . HIS   A 1  250 ? 2.603   -53.882 -5.973  1.00 57.81 250 A 1 
ATOM   1886  N ND1  . HIS   A 1  250 ? 3.428   -54.696 -6.710  1.00 53.13 250 A 1 
ATOM   1887  C CD2  . HIS   A 1  250 ? 2.632   -52.652 -6.581  1.00 52.50 250 A 1 
ATOM   1888  C CE1  . HIS   A 1  250 ? 3.937   -53.970 -7.722  1.00 49.99 250 A 1 
ATOM   1889  N NE2  . HIS   A 1  250 ? 3.470   -52.733 -7.674  1.00 49.29 250 A 1 
ATOM   1890  N N    . LYS   A 1  251 ? 2.004   -55.674 -1.580  1.00 65.48 251 A 1 
ATOM   1891  C CA   . LYS   A 1  251 ? 1.368   -56.095 -0.346  1.00 68.19 251 A 1 
ATOM   1892  C C    . LYS   A 1  251 ? 1.231   -54.955 0.654   1.00 69.62 251 A 1 
ATOM   1893  O O    . LYS   A 1  251 ? 0.145   -54.731 1.176   1.00 68.16 251 A 1 
ATOM   1894  C CB   . LYS   A 1  251 ? 2.208   -57.239 0.226   1.00 66.67 251 A 1 
ATOM   1895  C CG   . LYS   A 1  251 ? 1.548   -57.923 1.406   1.00 60.32 251 A 1 
ATOM   1896  C CD   . LYS   A 1  251 ? 2.318   -59.182 1.788   1.00 57.23 251 A 1 
ATOM   1897  C CE   . LYS   A 1  251 ? 1.555   -59.945 2.861   1.00 49.73 251 A 1 
ATOM   1898  N NZ   . LYS   A 1  251 ? 2.130   -61.278 3.112   1.00 45.08 251 A 1 
ATOM   1899  N N    . TRP   A 1  252 ? 2.307   -54.233 0.869   1.00 69.31 252 A 1 
ATOM   1900  C CA   . TRP   A 1  252 ? 2.279   -53.131 1.824   1.00 69.21 252 A 1 
ATOM   1901  C C    . TRP   A 1  252 ? 1.409   -51.965 1.363   1.00 70.23 252 A 1 
ATOM   1902  O O    . TRP   A 1  252 ? 0.721   -51.361 2.183   1.00 67.47 252 A 1 
ATOM   1903  C CB   . TRP   A 1  252 ? 3.704   -52.685 2.116   1.00 66.19 252 A 1 
ATOM   1904  C CG   . TRP   A 1  252 ? 4.504   -53.707 2.852   1.00 64.56 252 A 1 
ATOM   1905  C CD1  . TRP   A 1  252 ? 5.586   -54.355 2.397   1.00 57.54 252 A 1 
ATOM   1906  C CD2  . TRP   A 1  252 ? 4.271   -54.192 4.209   1.00 61.71 252 A 1 
ATOM   1907  N NE1  . TRP   A 1  252 ? 6.065   -55.203 3.384   1.00 54.59 252 A 1 
ATOM   1908  C CE2  . TRP   A 1  252 ? 5.292   -55.128 4.505   1.00 57.23 252 A 1 
ATOM   1909  C CE3  . TRP   A 1  252 ? 3.317   -53.914 5.204   1.00 54.53 252 A 1 
ATOM   1910  C CZ2  . TRP   A 1  252 ? 5.371   -55.771 5.762   1.00 54.48 252 A 1 
ATOM   1911  C CZ3  . TRP   A 1  252 ? 3.388   -54.559 6.455   1.00 51.58 252 A 1 
ATOM   1912  C CH2  . TRP   A 1  252 ? 4.405   -55.468 6.730   1.00 51.76 252 A 1 
ATOM   1913  N N    . ILE   A 1  253 ? 1.402   -51.735 0.075   1.00 71.63 253 A 1 
ATOM   1914  C CA   . ILE   A 1  253 ? 0.504   -50.723 -0.496  1.00 72.31 253 A 1 
ATOM   1915  C C    . ILE   A 1  253 ? -0.943  -51.154 -0.279  1.00 74.12 253 A 1 
ATOM   1916  O O    . ILE   A 1  253 ? -1.751  -50.369 0.206   1.00 71.99 253 A 1 
ATOM   1917  C CB   . ILE   A 1  253 ? 0.806   -50.478 -1.984  1.00 69.41 253 A 1 
ATOM   1918  C CG1  . ILE   A 1  253 ? 2.246   -49.952 -2.157  1.00 63.82 253 A 1 
ATOM   1919  C CG2  . ILE   A 1  253 ? -0.215  -49.512 -2.591  1.00 63.27 253 A 1 
ATOM   1920  C CD1  . ILE   A 1  253 ? 2.694   -49.805 -3.610  1.00 57.44 253 A 1 
ATOM   1921  N N    . TYR   A 1  254 ? -1.232  -52.404 -0.567  1.00 73.42 254 A 1 
ATOM   1922  C CA   . TYR   A 1  254 ? -2.574  -52.931 -0.347  1.00 74.71 254 A 1 
ATOM   1923  C C    . TYR   A 1  254 ? -2.977  -52.928 1.126   1.00 76.15 254 A 1 
ATOM   1924  O O    . TYR   A 1  254 ? -4.120  -52.595 1.434   1.00 76.44 254 A 1 
ATOM   1925  C CB   . TYR   A 1  254 ? -2.680  -54.337 -0.931  1.00 72.25 254 A 1 
ATOM   1926  C CG   . TYR   A 1  254 ? -2.415  -54.423 -2.412  1.00 70.31 254 A 1 
ATOM   1927  C CD1  . TYR   A 1  254 ? -2.946  -53.469 -3.294  1.00 64.02 254 A 1 
ATOM   1928  C CD2  . TYR   A 1  254 ? -1.633  -55.472 -2.927  1.00 65.20 254 A 1 
ATOM   1929  C CE1  . TYR   A 1  254 ? -2.698  -53.558 -4.666  1.00 60.65 254 A 1 
ATOM   1930  C CE2  . TYR   A 1  254 ? -1.386  -55.570 -4.301  1.00 59.34 254 A 1 
ATOM   1931  C CZ   . TYR   A 1  254 ? -1.920  -54.611 -5.165  1.00 60.61 254 A 1 
ATOM   1932  O OH   . TYR   A 1  254 ? -1.681  -54.703 -6.512  1.00 56.29 254 A 1 
ATOM   1933  N N    . ILE   A 1  255 ? -2.050  -53.230 2.011   1.00 76.12 255 A 1 
ATOM   1934  C CA   . ILE   A 1  255 ? -2.293  -53.114 3.449   1.00 77.42 255 A 1 
ATOM   1935  C C    . ILE   A 1  255 ? -2.602  -51.664 3.819   1.00 79.16 255 A 1 
ATOM   1936  O O    . ILE   A 1  255 ? -3.587  -51.412 4.504   1.00 77.90 255 A 1 
ATOM   1937  C CB   . ILE   A 1  255 ? -1.111  -53.670 4.264   1.00 75.38 255 A 1 
ATOM   1938  C CG1  . ILE   A 1  255 ? -1.007  -55.195 4.098   1.00 70.11 255 A 1 
ATOM   1939  C CG2  . ILE   A 1  255 ? -1.252  -53.330 5.755   1.00 68.69 255 A 1 
ATOM   1940  C CD1  . ILE   A 1  255 ? 0.339   -55.768 4.540   1.00 61.90 255 A 1 
ATOM   1941  N N    . GLY   A 1  256 ? -1.794  -50.744 3.342   1.00 73.94 256 A 1 
ATOM   1942  C CA   . GLY   A 1  256 ? -2.020  -49.324 3.590   1.00 73.70 256 A 1 
ATOM   1943  C C    . GLY   A 1  256 ? -3.378  -48.849 3.079   1.00 75.11 256 A 1 
ATOM   1944  O O    . GLY   A 1  256 ? -4.125  -48.204 3.818   1.00 74.55 256 A 1 
ATOM   1945  N N    . ILE   A 1  257 ? -3.710  -49.232 1.874   1.00 76.38 257 A 1 
ATOM   1946  C CA   . ILE   A 1  257 ? -5.018  -48.920 1.292   1.00 77.57 257 A 1 
ATOM   1947  C C    . ILE   A 1  257 ? -6.139  -49.571 2.103   1.00 78.96 257 A 1 
ATOM   1948  O O    . ILE   A 1  257 ? -7.137  -48.916 2.391   1.00 78.47 257 A 1 
ATOM   1949  C CB   . ILE   A 1  257 ? -5.077  -49.341 -0.187  1.00 75.26 257 A 1 
ATOM   1950  C CG1  . ILE   A 1  257 ? -4.101  -48.500 -1.035  1.00 70.11 257 A 1 
ATOM   1951  C CG2  . ILE   A 1  257 ? -6.495  -49.189 -0.747  1.00 68.04 257 A 1 
ATOM   1952  C CD1  . ILE   A 1  257 ? -3.850  -49.077 -2.427  1.00 62.06 257 A 1 
ATOM   1953  N N    . GLY   A 1  258 ? -5.961  -50.823 2.484   1.00 79.45 258 A 1 
ATOM   1954  C CA   . GLY   A 1  258 ? -6.944  -51.531 3.293   1.00 80.35 258 A 1 
ATOM   1955  C C    . GLY   A 1  258 ? -7.200  -50.857 4.632   1.00 81.40 258 A 1 
ATOM   1956  O O    . GLY   A 1  258 ? -8.354  -50.653 5.002   1.00 81.21 258 A 1 
ATOM   1957  N N    . ILE   A 1  259 ? -6.142  -50.455 5.306   1.00 78.85 259 A 1 
ATOM   1958  C CA   . ILE   A 1  259 ? -6.256  -49.722 6.571   1.00 79.91 259 A 1 
ATOM   1959  C C    . ILE   A 1  259 ? -6.948  -48.372 6.348   1.00 80.83 259 A 1 
ATOM   1960  O O    . ILE   A 1  259 ? -7.877  -48.034 7.076   1.00 80.62 259 A 1 
ATOM   1961  C CB   . ILE   A 1  259 ? -4.880  -49.564 7.247   1.00 78.14 259 A 1 
ATOM   1962  C CG1  . ILE   A 1  259 ? -4.340  -50.939 7.693   1.00 74.36 259 A 1 
ATOM   1963  C CG2  . ILE   A 1  259 ? -4.968  -48.623 8.457   1.00 72.31 259 A 1 
ATOM   1964  C CD1  . ILE   A 1  259 ? -2.862  -50.924 8.092   1.00 65.71 259 A 1 
ATOM   1965  N N    . GLY   A 1  260 ? -6.525  -47.648 5.339   1.00 77.30 260 A 1 
ATOM   1966  C CA   . GLY   A 1  260 ? -7.145  -46.369 5.005   1.00 77.25 260 A 1 
ATOM   1967  C C    . GLY   A 1  260 ? -8.631  -46.496 4.682   1.00 78.31 260 A 1 
ATOM   1968  O O    . GLY   A 1  260 ? -9.451  -45.743 5.211   1.00 77.73 260 A 1 
ATOM   1969  N N    . ALA   A 1  261 ? -8.967  -47.477 3.887   1.00 78.91 261 A 1 
ATOM   1970  C CA   . ALA   A 1  261 ? -10.351 -47.765 3.553   1.00 81.42 261 A 1 
ATOM   1971  C C    . ALA   A 1  261 ? -11.168 -48.179 4.781   1.00 82.16 261 A 1 
ATOM   1972  O O    . ALA   A 1  261 ? -12.290 -47.715 4.958   1.00 80.44 261 A 1 
ATOM   1973  C CB   . ALA   A 1  261 ? -10.371 -48.845 2.475   1.00 79.03 261 A 1 
ATOM   1974  N N    . GLY   A 1  262 ? -10.597 -49.008 5.631   1.00 82.56 262 A 1 
ATOM   1975  C CA   . GLY   A 1  262 ? -11.239 -49.404 6.878   1.00 83.94 262 A 1 
ATOM   1976  C C    . GLY   A 1  262 ? -11.506 -48.226 7.805   1.00 84.63 262 A 1 
ATOM   1977  O O    . GLY   A 1  262 ? -12.607 -48.099 8.338   1.00 84.26 262 A 1 
ATOM   1978  N N    . LEU   A 1  263 ? -10.525 -47.345 7.939   1.00 80.26 263 A 1 
ATOM   1979  C CA   . LEU   A 1  263 ? -10.683 -46.122 8.729   1.00 81.36 263 A 1 
ATOM   1980  C C    . LEU   A 1  263 ? -11.760 -45.199 8.156   1.00 81.58 263 A 1 
ATOM   1981  O O    . LEU   A 1  263 ? -12.591 -44.691 8.904   1.00 81.84 263 A 1 
ATOM   1982  C CB   . LEU   A 1  263 ? -9.341  -45.390 8.815   1.00 79.65 263 A 1 
ATOM   1983  C CG   . LEU   A 1  263 ? -8.341  -46.022 9.791   1.00 74.07 263 A 1 
ATOM   1984  C CD1  . LEU   A 1  263 ? -6.972  -45.390 9.605   1.00 66.19 263 A 1 
ATOM   1985  C CD2  . LEU   A 1  263 ? -8.769  -45.823 11.240  1.00 68.07 263 A 1 
ATOM   1986  N N    . LEU   A 1  264 ? -11.768 -45.032 6.859   1.00 80.59 264 A 1 
ATOM   1987  C CA   . LEU   A 1  264 ? -12.803 -44.246 6.187   1.00 81.65 264 A 1 
ATOM   1988  C C    . LEU   A 1  264 ? -14.192 -44.842 6.367   1.00 82.04 264 A 1 
ATOM   1989  O O    . LEU   A 1  264 ? -15.151 -44.110 6.599   1.00 82.32 264 A 1 
ATOM   1990  C CB   . LEU   A 1  264 ? -12.480 -44.143 4.699   1.00 79.89 264 A 1 
ATOM   1991  C CG   . LEU   A 1  264 ? -11.524 -42.999 4.361   1.00 72.87 264 A 1 
ATOM   1992  C CD1  . LEU   A 1  264 ? -11.067 -43.151 2.923   1.00 64.99 264 A 1 
ATOM   1993  C CD2  . LEU   A 1  264 ? -12.200 -41.641 4.497   1.00 66.87 264 A 1 
ATOM   1994  N N    . LEU   A 1  265 ? -14.288 -46.133 6.275   1.00 82.87 265 A 1 
ATOM   1995  C CA   . LEU   A 1  265 ? -15.541 -46.832 6.510   1.00 84.59 265 A 1 
ATOM   1996  C C    . LEU   A 1  265 ? -16.022 -46.611 7.940   1.00 84.39 265 A 1 
ATOM   1997  O O    . LEU   A 1  265 ? -17.180 -46.271 8.164   1.00 85.47 265 A 1 
ATOM   1998  C CB   . LEU   A 1  265 ? -15.330 -48.322 6.218   1.00 84.26 265 A 1 
ATOM   1999  C CG   . LEU   A 1  265 ? -16.666 -49.067 6.103   1.00 74.60 265 A 1 
ATOM   2000  C CD1  . LEU   A 1  265 ? -17.203 -49.001 4.689   1.00 66.54 265 A 1 
ATOM   2001  C CD2  . LEU   A 1  265 ? -16.498 -50.524 6.490   1.00 68.61 265 A 1 
ATOM   2002  N N    . LEU   A 1  266 ? -15.115 -46.754 8.881   1.00 81.57 266 A 1 
ATOM   2003  C CA   . LEU   A 1  266 ? -15.415 -46.553 10.293  1.00 82.94 266 A 1 
ATOM   2004  C C    . LEU   A 1  266 ? -15.891 -45.128 10.575  1.00 82.08 266 A 1 
ATOM   2005  O O    . LEU   A 1  266 ? -16.901 -44.928 11.249  1.00 83.55 266 A 1 
ATOM   2006  C CB   . LEU   A 1  266 ? -14.165 -46.892 11.112  1.00 82.35 266 A 1 
ATOM   2007  C CG   . LEU   A 1  266 ? -14.543 -47.405 12.504  1.00 72.58 266 A 1 
ATOM   2008  C CD1  . LEU   A 1  266 ? -14.303 -48.897 12.586  1.00 64.62 266 A 1 
ATOM   2009  C CD2  . LEU   A 1  266 ? -13.732 -46.711 13.584  1.00 67.03 266 A 1 
ATOM   2010  N N    . LEU   A 1  267 ? -15.186 -44.157 10.020  1.00 79.65 267 A 1 
ATOM   2011  C CA   . LEU   A 1  267 ? -15.573 -42.749 10.097  1.00 80.19 267 A 1 
ATOM   2012  C C    . LEU   A 1  267 ? -16.947 -42.493 9.496   1.00 80.41 267 A 1 
ATOM   2013  O O    . LEU   A 1  267 ? -17.752 -41.773 10.077  1.00 80.29 267 A 1 
ATOM   2014  C CB   . LEU   A 1  267 ? -14.523 -41.903 9.371   1.00 78.13 267 A 1 
ATOM   2015  C CG   . LEU   A 1  267 ? -13.318 -41.555 10.248  1.00 72.25 267 A 1 
ATOM   2016  C CD1  . LEU   A 1  267 ? -12.180 -41.021 9.394   1.00 64.51 267 A 1 
ATOM   2017  C CD2  . LEU   A 1  267 ? -13.705 -40.490 11.269  1.00 66.43 267 A 1 
ATOM   2018  N N    . SER   A 1  268 ? -17.214 -43.097 8.371   1.00 73.45 268 A 1 
ATOM   2019  C CA   . SER   A 1  268 ? -18.500 -42.957 7.700   1.00 74.11 268 A 1 
ATOM   2020  C C    . SER   A 1  268 ? -19.639 -43.545 8.529   1.00 73.64 268 A 1 
ATOM   2021  O O    . SER   A 1  268 ? -20.697 -42.935 8.648   1.00 76.32 268 A 1 
ATOM   2022  C CB   . SER   A 1  268 ? -18.464 -43.630 6.338   1.00 72.52 268 A 1 
ATOM   2023  O OG   . SER   A 1  268 ? -17.419 -43.120 5.558   1.00 65.26 268 A 1 
ATOM   2024  N N    . ILE   A 1  269 ? -19.408 -44.694 9.130   1.00 79.08 269 A 1 
ATOM   2025  C CA   . ILE   A 1  269 ? -20.379 -45.327 10.027  1.00 79.94 269 A 1 
ATOM   2026  C C    . ILE   A 1  269 ? -20.626 -44.452 11.255  1.00 79.34 269 A 1 
ATOM   2027  O O    . ILE   A 1  269 ? -21.779 -44.227 11.627  1.00 81.75 269 A 1 
ATOM   2028  C CB   . ILE   A 1  269 ? -19.918 -46.746 10.413  1.00 81.01 269 A 1 
ATOM   2029  C CG1  . ILE   A 1  269 ? -19.949 -47.675 9.184   1.00 78.85 269 A 1 
ATOM   2030  C CG2  . ILE   A 1  269 ? -20.799 -47.330 11.528  1.00 76.28 269 A 1 
ATOM   2031  C CD1  . ILE   A 1  269 ? -19.178 -48.978 9.382   1.00 69.15 269 A 1 
ATOM   2032  N N    . LEU   A 1  270 ? -19.565 -43.937 11.855  1.00 77.93 270 A 1 
ATOM   2033  C CA   . LEU   A 1  270 ? -19.687 -43.019 12.987  1.00 78.91 270 A 1 
ATOM   2034  C C    . LEU   A 1  270 ? -20.477 -41.766 12.608  1.00 78.68 270 A 1 
ATOM   2035  O O    . LEU   A 1  270 ? -21.409 -41.399 13.322  1.00 79.95 270 A 1 
ATOM   2036  C CB   . LEU   A 1  270 ? -18.293 -42.649 13.508  1.00 78.17 270 A 1 
ATOM   2037  C CG   . LEU   A 1  270 ? -17.671 -43.716 14.420  1.00 72.76 270 A 1 
ATOM   2038  C CD1  . LEU   A 1  270 ? -16.192 -43.429 14.614  1.00 64.10 270 A 1 
ATOM   2039  C CD2  . LEU   A 1  270 ? -18.334 -43.732 15.794  1.00 67.87 270 A 1 
ATOM   2040  N N    . ALA   A 1  271 ? -20.161 -41.160 11.490  1.00 76.46 271 A 1 
ATOM   2041  C CA   . ALA   A 1  271 ? -20.877 -39.987 10.999  1.00 77.26 271 A 1 
ATOM   2042  C C    . ALA   A 1  271 ? -22.369 -40.274 10.769  1.00 76.90 271 A 1 
ATOM   2043  O O    . ALA   A 1  271 ? -23.222 -39.479 11.168  1.00 75.96 271 A 1 
ATOM   2044  C CB   . ALA   A 1  271 ? -20.194 -39.506 9.724   1.00 75.74 271 A 1 
ATOM   2045  N N    . LEU   A 1  272 ? -22.672 -41.410 10.196  1.00 73.77 272 A 1 
ATOM   2046  C CA   . LEU   A 1  272 ? -24.049 -41.870 10.014  1.00 75.04 272 A 1 
ATOM   2047  C C    . LEU   A 1  272 ? -24.785 -42.046 11.340  1.00 74.87 272 A 1 
ATOM   2048  O O    . LEU   A 1  272 ? -25.930 -41.613 11.469  1.00 76.89 272 A 1 
ATOM   2049  C CB   . LEU   A 1  272 ? -24.029 -43.190 9.235   1.00 75.35 272 A 1 
ATOM   2050  C CG   . LEU   A 1  272 ? -24.304 -42.990 7.741   1.00 67.63 272 A 1 
ATOM   2051  C CD1  . LEU   A 1  272 ? -23.735 -44.131 6.928   1.00 60.55 272 A 1 
ATOM   2052  C CD2  . LEU   A 1  272 ? -25.805 -42.925 7.484   1.00 64.78 272 A 1 
ATOM   2053  N N    . CYS   A 1  273 ? -24.140 -42.653 12.311  1.00 76.89 273 A 1 
ATOM   2054  C CA   . CYS   A 1  273 ? -24.721 -42.831 13.638  1.00 77.18 273 A 1 
ATOM   2055  C C    . CYS   A 1  273 ? -25.006 -41.487 14.309  1.00 76.71 273 A 1 
ATOM   2056  O O    . CYS   A 1  273 ? -26.092 -41.284 14.851  1.00 77.01 273 A 1 
ATOM   2057  C CB   . CYS   A 1  273 ? -23.790 -43.691 14.490  1.00 77.83 273 A 1 
ATOM   2058  S SG   . CYS   A 1  273 ? -23.875 -45.410 13.957  1.00 69.75 273 A 1 
ATOM   2059  N N    . PHE   A 1  274 ? -24.074 -40.566 14.221  1.00 77.38 274 A 1 
ATOM   2060  C CA   . PHE   A 1  274 ? -24.259 -39.208 14.732  1.00 75.71 274 A 1 
ATOM   2061  C C    . PHE   A 1  274 ? -25.395 -38.469 14.030  1.00 74.97 274 A 1 
ATOM   2062  O O    . PHE   A 1  274 ? -26.223 -37.834 14.686  1.00 73.01 274 A 1 
ATOM   2063  C CB   . PHE   A 1  274 ? -22.951 -38.433 14.593  1.00 72.98 274 A 1 
ATOM   2064  C CG   . PHE   A 1  274 ? -22.099 -38.501 15.830  1.00 67.82 274 A 1 
ATOM   2065  C CD1  . PHE   A 1  274 ? -22.408 -37.680 16.925  1.00 61.53 274 A 1 
ATOM   2066  C CD2  . PHE   A 1  274 ? -21.006 -39.371 15.912  1.00 61.18 274 A 1 
ATOM   2067  C CE1  . PHE   A 1  274 ? -21.628 -37.733 18.084  1.00 55.86 274 A 1 
ATOM   2068  C CE2  . PHE   A 1  274 ? -20.224 -39.426 17.069  1.00 53.69 274 A 1 
ATOM   2069  C CZ   . PHE   A 1  274 ? -20.536 -38.606 18.158  1.00 54.01 274 A 1 
ATOM   2070  N N    . TYR   A 1  275 ? -25.449 -38.578 12.739  1.00 73.76 275 A 1 
ATOM   2071  C CA   . TYR   A 1  275 ? -26.493 -37.944 11.944  1.00 71.58 275 A 1 
ATOM   2072  C C    . TYR   A 1  275 ? -27.886 -38.464 12.309  1.00 70.28 275 A 1 
ATOM   2073  O O    . TYR   A 1  275 ? -28.796 -37.672 12.572  1.00 68.76 275 A 1 
ATOM   2074  C CB   . TYR   A 1  275 ? -26.190 -38.156 10.467  1.00 69.30 275 A 1 
ATOM   2075  C CG   . TYR   A 1  275 ? -27.215 -37.505 9.574   1.00 65.01 275 A 1 
ATOM   2076  C CD1  . TYR   A 1  275 ? -28.216 -38.276 8.962   1.00 59.98 275 A 1 
ATOM   2077  C CD2  . TYR   A 1  275 ? -27.192 -36.116 9.380   1.00 60.36 275 A 1 
ATOM   2078  C CE1  . TYR   A 1  275 ? -29.176 -37.665 8.152   1.00 53.67 275 A 1 
ATOM   2079  C CE2  . TYR   A 1  275 ? -28.152 -35.500 8.569   1.00 53.08 275 A 1 
ATOM   2080  C CZ   . TYR   A 1  275 ? -29.139 -36.280 7.953   1.00 53.44 275 A 1 
ATOM   2081  O OH   . TYR   A 1  275 ? -30.071 -35.675 7.157   1.00 52.05 275 A 1 
ATOM   2082  N N    . LYS   A 1  276 ? -28.030 -39.765 12.397  1.00 69.72 276 A 1 
ATOM   2083  C CA   . LYS   A 1  276 ? -29.311 -40.367 12.776  1.00 68.58 276 A 1 
ATOM   2084  C C    . LYS   A 1  276 ? -29.762 -39.968 14.175  1.00 66.49 276 A 1 
ATOM   2085  O O    . LYS   A 1  276 ? -30.941 -39.698 14.373  1.00 65.15 276 A 1 
ATOM   2086  C CB   . LYS   A 1  276 ? -29.259 -41.885 12.651  1.00 66.95 276 A 1 
ATOM   2087  C CG   . LYS   A 1  276 ? -29.608 -42.358 11.238  1.00 59.90 276 A 1 
ATOM   2088  C CD   . LYS   A 1  276 ? -29.946 -43.843 11.251  1.00 57.43 276 A 1 
ATOM   2089  C CE   . LYS   A 1  276 ? -30.429 -44.326 9.889   1.00 49.12 276 A 1 
ATOM   2090  N NZ   . LYS   A 1  276 ? -30.853 -45.745 9.928   1.00 45.45 276 A 1 
ATOM   2091  N N    . ARG   A 1  277 ? -28.851 -39.907 15.099  1.00 68.48 277 A 1 
ATOM   2092  C CA   . ARG   A 1  277 ? -29.175 -39.471 16.461  1.00 66.87 277 A 1 
ATOM   2093  C C    . ARG   A 1  277 ? -29.731 -38.053 16.503  1.00 65.38 277 A 1 
ATOM   2094  O O    . ARG   A 1  277 ? -30.624 -37.769 17.292  1.00 61.18 277 A 1 
ATOM   2095  C CB   . ARG   A 1  277 ? -27.940 -39.608 17.351  1.00 62.87 277 A 1 
ATOM   2096  C CG   . ARG   A 1  277 ? -28.198 -40.545 18.528  1.00 55.53 277 A 1 
ATOM   2097  C CD   . ARG   A 1  277 ? -26.974 -40.627 19.424  1.00 54.19 277 A 1 
ATOM   2098  N NE   . ARG   A 1  277 ? -27.198 -41.511 20.574  1.00 46.76 277 A 1 
ATOM   2099  C CZ   . ARG   A 1  277 ? -26.344 -41.741 21.559  1.00 43.53 277 A 1 
ATOM   2100  N NH1  . ARG   A 1  277 ? -25.167 -41.182 21.588  1.00 38.78 277 A 1 
ATOM   2101  N NH2  . ARG   A 1  277 ? -26.653 -42.545 22.532  1.00 37.96 277 A 1 
ATOM   2102  N N    . ARG   A 1  278 ? -29.232 -37.193 15.662  1.00 64.73 278 A 1 
ATOM   2103  C CA   . ARG   A 1  278 ? -29.731 -35.820 15.550  1.00 63.37 278 A 1 
ATOM   2104  C C    . ARG   A 1  278 ? -31.119 -35.725 14.934  1.00 61.66 278 A 1 
ATOM   2105  O O    . ARG   A 1  278 ? -31.899 -34.878 15.359  1.00 57.84 278 A 1 
ATOM   2106  C CB   . ARG   A 1  278 ? -28.746 -34.976 14.751  1.00 59.40 278 A 1 
ATOM   2107  C CG   . ARG   A 1  278 ? -27.886 -34.131 15.673  1.00 53.70 278 A 1 
ATOM   2108  C CD   . ARG   A 1  278 ? -27.011 -33.193 14.860  1.00 51.94 278 A 1 
ATOM   2109  N NE   . ARG   A 1  278 ? -26.384 -32.176 15.720  1.00 44.96 278 A 1 
ATOM   2110  C CZ   . ARG   A 1  278 ? -25.575 -31.212 15.328  1.00 42.85 278 A 1 
ATOM   2111  N NH1  . ARG   A 1  278 ? -25.215 -31.079 14.085  1.00 38.39 278 A 1 
ATOM   2112  N NH2  . ARG   A 1  278 ? -25.112 -30.353 16.183  1.00 37.12 278 A 1 
ATOM   2113  N N    . SER   A 1  279 ? -31.389 -36.530 13.964  1.00 60.52 279 A 1 
ATOM   2114  C CA   . SER   A 1  279 ? -32.663 -36.493 13.244  1.00 59.25 279 A 1 
ATOM   2115  C C    . SER   A 1  279 ? -33.854 -36.768 14.161  1.00 58.68 279 A 1 
ATOM   2116  O O    . SER   A 1  279 ? -34.855 -36.060 14.101  1.00 53.97 279 A 1 
ATOM   2117  C CB   . SER   A 1  279 ? -32.627 -37.483 12.091  1.00 54.16 279 A 1 
ATOM   2118  O OG   . SER   A 1  279 ? -33.822 -37.438 11.360  1.00 47.96 279 A 1 
ATOM   2119  N N    . LYS   A 1  280 ? -33.724 -37.723 15.057  1.00 55.38 280 A 1 
ATOM   2120  C CA   . LYS   A 1  280 ? -34.837 -38.102 15.941  1.00 53.77 280 A 1 
ATOM   2121  C C    . LYS   A 1  280 ? -35.329 -36.987 16.858  1.00 51.24 280 A 1 
ATOM   2122  O O    . LYS   A 1  280 ? -36.518 -36.936 17.140  1.00 48.38 280 A 1 
ATOM   2123  C CB   . LYS   A 1  280 ? -34.467 -39.312 16.793  1.00 50.95 280 A 1 
ATOM   2124  C CG   . LYS   A 1  280 ? -34.710 -40.633 16.075  1.00 47.27 280 A 1 
ATOM   2125  C CD   . LYS   A 1  280 ? -34.610 -41.783 17.070  1.00 45.47 280 A 1 
ATOM   2126  C CE   . LYS   A 1  280 ? -34.986 -43.110 16.428  1.00 38.94 280 A 1 
ATOM   2127  N NZ   . LYS   A 1  280 ? -34.918 -44.221 17.400  1.00 37.85 280 A 1 
ATOM   2128  N N    . LYS   A 1  281 ? -34.464 -36.118 17.325  1.00 49.90 281 A 1 
ATOM   2129  C CA   . LYS   A 1  281 ? -34.905 -35.052 18.239  1.00 48.48 281 A 1 
ATOM   2130  C C    . LYS   A 1  281 ? -35.832 -34.031 17.578  1.00 46.18 281 A 1 
ATOM   2131  O O    . LYS   A 1  281 ? -36.588 -33.383 18.284  1.00 42.99 281 A 1 
ATOM   2132  C CB   . LYS   A 1  281 ? -33.719 -34.359 18.909  1.00 45.75 281 A 1 
ATOM   2133  C CG   . LYS   A 1  281 ? -33.291 -35.056 20.204  1.00 42.02 281 A 1 
ATOM   2134  C CD   . LYS   A 1  281 ? -32.273 -34.209 20.973  1.00 39.93 281 A 1 
ATOM   2135  C CE   . LYS   A 1  281 ? -31.912 -34.848 22.316  1.00 34.82 281 A 1 
ATOM   2136  N NZ   . LYS   A 1  281 ? -30.942 -34.038 23.091  1.00 33.73 281 A 1 
ATOM   2137  N N    . LYS   A 1  282 ? -35.770 -33.887 16.286  1.00 46.61 282 A 1 
ATOM   2138  C CA   . LYS   A 1  282 ? -36.684 -32.979 15.576  1.00 46.48 282 A 1 
ATOM   2139  C C    . LYS   A 1  282 ? -38.070 -33.584 15.341  1.00 44.88 282 A 1 
ATOM   2140  O O    . LYS   A 1  282 ? -39.005 -32.828 15.141  1.00 41.88 282 A 1 
ATOM   2141  C CB   . LYS   A 1  282 ? -36.082 -32.515 14.245  1.00 43.66 282 A 1 
ATOM   2142  C CG   . LYS   A 1  282 ? -35.145 -31.309 14.388  1.00 40.72 282 A 1 
ATOM   2143  C CD   . LYS   A 1  282 ? -34.810 -30.753 12.999  1.00 39.21 282 A 1 
ATOM   2144  C CE   . LYS   A 1  282 ? -34.001 -29.457 13.070  1.00 34.46 282 A 1 
ATOM   2145  N NZ   . LYS   A 1  282 ? -33.772 -28.880 11.724  1.00 33.27 282 A 1 
ATOM   2146  N N    . SER   A 1  283 ? -38.186 -34.881 15.331  1.00 43.17 283 A 1 
ATOM   2147  C CA   . SER   A 1  283 ? -39.431 -35.540 14.921  1.00 42.83 283 A 1 
ATOM   2148  C C    . SER   A 1  283 ? -40.439 -35.765 16.044  1.00 41.97 283 A 1 
ATOM   2149  O O    . SER   A 1  283 ? -41.415 -36.473 15.821  1.00 39.67 283 A 1 
ATOM   2150  C CB   . SER   A 1  283 ? -39.135 -36.862 14.210  1.00 39.60 283 A 1 
ATOM   2151  O OG   . SER   A 1  283 ? -38.769 -37.868 15.130  1.00 36.84 283 A 1 
ATOM   2152  N N    . LEU   A 1  284 ? -40.217 -35.242 17.233  1.00 42.16 284 A 1 
ATOM   2153  C CA   . LEU   A 1  284 ? -41.279 -35.231 18.233  1.00 42.04 284 A 1 
ATOM   2154  C C    . LEU   A 1  284 ? -42.362 -34.263 17.745  1.00 40.95 284 A 1 
ATOM   2155  O O    . LEU   A 1  284 ? -42.138 -33.052 17.782  1.00 37.83 284 A 1 
ATOM   2156  C CB   . LEU   A 1  284 ? -40.715 -34.847 19.613  1.00 39.17 284 A 1 
ATOM   2157  C CG   . LEU   A 1  284 ? -40.310 -36.080 20.435  1.00 36.02 284 A 1 
ATOM   2158  C CD1  . LEU   A 1  284 ? -39.292 -35.710 21.512  1.00 35.63 284 A 1 
ATOM   2159  C CD2  . LEU   A 1  284 ? -41.529 -36.701 21.134  1.00 36.07 284 A 1 
ATOM   2160  N N    . PRO   A 1  285 ? -43.482 -34.760 17.253  1.00 38.66 285 A 1 
ATOM   2161  C CA   . PRO   A 1  285 ? -44.531 -33.889 16.766  1.00 39.01 285 A 1 
ATOM   2162  C C    . PRO   A 1  285 ? -45.126 -33.177 17.980  1.00 39.30 285 A 1 
ATOM   2163  O O    . PRO   A 1  285 ? -45.680 -33.820 18.875  1.00 36.96 285 A 1 
ATOM   2164  C CB   . PRO   A 1  285 ? -45.523 -34.813 16.047  1.00 35.66 285 A 1 
ATOM   2165  C CG   . PRO   A 1  285 ? -45.343 -36.153 16.751  1.00 35.08 285 A 1 
ATOM   2166  C CD   . PRO   A 1  285 ? -43.882 -36.155 17.185  1.00 39.52 285 A 1 
ATOM   2167  N N    . SER   A 1  286 ? -45.044 -31.879 18.025  1.00 38.46 286 A 1 
ATOM   2168  C CA   . SER   A 1  286 ? -45.947 -31.113 18.872  1.00 38.62 286 A 1 
ATOM   2169  C C    . SER   A 1  286 ? -47.356 -31.337 18.332  1.00 37.90 286 A 1 
ATOM   2170  O O    . SER   A 1  286 ? -47.689 -30.851 17.251  1.00 35.49 286 A 1 
ATOM   2171  C CB   . SER   A 1  286 ? -45.573 -29.626 18.870  1.00 35.57 286 A 1 
ATOM   2172  O OG   . SER   A 1  286 ? -45.513 -29.125 17.556  1.00 33.82 286 A 1 
ATOM   2173  N N    . SER   A 1  287 ? -48.145 -32.100 19.057  1.00 36.13 287 A 1 
ATOM   2174  C CA   . SER   A 1  287 ? -49.473 -32.575 18.644  1.00 37.45 287 A 1 
ATOM   2175  C C    . SER   A 1  287 ? -50.566 -31.506 18.654  1.00 36.83 287 A 1 
ATOM   2176  O O    . SER   A 1  287 ? -51.733 -31.856 18.797  1.00 34.70 287 A 1 
ATOM   2177  C CB   . SER   A 1  287 ? -49.879 -33.736 19.554  1.00 33.74 287 A 1 
ATOM   2178  O OG   . SER   A 1  287 ? -50.054 -33.275 20.873  1.00 32.24 287 A 1 
ATOM   2179  N N    . LEU   A 1  288 ? -50.215 -30.238 18.615  1.00 38.84 288 A 1 
ATOM   2180  C CA   . LEU   A 1  288 ? -51.250 -29.210 18.617  1.00 40.22 288 A 1 
ATOM   2181  C C    . LEU   A 1  288 ? -52.086 -29.357 17.342  1.00 39.10 288 A 1 
ATOM   2182  O O    . LEU   A 1  288 ? -51.526 -29.316 16.246  1.00 36.92 288 A 1 
ATOM   2183  C CB   . LEU   A 1  288 ? -50.633 -27.812 18.773  1.00 37.14 288 A 1 
ATOM   2184  C CG   . LEU   A 1  288 ? -50.443 -27.427 20.253  1.00 34.09 288 A 1 
ATOM   2185  C CD1  . LEU   A 1  288 ? -49.445 -26.282 20.391  1.00 34.20 288 A 1 
ATOM   2186  C CD2  . LEU   A 1  288 ? -51.768 -26.983 20.894  1.00 35.62 288 A 1 
ATOM   2187  N N    . PRO   A 1  289 ? -53.382 -29.583 17.484  1.00 36.33 289 A 1 
ATOM   2188  C CA   . PRO   A 1  289 ? -54.257 -29.793 16.346  1.00 37.74 289 A 1 
ATOM   2189  C C    . PRO   A 1  289 ? -54.421 -28.465 15.607  1.00 38.12 289 A 1 
ATOM   2190  O O    . PRO   A 1  289 ? -55.042 -27.540 16.127  1.00 36.18 289 A 1 
ATOM   2191  C CB   . PRO   A 1  289 ? -55.563 -30.327 16.948  1.00 34.18 289 A 1 
ATOM   2192  C CG   . PRO   A 1  289 ? -55.596 -29.720 18.349  1.00 34.03 289 A 1 
ATOM   2193  C CD   . PRO   A 1  289 ? -54.128 -29.616 18.736  1.00 38.80 289 A 1 
ATOM   2194  N N    . GLU   A 1  290 ? -53.849 -28.374 14.426  1.00 35.73 290 A 1 
ATOM   2195  C CA   . GLU   A 1  290 ? -54.154 -27.254 13.546  1.00 36.97 290 A 1 
ATOM   2196  C C    . GLU   A 1  290 ? -55.624 -27.334 13.123  1.00 35.81 290 A 1 
ATOM   2197  O O    . GLU   A 1  290 ? -56.079 -28.341 12.572  1.00 34.36 290 A 1 
ATOM   2198  C CB   . GLU   A 1  290 ? -53.213 -27.211 12.333  1.00 35.43 290 A 1 
ATOM   2199  C CG   . GLU   A 1  290 ? -51.833 -26.638 12.683  1.00 33.20 290 A 1 
ATOM   2200  C CD   . GLU   A 1  290 ? -50.905 -26.476 11.466  1.00 31.92 290 A 1 
ATOM   2201  O OE1  . GLU   A 1  290 ? -50.016 -25.596 11.535  1.00 28.91 290 A 1 
ATOM   2202  O OE2  . GLU   A 1  290 ? -51.068 -27.234 10.483  1.00 33.12 290 A 1 
ATOM   2203  N N    . GLU   A 1  291 ? -56.374 -26.280 13.422  1.00 33.26 291 A 1 
ATOM   2204  C CA   . GLU   A 1  291 ? -57.767 -26.166 13.002  1.00 34.32 291 A 1 
ATOM   2205  C C    . GLU   A 1  291 ? -57.904 -26.082 11.475  1.00 32.99 291 A 1 
ATOM   2206  O O    . GLU   A 1  291 ? -57.082 -25.518 10.758  1.00 31.78 291 A 1 
ATOM   2207  C CB   . GLU   A 1  291 ? -58.454 -24.952 13.643  1.00 32.71 291 A 1 
ATOM   2208  C CG   . GLU   A 1  291 ? -58.942 -25.172 15.078  1.00 30.79 291 A 1 
ATOM   2209  C CD   . GLU   A 1  291 ? -59.817 -24.010 15.586  1.00 30.01 291 A 1 
ATOM   2210  O OE1  . GLU   A 1  291 ? -60.647 -24.263 16.493  1.00 27.40 291 A 1 
ATOM   2211  O OE2  . GLU   A 1  291 ? -59.681 -22.878 15.066  1.00 31.64 291 A 1 
ATOM   2212  N N    . ASN   A 1  292 ? -59.019 -26.566 11.024  1.00 34.51 292 A 1 
ATOM   2213  C CA   . ASN   A 1  292 ? -59.416 -26.871 9.648   1.00 35.73 292 A 1 
ATOM   2214  C C    . ASN   A 1  292 ? -59.687 -25.674 8.701   1.00 33.97 292 A 1 
ATOM   2215  O O    . ASN   A 1  292 ? -60.470 -25.854 7.766   1.00 31.65 292 A 1 
ATOM   2216  C CB   . ASN   A 1  292 ? -60.689 -27.737 9.761   1.00 33.32 292 A 1 
ATOM   2217  C CG   . ASN   A 1  292 ? -60.521 -29.206 9.446   1.00 29.88 292 A 1 
ATOM   2218  O OD1  . ASN   A 1  292 ? -59.555 -29.676 8.894   1.00 30.63 292 A 1 
ATOM   2219  N ND2  . ASN   A 1  292 ? -61.511 -30.005 9.784   1.00 31.12 292 A 1 
ATOM   2220  N N    . LYS   A 1  293 ? -59.192 -24.469 8.939   1.00 32.20 293 A 1 
ATOM   2221  C CA   . LYS   A 1  293 ? -59.788 -23.292 8.286   1.00 33.70 293 A 1 
ATOM   2222  C C    . LYS   A 1  293 ? -59.751 -23.310 6.751   1.00 31.93 293 A 1 
ATOM   2223  O O    . LYS   A 1  293 ? -58.937 -23.953 6.113   1.00 30.08 293 A 1 
ATOM   2224  C CB   . LYS   A 1  293 ? -59.265 -21.974 8.876   1.00 32.33 293 A 1 
ATOM   2225  C CG   . LYS   A 1  293 ? -60.117 -21.566 10.083  1.00 30.02 293 A 1 
ATOM   2226  C CD   . LYS   A 1  293 ? -59.761 -20.155 10.557  1.00 29.48 293 A 1 
ATOM   2227  C CE   . LYS   A 1  293 ? -60.669 -19.782 11.729  1.00 25.84 293 A 1 
ATOM   2228  N NZ   . LYS   A 1  293 ? -60.313 -18.473 12.318  1.00 25.43 293 A 1 
ATOM   2229  N N    . LEU   A 1  294 ? -60.723 -22.579 6.226   1.00 30.72 294 A 1 
ATOM   2230  C CA   . LEU   A 1  294 ? -61.357 -22.674 4.913   1.00 31.61 294 A 1 
ATOM   2231  C C    . LEU   A 1  294 ? -60.465 -22.369 3.696   1.00 30.34 294 A 1 
ATOM   2232  O O    . LEU   A 1  294 ? -59.476 -21.658 3.749   1.00 29.04 294 A 1 
ATOM   2233  C CB   . LEU   A 1  294 ? -62.583 -21.734 4.936   1.00 29.85 294 A 1 
ATOM   2234  C CG   . LEU   A 1  294 ? -63.847 -22.388 5.524   1.00 27.81 294 A 1 
ATOM   2235  C CD1  . LEU   A 1  294 ? -64.715 -21.355 6.249   1.00 28.06 294 A 1 
ATOM   2236  C CD2  . LEU   A 1  294 ? -64.687 -23.026 4.424   1.00 29.89 294 A 1 
ATOM   2237  N N    . PHE   A 1  295 ? -60.953 -22.895 2.603   1.00 30.58 295 A 1 
ATOM   2238  C CA   . PHE   A 1  295 ? -60.321 -23.116 1.288   1.00 31.60 295 A 1 
ATOM   2239  C C    . PHE   A 1  295 ? -60.316 -21.935 0.297   1.00 30.65 295 A 1 
ATOM   2240  O O    . PHE   A 1  295 ? -60.148 -22.201 -0.894  1.00 28.83 295 A 1 
ATOM   2241  C CB   . PHE   A 1  295 ? -61.068 -24.294 0.646   1.00 29.26 295 A 1 
ATOM   2242  C CG   . PHE   A 1  295 ? -60.262 -25.556 0.461   1.00 27.93 295 A 1 
ATOM   2243  C CD1  . PHE   A 1  295 ? -59.530 -25.752 -0.720  1.00 27.00 295 A 1 
ATOM   2244  C CD2  . PHE   A 1  295 ? -60.271 -26.554 1.447   1.00 27.81 295 A 1 
ATOM   2245  C CE1  . PHE   A 1  295 ? -58.809 -26.941 -0.917  1.00 25.98 295 A 1 
ATOM   2246  C CE2  . PHE   A 1  295 ? -59.550 -27.745 1.258   1.00 26.01 295 A 1 
ATOM   2247  C CZ   . PHE   A 1  295 ? -58.819 -27.945 0.073   1.00 25.66 295 A 1 
ATOM   2248  N N    . ASP   A 1  296 ? -60.598 -20.712 0.671   1.00 33.16 296 A 1 
ATOM   2249  C CA   . ASP   A 1  296 ? -61.162 -19.735 -0.273  1.00 34.18 296 A 1 
ATOM   2250  C C    . ASP   A 1  296 ? -60.306 -19.474 -1.535  1.00 33.49 296 A 1 
ATOM   2251  O O    . ASP   A 1  296 ? -59.079 -19.470 -1.520  1.00 31.17 296 A 1 
ATOM   2252  C CB   . ASP   A 1  296 ? -61.590 -18.452 0.452   1.00 31.91 296 A 1 
ATOM   2253  C CG   . ASP   A 1  296 ? -63.068 -18.106 0.240   1.00 28.33 296 A 1 
ATOM   2254  O OD1  . ASP   A 1  296 ? -63.720 -18.759 -0.602  1.00 28.11 296 A 1 
ATOM   2255  O OD2  . ASP   A 1  296 ? -63.533 -17.168 0.925   1.00 28.05 296 A 1 
ATOM   2256  N N    . SER   A 1  297 ? -61.013 -19.280 -2.650  1.00 33.05 297 A 1 
ATOM   2257  C CA   . SER   A 1  297 ? -60.593 -19.761 -3.975  1.00 33.51 297 A 1 
ATOM   2258  C C    . SER   A 1  297 ? -59.974 -18.745 -4.941  1.00 32.57 297 A 1 
ATOM   2259  O O    . SER   A 1  297 ? -59.901 -19.054 -6.137  1.00 30.02 297 A 1 
ATOM   2260  C CB   . SER   A 1  297 ? -61.833 -20.360 -4.645  1.00 31.13 297 A 1 
ATOM   2261  O OG   . SER   A 1  297 ? -62.814 -19.373 -4.876  1.00 29.41 297 A 1 
ATOM   2262  N N    . SER   A 1  298 ? -59.669 -17.543 -4.532  1.00 33.32 298 A 1 
ATOM   2263  C CA   . SER   A 1  298 ? -59.672 -16.406 -5.463  1.00 34.62 298 A 1 
ATOM   2264  C C    . SER   A 1  298 ? -58.596 -16.427 -6.562  1.00 33.76 298 A 1 
ATOM   2265  O O    . SER   A 1  298 ? -57.653 -17.203 -6.574  1.00 31.24 298 A 1 
ATOM   2266  C CB   . SER   A 1  298 ? -59.694 -15.074 -4.708  1.00 31.68 298 A 1 
ATOM   2267  O OG   . SER   A 1  298 ? -58.480 -14.870 -4.022  1.00 29.38 298 A 1 
ATOM   2268  N N    . THR   A 1  299 ? -58.836 -15.549 -7.523  1.00 33.23 299 A 1 
ATOM   2269  C CA   . THR   A 1  299 ? -58.464 -15.669 -8.937  1.00 35.16 299 A 1 
ATOM   2270  C C    . THR   A 1  299 ? -56.984 -15.485 -9.298  1.00 34.65 299 A 1 
ATOM   2271  O O    . THR   A 1  299 ? -56.236 -14.735 -8.702  1.00 31.53 299 A 1 
ATOM   2272  C CB   . THR   A 1  299 ? -59.296 -14.685 -9.787  1.00 31.46 299 A 1 
ATOM   2273  O OG1  . THR   A 1  299 ? -59.838 -13.644 -9.007  1.00 28.66 299 A 1 
ATOM   2274  C CG2  . THR   A 1  299 ? -60.478 -15.374 -10.448 1.00 29.57 299 A 1 
ATOM   2275  N N    . LYS   A 1  300 ? -56.638 -16.129 -10.403 1.00 33.46 300 A 1 
ATOM   2276  C CA   . LYS   A 1  300 ? -55.302 -16.459 -10.937 1.00 34.76 300 A 1 
ATOM   2277  C C    . LYS   A 1  300 ? -54.526 -15.368 -11.700 1.00 33.50 300 A 1 
ATOM   2278  O O    . LYS   A 1  300 ? -53.648 -15.771 -12.463 1.00 31.36 300 A 1 
ATOM   2279  C CB   . LYS   A 1  300 ? -55.492 -17.634 -11.915 1.00 32.75 300 A 1 
ATOM   2280  C CG   . LYS   A 1  300 ? -55.447 -19.034 -11.304 1.00 30.33 300 A 1 
ATOM   2281  C CD   . LYS   A 1  300 ? -55.583 -20.053 -12.428 1.00 29.68 300 A 1 
ATOM   2282  C CE   . LYS   A 1  300 ? -55.427 -21.476 -11.900 1.00 26.74 300 A 1 
ATOM   2283  N NZ   . LYS   A 1  300 ? -55.579 -22.489 -12.973 1.00 26.28 300 A 1 
ATOM   2284  N N    . GLN   A 1  301 ? -54.847 -14.099 -11.673 1.00 33.14 301 A 1 
ATOM   2285  C CA   . GLN   A 1  301 ? -54.411 -13.208 -12.760 1.00 33.96 301 A 1 
ATOM   2286  C C    . GLN   A 1  301 ? -52.888 -13.202 -12.978 1.00 32.95 301 A 1 
ATOM   2287  O O    . GLN   A 1  301 ? -52.092 -13.096 -12.054 1.00 31.07 301 A 1 
ATOM   2288  C CB   . GLN   A 1  301 ? -54.987 -11.797 -12.625 1.00 31.90 301 A 1 
ATOM   2289  C CG   . GLN   A 1  301 ? -56.357 -11.701 -13.310 1.00 30.28 301 A 1 
ATOM   2290  C CD   . GLN   A 1  301 ? -56.886 -10.270 -13.406 1.00 28.59 301 A 1 
ATOM   2291  O OE1  . GLN   A 1  301 ? -56.373 -9.343  -12.822 1.00 27.67 301 A 1 
ATOM   2292  N NE2  . GLN   A 1  301 ? -57.941 -10.039 -14.152 1.00 28.59 301 A 1 
ATOM   2293  N N    . SER   A 1  302 ? -52.532 -13.320 -14.250 1.00 33.84 302 A 1 
ATOM   2294  C CA   . SER   A 1  302 ? -51.266 -13.845 -14.762 1.00 34.00 302 A 1 
ATOM   2295  C C    . SER   A 1  302 ? -50.216 -12.786 -15.105 1.00 32.89 302 A 1 
ATOM   2296  O O    . SER   A 1  302 ? -49.591 -12.909 -16.158 1.00 30.64 302 A 1 
ATOM   2297  C CB   . SER   A 1  302 ? -51.586 -14.662 -16.015 1.00 31.07 302 A 1 
ATOM   2298  O OG   . SER   A 1  302 ? -52.104 -13.821 -17.023 1.00 28.91 302 A 1 
ATOM   2299  N N    . ILE   A 1  303 ? -50.074 -11.734 -14.327 1.00 34.29 303 A 1 
ATOM   2300  C CA   . ILE   A 1  303 ? -49.275 -10.576 -14.753 1.00 34.85 303 A 1 
ATOM   2301  C C    . ILE   A 1  303 ? -47.875 -11.041 -15.187 1.00 33.59 303 A 1 
ATOM   2302  O O    . ILE   A 1  303 ? -47.188 -11.703 -14.409 1.00 31.19 303 A 1 
ATOM   2303  C CB   . ILE   A 1  303 ? -49.228 -9.480  -13.672 1.00 32.85 303 A 1 
ATOM   2304  C CG1  . ILE   A 1  303 ? -50.657 -9.002  -13.340 1.00 30.98 303 A 1 
ATOM   2305  C CG2  . ILE   A 1  303 ? -48.354 -8.297  -14.141 1.00 32.98 303 A 1 
ATOM   2306  C CD1  . ILE   A 1  303 ? -50.744 -7.998  -12.185 1.00 30.43 303 A 1 
ATOM   2307  N N    . PRO   A 1  304 ? -47.465 -10.721 -16.417 1.00 33.50 304 A 1 
ATOM   2308  C CA   . PRO   A 1  304 ? -46.233 -11.245 -16.985 1.00 33.08 304 A 1 
ATOM   2309  C C    . PRO   A 1  304 ? -45.032 -10.634 -16.266 1.00 33.16 304 A 1 
ATOM   2310  O O    . PRO   A 1  304 ? -44.786 -9.432  -16.338 1.00 30.71 304 A 1 
ATOM   2311  C CB   . PRO   A 1  304 ? -46.290 -10.885 -18.473 1.00 29.93 304 A 1 
ATOM   2312  C CG   . PRO   A 1  304 ? -47.170 -9.644  -18.509 1.00 29.40 304 A 1 
ATOM   2313  C CD   . PRO   A 1  304 ? -48.148 -9.867  -17.363 1.00 32.83 304 A 1 
ATOM   2314  N N    . THR   A 1  305 ? -44.289 -11.477 -15.596 1.00 36.13 305 A 1 
ATOM   2315  C CA   . THR   A 1  305 ? -43.065 -11.102 -14.888 1.00 36.07 305 A 1 
ATOM   2316  C C    . THR   A 1  305 ? -41.971 -10.838 -15.917 1.00 35.27 305 A 1 
ATOM   2317  O O    . THR   A 1  305 ? -41.283 -11.759 -16.349 1.00 32.26 305 A 1 
ATOM   2318  C CB   . THR   A 1  305 ? -42.632 -12.191 -13.891 1.00 32.89 305 A 1 
ATOM   2319  O OG1  . THR   A 1  305 ? -43.679 -13.064 -13.564 1.00 30.17 305 A 1 
ATOM   2320  C CG2  . THR   A 1  305 ? -42.142 -11.581 -12.580 1.00 30.71 305 A 1 
ATOM   2321  N N    . THR   A 1  306 ? -41.834 -9.598  -16.325 1.00 33.68 306 A 1 
ATOM   2322  C CA   . THR   A 1  306 ? -40.779 -9.195  -17.255 1.00 34.25 306 A 1 
ATOM   2323  C C    . THR   A 1  306 ? -39.446 -9.340  -16.533 1.00 33.72 306 A 1 
ATOM   2324  O O    . THR   A 1  306 ? -39.133 -8.572  -15.629 1.00 30.60 306 A 1 
ATOM   2325  C CB   . THR   A 1  306 ? -40.971 -7.758  -17.765 1.00 31.12 306 A 1 
ATOM   2326  O OG1  . THR   A 1  306 ? -42.322 -7.408  -17.807 1.00 28.49 306 A 1 
ATOM   2327  C CG2  . THR   A 1  306 ? -40.428 -7.593  -19.182 1.00 29.11 306 A 1 
ATOM   2328  N N    . THR   A 1  307 ? -38.688 -10.346 -16.904 1.00 35.32 307 A 1 
ATOM   2329  C CA   . THR   A 1  307 ? -37.360 -10.640 -16.361 1.00 35.48 307 A 1 
ATOM   2330  C C    . THR   A 1  307 ? -36.356 -9.609  -16.874 1.00 34.52 307 A 1 
ATOM   2331  O O    . THR   A 1  307 ? -35.621 -9.864  -17.823 1.00 31.48 307 A 1 
ATOM   2332  C CB   . THR   A 1  307 ? -36.907 -12.066 -16.732 1.00 32.53 307 A 1 
ATOM   2333  O OG1  . THR   A 1  307 ? -37.449 -12.472 -17.966 1.00 29.85 307 A 1 
ATOM   2334  C CG2  . THR   A 1  307 ? -37.348 -13.090 -15.697 1.00 30.75 307 A 1 
ATOM   2335  N N    . THR   A 1  308 ? -36.338 -8.447  -16.264 1.00 34.30 308 A 1 
ATOM   2336  C CA   . THR   A 1  308 ? -35.239 -7.505  -16.439 1.00 34.71 308 A 1 
ATOM   2337  C C    . THR   A 1  308 ? -34.001 -8.120  -15.803 1.00 34.24 308 A 1 
ATOM   2338  O O    . THR   A 1  308 ? -33.850 -8.132  -14.587 1.00 31.32 308 A 1 
ATOM   2339  C CB   . THR   A 1  308 ? -35.543 -6.124  -15.832 1.00 31.35 308 A 1 
ATOM   2340  O OG1  . THR   A 1  308 ? -36.522 -6.207  -14.823 1.00 28.58 308 A 1 
ATOM   2341  C CG2  . THR   A 1  308 ? -36.077 -5.170  -16.892 1.00 28.99 308 A 1 
ATOM   2342  N N    . THR   A 1  309 ? -33.146 -8.654  -16.644 1.00 33.09 309 A 1 
ATOM   2343  C CA   . THR   A 1  309 ? -31.812 -9.129  -16.281 1.00 33.89 309 A 1 
ATOM   2344  C C    . THR   A 1  309 ? -30.956 -7.925  -15.889 1.00 33.49 309 A 1 
ATOM   2345  O O    . THR   A 1  309 ? -30.176 -7.419  -16.693 1.00 30.86 309 A 1 
ATOM   2346  C CB   . THR   A 1  309 ? -31.162 -9.898  -17.446 1.00 30.71 309 A 1 
ATOM   2347  O OG1  . THR   A 1  309 ? -31.648 -9.454  -18.693 1.00 28.31 309 A 1 
ATOM   2348  C CG2  . THR   A 1  309 ? -31.451 -11.389 -17.369 1.00 28.82 309 A 1 
ATOM   2349  N N    . GLN   A 1  310 ? -31.145 -7.454  -14.679 1.00 32.85 310 A 1 
ATOM   2350  C CA   . GLN   A 1  310 ? -30.210 -6.513  -14.085 1.00 32.82 310 A 1 
ATOM   2351  C C    . GLN   A 1  310 ? -28.885 -7.255  -13.941 1.00 32.38 310 A 1 
ATOM   2352  O O    . GLN   A 1  310 ? -28.753 -8.172  -13.132 1.00 30.26 310 A 1 
ATOM   2353  C CB   . GLN   A 1  310 ? -30.722 -5.984  -12.741 1.00 30.43 310 A 1 
ATOM   2354  C CG   . GLN   A 1  310 ? -31.669 -4.788  -12.918 1.00 28.47 310 A 1 
ATOM   2355  C CD   . GLN   A 1  310 ? -32.140 -4.207  -11.586 1.00 27.06 310 A 1 
ATOM   2356  O OE1  . GLN   A 1  310 ? -32.295 -4.896  -10.596 1.00 26.42 310 A 1 
ATOM   2357  N NE2  . GLN   A 1  310 ? -32.406 -2.923  -11.521 1.00 27.19 310 A 1 
ATOM   2358  N N    . TRP   A 1  311 ? -27.936 -6.858  -14.747 1.00 33.09 311 A 1 
ATOM   2359  C CA   . TRP   A 1  311 ? -26.538 -7.193  -14.556 1.00 31.52 311 A 1 
ATOM   2360  C C    . TRP   A 1  311 ? -26.057 -6.438  -13.314 1.00 31.33 311 A 1 
ATOM   2361  O O    . TRP   A 1  311 ? -25.414 -5.400  -13.418 1.00 29.34 311 A 1 
ATOM   2362  C CB   . TRP   A 1  311 ? -25.729 -6.830  -15.808 1.00 28.53 311 A 1 
ATOM   2363  C CG   . TRP   A 1  311 ? -25.814 -7.766  -16.975 1.00 26.98 311 A 1 
ATOM   2364  C CD1  . TRP   A 1  311 ? -26.895 -8.471  -17.387 1.00 24.14 311 A 1 
ATOM   2365  C CD2  . TRP   A 1  311 ? -24.740 -8.099  -17.906 1.00 25.02 311 A 1 
ATOM   2366  N NE1  . TRP   A 1  311 ? -26.575 -9.215  -18.508 1.00 22.89 311 A 1 
ATOM   2367  C CE2  . TRP   A 1  311 ? -25.257 -9.015  -18.861 1.00 23.43 311 A 1 
ATOM   2368  C CE3  . TRP   A 1  311 ? -23.390 -7.718  -18.033 1.00 25.07 311 A 1 
ATOM   2369  C CZ2  . TRP   A 1  311 ? -24.465 -9.539  -19.901 1.00 23.69 311 A 1 
ATOM   2370  C CZ3  . TRP   A 1  311 ? -22.606 -8.238  -19.068 1.00 24.10 311 A 1 
ATOM   2371  C CH2  . TRP   A 1  311 ? -23.134 -9.144  -19.993 1.00 23.64 311 A 1 
ATOM   2372  N N    . SER   A 1  312 ? -26.414 -6.921  -12.164 1.00 35.14 312 A 1 
ATOM   2373  C CA   . SER   A 1  312 ? -25.717 -6.538  -10.952 1.00 34.41 312 A 1 
ATOM   2374  C C    . SER   A 1  312 ? -24.293 -7.038  -11.126 1.00 34.35 312 A 1 
ATOM   2375  O O    . SER   A 1  312 ? -24.047 -8.241  -11.048 1.00 32.83 312 A 1 
ATOM   2376  C CB   . SER   A 1  312 ? -26.387 -7.144  -9.715  1.00 31.63 312 A 1 
ATOM   2377  O OG   . SER   A 1  312 ? -26.442 -8.547  -9.805  1.00 29.28 312 A 1 
ATOM   2378  N N    . ILE   A 1  313 ? -23.393 -6.132  -11.448 1.00 35.49 313 A 1 
ATOM   2379  C CA   . ILE   A 1  313 ? -21.969 -6.434  -11.408 1.00 35.60 313 A 1 
ATOM   2380  C C    . ILE   A 1  313 ? -21.695 -6.806  -9.958  1.00 35.71 313 A 1 
ATOM   2381  O O    . ILE   A 1  313 ? -21.793 -5.959  -9.071  1.00 33.76 313 A 1 
ATOM   2382  C CB   . ILE   A 1  313 ? -21.125 -5.241  -11.891 1.00 33.73 313 A 1 
ATOM   2383  C CG1  . ILE   A 1  313 ? -21.452 -4.916  -13.366 1.00 31.73 313 A 1 
ATOM   2384  C CG2  . ILE   A 1  313 ? -19.628 -5.549  -11.716 1.00 33.12 313 A 1 
ATOM   2385  C CD1  . ILE   A 1  313 ? -20.784 -3.645  -13.892 1.00 30.29 313 A 1 
ATOM   2386  N N    . ASP   A 1  314 ? -21.436 -8.072  -9.739  1.00 39.42 314 A 1 
ATOM   2387  C CA   . ASP   A 1  314 ? -21.218 -8.609  -8.405  1.00 39.24 314 A 1 
ATOM   2388  C C    . ASP   A 1  314 ? -19.821 -8.172  -7.939  1.00 39.40 314 A 1 
ATOM   2389  O O    . ASP   A 1  314 ? -18.848 -8.918  -7.972  1.00 36.69 314 A 1 
ATOM   2390  C CB   . ASP   A 1  314 ? -21.482 -10.128 -8.426  1.00 36.02 314 A 1 
ATOM   2391  C CG   . ASP   A 1  314 ? -21.780 -10.732 -7.051  1.00 31.92 314 A 1 
ATOM   2392  O OD1  . ASP   A 1  314 ? -21.766 -9.987  -6.046  1.00 31.19 314 A 1 
ATOM   2393  O OD2  . ASP   A 1  314 ? -22.002 -11.959 -7.000  1.00 30.46 314 A 1 
ATOM   2394  N N    . LEU   A 1  315 ? -19.738 -6.923  -7.547  1.00 40.73 315 A 1 
ATOM   2395  C CA   . LEU   A 1  315 ? -18.533 -6.275  -7.016  1.00 39.83 315 A 1 
ATOM   2396  C C    . LEU   A 1  315 ? -18.054 -6.939  -5.718  1.00 40.18 315 A 1 
ATOM   2397  O O    . LEU   A 1  315 ? -16.984 -6.597  -5.225  1.00 37.61 315 A 1 
ATOM   2398  C CB   . LEU   A 1  315 ? -18.824 -4.775  -6.800  1.00 36.90 315 A 1 
ATOM   2399  C CG   . LEU   A 1  315 ? -18.567 -3.904  -8.042  1.00 33.42 315 A 1 
ATOM   2400  C CD1  . LEU   A 1  315 ? -19.335 -2.590  -7.942  1.00 31.99 315 A 1 
ATOM   2401  C CD2  . LEU   A 1  315 ? -17.082 -3.565  -8.181  1.00 32.78 315 A 1 
ATOM   2402  N N    . SER   A 1  316 ? -18.805 -7.884  -5.193  1.00 40.36 316 A 1 
ATOM   2403  C CA   . SER   A 1  316 ? -18.475 -8.600  -3.957  1.00 39.71 316 A 1 
ATOM   2404  C C    . SER   A 1  316 ? -17.101 -9.274  -3.979  1.00 40.25 316 A 1 
ATOM   2405  O O    . SER   A 1  316 ? -16.411 -9.298  -2.960  1.00 37.45 316 A 1 
ATOM   2406  C CB   . SER   A 1  316 ? -19.554 -9.653  -3.681  1.00 36.34 316 A 1 
ATOM   2407  O OG   . SER   A 1  316 ? -19.537 -10.682 -4.645  1.00 34.21 316 A 1 
ATOM   2408  N N    . ASN   A 1  317 ? -16.702 -9.788  -5.126  1.00 43.14 317 A 1 
ATOM   2409  C CA   . ASN   A 1  317 ? -15.431 -10.498 -5.272  1.00 43.18 317 A 1 
ATOM   2410  C C    . ASN   A 1  317 ? -14.253 -9.609  -5.684  1.00 43.34 317 A 1 
ATOM   2411  O O    . ASN   A 1  317 ? -13.119 -10.090 -5.711  1.00 39.79 317 A 1 
ATOM   2412  C CB   . ASN   A 1  317 ? -15.625 -11.667 -6.252  1.00 39.48 317 A 1 
ATOM   2413  C CG   . ASN   A 1  317 ? -16.250 -12.890 -5.610  1.00 35.44 317 A 1 
ATOM   2414  O OD1  . ASN   A 1  317 ? -16.199 -13.115 -4.416  1.00 34.45 317 A 1 
ATOM   2415  N ND2  . ASN   A 1  317 ? -16.830 -13.758 -6.408  1.00 34.19 317 A 1 
ATOM   2416  N N    . SER   A 1  318 ? -14.496 -8.351  -6.009  1.00 44.70 318 A 1 
ATOM   2417  C CA   . SER   A 1  318 ? -13.394 -7.460  -6.349  1.00 44.37 318 A 1 
ATOM   2418  C C    . SER   A 1  318 ? -12.570 -7.125  -5.100  1.00 45.12 318 A 1 
ATOM   2419  O O    . SER   A 1  318 ? -13.088 -7.018  -3.986  1.00 42.96 318 A 1 
ATOM   2420  C CB   . SER   A 1  318 ? -13.894 -6.205  -7.077  1.00 40.95 318 A 1 
ATOM   2421  O OG   . SER   A 1  318 ? -14.588 -5.360  -6.192  1.00 38.56 318 A 1 
ATOM   2422  N N    . SER   A 1  319 ? -11.280 -6.943  -5.284  1.00 45.57 319 A 1 
ATOM   2423  C CA   . SER   A 1  319 ? -10.398 -6.471  -4.209  1.00 45.11 319 A 1 
ATOM   2424  C C    . SER   A 1  319 ? -10.869 -5.136  -3.617  1.00 46.32 319 A 1 
ATOM   2425  O O    . SER   A 1  319 ? -10.669 -4.877  -2.430  1.00 44.43 319 A 1 
ATOM   2426  C CB   . SER   A 1  319 ? -8.971  -6.320  -4.748  1.00 41.77 319 A 1 
ATOM   2427  O OG   . SER   A 1  319 ? -8.949  -5.481  -5.882  1.00 39.50 319 A 1 
ATOM   2428  N N    . GLU   A 1  320 ? -11.549 -4.344  -4.424  1.00 46.78 320 A 1 
ATOM   2429  C CA   . GLU   A 1  320 ? -12.180 -3.097  -4.006  1.00 46.42 320 A 1 
ATOM   2430  C C    . GLU   A 1  320 ? -13.301 -3.328  -2.992  1.00 47.29 320 A 1 
ATOM   2431  O O    . GLU   A 1  320 ? -13.374 -2.596  -2.009  1.00 45.40 320 A 1 
ATOM   2432  C CB   . GLU   A 1  320 ? -12.737 -2.350  -5.222  1.00 43.34 320 A 1 
ATOM   2433  C CG   . GLU   A 1  320 ? -11.624 -1.877  -6.158  1.00 40.53 320 A 1 
ATOM   2434  C CD   . GLU   A 1  320 ? -12.159 -1.040  -7.323  1.00 37.82 320 A 1 
ATOM   2435  O OE1  . GLU   A 1  320 ? -11.368 -0.216  -7.835  1.00 33.85 320 A 1 
ATOM   2436  O OE2  . GLU   A 1  320 ? -13.342 -1.232  -7.694  1.00 35.98 320 A 1 
ATOM   2437  N N    . ALA   A 1  321 ? -14.111 -4.358  -3.159  1.00 53.69 321 A 1 
ATOM   2438  C CA   . ALA   A 1  321 ? -15.169 -4.664  -2.203  1.00 52.71 321 A 1 
ATOM   2439  C C    . ALA   A 1  321 ? -14.605 -5.001  -0.817  1.00 54.52 321 A 1 
ATOM   2440  O O    . ALA   A 1  321 ? -15.158 -4.597  0.207   1.00 51.37 321 A 1 
ATOM   2441  C CB   . ALA   A 1  321 ? -16.007 -5.824  -2.740  1.00 48.37 321 A 1 
ATOM   2442  N N    . PHE   A 1  322 ? -13.468 -5.669  -0.783  1.00 53.50 322 A 1 
ATOM   2443  C CA   . PHE   A 1  322 ? -12.793 -5.953  0.481   1.00 53.69 322 A 1 
ATOM   2444  C C    . PHE   A 1  322 ? -12.235 -4.675  1.118   1.00 56.94 322 A 1 
ATOM   2445  O O    . PHE   A 1  322 ? -12.387 -4.454  2.323   1.00 51.33 322 A 1 
ATOM   2446  C CB   . PHE   A 1  322 ? -11.702 -7.008  0.245   1.00 48.44 322 A 1 
ATOM   2447  C CG   . PHE   A 1  322 ? -11.499 -7.901  1.446   1.00 45.44 322 A 1 
ATOM   2448  C CD1  . PHE   A 1  322 ? -10.626 -7.541  2.480   1.00 41.57 322 A 1 
ATOM   2449  C CD2  . PHE   A 1  322 ? -12.223 -9.105  1.535   1.00 41.20 322 A 1 
ATOM   2450  C CE1  . PHE   A 1  322 ? -10.470 -8.373  3.599   1.00 37.25 322 A 1 
ATOM   2451  C CE2  . PHE   A 1  322 ? -12.069 -9.943  2.650   1.00 37.11 322 A 1 
ATOM   2452  C CZ   . PHE   A 1  322 ? -11.191 -9.578  3.683   1.00 38.09 322 A 1 
ATOM   2453  N N    . GLY   A 1  323 ? -11.647 -3.822  0.306   1.00 58.29 323 A 1 
ATOM   2454  C CA   . GLY   A 1  323 ? -11.205 -2.501  0.728   1.00 60.33 323 A 1 
ATOM   2455  C C    . GLY   A 1  323 ? -12.366 -1.653  1.246   1.00 64.27 323 A 1 
ATOM   2456  O O    . GLY   A 1  323 ? -12.299 -1.143  2.365   1.00 62.03 323 A 1 
ATOM   2457  N N    . LEU   A 1  324 ? -13.444 -1.603  0.502   1.00 65.01 324 A 1 
ATOM   2458  C CA   . LEU   A 1  324 ? -14.662 -0.873  0.840   1.00 66.63 324 A 1 
ATOM   2459  C C    . LEU   A 1  324 ? -15.246 -1.335  2.180   1.00 67.90 324 A 1 
ATOM   2460  O O    . LEU   A 1  324 ? -15.488 -0.523  3.071   1.00 65.35 324 A 1 
ATOM   2461  C CB   . LEU   A 1  324 ? -15.671 -1.080  -0.304  1.00 66.35 324 A 1 
ATOM   2462  C CG   . LEU   A 1  324 ? -16.957 -0.251  -0.144  1.00 63.35 324 A 1 
ATOM   2463  C CD1  . LEU   A 1  324 ? -16.694 1.220   -0.427  1.00 56.29 324 A 1 
ATOM   2464  C CD2  . LEU   A 1  324 ? -18.025 -0.753  -1.104  1.00 61.85 324 A 1 
ATOM   2465  N N    . LYS   A 1  325 ? -15.397 -2.632  2.349   1.00 69.18 325 A 1 
ATOM   2466  C CA   . LYS   A 1  325 ? -15.906 -3.201  3.594   1.00 69.81 325 A 1 
ATOM   2467  C C    . LYS   A 1  325 ? -15.025 -2.825  4.785   1.00 70.71 325 A 1 
ATOM   2468  O O    . LYS   A 1  325 ? -15.532 -2.373  5.808   1.00 69.00 325 A 1 
ATOM   2469  C CB   . LYS   A 1  325 ? -16.053 -4.714  3.423   1.00 67.58 325 A 1 
ATOM   2470  C CG   . LYS   A 1  325 ? -16.767 -5.316  4.629   1.00 61.77 325 A 1 
ATOM   2471  C CD   . LYS   A 1  325 ? -17.006 -6.812  4.433   1.00 57.44 325 A 1 
ATOM   2472  C CE   . LYS   A 1  325 ? -17.695 -7.327  5.688   1.00 49.51 325 A 1 
ATOM   2473  N NZ   . LYS   A 1  325 ? -17.970 -8.770  5.606   1.00 44.27 325 A 1 
ATOM   2474  N N    . SER   A 1  326 ? -13.723 -2.934  4.626   1.00 66.00 326 A 1 
ATOM   2475  C CA   . SER   A 1  326 ? -12.770 -2.536  5.668   1.00 65.30 326 A 1 
ATOM   2476  C C    . SER   A 1  326 ? -12.761 -1.028  5.943   1.00 66.61 326 A 1 
ATOM   2477  O O    . SER   A 1  326 ? -12.448 -0.607  7.056   1.00 64.21 326 A 1 
ATOM   2478  C CB   . SER   A 1  326 ? -11.360 -3.003  5.290   1.00 62.16 326 A 1 
ATOM   2479  O OG   . SER   A 1  326 ? -10.764 -2.174  4.314   1.00 57.00 326 A 1 
ATOM   2480  N N    . ALA   A 1  327 ? -13.095 -0.229  4.949   1.00 66.72 327 A 1 
ATOM   2481  C CA   . ALA   A 1  327 ? -13.171 1.216   5.087   1.00 64.85 327 A 1 
ATOM   2482  C C    . ALA   A 1  327 ? -14.437 1.652   5.839   1.00 65.93 327 A 1 
ATOM   2483  O O    . ALA   A 1  327 ? -14.352 2.538   6.684   1.00 64.73 327 A 1 
ATOM   2484  C CB   . ALA   A 1  327 ? -13.070 1.860   3.705   1.00 62.72 327 A 1 
ATOM   2485  N N    . ILE   A 1  328 ? -15.567 1.001   5.595   1.00 70.68 328 A 1 
ATOM   2486  C CA   . ILE   A 1  328 ? -16.858 1.357   6.197   1.00 69.92 328 A 1 
ATOM   2487  C C    . ILE   A 1  328 ? -17.027 0.769   7.604   1.00 70.97 328 A 1 
ATOM   2488  O O    . ILE   A 1  328 ? -17.560 1.426   8.496   1.00 68.41 328 A 1 
ATOM   2489  C CB   . ILE   A 1  328 ? -18.002 0.905   5.270   1.00 68.47 328 A 1 
ATOM   2490  C CG1  . ILE   A 1  328 ? -17.917 1.605   3.896   1.00 65.05 328 A 1 
ATOM   2491  C CG2  . ILE   A 1  328 ? -19.381 1.198   5.894   1.00 62.56 328 A 1 
ATOM   2492  C CD1  . ILE   A 1  328 ? -18.683 0.831   2.831   1.00 57.00 328 A 1 
ATOM   2493  N N    . GLU   A 1  329 ? -16.586 -0.455  7.818   1.00 71.66 329 A 1 
ATOM   2494  C CA   . GLU   A 1  329 ? -16.728 -1.118  9.111   1.00 71.98 329 A 1 
ATOM   2495  C C    . GLU   A 1  329 ? -15.759 -0.518  10.141  1.00 73.80 329 A 1 
ATOM   2496  O O    . GLU   A 1  329 ? -14.571 -0.834  10.183  1.00 68.38 329 A 1 
ATOM   2497  C CB   . GLU   A 1  329 ? -16.592 -2.643  8.977   1.00 65.91 329 A 1 
ATOM   2498  C CG   . GLU   A 1  329 ? -17.821 -3.274  8.296   1.00 61.21 329 A 1 
ATOM   2499  C CD   . GLU   A 1  329 ? -17.761 -4.803  8.148   1.00 55.08 329 A 1 
ATOM   2500  O OE1  . GLU   A 1  329 ? -18.760 -5.386  7.668   1.00 48.72 329 A 1 
ATOM   2501  O OE2  . GLU   A 1  329 ? -16.729 -5.419  8.482   1.00 52.45 329 A 1 
ATOM   2502  N N    . SER   A 1  330 ? -16.307 0.345   10.993  1.00 77.18 330 A 1 
ATOM   2503  C CA   . SER   A 1  330 ? -15.563 0.943   12.106  1.00 78.80 330 A 1 
ATOM   2504  C C    . SER   A 1  330 ? -15.704 0.176   13.421  1.00 81.48 330 A 1 
ATOM   2505  O O    . SER   A 1  330 ? -14.860 0.316   14.296  1.00 77.35 330 A 1 
ATOM   2506  C CB   . SER   A 1  330 ? -15.988 2.401   12.305  1.00 73.42 330 A 1 
ATOM   2507  O OG   . SER   A 1  330 ? -17.357 2.499   12.625  1.00 66.11 330 A 1 
ATOM   2508  N N    . LEU   A 1  331 ? -16.760 -0.620  13.562  1.00 81.59 331 A 1 
ATOM   2509  C CA   . LEU   A 1  331 ? -17.009 -1.438  14.744  1.00 83.98 331 A 1 
ATOM   2510  C C    . LEU   A 1  331 ? -16.849 -2.919  14.420  1.00 84.64 331 A 1 
ATOM   2511  O O    . LEU   A 1  331 ? -17.358 -3.406  13.414  1.00 81.45 331 A 1 
ATOM   2512  C CB   . LEU   A 1  331 ? -18.412 -1.171  15.305  1.00 82.27 331 A 1 
ATOM   2513  C CG   . LEU   A 1  331 ? -18.596 0.211   15.955  1.00 81.22 331 A 1 
ATOM   2514  C CD1  . LEU   A 1  331 ? -20.045 0.344   16.421  1.00 74.39 331 A 1 
ATOM   2515  C CD2  . LEU   A 1  331 ? -17.691 0.411   17.169  1.00 75.66 331 A 1 
ATOM   2516  N N    . THR   A 1  332 ? -16.212 -3.634  15.332  1.00 84.19 332 A 1 
ATOM   2517  C CA   . THR   A 1  332 ? -16.092 -5.086  15.237  1.00 85.35 332 A 1 
ATOM   2518  C C    . THR   A 1  332 ? -17.284 -5.753  15.916  1.00 86.40 332 A 1 
ATOM   2519  O O    . THR   A 1  332 ? -17.610 -5.467  17.061  1.00 84.37 332 A 1 
ATOM   2520  C CB   . THR   A 1  332 ? -14.768 -5.566  15.834  1.00 82.87 332 A 1 
ATOM   2521  O OG1  . THR   A 1  332 ? -13.699 -4.899  15.199  1.00 75.22 332 A 1 
ATOM   2522  C CG2  . THR   A 1  332 ? -14.544 -7.057  15.625  1.00 74.04 332 A 1 
ATOM   2523  N N    . LEU   A 1  333 ? -17.916 -6.674  15.203  1.00 86.71 333 A 1 
ATOM   2524  C CA   . LEU   A 1  333 ? -18.920 -7.560  15.784  1.00 87.25 333 A 1 
ATOM   2525  C C    . LEU   A 1  333 ? -18.211 -8.775  16.384  1.00 87.79 333 A 1 
ATOM   2526  O O    . LEU   A 1  333 ? -17.816 -9.696  15.665  1.00 84.85 333 A 1 
ATOM   2527  C CB   . LEU   A 1  333 ? -19.964 -7.910  14.711  1.00 84.17 333 A 1 
ATOM   2528  C CG   . LEU   A 1  333 ? -21.368 -7.405  15.085  1.00 74.78 333 A 1 
ATOM   2529  C CD1  . LEU   A 1  333 ? -22.078 -6.842  13.855  1.00 66.66 333 A 1 
ATOM   2530  C CD2  . LEU   A 1  333 ? -22.220 -8.535  15.653  1.00 67.35 333 A 1 
ATOM   2531  N N    . TYR   A 1  334 ? -18.043 -8.760  17.695  1.00 89.01 334 A 1 
ATOM   2532  C CA   . TYR   A 1  334 ? -17.378 -9.844  18.404  1.00 89.88 334 A 1 
ATOM   2533  C C    . TYR   A 1  334 ? -18.293 -11.057 18.541  1.00 89.64 334 A 1 
ATOM   2534  O O    . TYR   A 1  334 ? -19.505 -10.947 18.721  1.00 86.89 334 A 1 
ATOM   2535  C CB   . TYR   A 1  334 ? -16.875 -9.365  19.765  1.00 89.53 334 A 1 
ATOM   2536  C CG   . TYR   A 1  334 ? -15.716 -8.397  19.656  1.00 90.64 334 A 1 
ATOM   2537  C CD1  . TYR   A 1  334 ? -14.405 -8.878  19.468  1.00 84.27 334 A 1 
ATOM   2538  C CD2  . TYR   A 1  334 ? -15.940 -7.009  19.718  1.00 84.45 334 A 1 
ATOM   2539  C CE1  . TYR   A 1  334 ? -13.328 -7.992  19.350  1.00 83.88 334 A 1 
ATOM   2540  C CE2  . TYR   A 1  334 ? -14.868 -6.112  19.599  1.00 83.54 334 A 1 
ATOM   2541  C CZ   . TYR   A 1  334 ? -13.561 -6.607  19.418  1.00 88.11 334 A 1 
ATOM   2542  O OH   . TYR   A 1  334 ? -12.504 -5.736  19.304  1.00 86.72 334 A 1 
ATOM   2543  N N    . ARG   A 1  335 ? -17.692 -12.223 18.496  1.00 89.93 335 A 1 
ATOM   2544  C CA   . ARG   A 1  335 ? -18.391 -13.462 18.831  1.00 90.40 335 A 1 
ATOM   2545  C C    . ARG   A 1  335 ? -18.386 -13.632 20.343  1.00 90.58 335 A 1 
ATOM   2546  O O    . ARG   A 1  335 ? -17.375 -13.400 20.993  1.00 88.30 335 A 1 
ATOM   2547  C CB   . ARG   A 1  335 ? -17.723 -14.662 18.159  1.00 88.65 335 A 1 
ATOM   2548  C CG   . ARG   A 1  335 ? -17.621 -14.488 16.642  1.00 80.30 335 A 1 
ATOM   2549  C CD   . ARG   A 1  335 ? -16.893 -15.686 16.052  1.00 77.41 335 A 1 
ATOM   2550  N NE   . ARG   A 1  335 ? -16.614 -15.480 14.625  1.00 65.95 335 A 1 
ATOM   2551  C CZ   . ARG   A 1  335 ? -15.972 -16.327 13.844  1.00 58.75 335 A 1 
ATOM   2552  N NH1  . ARG   A 1  335 ? -15.584 -17.489 14.287  1.00 52.29 335 A 1 
ATOM   2553  N NH2  . ARG   A 1  335 ? -15.699 -16.015 12.615  1.00 50.15 335 A 1 
ATOM   2554  N N    . PHE   A 1  336 ? -19.489 -14.122 20.864  1.00 91.75 336 A 1 
ATOM   2555  C CA   . PHE   A 1  336 ? -19.580 -14.375 22.298  1.00 92.15 336 A 1 
ATOM   2556  C C    . PHE   A 1  336 ? -18.469 -15.303 22.805  1.00 92.34 336 A 1 
ATOM   2557  O O    . PHE   A 1  336 ? -17.872 -15.030 23.839  1.00 90.98 336 A 1 
ATOM   2558  C CB   . PHE   A 1  336 ? -20.950 -14.965 22.612  1.00 91.34 336 A 1 
ATOM   2559  C CG   . PHE   A 1  336 ? -21.110 -15.292 24.073  1.00 91.05 336 A 1 
ATOM   2560  C CD1  . PHE   A 1  336 ? -20.898 -16.601 24.535  1.00 86.10 336 A 1 
ATOM   2561  C CD2  . PHE   A 1  336 ? -21.393 -14.270 24.992  1.00 86.30 336 A 1 
ATOM   2562  C CE1  . PHE   A 1  336 ? -20.980 -16.885 25.905  1.00 85.55 336 A 1 
ATOM   2563  C CE2  . PHE   A 1  336 ? -21.474 -14.551 26.360  1.00 84.64 336 A 1 
ATOM   2564  C CZ   . PHE   A 1  336 ? -21.266 -15.857 26.816  1.00 86.96 336 A 1 
ATOM   2565  N N    . ASN   A 1  337 ? -18.164 -16.333 22.059  1.00 92.38 337 A 1 
ATOM   2566  C CA   . ASN   A 1  337 ? -17.115 -17.276 22.445  1.00 92.25 337 A 1 
ATOM   2567  C C    . ASN   A 1  337 ? -15.732 -16.614 22.516  1.00 92.32 337 A 1 
ATOM   2568  O O    . ASN   A 1  337 ? -14.935 -16.972 23.377  1.00 90.05 337 A 1 
ATOM   2569  C CB   . ASN   A 1  337 ? -17.076 -18.430 21.442  1.00 91.27 337 A 1 
ATOM   2570  C CG   . ASN   A 1  337 ? -18.316 -19.300 21.422  1.00 85.42 337 A 1 
ATOM   2571  O OD1  . ASN   A 1  337 ? -19.293 -19.120 22.115  1.00 74.20 337 A 1 
ATOM   2572  N ND2  . ASN   A 1  337 ? -18.315 -20.302 20.571  1.00 73.76 337 A 1 
ATOM   2573  N N    . ASP   A 1  338 ? -15.477 -15.667 21.636  1.00 91.60 338 A 1 
ATOM   2574  C CA   . ASP   A 1  338 ? -14.215 -14.932 21.613  1.00 91.24 338 A 1 
ATOM   2575  C C    . ASP   A 1  338 ? -14.128 -14.031 22.857  1.00 91.74 338 A 1 
ATOM   2576  O O    . ASP   A 1  338 ? -13.126 -14.061 23.567  1.00 89.64 338 A 1 
ATOM   2577  C CB   . ASP   A 1  338 ? -14.070 -14.133 20.301  1.00 89.76 338 A 1 
ATOM   2578  C CG   . ASP   A 1  338 ? -14.195 -14.960 19.007  1.00 85.69 338 A 1 
ATOM   2579  O OD1  . ASP   A 1  338 ? -14.008 -16.195 19.039  1.00 78.76 338 A 1 
ATOM   2580  O OD2  . ASP   A 1  338 ? -14.561 -14.370 17.962  1.00 79.35 338 A 1 
ATOM   2581  N N    . LEU   A 1  339 ? -15.210 -13.346 23.201  1.00 91.62 339 A 1 
ATOM   2582  C CA   . LEU   A 1  339 ? -15.290 -12.544 24.430  1.00 92.28 339 A 1 
ATOM   2583  C C    . LEU   A 1  339 ? -15.201 -13.400 25.693  1.00 92.26 339 A 1 
ATOM   2584  O O    . LEU   A 1  339 ? -14.547 -13.014 26.655  1.00 89.79 339 A 1 
ATOM   2585  C CB   . LEU   A 1  339 ? -16.595 -11.734 24.458  1.00 91.43 339 A 1 
ATOM   2586  C CG   . LEU   A 1  339 ? -16.739 -10.680 23.345  1.00 89.90 339 A 1 
ATOM   2587  C CD1  . LEU   A 1  339 ? -18.051 -9.924  23.544  1.00 84.30 339 A 1 
ATOM   2588  C CD2  . LEU   A 1  339 ? -15.588 -9.677  23.346  1.00 84.10 339 A 1 
ATOM   2589  N N    . GLN   A 1  340 ? -15.840 -14.545 25.680  1.00 92.22 340 A 1 
ATOM   2590  C CA   . GLN   A 1  340 ? -15.786 -15.470 26.804  1.00 92.04 340 A 1 
ATOM   2591  C C    . GLN   A 1  340 ? -14.356 -15.976 27.025  1.00 91.91 340 A 1 
ATOM   2592  O O    . GLN   A 1  340 ? -13.894 -16.035 28.158  1.00 90.35 340 A 1 
ATOM   2593  C CB   . GLN   A 1  340 ? -16.768 -16.620 26.541  1.00 91.00 340 A 1 
ATOM   2594  C CG   . GLN   A 1  340 ? -17.002 -17.442 27.811  1.00 84.28 340 A 1 
ATOM   2595  C CD   . GLN   A 1  340 ? -18.036 -18.551 27.639  1.00 83.12 340 A 1 
ATOM   2596  O OE1  . GLN   A 1  340 ? -18.426 -18.950 26.556  1.00 74.46 340 A 1 
ATOM   2597  N NE2  . GLN   A 1  340 ? -18.518 -19.109 28.724  1.00 71.60 340 A 1 
ATOM   2598  N N    . SER   A 1  341 ? -13.661 -16.285 25.955  1.00 91.45 341 A 1 
ATOM   2599  C CA   . SER   A 1  341 ? -12.259 -16.697 26.023  1.00 91.18 341 A 1 
ATOM   2600  C C    . SER   A 1  341 ? -11.360 -15.544 26.478  1.00 91.23 341 A 1 
ATOM   2601  O O    . SER   A 1  341 ? -10.554 -15.723 27.387  1.00 88.55 341 A 1 
ATOM   2602  C CB   . SER   A 1  341 ? -11.797 -17.230 24.665  1.00 90.23 341 A 1 
ATOM   2603  O OG   . SER   A 1  341 ? -12.656 -18.259 24.215  1.00 77.37 341 A 1 
ATOM   2604  N N    . ALA   A 1  342 ? -11.561 -14.368 25.921  1.00 91.64 342 A 1 
ATOM   2605  C CA   . ALA   A 1  342 ? -10.777 -13.177 26.239  1.00 91.55 342 A 1 
ATOM   2606  C C    . ALA   A 1  342 ? -10.933 -12.703 27.693  1.00 91.81 342 A 1 
ATOM   2607  O O    . ALA   A 1  342 ? -10.011 -12.110 28.249  1.00 89.14 342 A 1 
ATOM   2608  C CB   . ALA   A 1  342 ? -11.186 -12.080 25.256  1.00 90.71 342 A 1 
ATOM   2609  N N    . THR   A 1  343 ? -12.076 -12.990 28.323  1.00 92.06 343 A 1 
ATOM   2610  C CA   . THR   A 1  343 ? -12.381 -12.621 29.720  1.00 91.64 343 A 1 
ATOM   2611  C C    . THR   A 1  343 ? -12.204 -13.771 30.709  1.00 91.25 343 A 1 
ATOM   2612  O O    . THR   A 1  343 ? -12.675 -13.676 31.845  1.00 87.64 343 A 1 
ATOM   2613  C CB   . THR   A 1  343 ? -13.793 -12.040 29.851  1.00 90.78 343 A 1 
ATOM   2614  O OG1  . THR   A 1  343 ? -14.751 -12.951 29.366  1.00 82.89 343 A 1 
ATOM   2615  C CG2  . THR   A 1  343 ? -13.968 -10.731 29.090  1.00 82.24 343 A 1 
ATOM   2616  N N    . SER   A 1  344 ? -11.591 -14.854 30.309  1.00 90.71 344 A 1 
ATOM   2617  C CA   . SER   A 1  344 ? -11.493 -16.076 31.120  1.00 90.33 344 A 1 
ATOM   2618  C C    . SER   A 1  344 ? -12.864 -16.550 31.637  1.00 90.96 344 A 1 
ATOM   2619  O O    . SER   A 1  344 ? -13.044 -16.823 32.822  1.00 86.05 344 A 1 
ATOM   2620  C CB   . SER   A 1  344 ? -10.476 -15.910 32.259  1.00 88.92 344 A 1 
ATOM   2621  O OG   . SER   A 1  344 ? -9.218  -15.525 31.746  1.00 80.87 344 A 1 
ATOM   2622  N N    . ASN   A 1  345 ? -13.841 -16.620 30.737  1.00 90.01 345 A 1 
ATOM   2623  C CA   . ASN   A 1  345 ? -15.242 -16.942 31.040  1.00 90.63 345 A 1 
ATOM   2624  C C    . ASN   A 1  345 ? -15.933 -15.948 31.993  1.00 90.99 345 A 1 
ATOM   2625  O O    . ASN   A 1  345 ? -16.763 -16.346 32.807  1.00 86.38 345 A 1 
ATOM   2626  C CB   . ASN   A 1  345 ? -15.385 -18.406 31.500  1.00 89.17 345 A 1 
ATOM   2627  C CG   . ASN   A 1  345 ? -15.176 -19.419 30.399  1.00 84.37 345 A 1 
ATOM   2628  O OD1  . ASN   A 1  345 ? -15.429 -19.180 29.240  1.00 75.44 345 A 1 
ATOM   2629  N ND2  . ASN   A 1  345 ? -14.779 -20.625 30.743  1.00 73.55 345 A 1 
ATOM   2630  N N    . PHE   A 1  346 ? -15.611 -14.667 31.871  1.00 89.41 346 A 1 
ATOM   2631  C CA   . PHE   A 1  346 ? -16.123 -13.614 32.755  1.00 90.33 346 A 1 
ATOM   2632  C C    . PHE   A 1  346 ? -15.833 -13.912 34.237  1.00 90.92 346 A 1 
ATOM   2633  O O    . PHE   A 1  346 ? -16.693 -13.738 35.100  1.00 85.90 346 A 1 
ATOM   2634  C CB   . PHE   A 1  346 ? -17.597 -13.323 32.460  1.00 89.07 346 A 1 
ATOM   2635  C CG   . PHE   A 1  346 ? -17.877 -12.925 31.029  1.00 89.82 346 A 1 
ATOM   2636  C CD1  . PHE   A 1  346 ? -17.719 -11.587 30.628  1.00 84.18 346 A 1 
ATOM   2637  C CD2  . PHE   A 1  346 ? -18.270 -13.887 30.082  1.00 84.75 346 A 1 
ATOM   2638  C CE1  . PHE   A 1  346 ? -17.954 -11.210 29.298  1.00 83.33 346 A 1 
ATOM   2639  C CE2  . PHE   A 1  346 ? -18.505 -13.514 28.748  1.00 83.20 346 A 1 
ATOM   2640  C CZ   . PHE   A 1  346 ? -18.343 -12.176 28.358  1.00 87.06 346 A 1 
ATOM   2641  N N    . SER   A 1  347 ? -14.627 -14.384 34.506  1.00 90.50 347 A 1 
ATOM   2642  C CA   . SER   A 1  347 ? -14.185 -14.674 35.866  1.00 90.27 347 A 1 
ATOM   2643  C C    . SER   A 1  347 ? -14.165 -13.411 36.729  1.00 90.45 347 A 1 
ATOM   2644  O O    . SER   A 1  347 ? -13.970 -12.301 36.235  1.00 88.50 347 A 1 
ATOM   2645  C CB   . SER   A 1  347 ? -12.810 -15.348 35.853  1.00 88.58 347 A 1 
ATOM   2646  O OG   . SER   A 1  347 ? -11.801 -14.446 35.456  1.00 78.78 347 A 1 
ATOM   2647  N N    . ASP   A 1  348 ? -14.340 -13.582 38.034  1.00 90.75 348 A 1 
ATOM   2648  C CA   . ASP   A 1  348 ? -14.241 -12.456 38.965  1.00 90.92 348 A 1 
ATOM   2649  C C    . ASP   A 1  348 ? -12.824 -11.862 39.017  1.00 91.05 348 A 1 
ATOM   2650  O O    . ASP   A 1  348 ? -12.683 -10.679 39.282  1.00 87.71 348 A 1 
ATOM   2651  C CB   . ASP   A 1  348 ? -14.711 -12.878 40.364  1.00 88.79 348 A 1 
ATOM   2652  C CG   . ASP   A 1  348 ? -16.239 -12.934 40.513  1.00 80.30 348 A 1 
ATOM   2653  O OD1  . ASP   A 1  348 ? -16.948 -12.078 39.933  1.00 70.94 348 A 1 
ATOM   2654  O OD2  . ASP   A 1  348 ? -16.728 -13.801 41.261  1.00 70.09 348 A 1 
ATOM   2655  N N    . GLU   A 1  349 ? -11.797 -12.630 38.695  1.00 90.62 349 A 1 
ATOM   2656  C CA   . GLU   A 1  349 ? -10.416 -12.134 38.589  1.00 90.28 349 A 1 
ATOM   2657  C C    . GLU   A 1  349 ? -10.249 -11.104 37.462  1.00 90.93 349 A 1 
ATOM   2658  O O    . GLU   A 1  349 ? -9.453  -10.178 37.576  1.00 87.35 349 A 1 
ATOM   2659  C CB   . GLU   A 1  349 ? -9.457  -13.306 38.331  1.00 88.36 349 A 1 
ATOM   2660  C CG   . GLU   A 1  349 ? -9.383  -14.282 39.515  1.00 76.85 349 A 1 
ATOM   2661  C CD   . GLU   A 1  349 ? -8.404  -15.439 39.289  1.00 66.79 349 A 1 
ATOM   2662  O OE1  . GLU   A 1  349 ? -8.148  -16.164 40.280  1.00 57.84 349 A 1 
ATOM   2663  O OE2  . GLU   A 1  349 ? -7.930  -15.613 38.145  1.00 58.00 349 A 1 
ATOM   2664  N N    . ASN   A 1  350 ? -11.030 -11.249 36.412  1.00 91.10 350 A 1 
ATOM   2665  C CA   . ASN   A 1  350 ? -11.028 -10.319 35.290  1.00 91.97 350 A 1 
ATOM   2666  C C    . ASN   A 1  350 ? -12.012 -9.155  35.490  1.00 92.16 350 A 1 
ATOM   2667  O O    . ASN   A 1  350 ? -12.109 -8.290  34.629  1.00 88.66 350 A 1 
ATOM   2668  C CB   . ASN   A 1  350 ? -11.301 -11.092 33.991  1.00 90.80 350 A 1 
ATOM   2669  C CG   . ASN   A 1  350 ? -10.114 -11.929 33.534  1.00 90.15 350 A 1 
ATOM   2670  O OD1  . ASN   A 1  350 ? -9.551  -12.733 34.252  1.00 76.56 350 A 1 
ATOM   2671  N ND2  . ASN   A 1  350 ? -9.706  -11.775 32.294  1.00 76.50 350 A 1 
ATOM   2672  N N    . ARG   A 1  351 ? -12.760 -9.123  36.580  1.00 91.35 351 A 1 
ATOM   2673  C CA   . ARG   A 1  351 ? -13.723 -8.043  36.826  1.00 92.16 351 A 1 
ATOM   2674  C C    . ARG   A 1  351 ? -12.987 -6.781  37.275  1.00 91.22 351 A 1 
ATOM   2675  O O    . ARG   A 1  351 ? -12.340 -6.768  38.312  1.00 88.32 351 A 1 
ATOM   2676  C CB   . ARG   A 1  351 ? -14.801 -8.515  37.818  1.00 91.35 351 A 1 
ATOM   2677  C CG   . ARG   A 1  351 ? -15.899 -7.460  37.974  1.00 87.25 351 A 1 
ATOM   2678  C CD   . ARG   A 1  351 ? -16.982 -7.900  38.964  1.00 85.60 351 A 1 
ATOM   2679  N NE   . ARG   A 1  351 ? -17.944 -8.847  38.356  1.00 79.34 351 A 1 
ATOM   2680  C CZ   . ARG   A 1  351 ? -18.665 -9.739  39.012  1.00 74.96 351 A 1 
ATOM   2681  N NH1  . ARG   A 1  351 ? -18.711 -9.769  40.302  1.00 65.46 351 A 1 
ATOM   2682  N NH2  . ARG   A 1  351 ? -19.345 -10.631 38.373  1.00 68.18 351 A 1 
ATOM   2683  N N    . ILE   A 1  352 ? -13.166 -5.712  36.520  1.00 89.47 352 A 1 
ATOM   2684  C CA   . ILE   A 1  352 ? -12.627 -4.388  36.858  1.00 87.91 352 A 1 
ATOM   2685  C C    . ILE   A 1  352 ? -13.539 -3.716  37.884  1.00 86.88 352 A 1 
ATOM   2686  O O    . ILE   A 1  352 ? -13.137 -3.434  39.010  1.00 82.51 352 A 1 
ATOM   2687  C CB   . ILE   A 1  352 ? -12.464 -3.520  35.588  1.00 86.67 352 A 1 
ATOM   2688  C CG1  . ILE   A 1  352 ? -11.568 -4.204  34.524  1.00 81.06 352 A 1 
ATOM   2689  C CG2  . ILE   A 1  352 ? -11.883 -2.145  35.963  1.00 79.15 352 A 1 
ATOM   2690  C CD1  . ILE   A 1  352 ? -11.645 -3.523  33.150  1.00 76.51 352 A 1 
ATOM   2691  N N    . LYS   A 1  353 ? -14.794 -3.476  37.487  1.00 86.92 353 A 1 
ATOM   2692  C CA   . LYS   A 1  353 ? -15.789 -2.815  38.334  1.00 86.08 353 A 1 
ATOM   2693  C C    . LYS   A 1  353 ? -17.198 -3.147  37.858  1.00 86.97 353 A 1 
ATOM   2694  O O    . LYS   A 1  353 ? -17.494 -3.063  36.668  1.00 80.50 353 A 1 
ATOM   2695  C CB   . LYS   A 1  353 ? -15.513 -1.298  38.325  1.00 81.31 353 A 1 
ATOM   2696  C CG   . LYS   A 1  353 ? -16.069 -0.537  39.539  1.00 73.90 353 A 1 
ATOM   2697  C CD   . LYS   A 1  353 ? -15.530 0.903   39.531  1.00 68.42 353 A 1 
ATOM   2698  C CE   . LYS   A 1  353 ? -15.832 1.674   40.816  1.00 59.12 353 A 1 
ATOM   2699  N NZ   . LYS   A 1  353 ? -15.065 2.950   40.870  1.00 52.20 353 A 1 
ATOM   2700  N N    . GLY   A 1  354 ? -18.077 -3.500  38.779  1.00 83.59 354 A 1 
ATOM   2701  C CA   . GLY   A 1  354 ? -19.467 -3.817  38.458  1.00 84.47 354 A 1 
ATOM   2702  C C    . GLY   A 1  354 ? -19.600 -4.911  37.393  1.00 87.11 354 A 1 
ATOM   2703  O O    . GLY   A 1  354 ? -19.262 -6.069  37.641  1.00 82.51 354 A 1 
ATOM   2704  N N    . SER   A 1  355 ? -20.101 -4.536  36.224  1.00 88.97 355 A 1 
ATOM   2705  C CA   . SER   A 1  355 ? -20.295 -5.434  35.083  1.00 89.84 355 A 1 
ATOM   2706  C C    . SER   A 1  355 ? -19.228 -5.281  33.994  1.00 91.38 355 A 1 
ATOM   2707  O O    . SER   A 1  355 ? -19.463 -5.691  32.860  1.00 88.09 355 A 1 
ATOM   2708  C CB   . SER   A 1  355 ? -21.704 -5.241  34.507  1.00 86.90 355 A 1 
ATOM   2709  O OG   . SER   A 1  355 ? -21.881 -3.919  34.051  1.00 76.34 355 A 1 
ATOM   2710  N N    . VAL   A 1  356 ? -18.105 -4.672  34.311  1.00 91.73 356 A 1 
ATOM   2711  C CA   . VAL   A 1  356 ? -16.994 -4.468  33.376  1.00 92.63 356 A 1 
ATOM   2712  C C    . VAL   A 1  356 ? -15.880 -5.461  33.687  1.00 93.09 356 A 1 
ATOM   2713  O O    . VAL   A 1  356 ? -15.439 -5.563  34.832  1.00 91.15 356 A 1 
ATOM   2714  C CB   . VAL   A 1  356 ? -16.480 -3.019  33.399  1.00 91.43 356 A 1 
ATOM   2715  C CG1  . VAL   A 1  356 ? -15.443 -2.793  32.299  1.00 83.73 356 A 1 
ATOM   2716  C CG2  . VAL   A 1  356 ? -17.619 -2.018  33.174  1.00 84.15 356 A 1 
ATOM   2717  N N    . TYR   A 1  357 ? -15.445 -6.162  32.662  1.00 93.07 357 A 1 
ATOM   2718  C CA   . TYR   A 1  357 ? -14.414 -7.190  32.749  1.00 93.72 357 A 1 
ATOM   2719  C C    . TYR   A 1  357 ? -13.237 -6.827  31.854  1.00 93.85 357 A 1 
ATOM   2720  O O    . TYR   A 1  357 ? -13.430 -6.342  30.739  1.00 91.83 357 A 1 
ATOM   2721  C CB   . TYR   A 1  357 ? -14.993 -8.549  32.347  1.00 93.10 357 A 1 
ATOM   2722  C CG   . TYR   A 1  357 ? -16.104 -9.048  33.246  1.00 93.10 357 A 1 
ATOM   2723  C CD1  . TYR   A 1  357 ? -15.825 -9.949  34.291  1.00 86.37 357 A 1 
ATOM   2724  C CD2  . TYR   A 1  357 ? -17.428 -8.607  33.053  1.00 86.50 357 A 1 
ATOM   2725  C CE1  . TYR   A 1  357 ? -16.847 -10.411 35.132  1.00 85.56 357 A 1 
ATOM   2726  C CE2  . TYR   A 1  357 ? -18.463 -9.055  33.894  1.00 85.05 357 A 1 
ATOM   2727  C CZ   . TYR   A 1  357 ? -18.163 -9.961  34.931  1.00 89.68 357 A 1 
ATOM   2728  O OH   . TYR   A 1  357 ? -19.172 -10.403 35.757  1.00 88.40 357 A 1 
ATOM   2729  N N    . ARG   A 1  358 ? -12.034 -7.099  32.332  1.00 93.48 358 A 1 
ATOM   2730  C CA   . ARG   A 1  358 ? -10.839 -7.031  31.496  1.00 94.12 358 A 1 
ATOM   2731  C C    . ARG   A 1  358 ? -10.834 -8.205  30.524  1.00 93.93 358 A 1 
ATOM   2732  O O    . ARG   A 1  358 ? -11.124 -9.340  30.915  1.00 91.61 358 A 1 
ATOM   2733  C CB   . ARG   A 1  358 ? -9.584  -7.002  32.384  1.00 92.75 358 A 1 
ATOM   2734  C CG   . ARG   A 1  358 ? -8.291  -6.787  31.576  1.00 87.18 358 A 1 
ATOM   2735  C CD   . ARG   A 1  358 ? -7.095  -6.723  32.524  1.00 84.42 358 A 1 
ATOM   2736  N NE   . ARG   A 1  358 ? -5.825  -6.543  31.803  1.00 76.34 358 A 1 
ATOM   2737  C CZ   . ARG   A 1  358 ? -4.638  -6.388  32.346  1.00 70.76 358 A 1 
ATOM   2738  N NH1  . ARG   A 1  358 ? -4.465  -6.375  33.634  1.00 61.87 358 A 1 
ATOM   2739  N NH2  . ARG   A 1  358 ? -3.587  -6.241  31.607  1.00 62.09 358 A 1 
ATOM   2740  N N    . ALA   A 1  359 ? -10.493 -7.913  29.288  1.00 93.22 359 A 1 
ATOM   2741  C CA   . ALA   A 1  359 ? -10.342 -8.898  28.236  1.00 93.07 359 A 1 
ATOM   2742  C C    . ALA   A 1  359 ? -9.008  -8.694  27.528  1.00 93.15 359 A 1 
ATOM   2743  O O    . ALA   A 1  359 ? -8.571  -7.564  27.369  1.00 90.95 359 A 1 
ATOM   2744  C CB   . ALA   A 1  359 ? -11.514 -8.749  27.262  1.00 91.77 359 A 1 
ATOM   2745  N N    . THR   A 1  360 ? -8.422  -9.766  27.052  1.00 92.66 360 A 1 
ATOM   2746  C CA   . THR   A 1  360 ? -7.260  -9.695  26.162  1.00 92.30 360 A 1 
ATOM   2747  C C    . THR   A 1  360 ? -7.680  -10.213 24.794  1.00 91.99 360 A 1 
ATOM   2748  O O    . THR   A 1  360 ? -8.033  -11.384 24.646  1.00 88.86 360 A 1 
ATOM   2749  C CB   . THR   A 1  360 ? -6.070  -10.471 26.732  1.00 90.56 360 A 1 
ATOM   2750  O OG1  . THR   A 1  360 ? -5.821  -10.072 28.065  1.00 78.87 360 A 1 
ATOM   2751  C CG2  . THR   A 1  360 ? -4.801  -10.209 25.934  1.00 75.52 360 A 1 
ATOM   2752  N N    . ILE   A 1  361 ? -7.685  -9.332  23.808  1.00 90.46 361 A 1 
ATOM   2753  C CA   . ILE   A 1  361 ? -8.142  -9.615  22.446  1.00 89.69 361 A 1 
ATOM   2754  C C    . ILE   A 1  361 ? -6.982  -9.342  21.496  1.00 88.32 361 A 1 
ATOM   2755  O O    . ILE   A 1  361 ? -6.498  -8.220  21.423  1.00 84.58 361 A 1 
ATOM   2756  C CB   . ILE   A 1  361 ? -9.390  -8.774  22.088  1.00 88.26 361 A 1 
ATOM   2757  C CG1  . ILE   A 1  361 ? -10.545 -9.031  23.085  1.00 84.02 361 A 1 
ATOM   2758  C CG2  . ILE   A 1  361 ? -9.840  -9.089  20.649  1.00 81.71 361 A 1 
ATOM   2759  C CD1  . ILE   A 1  361 ? -11.777 -8.144  22.873  1.00 78.27 361 A 1 
ATOM   2760  N N    . ASN   A 1  362 ? -6.551  -10.362 20.768  1.00 87.14 362 A 1 
ATOM   2761  C CA   . ASN   A 1  362 ? -5.409  -10.275 19.850  1.00 86.05 362 A 1 
ATOM   2762  C C    . ASN   A 1  362 ? -4.109  -9.727  20.487  1.00 86.15 362 A 1 
ATOM   2763  O O    . ASN   A 1  362 ? -3.280  -9.157  19.789  1.00 79.85 362 A 1 
ATOM   2764  C CB   . ASN   A 1  362 ? -5.811  -9.514  18.571  1.00 82.84 362 A 1 
ATOM   2765  C CG   . ASN   A 1  362 ? -6.927  -10.166 17.781  1.00 78.04 362 A 1 
ATOM   2766  O OD1  . ASN   A 1  362 ? -7.222  -11.345 17.887  1.00 68.42 362 A 1 
ATOM   2767  N ND2  . ASN   A 1  362 ? -7.576  -9.401  16.932  1.00 68.25 362 A 1 
ATOM   2768  N N    . GLY   A 1  363 ? -3.939  -9.924  21.771  1.00 85.16 363 A 1 
ATOM   2769  C CA   . GLY   A 1  363 ? -2.787  -9.415  22.518  1.00 84.94 363 A 1 
ATOM   2770  C C    . GLY   A 1  363 ? -2.998  -8.047  23.169  1.00 86.19 363 A 1 
ATOM   2771  O O    . GLY   A 1  363 ? -2.278  -7.734  24.112  1.00 81.44 363 A 1 
ATOM   2772  N N    . ASP   A 1  364 ? -4.000  -7.296  22.737  1.00 87.72 364 A 1 
ATOM   2773  C CA   . ASP   A 1  364 ? -4.343  -6.005  23.324  1.00 88.01 364 A 1 
ATOM   2774  C C    . ASP   A 1  364 ? -5.382  -6.159  24.441  1.00 89.44 364 A 1 
ATOM   2775  O O    . ASP   A 1  364 ? -6.328  -6.949  24.348  1.00 86.47 364 A 1 
ATOM   2776  C CB   . ASP   A 1  364 ? -4.848  -5.038  22.245  1.00 84.44 364 A 1 
ATOM   2777  C CG   . ASP   A 1  364 ? -3.780  -4.668  21.210  1.00 78.37 364 A 1 
ATOM   2778  O OD1  . ASP   A 1  364 ? -2.595  -4.555  21.597  1.00 70.21 364 A 1 
ATOM   2779  O OD2  . ASP   A 1  364 ? -4.167  -4.484  20.035  1.00 70.10 364 A 1 
ATOM   2780  N N    . ASP   A 1  365 ? -5.225  -5.368  25.484  1.00 90.61 365 A 1 
ATOM   2781  C CA   . ASP   A 1  365 ? -6.215  -5.311  26.546  1.00 91.27 365 A 1 
ATOM   2782  C C    . ASP   A 1  365 ? -7.446  -4.494  26.126  1.00 91.93 365 A 1 
ATOM   2783  O O    . ASP   A 1  365 ? -7.363  -3.450  25.481  1.00 89.07 365 A 1 
ATOM   2784  C CB   . ASP   A 1  365 ? -5.592  -4.760  27.829  1.00 88.71 365 A 1 
ATOM   2785  C CG   . ASP   A 1  365 ? -4.766  -5.778  28.608  1.00 85.88 365 A 1 
ATOM   2786  O OD1  . ASP   A 1  365 ? -5.146  -6.971  28.681  1.00 76.87 365 A 1 
ATOM   2787  O OD2  . ASP   A 1  365 ? -3.834  -5.358  29.317  1.00 76.88 365 A 1 
ATOM   2788  N N    . ALA   A 1  366 ? -8.602  -4.972  26.548  1.00 92.43 366 A 1 
ATOM   2789  C CA   . ALA   A 1  366 ? -9.882  -4.319  26.343  1.00 93.10 366 A 1 
ATOM   2790  C C    . ALA   A 1  366 ? -10.734 -4.389  27.616  1.00 93.59 366 A 1 
ATOM   2791  O O    . ALA   A 1  366 ? -10.502 -5.206  28.507  1.00 91.54 366 A 1 
ATOM   2792  C CB   . ALA   A 1  366 ? -10.581 -4.970  25.138  1.00 91.65 366 A 1 
ATOM   2793  N N    . ALA   A 1  367 ? -11.758 -3.557  27.691  1.00 93.77 367 A 1 
ATOM   2794  C CA   . ALA   A 1  367 ? -12.761 -3.597  28.742  1.00 93.87 367 A 1 
ATOM   2795  C C    . ALA   A 1  367 ? -14.108 -4.020  28.153  1.00 93.96 367 A 1 
ATOM   2796  O O    . ALA   A 1  367 ? -14.665 -3.340  27.293  1.00 92.28 367 A 1 
ATOM   2797  C CB   . ALA   A 1  367 ? -12.809 -2.236  29.440  1.00 92.86 367 A 1 
ATOM   2798  N N    . VAL   A 1  368 ? -14.649 -5.124  28.629  1.00 93.22 368 A 1 
ATOM   2799  C CA   . VAL   A 1  368 ? -15.948 -5.644  28.190  1.00 93.84 368 A 1 
ATOM   2800  C C    . VAL   A 1  368 ? -17.005 -5.309  29.231  1.00 93.54 368 A 1 
ATOM   2801  O O    . VAL   A 1  368 ? -17.000 -5.853  30.334  1.00 91.64 368 A 1 
ATOM   2802  C CB   . VAL   A 1  368 ? -15.894 -7.154  27.909  1.00 93.28 368 A 1 
ATOM   2803  C CG1  . VAL   A 1  368 ? -17.239 -7.656  27.375  1.00 85.82 368 A 1 
ATOM   2804  C CG2  . VAL   A 1  368 ? -14.826 -7.482  26.862  1.00 86.02 368 A 1 
ATOM   2805  N N    . LYS   A 1  369 ? -17.940 -4.435  28.874  1.00 93.06 369 A 1 
ATOM   2806  C CA   . LYS   A 1  369 ? -19.091 -4.090  29.711  1.00 92.61 369 A 1 
ATOM   2807  C C    . LYS   A 1  369 ? -20.265 -4.997  29.362  1.00 92.34 369 A 1 
ATOM   2808  O O    . LYS   A 1  369 ? -20.735 -4.996  28.226  1.00 91.06 369 A 1 
ATOM   2809  C CB   . LYS   A 1  369 ? -19.410 -2.596  29.551  1.00 91.62 369 A 1 
ATOM   2810  C CG   . LYS   A 1  369 ? -20.536 -2.097  30.474  1.00 88.72 369 A 1 
ATOM   2811  C CD   . LYS   A 1  369 ? -20.729 -0.585  30.269  1.00 85.25 369 A 1 
ATOM   2812  C CE   . LYS   A 1  369 ? -21.829 -0.005  31.164  1.00 78.97 369 A 1 
ATOM   2813  N NZ   . LYS   A 1  369 ? -22.020 1.447   30.909  1.00 71.61 369 A 1 
ATOM   2814  N N    . VAL   A 1  370 ? -20.747 -5.725  30.346  1.00 92.17 370 A 1 
ATOM   2815  C CA   . VAL   A 1  370 ? -21.903 -6.618  30.218  1.00 92.12 370 A 1 
ATOM   2816  C C    . VAL   A 1  370 ? -23.156 -5.885  30.682  1.00 91.51 370 A 1 
ATOM   2817  O O    . VAL   A 1  370 ? -23.263 -5.500  31.847  1.00 89.52 370 A 1 
ATOM   2818  C CB   . VAL   A 1  370 ? -21.698 -7.920  31.011  1.00 91.39 370 A 1 
ATOM   2819  C CG1  . VAL   A 1  370 ? -22.841 -8.901  30.753  1.00 85.09 370 A 1 
ATOM   2820  C CG2  . VAL   A 1  370 ? -20.379 -8.609  30.641  1.00 85.65 370 A 1 
ATOM   2821  N N    . ILE   A 1  371 ? -24.110 -5.725  29.787  1.00 90.22 371 A 1 
ATOM   2822  C CA   . ILE   A 1  371 ? -25.375 -5.042  30.042  1.00 89.04 371 A 1 
ATOM   2823  C C    . ILE   A 1  371 ? -26.501 -6.055  29.861  1.00 88.25 371 A 1 
ATOM   2824  O O    . ILE   A 1  371 ? -26.625 -6.679  28.807  1.00 85.58 371 A 1 
ATOM   2825  C CB   . ILE   A 1  371 ? -25.533 -3.806  29.129  1.00 87.07 371 A 1 
ATOM   2826  C CG1  . ILE   A 1  371 ? -24.312 -2.859  29.267  1.00 81.80 371 A 1 
ATOM   2827  C CG2  . ILE   A 1  371 ? -26.842 -3.070  29.465  1.00 80.08 371 A 1 
ATOM   2828  C CD1  . ILE   A 1  371 ? -24.341 -1.654  28.325  1.00 75.15 371 A 1 
ATOM   2829  N N    . LYS   A 1  372 ? -27.323 -6.230  30.890  1.00 86.79 372 A 1 
ATOM   2830  C CA   . LYS   A 1  372 ? -28.528 -7.053  30.779  1.00 85.16 372 A 1 
ATOM   2831  C C    . LYS   A 1  372 ? -29.600 -6.267  30.041  1.00 83.77 372 A 1 
ATOM   2832  O O    . LYS   A 1  372 ? -30.027 -5.224  30.523  1.00 77.05 372 A 1 
ATOM   2833  C CB   . LYS   A 1  372 ? -29.031 -7.493  32.155  1.00 82.42 372 A 1 
ATOM   2834  C CG   . LYS   A 1  372 ? -28.122 -8.554  32.782  1.00 73.85 372 A 1 
ATOM   2835  C CD   . LYS   A 1  372 ? -28.732 -9.045  34.098  1.00 65.76 372 A 1 
ATOM   2836  C CE   . LYS   A 1  372 ? -27.854 -10.137 34.702  1.00 55.79 372 A 1 
ATOM   2837  N NZ   . LYS   A 1  372 ? -28.396 -10.635 35.990  1.00 47.99 372 A 1 
ATOM   2838  N N    . GLY   A 1  373 ? -30.051 -6.801  28.933  1.00 80.95 373 A 1 
ATOM   2839  C CA   . GLY   A 1  373 ? -30.946 -6.123  28.010  1.00 79.28 373 A 1 
ATOM   2840  C C    . GLY   A 1  373 ? -30.201 -5.585  26.792  1.00 80.52 373 A 1 
ATOM   2841  O O    . GLY   A 1  373 ? -28.981 -5.719  26.675  1.00 74.44 373 A 1 
ATOM   2842  N N    . ASP   A 1  374 ? -30.968 -5.003  25.893  1.00 77.31 374 A 1 
ATOM   2843  C CA   . ASP   A 1  374 ? -30.407 -4.417  24.689  1.00 75.96 374 A 1 
ATOM   2844  C C    . ASP   A 1  374 ? -29.911 -3.005  24.958  1.00 77.66 374 A 1 
ATOM   2845  O O    . ASP   A 1  374 ? -30.618 -2.166  25.515  1.00 72.04 374 A 1 
ATOM   2846  C CB   . ASP   A 1  374 ? -31.426 -4.412  23.551  1.00 69.36 374 A 1 
ATOM   2847  C CG   . ASP   A 1  374 ? -31.694 -5.815  23.027  1.00 62.86 374 A 1 
ATOM   2848  O OD1  . ASP   A 1  374 ? -30.735 -6.617  22.941  1.00 55.50 374 A 1 
ATOM   2849  O OD2  . ASP   A 1  374 ? -32.871 -6.080  22.717  1.00 56.11 374 A 1 
ATOM   2850  N N    . VAL   A 1  375 ? -28.713 -2.748  24.486  1.00 77.71 375 A 1 
ATOM   2851  C CA   . VAL   A 1  375 ? -28.212 -1.383  24.371  1.00 78.40 375 A 1 
ATOM   2852  C C    . VAL   A 1  375 ? -28.990 -0.683  23.263  1.00 78.58 375 A 1 
ATOM   2853  O O    . VAL   A 1  375 ? -29.312 -1.288  22.240  1.00 74.95 375 A 1 
ATOM   2854  C CB   . VAL   A 1  375 ? -26.705 -1.386  24.096  1.00 75.57 375 A 1 
ATOM   2855  C CG1  . VAL   A 1  375 ? -26.136 0.021   23.994  1.00 67.87 375 A 1 
ATOM   2856  C CG2  . VAL   A 1  375 ? -25.968 -2.087  25.237  1.00 69.00 375 A 1 
ATOM   2857  N N    . SER   A 1  376 ? -29.290 0.584   23.450  1.00 75.95 376 A 1 
ATOM   2858  C CA   . SER   A 1  376 ? -29.990 1.331   22.413  1.00 75.38 376 A 1 
ATOM   2859  C C    . SER   A 1  376 ? -29.109 1.496   21.171  1.00 77.61 376 A 1 
ATOM   2860  O O    . SER   A 1  376 ? -27.907 1.743   21.266  1.00 73.96 376 A 1 
ATOM   2861  C CB   . SER   A 1  376 ? -30.483 2.673   22.951  1.00 69.15 376 A 1 
ATOM   2862  O OG   . SER   A 1  376 ? -29.414 3.559   23.192  1.00 62.40 376 A 1 
ATOM   2863  N N    . SER   A 1  377 ? -29.720 1.439   19.996  1.00 75.89 377 A 1 
ATOM   2864  C CA   . SER   A 1  377 ? -29.005 1.743   18.753  1.00 76.74 377 A 1 
ATOM   2865  C C    . SER   A 1  377 ? -28.403 3.147   18.767  1.00 79.54 377 A 1 
ATOM   2866  O O    . SER   A 1  377 ? -27.334 3.357   18.208  1.00 77.65 377 A 1 
ATOM   2867  C CB   . SER   A 1  377 ? -29.940 1.622   17.549  1.00 72.69 377 A 1 
ATOM   2868  O OG   . SER   A 1  377 ? -30.536 0.344   17.514  1.00 65.50 377 A 1 
ATOM   2869  N N    . SER   A 1  378 ? -29.055 4.090   19.443  1.00 78.80 378 A 1 
ATOM   2870  C CA   . SER   A 1  378 ? -28.545 5.454   19.592  1.00 79.33 378 A 1 
ATOM   2871  C C    . SER   A 1  378 ? -27.243 5.510   20.386  1.00 82.00 378 A 1 
ATOM   2872  O O    . SER   A 1  378 ? -26.343 6.248   20.000  1.00 79.84 378 A 1 
ATOM   2873  C CB   . SER   A 1  378 ? -29.591 6.357   20.245  1.00 75.56 378 A 1 
ATOM   2874  O OG   . SER   A 1  378 ? -30.018 5.857   21.491  1.00 66.50 378 A 1 
ATOM   2875  N N    . GLU   A 1  379 ? -27.110 4.722   21.441  1.00 83.90 379 A 1 
ATOM   2876  C CA   . GLU   A 1  379 ? -25.878 4.658   22.227  1.00 84.45 379 A 1 
ATOM   2877  C C    . GLU   A 1  379 ? -24.729 4.074   21.402  1.00 86.15 379 A 1 
ATOM   2878  O O    . GLU   A 1  379 ? -23.651 4.664   21.346  1.00 85.10 379 A 1 
ATOM   2879  C CB   . GLU   A 1  379 ? -26.123 3.849   23.511  1.00 82.46 379 A 1 
ATOM   2880  C CG   . GLU   A 1  379 ? -24.904 3.817   24.446  1.00 77.45 379 A 1 
ATOM   2881  C CD   . GLU   A 1  379 ? -25.149 3.024   25.742  1.00 75.11 379 A 1 
ATOM   2882  O OE1  . GLU   A 1  379 ? -24.187 2.861   26.525  1.00 68.13 379 A 1 
ATOM   2883  O OE2  . GLU   A 1  379 ? -26.293 2.563   25.978  1.00 69.98 379 A 1 
ATOM   2884  N N    . ILE   A 1  380 ? -24.967 2.979   20.695  1.00 85.53 380 A 1 
ATOM   2885  C CA   . ILE   A 1  380 ? -23.932 2.385   19.838  1.00 86.82 380 A 1 
ATOM   2886  C C    . ILE   A 1  380 ? -23.554 3.326   18.695  1.00 87.18 380 A 1 
ATOM   2887  O O    . ILE   A 1  380 ? -22.373 3.480   18.403  1.00 85.82 380 A 1 
ATOM   2888  C CB   . ILE   A 1  380 ? -24.361 0.991   19.333  1.00 85.75 380 A 1 
ATOM   2889  C CG1  . ILE   A 1  380 ? -24.427 0.051   20.560  1.00 81.27 380 A 1 
ATOM   2890  C CG2  . ILE   A 1  380 ? -23.403 0.456   18.254  1.00 79.27 380 A 1 
ATOM   2891  C CD1  . ILE   A 1  380 ? -24.609 -1.423  20.240  1.00 73.16 380 A 1 
ATOM   2892  N N    . ASN   A 1  381 ? -24.527 3.981   18.085  1.00 85.16 381 A 1 
ATOM   2893  C CA   . ASN   A 1  381 ? -24.263 4.936   17.011  1.00 85.37 381 A 1 
ATOM   2894  C C    . ASN   A 1  381 ? -23.505 6.175   17.500  1.00 86.49 381 A 1 
ATOM   2895  O O    . ASN   A 1  381 ? -22.624 6.655   16.786  1.00 85.23 381 A 1 
ATOM   2896  C CB   . ASN   A 1  381 ? -25.588 5.314   16.332  1.00 83.47 381 A 1 
ATOM   2897  C CG   . ASN   A 1  381 ? -26.105 4.219   15.417  1.00 80.25 381 A 1 
ATOM   2898  O OD1  . ASN   A 1  381 ? -25.376 3.363   14.952  1.00 71.45 381 A 1 
ATOM   2899  N ND2  . ASN   A 1  381 ? -27.375 4.262   15.080  1.00 70.30 381 A 1 
ATOM   2900  N N    . LEU   A 1  382 ? -23.796 6.649   18.703  1.00 87.77 382 A 1 
ATOM   2901  C CA   . LEU   A 1  382 ? -23.008 7.704   19.337  1.00 89.22 382 A 1 
ATOM   2902  C C    . LEU   A 1  382 ? -21.577 7.222   19.566  1.00 89.67 382 A 1 
ATOM   2903  O O    . LEU   A 1  382 ? -20.644 7.822   19.033  1.00 88.24 382 A 1 
ATOM   2904  C CB   . LEU   A 1  382 ? -23.689 8.152   20.641  1.00 88.63 382 A 1 
ATOM   2905  C CG   . LEU   A 1  382 ? -22.852 9.152   21.466  1.00 88.05 382 A 1 
ATOM   2906  C CD1  . LEU   A 1  382 ? -22.580 10.444  20.704  1.00 80.76 382 A 1 
ATOM   2907  C CD2  . LEU   A 1  382 ? -23.592 9.493   22.757  1.00 82.39 382 A 1 
ATOM   2908  N N    . LEU   A 1  383 ? -21.408 6.108   20.261  1.00 89.63 383 A 1 
ATOM   2909  C CA   . LEU   A 1  383 ? -20.090 5.554   20.567  1.00 89.37 383 A 1 
ATOM   2910  C C    . LEU   A 1  383 ? -19.273 5.236   19.308  1.00 89.41 383 A 1 
ATOM   2911  O O    . LEU   A 1  383 ? -18.054 5.356   19.323  1.00 87.84 383 A 1 
ATOM   2912  C CB   . LEU   A 1  383 ? -20.265 4.293   21.420  1.00 88.66 383 A 1 
ATOM   2913  C CG   . LEU   A 1  383 ? -20.761 4.543   22.856  1.00 86.77 383 A 1 
ATOM   2914  C CD1  . LEU   A 1  383 ? -21.085 3.202   23.514  1.00 80.48 383 A 1 
ATOM   2915  C CD2  . LEU   A 1  383 ? -19.699 5.246   23.703  1.00 81.06 383 A 1 
ATOM   2916  N N    . LYS   A 1  384 ? -19.937 4.885   18.219  1.00 89.71 384 A 1 
ATOM   2917  C CA   . LYS   A 1  384 ? -19.298 4.699   16.918  1.00 88.69 384 A 1 
ATOM   2918  C C    . LYS   A 1  384 ? -18.758 6.008   16.341  1.00 88.45 384 A 1 
ATOM   2919  O O    . LYS   A 1  384 ? -17.695 6.000   15.724  1.00 86.55 384 A 1 
ATOM   2920  C CB   . LYS   A 1  384 ? -20.310 4.048   15.963  1.00 86.95 384 A 1 
ATOM   2921  C CG   . LYS   A 1  384 ? -19.701 3.789   14.581  1.00 82.23 384 A 1 
ATOM   2922  C CD   . LYS   A 1  384 ? -20.746 3.290   13.592  1.00 78.38 384 A 1 
ATOM   2923  C CE   . LYS   A 1  384 ? -20.097 3.256   12.211  1.00 71.02 384 A 1 
ATOM   2924  N NZ   . LYS   A 1  384 ? -21.092 3.119   11.140  1.00 65.08 384 A 1 
ATOM   2925  N N    . LYS   A 1  385 ? -19.493 7.100   16.497  1.00 88.64 385 A 1 
ATOM   2926  C CA   . LYS   A 1  385 ? -19.088 8.426   16.004  1.00 88.91 385 A 1 
ATOM   2927  C C    . LYS   A 1  385 ? -17.963 9.036   16.830  1.00 89.58 385 A 1 
ATOM   2928  O O    . LYS   A 1  385 ? -17.152 9.784   16.293  1.00 87.56 385 A 1 
ATOM   2929  C CB   . LYS   A 1  385 ? -20.291 9.377   15.984  1.00 86.90 385 A 1 
ATOM   2930  C CG   . LYS   A 1  385 ? -21.243 9.095   14.811  1.00 81.19 385 A 1 
ATOM   2931  C CD   . LYS   A 1  385 ? -22.421 10.070  14.857  1.00 79.89 385 A 1 
ATOM   2932  C CE   . LYS   A 1  385 ? -23.363 9.824   13.676  1.00 72.95 385 A 1 
ATOM   2933  N NZ   . LYS   A 1  385 ? -24.512 10.760  13.687  1.00 67.28 385 A 1 
ATOM   2934  N N    . LEU   A 1  386 ? -17.911 8.719   18.109  1.00 90.21 386 A 1 
ATOM   2935  C CA   . LEU   A 1  386 ? -16.900 9.249   19.012  1.00 90.67 386 A 1 
ATOM   2936  C C    . LEU   A 1  386 ? -15.536 8.617   18.716  1.00 90.40 386 A 1 
ATOM   2937  O O    . LEU   A 1  386 ? -15.291 7.449   19.001  1.00 87.39 386 A 1 
ATOM   2938  C CB   . LEU   A 1  386 ? -17.331 9.038   20.471  1.00 89.65 386 A 1 
ATOM   2939  C CG   . LEU   A 1  386 ? -18.629 9.767   20.875  1.00 88.99 386 A 1 
ATOM   2940  C CD1  . LEU   A 1  386 ? -18.965 9.448   22.327  1.00 83.21 386 A 1 
ATOM   2941  C CD2  . LEU   A 1  386 ? -18.534 11.282  20.718  1.00 84.26 386 A 1 
ATOM   2942  N N    . ASN   A 1  387 ? -14.654 9.425   18.145  1.00 90.83 387 A 1 
ATOM   2943  C CA   . ASN   A 1  387 ? -13.250 9.088   17.948  1.00 90.91 387 A 1 
ATOM   2944  C C    . ASN   A 1  387 ? -12.406 10.274  18.407  1.00 91.24 387 A 1 
ATOM   2945  O O    . ASN   A 1  387 ? -12.104 11.165  17.617  1.00 87.43 387 A 1 
ATOM   2946  C CB   . ASN   A 1  387 ? -13.013 8.701   16.480  1.00 88.24 387 A 1 
ATOM   2947  C CG   . ASN   A 1  387 ? -11.577 8.281   16.202  1.00 88.32 387 A 1 
ATOM   2948  O OD1  . ASN   A 1  387 ? -10.770 8.043   17.087  1.00 78.53 387 A 1 
ATOM   2949  N ND2  . ASN   A 1  387 ? -11.228 8.140   14.943  1.00 80.38 387 A 1 
ATOM   2950  N N    . HIS   A 1  388 ? -12.087 10.285  19.684  1.00 91.80 388 A 1 
ATOM   2951  C CA   . HIS   A 1  388 ? -11.342 11.352  20.337  1.00 92.87 388 A 1 
ATOM   2952  C C    . HIS   A 1  388 ? -10.422 10.746  21.398  1.00 92.83 388 A 1 
ATOM   2953  O O    . HIS   A 1  388 ? -10.843 9.866   22.147  1.00 91.15 388 A 1 
ATOM   2954  C CB   . HIS   A 1  388 ? -12.340 12.341  20.945  1.00 92.94 388 A 1 
ATOM   2955  C CG   . HIS   A 1  388 ? -11.716 13.613  21.430  1.00 93.90 388 A 1 
ATOM   2956  N ND1  . HIS   A 1  388 ? -10.961 13.778  22.562  1.00 83.90 388 A 1 
ATOM   2957  C CD2  . HIS   A 1  388 ? -11.800 14.844  20.821  1.00 84.12 388 A 1 
ATOM   2958  C CE1  . HIS   A 1  388 ? -10.590 15.073  22.632  1.00 86.16 388 A 1 
ATOM   2959  N NE2  . HIS   A 1  388 ? -11.092 15.748  21.597  1.00 87.98 388 A 1 
ATOM   2960  N N    . SER   A 1  389 ? -9.194  11.211  21.488  1.00 93.32 389 A 1 
ATOM   2961  C CA   . SER   A 1  389 ? -8.194  10.676  22.420  1.00 92.79 389 A 1 
ATOM   2962  C C    . SER   A 1  389 ? -8.615  10.768  23.887  1.00 93.18 389 A 1 
ATOM   2963  O O    . SER   A 1  389 ? -8.223  9.914   24.680  1.00 90.21 389 A 1 
ATOM   2964  C CB   . SER   A 1  389 ? -6.864  11.406  22.229  1.00 90.60 389 A 1 
ATOM   2965  O OG   . SER   A 1  389 ? -7.038  12.796  22.386  1.00 80.39 389 A 1 
ATOM   2966  N N    . ASN   A 1  390 ? -9.447  11.734  24.221  1.00 94.22 390 A 1 
ATOM   2967  C CA   . ASN   A 1  390 ? -9.963  11.946  25.578  1.00 94.96 390 A 1 
ATOM   2968  C C    . ASN   A 1  390 ? -11.366 11.353  25.803  1.00 95.13 390 A 1 
ATOM   2969  O O    . ASN   A 1  390 ? -12.035 11.688  26.778  1.00 93.33 390 A 1 
ATOM   2970  C CB   . ASN   A 1  390 ? -9.884  13.440  25.915  1.00 94.72 390 A 1 
ATOM   2971  C CG   . ASN   A 1  390 ? -8.487  14.009  25.760  1.00 94.04 390 A 1 
ATOM   2972  O OD1  . ASN   A 1  390 ? -8.235  14.871  24.940  1.00 80.30 390 A 1 
ATOM   2973  N ND2  . ASN   A 1  390 ? -7.536  13.524  26.526  1.00 81.00 390 A 1 
ATOM   2974  N N    . ILE   A 1  391 ? -11.820 10.477  24.925  1.00 94.52 391 A 1 
ATOM   2975  C CA   . ILE   A 1  391 ? -13.079 9.741   25.070  1.00 94.71 391 A 1 
ATOM   2976  C C    . ILE   A 1  391 ? -12.789 8.253   24.888  1.00 94.22 391 A 1 
ATOM   2977  O O    . ILE   A 1  391 ? -12.111 7.865   23.939  1.00 92.33 391 A 1 
ATOM   2978  C CB   . ILE   A 1  391 ? -14.147 10.250  24.078  1.00 94.11 391 A 1 
ATOM   2979  C CG1  . ILE   A 1  391 ? -14.485 11.730  24.367  1.00 89.93 391 A 1 
ATOM   2980  C CG2  . ILE   A 1  391 ? -15.418 9.385   24.159  1.00 90.11 391 A 1 
ATOM   2981  C CD1  . ILE   A 1  391 ? -15.451 12.372  23.367  1.00 88.05 391 A 1 
ATOM   2982  N N    . ILE   A 1  392 ? -13.318 7.431   25.781  1.00 94.02 392 A 1 
ATOM   2983  C CA   . ILE   A 1  392 ? -13.133 5.980   25.685  1.00 93.76 392 A 1 
ATOM   2984  C C    . ILE   A 1  392 ? -13.723 5.459   24.378  1.00 93.44 392 A 1 
ATOM   2985  O O    . ILE   A 1  392 ? -14.869 5.743   24.018  1.00 91.91 392 A 1 
ATOM   2986  C CB   . ILE   A 1  392 ? -13.696 5.276   26.938  1.00 92.36 392 A 1 
ATOM   2987  C CG1  . ILE   A 1  392 ? -13.022 3.919   27.184  1.00 83.48 392 A 1 
ATOM   2988  C CG2  . ILE   A 1  392 ? -15.224 5.101   26.893  1.00 83.45 392 A 1 
ATOM   2989  C CD1  . ILE   A 1  392 ? -11.708 4.028   27.930  1.00 78.16 392 A 1 
ATOM   2990  N N    . ARG   A 1  393 ? -12.929 4.697   23.653  1.00 92.55 393 A 1 
ATOM   2991  C CA   . ARG   A 1  393 ? -13.318 4.239   22.325  1.00 92.31 393 A 1 
ATOM   2992  C C    . ARG   A 1  393 ? -14.028 2.893   22.394  1.00 92.55 393 A 1 
ATOM   2993  O O    . ARG   A 1  393 ? -13.539 1.955   23.017  1.00 90.20 393 A 1 
ATOM   2994  C CB   . ARG   A 1  393 ? -12.074 4.221   21.434  1.00 89.84 393 A 1 
ATOM   2995  C CG   . ARG   A 1  393 ? -12.453 4.046   19.964  1.00 79.67 393 A 1 
ATOM   2996  C CD   . ARG   A 1  393 ? -11.195 4.116   19.119  1.00 77.14 393 A 1 
ATOM   2997  N NE   . ARG   A 1  393 ? -11.514 4.029   17.687  1.00 69.73 393 A 1 
ATOM   2998  C CZ   . ARG   A 1  393 ? -10.642 3.808   16.726  1.00 63.05 393 A 1 
ATOM   2999  N NH1  . ARG   A 1  393 ? -9.377  3.627   16.985  1.00 55.78 393 A 1 
ATOM   3000  N NH2  . ARG   A 1  393 ? -11.026 3.772   15.490  1.00 54.48 393 A 1 
ATOM   3001  N N    . LEU   A 1  394 ? -15.152 2.798   21.701  1.00 91.44 394 A 1 
ATOM   3002  C CA   . LEU   A 1  394 ? -15.825 1.525   21.475  1.00 91.43 394 A 1 
ATOM   3003  C C    . LEU   A 1  394 ? -15.140 0.793   20.311  1.00 90.96 394 A 1 
ATOM   3004  O O    . LEU   A 1  394 ? -15.181 1.251   19.174  1.00 88.72 394 A 1 
ATOM   3005  C CB   . LEU   A 1  394 ? -17.322 1.774   21.211  1.00 90.54 394 A 1 
ATOM   3006  C CG   . LEU   A 1  394 ? -18.145 0.477   21.077  1.00 90.37 394 A 1 
ATOM   3007  C CD1  . LEU   A 1  394 ? -18.307 -0.241  22.414  1.00 84.88 394 A 1 
ATOM   3008  C CD2  . LEU   A 1  394 ? -19.545 0.785   20.553  1.00 84.90 394 A 1 
ATOM   3009  N N    . SER   A 1  395 ? -14.562 -0.359  20.599  1.00 91.33 395 A 1 
ATOM   3010  C CA   . SER   A 1  395 ? -13.982 -1.242  19.579  1.00 90.33 395 A 1 
ATOM   3011  C C    . SER   A 1  395 ? -15.062 -2.043  18.853  1.00 89.75 395 A 1 
ATOM   3012  O O    . SER   A 1  395 ? -15.008 -2.237  17.639  1.00 85.53 395 A 1 
ATOM   3013  C CB   . SER   A 1  395 ? -12.967 -2.172  20.250  1.00 88.73 395 A 1 
ATOM   3014  O OG   . SER   A 1  395 ? -12.464 -3.116  19.338  1.00 76.05 395 A 1 
ATOM   3015  N N    . GLY   A 1  396 ? -16.062 -2.496  19.593  1.00 90.11 396 A 1 
ATOM   3016  C CA   . GLY   A 1  396 ? -17.151 -3.272  19.038  1.00 90.13 396 A 1 
ATOM   3017  C C    . GLY   A 1  396 ? -18.121 -3.783  20.088  1.00 90.99 396 A 1 
ATOM   3018  O O    . GLY   A 1  396 ? -18.104 -3.367  21.242  1.00 89.38 396 A 1 
ATOM   3019  N N    . PHE   A 1  397 ? -18.980 -4.684  19.670  1.00 89.66 397 A 1 
ATOM   3020  C CA   . PHE   A 1  397 ? -20.003 -5.230  20.547  1.00 89.84 397 A 1 
ATOM   3021  C C    . PHE   A 1  397 ? -20.407 -6.647  20.144  1.00 90.09 397 A 1 
ATOM   3022  O O    . PHE   A 1  397 ? -20.114 -7.125  19.046  1.00 88.14 397 A 1 
ATOM   3023  C CB   . PHE   A 1  397 ? -21.212 -4.279  20.596  1.00 87.73 397 A 1 
ATOM   3024  C CG   . PHE   A 1  397 ? -21.988 -4.186  19.298  1.00 87.22 397 A 1 
ATOM   3025  C CD1  . PHE   A 1  397 ? -21.526 -3.367  18.250  1.00 80.61 397 A 1 
ATOM   3026  C CD2  . PHE   A 1  397 ? -23.175 -4.919  19.131  1.00 80.32 397 A 1 
ATOM   3027  C CE1  . PHE   A 1  397 ? -22.238 -3.286  17.048  1.00 78.77 397 A 1 
ATOM   3028  C CE2  . PHE   A 1  397 ? -23.894 -4.837  17.928  1.00 78.22 397 A 1 
ATOM   3029  C CZ   . PHE   A 1  397 ? -23.425 -4.022  16.883  1.00 81.20 397 A 1 
ATOM   3030  N N    . CYS   A 1  398 ? -21.101 -7.312  21.053  1.00 89.48 398 A 1 
ATOM   3031  C CA   . CYS   A 1  398 ? -21.755 -8.589  20.819  1.00 89.61 398 A 1 
ATOM   3032  C C    . CYS   A 1  398 ? -23.119 -8.572  21.504  1.00 89.52 398 A 1 
ATOM   3033  O O    . CYS   A 1  398 ? -23.245 -8.077  22.620  1.00 87.96 398 A 1 
ATOM   3034  C CB   . CYS   A 1  398 ? -20.847 -9.706  21.345  1.00 88.56 398 A 1 
ATOM   3035  S SG   . CYS   A 1  398 ? -21.658 -11.336 21.303  1.00 84.16 398 A 1 
ATOM   3036  N N    . ILE   A 1  399 ? -24.124 -9.137  20.853  1.00 87.35 399 A 1 
ATOM   3037  C CA   . ILE   A 1  399 ? -25.454 -9.320  21.437  1.00 85.77 399 A 1 
ATOM   3038  C C    . ILE   A 1  399 ? -25.760 -10.805 21.429  1.00 84.74 399 A 1 
ATOM   3039  O O    . ILE   A 1  399 ? -25.653 -11.462 20.391  1.00 81.20 399 A 1 
ATOM   3040  C CB   . ILE   A 1  399 ? -26.527 -8.516  20.686  1.00 82.77 399 A 1 
ATOM   3041  C CG1  . ILE   A 1  399 ? -26.163 -7.018  20.647  1.00 77.31 399 A 1 
ATOM   3042  C CG2  . ILE   A 1  399 ? -27.905 -8.710  21.353  1.00 74.60 399 A 1 
ATOM   3043  C CD1  . ILE   A 1  399 ? -27.015 -6.254  19.641  1.00 68.42 399 A 1 
ATOM   3044  N N    . ARG   A 1  400 ? -26.130 -11.321 22.579  1.00 85.62 400 A 1 
ATOM   3045  C CA   . ARG   A 1  400 ? -26.485 -12.725 22.717  1.00 85.30 400 A 1 
ATOM   3046  C C    . ARG   A 1  400 ? -27.559 -12.907 23.777  1.00 84.11 400 A 1 
ATOM   3047  O O    . ARG   A 1  400 ? -27.373 -12.510 24.918  1.00 78.52 400 A 1 
ATOM   3048  C CB   . ARG   A 1  400 ? -25.220 -13.524 23.044  1.00 82.27 400 A 1 
ATOM   3049  C CG   . ARG   A 1  400 ? -25.518 -15.020 23.123  1.00 78.03 400 A 1 
ATOM   3050  C CD   . ARG   A 1  400 ? -24.245 -15.809 23.362  1.00 75.49 400 A 1 
ATOM   3051  N NE   . ARG   A 1  400 ? -24.569 -17.229 23.590  1.00 70.72 400 A 1 
ATOM   3052  C CZ   . ARG   A 1  400 ? -23.736 -18.247 23.491  1.00 65.36 400 A 1 
ATOM   3053  N NH1  . ARG   A 1  400 ? -22.493 -18.085 23.150  1.00 59.10 400 A 1 
ATOM   3054  N NH2  . ARG   A 1  400 ? -24.147 -19.442 23.749  1.00 61.04 400 A 1 
ATOM   3055  N N    . GLU   A 1  401 ? -28.647 -13.571 23.403  1.00 81.21 401 A 1 
ATOM   3056  C CA   . GLU   A 1  401 ? -29.720 -13.967 24.330  1.00 80.45 401 A 1 
ATOM   3057  C C    . GLU   A 1  401 ? -30.227 -12.813 25.224  1.00 80.15 401 A 1 
ATOM   3058  O O    . GLU   A 1  401 ? -30.466 -12.987 26.416  1.00 72.43 401 A 1 
ATOM   3059  C CB   . GLU   A 1  401 ? -29.301 -15.219 25.131  1.00 77.14 401 A 1 
ATOM   3060  C CG   . GLU   A 1  401 ? -29.139 -16.470 24.250  1.00 70.57 401 A 1 
ATOM   3061  C CD   . GLU   A 1  401 ? -28.588 -17.693 25.000  1.00 64.55 401 A 1 
ATOM   3062  O OE1  . GLU   A 1  401 ? -28.075 -18.605 24.309  1.00 56.57 401 A 1 
ATOM   3063  O OE2  . GLU   A 1  401 ? -28.651 -17.725 26.247  1.00 58.43 401 A 1 
ATOM   3064  N N    . GLY   A 1  402 ? -30.379 -11.622 24.653  1.00 81.46 402 A 1 
ATOM   3065  C CA   . GLY   A 1  402 ? -30.854 -10.443 25.385  1.00 82.10 402 A 1 
ATOM   3066  C C    . GLY   A 1  402 ? -29.829 -9.793  26.315  1.00 84.50 402 A 1 
ATOM   3067  O O    . GLY   A 1  402 ? -30.185 -8.950  27.130  1.00 80.19 402 A 1 
ATOM   3068  N N    . THR   A 1  403 ? -28.578 -10.189 26.229  1.00 86.49 403 A 1 
ATOM   3069  C CA   . THR   A 1  403 ? -27.461 -9.529  26.908  1.00 88.00 403 A 1 
ATOM   3070  C C    . THR   A 1  403 ? -26.560 -8.870  25.872  1.00 88.46 403 A 1 
ATOM   3071  O O    . THR   A 1  403 ? -26.139 -9.517  24.912  1.00 85.69 403 A 1 
ATOM   3072  C CB   . THR   A 1  403 ? -26.670 -10.507 27.779  1.00 86.54 403 A 1 
ATOM   3073  O OG1  . THR   A 1  403 ? -27.538 -11.179 28.670  1.00 76.21 403 A 1 
ATOM   3074  C CG2  . THR   A 1  403 ? -25.616 -9.816  28.636  1.00 75.39 403 A 1 
ATOM   3075  N N    . SER   A 1  404 ? -26.248 -7.602  26.098  1.00 88.24 404 A 1 
ATOM   3076  C CA   . SER   A 1  404 ? -25.331 -6.838  25.266  1.00 88.88 404 A 1 
ATOM   3077  C C    . SER   A 1  404 ? -23.954 -6.776  25.916  1.00 90.00 404 A 1 
ATOM   3078  O O    . SER   A 1  404 ? -23.826 -6.543  27.116  1.00 88.00 404 A 1 
ATOM   3079  C CB   . SER   A 1  404 ? -25.879 -5.430  25.024  1.00 86.53 404 A 1 
ATOM   3080  O OG   . SER   A 1  404 ? -27.157 -5.488  24.423  1.00 77.36 404 A 1 
ATOM   3081  N N    . TYR   A 1  405 ? -22.926 -6.971  25.115  1.00 91.20 405 A 1 
ATOM   3082  C CA   . TYR   A 1  405 ? -21.526 -6.904  25.507  1.00 91.77 405 A 1 
ATOM   3083  C C    . TYR   A 1  405 ? -20.869 -5.794  24.691  1.00 91.62 405 A 1 
ATOM   3084  O O    . TYR   A 1  405 ? -20.749 -5.929  23.477  1.00 89.34 405 A 1 
ATOM   3085  C CB   . TYR   A 1  405 ? -20.844 -8.253  25.258  1.00 91.56 405 A 1 
ATOM   3086  C CG   . TYR   A 1  405 ? -21.486 -9.430  25.962  1.00 91.78 405 A 1 
ATOM   3087  C CD1  . TYR   A 1  405 ? -20.988 -9.881  27.198  1.00 85.01 405 A 1 
ATOM   3088  C CD2  . TYR   A 1  405 ? -22.603 -10.075 25.397  1.00 85.56 405 A 1 
ATOM   3089  C CE1  . TYR   A 1  405 ? -21.600 -10.949 27.871  1.00 84.78 405 A 1 
ATOM   3090  C CE2  . TYR   A 1  405 ? -23.232 -11.138 26.065  1.00 84.02 405 A 1 
ATOM   3091  C CZ   . TYR   A 1  405 ? -22.728 -11.568 27.307  1.00 89.26 405 A 1 
ATOM   3092  O OH   . TYR   A 1  405 ? -23.358 -12.591 27.979  1.00 88.31 405 A 1 
ATOM   3093  N N    . LEU   A 1  406 ? -20.474 -4.718  25.347  1.00 92.39 406 A 1 
ATOM   3094  C CA   . LEU   A 1  406 ? -19.755 -3.616  24.717  1.00 92.53 406 A 1 
ATOM   3095  C C    . LEU   A 1  406 ? -18.265 -3.763  25.001  1.00 92.99 406 A 1 
ATOM   3096  O O    . LEU   A 1  406 ? -17.881 -3.937  26.155  1.00 91.41 406 A 1 
ATOM   3097  C CB   . LEU   A 1  406 ? -20.283 -2.264  25.223  1.00 91.42 406 A 1 
ATOM   3098  C CG   . LEU   A 1  406 ? -21.783 -2.002  24.985  1.00 89.46 406 A 1 
ATOM   3099  C CD1  . LEU   A 1  406 ? -22.141 -0.605  25.493  1.00 82.28 406 A 1 
ATOM   3100  C CD2  . LEU   A 1  406 ? -22.151 -2.078  23.504  1.00 81.54 406 A 1 
ATOM   3101  N N    . VAL   A 1  407 ? -17.456 -3.689  23.970  1.00 92.73 407 A 1 
ATOM   3102  C CA   . VAL   A 1  407 ? -16.000 -3.834  24.059  1.00 93.23 407 A 1 
ATOM   3103  C C    . VAL   A 1  407 ? -15.360 -2.473  23.842  1.00 93.06 407 A 1 
ATOM   3104  O O    . VAL   A 1  407 ? -15.408 -1.934  22.738  1.00 91.46 407 A 1 
ATOM   3105  C CB   . VAL   A 1  407 ? -15.468 -4.864  23.051  1.00 92.71 407 A 1 
ATOM   3106  C CG1  . VAL   A 1  407 ? -13.978 -5.117  23.279  1.00 85.90 407 A 1 
ATOM   3107  C CG2  . VAL   A 1  407 ? -16.205 -6.204  23.171  1.00 86.26 407 A 1 
ATOM   3108  N N    . PHE   A 1  408 ? -14.771 -1.939  24.891  1.00 93.46 408 A 1 
ATOM   3109  C CA   . PHE   A 1  408 ? -14.068 -0.664  24.903  1.00 93.42 408 A 1 
ATOM   3110  C C    . PHE   A 1  408 ? -12.558 -0.873  24.966  1.00 93.37 408 A 1 
ATOM   3111  O O    . PHE   A 1  408 ? -12.084 -1.952  25.328  1.00 91.57 408 A 1 
ATOM   3112  C CB   . PHE   A 1  408 ? -14.560 0.165   26.088  1.00 92.66 408 A 1 
ATOM   3113  C CG   . PHE   A 1  408 ? -16.032 0.514   26.033  1.00 92.57 408 A 1 
ATOM   3114  C CD1  . PHE   A 1  408 ? -16.459 1.630   25.293  1.00 87.01 408 A 1 
ATOM   3115  C CD2  . PHE   A 1  408 ? -16.979 -0.258  26.725  1.00 87.04 408 A 1 
ATOM   3116  C CE1  . PHE   A 1  408 ? -17.817 1.981   25.254  1.00 86.49 408 A 1 
ATOM   3117  C CE2  . PHE   A 1  408 ? -18.342 0.088   26.687  1.00 85.70 408 A 1 
ATOM   3118  C CZ   . PHE   A 1  408 ? -18.759 1.211   25.954  1.00 89.34 408 A 1 
ATOM   3119  N N    . GLU   A 1  409 ? -11.809 0.178   24.648  1.00 92.10 409 A 1 
ATOM   3120  C CA   . GLU   A 1  409 ? -10.383 0.196   24.982  1.00 91.73 409 A 1 
ATOM   3121  C C    . GLU   A 1  409 ? -10.183 0.079   26.502  1.00 92.20 409 A 1 
ATOM   3122  O O    . GLU   A 1  409 ? -11.011 0.541   27.299  1.00 90.16 409 A 1 
ATOM   3123  C CB   . GLU   A 1  409 ? -9.695  1.442   24.396  1.00 89.11 409 A 1 
ATOM   3124  C CG   . GLU   A 1  409 ? -10.156 2.756   25.036  1.00 84.40 409 A 1 
ATOM   3125  C CD   . GLU   A 1  409 ? -9.517  4.004   24.413  1.00 86.53 409 A 1 
ATOM   3126  O OE1  . GLU   A 1  409 ? -10.158 5.080   24.439  1.00 80.20 409 A 1 
ATOM   3127  O OE2  . GLU   A 1  409 ? -8.365  3.958   23.948  1.00 82.51 409 A 1 
ATOM   3128  N N    . TYR   A 1  410 ? -9.089  -0.554  26.902  1.00 91.89 410 A 1 
ATOM   3129  C CA   . TYR   A 1  410 ? -8.735  -0.684  28.311  1.00 92.07 410 A 1 
ATOM   3130  C C    . TYR   A 1  410 ? -7.909  0.520   28.770  1.00 92.00 410 A 1 
ATOM   3131  O O    . TYR   A 1  410 ? -6.998  0.956   28.073  1.00 89.80 410 A 1 
ATOM   3132  C CB   . TYR   A 1  410 ? -7.992  -2.000  28.526  1.00 91.20 410 A 1 
ATOM   3133  C CG   . TYR   A 1  410 ? -7.634  -2.264  29.968  1.00 91.55 410 A 1 
ATOM   3134  C CD1  . TYR   A 1  410 ? -6.291  -2.220  30.386  1.00 85.30 410 A 1 
ATOM   3135  C CD2  . TYR   A 1  410 ? -8.643  -2.541  30.906  1.00 85.53 410 A 1 
ATOM   3136  C CE1  . TYR   A 1  410 ? -5.962  -2.459  31.726  1.00 84.74 410 A 1 
ATOM   3137  C CE2  . TYR   A 1  410 ? -8.326  -2.775  32.251  1.00 83.82 410 A 1 
ATOM   3138  C CZ   . TYR   A 1  410 ? -6.981  -2.735  32.656  1.00 87.17 410 A 1 
ATOM   3139  O OH   . TYR   A 1  410 ? -6.666  -2.965  33.972  1.00 85.91 410 A 1 
ATOM   3140  N N    . SER   A 1  411 ? -8.228  1.043   29.948  1.00 91.74 411 A 1 
ATOM   3141  C CA   . SER   A 1  411 ? -7.453  2.109   30.583  1.00 92.00 411 A 1 
ATOM   3142  C C    . SER   A 1  411 ? -6.629  1.523   31.724  1.00 91.77 411 A 1 
ATOM   3143  O O    . SER   A 1  411 ? -7.189  1.095   32.735  1.00 88.27 411 A 1 
ATOM   3144  C CB   . SER   A 1  411 ? -8.367  3.225   31.082  1.00 90.45 411 A 1 
ATOM   3145  O OG   . SER   A 1  411 ? -8.996  3.853   29.983  1.00 81.32 411 A 1 
ATOM   3146  N N    . GLU   A 1  412 ? -5.318  1.506   31.568  1.00 91.05 412 A 1 
ATOM   3147  C CA   . GLU   A 1  412 ? -4.416  0.810   32.495  1.00 90.23 412 A 1 
ATOM   3148  C C    . GLU   A 1  412 ? -4.417  1.397   33.910  1.00 90.42 412 A 1 
ATOM   3149  O O    . GLU   A 1  412 ? -4.324  0.657   34.888  1.00 86.04 412 A 1 
ATOM   3150  C CB   . GLU   A 1  412 ? -2.986  0.847   31.959  1.00 87.50 412 A 1 
ATOM   3151  C CG   . GLU   A 1  412 ? -2.805  -0.002  30.697  1.00 78.03 412 A 1 
ATOM   3152  C CD   . GLU   A 1  412 ? -1.336  -0.144  30.297  1.00 72.21 412 A 1 
ATOM   3153  O OE1  . GLU   A 1  412 ? -1.053  -1.065  29.497  1.00 63.24 412 A 1 
ATOM   3154  O OE2  . GLU   A 1  412 ? -0.502  0.632   30.816  1.00 63.44 412 A 1 
ATOM   3155  N N    . ASN   A 1  413 ? -4.547  2.714   34.023  1.00 90.80 413 A 1 
ATOM   3156  C CA   . ASN   A 1  413 ? -4.459  3.414   35.304  1.00 91.56 413 A 1 
ATOM   3157  C C    . ASN   A 1  413 ? -5.812  3.572   36.029  1.00 91.47 413 A 1 
ATOM   3158  O O    . ASN   A 1  413 ? -5.875  4.219   37.071  1.00 87.46 413 A 1 
ATOM   3159  C CB   . ASN   A 1  413 ? -3.669  4.716   35.101  1.00 90.90 413 A 1 
ATOM   3160  C CG   . ASN   A 1  413 ? -2.176  4.452   35.006  1.00 90.97 413 A 1 
ATOM   3161  O OD1  . ASN   A 1  413 ? -1.611  3.699   35.781  1.00 80.83 413 A 1 
ATOM   3162  N ND2  . ASN   A 1  413 ? -1.495  5.080   34.077  1.00 79.87 413 A 1 
ATOM   3163  N N    . GLY   A 1  414 ? -6.870  2.958   35.532  1.00 90.05 414 A 1 
ATOM   3164  C CA   . GLY   A 1  414 ? -8.187  3.008   36.163  1.00 90.16 414 A 1 
ATOM   3165  C C    . GLY   A 1  414 ? -8.833  4.391   36.108  1.00 91.58 414 A 1 
ATOM   3166  O O    . GLY   A 1  414 ? -8.617  5.150   35.170  1.00 89.34 414 A 1 
ATOM   3167  N N    . SER   A 1  415 ? -9.661  4.715   37.097  1.00 91.77 415 A 1 
ATOM   3168  C CA   . SER   A 1  415 ? -10.352 6.006   37.178  1.00 92.18 415 A 1 
ATOM   3169  C C    . SER   A 1  415 ? -9.583  7.018   38.032  1.00 92.42 415 A 1 
ATOM   3170  O O    . SER   A 1  415 ? -8.818  6.640   38.919  1.00 90.29 415 A 1 
ATOM   3171  C CB   . SER   A 1  415 ? -11.770 5.806   37.721  1.00 90.46 415 A 1 
ATOM   3172  O OG   . SER   A 1  415 ? -11.758 5.378   39.064  1.00 81.93 415 A 1 
ATOM   3173  N N    . ILE   A 1  416 ? -9.832  8.307   37.832  1.00 92.59 416 A 1 
ATOM   3174  C CA   . ILE   A 1  416 ? -9.236  9.331   38.708  1.00 92.85 416 A 1 
ATOM   3175  C C    . ILE   A 1  416 ? -9.679  9.161   40.170  1.00 92.59 416 A 1 
ATOM   3176  O O    . ILE   A 1  416 ? -8.907  9.462   41.069  1.00 90.65 416 A 1 
ATOM   3177  C CB   . ILE   A 1  416 ? -9.489  10.771  38.215  1.00 91.92 416 A 1 
ATOM   3178  C CG1  . ILE   A 1  416 ? -10.972 11.187  38.282  1.00 82.68 416 A 1 
ATOM   3179  C CG2  . ILE   A 1  416 ? -8.907  10.958  36.801  1.00 80.79 416 A 1 
ATOM   3180  C CD1  . ILE   A 1  416 ? -11.209 12.680  38.039  1.00 81.18 416 A 1 
ATOM   3181  N N    . SER   A 1  417 ? -10.867 8.619   40.393  1.00 92.04 417 A 1 
ATOM   3182  C CA   . SER   A 1  417 ? -11.353 8.271   41.734  1.00 91.21 417 A 1 
ATOM   3183  C C    . SER   A 1  417 ? -10.423 7.286   42.444  1.00 90.82 417 A 1 
ATOM   3184  O O    . SER   A 1  417 ? -10.156 7.444   43.632  1.00 88.11 417 A 1 
ATOM   3185  C CB   . SER   A 1  417 ? -12.761 7.681   41.629  1.00 89.64 417 A 1 
ATOM   3186  O OG   . SER   A 1  417 ? -13.288 7.366   42.900  1.00 78.95 417 A 1 
ATOM   3187  N N    . ASP   A 1  418 ? -9.866  6.324   41.727  1.00 90.42 418 A 1 
ATOM   3188  C CA   . ASP   A 1  418 ? -8.954  5.328   42.304  1.00 89.26 418 A 1 
ATOM   3189  C C    . ASP   A 1  418 ? -7.601  5.940   42.721  1.00 89.29 418 A 1 
ATOM   3190  O O    . ASP   A 1  418 ? -6.868  5.346   43.514  1.00 86.18 418 A 1 
ATOM   3191  C CB   . ASP   A 1  418 ? -8.720  4.179   41.306  1.00 87.51 418 A 1 
ATOM   3192  C CG   . ASP   A 1  418 ? -10.006 3.495   40.815  1.00 84.15 418 A 1 
ATOM   3193  O OD1  . ASP   A 1  418 ? -10.876 3.138   41.646  1.00 76.79 418 A 1 
ATOM   3194  O OD2  . ASP   A 1  418 ? -10.139 3.324   39.585  1.00 77.33 418 A 1 
ATOM   3195  N N    . TRP   A 1  419 ? -7.264  7.108   42.185  1.00 91.40 419 A 1 
ATOM   3196  C CA   . TRP   A 1  419 ? -6.035  7.843   42.499  1.00 91.45 419 A 1 
ATOM   3197  C C    . TRP   A 1  419 ? -6.243  8.936   43.547  1.00 90.63 419 A 1 
ATOM   3198  O O    . TRP   A 1  419 ? -5.340  9.205   44.338  1.00 85.15 419 A 1 
ATOM   3199  C CB   . TRP   A 1  419 ? -5.465  8.435   41.212  1.00 90.82 419 A 1 
ATOM   3200  C CG   . TRP   A 1  419 ? -4.873  7.431   40.276  1.00 90.55 419 A 1 
ATOM   3201  C CD1  . TRP   A 1  419 ? -5.557  6.669   39.396  1.00 84.47 419 A 1 
ATOM   3202  C CD2  . TRP   A 1  419 ? -3.468  7.049   40.142  1.00 89.04 419 A 1 
ATOM   3203  N NE1  . TRP   A 1  419 ? -4.673  5.838   38.716  1.00 86.94 419 A 1 
ATOM   3204  C CE2  . TRP   A 1  419 ? -3.384  6.044   39.139  1.00 88.07 419 A 1 
ATOM   3205  C CE3  . TRP   A 1  419 ? -2.274  7.468   40.765  1.00 87.59 419 A 1 
ATOM   3206  C CZ2  . TRP   A 1  419 ? -2.150  5.461   38.767  1.00 88.40 419 A 1 
ATOM   3207  C CZ3  . TRP   A 1  419 ? -1.043  6.886   40.393  1.00 82.44 419 A 1 
ATOM   3208  C CH2  . TRP   A 1  419 ? -0.985  5.896   39.406  1.00 84.33 419 A 1 
ATOM   3209  N N    . LEU   A 1  420 ? -7.408  9.561   43.553  1.00 90.54 420 A 1 
ATOM   3210  C CA   . LEU   A 1  420 ? -7.719  10.667  44.461  1.00 90.18 420 A 1 
ATOM   3211  C C    . LEU   A 1  420 ? -8.245  10.194  45.817  1.00 88.47 420 A 1 
ATOM   3212  O O    . LEU   A 1  420 ? -7.882  10.762  46.843  1.00 82.37 420 A 1 
ATOM   3213  C CB   . LEU   A 1  420 ? -8.740  11.596  43.792  1.00 89.20 420 A 1 
ATOM   3214  C CG   . LEU   A 1  420 ? -8.220  12.337  42.548  1.00 89.49 420 A 1 
ATOM   3215  C CD1  . LEU   A 1  420 ? -9.363  13.133  41.926  1.00 84.70 420 A 1 
ATOM   3216  C CD2  . LEU   A 1  420 ? -7.086  13.310  42.888  1.00 84.98 420 A 1 
ATOM   3217  N N    . HIS   A 1  421 ? -9.072  9.169   45.814  1.00 88.29 421 A 1 
ATOM   3218  C CA   . HIS   A 1  421 ? -9.814  8.738   47.003  1.00 86.22 421 A 1 
ATOM   3219  C C    . HIS   A 1  421 ? -9.255  7.459   47.631  1.00 83.83 421 A 1 
ATOM   3220  O O    . HIS   A 1  421 ? -9.653  7.075   48.730  1.00 75.68 421 A 1 
ATOM   3221  C CB   . HIS   A 1  421 ? -11.297 8.586   46.643  1.00 84.27 421 A 1 
ATOM   3222  C CG   . HIS   A 1  421 ? -11.872 9.782   45.935  1.00 84.39 421 A 1 
ATOM   3223  N ND1  . HIS   A 1  421 ? -11.597 11.110  46.204  1.00 74.36 421 A 1 
ATOM   3224  C CD2  . HIS   A 1  421 ? -12.730 9.752   44.863  1.00 73.56 421 A 1 
ATOM   3225  C CE1  . HIS   A 1  421 ? -12.264 11.849  45.305  1.00 76.71 421 A 1 
ATOM   3226  N NE2  . HIS   A 1  421 ? -12.957 11.061  44.483  1.00 76.76 421 A 1 
ATOM   3227  N N    . SER   A 1  422 ? -8.319  6.809   46.960  1.00 82.17 422 A 1 
ATOM   3228  C CA   . SER   A 1  422 ? -7.667  5.651   47.556  1.00 78.89 422 A 1 
ATOM   3229  C C    . SER   A 1  422 ? -6.716  6.088   48.673  1.00 77.50 422 A 1 
ATOM   3230  O O    . SER   A 1  422 ? -5.868  6.958   48.496  1.00 68.65 422 A 1 
ATOM   3231  C CB   . SER   A 1  422 ? -6.979  4.779   46.501  1.00 73.03 422 A 1 
ATOM   3232  O OG   . SER   A 1  422 ? -5.748  5.304   46.058  1.00 64.10 422 A 1 
ATOM   3233  N N    . SER   A 1  423 ? -6.812  5.435   49.811  1.00 74.84 423 A 1 
ATOM   3234  C CA   . SER   A 1  423 ? -5.909  5.668   50.945  1.00 72.10 423 A 1 
ATOM   3235  C C    . SER   A 1  423 ? -4.496  5.103   50.741  1.00 71.92 423 A 1 
ATOM   3236  O O    . SER   A 1  423 ? -3.676  5.088   51.657  1.00 62.80 423 A 1 
ATOM   3237  C CB   . SER   A 1  423 ? -6.551  5.095   52.215  1.00 64.48 423 A 1 
ATOM   3238  O OG   . SER   A 1  423 ? -6.908  3.738   52.029  1.00 56.70 423 A 1 
ATOM   3239  N N    . GLY   A 1  424 ? -4.237  4.585   49.567  1.00 73.48 424 A 1 
ATOM   3240  C CA   . GLY   A 1  424 ? -2.968  3.973   49.214  1.00 71.66 424 A 1 
ATOM   3241  C C    . GLY   A 1  424 ? -1.878  4.983   48.843  1.00 72.84 424 A 1 
ATOM   3242  O O    . GLY   A 1  424 ? -2.048  6.191   48.918  1.00 65.08 424 A 1 
ATOM   3243  N N    . LYS   A 1  425 ? -0.744  4.459   48.396  1.00 71.91 425 A 1 
ATOM   3244  C CA   . LYS   A 1  425 ? 0.418   5.261   47.965  1.00 71.73 425 A 1 
ATOM   3245  C C    . LYS   A 1  425 ? 0.260   5.917   46.582  1.00 75.48 425 A 1 
ATOM   3246  O O    . LYS   A 1  425 ? 1.240   6.435   46.050  1.00 67.96 425 A 1 
ATOM   3247  C CB   . LYS   A 1  425 ? 1.693   4.406   47.991  1.00 61.80 425 A 1 
ATOM   3248  C CG   . LYS   A 1  425 ? 2.148   4.007   49.401  1.00 54.38 425 A 1 
ATOM   3249  C CD   . LYS   A 1  425 ? 3.499   3.294   49.302  1.00 45.94 425 A 1 
ATOM   3250  C CE   . LYS   A 1  425 ? 4.047   2.956   50.686  1.00 36.48 425 A 1 
ATOM   3251  N NZ   . LYS   A 1  425 ? 5.383   2.321   50.605  1.00 30.19 425 A 1 
ATOM   3252  N N    . LYS   A 1  426 ? -0.902  5.819   45.974  1.00 78.87 426 A 1 
ATOM   3253  C CA   . LYS   A 1  426 ? -1.136  6.409   44.658  1.00 80.56 426 A 1 
ATOM   3254  C C    . LYS   A 1  426 ? -1.453  7.891   44.829  1.00 82.35 426 A 1 
ATOM   3255  O O    . LYS   A 1  426 ? -2.390  8.233   45.542  1.00 77.90 426 A 1 
ATOM   3256  C CB   . LYS   A 1  426 ? -2.267  5.678   43.926  1.00 75.67 426 A 1 
ATOM   3257  C CG   . LYS   A 1  426 ? -1.873  4.259   43.469  1.00 71.40 426 A 1 
ATOM   3258  C CD   . LYS   A 1  426 ? -3.003  3.673   42.622  1.00 68.68 426 A 1 
ATOM   3259  C CE   . LYS   A 1  426 ? -2.641  2.323   42.007  1.00 61.56 426 A 1 
ATOM   3260  N NZ   . LYS   A 1  426 ? -3.672  1.899   41.030  1.00 56.62 426 A 1 
ATOM   3261  N N    . SER   A 1  427 ? -0.688  8.739   44.177  1.00 85.57 427 A 1 
ATOM   3262  C CA   . SER   A 1  427 ? -0.943  10.176  44.122  1.00 87.05 427 A 1 
ATOM   3263  C C    . SER   A 1  427 ? -0.712  10.702  42.712  1.00 88.99 427 A 1 
ATOM   3264  O O    . SER   A 1  427 ? 0.124   10.182  41.967  1.00 84.93 427 A 1 
ATOM   3265  C CB   . SER   A 1  427 ? -0.090  10.932  45.147  1.00 81.55 427 A 1 
ATOM   3266  O OG   . SER   A 1  427 ? 1.290   10.756  44.907  1.00 70.28 427 A 1 
ATOM   3267  N N    . LEU   A 1  428 ? -1.474  11.722  42.358  1.00 88.54 428 A 1 
ATOM   3268  C CA   . LEU   A 1  428 ? -1.304  12.454  41.109  1.00 90.19 428 A 1 
ATOM   3269  C C    . LEU   A 1  428 ? -0.496  13.721  41.385  1.00 90.60 428 A 1 
ATOM   3270  O O    . LEU   A 1  428 ? -0.807  14.461  42.325  1.00 88.60 428 A 1 
ATOM   3271  C CB   . LEU   A 1  428 ? -2.675  12.788  40.506  1.00 89.50 428 A 1 
ATOM   3272  C CG   . LEU   A 1  428 ? -3.486  11.563  40.048  1.00 89.14 428 A 1 
ATOM   3273  C CD1  . LEU   A 1  428 ? -4.904  11.987  39.680  1.00 82.70 428 A 1 
ATOM   3274  C CD2  . LEU   A 1  428 ? -2.856  10.887  38.825  1.00 83.33 428 A 1 
ATOM   3275  N N    . THR   A 1  429 ? 0.490   13.975  40.555  1.00 90.84 429 A 1 
ATOM   3276  C CA   . THR   A 1  429 ? 1.269   15.219  40.600  1.00 90.98 429 A 1 
ATOM   3277  C C    . THR   A 1  429 ? 0.413   16.406  40.157  1.00 91.73 429 A 1 
ATOM   3278  O O    . THR   A 1  429 ? -0.617  16.235  39.497  1.00 90.32 429 A 1 
ATOM   3279  C CB   . THR   A 1  429 ? 2.523   15.135  39.721  1.00 89.41 429 A 1 
ATOM   3280  O OG1  . THR   A 1  429 ? 2.174   14.990  38.368  1.00 81.29 429 A 1 
ATOM   3281  C CG2  . THR   A 1  429 ? 3.434   13.968  40.103  1.00 80.18 429 A 1 
ATOM   3282  N N    . TRP   A 1  430 ? 0.847   17.623  40.476  1.00 91.05 430 A 1 
ATOM   3283  C CA   . TRP   A 1  430 ? 0.171   18.831  40.004  1.00 92.09 430 A 1 
ATOM   3284  C C    . TRP   A 1  430 ? 0.015   18.816  38.484  1.00 92.55 430 A 1 
ATOM   3285  O O    . TRP   A 1  430 ? -1.112  18.893  38.001  1.00 91.59 430 A 1 
ATOM   3286  C CB   . TRP   A 1  430 ? 0.912   20.084  40.469  1.00 91.91 430 A 1 
ATOM   3287  C CG   . TRP   A 1  430 ? 0.326   21.351  39.918  1.00 92.18 430 A 1 
ATOM   3288  C CD1  . TRP   A 1  430 ? 0.857   22.099  38.926  1.00 89.29 430 A 1 
ATOM   3289  C CD2  . TRP   A 1  430 ? -0.953  21.979  40.269  1.00 91.64 430 A 1 
ATOM   3290  N NE1  . TRP   A 1  430 ? 0.002   23.160  38.637  1.00 89.43 430 A 1 
ATOM   3291  C CE2  . TRP   A 1  430 ? -1.120  23.113  39.431  1.00 90.54 430 A 1 
ATOM   3292  C CE3  . TRP   A 1  430 ? -1.965  21.689  41.207  1.00 90.42 430 A 1 
ATOM   3293  C CZ2  . TRP   A 1  430 ? -2.274  23.931  39.509  1.00 90.65 430 A 1 
ATOM   3294  C CZ3  . TRP   A 1  430 ? -3.111  22.506  41.288  1.00 88.20 430 A 1 
ATOM   3295  C CH2  . TRP   A 1  430 ? -3.261  23.613  40.441  1.00 88.47 430 A 1 
ATOM   3296  N N    . LYS   A 1  431 ? 1.102   18.625  37.743  1.00 92.12 431 A 1 
ATOM   3297  C CA   . LYS   A 1  431 ? 1.070   18.597  36.272  1.00 91.97 431 A 1 
ATOM   3298  C C    . LYS   A 1  431 ? 0.050   17.590  35.732  1.00 92.75 431 A 1 
ATOM   3299  O O    . LYS   A 1  431 ? -0.757  17.950  34.882  1.00 91.68 431 A 1 
ATOM   3300  C CB   . LYS   A 1  431 ? 2.473   18.329  35.691  1.00 90.20 431 A 1 
ATOM   3301  C CG   . LYS   A 1  431 ? 3.440   19.507  35.901  1.00 78.08 431 A 1 
ATOM   3302  C CD   . LYS   A 1  431 ? 4.787   19.305  35.177  1.00 72.34 431 A 1 
ATOM   3303  C CE   . LYS   A 1  431 ? 5.690   20.525  35.416  1.00 61.34 431 A 1 
ATOM   3304  N NZ   . LYS   A 1  431 ? 6.949   20.524  34.621  1.00 54.18 431 A 1 
ATOM   3305  N N    . GLN   A 1  432 ? 0.020   16.384  36.278  1.00 93.07 432 A 1 
ATOM   3306  C CA   . GLN   A 1  432 ? -0.963  15.367  35.899  1.00 93.52 432 A 1 
ATOM   3307  C C    . GLN   A 1  432 ? -2.397  15.833  36.172  1.00 94.09 432 A 1 
ATOM   3308  O O    . GLN   A 1  432 ? -3.260  15.676  35.318  1.00 93.24 432 A 1 
ATOM   3309  C CB   . GLN   A 1  432 ? -0.691  14.063  36.660  1.00 92.63 432 A 1 
ATOM   3310  C CG   . GLN   A 1  432 ? 0.523   13.301  36.111  1.00 90.31 432 A 1 
ATOM   3311  C CD   . GLN   A 1  432 ? 0.969   12.169  37.038  1.00 90.68 432 A 1 
ATOM   3312  O OE1  . GLN   A 1  432 ? 0.855   12.244  38.251  1.00 83.89 432 A 1 
ATOM   3313  N NE2  . GLN   A 1  432 ? 1.517   11.104  36.506  1.00 82.16 432 A 1 
ATOM   3314  N N    . ARG   A 1  433 ? -2.666  16.448  37.324  1.00 94.40 433 A 1 
ATOM   3315  C CA   . ARG   A 1  433 ? -4.016  16.926  37.667  1.00 94.73 433 A 1 
ATOM   3316  C C    . ARG   A 1  433 ? -4.500  18.013  36.706  1.00 95.22 433 A 1 
ATOM   3317  O O    . ARG   A 1  433 ? -5.655  17.990  36.299  1.00 94.10 433 A 1 
ATOM   3318  C CB   . ARG   A 1  433 ? -4.057  17.428  39.118  1.00 93.73 433 A 1 
ATOM   3319  C CG   . ARG   A 1  433 ? -3.874  16.291  40.135  1.00 91.47 433 A 1 
ATOM   3320  C CD   . ARG   A 1  433 ? -3.836  16.837  41.560  1.00 90.22 433 A 1 
ATOM   3321  N NE   . ARG   A 1  433 ? -3.407  15.809  42.516  1.00 88.68 433 A 1 
ATOM   3322  C CZ   . ARG   A 1  433 ? -3.972  15.462  43.670  1.00 89.47 433 A 1 
ATOM   3323  N NH1  . ARG   A 1  433 ? -5.073  15.975  44.120  1.00 80.16 433 A 1 
ATOM   3324  N NH2  . ARG   A 1  433 ? -3.413  14.567  44.407  1.00 84.16 433 A 1 
ATOM   3325  N N    . VAL   A 1  434 ? -3.634  18.940  36.330  1.00 94.50 434 A 1 
ATOM   3326  C CA   . VAL   A 1  434 ? -4.005  20.002  35.389  1.00 94.59 434 A 1 
ATOM   3327  C C    . VAL   A 1  434 ? -4.196  19.456  33.979  1.00 94.73 434 A 1 
ATOM   3328  O O    . VAL   A 1  434 ? -5.149  19.837  33.306  1.00 93.60 434 A 1 
ATOM   3329  C CB   . VAL   A 1  434 ? -3.016  21.184  35.359  1.00 93.33 434 A 1 
ATOM   3330  C CG1  . VAL   A 1  434 ? -3.816  22.455  35.115  1.00 83.83 434 A 1 
ATOM   3331  C CG2  . VAL   A 1  434 ? -2.242  21.440  36.652  1.00 82.69 434 A 1 
ATOM   3332  N N    . GLU   A 1  435 ? -3.351  18.537  33.544  1.00 94.77 435 A 1 
ATOM   3333  C CA   . GLU   A 1  435 ? -3.527  17.851  32.262  1.00 94.69 435 A 1 
ATOM   3334  C C    . GLU   A 1  435 ? -4.827  17.047  32.220  1.00 95.19 435 A 1 
ATOM   3335  O O    . GLU   A 1  435 ? -5.564  17.165  31.248  1.00 93.95 435 A 1 
ATOM   3336  C CB   . GLU   A 1  435 ? -2.339  16.939  31.933  1.00 93.26 435 A 1 
ATOM   3337  C CG   . GLU   A 1  435 ? -1.142  17.718  31.370  1.00 86.39 435 A 1 
ATOM   3338  C CD   . GLU   A 1  435 ? -0.141  16.784  30.681  1.00 83.96 435 A 1 
ATOM   3339  O OE1  . GLU   A 1  435 ? 0.241   17.105  29.529  1.00 75.94 435 A 1 
ATOM   3340  O OE2  . GLU   A 1  435 ? 0.190   15.730  31.262  1.00 76.39 435 A 1 
ATOM   3341  N N    . ILE   A 1  436 ? -5.156  16.311  33.275  1.00 95.26 436 A 1 
ATOM   3342  C CA   . ILE   A 1  436 ? -6.422  15.576  33.381  1.00 95.59 436 A 1 
ATOM   3343  C C    . ILE   A 1  436 ? -7.611  16.532  33.248  1.00 95.71 436 A 1 
ATOM   3344  O O    . ILE   A 1  436 ? -8.544  16.254  32.498  1.00 94.80 436 A 1 
ATOM   3345  C CB   . ILE   A 1  436 ? -6.473  14.781  34.702  1.00 95.17 436 A 1 
ATOM   3346  C CG1  . ILE   A 1  436 ? -5.487  13.591  34.653  1.00 92.46 436 A 1 
ATOM   3347  C CG2  . ILE   A 1  436 ? -7.891  14.258  35.012  1.00 92.99 436 A 1 
ATOM   3348  C CD1  . ILE   A 1  436 ? -5.134  13.032  36.034  1.00 89.08 436 A 1 
ATOM   3349  N N    . ALA   A 1  437 ? -7.582  17.668  33.947  1.00 95.99 437 A 1 
ATOM   3350  C CA   . ALA   A 1  437 ? -8.652  18.654  33.848  1.00 95.97 437 A 1 
ATOM   3351  C C    . ALA   A 1  437 ? -8.790  19.204  32.419  1.00 95.90 437 A 1 
ATOM   3352  O O    . ALA   A 1  437 ? -9.906  19.299  31.904  1.00 94.70 437 A 1 
ATOM   3353  C CB   . ALA   A 1  437 ? -8.400  19.768  34.866  1.00 95.46 437 A 1 
ATOM   3354  N N    . ARG   A 1  438 ? -7.669  19.509  31.756  1.00 95.39 438 A 1 
ATOM   3355  C CA   . ARG   A 1  438 ? -7.673  19.946  30.351  1.00 95.08 438 A 1 
ATOM   3356  C C    . ARG   A 1  438 ? -8.219  18.861  29.431  1.00 95.11 438 A 1 
ATOM   3357  O O    . ARG   A 1  438 ? -9.080  19.160  28.617  1.00 94.01 438 A 1 
ATOM   3358  C CB   . ARG   A 1  438 ? -6.260  20.357  29.920  1.00 93.52 438 A 1 
ATOM   3359  C CG   . ARG   A 1  438 ? -6.230  20.885  28.470  1.00 90.83 438 A 1 
ATOM   3360  C CD   . ARG   A 1  438 ? -4.816  20.882  27.885  1.00 87.19 438 A 1 
ATOM   3361  N NE   . ARG   A 1  438 ? -4.295  19.510  27.786  1.00 81.18 438 A 1 
ATOM   3362  C CZ   . ARG   A 1  438 ? -3.023  19.156  27.679  1.00 78.84 438 A 1 
ATOM   3363  N NH1  . ARG   A 1  438 ? -2.071  20.043  27.511  1.00 68.30 438 A 1
[truncated: 810,166 more chars]
