# Supplementary material for: Use of Split‐Intein Proteins to Design a Small Molecule Biosensor in Plants
Source: Plant Biotechnol J. 2025 Dec 31;24(4):2745–7. doi: 10.1111/pbi.70523 (PMC13140391; doi:10.1111/pbi.70523)
Supplement: Supplementary file 1 — Data S1: pbi70523‐sup‐0001‐Supinfo1.zip. [file PBI-24-2745-s001.zip › alphafold3_models/cif_json/final_product_model.cif]

# By using this file you agree to the legally binding terms of use found at
# https://github.com/google-deepmind/alphafold3/blob/main/OUTPUT_TERMS_OF_USE.md.
# To request access to the AlphaFold 3 model parameters, follow the process set
# out at https://github.com/google-deepmind/alphafold3. You may only use these if
# received directly from Google. Use is subject to terms of use available at
# https://github.com/google-deepmind/alphafold3/blob/main/WEIGHTS_TERMS_OF_USE.md.
data_everything_v4
#
_entry.id everything_v4
#
loop_
_atom_type.symbol
C 
N 
O 
P 
S 
#
loop_
_audit_author.name
_audit_author.pdbx_ordinal
"Google DeepMind" 1 
"Isomorphic Labs" 2 
#
_audit_conform.dict_location https://raw.githubusercontent.com/ihmwg/ModelCIF/master/dist/mmcif_ma.dic
_audit_conform.dict_name     mmcif_ma.dic
_audit_conform.dict_version  1.4.5
#
loop_
_chem_comp.formula
_chem_comp.formula_weight
_chem_comp.id
_chem_comp.mon_nstd_flag
_chem_comp.name
_chem_comp.pdbx_smiles
_chem_comp.pdbx_synonyms
_chem_comp.type
"C3 H7 N O2"     89.093  ALA   y ALANINE                                                                                          C[C@@H](C(=O)O)N                                                                                                                                                                                                         ?    "L-PEPTIDE LINKING" 
"C6 H15 N4 O2"   175.209 ARG   y ARGININE                                                                                         C(C[C@@H](C(=O)O)N)CNC(=[NH2+])N                                                                                                                                                                                         ?    "L-PEPTIDE LINKING" 
"C4 H8 N2 O3"    132.118 ASN   y ASPARAGINE                                                                                       C([C@@H](C(=O)O)N)C(=O)N                                                                                                                                                                                                 ?    "L-PEPTIDE LINKING" 
"C4 H7 N O4"     133.103 ASP   y "ASPARTIC ACID"                                                                                  C([C@@H](C(=O)O)N)C(=O)O                                                                                                                                                                                                 ?    "L-PEPTIDE LINKING" 
"C3 H7 N O2 S"   121.158 CYS   y CYSTEINE                                                                                         C([C@@H](C(=O)O)N)S                                                                                                                                                                                                      ?    "L-PEPTIDE LINKING" 
"C5 H10 N2 O3"   146.144 GLN   y GLUTAMINE                                                                                        C(CC(=O)N)[C@@H](C(=O)O)N                                                                                                                                                                                                ?    "L-PEPTIDE LINKING" 
"C5 H9 N O4"     147.129 GLU   y "GLUTAMIC ACID"                                                                                  C(CC(=O)O)[C@@H](C(=O)O)N                                                                                                                                                                                                ?    "L-PEPTIDE LINKING" 
"C2 H5 N O2"     75.067  GLY   y GLYCINE                                                                                          C(C(=O)O)N                                                                                                                                                                                                               ?    "PEPTIDE LINKING"   
"C6 H10 N3 O2"   156.162 HIS   y HISTIDINE                                                                                        c1c([nH+]c[nH]1)C[C@@H](C(=O)O)N                                                                                                                                                                                         ?    "L-PEPTIDE LINKING" 
"C6 H13 N O2"    131.173 ILE   y ISOLEUCINE                                                                                       CC[C@H](C)[C@@H](C(=O)O)N                                                                                                                                                                                                ?    "L-PEPTIDE LINKING" 
"C6 H13 N O2"    131.173 LEU   y LEUCINE                                                                                          CC(C)C[C@@H](C(=O)O)N                                                                                                                                                                                                    ?    "L-PEPTIDE LINKING" 
?                ?       LIG_C ? ?                                                                                                CC(=O)N[C@H]5[C@H](O)O[C@H](CO)C(O[C@@H]4O[C@H](CO)C(O[C@@H]3O[C@H](CO)C(O[C@@H]2O[C@H](CO)C(O[C@@H]1O[C@H](CO)[C@@H](O)[C@H](O)[C@H]1NC(C)=O)[C@H](O)[C@H]2NC(C)=O)[C@H](O)[C@H]3NC(C)=O)[C@H](O)[C@H]4NC(C)=O)[C@@H]5O ?    non-polymer         
"C6 H15 N2 O2"   147.195 LYS   y LYSINE                                                                                           C(CC[NH3+])C[C@@H](C(=O)O)N                                                                                                                                                                                              ?    "L-PEPTIDE LINKING" 
"C5 H11 N O2 S"  149.211 MET   y METHIONINE                                                                                       CSCC[C@@H](C(=O)O)N                                                                                                                                                                                                      ?    "L-PEPTIDE LINKING" 
"C9 H11 N O2"    165.189 PHE   y PHENYLALANINE                                                                                    c1ccc(cc1)C[C@@H](C(=O)O)N                                                                                                                                                                                               ?    "L-PEPTIDE LINKING" 
"C42 H82 N O8 P" 760.076 POV   . "(2S)-3-(hexadecanoyloxy)-2-[(9Z)-octadec-9-enoyloxy]propyl 2-(trimethylammonio)ethyl phosphate" CCCCCCCCCCCCCCCC(=O)OC[C@@H](CO[P@](=O)([O-])OCC[N+](C)(C)C)OC(=O)CCCCCCC/C=C\CCCCCCCC                                                                                                                                   POPC NON-POLYMER         
"C5 H9 N O2"     115.130 PRO   y PROLINE                                                                                          C1C[C@H](NC1)C(=O)O                                                                                                                                                                                                      ?    "L-PEPTIDE LINKING" 
"C3 H7 N O3"     105.093 SER   y SERINE                                                                                           C([C@@H](C(=O)O)N)O                                                                                                                                                                                                      ?    "L-PEPTIDE LINKING" 
"C4 H9 N O3"     119.119 THR   y THREONINE                                                                                        C[C@H]([C@@H](C(=O)O)N)O                                                                                                                                                                                                 ?    "L-PEPTIDE LINKING" 
"C11 H12 N2 O2"  204.225 TRP   y TRYPTOPHAN                                                                                       c1ccc2c(c1)c(c[nH]2)C[C@@H](C(=O)O)N                                                                                                                                                                                     ?    "L-PEPTIDE LINKING" 
"C9 H11 N O3"    181.189 TYR   y TYROSINE                                                                                         c1cc(ccc1C[C@@H](C(=O)O)N)O                                                                                                                                                                                              ?    "L-PEPTIDE LINKING" 
"C5 H11 N O2"    117.146 VAL   y VALINE                                                                                           CC(C)[C@@H](C(=O)O)N                                                                                                                                                                                                     ?    "L-PEPTIDE LINKING" 
#
_citation.book_publisher          ?
_citation.country                 UK
_citation.id                      primary
_citation.journal_full            Nature
_citation.journal_id_ASTM         NATUAS
_citation.journal_id_CSD          0006
_citation.journal_id_ISSN         0028-0836
_citation.journal_volume          630
_citation.page_first              493
_citation.page_last               500
_citation.pdbx_database_id_DOI    10.1038/s41586-024-07487-w
_citation.pdbx_database_id_PubMed 38718835
_citation.title                   "Accurate structure prediction of biomolecular interactions with AlphaFold 3"
_citation.year                    2024
#
loop_
_citation_author.citation_id
_citation_author.name
_citation_author.ordinal
primary "Google DeepMind" 1 
primary "Isomorphic Labs" 2 
#
loop_
_entity.id
_entity.pdbx_description
_entity.type
1  . polymer     
2  . polymer     
3  . non-polymer 
4  . non-polymer 
5  . non-polymer 
6  . non-polymer 
7  . non-polymer 
8  . non-polymer 
9  . non-polymer 
10 . non-polymer 
11 . non-polymer 
12 . non-polymer 
13 . non-polymer 
14 . non-polymer 
15 . non-polymer 
16 . non-polymer 
17 . non-polymer 
18 . non-polymer 
19 . non-polymer 
20 . non-polymer 
21 . non-polymer 
22 . non-polymer 
23 . non-polymer 
24 . non-polymer 
25 . non-polymer 
#
loop_
_entity_poly.entity_id
_entity_poly.pdbx_strand_id
_entity_poly.type
1 A polypeptide(L) 
2 B polypeptide(L) 
#
loop_
_entity_poly_seq.entity_id
_entity_poly_seq.hetero
_entity_poly_seq.mon_id
_entity_poly_seq.num
1 n GLN 1   
1 n GLN 2   
1 n PRO 3   
1 n TYR 4   
1 n VAL 5   
1 n ASN 6   
1 n ASN 7   
1 n HIS 8   
1 n GLN 9   
1 n LEU 10  
1 n ALA 11  
1 n CYS 12  
1 n GLU 13  
1 n VAL 14  
1 n ARG 15  
1 n VAL 16  
1 n TYR 17  
1 n ASP 18  
1 n ASN 19  
1 n ILE 20  
1 n THR 21  
1 n ASN 22  
1 n GLY 23  
1 n PHE 24  
1 n THR 25  
1 n CYS 26  
1 n ASN 27  
1 n GLY 28  
1 n PRO 29  
1 n PRO 30  
1 n SER 31  
1 n CYS 32  
1 n ARG 33  
1 n SER 34  
1 n TYR 35  
1 n LEU 36  
1 n THR 37  
1 n PHE 38  
1 n TRP 39  
1 n SER 40  
1 n GLN 41  
1 n PRO 42  
1 n PRO 43  
1 n TYR 44  
1 n ASN 45  
1 n THR 46  
1 n ALA 47  
1 n ASP 48  
1 n SER 49  
1 n ILE 50  
1 n ALA 51  
1 n LYS 52  
1 n LEU 53  
1 n LEU 54  
1 n ASN 55  
1 n VAL 56  
1 n SER 57  
1 n ALA 58  
1 n ALA 59  
1 n GLU 60  
1 n ILE 61  
1 n GLN 62  
1 n SER 63  
1 n ILE 64  
1 n ASN 65  
1 n ASN 66  
1 n LEU 67  
1 n PRO 68  
1 n THR 69  
1 n ALA 70  
1 n THR 71  
1 n THR 72  
1 n ARG 73  
1 n ILE 74  
1 n PRO 75  
1 n THR 76  
1 n ARG 77  
1 n GLU 78  
1 n LEU 79  
1 n VAL 80  
1 n VAL 81  
1 n ILE 82  
1 n PRO 83  
1 n ALA 84  
1 n ASN 85  
1 n CYS 86  
1 n SER 87  
1 n CYS 88  
1 n SER 89  
1 n SER 90  
1 n SER 91  
1 n SER 92  
1 n GLY 93  
1 n GLY 94  
1 n PHE 95  
1 n TYR 96  
1 n GLN 97  
1 n HIS 98  
1 n ASN 99  
1 n ALA 100 
1 n THR 101 
1 n TYR 102 
1 n ASN 103 
1 n LEU 104 
1 n SER 105 
1 n GLY 106 
1 n ASN 107 
1 n ARG 108 
1 n GLY 109 
1 n ASP 110 
1 n GLU 111 
1 n THR 112 
1 n TYR 113 
1 n PHE 114 
1 n SER 115 
1 n VAL 116 
1 n ALA 117 
1 n ASN 118 
1 n ASP 119 
1 n THR 120 
1 n TYR 121 
1 n GLN 122 
1 n ALA 123 
1 n LEU 124 
1 n SER 125 
1 n THR 126 
1 n CYS 127 
1 n GLN 128 
1 n ALA 129 
1 n MET 130 
1 n MET 131 
1 n SER 132 
1 n GLN 133 
1 n ASN 134 
1 n ARG 135 
1 n TYR 136 
1 n GLY 137 
1 n GLU 138 
1 n ARG 139 
1 n GLN 140 
1 n LEU 141 
1 n THR 142 
1 n PRO 143 
1 n GLY 144 
1 n LEU 145 
1 n ASN 146 
1 n LEU 147 
1 n LEU 148 
1 n VAL 149 
1 n PRO 150 
1 n LEU 151 
1 n ARG 152 
1 n CYS 153 
1 n ALA 154 
1 n CYS 155 
1 n PRO 156 
1 n THR 157 
1 n ALA 158 
1 n LYS 159 
1 n GLN 160 
1 n THR 161 
1 n THR 162 
1 n ALA 163 
1 n GLY 164 
1 n PHE 165 
1 n LYS 166 
1 n TYR 167 
1 n LEU 168 
1 n LEU 169 
1 n THR 170 
1 n TYR 171 
1 n LEU 172 
1 n VAL 173 
1 n ALA 174 
1 n MET 175 
1 n GLY 176 
1 n ASP 177 
1 n SER 178 
1 n ILE 179 
1 n SER 180 
1 n GLY 181 
1 n ILE 182 
1 n ALA 183 
1 n GLU 184 
1 n MET 185 
1 n PHE 186 
1 n ASN 187 
1 n SER 188 
1 n THR 189 
1 n SER 190 
1 n ALA 191 
1 n ALA 192 
1 n ILE 193 
1 n THR 194 
1 n GLU 195 
1 n GLY 196 
1 n ASN 197 
1 n GLU 198 
1 n LEU 199 
1 n THR 200 
1 n SER 201 
1 n ASP 202 
1 n ASN 203 
1 n ILE 204 
1 n PHE 205 
1 n PHE 206 
1 n PHE 207 
1 n THR 208 
1 n PRO 209 
1 n VAL 210 
1 n LEU 211 
1 n VAL 212 
1 n PRO 213 
1 n LEU 214 
1 n THR 215 
1 n THR 216 
1 n GLU 217 
1 n PRO 218 
1 n THR 219 
1 n LYS 220 
1 n ILE 221 
1 n VAL 222 
1 n ILE 223 
1 n SER 224 
1 n PRO 225 
1 n SER 226 
1 n PRO 227 
1 n PRO 228 
1 n PRO 229 
1 n PRO 230 
1 n PRO 231 
1 n VAL 232 
1 n VAL 233 
1 n ALA 234 
1 n THR 235 
1 n PRO 236 
1 n PRO 237 
1 n GLN 238 
1 n THR 239 
1 n PRO 240 
1 n VAL 241 
1 n ASP 242 
1 n PRO 243 
1 n PRO 244 
1 n GLY 245 
1 n SER 246 
1 n SER 247 
1 n SER 248 
1 n SER 249 
1 n HIS 250 
1 n LYS 251 
1 n TRP 252 
1 n ILE 253 
1 n TYR 254 
1 n ILE 255 
1 n GLY 256 
1 n ILE 257 
1 n GLY 258 
1 n ILE 259 
1 n GLY 260 
1 n ALA 261 
1 n GLY 262 
1 n LEU 263 
1 n LEU 264 
1 n LEU 265 
1 n LEU 266 
1 n LEU 267 
1 n SER 268 
1 n ILE 269 
1 n LEU 270 
1 n ALA 271 
1 n LEU 272 
1 n CYS 273 
1 n PHE 274 
1 n TYR 275 
1 n LYS 276 
1 n ARG 277 
1 n ARG 278 
1 n SER 279 
1 n LYS 280 
1 n LYS 281 
1 n LYS 282 
1 n SER 283 
1 n LEU 284 
1 n PRO 285 
1 n SER 286 
1 n SER 287 
1 n LEU 288 
1 n PRO 289 
1 n GLU 290 
1 n GLU 291 
1 n ASN 292 
1 n LYS 293 
1 n LEU 294 
1 n PHE 295 
1 n ASP 296 
1 n SER 297 
1 n SER 298 
1 n THR 299 
1 n LYS 300 
1 n GLN 301 
1 n SER 302 
1 n ILE 303 
1 n PRO 304 
1 n THR 305 
1 n THR 306 
1 n THR 307 
1 n THR 308 
1 n THR 309 
1 n GLN 310 
1 n TRP 311 
1 n SER 312 
1 n ILE 313 
1 n ASP 314 
1 n LEU 315 
1 n SER 316 
1 n ASN 317 
1 n SER 318 
1 n SER 319 
1 n GLU 320 
1 n ALA 321 
1 n PHE 322 
1 n GLY 323 
1 n LEU 324 
1 n LYS 325 
1 n SER 326 
1 n ALA 327 
1 n ILE 328 
1 n GLU 329 
1 n SER 330 
1 n LEU 331 
1 n THR 332 
1 n LEU 333 
1 n TYR 334 
1 n ARG 335 
1 n PHE 336 
1 n ASN 337 
1 n ASP 338 
1 n LEU 339 
1 n GLN 340 
1 n SER 341 
1 n ALA 342 
1 n THR 343 
1 n SER 344 
1 n ASN 345 
1 n PHE 346 
1 n SER 347 
1 n ASP 348 
1 n GLU 349 
1 n ASN 350 
1 n ARG 351 
1 n ILE 352 
1 n LYS 353 
1 n GLY 354 
1 n SER 355 
1 n VAL 356 
1 n TYR 357 
1 n ARG 358 
1 n ALA 359 
1 n THR 360 
1 n ILE 361 
1 n ASN 362 
1 n GLY 363 
1 n ASP 364 
1 n ASP 365 
1 n ALA 366 
1 n ALA 367 
1 n VAL 368 
1 n LYS 369 
1 n VAL 370 
1 n ILE 371 
1 n LYS 372 
1 n GLY 373 
1 n ASP 374 
1 n VAL 375 
1 n SER 376 
1 n SER 377 
1 n SER 378 
1 n GLU 379 
1 n ILE 380 
1 n ASN 381 
1 n LEU 382 
1 n LEU 383 
1 n LYS 384 
1 n LYS 385 
1 n LEU 386 
1 n ASN 387 
1 n HIS 388 
1 n SER 389 
1 n ASN 390 
1 n ILE 391 
1 n ILE 392 
1 n ARG 393 
1 n LEU 394 
1 n SER 395 
1 n GLY 396 
1 n PHE 397 
1 n CYS 398 
1 n ILE 399 
1 n ARG 400 
1 n GLU 401 
1 n GLY 402 
1 n THR 403 
1 n SER 404 
1 n TYR 405 
1 n LEU 406 
1 n VAL 407 
1 n PHE 408 
1 n GLU 409 
1 n TYR 410 
1 n SER 411 
1 n GLU 412 
1 n ASN 413 
1 n GLY 414 
1 n SER 415 
1 n ILE 416 
1 n SER 417 
1 n ASP 418 
1 n TRP 419 
1 n LEU 420 
1 n HIS 421 
1 n SER 422 
1 n SER 423 
1 n GLY 424 
1 n LYS 425 
1 n LYS 426 
1 n SER 427 
1 n LEU 428 
1 n THR 429 
1 n TRP 430 
1 n LYS 431 
1 n GLN 432 
1 n ARG 433 
1 n VAL 434 
1 n GLU 435 
1 n ILE 436 
1 n ALA 437 
1 n ARG 438 
1 n ASP 439 
1 n VAL 440 
1 n ALA 441 
1 n GLU 442 
1 n ALA 443 
1 n LEU 444 
1 n ASP 445 
1 n TYR 446 
1 n LEU 447 
1 n HIS 448 
1 n ASN 449 
1 n TYR 450 
1 n ILE 451 
1 n THR 452 
1 n PRO 453 
1 n PRO 454 
1 n HIS 455 
1 n ILE 456 
1 n HIS 457 
1 n LYS 458 
1 n ASN 459 
1 n LEU 460 
1 n GLU 461 
1 n SER 462 
1 n THR 463 
1 n ASN 464 
1 n ILE 465 
1 n LEU 466 
1 n LEU 467 
1 n ASP 468 
1 n SER 469 
1 n ASN 470 
1 n PHE 471 
1 n ARG 472 
1 n ALA 473 
1 n LYS 474 
1 n ILE 475 
1 n ALA 476 
1 n ASN 477 
1 n PHE 478 
1 n GLY 479 
1 n VAL 480 
1 n ALA 481 
1 n ARG 482 
1 n ILE 483 
1 n LEU 484 
1 n ASP 485 
1 n GLU 486 
1 n GLY 487 
1 n ASP 488 
1 n LEU 489 
1 n ASP 490 
1 n LEU 491 
1 n GLN 492 
1 n LEU 493 
1 n THR 494 
1 n ARG 495 
1 n HIS 496 
1 n VAL 497 
1 n GLU 498 
1 n GLY 499 
1 n THR 500 
1 n GLN 501 
1 n GLY 502 
1 n TYR 503 
1 n LEU 504 
1 n ALA 505 
1 n PRO 506 
1 n GLU 507 
1 n TYR 508 
1 n VAL 509 
1 n GLU 510 
1 n ASN 511 
1 n GLY 512 
1 n VAL 513 
1 n ILE 514 
1 n THR 515 
1 n SER 516 
1 n LYS 517 
1 n LEU 518 
1 n ASP 519 
1 n VAL 520 
1 n PHE 521 
1 n ALA 522 
1 n PHE 523 
1 n GLY 524 
1 n VAL 525 
1 n ALA 526 
1 n VAL 527 
1 n LEU 528 
1 n GLU 529 
1 n LEU 530 
1 n LEU 531 
1 n SER 532 
1 n GLY 533 
1 n ARG 534 
1 n GLU 535 
1 n ALA 536 
1 n VAL 537 
1 n THR 538 
1 n ILE 539 
1 n HIS 540 
1 n LYS 541 
1 n LYS 542 
1 n LYS 543 
1 n GLU 544 
1 n GLY 545 
1 n GLU 546 
1 n GLU 547 
1 n GLU 548 
1 n VAL 549 
1 n GLU 550 
1 n MET 551 
1 n LEU 552 
1 n CYS 553 
1 n LYS 554 
1 n VAL 555 
1 n ILE 556 
1 n ASN 557 
1 n SER 558 
1 n VAL 559 
1 n LEU 560 
1 n GLY 561 
1 n GLY 562 
1 n GLU 563 
1 n ASN 564 
1 n VAL 565 
1 n ARG 566 
1 n GLU 567 
1 n LYS 568 
1 n LEU 569 
1 n LYS 570 
1 n GLU 571 
1 n PHE 572 
1 n MET 573 
1 n ASP 574 
1 n PRO 575 
1 n SER 576 
1 n LEU 577 
1 n GLY 578 
1 n ASN 579 
1 n GLU 580 
1 n TYR 581 
1 n PRO 582 
1 n LEU 583 
1 n GLU 584 
1 n LEU 585 
1 n ALA 586 
1 n TYR 587 
1 n THR 588 
1 n MET 589 
1 n ALA 590 
1 n GLN 591 
1 n LEU 592 
1 n ALA 593 
1 n LYS 594 
1 n SER 595 
1 n CYS 596 
1 n VAL 597 
1 n ALA 598 
1 n THR 599 
1 n ASP 600 
1 n LEU 601 
1 n ASN 602 
1 n SER 603 
1 n ARG 604 
1 n PRO 605 
1 n SER 606 
1 n VAL 607 
1 n THR 608 
1 n GLN 609 
1 n VAL 610 
1 n LEU 611 
1 n THR 612 
1 n THR 613 
1 n LEU 614 
1 n SER 615 
1 n MET 616 
1 n ILE 617 
1 n VAL 618 
1 n SER 619 
1 n SER 620 
1 n SER 621 
1 n ILE 622 
1 n ASP 623 
1 n TRP 624 
1 n GLU 625 
1 n PRO 626 
1 n SER 627 
1 n ASP 628 
1 n ASP 629 
1 n LEU 630 
1 n LEU 631 
1 n ARG 632 
1 n SER 633 
1 n GLY 634 
1 n SER 635 
1 n LEU 636 
1 n GLY 637 
1 n ASN 638 
1 n ASP 639 
1 n TYR 640 
1 n LYS 641 
1 n ASP 642 
1 n ASP 643 
1 n ASP 644 
1 n ASP 645 
1 n LYS 646 
1 n ASP 647 
1 n TYR 648 
1 n LYS 649 
1 n ASP 650 
1 n ASP 651 
1 n ASP 652 
1 n ASP 653 
1 n LYS 654 
1 n ASP 655 
1 n TYR 656 
1 n LYS 657 
1 n ASP 658 
1 n ASP 659 
1 n ASP 660 
1 n ASP 661 
1 n LYS 662 
1 n ALA 663 
1 n SER 664 
1 n ASN 665 
1 n ASN 666 
1 n GLY 667 
1 n ASN 668 
1 n GLY 669 
1 n ARG 670 
1 n ASN 671 
1 n GLY 672 
1 n MET 673 
1 n VAL 674 
1 n SER 675 
1 n LYS 676 
1 n GLY 677 
1 n GLU 678 
1 n GLU 679 
1 n LEU 680 
1 n PHE 681 
1 n THR 682 
1 n GLY 683 
1 n VAL 684 
1 n VAL 685 
1 n PRO 686 
1 n ILE 687 
1 n LEU 688 
1 n VAL 689 
1 n GLU 690 
1 n LEU 691 
1 n ASP 692 
1 n GLY 693 
1 n ASP 694 
1 n VAL 695 
1 n ASN 696 
1 n GLY 697 
1 n HIS 698 
1 n LYS 699 
1 n PHE 700 
1 n SER 701 
1 n VAL 702 
1 n SER 703 
1 n GLY 704 
1 n GLU 705 
1 n GLY 706 
1 n GLU 707 
1 n GLY 708 
1 n ASP 709 
1 n ALA 710 
1 n THR 711 
1 n TYR 712 
1 n GLY 713 
1 n LYS 714 
1 n LEU 715 
1 n THR 716 
1 n LEU 717 
1 n LYS 718 
1 n PHE 719 
1 n ILE 720 
1 n CYS 721 
1 n THR 722 
1 n THR 723 
1 n GLY 724 
1 n LYS 725 
1 n LEU 726 
1 n PRO 727 
1 n VAL 728 
1 n PRO 729 
1 n TRP 730 
1 n PRO 731 
1 n THR 732 
1 n LEU 733 
1 n VAL 734 
1 n THR 735 
1 n THR 736 
1 n LEU 737 
1 n THR 738 
1 n TYR 739 
1 n GLY 740 
1 n VAL 741 
1 n GLN 742 
1 n CYS 743 
1 n PHE 744 
1 n SER 745 
1 n ARG 746 
1 n TYR 747 
1 n PRO 748 
1 n ASP 749 
1 n HIS 750 
1 n MET 751 
1 n LYS 752 
1 n GLN 753 
1 n HIS 754 
1 n ASP 755 
1 n PHE 756 
1 n PHE 757 
1 n LYS 758 
1 n SER 759 
1 n ALA 760 
1 n MET 761 
1 n PRO 762 
1 n GLU 763 
1 n GLY 764 
1 n TYR 765 
1 n VAL 766 
1 n GLN 767 
1 n GLU 768 
1 n ARG 769 
1 n THR 770 
1 n ILE 771 
1 n PHE 772 
1 n PHE 773 
1 n LYS 774 
1 n ASP 775 
1 n ASP 776 
1 n GLY 777 
1 n ASN 778 
1 n TYR 779 
1 n LYS 780 
1 n THR 781 
1 n ARG 782 
1 n ALA 783 
1 n GLU 784 
1 n VAL 785 
1 n LYS 786 
1 n PHE 787 
1 n GLU 788 
1 n GLY 789 
1 n ASP 790 
1 n THR 791 
1 n LEU 792 
1 n VAL 793 
1 n ASN 794 
1 n ARG 795 
1 n ILE 796 
1 n ILE 797 
1 n LEU 798 
1 n LYS 799 
1 n GLY 800 
1 n CYS 801 
1 n ASP 802 
1 n PHE 803 
1 n LYS 804 
1 n GLU 805 
1 n ASP 806 
1 n GLY 807 
1 n ASN 808 
1 n ILE 809 
1 n LEU 810 
1 n GLY 811 
1 n HIS 812 
1 n LYS 813 
1 n LEU 814 
1 n GLU 815 
1 n TYR 816 
1 n ASN 817 
1 n TYR 818 
1 n ASN 819 
1 n SER 820 
1 n HIS 821 
1 n ASN 822 
1 n VAL 823 
1 n TYR 824 
1 n ILE 825 
1 n MET 826 
1 n ALA 827 
1 n ASP 828 
1 n LYS 829 
1 n GLN 830 
1 n LYS 831 
1 n ASN 832 
1 n GLY 833 
1 n ILE 834 
1 n LYS 835 
1 n VAL 836 
1 n ASN 837 
1 n PHE 838 
1 n LYS 839 
1 n ILE 840 
1 n ARG 841 
1 n HIS 842 
1 n ASN 843 
1 n ILE 844 
1 n GLU 845 
1 n ASP 846 
1 n GLY 847 
1 n SER 848 
1 n VAL 849 
1 n GLN 850 
1 n LEU 851 
1 n ALA 852 
1 n ASP 853 
1 n HIS 854 
1 n TYR 855 
1 n GLN 856 
1 n GLN 857 
1 n ASN 858 
1 n THR 859 
1 n PRO 860 
1 n ILE 861 
1 n GLY 862 
1 n ASP 863 
1 n GLY 864 
1 n PRO 865 
1 n VAL 866 
1 n LEU 867 
1 n LEU 868 
1 n PRO 869 
1 n ASP 870 
1 n ASN 871 
1 n HIS 872 
1 n TYR 873 
1 n LEU 874 
1 n SER 875 
1 n THR 876 
1 n GLN 877 
1 n SER 878 
1 n ALA 879 
1 n LEU 880 
1 n SER 881 
1 n LYS 882 
1 n ASP 883 
1 n PRO 884 
1 n ASN 885 
1 n GLU 886 
1 n LYS 887 
1 n ARG 888 
1 n ASP 889 
1 n HIS 890 
1 n MET 891 
1 n VAL 892 
1 n LEU 893 
1 n LEU 894 
1 n GLU 895 
1 n PHE 896 
1 n VAL 897 
1 n THR 898 
1 n ALA 899 
1 n ALA 900 
1 n GLY 901 
1 n ILE 902 
1 n THR 903 
1 n LEU 904 
1 n GLY 905 
1 n MET 906 
1 n ASP 907 
1 n GLU 908 
1 n LEU 909 
1 n TYR 910 
1 n LYS 911 
2 n LYS 1   
2 n CYS 2   
2 n ARG 3   
2 n THR 4   
2 n SER 5   
2 n CYS 6   
2 n PRO 7   
2 n LEU 8   
2 n ALA 9   
2 n LEU 10  
2 n ALA 11  
2 n SER 12  
2 n TYR 13  
2 n TYR 14  
2 n LEU 15  
2 n GLU 16  
2 n ASN 17  
2 n GLY 18  
2 n THR 19  
2 n THR 20  
2 n LEU 21  
2 n SER 22  
2 n VAL 23  
2 n ILE 24  
2 n ASN 25  
2 n GLN 26  
2 n ASN 27  
2 n LEU 28  
2 n ASN 29  
2 n SER 30  
2 n SER 31  
2 n ILE 32  
2 n ALA 33  
2 n PRO 34  
2 n TYR 35  
2 n ASP 36  
2 n GLN 37  
2 n ILE 38  
2 n ASN 39  
2 n PHE 40  
2 n ASP 41  
2 n PRO 42  
2 n ILE 43  
2 n LEU 44  
2 n ARG 45  
2 n TYR 46  
2 n ASN 47  
2 n SER 48  
2 n ASN 49  
2 n ILE 50  
2 n LYS 51  
2 n ASP 52  
2 n LYS 53  
2 n ASP 54  
2 n ARG 55  
2 n ILE 56  
2 n GLN 57  
2 n MET 58  
2 n GLY 59  
2 n SER 60  
2 n ARG 61  
2 n VAL 62  
2 n LEU 63  
2 n VAL 64  
2 n PRO 65  
2 n PHE 66  
2 n PRO 67  
2 n CYS 68  
2 n GLU 69  
2 n CYS 70  
2 n GLN 71  
2 n PRO 72  
2 n GLY 73  
2 n ASP 74  
2 n PHE 75  
2 n LEU 76  
2 n GLY 77  
2 n HIS 78  
2 n ASN 79  
2 n PHE 80  
2 n SER 81  
2 n TYR 82  
2 n SER 83  
2 n VAL 84  
2 n ARG 85  
2 n GLN 86  
2 n GLU 87  
2 n ASP 88  
2 n THR 89  
2 n TYR 90  
2 n GLU 91  
2 n ARG 92  
2 n VAL 93  
2 n ALA 94  
2 n ILE 95  
2 n SER 96  
2 n ASN 97  
2 n TYR 98  
2 n ALA 99  
2 n ASN 100 
2 n LEU 101 
2 n THR 102 
2 n THR 103 
2 n MET 104 
2 n GLU 105 
2 n SER 106 
2 n LEU 107 
2 n GLN 108 
2 n ALA 109 
2 n ARG 110 
2 n ASN 111 
2 n PRO 112 
2 n PHE 113 
2 n PRO 114 
2 n ALA 115 
2 n THR 116 
2 n ASN 117 
2 n ILE 118 
2 n PRO 119 
2 n LEU 120 
2 n SER 121 
2 n ALA 122 
2 n THR 123 
2 n LEU 124 
2 n ASN 125 
2 n VAL 126 
2 n LEU 127 
2 n VAL 128 
2 n ASN 129 
2 n CYS 130 
2 n SER 131 
2 n CYS 132 
2 n GLY 133 
2 n ASP 134 
2 n GLU 135 
2 n SER 136 
2 n VAL 137 
2 n SER 138 
2 n LYS 139 
2 n ASP 140 
2 n PHE 141 
2 n GLY 142 
2 n LEU 143 
2 n PHE 144 
2 n VAL 145 
2 n THR 146 
2 n TYR 147 
2 n PRO 148 
2 n LEU 149 
2 n ARG 150 
2 n PRO 151 
2 n GLU 152 
2 n ASP 153 
2 n SER 154 
2 n LEU 155 
2 n SER 156 
2 n SER 157 
2 n ILE 158 
2 n ALA 159 
2 n ARG 160 
2 n SER 161 
2 n SER 162 
2 n GLY 163 
2 n VAL 164 
2 n SER 165 
2 n ALA 166 
2 n ASP 167 
2 n ILE 168 
2 n LEU 169 
2 n GLN 170 
2 n ARG 171 
2 n TYR 172 
2 n ASN 173 
2 n PRO 174 
2 n GLY 175 
2 n VAL 176 
2 n ASN 177 
2 n PHE 178 
2 n ASN 179 
2 n SER 180 
2 n GLY 181 
2 n ASN 182 
2 n GLY 183 
2 n ILE 184 
2 n VAL 185 
2 n TYR 186 
2 n VAL 187 
2 n PRO 188 
2 n GLY 189 
2 n ARG 190 
2 n ASP 191 
2 n PRO 192 
2 n ASN 193 
2 n GLY 194 
2 n ALA 195 
2 n PHE 196 
2 n PRO 197 
2 n PRO 198 
2 n PHE 199 
2 n LYS 200 
2 n SER 201 
2 n SER 202 
2 n LYS 203 
2 n GLN 204 
2 n ASP 205 
2 n GLY 206 
2 n VAL 207 
2 n GLY 208 
2 n ALA 209 
2 n GLY 210 
2 n VAL 211 
2 n ILE 212 
2 n ALA 213 
2 n GLY 214 
2 n ILE 215 
2 n VAL 216 
2 n ILE 217 
2 n GLY 218 
2 n VAL 219 
2 n ILE 220 
2 n VAL 221 
2 n ALA 222 
2 n LEU 223 
2 n LEU 224 
2 n LEU 225 
2 n ILE 226 
2 n LEU 227 
2 n PHE 228 
2 n ILE 229 
2 n VAL 230 
2 n TYR 231 
2 n TYR 232 
2 n ALA 233 
2 n TYR 234 
2 n ARG 235 
2 n LYS 236 
2 n ASN 237 
2 n LYS 238 
2 n SER 239 
2 n LYS 240 
2 n GLY 241 
2 n ASP 242 
2 n SER 243 
2 n PHE 244 
2 n SER 245 
2 n SER 246 
2 n SER 247 
2 n ILE 248 
2 n PRO 249 
2 n LEU 250 
2 n SER 251 
2 n THR 252 
2 n LYS 253 
2 n ALA 254 
2 n ASP 255 
2 n HIS 256 
2 n ALA 257 
2 n SER 258 
2 n SER 259 
2 n THR 260 
2 n SER 261 
2 n LEU 262 
2 n GLN 263 
2 n SER 264 
2 n GLY 265 
2 n GLY 266 
2 n LEU 267 
2 n GLY 268 
2 n GLY 269 
2 n ALA 270 
2 n GLY 271 
2 n VAL 272 
2 n SER 273 
2 n PRO 274 
2 n GLY 275 
2 n ILE 276 
2 n ALA 277 
2 n ALA 278 
2 n ILE 279 
2 n SER 280 
2 n VAL 281 
2 n ASP 282 
2 n LYS 283 
2 n SER 284 
2 n VAL 285 
2 n GLU 286 
2 n PHE 287 
2 n SER 288 
2 n LEU 289 
2 n GLU 290 
2 n GLU 291 
2 n LEU 292 
2 n ALA 293 
2 n LYS 294 
2 n ALA 295 
2 n THR 296 
2 n ASP 297 
2 n ASN 298 
2 n PHE 299 
2 n ASN 300 
2 n LEU 301 
2 n SER 302 
2 n PHE 303 
2 n LYS 304 
2 n ILE 305 
2 n GLY 306 
2 n GLN 307 
2 n GLY 308 
2 n GLY 309 
2 n PHE 310 
2 n GLY 311 
2 n ALA 312 
2 n VAL 313 
2 n TYR 314 
2 n TYR 315 
2 n ALA 316 
2 n GLU 317 
2 n LEU 318 
2 n ARG 319 
2 n GLY 320 
2 n GLU 321 
2 n LYS 322 
2 n ALA 323 
2 n ALA 324 
2 n ILE 325 
2 n LYS 326 
2 n LYS 327 
2 n MET 328 
2 n ASP 329 
2 n MET 330 
2 n GLU 331 
2 n ALA 332 
2 n SER 333 
2 n LYS 334 
2 n GLN 335 
2 n PHE 336 
2 n LEU 337 
2 n ALA 338 
2 n GLU 339 
2 n LEU 340 
2 n LYS 341 
2 n VAL 342 
2 n LEU 343 
2 n THR 344 
2 n ARG 345 
2 n VAL 346 
2 n HIS 347 
2 n HIS 348 
2 n VAL 349 
2 n ASN 350 
2 n LEU 351 
2 n VAL 352 
2 n ARG 353 
2 n LEU 354 
2 n ILE 355 
2 n GLY 356 
2 n TYR 357 
2 n CYS 358 
2 n VAL 359 
2 n GLU 360 
2 n GLY 361 
2 n SER 362 
2 n LEU 363 
2 n PHE 364 
2 n LEU 365 
2 n VAL 366 
2 n TYR 367 
2 n GLU 368 
2 n TYR 369 
2 n VAL 370 
2 n GLU 371 
2 n ASN 372 
2 n GLY 373 
2 n ASN 374 
2 n LEU 375 
2 n GLY 376 
2 n GLN 377 
2 n HIS 378 
2 n LEU 379 
2 n HIS 380 
2 n GLY 381 
2 n SER 382 
2 n GLY 383 
2 n ARG 384 
2 n GLU 385 
2 n PRO 386 
2 n LEU 387 
2 n PRO 388 
2 n TRP 389 
2 n THR 390 
2 n LYS 391 
2 n ARG 392 
2 n VAL 393 
2 n GLN 394 
2 n ILE 395 
2 n ALA 396 
2 n LEU 397 
2 n ASP 398 
2 n SER 399 
2 n ALA 400 
2 n ARG 401 
2 n GLY 402 
2 n LEU 403 
2 n GLU 404 
2 n PHE 405 
2 n ILE 406 
2 n HIS 407 
2 n GLU 408 
2 n HIS 409 
2 n THR 410 
2 n VAL 411 
2 n PRO 412 
2 n VAL 413 
2 n TYR 414 
2 n VAL 415 
2 n HIS 416 
2 n ARG 417 
2 n ASP 418 
2 n ILE 419 
2 n LYS 420 
2 n SER 421 
2 n ALA 422 
2 n ASN 423 
2 n ILE 424 
2 n LEU 425 
2 n ILE 426 
2 n ASP 427 
2 n GLN 428 
2 n LYS 429 
2 n PHE 430 
2 n ARG 431 
2 n ALA 432 
2 n LYS 433 
2 n VAL 434 
2 n ALA 435 
2 n ASP 436 
2 n PHE 437 
2 n GLY 438 
2 n LEU 439 
2 n THR 440 
2 n LYS 441 
2 n LEU 442 
2 n THR 443 
2 n GLU 444 
2 n VAL 445 
2 n GLY 446 
2 n GLY 447 
2 n SER 448 
2 n ALA 449 
2 n THR 450 
2 n ARG 451 
2 n GLY 452 
2 n ALA 453 
2 n MET 454 
2 n GLY 455 
2 n THR 456 
2 n PHE 457 
2 n GLY 458 
2 n TYR 459 
2 n MET 460 
2 n ALA 461 
2 n PRO 462 
2 n GLU 463 
2 n THR 464 
2 n VAL 465 
2 n TYR 466 
2 n GLY 467 
2 n GLU 468 
2 n VAL 469 
2 n SER 470 
2 n ALA 471 
2 n LYS 472 
2 n VAL 473 
2 n ASP 474 
2 n VAL 475 
2 n TYR 476 
2 n ALA 477 
2 n PHE 478 
2 n GLY 479 
2 n VAL 480 
2 n VAL 481 
2 n LEU 482 
2 n TYR 483 
2 n GLU 484 
2 n LEU 485 
2 n ILE 486 
2 n SER 487 
2 n ALA 488 
2 n LYS 489 
2 n GLY 490 
2 n ALA 491 
2 n VAL 492 
2 n VAL 493 
2 n LYS 494 
2 n MET 495 
2 n THR 496 
2 n GLU 497 
2 n ALA 498 
2 n VAL 499 
2 n GLY 500 
2 n GLU 501 
2 n PHE 502 
2 n ARG 503 
2 n GLY 504 
2 n LEU 505 
2 n VAL 506 
2 n GLY 507 
2 n VAL 508 
2 n PHE 509 
2 n GLU 510 
2 n GLU 511 
2 n SER 512 
2 n PHE 513 
2 n LYS 514 
2 n GLU 515 
2 n THR 516 
2 n ASP 517 
2 n LYS 518 
2 n GLU 519 
2 n GLU 520 
2 n ALA 521 
2 n LEU 522 
2 n ARG 523 
2 n LYS 524 
2 n ILE 525 
2 n ILE 526 
2 n ASP 527 
2 n PRO 528 
2 n ARG 529 
2 n LEU 530 
2 n GLY 531 
2 n ASP 532 
2 n SER 533 
2 n TYR 534 
2 n PRO 535 
2 n PHE 536 
2 n ASP 537 
2 n SER 538 
2 n VAL 539 
2 n TYR 540 
2 n LYS 541 
2 n MET 542 
2 n ALA 543 
2 n GLU 544 
2 n LEU 545 
2 n GLY 546 
2 n LYS 547 
2 n ALA 548 
2 n CYS 549 
2 n THR 550 
2 n GLN 551 
2 n GLU 552 
2 n ASN 553 
2 n ALA 554 
2 n GLN 555 
2 n LEU 556 
2 n ARG 557 
2 n PRO 558 
2 n SER 559 
2 n MET 560 
2 n ARG 561 
2 n TYR 562 
2 n ILE 563 
2 n VAL 564 
2 n VAL 565 
2 n ALA 566 
2 n LEU 567 
2 n SER 568 
2 n THR 569 
2 n LEU 570 
2 n PHE 571 
2 n SER 572 
2 n SER 573 
2 n THR 574 
2 n GLY 575 
2 n ASN 576 
2 n TRP 577 
2 n ASP 578 
2 n VAL 579 
2 n GLY 580 
2 n ASN 581 
2 n PHE 582 
2 n GLN 583 
2 n ASN 584 
2 n GLU 585 
2 n ASP 586 
2 n LEU 587 
2 n VAL 588 
2 n SER 589 
2 n LEU 590 
2 n MET 591 
2 n SER 592 
2 n GLY 593 
2 n ARG 594 
2 n ASP 595 
2 n TYR 596 
2 n LYS 597 
2 n ASP 598 
2 n ASP 599 
2 n ASP 600 
2 n ASP 601 
2 n LYS 602 
2 n ASP 603 
2 n TYR 604 
2 n LYS 605 
2 n ASP 606 
2 n ASP 607 
2 n ASP 608 
2 n ASP 609 
2 n LYS 610 
2 n ASP 611 
2 n TYR 612 
2 n LYS 613 
2 n ASP 614 
2 n ASP 615 
2 n ASP 616 
2 n ASP 617 
2 n LYS 618 
2 n GLY 619 
2 n ASN 620 
2 n ASN 621 
2 n GLY 622 
2 n GLY 623 
2 n ASN 624 
2 n ASN 625 
2 n ASP 626 
2 n VAL 627 
2 n ASP 628 
2 n VAL 629 
2 n LEU 630 
2 n LEU 631 
2 n ASN 632 
2 n VAL 633 
2 n LEU 634 
2 n SER 635 
2 n LYS 636 
2 n CYS 637 
2 n ALA 638 
2 n GLY 639 
2 n SER 640 
2 n LYS 641 
2 n LYS 642 
2 n PHE 643 
2 n ARG 644 
2 n PRO 645 
2 n ALA 646 
2 n PRO 647 
2 n ALA 648 
2 n ALA 649 
2 n ALA 650 
2 n PHE 651 
2 n ALA 652 
2 n ARG 653 
2 n GLU 654 
2 n CYS 655 
2 n ARG 656 
2 n GLY 657 
2 n PHE 658 
2 n TYR 659 
2 n PHE 660 
2 n GLU 661 
2 n LEU 662 
2 n GLN 663 
2 n GLU 664 
2 n LEU 665 
2 n LYS 666 
2 n GLU 667 
2 n ASP 668 
2 n ASP 669 
2 n TYR 670 
2 n TYR 671 
2 n GLY 672 
2 n ILE 673 
2 n THR 674 
2 n LEU 675 
2 n SER 676 
2 n ASP 677 
2 n ASP 678 
2 n SER 679 
2 n ASP 680 
2 n HIS 681 
2 n GLN 682 
2 n PHE 683 
2 n LEU 684 
2 n LEU 685 
2 n ALA 686 
2 n ASN 687 
2 n GLN 688 
2 n VAL 689 
2 n VAL 690 
2 n VAL 691 
2 n HIS 692 
2 n ASN 693 
#
_ma_data.content_type "model coordinates"
_ma_data.id           1
_ma_data.name         Model
#
_ma_model_list.data_id          1
_ma_model_list.model_group_id   1
_ma_model_list.model_group_name "AlphaFold-beta-20231127 (3.0.1 @ 2025-07-18 18:15:07)"
_ma_model_list.model_id         1
_ma_model_list.model_name       "Top ranked model"
_ma_model_list.model_type       "Ab initio model"
_ma_model_list.ordinal_id       1
#
loop_
_ma_protocol_step.method_type
_ma_protocol_step.ordinal_id
_ma_protocol_step.protocol_id
_ma_protocol_step.step_id
"coevolution MSA" 1 1 1 
"template search" 2 1 2 
modeling          3 1 3 
#
loop_
_ma_qa_metric.id
_ma_qa_metric.mode
_ma_qa_metric.name
_ma_qa_metric.software_group_id
_ma_qa_metric.type
1 global pLDDT 1 pLDDT 
2 local  pLDDT 1 pLDDT 
#
_ma_qa_metric_global.metric_id    1
_ma_qa_metric_global.metric_value 67.40
_ma_qa_metric_global.model_id     1
_ma_qa_metric_global.ordinal_id   1
#
loop_
_ma_qa_metric_local.label_asym_id
_ma_qa_metric_local.label_comp_id
_ma_qa_metric_local.label_seq_id
_ma_qa_metric_local.metric_id
_ma_qa_metric_local.metric_value
_ma_qa_metric_local.model_id
_ma_qa_metric_local.ordinal_id
A GLN   1   2 63.60 1 1    
A GLN   2   2 81.02 1 2    
A PRO   3   2 82.62 1 3    
A TYR   4   2 80.48 1 4    
A VAL   5   2 79.09 1 5    
A ASN   6   2 75.06 1 6    
A ASN   7   2 75.22 1 7    
A HIS   8   2 78.02 1 8    
A GLN   9   2 78.74 1 9    
A LEU   10  2 76.04 1 10   
A ALA   11  2 77.82 1 11   
A CYS   12  2 80.35 1 12   
A GLU   13  2 67.51 1 13   
A VAL   14  2 75.36 1 14   
A ARG   15  2 68.49 1 15   
A VAL   16  2 77.81 1 16   
A TYR   17  2 78.02 1 17   
A ASP   18  2 79.95 1 18   
A ASN   19  2 77.31 1 19   
A ILE   20  2 81.27 1 20   
A THR   21  2 84.24 1 21   
A ASN   22  2 84.53 1 22   
A GLY   23  2 88.07 1 23   
A PHE   24  2 86.26 1 24   
A THR   25  2 83.53 1 25   
A CYS   26  2 86.92 1 26   
A ASN   27  2 82.91 1 27   
A GLY   28  2 87.19 1 28   
A PRO   29  2 88.70 1 29   
A PRO   30  2 88.09 1 30   
A SER   31  2 88.24 1 31   
A CYS   32  2 89.52 1 32   
A ARG   33  2 82.18 1 33   
A SER   34  2 88.96 1 34   
A TYR   35  2 87.22 1 35   
A LEU   36  2 87.73 1 36   
A THR   37  2 86.49 1 37   
A PHE   38  2 85.94 1 38   
A TRP   39  2 80.91 1 39   
A SER   40  2 87.48 1 40   
A GLN   41  2 77.58 1 41   
A PRO   42  2 84.61 1 42   
A PRO   43  2 85.41 1 43   
A TYR   44  2 86.29 1 44   
A ASN   45  2 85.80 1 45   
A THR   46  2 87.49 1 46   
A ALA   47  2 91.13 1 47   
A ASP   48  2 86.27 1 48   
A SER   49  2 90.03 1 49   
A ILE   50  2 90.17 1 50   
A ALA   51  2 92.32 1 51   
A LYS   52  2 81.27 1 52   
A LEU   53  2 89.11 1 53   
A LEU   54  2 88.72 1 54   
A ASN   55  2 89.17 1 55   
A VAL   56  2 87.52 1 56   
A SER   57  2 88.86 1 57   
A ALA   58  2 91.18 1 58   
A ALA   59  2 91.38 1 59   
A GLU   60  2 84.46 1 60   
A ILE   61  2 89.45 1 61   
A GLN   62  2 86.39 1 62   
A SER   63  2 87.08 1 63   
A ILE   64  2 85.74 1 64   
A ASN   65  2 85.95 1 65   
A ASN   66  2 81.28 1 66   
A LEU   67  2 84.51 1 67   
A PRO   68  2 87.41 1 68   
A THR   69  2 83.09 1 69   
A ALA   70  2 87.46 1 70   
A THR   71  2 85.32 1 71   
A THR   72  2 84.25 1 72   
A ARG   73  2 75.75 1 73   
A ILE   74  2 86.87 1 74   
A PRO   75  2 85.99 1 75   
A THR   76  2 80.15 1 76   
A ARG   77  2 67.90 1 77   
A GLU   78  2 78.76 1 78   
A LEU   79  2 84.60 1 79   
A VAL   80  2 87.61 1 80   
A VAL   81  2 88.19 1 81   
A ILE   82  2 87.33 1 82   
A PRO   83  2 90.33 1 83   
A ALA   84  2 90.25 1 84   
A ASN   85  2 83.17 1 85   
A CYS   86  2 90.18 1 86   
A SER   87  2 88.02 1 87   
A CYS   88  2 86.46 1 88   
A SER   89  2 75.69 1 89   
A SER   90  2 70.25 1 90   
A SER   91  2 69.32 1 91   
A SER   92  2 67.25 1 92   
A GLY   93  2 75.49 1 93   
A GLY   94  2 83.72 1 94   
A PHE   95  2 85.17 1 95   
A TYR   96  2 87.88 1 96   
A GLN   97  2 85.60 1 97   
A HIS   98  2 88.34 1 98   
A ASN   99  2 87.82 1 99   
A ALA   100 2 91.14 1 100  
A THR   101 2 86.12 1 101  
A TYR   102 2 85.82 1 102  
A ASN   103 2 81.73 1 103  
A LEU   104 2 80.47 1 104  
A SER   105 2 71.58 1 105  
A GLY   106 2 59.38 1 106  
A ASN   107 2 51.14 1 107  
A ARG   108 2 46.91 1 108  
A GLY   109 2 58.36 1 109  
A ASP   110 2 62.82 1 110  
A GLU   111 2 77.49 1 111  
A THR   112 2 81.24 1 112  
A TYR   113 2 85.53 1 113  
A PHE   114 2 80.13 1 114  
A SER   115 2 83.37 1 115  
A VAL   116 2 86.49 1 116  
A ALA   117 2 88.90 1 117  
A ASN   118 2 81.01 1 118  
A ASP   119 2 80.79 1 119  
A THR   120 2 85.01 1 120  
A TYR   121 2 87.33 1 121  
A GLN   122 2 86.04 1 122  
A ALA   123 2 87.64 1 123  
A LEU   124 2 87.45 1 124  
A SER   125 2 89.08 1 125  
A THR   126 2 86.14 1 126  
A CYS   127 2 86.94 1 127  
A GLN   128 2 85.71 1 128  
A ALA   129 2 90.00 1 129  
A MET   130 2 88.17 1 130  
A MET   131 2 84.03 1 131  
A SER   132 2 85.35 1 132  
A GLN   133 2 84.84 1 133  
A ASN   134 2 85.00 1 134  
A ARG   135 2 70.28 1 135  
A TYR   136 2 79.61 1 136  
A GLY   137 2 82.31 1 137  
A GLU   138 2 70.03 1 138  
A ARG   139 2 63.09 1 139  
A GLN   140 2 71.23 1 140  
A LEU   141 2 79.85 1 141  
A THR   142 2 78.41 1 142  
A PRO   143 2 81.18 1 143  
A GLY   144 2 84.28 1 144  
A LEU   145 2 81.54 1 145  
A ASN   146 2 85.73 1 146  
A LEU   147 2 86.99 1 147  
A LEU   148 2 87.29 1 148  
A VAL   149 2 89.40 1 149  
A PRO   150 2 91.20 1 150  
A LEU   151 2 89.29 1 151  
A ARG   152 2 84.55 1 152  
A CYS   153 2 89.74 1 153  
A ALA   154 2 90.77 1 154  
A CYS   155 2 90.25 1 155  
A PRO   156 2 90.05 1 156  
A THR   157 2 85.69 1 157  
A ALA   158 2 89.66 1 158  
A LYS   159 2 79.22 1 159  
A GLN   160 2 86.26 1 160  
A THR   161 2 86.01 1 161  
A THR   162 2 86.55 1 162  
A ALA   163 2 88.10 1 163  
A GLY   164 2 88.00 1 164  
A PHE   165 2 86.46 1 165  
A LYS   166 2 83.34 1 166  
A TYR   167 2 86.21 1 167  
A LEU   168 2 88.30 1 168  
A LEU   169 2 88.17 1 169  
A THR   170 2 87.37 1 170  
A TYR   171 2 85.39 1 171  
A LEU   172 2 80.50 1 172  
A VAL   173 2 84.30 1 173  
A ALA   174 2 81.71 1 174  
A MET   175 2 72.37 1 175  
A GLY   176 2 78.15 1 176  
A ASP   177 2 80.39 1 177  
A SER   178 2 83.97 1 178  
A ILE   179 2 85.19 1 179  
A SER   180 2 85.69 1 180  
A GLY   181 2 87.28 1 181  
A ILE   182 2 87.54 1 182  
A ALA   183 2 89.24 1 183  
A GLU   184 2 78.63 1 184  
A MET   185 2 84.29 1 185  
A PHE   186 2 85.59 1 186  
A ASN   187 2 82.04 1 187  
A SER   188 2 86.71 1 188  
A THR   189 2 84.73 1 189  
A SER   190 2 87.35 1 190  
A ALA   191 2 88.56 1 191  
A ALA   192 2 89.16 1 192  
A ILE   193 2 88.33 1 193  
A THR   194 2 85.45 1 194  
A GLU   195 2 78.72 1 195  
A GLY   196 2 87.24 1 196  
A ASN   197 2 84.99 1 197  
A GLU   198 2 79.83 1 198  
A LEU   199 2 81.34 1 199  
A THR   200 2 75.73 1 200  
A SER   201 2 75.28 1 201  
A ASP   202 2 71.74 1 202  
A ASN   203 2 72.50 1 203  
A ILE   204 2 79.37 1 204  
A PHE   205 2 74.80 1 205  
A PHE   206 2 70.91 1 206  
A PHE   207 2 70.25 1 207  
A THR   208 2 81.12 1 208  
A PRO   209 2 86.40 1 209  
A VAL   210 2 85.82 1 210  
A LEU   211 2 87.05 1 211  
A VAL   212 2 88.28 1 212  
A PRO   213 2 90.39 1 213  
A LEU   214 2 86.73 1 214  
A THR   215 2 85.92 1 215  
A THR   216 2 83.39 1 216  
A GLU   217 2 77.82 1 217  
A PRO   218 2 83.31 1 218  
A THR   219 2 73.24 1 219  
A LYS   220 2 65.35 1 220  
A ILE   221 2 64.92 1 221  
A VAL   222 2 57.50 1 222  
A ILE   223 2 54.79 1 223  
A SER   224 2 47.09 1 224  
A PRO   225 2 43.22 1 225  
A SER   226 2 41.86 1 226  
A PRO   227 2 39.88 1 227  
A PRO   228 2 38.70 1 228  
A PRO   229 2 38.08 1 229  
A PRO   230 2 39.26 1 230  
A PRO   231 2 37.30 1 231  
A VAL   232 2 37.98 1 232  
A VAL   233 2 38.74 1 233  
A ALA   234 2 39.12 1 234  
A THR   235 2 37.51 1 235  
A PRO   236 2 36.97 1 236  
A PRO   237 2 35.88 1 237  
A GLN   238 2 32.29 1 238  
A THR   239 2 34.36 1 239  
A PRO   240 2 31.96 1 240  
A VAL   241 2 33.14 1 241  
A ASP   242 2 34.52 1 242  
A PRO   243 2 33.53 1 243  
A PRO   244 2 33.89 1 244  
A GLY   245 2 37.18 1 245  
A SER   246 2 36.98 1 246  
A SER   247 2 41.31 1 247  
A SER   248 2 46.58 1 248  
A SER   249 2 51.30 1 249  
A HIS   250 2 57.64 1 250  
A LYS   251 2 61.76 1 251  
A TRP   252 2 62.14 1 252  
A ILE   253 2 68.18 1 253  
A TYR   254 2 67.86 1 254  
A ILE   255 2 74.50 1 255  
A GLY   256 2 76.01 1 256  
A ILE   257 2 74.72 1 257  
A GLY   258 2 80.49 1 258  
A ILE   259 2 76.94 1 259  
A GLY   260 2 79.16 1 260  
A ALA   261 2 80.69 1 261  
A GLY   262 2 83.81 1 262  
A LEU   263 2 76.98 1 263  
A LEU   264 2 77.29 1 264  
A LEU   265 2 79.03 1 265  
A LEU   266 2 76.61 1 266  
A LEU   267 2 75.02 1 267  
A SER   268 2 70.34 1 268  
A ILE   269 2 76.98 1 269  
A LEU   270 2 73.99 1 270  
A ALA   271 2 72.90 1 271  
A LEU   272 2 70.96 1 272  
A CYS   273 2 75.11 1 273  
A PHE   274 2 63.05 1 274  
A TYR   275 2 58.41 1 275  
A LYS   276 2 60.53 1 276  
A ARG   277 2 53.76 1 277  
A ARG   278 2 47.88 1 278  
A SER   279 2 52.81 1 279  
A LYS   280 2 46.95 1 280  
A LYS   281 2 41.58 1 281  
A LYS   282 2 39.20 1 282  
A SER   283 2 39.30 1 283  
A LEU   284 2 37.26 1 284  
A PRO   285 2 36.72 1 285  
A SER   286 2 35.86 1 286  
A SER   287 2 33.90 1 287  
A LEU   288 2 36.47 1 288  
A PRO   289 2 35.10 1 289  
A GLU   290 2 33.69 1 290  
A GLU   291 2 30.75 1 291  
A ASN   292 2 31.83 1 292  
A LYS   293 2 30.26 1 293  
A LEU   294 2 29.48 1 294  
A PHE   295 2 27.53 1 295  
A ASP   296 2 29.48 1 296  
A SER   297 2 30.79 1 297  
A SER   298 2 31.11 1 298  
A THR   299 2 31.75 1 299  
A LYS   300 2 30.56 1 300  
A GLN   301 2 30.21 1 301  
A SER   302 2 31.91 1 302  
A ILE   303 2 31.50 1 303  
A PRO   304 2 30.34 1 304  
A THR   305 2 31.23 1 305  
A THR   306 2 31.57 1 306  
A THR   307 2 30.62 1 307  
A THR   308 2 30.79 1 308  
A THR   309 2 30.53 1 309  
A GLN   310 2 28.56 1 310  
A TRP   311 2 27.11 1 311  
A SER   312 2 31.69 1 312  
A ILE   313 2 31.59 1 313  
A ASP   314 2 33.65 1 314  
A LEU   315 2 33.68 1 315  
A SER   316 2 39.07 1 316  
A ASN   317 2 39.27 1 317  
A SER   318 2 40.96 1 318  
A SER   319 2 44.87 1 319  
A GLU   320 2 44.51 1 320  
A ALA   321 2 45.08 1 321  
A PHE   322 2 45.01 1 322  
A GLY   323 2 57.94 1 323  
A LEU   324 2 59.72 1 324  
A LYS   325 2 59.06 1 325  
A SER   326 2 61.32 1 326  
A ALA   327 2 61.79 1 327  
A ILE   328 2 64.33 1 328  
A GLU   329 2 60.80 1 329  
A SER   330 2 74.15 1 330  
A LEU   331 2 79.85 1 331  
A THR   332 2 80.93 1 332  
A LEU   333 2 79.05 1 333  
A TYR   334 2 86.46 1 334  
A ARG   335 2 74.88 1 335  
A PHE   336 2 88.42 1 336  
A ASN   337 2 86.00 1 337  
A ASP   338 2 86.59 1 338  
A LEU   339 2 89.17 1 339  
A GLN   340 2 85.26 1 340  
A SER   341 2 87.42 1 341  
A ALA   342 2 90.12 1 342  
A THR   343 2 87.18 1 343  
A SER   344 2 87.19 1 344  
A ASN   345 2 83.51 1 345  
A PHE   346 2 85.69 1 346  
A SER   347 2 86.88 1 347  
A ASP   348 2 82.54 1 348  
A GLU   349 2 77.82 1 349  
A ASN   350 2 86.57 1 350  
A ARG   351 2 81.80 1 351  
A ILE   352 2 81.27 1 352  
A LYS   353 2 72.62 1 353  
A GLY   354 2 81.31 1 354  
A SER   355 2 84.62 1 355  
A VAL   356 2 87.93 1 356  
A TYR   357 2 88.91 1 357  
A ARG   358 2 81.20 1 358  
A ALA   359 2 91.47 1 359  
A THR   360 2 85.88 1 360  
A ILE   361 2 84.14 1 361  
A ASN   362 2 77.10 1 362  
A GLY   363 2 81.92 1 363  
A ASP   364 2 79.96 1 364  
A ASP   365 2 84.67 1 365  
A ALA   366 2 91.60 1 366  
A ALA   367 2 92.59 1 367  
A VAL   368 2 90.19 1 368  
A LYS   369 2 86.48 1 369  
A VAL   370 2 88.35 1 370  
A ILE   371 2 83.11 1 371  
A LYS   372 2 72.10 1 372  
A GLY   373 2 77.31 1 373  
A ASP   374 2 66.51 1 374  
A VAL   375 2 71.82 1 375  
A SER   376 2 69.62 1 376  
A SER   377 2 72.81 1 377  
A SER   378 2 76.22 1 378  
A GLU   379 2 78.75 1 379  
A ILE   380 2 82.11 1 380  
A ASN   381 2 80.16 1 381  
A LEU   382 2 85.80 1 382  
A LEU   383 2 85.98 1 383  
A LYS   384 2 80.40 1 384  
A LYS   385 2 81.35 1 385  
A LEU   386 2 87.11 1 386  
A ASN   387 2 84.87 1 387  
A HIS   388 2 89.15 1 388  
A SER   389 2 89.39 1 389  
A ASN   390 2 90.77 1 390  
A ILE   391 2 91.89 1 391  
A ILE   392 2 88.15 1 392  
A ARG   393 2 77.17 1 393  
A LEU   394 2 88.10 1 394  
A SER   395 2 86.23 1 395  
A GLY   396 2 89.43 1 396  
A PHE   397 2 83.69 1 397  
A CYS   398 2 87.83 1 398  
A ILE   399 2 79.69 1 399  
A ARG   400 2 74.67 1 400  
A GLU   401 2 70.83 1 401  
A GLY   402 2 81.11 1 402  
A THR   403 2 83.24 1 403  
A SER   404 2 85.55 1 404  
A TYR   405 2 88.03 1 405  
A LEU   406 2 88.31 1 406  
A VAL   407 2 89.71 1 407  
A PHE   408 2 89.21 1 408  
A GLU   409 2 86.49 1 409  
A TYR   410 2 86.24 1 410  
A SER   411 2 88.00 1 411  
A GLU   412 2 78.38 1 412  
A ASN   413 2 86.92 1 413  
A GLY   414 2 89.36 1 414  
A SER   415 2 89.45 1 415  
A ILE   416 2 88.18 1 416  
A SER   417 2 88.41 1 417  
A ASP   418 2 84.50 1 418  
A TRP   419 2 87.50 1 419  
A LEU   420 2 87.59 1 420  
A HIS   421 2 81.07 1 421  
A SER   422 2 73.96 1 422  
A SER   423 2 66.46 1 423  
A GLY   424 2 68.26 1 424  
A LYS   425 2 55.84 1 425  
A LYS   426 2 70.32 1 426  
A SER   427 2 82.67 1 427  
A LEU   428 2 88.10 1 428  
A THR   429 2 88.18 1 429  
A TRP   430 2 91.26 1 430  
A LYS   431 2 81.01 1 431  
A GLN   432 2 90.40 1 432  
A ARG   433 2 90.71 1 433  
A VAL   434 2 91.19 1 434  
A GLU   435 2 89.02 1 435  
A ILE   436 2 93.77 1 436  
A ALA   437 2 95.66 1 437  
A ARG   438 2 87.52 1 438  
A ASP   439 2 93.56 1 439  
A VAL   440 2 94.17 1 440  
A ALA   441 2 95.51 1 441  
A GLU   442 2 86.96 1 442  
A ALA   443 2 95.00 1 443  
A LEU   444 2 92.90 1 444  
A ASP   445 2 91.68 1 445  
A TYR   446 2 91.65 1 446  
A LEU   447 2 89.82 1 447  
A HIS   448 2 89.76 1 448  
A ASN   449 2 87.54 1 449  
A TYR   450 2 88.77 1 450  
A ILE   451 2 85.97 1 451  
A THR   452 2 82.24 1 452  
A PRO   453 2 85.38 1 453  
A PRO   454 2 88.26 1 454  
A HIS   455 2 86.00 1 455  
A ILE   456 2 84.83 1 456  
A HIS   457 2 88.05 1 457  
A LYS   458 2 82.93 1 458  
A ASN   459 2 83.67 1 459  
A LEU   460 2 88.85 1 460  
A GLU   461 2 83.81 1 461  
A SER   462 2 89.71 1 462  
A THR   463 2 85.77 1 463  
A ASN   464 2 87.63 1 464  
A ILE   465 2 92.85 1 465  
A LEU   466 2 91.69 1 466  
A LEU   467 2 91.77 1 467  
A ASP   468 2 88.36 1 468  
A SER   469 2 88.67 1 469  
A ASN   470 2 86.16 1 470  
A PHE   471 2 88.66 1 471  
A ARG   472 2 82.52 1 472  
A ALA   473 2 94.50 1 473  
A LYS   474 2 90.30 1 474  
A ILE   475 2 90.97 1 475  
A ALA   476 2 90.83 1 476  
A ASN   477 2 82.53 1 477  
A PHE   478 2 84.11 1 478  
A GLY   479 2 80.47 1 479  
A VAL   480 2 77.69 1 480  
A ALA   481 2 82.27 1 481  
A ARG   482 2 70.36 1 482  
A ILE   483 2 75.23 1 483  
A LEU   484 2 71.05 1 484  
A ASP   485 2 59.31 1 485  
A GLU   486 2 48.40 1 486  
A GLY   487 2 46.98 1 487  
A ASP   488 2 36.19 1 488  
A LEU   489 2 39.69 1 489  
A ASP   490 2 46.05 1 490  
A LEU   491 2 51.35 1 491  
A GLN   492 2 55.55 1 492  
A LEU   493 2 54.54 1 493  
A THR   494 2 58.31 1 494  
A ARG   495 2 49.75 1 495  
A HIS   496 2 54.70 1 496  
A VAL   497 2 62.05 1 497  
A GLU   498 2 58.82 1 498  
A GLY   499 2 70.25 1 499  
A THR   500 2 72.09 1 500  
A GLN   501 2 67.25 1 501  
A GLY   502 2 83.47 1 502  
A TYR   503 2 84.07 1 503  
A LEU   504 2 82.65 1 504  
A ALA   505 2 86.88 1 505  
A PRO   506 2 85.59 1 506  
A GLU   507 2 81.69 1 507  
A TYR   508 2 80.83 1 508  
A VAL   509 2 78.90 1 509  
A GLU   510 2 73.49 1 510  
A ASN   511 2 72.19 1 511  
A GLY   512 2 76.37 1 512  
A VAL   513 2 78.02 1 513  
A ILE   514 2 79.68 1 514  
A THR   515 2 83.35 1 515  
A SER   516 2 87.55 1 516  
A LYS   517 2 87.53 1 517  
A LEU   518 2 86.19 1 518  
A ASP   519 2 91.59 1 519  
A VAL   520 2 92.09 1 520  
A PHE   521 2 91.27 1 521  
A ALA   522 2 93.86 1 522  
A PHE   523 2 93.35 1 523  
A GLY   524 2 94.60 1 524  
A VAL   525 2 92.05 1 525  
A ALA   526 2 94.21 1 526  
A VAL   527 2 93.30 1 527  
A LEU   528 2 92.09 1 528  
A GLU   529 2 90.48 1 529  
A LEU   530 2 91.90 1 530  
A LEU   531 2 91.42 1 531  
A SER   532 2 90.61 1 532  
A GLY   533 2 89.90 1 533  
A ARG   534 2 81.59 1 534  
A GLU   535 2 81.69 1 535  
A ALA   536 2 88.08 1 536  
A VAL   537 2 82.58 1 537  
A THR   538 2 78.50 1 538  
A ILE   539 2 75.43 1 539  
A HIS   540 2 70.69 1 540  
A LYS   541 2 65.42 1 541  
A LYS   542 2 62.46 1 542  
A LYS   543 2 58.47 1 543  
A GLU   544 2 56.47 1 544  
A GLY   545 2 65.36 1 545  
A GLU   546 2 61.39 1 546  
A GLU   547 2 64.82 1 547  
A GLU   548 2 68.37 1 548  
A VAL   549 2 76.85 1 549  
A GLU   550 2 75.85 1 550  
A MET   551 2 82.75 1 551  
A LEU   552 2 85.71 1 552  
A CYS   553 2 88.07 1 553  
A LYS   554 2 79.81 1 554  
A VAL   555 2 86.60 1 555  
A ILE   556 2 88.54 1 556  
A ASN   557 2 86.05 1 557  
A SER   558 2 86.49 1 558  
A VAL   559 2 87.23 1 559  
A LEU   560 2 86.21 1 560  
A GLY   561 2 85.52 1 561  
A GLY   562 2 83.96 1 562  
A GLU   563 2 72.86 1 563  
A ASN   564 2 79.71 1 564  
A VAL   565 2 85.70 1 565  
A ARG   566 2 78.63 1 566  
A GLU   567 2 80.85 1 567  
A LYS   568 2 87.16 1 568  
A LEU   569 2 89.65 1 569  
A LYS   570 2 84.76 1 570  
A GLU   571 2 81.66 1 571  
A PHE   572 2 89.29 1 572  
A MET   573 2 89.30 1 573  
A ASP   574 2 88.84 1 574  
A PRO   575 2 87.77 1 575  
A SER   576 2 86.07 1 576  
A LEU   577 2 85.11 1 577  
A GLY   578 2 83.69 1 578  
A ASN   579 2 78.77 1 579  
A GLU   580 2 79.14 1 580  
A TYR   581 2 87.06 1 581  
A PRO   582 2 88.44 1 582  
A LEU   583 2 86.11 1 583  
A GLU   584 2 79.45 1 584  
A LEU   585 2 86.97 1 585  
A ALA   586 2 91.62 1 586  
A TYR   587 2 84.80 1 587  
A THR   588 2 87.38 1 588  
A MET   589 2 88.89 1 589  
A ALA   590 2 93.08 1 590  
A GLN   591 2 84.36 1 591  
A LEU   592 2 90.53 1 592  
A ALA   593 2 93.71 1 593  
A LYS   594 2 88.95 1 594  
A SER   595 2 90.67 1 595  
A CYS   596 2 93.13 1 596  
A VAL   597 2 89.92 1 597  
A ALA   598 2 90.89 1 598  
A THR   599 2 85.36 1 599  
A ASP   600 2 82.70 1 600  
A LEU   601 2 80.77 1 601  
A ASN   602 2 81.18 1 602  
A SER   603 2 86.57 1 603  
A ARG   604 2 88.41 1 604  
A PRO   605 2 90.99 1 605  
A SER   606 2 89.23 1 606  
A VAL   607 2 89.40 1 607  
A THR   608 2 87.06 1 608  
A GLN   609 2 83.51 1 609  
A VAL   610 2 90.66 1 610  
A LEU   611 2 89.23 1 611  
A THR   612 2 84.64 1 612  
A THR   613 2 86.68 1 613  
A LEU   614 2 88.94 1 614  
A SER   615 2 86.88 1 615  
A MET   616 2 78.89 1 616  
A ILE   617 2 88.17 1 617  
A VAL   618 2 87.36 1 618  
A SER   619 2 82.47 1 619  
A SER   620 2 83.64 1 620  
A SER   621 2 84.95 1 621  
A ILE   622 2 75.86 1 622  
A ASP   623 2 70.53 1 623  
A TRP   624 2 71.73 1 624  
A GLU   625 2 59.85 1 625  
A PRO   626 2 63.30 1 626  
A SER   627 2 52.26 1 627  
A ASP   628 2 45.33 1 628  
A ASP   629 2 48.24 1 629  
A LEU   630 2 43.77 1 630  
A LEU   631 2 39.30 1 631  
A ARG   632 2 40.33 1 632  
A SER   633 2 43.89 1 633  
A GLY   634 2 39.17 1 634  
A SER   635 2 34.20 1 635  
A LEU   636 2 32.82 1 636  
A GLY   637 2 34.99 1 637  
A ASN   638 2 31.09 1 638  
A ASP   639 2 31.00 1 639  
A TYR   640 2 29.34 1 640  
A LYS   641 2 31.18 1 641  
A ASP   642 2 30.05 1 642  
A ASP   643 2 29.97 1 643  
A ASP   644 2 30.02 1 644  
A ASP   645 2 30.84 1 645  
A LYS   646 2 31.36 1 646  
A ASP   647 2 30.76 1 647  
A TYR   648 2 30.87 1 648  
A LYS   649 2 30.79 1 649  
A ASP   650 2 30.42 1 650  
A ASP   651 2 31.45 1 651  
A ASP   652 2 31.17 1 652  
A ASP   653 2 31.00 1 653  
A LYS   654 2 30.77 1 654  
A ASP   655 2 31.73 1 655  
A TYR   656 2 31.12 1 656  
A LYS   657 2 31.19 1 657  
A ASP   658 2 31.08 1 658  
A ASP   659 2 31.67 1 659  
A ASP   660 2 31.42 1 660  
A ASP   661 2 32.61 1 661  
A LYS   662 2 32.58 1 662  
A ALA   663 2 32.89 1 663  
A SER   664 2 31.88 1 664  
A ASN   665 2 30.96 1 665  
A ASN   666 2 30.83 1 666  
A GLY   667 2 32.82 1 667  
A ASN   668 2 30.87 1 668  
A GLY   669 2 35.23 1 669  
A ARG   670 2 33.57 1 670  
A ASN   671 2 36.08 1 671  
A GLY   672 2 45.88 1 672  
A MET   673 2 52.41 1 673  
A VAL   674 2 64.40 1 674  
A SER   675 2 73.70 1 675  
A LYS   676 2 70.98 1 676  
A GLY   677 2 88.06 1 677  
A GLU   678 2 81.13 1 678  
A GLU   679 2 79.02 1 679  
A LEU   680 2 88.40 1 680  
A PHE   681 2 88.81 1 681  
A THR   682 2 85.52 1 682  
A GLY   683 2 90.09 1 683  
A VAL   684 2 89.11 1 684  
A VAL   685 2 91.13 1 685  
A PRO   686 2 93.64 1 686  
A ILE   687 2 92.19 1 687  
A LEU   688 2 90.12 1 688  
A VAL   689 2 92.07 1 689  
A GLU   690 2 86.53 1 690  
A LEU   691 2 91.27 1 691  
A ASP   692 2 89.79 1 692  
A GLY   693 2 93.88 1 693  
A ASP   694 2 90.15 1 694  
A VAL   695 2 91.51 1 695  
A ASN   696 2 89.32 1 696  
A GLY   697 2 92.38 1 697  
A HIS   698 2 87.01 1 698  
A LYS   699 2 86.97 1 699  
A PHE   700 2 91.73 1 700  
A SER   701 2 93.27 1 701  
A VAL   702 2 91.98 1 702  
A SER   703 2 92.11 1 703  
A GLY   704 2 94.12 1 704  
A GLU   705 2 84.56 1 705  
A GLY   706 2 93.81 1 706  
A GLU   707 2 85.99 1 707  
A GLY   708 2 92.72 1 708  
A ASP   709 2 86.36 1 709  
A ALA   710 2 90.84 1 710  
A THR   711 2 85.09 1 711  
A TYR   712 2 78.29 1 712  
A GLY   713 2 89.15 1 713  
A LYS   714 2 83.02 1 714  
A LEU   715 2 86.88 1 715  
A THR   716 2 86.65 1 716  
A LEU   717 2 89.38 1 717  
A LYS   718 2 90.25 1 718  
A PHE   719 2 90.69 1 719  
A ILE   720 2 89.48 1 720  
A CYS   721 2 94.13 1 721  
A THR   722 2 91.36 1 722  
A THR   723 2 90.85 1 723  
A GLY   724 2 92.43 1 724  
A LYS   725 2 81.59 1 725  
A LEU   726 2 90.55 1 726  
A PRO   727 2 92.62 1 727  
A VAL   728 2 91.06 1 728  
A PRO   729 2 93.38 1 729  
A TRP   730 2 92.96 1 730  
A PRO   731 2 92.96 1 731  
A THR   732 2 90.71 1 732  
A LEU   733 2 91.02 1 733  
A VAL   734 2 90.47 1 734  
A THR   735 2 89.20 1 735  
A THR   736 2 89.88 1 736  
A LEU   737 2 90.09 1 737  
A THR   738 2 83.29 1 738  
A TYR   739 2 80.66 1 739  
A GLY   740 2 83.67 1 740  
A VAL   741 2 86.18 1 741  
A GLN   742 2 87.15 1 742  
A CYS   743 2 92.50 1 743  
A PHE   744 2 90.16 1 744  
A SER   745 2 90.43 1 745  
A ARG   746 2 80.43 1 746  
A TYR   747 2 88.02 1 747  
A PRO   748 2 85.16 1 748  
A ASP   749 2 78.65 1 749  
A HIS   750 2 75.99 1 750  
A MET   751 2 83.46 1 751  
A LYS   752 2 83.89 1 752  
A GLN   753 2 78.42 1 753  
A HIS   754 2 85.26 1 754  
A ASP   755 2 89.74 1 755  
A PHE   756 2 90.21 1 756  
A PHE   757 2 90.28 1 757  
A LYS   758 2 90.04 1 758  
A SER   759 2 91.16 1 759  
A ALA   760 2 92.17 1 760  
A MET   761 2 89.54 1 761  
A PRO   762 2 89.51 1 762  
A GLU   763 2 82.74 1 763  
A GLY   764 2 93.02 1 764  
A TYR   765 2 89.42 1 765  
A VAL   766 2 91.94 1 766  
A GLN   767 2 91.59 1 767  
A GLU   768 2 88.75 1 768  
A ARG   769 2 89.93 1 769  
A THR   770 2 89.56 1 770  
A ILE   771 2 92.20 1 771  
A PHE   772 2 85.04 1 772  
A PHE   773 2 89.26 1 773  
A LYS   774 2 82.42 1 774  
A ASP   775 2 83.93 1 775  
A ASP   776 2 88.62 1 776  
A GLY   777 2 92.64 1 777  
A ASN   778 2 88.08 1 778  
A TYR   779 2 90.91 1 779  
A LYS   780 2 85.74 1 780  
A THR   781 2 90.57 1 781  
A ARG   782 2 86.11 1 782  
A ALA   783 2 94.04 1 783  
A GLU   784 2 89.33 1 784  
A VAL   785 2 91.81 1 785  
A LYS   786 2 87.93 1 786  
A PHE   787 2 89.66 1 787  
A GLU   788 2 88.24 1 788  
A GLY   789 2 90.90 1 789  
A ASP   790 2 83.76 1 790  
A THR   791 2 89.82 1 791  
A LEU   792 2 91.08 1 792  
A VAL   793 2 91.04 1 793  
A ASN   794 2 92.18 1 794  
A ARG   795 2 87.23 1 795  
A ILE   796 2 91.84 1 796  
A ILE   797 2 89.37 1 797  
A LEU   798 2 91.27 1 798  
A LYS   799 2 84.11 1 799  
A GLY   800 2 93.31 1 800  
A CYS   801 2 88.78 1 801  
A ASP   802 2 87.00 1 802  
A PHE   803 2 91.10 1 803  
A LYS   804 2 87.14 1 804  
A GLU   805 2 81.97 1 805  
A ASP   806 2 82.26 1 806  
A GLY   807 2 91.66 1 807  
A ASN   808 2 89.34 1 808  
A ILE   809 2 90.22 1 809  
A LEU   810 2 90.65 1 810  
A GLY   811 2 92.40 1 811  
A HIS   812 2 86.85 1 812  
A LYS   813 2 87.46 1 813  
A LEU   814 2 89.44 1 814  
A GLU   815 2 84.57 1 815  
A TYR   816 2 86.61 1 816  
A ASN   817 2 82.72 1 817  
A TYR   818 2 83.66 1 818  
A ASN   819 2 78.94 1 819  
A SER   820 2 78.43 1 820  
A HIS   821 2 82.96 1 821  
A ASN   822 2 82.14 1 822  
A VAL   823 2 86.88 1 823  
A TYR   824 2 79.40 1 824  
A ILE   825 2 88.46 1 825  
A MET   826 2 80.92 1 826  
A ALA   827 2 89.42 1 827  
A ASP   828 2 86.08 1 828  
A LYS   829 2 78.58 1 829  
A GLN   830 2 78.66 1 830  
A LYS   831 2 82.68 1 831  
A ASN   832 2 88.02 1 832  
A GLY   833 2 91.95 1 833  
A ILE   834 2 90.01 1 834  
A LYS   835 2 82.42 1 835  
A VAL   836 2 88.55 1 836  
A ASN   837 2 80.84 1 837  
A PHE   838 2 87.05 1 838  
A LYS   839 2 79.35 1 839  
A ILE   840 2 88.96 1 840  
A ARG   841 2 74.38 1 841  
A HIS   842 2 87.86 1 842  
A ASN   843 2 85.28 1 843  
A ILE   844 2 87.06 1 844  
A GLU   845 2 81.98 1 845  
A ASP   846 2 78.43 1 846  
A GLY   847 2 80.06 1 847  
A SER   848 2 81.25 1 848  
A VAL   849 2 82.52 1 849  
A GLN   850 2 88.61 1 850  
A LEU   851 2 83.70 1 851  
A ALA   852 2 91.69 1 852  
A ASP   853 2 84.99 1 853  
A HIS   854 2 89.20 1 854  
A TYR   855 2 82.80 1 855  
A GLN   856 2 90.18 1 856  
A GLN   857 2 83.91 1 857  
A ASN   858 2 90.07 1 858  
A THR   859 2 89.26 1 859  
A PRO   860 2 92.77 1 860  
A ILE   861 2 90.86 1 861  
A GLY   862 2 91.14 1 862  
A ASP   863 2 81.95 1 863  
A GLY   864 2 88.28 1 864  
A PRO   865 2 87.39 1 865  
A VAL   866 2 87.89 1 866  
A LEU   867 2 88.77 1 867  
A LEU   868 2 87.55 1 868  
A PRO   869 2 89.70 1 869  
A ASP   870 2 81.94 1 870  
A ASN   871 2 81.44 1 871  
A HIS   872 2 84.68 1 872  
A TYR   873 2 80.52 1 873  
A LEU   874 2 87.03 1 874  
A SER   875 2 84.30 1 875  
A THR   876 2 84.11 1 876  
A GLN   877 2 73.88 1 877  
A SER   878 2 84.14 1 878  
A ALA   879 2 85.78 1 879  
A LEU   880 2 85.96 1 880  
A SER   881 2 87.34 1 881  
A LYS   882 2 86.86 1 882  
A ASP   883 2 86.94 1 883  
A PRO   884 2 88.00 1 884  
A ASN   885 2 85.51 1 885  
A GLU   886 2 87.90 1 886  
A LYS   887 2 80.57 1 887  
A ARG   888 2 85.36 1 888  
A ASP   889 2 90.79 1 889  
A HIS   890 2 89.09 1 890  
A MET   891 2 90.69 1 891  
A VAL   892 2 89.08 1 892  
A LEU   893 2 86.80 1 893  
A LEU   894 2 84.69 1 894  
A GLU   895 2 85.72 1 895  
A PHE   896 2 78.82 1 896  
A VAL   897 2 86.89 1 897  
A THR   898 2 82.53 1 898  
A ALA   899 2 87.85 1 899  
A ALA   900 2 81.43 1 900  
A GLY   901 2 74.80 1 901  
A ILE   902 2 71.53 1 902  
A THR   903 2 55.61 1 903  
A LEU   904 2 49.13 1 904  
A GLY   905 2 44.59 1 905  
A MET   906 2 36.37 1 906  
A ASP   907 2 37.63 1 907  
A GLU   908 2 38.36 1 908  
A LEU   909 2 34.79 1 909  
A TYR   910 2 32.81 1 910  
A LYS   911 2 30.76 1 911  
B LYS   1   2 48.56 1 912  
B CYS   2   2 67.18 1 913  
B ARG   3   2 54.08 1 914  
B THR   4   2 67.02 1 915  
B SER   5   2 75.20 1 916  
B CYS   6   2 82.02 1 917  
B PRO   7   2 83.10 1 918  
B LEU   8   2 85.42 1 919  
B ALA   9   2 91.56 1 920  
B LEU   10  2 89.56 1 921  
B ALA   11  2 92.66 1 922  
B SER   12  2 91.66 1 923  
B TYR   13  2 88.56 1 924  
B TYR   14  2 86.30 1 925  
B LEU   15  2 82.74 1 926  
B GLU   16  2 73.07 1 927  
B ASN   17  2 62.78 1 928  
B GLY   18  2 73.55 1 929  
B THR   19  2 76.91 1 930  
B THR   20  2 81.04 1 931  
B LEU   21  2 84.09 1 932  
B SER   22  2 84.94 1 933  
B VAL   23  2 85.61 1 934  
B ILE   24  2 87.89 1 935  
B ASN   25  2 86.50 1 936  
B GLN   26  2 82.78 1 937  
B ASN   27  2 87.40 1 938  
B LEU   28  2 88.67 1 939  
B ASN   29  2 85.82 1 940  
B SER   30  2 87.82 1 941  
B SER   31  2 86.63 1 942  
B ILE   32  2 85.40 1 943  
B ALA   33  2 87.79 1 944  
B PRO   34  2 86.40 1 945  
B TYR   35  2 80.78 1 946  
B ASP   36  2 74.14 1 947  
B GLN   37  2 68.82 1 948  
B ILE   38  2 73.01 1 949  
B ASN   39  2 75.68 1 950  
B PHE   40  2 82.22 1 951  
B ASP   41  2 79.84 1 952  
B PRO   42  2 88.30 1 953  
B ILE   43  2 87.28 1 954  
B LEU   44  2 85.84 1 955  
B ARG   45  2 79.47 1 956  
B TYR   46  2 86.52 1 957  
B ASN   47  2 85.23 1 958  
B SER   48  2 82.26 1 959  
B ASN   49  2 77.51 1 960  
B ILE   50  2 81.15 1 961  
B LYS   51  2 71.01 1 962  
B ASP   52  2 73.09 1 963  
B LYS   53  2 72.10 1 964  
B ASP   54  2 71.04 1 965  
B ARG   55  2 63.70 1 966  
B ILE   56  2 75.69 1 967  
B GLN   57  2 73.52 1 968  
B MET   58  2 75.59 1 969  
B GLY   59  2 85.19 1 970  
B SER   60  2 84.70 1 971  
B ARG   61  2 86.06 1 972  
B VAL   62  2 88.00 1 973  
B LEU   63  2 89.23 1 974  
B VAL   64  2 89.84 1 975  
B PRO   65  2 92.15 1 976  
B PHE   66  2 89.05 1 977  
B PRO   67  2 90.47 1 978  
B CYS   68  2 89.83 1 979  
B GLU   69  2 81.80 1 980  
B CYS   70  2 84.44 1 981  
B GLN   71  2 82.32 1 982  
B PRO   72  2 78.37 1 983  
B GLY   73  2 77.55 1 984  
B ASP   74  2 72.07 1 985  
B PHE   75  2 80.97 1 986  
B LEU   76  2 86.77 1 987  
B GLY   77  2 90.77 1 988  
B HIS   78  2 88.28 1 989  
B ASN   79  2 85.35 1 990  
B PHE   80  2 88.22 1 991  
B SER   81  2 87.56 1 992  
B TYR   82  2 86.14 1 993  
B SER   83  2 85.06 1 994  
B VAL   84  2 83.90 1 995  
B ARG   85  2 72.01 1 996  
B GLN   86  2 70.36 1 997  
B GLU   87  2 71.51 1 998  
B ASP   88  2 82.38 1 999  
B THR   89  2 84.28 1 1000 
B TYR   90  2 86.66 1 1001 
B GLU   91  2 81.99 1 1002 
B ARG   92  2 76.11 1 1003 
B VAL   93  2 88.45 1 1004 
B ALA   94  2 91.28 1 1005 
B ILE   95  2 85.66 1 1006 
B SER   96  2 86.19 1 1007 
B ASN   97  2 86.00 1 1008 
B TYR   98  2 88.68 1 1009 
B ALA   99  2 90.81 1 1010 
B ASN   100 2 87.81 1 1011 
B LEU   101 2 90.00 1 1012 
B THR   102 2 88.12 1 1013 
B THR   103 2 87.24 1 1014 
B MET   104 2 85.27 1 1015 
B GLU   105 2 80.21 1 1016 
B SER   106 2 88.42 1 1017 
B LEU   107 2 87.55 1 1018 
B GLN   108 2 81.75 1 1019 
B ALA   109 2 86.03 1 1020 
B ARG   110 2 79.55 1 1021 
B ASN   111 2 84.46 1 1022 
B PRO   112 2 81.64 1 1023 
B PHE   113 2 80.17 1 1024 
B PRO   114 2 81.65 1 1025 
B ALA   115 2 81.13 1 1026 
B THR   116 2 75.81 1 1027 
B ASN   117 2 73.66 1 1028 
B ILE   118 2 81.30 1 1029 
B PRO   119 2 82.81 1 1030 
B LEU   120 2 75.84 1 1031 
B SER   121 2 76.70 1 1032 
B ALA   122 2 84.33 1 1033 
B THR   123 2 82.76 1 1034 
B LEU   124 2 86.52 1 1035 
B ASN   125 2 84.62 1 1036 
B VAL   126 2 89.41 1 1037 
B LEU   127 2 88.88 1 1038 
B VAL   128 2 90.05 1 1039 
B ASN   129 2 89.02 1 1040 
B CYS   130 2 90.11 1 1041 
B SER   131 2 88.32 1 1042 
B CYS   132 2 85.45 1 1043 
B GLY   133 2 84.64 1 1044 
B ASP   134 2 80.12 1 1045 
B GLU   135 2 73.27 1 1046 
B SER   136 2 81.61 1 1047 
B VAL   137 2 84.13 1 1048 
B SER   138 2 83.47 1 1049 
B LYS   139 2 75.22 1 1050 
B ASP   140 2 83.10 1 1051 
B PHE   141 2 86.43 1 1052 
B GLY   142 2 87.99 1 1053 
B LEU   143 2 88.13 1 1054 
B PHE   144 2 88.26 1 1055 
B VAL   145 2 90.61 1 1056 
B THR   146 2 90.02 1 1057 
B TYR   147 2 89.46 1 1058 
B PRO   148 2 92.09 1 1059 
B LEU   149 2 88.64 1 1060 
B ARG   150 2 82.03 1 1061 
B PRO   151 2 88.26 1 1062 
B GLU   152 2 80.56 1 1063 
B ASP   153 2 86.01 1 1064 
B SER   154 2 87.99 1 1065 
B LEU   155 2 87.98 1 1066 
B SER   156 2 88.11 1 1067 
B SER   157 2 88.92 1 1068 
B ILE   158 2 89.39 1 1069 
B ALA   159 2 91.47 1 1070 
B ARG   160 2 76.53 1 1071 
B SER   161 2 86.50 1 1072 
B SER   162 2 86.56 1 1073 
B GLY   163 2 88.19 1 1074 
B VAL   164 2 86.07 1 1075 
B SER   165 2 87.83 1 1076 
B ALA   166 2 90.65 1 1077 
B ASP   167 2 83.03 1 1078 
B ILE   168 2 86.58 1 1079 
B LEU   169 2 88.15 1 1080 
B GLN   170 2 85.82 1 1081 
B ARG   171 2 82.05 1 1082 
B TYR   172 2 87.96 1 1083 
B ASN   173 2 87.95 1 1084 
B PRO   174 2 87.26 1 1085 
B GLY   175 2 86.86 1 1086 
B VAL   176 2 84.56 1 1087 
B ASN   177 2 83.30 1 1088 
B PHE   178 2 85.42 1 1089 
B ASN   179 2 83.22 1 1090 
B SER   180 2 85.95 1 1091 
B GLY   181 2 87.53 1 1092 
B ASN   182 2 81.20 1 1093 
B GLY   183 2 89.58 1 1094 
B ILE   184 2 87.75 1 1095 
B VAL   185 2 89.05 1 1096 
B TYR   186 2 89.21 1 1097 
B VAL   187 2 89.38 1 1098 
B PRO   188 2 90.99 1 1099 
B GLY   189 2 89.69 1 1100 
B ARG   190 2 83.38 1 1101 
B ASP   191 2 84.11 1 1102 
B PRO   192 2 87.99 1 1103 
B ASN   193 2 82.60 1 1104 
B GLY   194 2 86.75 1 1105 
B ALA   195 2 87.48 1 1106 
B PHE   196 2 86.25 1 1107 
B PRO   197 2 87.06 1 1108 
B PRO   198 2 84.69 1 1109 
B PHE   199 2 77.28 1 1110 
B LYS   200 2 63.44 1 1111 
B SER   201 2 62.07 1 1112 
B SER   202 2 55.37 1 1113 
B LYS   203 2 45.49 1 1114 
B GLN   204 2 45.41 1 1115 
B ASP   205 2 47.90 1 1116 
B GLY   206 2 54.47 1 1117 
B VAL   207 2 57.02 1 1118 
B GLY   208 2 63.91 1 1119 
B ALA   209 2 69.13 1 1120 
B GLY   210 2 73.36 1 1121 
B VAL   211 2 73.70 1 1122 
B ILE   212 2 74.39 1 1123 
B ALA   213 2 79.36 1 1124 
B GLY   214 2 81.35 1 1125 
B ILE   215 2 79.78 1 1126 
B VAL   216 2 81.30 1 1127 
B ILE   217 2 80.89 1 1128 
B GLY   218 2 86.40 1 1129 
B VAL   219 2 84.06 1 1130 
B ILE   220 2 83.65 1 1131 
B VAL   221 2 85.11 1 1132 
B ALA   222 2 88.48 1 1133 
B LEU   223 2 83.26 1 1134 
B LEU   224 2 83.71 1 1135 
B LEU   225 2 82.44 1 1136 
B ILE   226 2 83.73 1 1137 
B LEU   227 2 81.53 1 1138 
B PHE   228 2 77.78 1 1139 
B ILE   229 2 81.72 1 1140 
B VAL   230 2 81.39 1 1141 
B TYR   231 2 79.44 1 1142 
B TYR   232 2 75.41 1 1143 
B ALA   233 2 79.82 1 1144 
B TYR   234 2 70.58 1 1145 
B ARG   235 2 63.97 1 1146 
B LYS   236 2 64.43 1 1147 
B ASN   237 2 63.52 1 1148 
B LYS   238 2 58.68 1 1149 
B SER   239 2 58.06 1 1150 
B LYS   240 2 50.05 1 1151 
B GLY   241 2 46.27 1 1152 
B ASP   242 2 40.24 1 1153 
B SER   243 2 33.87 1 1154 
B PHE   244 2 28.83 1 1155 
B SER   245 2 30.41 1 1156 
B SER   246 2 31.28 1 1157 
B SER   247 2 29.94 1 1158 
B ILE   248 2 30.65 1 1159 
B PRO   249 2 30.59 1 1160 
B LEU   250 2 29.36 1 1161 
B SER   251 2 31.25 1 1162 
B THR   252 2 31.46 1 1163 
B LYS   253 2 32.08 1 1164 
B ALA   254 2 33.79 1 1165 
B ASP   255 2 33.32 1 1166 
B HIS   256 2 33.37 1 1167 
B ALA   257 2 33.96 1 1168 
B SER   258 2 31.47 1 1169 
B SER   259 2 30.04 1 1170 
B THR   260 2 30.62 1 1171 
B SER   261 2 30.34 1 1172 
B LEU   262 2 29.78 1 1173 
B GLN   263 2 30.67 1 1174 
B SER   264 2 29.36 1 1175 
B GLY   265 2 32.59 1 1176 
B GLY   266 2 31.77 1 1177 
B LEU   267 2 29.81 1 1178 
B GLY   268 2 32.66 1 1179 
B GLY   269 2 32.16 1 1180 
B ALA   270 2 32.52 1 1181 
B GLY   271 2 32.60 1 1182 
B VAL   272 2 31.72 1 1183 
B SER   273 2 33.00 1 1184 
B PRO   274 2 32.70 1 1185 
B GLY   275 2 34.51 1 1186 
B ILE   276 2 34.79 1 1187 
B ALA   277 2 37.09 1 1188 
B ALA   278 2 42.43 1 1189 
B ILE   279 2 48.23 1 1190 
B SER   280 2 49.84 1 1191 
B VAL   281 2 53.12 1 1192 
B ASP   282 2 55.14 1 1193 
B LYS   283 2 53.78 1 1194 
B SER   284 2 68.08 1 1195 
B VAL   285 2 75.72 1 1196 
B GLU   286 2 78.80 1 1197 
B PHE   287 2 86.52 1 1198 
B SER   288 2 87.79 1 1199 
B LEU   289 2 87.65 1 1200 
B GLU   290 2 81.16 1 1201 
B GLU   291 2 84.89 1 1202 
B LEU   292 2 89.02 1 1203 
B ALA   293 2 90.30 1 1204 
B LYS   294 2 81.14 1 1205 
B ALA   295 2 90.03 1 1206 
B THR   296 2 86.35 1 1207 
B ASP   297 2 83.17 1 1208 
B ASN   298 2 83.47 1 1209 
B PHE   299 2 84.75 1 1210 
B ASN   300 2 82.85 1 1211 
B LEU   301 2 79.47 1 1212 
B SER   302 2 85.25 1 1213 
B PHE   303 2 85.33 1 1214 
B LYS   304 2 82.66 1 1215 
B ILE   305 2 79.88 1 1216 
B GLY   306 2 81.12 1 1217 
B GLN   307 2 69.66 1 1218 
B GLY   308 2 70.06 1 1219 
B GLY   309 2 66.02 1 1220 
B PHE   310 2 59.80 1 1221 
B GLY   311 2 77.41 1 1222 
B ALA   312 2 85.56 1 1223 
B VAL   313 2 85.48 1 1224 
B TYR   314 2 87.11 1 1225 
B TYR   315 2 87.07 1 1226 
B ALA   316 2 90.84 1 1227 
B GLU   317 2 83.22 1 1228 
B LEU   318 2 85.15 1 1229 
B ARG   319 2 79.74 1 1230 
B GLY   320 2 86.55 1 1231 
B GLU   321 2 82.70 1 1232 
B LYS   322 2 85.55 1 1233 
B ALA   323 2 91.39 1 1234 
B ALA   324 2 90.71 1 1235 
B ILE   325 2 89.11 1 1236 
B LYS   326 2 84.06 1 1237 
B LYS   327 2 84.22 1 1238 
B MET   328 2 80.10 1 1239 
B ASP   329 2 73.62 1 1240 
B MET   330 2 71.42 1 1241 
B GLU   331 2 65.39 1 1242 
B ALA   332 2 75.09 1 1243 
B SER   333 2 74.96 1 1244 
B LYS   334 2 64.90 1 1245 
B GLN   335 2 67.59 1 1246 
B PHE   336 2 81.19 1 1247 
B LEU   337 2 76.47 1 1248 
B ALA   338 2 77.66 1 1249 
B GLU   339 2 77.12 1 1250 
B LEU   340 2 81.08 1 1251 
B LYS   341 2 72.51 1 1252 
B VAL   342 2 79.38 1 1253 
B LEU   343 2 80.16 1 1254 
B THR   344 2 80.83 1 1255 
B ARG   345 2 75.02 1 1256 
B VAL   346 2 84.15 1 1257 
B HIS   347 2 84.21 1 1258 
B HIS   348 2 90.51 1 1259 
B VAL   349 2 89.12 1 1260 
B ASN   350 2 90.75 1 1261 
B LEU   351 2 89.46 1 1262 
B VAL   352 2 86.66 1 1263 
B ARG   353 2 81.12 1 1264 
B LEU   354 2 85.26 1 1265 
B ILE   355 2 85.67 1 1266 
B GLY   356 2 89.16 1 1267 
B TYR   357 2 84.77 1 1268 
B CYS   358 2 88.04 1 1269 
B VAL   359 2 81.33 1 1270 
B GLU   360 2 77.14 1 1271 
B GLY   361 2 79.75 1 1272 
B SER   362 2 81.97 1 1273 
B LEU   363 2 83.90 1 1274 
B PHE   364 2 87.39 1 1275 
B LEU   365 2 86.77 1 1276 
B VAL   366 2 88.94 1 1277 
B TYR   367 2 84.91 1 1278 
B GLU   368 2 86.66 1 1279 
B TYR   369 2 86.73 1 1280 
B VAL   370 2 86.49 1 1281 
B GLU   371 2 76.91 1 1282 
B ASN   372 2 83.82 1 1283 
B GLY   373 2 87.44 1 1284 
B ASN   374 2 85.09 1 1285 
B LEU   375 2 90.11 1 1286 
B GLY   376 2 89.28 1 1287 
B GLN   377 2 83.65 1 1288 
B HIS   378 2 86.15 1 1289 
B LEU   379 2 86.96 1 1290 
B HIS   380 2 78.08 1 1291 
B GLY   381 2 76.19 1 1292 
B SER   382 2 68.37 1 1293 
B GLY   383 2 77.26 1 1294 
B ARG   384 2 73.74 1 1295 
B GLU   385 2 74.55 1 1296 
B PRO   386 2 85.60 1 1297 
B LEU   387 2 85.64 1 1298 
B PRO   388 2 88.85 1 1299 
B TRP   389 2 90.26 1 1300 
B THR   390 2 85.61 1 1301 
B LYS   391 2 85.09 1 1302 
B ARG   392 2 89.86 1 1303 
B VAL   393 2 91.12 1 1304 
B GLN   394 2 88.86 1 1305 
B ILE   395 2 93.06 1 1306 
B ALA   396 2 95.07 1 1307 
B LEU   397 2 91.14 1 1308 
B ASP   398 2 93.32 1 1309 
B SER   399 2 93.01 1 1310 
B ALA   400 2 95.29 1 1311 
B ARG   401 2 86.03 1 1312 
B GLY   402 2 93.82 1 1313 
B LEU   403 2 90.48 1 1314 
B GLU   404 2 88.86 1 1315 
B PHE   405 2 89.28 1 1316 
B ILE   406 2 86.34 1 1317 
B HIS   407 2 87.29 1 1318 
B GLU   408 2 81.59 1 1319 
B HIS   409 2 84.53 1 1320 
B THR   410 2 84.88 1 1321 
B VAL   411 2 79.78 1 1322 
B PRO   412 2 80.10 1 1323 
B VAL   413 2 80.25 1 1324 
B TYR   414 2 78.02 1 1325 
B VAL   415 2 81.46 1 1326 
B HIS   416 2 82.77 1 1327 
B ARG   417 2 70.88 1 1328 
B ASP   418 2 79.72 1 1329 
B ILE   419 2 87.55 1 1330 
B LYS   420 2 83.41 1 1331 
B SER   421 2 88.20 1 1332 
B ALA   422 2 86.10 1 1333 
B ASN   423 2 85.09 1 1334 
B ILE   424 2 90.96 1 1335 
B LEU   425 2 89.00 1 1336 
B ILE   426 2 88.83 1 1337 
B ASP   427 2 87.88 1 1338 
B GLN   428 2 80.64 1 1339 
B LYS   429 2 81.99 1 1340 
B PHE   430 2 86.85 1 1341 
B ARG   431 2 86.10 1 1342 
B ALA   432 2 93.77 1 1343 
B LYS   433 2 89.47 1 1344 
B VAL   434 2 90.48 1 1345 
B ALA   435 2 85.26 1 1346 
B ASP   436 2 72.66 1 1347 
B PHE   437 2 68.48 1 1348 
B GLY   438 2 61.46 1 1349 
B LEU   439 2 39.46 1 1350 
B THR   440 2 37.64 1 1351 
B LYS   441 2 31.77 1 1352 
B LEU   442 2 29.67 1 1353 
B THR   443 2 31.66 1 1354 
B GLU   444 2 27.78 1 1355 
B VAL   445 2 29.51 1 1356 
B GLY   446 2 29.89 1 1357 
B GLY   447 2 28.95 1 1358 
B SER   448 2 26.67 1 1359 
B ALA   449 2 26.89 1 1360 
B THR   450 2 26.09 1 1361 
B ARG   451 2 24.57 1 1362 
B GLY   452 2 28.14 1 1363 
B ALA   453 2 29.45 1 1364 
B MET   454 2 27.10 1 1365 
B GLY   455 2 36.14 1 1366 
B THR   456 2 46.76 1 1367 
B PHE   457 2 56.85 1 1368 
B GLY   458 2 75.79 1 1369 
B TYR   459 2 78.84 1 1370 
B MET   460 2 72.14 1 1371 
B ALA   461 2 80.49 1 1372 
B PRO   462 2 79.86 1 1373 
B GLU   463 2 76.13 1 1374 
B THR   464 2 69.27 1 1375 
B VAL   465 2 65.51 1 1376 
B TYR   466 2 59.78 1 1377 
B GLY   467 2 65.42 1 1378 
B GLU   468 2 62.30 1 1379 
B VAL   469 2 71.17 1 1380 
B SER   470 2 80.31 1 1381 
B ALA   471 2 86.69 1 1382 
B LYS   472 2 85.46 1 1383 
B VAL   473 2 82.78 1 1384 
B ASP   474 2 87.57 1 1385 
B VAL   475 2 91.06 1 1386 
B TYR   476 2 89.58 1 1387 
B ALA   477 2 92.29 1 1388 
B PHE   478 2 92.83 1 1389 
B GLY   479 2 93.79 1 1390 
B VAL   480 2 91.06 1 1391 
B VAL   481 2 92.15 1 1392 
B LEU   482 2 92.31 1 1393 
B TYR   483 2 90.28 1 1394 
B GLU   484 2 89.41 1 1395 
B LEU   485 2 91.64 1 1396 
B ILE   486 2 90.63 1 1397 
B SER   487 2 88.82 1 1398 
B ALA   488 2 88.33 1 1399 
B LYS   489 2 80.45 1 1400 
B GLY   490 2 84.55 1 1401 
B ALA   491 2 83.31 1 1402 
B VAL   492 2 75.83 1 1403 
B VAL   493 2 71.04 1 1404 
B LYS   494 2 58.79 1 1405 
B MET   495 2 57.90 1 1406 
B THR   496 2 55.86 1 1407 
B GLU   497 2 49.55 1 1408 
B ALA   498 2 53.24 1 1409 
B VAL   499 2 50.31 1 1410 
B GLY   500 2 55.01 1 1411 
B GLU   501 2 53.37 1 1412 
B PHE   502 2 58.86 1 1413 
B ARG   503 2 63.52 1 1414 
B GLY   504 2 81.16 1 1415 
B LEU   505 2 84.14 1 1416 
B VAL   506 2 85.50 1 1417 
B GLY   507 2 85.47 1 1418 
B VAL   508 2 83.72 1 1419 
B PHE   509 2 86.71 1 1420 
B GLU   510 2 79.86 1 1421 
B GLU   511 2 75.63 1 1422 
B SER   512 2 83.27 1 1423 
B PHE   513 2 81.81 1 1424 
B LYS   514 2 77.44 1 1425 
B GLU   515 2 76.34 1 1426 
B THR   516 2 78.29 1 1427 
B ASP   517 2 77.00 1 1428 
B LYS   518 2 76.40 1 1429 
B GLU   519 2 78.74 1 1430 
B GLU   520 2 76.95 1 1431 
B ALA   521 2 87.51 1 1432 
B LEU   522 2 84.16 1 1433 
B ARG   523 2 78.99 1 1434 
B LYS   524 2 78.30 1 1435 
B ILE   525 2 82.38 1 1436 
B ILE   526 2 86.77 1 1437 
B ASP   527 2 87.11 1 1438 
B PRO   528 2 86.67 1 1439 
B ARG   529 2 78.52 1 1440 
B LEU   530 2 83.42 1 1441 
B GLY   531 2 81.93 1 1442 
B ASP   532 2 75.90 1 1443 
B SER   533 2 80.67 1 1444 
B TYR   534 2 81.63 1 1445 
B PRO   535 2 84.92 1 1446 
B PHE   536 2 83.36 1 1447 
B ASP   537 2 79.33 1 1448 
B SER   538 2 87.69 1 1449 
B VAL   539 2 88.37 1 1450 
B TYR   540 2 83.19 1 1451 
B LYS   541 2 81.66 1 1452 
B MET   542 2 89.33 1 1453 
B ALA   543 2 91.54 1 1454 
B GLU   544 2 83.45 1 1455 
B LEU   545 2 88.97 1 1456 
B GLY   546 2 92.33 1 1457 
B LYS   547 2 85.38 1 1458 
B ALA   548 2 91.65 1 1459 
B CYS   549 2 92.06 1 1460 
B THR   550 2 88.54 1 1461 
B GLN   551 2 84.78 1 1462 
B GLU   552 2 78.67 1 1463 
B ASN   553 2 83.39 1 1464 
B ALA   554 2 86.44 1 1465 
B GLN   555 2 76.63 1 1466 
B LEU   556 2 85.24 1 1467 
B ARG   557 2 88.12 1 1468 
B PRO   558 2 90.63 1 1469 
B SER   559 2 88.94 1 1470 
B MET   560 2 90.12 1 1471 
B ARG   561 2 78.32 1 1472 
B TYR   562 2 82.40 1 1473 
B ILE   563 2 90.74 1 1474 
B VAL   564 2 89.71 1 1475 
B VAL   565 2 85.33 1 1476 
B ALA   566 2 88.55 1 1477 
B LEU   567 2 89.25 1 1478 
B SER   568 2 85.86 1 1479 
B THR   569 2 81.68 1 1480 
B LEU   570 2 83.59 1 1481 
B PHE   571 2 81.88 1 1482 
B SER   572 2 76.49 1 1483 
B SER   573 2 72.93 1 1484 
B THR   574 2 66.85 1 1485 
B GLY   575 2 55.09 1 1486 
B ASN   576 2 35.10 1 1487 
B TRP   577 2 25.64 1 1488 
B ASP   578 2 27.10 1 1489 
B VAL   579 2 26.11 1 1490 
B GLY   580 2 28.48 1 1491 
B ASN   581 2 25.91 1 1492 
B PHE   582 2 25.27 1 1493 
B GLN   583 2 28.58 1 1494 
B ASN   584 2 29.25 1 1495 
B GLU   585 2 29.60 1 1496 
B ASP   586 2 33.06 1 1497 
B LEU   587 2 29.43 1 1498 
B VAL   588 2 31.71 1 1499 
B SER   589 2 34.39 1 1500 
B LEU   590 2 31.57 1 1501 
B MET   591 2 31.44 1 1502 
B SER   592 2 32.24 1 1503 
B GLY   593 2 32.83 1 1504 
B ARG   594 2 25.76 1 1505 
B ASP   595 2 27.02 1 1506 
B TYR   596 2 28.30 1 1507 
B LYS   597 2 29.52 1 1508 
B ASP   598 2 28.90 1 1509 
B ASP   599 2 28.30 1 1510 
B ASP   600 2 29.08 1 1511 
B ASP   601 2 29.66 1 1512 
B LYS   602 2 31.71 1 1513 
B ASP   603 2 29.62 1 1514 
B TYR   604 2 29.77 1 1515 
B LYS   605 2 31.02 1 1516 
B ASP   606 2 29.57 1 1517 
B ASP   607 2 29.90 1 1518 
B ASP   608 2 30.05 1 1519 
B ASP   609 2 29.42 1 1520 
B LYS   610 2 30.64 1 1521 
B ASP   611 2 30.25 1 1522 
B TYR   612 2 28.90 1 1523 
B LYS   613 2 29.93 1 1524 
B ASP   614 2 28.19 1 1525 
B ASP   615 2 28.46 1 1526 
B ASP   616 2 28.50 1 1527 
B ASP   617 2 29.07 1 1528 
B LYS   618 2 31.36 1 1529 
B GLY   619 2 33.18 1 1530 
B ASN   620 2 29.70 1 1531 
B ASN   621 2 29.72 1 1532 
B GLY   622 2 33.65 1 1533 
B GLY   623 2 34.33 1 1534 
B ASN   624 2 32.30 1 1535 
B ASN   625 2 33.17 1 1536 
B ASP   626 2 35.36 1 1537 
B VAL   627 2 36.91 1 1538 
B ASP   628 2 38.56 1 1539 
B VAL   629 2 37.62 1 1540 
B LEU   630 2 34.81 1 1541 
B LEU   631 2 37.42 1 1542 
B ASN   632 2 39.09 1 1543 
B VAL   633 2 35.31 1 1544 
B LEU   634 2 34.14 1 1545 
B SER   635 2 37.43 1 1546 
B LYS   636 2 34.78 1 1547 
B CYS   637 2 34.90 1 1548 
B ALA   638 2 33.14 1 1549 
B GLY   639 2 32.88 1 1550 
B SER   640 2 30.77 1 1551 
B LYS   641 2 28.64 1 1552 
B LYS   642 2 29.67 1 1553 
B PHE   643 2 27.48 1 1554 
B ARG   644 2 26.94 1 1555 
B PRO   645 2 30.64 1 1556 
B ALA   646 2 32.22 1 1557 
B PRO   647 2 30.90 1 1558 
B ALA   648 2 30.30 1 1559 
B ALA   649 2 32.02 1 1560 
B ALA   650 2 31.24 1 1561 
B PHE   651 2 27.17 1 1562 
B ALA   652 2 30.85 1 1563 
B ARG   653 2 28.35 1 1564 
B GLU   654 2 27.74 1 1565 
B CYS   655 2 28.54 1 1566 
B ARG   656 2 27.54 1 1567 
B GLY   657 2 31.89 1 1568 
B PHE   658 2 25.51 1 1569 
B TYR   659 2 26.97 1 1570 
B PHE   660 2 26.05 1 1571 
B GLU   661 2 28.37 1 1572 
B LEU   662 2 30.24 1 1573 
B GLN   663 2 32.00 1 1574 
B GLU   664 2 30.59 1 1575 
B LEU   665 2 31.97 1 1576 
B LYS   666 2 32.47 1 1577 
B GLU   667 2 31.76 1 1578 
B ASP   668 2 31.78 1 1579 
B ASP   669 2 31.10 1 1580 
B TYR   670 2 28.22 1 1581 
B TYR   671 2 28.20 1 1582 
B GLY   672 2 32.05 1 1583 
B ILE   673 2 28.00 1 1584 
B THR   674 2 30.09 1 1585 
B LEU   675 2 28.18 1 1586 
B SER   676 2 33.13 1 1587 
B ASP   677 2 32.60 1 1588 
B ASP   678 2 33.55 1 1589 
B SER   679 2 38.58 1 1590 
B ASP   680 2 36.83 1 1591 
B HIS   681 2 35.55 1 1592 
B GLN   682 2 37.78 1 1593 
B PHE   683 2 35.29 1 1594 
B LEU   684 2 36.79 1 1595 
B LEU   685 2 36.43 1 1596 
B ALA   686 2 40.86 1 1597 
B ASN   687 2 36.84 1 1598 
B GLN   688 2 33.14 1 1599 
B VAL   689 2 30.50 1 1600 
B VAL   690 2 29.97 1 1601 
B VAL   691 2 28.80 1 1602 
B HIS   692 2 25.72 1 1603 
B ASN   693 2 23.49 1 1604 
C LIG_C .   2 6.88  1 1605 
D POV   .   2 17.46 1 1606 
E POV   .   2 11.13 1 1607 
F POV   .   2 14.97 1 1608 
G POV   .   2 16.45 1 1609 
H POV   .   2 12.88 1 1610 
I POV   .   2 13.27 1 1611 
J POV   .   2 8.82  1 1612 
K POV   .   2 9.94  1 1613 
L POV   .   2 12.08 1 1614 
M POV   .   2 10.45 1 1615 
N POV   .   2 8.81  1 1616 
O POV   .   2 10.52 1 1617 
P POV   .   2 7.65  1 1618 
Q POV   .   2 4.37  1 1619 
R POV   .   2 4.53  1 1620 
S POV   .   2 3.83  1 1621 
T POV   .   2 6.26  1 1622 
U POV   .   2 5.06  1 1623 
V POV   .   2 4.81  1 1624 
W POV   .   2 2.01  1 1625 
X POV   .   2 1.67  1 1626 
Y POV   .   2 3.19  1 1627 
#
_ma_software_group.group_id    1
_ma_software_group.ordinal_id  1
_ma_software_group.software_id 1
#
loop_
_ma_target_entity.data_id
_ma_target_entity.entity_id
_ma_target_entity.origin
1 1  . 
1 2  . 
1 3  . 
1 4  . 
1 5  . 
1 6  . 
1 7  . 
1 8  . 
1 9  . 
1 10 . 
1 11 . 
1 12 . 
1 13 . 
1 14 . 
1 15 . 
1 16 . 
1 17 . 
1 18 . 
1 19 . 
1 20 . 
1 21 . 
1 22 . 
1 23 . 
1 24 . 
1 25 . 
#
loop_
_ma_target_entity_instance.asym_id
_ma_target_entity_instance.details
_ma_target_entity_instance.entity_id
A . 1  
B . 2  
C . 3  
D . 4  
E . 5  
F . 6  
G . 7  
H . 8  
I . 9  
J . 10 
K . 11 
L . 12 
M . 13 
N . 14 
O . 15 
P . 16 
Q . 17 
R . 18 
S . 19 
T . 20 
U . 21 
V . 22 
W . 23 
X . 24 
Y . 25 
#
loop_
_pdbx_data_usage.details
_pdbx_data_usage.id
_pdbx_data_usage.type
_pdbx_data_usage.url
;Non-commercial use only, by using this file you agree to the terms of use found
at https://github.com/google-deepmind/alphafold3/blob/main/OUTPUT_TERMS_OF_USE.md.
To request access to the AlphaFold 3 model parameters, follow the process set
out at https://github.com/google-deepmind/alphafold3. You may only use these if
received directly from Google. Use is subject to terms of use available at
https://github.com/google-deepmind/alphafold3/blob/main/WEIGHTS_TERMS_OF_USE.md.
;
1 license    https://github.com/google-deepmind/alphafold3/blob/main/OUTPUT_TERMS_OF_USE.md 
;AlphaFold 3 and its output are not intended for, have not been validated for,
and are not approved for clinical use. They are provided "as-is" without any
warranty of any kind, whether expressed or implied. No warranty is given that
use shall not infringe the rights of any third party.
;
2 disclaimer ?                                                                              
#
loop_
_pdbx_nonpoly_scheme.asym_id
_pdbx_nonpoly_scheme.auth_seq_num
_pdbx_nonpoly_scheme.entity_id
_pdbx_nonpoly_scheme.mon_id
_pdbx_nonpoly_scheme.pdb_ins_code
_pdbx_nonpoly_scheme.pdb_seq_num
_pdbx_nonpoly_scheme.pdb_strand_id
C 1 3  LIG_C . 1 C 
D 1 4  POV   . 1 D 
E 1 5  POV   . 1 E 
F 1 6  POV   . 1 F 
G 1 7  POV   . 1 G 
H 1 8  POV   . 1 H 
I 1 9  POV   . 1 I 
J 1 10 POV   . 1 J 
K 1 11 POV   . 1 K 
L 1 12 POV   . 1 L 
M 1 13 POV   . 1 M 
N 1 14 POV   . 1 N 
O 1 15 POV   . 1 O 
P 1 16 POV   . 1 P 
Q 1 17 POV   . 1 Q 
R 1 18 POV   . 1 R 
S 1 19 POV   . 1 S 
T 1 20 POV   . 1 T 
U 1 21 POV   . 1 U 
V 1 22 POV   . 1 V 
W 1 23 POV   . 1 W 
X 1 24 POV   . 1 X 
Y 1 25 POV   . 1 Y 
#
loop_
_pdbx_poly_seq_scheme.asym_id
_pdbx_poly_seq_scheme.auth_seq_num
_pdbx_poly_seq_scheme.entity_id
_pdbx_poly_seq_scheme.hetero
_pdbx_poly_seq_scheme.mon_id
_pdbx_poly_seq_scheme.pdb_ins_code
_pdbx_poly_seq_scheme.pdb_seq_num
_pdbx_poly_seq_scheme.pdb_strand_id
_pdbx_poly_seq_scheme.seq_id
A 1   1 n GLN . 1   A 1   
A 2   1 n GLN . 2   A 2   
A 3   1 n PRO . 3   A 3   
A 4   1 n TYR . 4   A 4   
A 5   1 n VAL . 5   A 5   
A 6   1 n ASN . 6   A 6   
A 7   1 n ASN . 7   A 7   
A 8   1 n HIS . 8   A 8   
A 9   1 n GLN . 9   A 9   
A 10  1 n LEU . 10  A 10  
A 11  1 n ALA . 11  A 11  
A 12  1 n CYS . 12  A 12  
A 13  1 n GLU . 13  A 13  
A 14  1 n VAL . 14  A 14  
A 15  1 n ARG . 15  A 15  
A 16  1 n VAL . 16  A 16  
A 17  1 n TYR . 17  A 17  
A 18  1 n ASP . 18  A 18  
A 19  1 n ASN . 19  A 19  
A 20  1 n ILE . 20  A 20  
A 21  1 n THR . 21  A 21  
A 22  1 n ASN . 22  A 22  
A 23  1 n GLY . 23  A 23  
A 24  1 n PHE . 24  A 24  
A 25  1 n THR . 25  A 25  
A 26  1 n CYS . 26  A 26  
A 27  1 n ASN . 27  A 27  
A 28  1 n GLY . 28  A 28  
A 29  1 n PRO . 29  A 29  
A 30  1 n PRO . 30  A 30  
A 31  1 n SER . 31  A 31  
A 32  1 n CYS . 32  A 32  
A 33  1 n ARG . 33  A 33  
A 34  1 n SER . 34  A 34  
A 35  1 n TYR . 35  A 35  
A 36  1 n LEU . 36  A 36  
A 37  1 n THR . 37  A 37  
A 38  1 n PHE . 38  A 38  
A 39  1 n TRP . 39  A 39  
A 40  1 n SER . 40  A 40  
A 41  1 n GLN . 41  A 41  
A 42  1 n PRO . 42  A 42  
A 43  1 n PRO . 43  A 43  
A 44  1 n TYR . 44  A 44  
A 45  1 n ASN . 45  A 45  
A 46  1 n THR . 46  A 46  
A 47  1 n ALA . 47  A 47  
A 48  1 n ASP . 48  A 48  
A 49  1 n SER . 49  A 49  
A 50  1 n ILE . 50  A 50  
A 51  1 n ALA . 51  A 51  
A 52  1 n LYS . 52  A 52  
A 53  1 n LEU . 53  A 53  
A 54  1 n LEU . 54  A 54  
A 55  1 n ASN . 55  A 55  
A 56  1 n VAL . 56  A 56  
A 57  1 n SER . 57  A 57  
A 58  1 n ALA . 58  A 58  
A 59  1 n ALA . 59  A 59  
A 60  1 n GLU . 60  A 60  
A 61  1 n ILE . 61  A 61  
A 62  1 n GLN . 62  A 62  
A 63  1 n SER . 63  A 63  
A 64  1 n ILE . 64  A 64  
A 65  1 n ASN . 65  A 65  
A 66  1 n ASN . 66  A 66  
A 67  1 n LEU . 67  A 67  
A 68  1 n PRO . 68  A 68  
A 69  1 n THR . 69  A 69  
A 70  1 n ALA . 70  A 70  
A 71  1 n THR . 71  A 71  
A 72  1 n THR . 72  A 72  
A 73  1 n ARG . 73  A 73  
A 74  1 n ILE . 74  A 74  
A 75  1 n PRO . 75  A 75  
A 76  1 n THR . 76  A 76  
A 77  1 n ARG . 77  A 77  
A 78  1 n GLU . 78  A 78  
A 79  1 n LEU . 79  A 79  
A 80  1 n VAL . 80  A 80  
A 81  1 n VAL . 81  A 81  
A 82  1 n ILE . 82  A 82  
A 83  1 n PRO . 83  A 83  
A 84  1 n ALA . 84  A 84  
A 85  1 n ASN . 85  A 85  
A 86  1 n CYS . 86  A 86  
A 87  1 n SER . 87  A 87  
A 88  1 n CYS . 88  A 88  
A 89  1 n SER . 89  A 89  
A 90  1 n SER . 90  A 90  
A 91  1 n SER . 91  A 91  
A 92  1 n SER . 92  A 92  
A 93  1 n GLY . 93  A 93  
A 94  1 n GLY . 94  A 94  
A 95  1 n PHE . 95  A 95  
A 96  1 n TYR . 96  A 96  
A 97  1 n GLN . 97  A 97  
A 98  1 n HIS . 98  A 98  
A 99  1 n ASN . 99  A 99  
A 100 1 n ALA . 100 A 100 
A 101 1 n THR . 101 A 101 
A 102 1 n TYR . 102 A 102 
A 103 1 n ASN . 103 A 103 
A 104 1 n LEU . 104 A 104 
A 105 1 n SER . 105 A 105 
A 106 1 n GLY . 106 A 106 
A 107 1 n ASN . 107 A 107 
A 108 1 n ARG . 108 A 108 
A 109 1 n GLY . 109 A 109 
A 110 1 n ASP . 110 A 110 
A 111 1 n GLU . 111 A 111 
A 112 1 n THR . 112 A 112 
A 113 1 n TYR . 113 A 113 
A 114 1 n PHE . 114 A 114 
A 115 1 n SER . 115 A 115 
A 116 1 n VAL . 116 A 116 
A 117 1 n ALA . 117 A 117 
A 118 1 n ASN . 118 A 118 
A 119 1 n ASP . 119 A 119 
A 120 1 n THR . 120 A 120 
A 121 1 n TYR . 121 A 121 
A 122 1 n GLN . 122 A 122 
A 123 1 n ALA . 123 A 123 
A 124 1 n LEU . 124 A 124 
A 125 1 n SER . 125 A 125 
A 126 1 n THR . 126 A 126 
A 127 1 n CYS . 127 A 127 
A 128 1 n GLN . 128 A 128 
A 129 1 n ALA . 129 A 129 
A 130 1 n MET . 130 A 130 
A 131 1 n MET . 131 A 131 
A 132 1 n SER . 132 A 132 
A 133 1 n GLN . 133 A 133 
A 134 1 n ASN . 134 A 134 
A 135 1 n ARG . 135 A 135 
A 136 1 n TYR . 136 A 136 
A 137 1 n GLY . 137 A 137 
A 138 1 n GLU . 138 A 138 
A 139 1 n ARG . 139 A 139 
A 140 1 n GLN . 140 A 140 
A 141 1 n LEU . 141 A 141 
A 142 1 n THR . 142 A 142 
A 143 1 n PRO . 143 A 143 
A 144 1 n GLY . 144 A 144 
A 145 1 n LEU . 145 A 145 
A 146 1 n ASN . 146 A 146 
A 147 1 n LEU . 147 A 147 
A 148 1 n LEU . 148 A 148 
A 149 1 n VAL . 149 A 149 
A 150 1 n PRO . 150 A 150 
A 151 1 n LEU . 151 A 151 
A 152 1 n ARG . 152 A 152 
A 153 1 n CYS . 153 A 153 
A 154 1 n ALA . 154 A 154 
A 155 1 n CYS . 155 A 155 
A 156 1 n PRO . 156 A 156 
A 157 1 n THR . 157 A 157 
A 158 1 n ALA . 158 A 158 
A 159 1 n LYS . 159 A 159 
A 160 1 n GLN . 160 A 160 
A 161 1 n THR . 161 A 161 
A 162 1 n THR . 162 A 162 
A 163 1 n ALA . 163 A 163 
A 164 1 n GLY . 164 A 164 
A 165 1 n PHE . 165 A 165 
A 166 1 n LYS . 166 A 166 
A 167 1 n TYR . 167 A 167 
A 168 1 n LEU . 168 A 168 
A 169 1 n LEU . 169 A 169 
A 170 1 n THR . 170 A 170 
A 171 1 n TYR . 171 A 171 
A 172 1 n LEU . 172 A 172 
A 173 1 n VAL . 173 A 173 
A 174 1 n ALA . 174 A 174 
A 175 1 n MET . 175 A 175 
A 176 1 n GLY . 176 A 176 
A 177 1 n ASP . 177 A 177 
A 178 1 n SER . 178 A 178 
A 179 1 n ILE . 179 A 179 
A 180 1 n SER . 180 A 180 
A 181 1 n GLY . 181 A 181 
A 182 1 n ILE . 182 A 182 
A 183 1 n ALA . 183 A 183 
A 184 1 n GLU . 184 A 184 
A 185 1 n MET . 185 A 185 
A 186 1 n PHE . 186 A 186 
A 187 1 n ASN . 187 A 187 
A 188 1 n SER . 188 A 188 
A 189 1 n THR . 189 A 189 
A 190 1 n SER . 190 A 190 
A 191 1 n ALA . 191 A 191 
A 192 1 n ALA . 192 A 192 
A 193 1 n ILE . 193 A 193 
A 194 1 n THR . 194 A 194 
A 195 1 n GLU . 195 A 195 
A 196 1 n GLY . 196 A 196 
A 197 1 n ASN . 197 A 197 
A 198 1 n GLU . 198 A 198 
A 199 1 n LEU . 199 A 199 
A 200 1 n THR . 200 A 200 
A 201 1 n SER . 201 A 201 
A 202 1 n ASP . 202 A 202 
A 203 1 n ASN . 203 A 203 
A 204 1 n ILE . 204 A 204 
A 205 1 n PHE . 205 A 205 
A 206 1 n PHE . 206 A 206 
A 207 1 n PHE . 207 A 207 
A 208 1 n THR . 208 A 208 
A 209 1 n PRO . 209 A 209 
A 210 1 n VAL . 210 A 210 
A 211 1 n LEU . 211 A 211 
A 212 1 n VAL . 212 A 212 
A 213 1 n PRO . 213 A 213 
A 214 1 n LEU . 214 A 214 
A 215 1 n THR . 215 A 215 
A 216 1 n THR . 216 A 216 
A 217 1 n GLU . 217 A 217 
A 218 1 n PRO . 218 A 218 
A 219 1 n THR . 219 A 219 
A 220 1 n LYS . 220 A 220 
A 221 1 n ILE . 221 A 221 
A 222 1 n VAL . 222 A 222 
A 223 1 n ILE . 223 A 223 
A 224 1 n SER . 224 A 224 
A 225 1 n PRO . 225 A 225 
A 226 1 n SER . 226 A 226 
A 227 1 n PRO . 227 A 227 
A 228 1 n PRO . 228 A 228 
A 229 1 n PRO . 229 A 229 
A 230 1 n PRO . 230 A 230 
A 231 1 n PRO . 231 A 231 
A 232 1 n VAL . 232 A 232 
A 233 1 n VAL . 233 A 233 
A 234 1 n ALA . 234 A 234 
A 235 1 n THR . 235 A 235 
A 236 1 n PRO . 236 A 236 
A 237 1 n PRO . 237 A 237 
A 238 1 n GLN . 238 A 238 
A 239 1 n THR . 239 A 239 
A 240 1 n PRO . 240 A 240 
A 241 1 n VAL . 241 A 241 
A 242 1 n ASP . 242 A 242 
A 243 1 n PRO . 243 A 243 
A 244 1 n PRO . 244 A 244 
A 245 1 n GLY . 245 A 245 
A 246 1 n SER . 246 A 246 
A 247 1 n SER . 247 A 247 
A 248 1 n SER . 248 A 248 
A 249 1 n SER . 249 A 249 
A 250 1 n HIS . 250 A 250 
A 251 1 n LYS . 251 A 251 
A 252 1 n TRP . 252 A 252 
A 253 1 n ILE . 253 A 253 
A 254 1 n TYR . 254 A 254 
A 255 1 n ILE . 255 A 255 
A 256 1 n GLY . 256 A 256 
A 257 1 n ILE . 257 A 257 
A 258 1 n GLY . 258 A 258 
A 259 1 n ILE . 259 A 259 
A 260 1 n GLY . 260 A 260 
A 261 1 n ALA . 261 A 261 
A 262 1 n GLY . 262 A 262 
A 263 1 n LEU . 263 A 263 
A 264 1 n LEU . 264 A 264 
A 265 1 n LEU . 265 A 265 
A 266 1 n LEU . 266 A 266 
A 267 1 n LEU . 267 A 267 
A 268 1 n SER . 268 A 268 
A 269 1 n ILE . 269 A 269 
A 270 1 n LEU . 270 A 270 
A 271 1 n ALA . 271 A 271 
A 272 1 n LEU . 272 A 272 
A 273 1 n CYS . 273 A 273 
A 274 1 n PHE . 274 A 274 
A 275 1 n TYR . 275 A 275 
A 276 1 n LYS . 276 A 276 
A 277 1 n ARG . 277 A 277 
A 278 1 n ARG . 278 A 278 
A 279 1 n SER . 279 A 279 
A 280 1 n LYS . 280 A 280 
A 281 1 n LYS . 281 A 281 
A 282 1 n LYS . 282 A 282 
A 283 1 n SER . 283 A 283 
A 284 1 n LEU . 284 A 284 
A 285 1 n PRO . 285 A 285 
A 286 1 n SER . 286 A 286 
A 287 1 n SER . 287 A 287 
A 288 1 n LEU . 288 A 288 
A 289 1 n PRO . 289 A 289 
A 290 1 n GLU . 290 A 290 
A 291 1 n GLU . 291 A 291 
A 292 1 n ASN . 292 A 292 
A 293 1 n LYS . 293 A 293 
A 294 1 n LEU . 294 A 294 
A 295 1 n PHE . 295 A 295 
A 296 1 n ASP . 296 A 296 
A 297 1 n SER . 297 A 297 
A 298 1 n SER . 298 A 298 
A 299 1 n THR . 299 A 299 
A 300 1 n LYS . 300 A 300 
A 301 1 n GLN . 301 A 301 
A 302 1 n SER . 302 A 302 
A 303 1 n ILE . 303 A 303 
A 304 1 n PRO . 304 A 304 
A 305 1 n THR . 305 A 305 
A 306 1 n THR . 306 A 306 
A 307 1 n THR . 307 A 307 
A 308 1 n THR . 308 A 308 
A 309 1 n THR . 309 A 309 
A 310 1 n GLN . 310 A 310 
A 311 1 n TRP . 311 A 311 
A 312 1 n SER . 312 A 312 
A 313 1 n ILE . 313 A 313 
A 314 1 n ASP . 314 A 314 
A 315 1 n LEU . 315 A 315 
A 316 1 n SER . 316 A 316 
A 317 1 n ASN . 317 A 317 
A 318 1 n SER . 318 A 318 
A 319 1 n SER . 319 A 319 
A 320 1 n GLU . 320 A 320 
A 321 1 n ALA . 321 A 321 
A 322 1 n PHE . 322 A 322 
A 323 1 n GLY . 323 A 323 
A 324 1 n LEU . 324 A 324 
A 325 1 n LYS . 325 A 325 
A 326 1 n SER . 326 A 326 
A 327 1 n ALA . 327 A 327 
A 328 1 n ILE . 328 A 328 
A 329 1 n GLU . 329 A 329 
A 330 1 n SER . 330 A 330 
A 331 1 n LEU . 331 A 331 
A 332 1 n THR . 332 A 332 
A 333 1 n LEU . 333 A 333 
A 334 1 n TYR . 334 A 334 
A 335 1 n ARG . 335 A 335 
A 336 1 n PHE . 336 A 336 
A 337 1 n ASN . 337 A 337 
A 338 1 n ASP . 338 A 338 
A 339 1 n LEU . 339 A 339 
A 340 1 n GLN . 340 A 340 
A 341 1 n SER . 341 A 341 
A 342 1 n ALA . 342 A 342 
A 343 1 n THR . 343 A 343 
A 344 1 n SER . 344 A 344 
A 345 1 n ASN . 345 A 345 
A 346 1 n PHE . 346 A 346 
A 347 1 n SER . 347 A 347 
A 348 1 n ASP . 348 A 348 
A 349 1 n GLU . 349 A 349 
A 350 1 n ASN . 350 A 350 
A 351 1 n ARG . 351 A 351 
A 352 1 n ILE . 352 A 352 
A 353 1 n LYS . 353 A 353 
A 354 1 n GLY . 354 A 354 
A 355 1 n SER . 355 A 355 
A 356 1 n VAL . 356 A 356 
A 357 1 n TYR . 357 A 357 
A 358 1 n ARG . 358 A 358 
A 359 1 n ALA . 359 A 359 
A 360 1 n THR . 360 A 360 
A 361 1 n ILE . 361 A 361 
A 362 1 n ASN . 362 A 362 
A 363 1 n GLY . 363 A 363 
A 364 1 n ASP . 364 A 364 
A 365 1 n ASP . 365 A 365 
A 366 1 n ALA . 366 A 366 
A 367 1 n ALA . 367 A 367 
A 368 1 n VAL . 368 A 368 
A 369 1 n LYS . 369 A 369 
A 370 1 n VAL . 370 A 370 
A 371 1 n ILE . 371 A 371 
A 372 1 n LYS . 372 A 372 
A 373 1 n GLY . 373 A 373 
A 374 1 n ASP . 374 A 374 
A 375 1 n VAL . 375 A 375 
A 376 1 n SER . 376 A 376 
A 377 1 n SER . 377 A 377 
A 378 1 n SER . 378 A 378 
A 379 1 n GLU . 379 A 379 
A 380 1 n ILE . 380 A 380 
A 381 1 n ASN . 381 A 381 
A 382 1 n LEU . 382 A 382 
A 383 1 n LEU . 383 A 383 
A 384 1 n LYS . 384 A 384 
A 385 1 n LYS . 385 A 385 
A 386 1 n LEU . 386 A 386 
A 387 1 n ASN . 387 A 387 
A 388 1 n HIS . 388 A 388 
A 389 1 n SER . 389 A 389 
A 390 1 n ASN . 390 A 390 
A 391 1 n ILE . 391 A 391 
A 392 1 n ILE . 392 A 392 
A 393 1 n ARG . 393 A 393 
A 394 1 n LEU . 394 A 394 
A 395 1 n SER . 395 A 395 
A 396 1 n GLY . 396 A 396 
A 397 1 n PHE . 397 A 397 
A 398 1 n CYS . 398 A 398 
A 399 1 n ILE . 399 A 399 
A 400 1 n ARG . 400 A 400 
A 401 1 n GLU . 401 A 401 
A 402 1 n GLY . 402 A 402 
A 403 1 n THR . 403 A 403 
A 404 1 n SER . 404 A 404 
A 405 1 n TYR . 405 A 405 
A 406 1 n LEU . 406 A 406 
A 407 1 n VAL . 407 A 407 
A 408 1 n PHE . 408 A 408 
A 409 1 n GLU . 409 A 409 
A 410 1 n TYR . 410 A 410 
A 411 1 n SER . 411 A 411 
A 412 1 n GLU . 412 A 412 
A 413 1 n ASN . 413 A 413 
A 414 1 n GLY . 414 A 414 
A 415 1 n SER . 415 A 415 
A 416 1 n ILE . 416 A 416 
A 417 1 n SER . 417 A 417 
A 418 1 n ASP . 418 A 418 
A 419 1 n TRP . 419 A 419 
A 420 1 n LEU . 420 A 420 
A 421 1 n HIS . 421 A 421 
A 422 1 n SER . 422 A 422 
A 423 1 n SER . 423 A 423 
A 424 1 n GLY . 424 A 424 
A 425 1 n LYS . 425 A 425 
A 426 1 n LYS . 426 A 426 
A 427 1 n SER . 427 A 427 
A 428 1 n LEU . 428 A 428 
A 429 1 n THR . 429 A 429 
A 430 1 n TRP . 430 A 430 
A 431 1 n LYS . 431 A 431 
A 432 1 n GLN . 432 A 432 
A 433 1 n ARG . 433 A 433 
A 434 1 n VAL . 434 A 434 
A 435 1 n GLU . 435 A 435 
A 436 1 n ILE . 436 A 436 
A 437 1 n ALA . 437 A 437 
A 438 1 n ARG . 438 A 438 
A 439 1 n ASP . 439 A 439 
A 440 1 n VAL . 440 A 440 
A 441 1 n ALA . 441 A 441 
A 442 1 n GLU . 442 A 442 
A 443 1 n ALA . 443 A 443 
A 444 1 n LEU . 444 A 444 
A 445 1 n ASP . 445 A 445 
A 446 1 n TYR . 446 A 446 
A 447 1 n LEU . 447 A 447 
A 448 1 n HIS . 448 A 448 
A 449 1 n ASN . 449 A 449 
A 450 1 n TYR . 450 A 450 
A 451 1 n ILE . 451 A 451 
A 452 1 n THR . 452 A 452 
A 453 1 n PRO . 453 A 453 
A 454 1 n PRO . 454 A 454 
A 455 1 n HIS . 455 A 455 
A 456 1 n ILE . 456 A 456 
A 457 1 n HIS . 457 A 457 
A 458 1 n LYS . 458 A 458 
A 459 1 n ASN . 459 A 459 
A 460 1 n LEU . 460 A 460 
A 461 1 n GLU . 461 A 461 
A 462 1 n SER . 462 A 462 
A 463 1 n THR . 463 A 463 
A 464 1 n ASN . 464 A 464 
A 465 1 n ILE . 465 A 465 
A 466 1 n LEU . 466 A 466 
A 467 1 n LEU . 467 A 467 
A 468 1 n ASP . 468 A 468 
A 469 1 n SER . 469 A 469 
A 470 1 n ASN . 470 A 470 
A 471 1 n PHE . 471 A 471 
A 472 1 n ARG . 472 A 472 
A 473 1 n ALA . 473 A 473 
A 474 1 n LYS . 474 A 474 
A 475 1 n ILE . 475 A 475 
A 476 1 n ALA . 476 A 476 
A 477 1 n ASN . 477 A 477 
A 478 1 n PHE . 478 A 478 
A 479 1 n GLY . 479 A 479 
A 480 1 n VAL . 480 A 480 
A 481 1 n ALA . 481 A 481 
A 482 1 n ARG . 482 A 482 
A 483 1 n ILE . 483 A 483 
A 484 1 n LEU . 484 A 484 
A 485 1 n ASP . 485 A 485 
A 486 1 n GLU . 486 A 486 
A 487 1 n GLY . 487 A 487 
A 488 1 n ASP . 488 A 488 
A 489 1 n LEU . 489 A 489 
A 490 1 n ASP . 490 A 490 
A 491 1 n LEU . 491 A 491 
A 492 1 n GLN . 492 A 492 
A 493 1 n LEU . 493 A 493 
A 494 1 n THR . 494 A 494 
A 495 1 n ARG . 495 A 495 
A 496 1 n HIS . 496 A 496 
A 497 1 n VAL . 497 A 497 
A 498 1 n GLU . 498 A 498 
A 499 1 n GLY . 499 A 499 
A 500 1 n THR . 500 A 500 
A 501 1 n GLN . 501 A 501 
A 502 1 n GLY . 502 A 502 
A 503 1 n TYR . 503 A 503 
A 504 1 n LEU . 504 A 504 
A 505 1 n ALA . 505 A 505 
A 506 1 n PRO . 506 A 506 
A 507 1 n GLU . 507 A 507 
A 508 1 n TYR . 508 A 508 
A 509 1 n VAL . 509 A 509 
A 510 1 n GLU . 510 A 510 
A 511 1 n ASN . 511 A 511 
A 512 1 n GLY . 512 A 512 
A 513 1 n VAL . 513 A 513 
A 514 1 n ILE . 514 A 514 
A 515 1 n THR . 515 A 515 
A 516 1 n SER . 516 A 516 
A 517 1 n LYS . 517 A 517 
A 518 1 n LEU . 518 A 518 
A 519 1 n ASP . 519 A 519 
A 520 1 n VAL . 520 A 520 
A 521 1 n PHE . 521 A 521 
A 522 1 n ALA . 522 A 522 
A 523 1 n PHE . 523 A 523 
A 524 1 n GLY . 524 A 524 
A 525 1 n VAL . 525 A 525 
A 526 1 n ALA . 526 A 526 
A 527 1 n VAL . 527 A 527 
A 528 1 n LEU . 528 A 528 
A 529 1 n GLU . 529 A 529 
A 530 1 n LEU . 530 A 530 
A 531 1 n LEU . 531 A 531 
A 532 1 n SER . 532 A 532 
A 533 1 n GLY . 533 A 533 
A 534 1 n ARG . 534 A 534 
A 535 1 n GLU . 535 A 535 
A 536 1 n ALA . 536 A 536 
A 537 1 n VAL . 537 A 537 
A 538 1 n THR . 538 A 538 
A 539 1 n ILE . 539 A 539 
A 540 1 n HIS . 540 A 540 
A 541 1 n LYS . 541 A 541 
A 542 1 n LYS . 542 A 542 
A 543 1 n LYS . 543 A 543 
A 544 1 n GLU . 544 A 544 
A 545 1 n GLY . 545 A 545 
A 546 1 n GLU . 546 A 546 
A 547 1 n GLU . 547 A 547 
A 548 1 n GLU . 548 A 548 
A 549 1 n VAL . 549 A 549 
A 550 1 n GLU . 550 A 550 
A 551 1 n MET . 551 A 551 
A 552 1 n LEU . 552 A 552 
A 553 1 n CYS . 553 A 553 
A 554 1 n LYS . 554 A 554 
A 555 1 n VAL . 555 A 555 
A 556 1 n ILE . 556 A 556 
A 557 1 n ASN . 557 A 557 
A 558 1 n SER . 558 A 558 
A 559 1 n VAL . 559 A 559 
A 560 1 n LEU . 560 A 560 
A 561 1 n GLY . 561 A 561 
A 562 1 n GLY . 562 A 562 
A 563 1 n GLU . 563 A 563 
A 564 1 n ASN . 564 A 564 
A 565 1 n VAL . 565 A 565 
A 566 1 n ARG . 566 A 566 
A 567 1 n GLU . 567 A 567 
A 568 1 n LYS . 568 A 568 
A 569 1 n LEU . 569 A 569 
A 570 1 n LYS . 570 A 570 
A 571 1 n GLU . 571 A 571 
A 572 1 n PHE . 572 A 572 
A 573 1 n MET . 573 A 573 
A 574 1 n ASP . 574 A 574 
A 575 1 n PRO . 575 A 575 
A 576 1 n SER . 576 A 576 
A 577 1 n LEU . 577 A 577 
A 578 1 n GLY . 578 A 578 
A 579 1 n ASN . 579 A 579 
A 580 1 n GLU . 580 A 580 
A 581 1 n TYR . 581 A 581 
A 582 1 n PRO . 582 A 582 
A 583 1 n LEU . 583 A 583 
A 584 1 n GLU . 584 A 584 
A 585 1 n LEU . 585 A 585 
A 586 1 n ALA . 586 A 586 
A 587 1 n TYR . 587 A 587 
A 588 1 n THR . 588 A 588 
A 589 1 n MET . 589 A 589 
A 590 1 n ALA . 590 A 590 
A 591 1 n GLN . 591 A 591 
A 592 1 n LEU . 592 A 592 
A 593 1 n ALA . 593 A 593 
A 594 1 n LYS . 594 A 594 
A 595 1 n SER . 595 A 595 
A 596 1 n CYS . 596 A 596 
A 597 1 n VAL . 597 A 597 
A 598 1 n ALA . 598 A 598 
A 599 1 n THR . 599 A 599 
A 600 1 n ASP . 600 A 600 
A 601 1 n LEU . 601 A 601 
A 602 1 n ASN . 602 A 602 
A 603 1 n SER . 603 A 603 
A 604 1 n ARG . 604 A 604 
A 605 1 n PRO . 605 A 605 
A 606 1 n SER . 606 A 606 
A 607 1 n VAL . 607 A 607 
A 608 1 n THR . 608 A 608 
A 609 1 n GLN . 609 A 609 
A 610 1 n VAL . 610 A 610 
A 611 1 n LEU . 611 A 611 
A 612 1 n THR . 612 A 612 
A 613 1 n THR . 613 A 613 
A 614 1 n LEU . 614 A 614 
A 615 1 n SER . 615 A 615 
A 616 1 n MET . 616 A 616 
A 617 1 n ILE . 617 A 617 
A 618 1 n VAL . 618 A 618 
A 619 1 n SER . 619 A 619 
A 620 1 n SER . 620 A 620 
A 621 1 n SER . 621 A 621 
A 622 1 n ILE . 622 A 622 
A 623 1 n ASP . 623 A 623 
A 624 1 n TRP . 624 A 624 
A 625 1 n GLU . 625 A 625 
A 626 1 n PRO . 626 A 626 
A 627 1 n SER . 627 A 627 
A 628 1 n ASP . 628 A 628 
A 629 1 n ASP . 629 A 629 
A 630 1 n LEU . 630 A 630 
A 631 1 n LEU . 631 A 631 
A 632 1 n ARG . 632 A 632 
A 633 1 n SER . 633 A 633 
A 634 1 n GLY . 634 A 634 
A 635 1 n SER . 635 A 635 
A 636 1 n LEU . 636 A 636 
A 637 1 n GLY . 637 A 637 
A 638 1 n ASN . 638 A 638 
A 639 1 n ASP . 639 A 639 
A 640 1 n TYR . 640 A 640 
A 641 1 n LYS . 641 A 641 
A 642 1 n ASP . 642 A 642 
A 643 1 n ASP . 643 A 643 
A 644 1 n ASP . 644 A 644 
A 645 1 n ASP . 645 A 645 
A 646 1 n LYS . 646 A 646 
A 647 1 n ASP . 647 A 647 
A 648 1 n TYR . 648 A 648 
A 649 1 n LYS . 649 A 649 
A 650 1 n ASP . 650 A 650 
A 651 1 n ASP . 651 A 651 
A 652 1 n ASP . 652 A 652 
A 653 1 n ASP . 653 A 653 
A 654 1 n LYS . 654 A 654 
A 655 1 n ASP . 655 A 655 
A 656 1 n TYR . 656 A 656 
A 657 1 n LYS . 657 A 657 
A 658 1 n ASP . 658 A 658 
A 659 1 n ASP . 659 A 659 
A 660 1 n ASP . 660 A 660 
A 661 1 n ASP . 661 A 661 
A 662 1 n LYS . 662 A 662 
A 663 1 n ALA . 663 A 663 
A 664 1 n SER . 664 A 664 
A 665 1 n ASN . 665 A 665 
A 666 1 n ASN . 666 A 666 
A 667 1 n GLY . 667 A 667 
A 668 1 n ASN . 668 A 668 
A 669 1 n GLY . 669 A 669 
A 670 1 n ARG . 670 A 670 
A 671 1 n ASN . 671 A 671 
A 672 1 n GLY . 672 A 672 
A 673 1 n MET . 673 A 673 
A 674 1 n VAL . 674 A 674 
A 675 1 n SER . 675 A 675 
A 676 1 n LYS . 676 A 676 
A 677 1 n GLY . 677 A 677 
A 678 1 n GLU . 678 A 678 
A 679 1 n GLU . 679 A 679 
A 680 1 n LEU . 680 A 680 
A 681 1 n PHE . 681 A 681 
A 682 1 n THR . 682 A 682 
A 683 1 n GLY . 683 A 683 
A 684 1 n VAL . 684 A 684 
A 685 1 n VAL . 685 A 685 
A 686 1 n PRO . 686 A 686 
A 687 1 n ILE . 687 A 687 
A 688 1 n LEU . 688 A 688 
A 689 1 n VAL . 689 A 689 
A 690 1 n GLU . 690 A 690 
A 691 1 n LEU . 691 A 691 
A 692 1 n ASP . 692 A 692 
A 693 1 n GLY . 693 A 693 
A 694 1 n ASP . 694 A 694 
A 695 1 n VAL . 695 A 695 
A 696 1 n ASN . 696 A 696 
A 697 1 n GLY . 697 A 697 
A 698 1 n HIS . 698 A 698 
A 699 1 n LYS . 699 A 699 
A 700 1 n PHE . 700 A 700 
A 701 1 n SER . 701 A 701 
A 702 1 n VAL . 702 A 702 
A 703 1 n SER . 703 A 703 
A 704 1 n GLY . 704 A 704 
A 705 1 n GLU . 705 A 705 
A 706 1 n GLY . 706 A 706 
A 707 1 n GLU . 707 A 707 
A 708 1 n GLY . 708 A 708 
A 709 1 n ASP . 709 A 709 
A 710 1 n ALA . 710 A 710 
A 711 1 n THR . 711 A 711 
A 712 1 n TYR . 712 A 712 
A 713 1 n GLY . 713 A 713 
A 714 1 n LYS . 714 A 714 
A 715 1 n LEU . 715 A 715 
A 716 1 n THR . 716 A 716 
A 717 1 n LEU . 717 A 717 
A 718 1 n LYS . 718 A 718 
A 719 1 n PHE . 719 A 719 
A 720 1 n ILE . 720 A 720 
A 721 1 n CYS . 721 A 721 
A 722 1 n THR . 722 A 722 
A 723 1 n THR . 723 A 723 
A 724 1 n GLY . 724 A 724 
A 725 1 n LYS . 725 A 725 
A 726 1 n LEU . 726 A 726 
A 727 1 n PRO . 727 A 727 
A 728 1 n VAL . 728 A 728 
A 729 1 n PRO . 729 A 729 
A 730 1 n TRP . 730 A 730 
A 731 1 n PRO . 731 A 731 
A 732 1 n THR . 732 A 732 
A 733 1 n LEU . 733 A 733 
A 734 1 n VAL . 734 A 734 
A 735 1 n THR . 735 A 735 
A 736 1 n THR . 736 A 736 
A 737 1 n LEU . 737 A 737 
A 738 1 n THR . 738 A 738 
A 739 1 n TYR . 739 A 739 
A 740 1 n GLY . 740 A 740 
A 741 1 n VAL . 741 A 741 
A 742 1 n GLN . 742 A 742 
A 743 1 n CYS . 743 A 743 
A 744 1 n PHE . 744 A 744 
A 745 1 n SER . 745 A 745 
A 746 1 n ARG . 746 A 746 
A 747 1 n TYR . 747 A 747 
A 748 1 n PRO . 748 A 748 
A 749 1 n ASP . 749 A 749 
A 750 1 n HIS . 750 A 750 
A 751 1 n MET . 751 A 751 
A 752 1 n LYS . 752 A 752 
A 753 1 n GLN . 753 A 753 
A 754 1 n HIS . 754 A 754 
A 755 1 n ASP . 755 A 755 
A 756 1 n PHE . 756 A 756 
A 757 1 n PHE . 757 A 757 
A 758 1 n LYS . 758 A 758 
A 759 1 n SER . 759 A 759 
A 760 1 n ALA . 760 A 760 
A 761 1 n MET . 761 A 761 
A 762 1 n PRO . 762 A 762 
A 763 1 n GLU . 763 A 763 
A 764 1 n GLY . 764 A 764 
A 765 1 n TYR . 765 A 765 
A 766 1 n VAL . 766 A 766 
A 767 1 n GLN . 767 A 767 
A 768 1 n GLU . 768 A 768 
A 769 1 n ARG . 769 A 769 
A 770 1 n THR . 770 A 770 
A 771 1 n ILE . 771 A 771 
A 772 1 n PHE . 772 A 772 
A 773 1 n PHE . 773 A 773 
A 774 1 n LYS . 774 A 774 
A 775 1 n ASP . 775 A 775 
A 776 1 n ASP . 776 A 776 
A 777 1 n GLY . 777 A 777 
A 778 1 n ASN . 778 A 778 
A 779 1 n TYR . 779 A 779 
A 780 1 n LYS . 780 A 780 
A 781 1 n THR . 781 A 781 
A 782 1 n ARG . 782 A 782 
A 783 1 n ALA . 783 A 783 
A 784 1 n GLU . 784 A 784 
A 785 1 n VAL . 785 A 785 
A 786 1 n LYS . 786 A 786 
A 787 1 n PHE . 787 A 787 
A 788 1 n GLU . 788 A 788 
A 789 1 n GLY . 789 A 789 
A 790 1 n ASP . 790 A 790 
A 791 1 n THR . 791 A 791 
A 792 1 n LEU . 792 A 792 
A 793 1 n VAL . 793 A 793 
A 794 1 n ASN . 794 A 794 
A 795 1 n ARG . 795 A 795 
A 796 1 n ILE . 796 A 796 
A 797 1 n ILE . 797 A 797 
A 798 1 n LEU . 798 A 798 
A 799 1 n LYS . 799 A 799 
A 800 1 n GLY . 800 A 800 
A 801 1 n CYS . 801 A 801 
A 802 1 n ASP . 802 A 802 
A 803 1 n PHE . 803 A 803 
A 804 1 n LYS . 804 A 804 
A 805 1 n GLU . 805 A 805 
A 806 1 n ASP . 806 A 806 
A 807 1 n GLY . 807 A 807 
A 808 1 n ASN . 808 A 808 
A 809 1 n ILE . 809 A 809 
A 810 1 n LEU . 810 A 810 
A 811 1 n GLY . 811 A 811 
A 812 1 n HIS . 812 A 812 
A 813 1 n LYS . 813 A 813 
A 814 1 n LEU . 814 A 814 
A 815 1 n GLU . 815 A 815 
A 816 1 n TYR . 816 A 816 
A 817 1 n ASN . 817 A 817 
A 818 1 n TYR . 818 A 818 
A 819 1 n ASN . 819 A 819 
A 820 1 n SER . 820 A 820 
A 821 1 n HIS . 821 A 821 
A 822 1 n ASN . 822 A 822 
A 823 1 n VAL . 823 A 823 
A 824 1 n TYR . 824 A 824 
A 825 1 n ILE . 825 A 825 
A 826 1 n MET . 826 A 826 
A 827 1 n ALA . 827 A 827 
A 828 1 n ASP . 828 A 828 
A 829 1 n LYS . 829 A 829 
A 830 1 n GLN . 830 A 830 
A 831 1 n LYS . 831 A 831 
A 832 1 n ASN . 832 A 832 
A 833 1 n GLY . 833 A 833 
A 834 1 n ILE . 834 A 834 
A 835 1 n LYS . 835 A 835 
A 836 1 n VAL . 836 A 836 
A 837 1 n ASN . 837 A 837 
A 838 1 n PHE . 838 A 838 
A 839 1 n LYS . 839 A 839 
A 840 1 n ILE . 840 A 840 
A 841 1 n ARG . 841 A 841 
A 842 1 n HIS . 842 A 842 
A 843 1 n ASN . 843 A 843 
A 844 1 n ILE . 844 A 844 
A 845 1 n GLU . 845 A 845 
A 846 1 n ASP . 846 A 846 
A 847 1 n GLY . 847 A 847 
A 848 1 n SER . 848 A 848 
A 849 1 n VAL . 849 A 849 
A 850 1 n GLN . 850 A 850 
A 851 1 n LEU . 851 A 851 
A 852 1 n ALA . 852 A 852 
A 853 1 n ASP . 853 A 853 
A 854 1 n HIS . 854 A 854 
A 855 1 n TYR . 855 A 855 
A 856 1 n GLN . 856 A 856 
A 857 1 n GLN . 857 A 857 
A 858 1 n ASN . 858 A 858 
A 859 1 n THR . 859 A 859 
A 860 1 n PRO . 860 A 860 
A 861 1 n ILE . 861 A 861 
A 862 1 n GLY . 862 A 862 
A 863 1 n ASP . 863 A 863 
A 864 1 n GLY . 864 A 864 
A 865 1 n PRO . 865 A 865 
A 866 1 n VAL . 866 A 866 
A 867 1 n LEU . 867 A 867 
A 868 1 n LEU . 868 A 868 
A 869 1 n PRO . 869 A 869 
A 870 1 n ASP . 870 A 870 
A 871 1 n ASN . 871 A 871 
A 872 1 n HIS . 872 A 872 
A 873 1 n TYR . 873 A 873 
A 874 1 n LEU . 874 A 874 
A 875 1 n SER . 875 A 875 
A 876 1 n THR . 876 A 876 
A 877 1 n GLN . 877 A 877 
A 878 1 n SER . 878 A 878 
A 879 1 n ALA . 879 A 879 
A 880 1 n LEU . 880 A 880 
A 881 1 n SER . 881 A 881 
A 882 1 n LYS . 882 A 882 
A 883 1 n ASP . 883 A 883 
A 884 1 n PRO . 884 A 884 
A 885 1 n ASN . 885 A 885 
A 886 1 n GLU . 886 A 886 
A 887 1 n LYS . 887 A 887 
A 888 1 n ARG . 888 A 888 
A 889 1 n ASP . 889 A 889 
A 890 1 n HIS . 890 A 890 
A 891 1 n MET . 891 A 891 
A 892 1 n VAL . 892 A 892 
A 893 1 n LEU . 893 A 893 
A 894 1 n LEU . 894 A 894 
A 895 1 n GLU . 895 A 895 
A 896 1 n PHE . 896 A 896 
A 897 1 n VAL . 897 A 897 
A 898 1 n THR . 898 A 898 
A 899 1 n ALA . 899 A 899 
A 900 1 n ALA . 900 A 900 
A 901 1 n GLY . 901 A 901 
A 902 1 n ILE . 902 A 902 
A 903 1 n THR . 903 A 903 
A 904 1 n LEU . 904 A 904 
A 905 1 n GLY . 905 A 905 
A 906 1 n MET . 906 A 906 
A 907 1 n ASP . 907 A 907 
A 908 1 n GLU . 908 A 908 
A 909 1 n LEU . 909 A 909 
A 910 1 n TYR . 910 A 910 
A 911 1 n LYS . 911 A 911 
B 1   2 n LYS . 1   B 1   
B 2   2 n CYS . 2   B 2   
B 3   2 n ARG . 3   B 3   
B 4   2 n THR . 4   B 4   
B 5   2 n SER . 5   B 5   
B 6   2 n CYS . 6   B 6   
B 7   2 n PRO . 7   B 7   
B 8   2 n LEU . 8   B 8   
B 9   2 n ALA . 9   B 9   
B 10  2 n LEU . 10  B 10  
B 11  2 n ALA . 11  B 11  
B 12  2 n SER . 12  B 12  
B 13  2 n TYR . 13  B 13  
B 14  2 n TYR . 14  B 14  
B 15  2 n LEU . 15  B 15  
B 16  2 n GLU . 16  B 16  
B 17  2 n ASN . 17  B 17  
B 18  2 n GLY . 18  B 18  
B 19  2 n THR . 19  B 19  
B 20  2 n THR . 20  B 20  
B 21  2 n LEU . 21  B 21  
B 22  2 n SER . 22  B 22  
B 23  2 n VAL . 23  B 23  
B 24  2 n ILE . 24  B 24  
B 25  2 n ASN . 25  B 25  
B 26  2 n GLN . 26  B 26  
B 27  2 n ASN . 27  B 27  
B 28  2 n LEU . 28  B 28  
B 29  2 n ASN . 29  B 29  
B 30  2 n SER . 30  B 30  
B 31  2 n SER . 31  B 31  
B 32  2 n ILE . 32  B 32  
B 33  2 n ALA . 33  B 33  
B 34  2 n PRO . 34  B 34  
B 35  2 n TYR . 35  B 35  
B 36  2 n ASP . 36  B 36  
B 37  2 n GLN . 37  B 37  
B 38  2 n ILE . 38  B 38  
B 39  2 n ASN . 39  B 39  
B 40  2 n PHE . 40  B 40  
B 41  2 n ASP . 41  B 41  
B 42  2 n PRO . 42  B 42  
B 43  2 n ILE . 43  B 43  
B 44  2 n LEU . 44  B 44  
B 45  2 n ARG . 45  B 45  
B 46  2 n TYR . 46  B 46  
B 47  2 n ASN . 47  B 47  
B 48  2 n SER . 48  B 48  
B 49  2 n ASN . 49  B 49  
B 50  2 n ILE . 50  B 50  
B 51  2 n LYS . 51  B 51  
B 52  2 n ASP . 52  B 52  
B 53  2 n LYS . 53  B 53  
B 54  2 n ASP . 54  B 54  
B 55  2 n ARG . 55  B 55  
B 56  2 n ILE . 56  B 56  
B 57  2 n GLN . 57  B 57  
B 58  2 n MET . 58  B 58  
B 59  2 n GLY . 59  B 59  
B 60  2 n SER . 60  B 60  
B 61  2 n ARG . 61  B 61  
B 62  2 n VAL . 62  B 62  
B 63  2 n LEU . 63  B 63  
B 64  2 n VAL . 64  B 64  
B 65  2 n PRO . 65  B 65  
B 66  2 n PHE . 66  B 66  
B 67  2 n PRO . 67  B 67  
B 68  2 n CYS . 68  B 68  
B 69  2 n GLU . 69  B 69  
B 70  2 n CYS . 70  B 70  
B 71  2 n GLN . 71  B 71  
B 72  2 n PRO . 72  B 72  
B 73  2 n GLY . 73  B 73  
B 74  2 n ASP . 74  B 74  
B 75  2 n PHE . 75  B 75  
B 76  2 n LEU . 76  B 76  
B 77  2 n GLY . 77  B 77  
B 78  2 n HIS . 78  B 78  
B 79  2 n ASN . 79  B 79  
B 80  2 n PHE . 80  B 80  
B 81  2 n SER . 81  B 81  
B 82  2 n TYR . 82  B 82  
B 83  2 n SER . 83  B 83  
B 84  2 n VAL . 84  B 84  
B 85  2 n ARG . 85  B 85  
B 86  2 n GLN . 86  B 86  
B 87  2 n GLU . 87  B 87  
B 88  2 n ASP . 88  B 88  
B 89  2 n THR . 89  B 89  
B 90  2 n TYR . 90  B 90  
B 91  2 n GLU . 91  B 91  
B 92  2 n ARG . 92  B 92  
B 93  2 n VAL . 93  B 93  
B 94  2 n ALA . 94  B 94  
B 95  2 n ILE . 95  B 95  
B 96  2 n SER . 96  B 96  
B 97  2 n ASN . 97  B 97  
B 98  2 n TYR . 98  B 98  
B 99  2 n ALA . 99  B 99  
B 100 2 n ASN . 100 B 100 
B 101 2 n LEU . 101 B 101 
B 102 2 n THR . 102 B 102 
B 103 2 n THR . 103 B 103 
B 104 2 n MET . 104 B 104 
B 105 2 n GLU . 105 B 105 
B 106 2 n SER . 106 B 106 
B 107 2 n LEU . 107 B 107 
B 108 2 n GLN . 108 B 108 
B 109 2 n ALA . 109 B 109 
B 110 2 n ARG . 110 B 110 
B 111 2 n ASN . 111 B 111 
B 112 2 n PRO . 112 B 112 
B 113 2 n PHE . 113 B 113 
B 114 2 n PRO . 114 B 114 
B 115 2 n ALA . 115 B 115 
B 116 2 n THR . 116 B 116 
B 117 2 n ASN . 117 B 117 
B 118 2 n ILE . 118 B 118 
B 119 2 n PRO . 119 B 119 
B 120 2 n LEU . 120 B 120 
B 121 2 n SER . 121 B 121 
B 122 2 n ALA . 122 B 122 
B 123 2 n THR . 123 B 123 
B 124 2 n LEU . 124 B 124 
B 125 2 n ASN . 125 B 125 
B 126 2 n VAL . 126 B 126 
B 127 2 n LEU . 127 B 127 
B 128 2 n VAL . 128 B 128 
B 129 2 n ASN . 129 B 129 
B 130 2 n CYS . 130 B 130 
B 131 2 n SER . 131 B 131 
B 132 2 n CYS . 132 B 132 
B 133 2 n GLY . 133 B 133 
B 134 2 n ASP . 134 B 134 
B 135 2 n GLU . 135 B 135 
B 136 2 n SER . 136 B 136 
B 137 2 n VAL . 137 B 137 
B 138 2 n SER . 138 B 138 
B 139 2 n LYS . 139 B 139 
B 140 2 n ASP . 140 B 140 
B 141 2 n PHE . 141 B 141 
B 142 2 n GLY . 142 B 142 
B 143 2 n LEU . 143 B 143 
B 144 2 n PHE . 144 B 144 
B 145 2 n VAL . 145 B 145 
B 146 2 n THR . 146 B 146 
B 147 2 n TYR . 147 B 147 
B 148 2 n PRO . 148 B 148 
B 149 2 n LEU . 149 B 149 
B 150 2 n ARG . 150 B 150 
B 151 2 n PRO . 151 B 151 
B 152 2 n GLU . 152 B 152 
B 153 2 n ASP . 153 B 153 
B 154 2 n SER . 154 B 154 
B 155 2 n LEU . 155 B 155 
B 156 2 n SER . 156 B 156 
B 157 2 n SER . 157 B 157 
B 158 2 n ILE . 158 B 158 
B 159 2 n ALA . 159 B 159 
B 160 2 n ARG . 160 B 160 
B 161 2 n SER . 161 B 161 
B 162 2 n SER . 162 B 162 
B 163 2 n GLY . 163 B 163 
B 164 2 n VAL . 164 B 164 
B 165 2 n SER . 165 B 165 
B 166 2 n ALA . 166 B 166 
B 167 2 n ASP . 167 B 167 
B 168 2 n ILE . 168 B 168 
B 169 2 n LEU . 169 B 169 
B 170 2 n GLN . 170 B 170 
B 171 2 n ARG . 171 B 171 
B 172 2 n TYR . 172 B 172 
B 173 2 n ASN . 173 B 173 
B 174 2 n PRO . 174 B 174 
B 175 2 n GLY . 175 B 175 
B 176 2 n VAL . 176 B 176 
B 177 2 n ASN . 177 B 177 
B 178 2 n PHE . 178 B 178 
B 179 2 n ASN . 179 B 179 
B 180 2 n SER . 180 B 180 
B 181 2 n GLY . 181 B 181 
B 182 2 n ASN . 182 B 182 
B 183 2 n GLY . 183 B 183 
B 184 2 n ILE . 184 B 184 
B 185 2 n VAL . 185 B 185 
B 186 2 n TYR . 186 B 186 
B 187 2 n VAL . 187 B 187 
B 188 2 n PRO . 188 B 188 
B 189 2 n GLY . 189 B 189 
B 190 2 n ARG . 190 B 190 
B 191 2 n ASP . 191 B 191 
B 192 2 n PRO . 192 B 192 
B 193 2 n ASN . 193 B 193 
B 194 2 n GLY . 194 B 194 
B 195 2 n ALA . 195 B 195 
B 196 2 n PHE . 196 B 196 
B 197 2 n PRO . 197 B 197 
B 198 2 n PRO . 198 B 198 
B 199 2 n PHE . 199 B 199 
B 200 2 n LYS . 200 B 200 
B 201 2 n SER . 201 B 201 
B 202 2 n SER . 202 B 202 
B 203 2 n LYS . 203 B 203 
B 204 2 n GLN . 204 B 204 
B 205 2 n ASP . 205 B 205 
B 206 2 n GLY . 206 B 206 
B 207 2 n VAL . 207 B 207 
B 208 2 n GLY . 208 B 208 
B 209 2 n ALA . 209 B 209 
B 210 2 n GLY . 210 B 210 
B 211 2 n VAL . 211 B 211 
B 212 2 n ILE . 212 B 212 
B 213 2 n ALA . 213 B 213 
B 214 2 n GLY . 214 B 214 
B 215 2 n ILE . 215 B 215 
B 216 2 n VAL . 216 B 216 
B 217 2 n ILE . 217 B 217 
B 218 2 n GLY . 218 B 218 
B 219 2 n VAL . 219 B 219 
B 220 2 n ILE . 220 B 220 
B 221 2 n VAL . 221 B 221 
B 222 2 n ALA . 222 B 222 
B 223 2 n LEU . 223 B 223 
B 224 2 n LEU . 224 B 224 
B 225 2 n LEU . 225 B 225 
B 226 2 n ILE . 226 B 226 
B 227 2 n LEU . 227 B 227 
B 228 2 n PHE . 228 B 228 
B 229 2 n ILE . 229 B 229 
B 230 2 n VAL . 230 B 230 
B 231 2 n TYR . 231 B 231 
B 232 2 n TYR . 232 B 232 
B 233 2 n ALA . 233 B 233 
B 234 2 n TYR . 234 B 234 
B 235 2 n ARG . 235 B 235 
B 236 2 n LYS . 236 B 236 
B 237 2 n ASN . 237 B 237 
B 238 2 n LYS . 238 B 238 
B 239 2 n SER . 239 B 239 
B 240 2 n LYS . 240 B 240 
B 241 2 n GLY . 241 B 241 
B 242 2 n ASP . 242 B 242 
B 243 2 n SER . 243 B 243 
B 244 2 n PHE . 244 B 244 
B 245 2 n SER . 245 B 245 
B 246 2 n SER . 246 B 246 
B 247 2 n SER . 247 B 247 
B 248 2 n ILE . 248 B 248 
B 249 2 n PRO . 249 B 249 
B 250 2 n LEU . 250 B 250 
B 251 2 n SER . 251 B 251 
B 252 2 n THR . 252 B 252 
B 253 2 n LYS . 253 B 253 
B 254 2 n ALA . 254 B 254 
B 255 2 n ASP . 255 B 255 
B 256 2 n HIS . 256 B 256 
B 257 2 n ALA . 257 B 257 
B 258 2 n SER . 258 B 258 
B 259 2 n SER . 259 B 259 
B 260 2 n THR . 260 B 260 
B 261 2 n SER . 261 B 261 
B 262 2 n LEU . 262 B 262 
B 263 2 n GLN . 263 B 263 
B 264 2 n SER . 264 B 264 
B 265 2 n GLY . 265 B 265 
B 266 2 n GLY . 266 B 266 
B 267 2 n LEU . 267 B 267 
B 268 2 n GLY . 268 B 268 
B 269 2 n GLY . 269 B 269 
B 270 2 n ALA . 270 B 270 
B 271 2 n GLY . 271 B 271 
B 272 2 n VAL . 272 B 272 
B 273 2 n SER . 273 B 273 
B 274 2 n PRO . 274 B 274 
B 275 2 n GLY . 275 B 275 
B 276 2 n ILE . 276 B 276 
B 277 2 n ALA . 277 B 277 
B 278 2 n ALA . 278 B 278 
B 279 2 n ILE . 279 B 279 
B 280 2 n SER . 280 B 280 
B 281 2 n VAL . 281 B 281 
B 282 2 n ASP . 282 B 282 
B 283 2 n LYS . 283 B 283 
B 284 2 n SER . 284 B 284 
B 285 2 n VAL . 285 B 285 
B 286 2 n GLU . 286 B 286 
B 287 2 n PHE . 287 B 287 
B 288 2 n SER . 288 B 288 
B 289 2 n LEU . 289 B 289 
B 290 2 n GLU . 290 B 290 
B 291 2 n GLU . 291 B 291 
B 292 2 n LEU . 292 B 292 
B 293 2 n ALA . 293 B 293 
B 294 2 n LYS . 294 B 294 
B 295 2 n ALA . 295 B 295 
B 296 2 n THR . 296 B 296 
B 297 2 n ASP . 297 B 297 
B 298 2 n ASN . 298 B 298 
B 299 2 n PHE . 299 B 299 
B 300 2 n ASN . 300 B 300 
B 301 2 n LEU . 301 B 301 
B 302 2 n SER . 302 B 302 
B 303 2 n PHE . 303 B 303 
B 304 2 n LYS . 304 B 304 
B 305 2 n ILE . 305 B 305 
B 306 2 n GLY . 306 B 306 
B 307 2 n GLN . 307 B 307 
B 308 2 n GLY . 308 B 308 
B 309 2 n GLY . 309 B 309 
B 310 2 n PHE . 310 B 310 
B 311 2 n GLY . 311 B 311 
B 312 2 n ALA . 312 B 312 
B 313 2 n VAL . 313 B 313 
B 314 2 n TYR . 314 B 314 
B 315 2 n TYR . 315 B 315 
B 316 2 n ALA . 316 B 316 
B 317 2 n GLU . 317 B 317 
B 318 2 n LEU . 318 B 318 
B 319 2 n ARG . 319 B 319 
B 320 2 n GLY . 320 B 320 
B 321 2 n GLU . 321 B 321 
B 322 2 n LYS . 322 B 322 
B 323 2 n ALA . 323 B 323 
B 324 2 n ALA . 324 B 324 
B 325 2 n ILE . 325 B 325 
B 326 2 n LYS . 326 B 326 
B 327 2 n LYS . 327 B 327 
B 328 2 n MET . 328 B 328 
B 329 2 n ASP . 329 B 329 
B 330 2 n MET . 330 B 330 
B 331 2 n GLU . 331 B 331 
B 332 2 n ALA . 332 B 332 
B 333 2 n SER . 333 B 333 
B 334 2 n LYS . 334 B 334 
B 335 2 n GLN . 335 B 335 
B 336 2 n PHE . 336 B 336 
B 337 2 n LEU . 337 B 337 
B 338 2 n ALA . 338 B 338 
B 339 2 n GLU . 339 B 339 
B 340 2 n LEU . 340 B 340 
B 341 2 n LYS . 341 B 341 
B 342 2 n VAL . 342 B 342 
B 343 2 n LEU . 343 B 343 
B 344 2 n THR . 344 B 344 
B 345 2 n ARG . 345 B 345 
B 346 2 n VAL . 346 B 346 
B 347 2 n HIS . 347 B 347 
B 348 2 n HIS . 348 B 348 
B 349 2 n VAL . 349 B 349 
B 350 2 n ASN . 350 B 350 
B 351 2 n LEU . 351 B 351 
B 352 2 n VAL . 352 B 352 
B 353 2 n ARG . 353 B 353 
B 354 2 n LEU . 354 B 354 
B 355 2 n ILE . 355 B 355 
B 356 2 n GLY . 356 B 356 
B 357 2 n TYR . 357 B 357 
B 358 2 n CYS . 358 B 358 
B 359 2 n VAL . 359 B 359 
B 360 2 n GLU . 360 B 360 
B 361 2 n GLY . 361 B 361 
B 362 2 n SER . 362 B 362 
B 363 2 n LEU . 363 B 363 
B 364 2 n PHE . 364 B 364 
B 365 2 n LEU . 365 B 365 
B 366 2 n VAL . 366 B 366 
B 367 2 n TYR . 367 B 367 
B 368 2 n GLU . 368 B 368 
B 369 2 n TYR . 369 B 369 
B 370 2 n VAL . 370 B 370 
B 371 2 n GLU . 371 B 371 
B 372 2 n ASN . 372 B 372 
B 373 2 n GLY . 373 B 373 
B 374 2 n ASN . 374 B 374 
B 375 2 n LEU . 375 B 375 
B 376 2 n GLY . 376 B 376 
B 377 2 n GLN . 377 B 377 
B 378 2 n HIS . 378 B 378 
B 379 2 n LEU . 379 B 379 
B 380 2 n HIS . 380 B 380 
B 381 2 n GLY . 381 B 381 
B 382 2 n SER . 382 B 382 
B 383 2 n GLY . 383 B 383 
B 384 2 n ARG . 384 B 384 
B 385 2 n GLU . 385 B 385 
B 386 2 n PRO . 386 B 386 
B 387 2 n LEU . 387 B 387 
B 388 2 n PRO . 388 B 388 
B 389 2 n TRP . 389 B 389 
B 390 2 n THR . 390 B 390 
B 391 2 n LYS . 391 B 391 
B 392 2 n ARG . 392 B 392 
B 393 2 n VAL . 393 B 393 
B 394 2 n GLN . 394 B 394 
B 395 2 n ILE . 395 B 395 
B 396 2 n ALA . 396 B 396 
B 397 2 n LEU . 397 B 397 
B 398 2 n ASP . 398 B 398 
B 399 2 n SER . 399 B 399 
B 400 2 n ALA . 400 B 400 
B 401 2 n ARG . 401 B 401 
B 402 2 n GLY . 402 B 402 
B 403 2 n LEU . 403 B 403 
B 404 2 n GLU . 404 B 404 
B 405 2 n PHE . 405 B 405 
B 406 2 n ILE . 406 B 406 
B 407 2 n HIS . 407 B 407 
B 408 2 n GLU . 408 B 408 
B 409 2 n HIS . 409 B 409 
B 410 2 n THR . 410 B 410 
B 411 2 n VAL . 411 B 411 
B 412 2 n PRO . 412 B 412 
B 413 2 n VAL . 413 B 413 
B 414 2 n TYR . 414 B 414 
B 415 2 n VAL . 415 B 415 
B 416 2 n HIS . 416 B 416 
B 417 2 n ARG . 417 B 417 
B 418 2 n ASP . 418 B 418 
B 419 2 n ILE . 419 B 419 
B 420 2 n LYS . 420 B 420 
B 421 2 n SER . 421 B 421 
B 422 2 n ALA . 422 B 422 
B 423 2 n ASN . 423 B 423 
B 424 2 n ILE . 424 B 424 
B 425 2 n LEU . 425 B 425 
B 426 2 n ILE . 426 B 426 
B 427 2 n ASP . 427 B 427 
B 428 2 n GLN . 428 B 428 
B 429 2 n LYS . 429 B 429 
B 430 2 n PHE . 430 B 430 
B 431 2 n ARG . 431 B 431 
B 432 2 n ALA . 432 B 432 
B 433 2 n LYS . 433 B 433 
B 434 2 n VAL . 434 B 434 
B 435 2 n ALA . 435 B 435 
B 436 2 n ASP . 436 B 436 
B 437 2 n PHE . 437 B 437 
B 438 2 n GLY . 438 B 438 
B 439 2 n LEU . 439 B 439 
B 440 2 n THR . 440 B 440 
B 441 2 n LYS . 441 B 441 
B 442 2 n LEU . 442 B 442 
B 443 2 n THR . 443 B 443 
B 444 2 n GLU . 444 B 444 
B 445 2 n VAL . 445 B 445 
B 446 2 n GLY . 446 B 446 
B 447 2 n GLY . 447 B 447 
B 448 2 n SER . 448 B 448 
B 449 2 n ALA . 449 B 449 
B 450 2 n THR . 450 B 450 
B 451 2 n ARG . 451 B 451 
B 452 2 n GLY . 452 B 452 
B 453 2 n ALA . 453 B 453 
B 454 2 n MET . 454 B 454 
B 455 2 n GLY . 455 B 455 
B 456 2 n THR . 456 B 456 
B 457 2 n PHE . 457 B 457 
B 458 2 n GLY . 458 B 458 
B 459 2 n TYR . 459 B 459 
B 460 2 n MET . 460 B 460 
B 461 2 n ALA . 461 B 461 
B 462 2 n PRO . 462 B 462 
B 463 2 n GLU . 463 B 463 
B 464 2 n THR . 464 B 464 
B 465 2 n VAL . 465 B 465 
B 466 2 n TYR . 466 B 466 
B 467 2 n GLY . 467 B 467 
B 468 2 n GLU . 468 B 468 
B 469 2 n VAL . 469 B 469 
B 470 2 n SER . 470 B 470 
B 471 2 n ALA . 471 B 471 
B 472 2 n LYS . 472 B 472 
B 473 2 n VAL . 473 B 473 
B 474 2 n ASP . 474 B 474 
B 475 2 n VAL . 475 B 475 
B 476 2 n TYR . 476 B 476 
B 477 2 n ALA . 477 B 477 
B 478 2 n PHE . 478 B 478 
B 479 2 n GLY . 479 B 479 
B 480 2 n VAL . 480 B 480 
B 481 2 n VAL . 481 B 481 
B 482 2 n LEU . 482 B 482 
B 483 2 n TYR . 483 B 483 
B 484 2 n GLU . 484 B 484 
B 485 2 n LEU . 485 B 485 
B 486 2 n ILE . 486 B 486 
B 487 2 n SER . 487 B 487 
B 488 2 n ALA . 488 B 488 
B 489 2 n LYS . 489 B 489 
B 490 2 n GLY . 490 B 490 
B 491 2 n ALA . 491 B 491 
B 492 2 n VAL . 492 B 492 
B 493 2 n VAL . 493 B 493 
B 494 2 n LYS . 494 B 494 
B 495 2 n MET . 495 B 495 
B 496 2 n THR . 496 B 496 
B 497 2 n GLU . 497 B 497 
B 498 2 n ALA . 498 B 498 
B 499 2 n VAL . 499 B 499 
B 500 2 n GLY . 500 B 500 
B 501 2 n GLU . 501 B 501 
B 502 2 n PHE . 502 B 502 
B 503 2 n ARG . 503 B 503 
B 504 2 n GLY . 504 B 504 
B 505 2 n LEU . 505 B 505 
B 506 2 n VAL . 506 B 506 
B 507 2 n GLY . 507 B 507 
B 508 2 n VAL . 508 B 508 
B 509 2 n PHE . 509 B 509 
B 510 2 n GLU . 510 B 510 
B 511 2 n GLU . 511 B 511 
B 512 2 n SER . 512 B 512 
B 513 2 n PHE . 513 B 513 
B 514 2 n LYS . 514 B 514 
B 515 2 n GLU . 515 B 515 
B 516 2 n THR . 516 B 516 
B 517 2 n ASP . 517 B 517 
B 518 2 n LYS . 518 B 518 
B 519 2 n GLU . 519 B 519 
B 520 2 n GLU . 520 B 520 
B 521 2 n ALA . 521 B 521 
B 522 2 n LEU . 522 B 522 
B 523 2 n ARG . 523 B 523 
B 524 2 n LYS . 524 B 524 
B 525 2 n ILE . 525 B 525 
B 526 2 n ILE . 526 B 526 
B 527 2 n ASP . 527 B 527 
B 528 2 n PRO . 528 B 528 
B 529 2 n ARG . 529 B 529 
B 530 2 n LEU . 530 B 530 
B 531 2 n GLY . 531 B 531 
B 532 2 n ASP . 532 B 532 
B 533 2 n SER . 533 B 533 
B 534 2 n TYR . 534 B 534 
B 535 2 n PRO . 535 B 535 
B 536 2 n PHE . 536 B 536 
B 537 2 n ASP . 537 B 537 
B 538 2 n SER . 538 B 538 
B 539 2 n VAL . 539 B 539 
B 540 2 n TYR . 540 B 540 
B 541 2 n LYS . 541 B 541 
B 542 2 n MET . 542 B 542 
B 543 2 n ALA . 543 B 543 
B 544 2 n GLU . 544 B 544 
B 545 2 n LEU . 545 B 545 
B 546 2 n GLY . 546 B 546 
B 547 2 n LYS . 547 B 547 
B 548 2 n ALA . 548 B 548 
B 549 2 n CYS . 549 B 549 
B 550 2 n THR . 550 B 550 
B 551 2 n GLN . 551 B 551 
B 552 2 n GLU . 552 B 552 
B 553 2 n ASN . 553 B 553 
B 554 2 n ALA . 554 B 554 
B 555 2 n GLN . 555 B 555 
B 556 2 n LEU . 556 B 556 
B 557 2 n ARG . 557 B 557 
B 558 2 n PRO . 558 B 558 
B 559 2 n SER . 559 B 559 
B 560 2 n MET . 560 B 560 
B 561 2 n ARG . 561 B 561 
B 562 2 n TYR . 562 B 562 
B 563 2 n ILE . 563 B 563 
B 564 2 n VAL . 564 B 564 
B 565 2 n VAL . 565 B 565 
B 566 2 n ALA . 566 B 566 
B 567 2 n LEU . 567 B 567 
B 568 2 n SER . 568 B 568 
B 569 2 n THR . 569 B 569 
B 570 2 n LEU . 570 B 570 
B 571 2 n PHE . 571 B 571 
B 572 2 n SER . 572 B 572 
B 573 2 n SER . 573 B 573 
B 574 2 n THR . 574 B 574 
B 575 2 n GLY . 575 B 575 
B 576 2 n ASN . 576 B 576 
B 577 2 n TRP . 577 B 577 
B 578 2 n ASP . 578 B 578 
B 579 2 n VAL . 579 B 579 
B 580 2 n GLY . 580 B 580 
B 581 2 n ASN . 581 B 581 
B 582 2 n PHE . 582 B 582 
B 583 2 n GLN . 583 B 583 
B 584 2 n ASN . 584 B 584 
B 585 2 n GLU . 585 B 585 
B 586 2 n ASP . 586 B 586 
B 587 2 n LEU . 587 B 587 
B 588 2 n VAL . 588 B 588 
B 589 2 n SER . 589 B 589 
B 590 2 n LEU . 590 B 590 
B 591 2 n MET . 591 B 591 
B 592 2 n SER . 592 B 592 
B 593 2 n GLY . 593 B 593 
B 594 2 n ARG . 594 B 594 
B 595 2 n ASP . 595 B 595 
B 596 2 n TYR . 596 B 596 
B 597 2 n LYS . 597 B 597 
B 598 2 n ASP . 598 B 598 
B 599 2 n ASP . 599 B 599 
B 600 2 n ASP . 600 B 600 
B 601 2 n ASP . 601 B 601 
B 602 2 n LYS . 602 B 602 
B 603 2 n ASP . 603 B 603 
B 604 2 n TYR . 604 B 604 
B 605 2 n LYS . 605 B 605 
B 606 2 n ASP . 606 B 606 
B 607 2 n ASP . 607 B 607 
B 608 2 n ASP . 608 B 608 
B 609 2 n ASP . 609 B 609 
B 610 2 n LYS . 610 B 610 
B 611 2 n ASP . 611 B 611 
B 612 2 n TYR . 612 B 612 
B 613 2 n LYS . 613 B 613 
B 614 2 n ASP . 614 B 614 
B 615 2 n ASP . 615 B 615 
B 616 2 n ASP . 616 B 616 
B 617 2 n ASP . 617 B 617 
B 618 2 n LYS . 618 B 618 
B 619 2 n GLY . 619 B 619 
B 620 2 n ASN . 620 B 620 
B 621 2 n ASN . 621 B 621 
B 622 2 n GLY . 622 B 622 
B 623 2 n GLY . 623 B 623 
B 624 2 n ASN . 624 B 624 
B 625 2 n ASN . 625 B 625 
B 626 2 n ASP . 626 B 626 
B 627 2 n VAL . 627 B 627 
B 628 2 n ASP . 628 B 628 
B 629 2 n VAL . 629 B 629 
B 630 2 n LEU . 630 B 630 
B 631 2 n LEU . 631 B 631 
B 632 2 n ASN . 632 B 632 
B 633 2 n VAL . 633 B 633 
B 634 2 n LEU . 634 B 634 
B 635 2 n SER . 635 B 635 
B 636 2 n LYS . 636 B 636 
B 637 2 n CYS . 637 B 637 
B 638 2 n ALA . 638 B 638 
B 639 2 n GLY . 639 B 639 
B 640 2 n SER . 640 B 640 
B 641 2 n LYS . 641 B 641 
B 642 2 n LYS . 642 B 642 
B 643 2 n PHE . 643 B 643 
B 644 2 n ARG . 644 B 644 
B 645 2 n PRO . 645 B 645 
B 646 2 n ALA . 646 B 646 
B 647 2 n PRO . 647 B 647 
B 648 2 n ALA . 648 B 648 
B 649 2 n ALA . 649 B 649 
B 650 2 n ALA . 650 B 650 
B 651 2 n PHE . 651 B 651 
B 652 2 n ALA . 652 B 652 
B 653 2 n ARG . 653 B 653 
B 654 2 n GLU . 654 B 654 
B 655 2 n CYS . 655 B 655 
B 656 2 n ARG . 656 B 656 
B 657 2 n GLY . 657 B 657 
B 658 2 n PHE . 658 B 658 
B 659 2 n TYR . 659 B 659 
B 660 2 n PHE . 660 B 660 
B 661 2 n GLU . 661 B 661 
B 662 2 n LEU . 662 B 662 
B 663 2 n GLN . 663 B 663 
B 664 2 n GLU . 664 B 664 
B 665 2 n LEU . 665 B 665 
B 666 2 n LYS . 666 B 666 
B 667 2 n GLU . 667 B 667 
B 668 2 n ASP . 668 B 668 
B 669 2 n ASP . 669 B 669 
B 670 2 n TYR . 670 B 670 
B 671 2 n TYR . 671 B 671 
B 672 2 n GLY . 672 B 672 
B 673 2 n ILE . 673 B 673 
B 674 2 n THR . 674 B 674 
B 675 2 n LEU . 675 B 675 
B 676 2 n SER . 676 B 676 
B 677 2 n ASP . 677 B 677 
B 678 2 n ASP . 678 B 678 
B 679 2 n SER . 679 B 679 
B 680 2 n ASP . 680 B 680 
B 681 2 n HIS . 681 B 681 
B 682 2 n GLN . 682 B 682 
B 683 2 n PHE . 683 B 683 
B 684 2 n LEU . 684 B 684 
B 685 2 n LEU . 685 B 685 
B 686 2 n ALA . 686 B 686 
B 687 2 n ASN . 687 B 687 
B 688 2 n GLN . 688 B 688 
B 689 2 n VAL . 689 B 689 
B 690 2 n VAL . 690 B 690 
B 691 2 n VAL . 691 B 691 
B 692 2 n HIS . 692 B 692 
B 693 2 n ASN . 693 B 693 
#
_software.classification other
_software.date           ?
_software.description    "Structure prediction"
_software.name           AlphaFold
_software.pdbx_ordinal   1
_software.type           package
_software.version        "AlphaFold-beta-20231127 (a5b6a7e50e26c0f7af9a71bddc0aea6cd3ab6731af800c661abdb5b07b9e4a46)"
#
loop_
_struct_asym.entity_id
_struct_asym.id
1  A 
2  B 
3  C 
4  D 
5  E 
6  F 
7  G 
8  H 
9  I 
10 J 
11 K 
12 L 
13 M 
14 N 
15 O 
16 P 
17 Q 
18 R 
19 S 
20 T 
21 U 
22 V 
23 W 
24 X 
25 Y 
#
loop_
_atom_site.group_PDB
_atom_site.id
_atom_site.type_symbol
_atom_site.label_atom_id
_atom_site.label_alt_id
_atom_site.label_comp_id
_atom_site.label_asym_id
_atom_site.label_entity_id
_atom_site.label_seq_id
_atom_site.pdbx_PDB_ins_code
_atom_site.Cartn_x
_atom_site.Cartn_y
_atom_site.Cartn_z
_atom_site.occupancy
_atom_site.B_iso_or_equiv
_atom_site.auth_seq_id
_atom_site.auth_asym_id
_atom_site.pdbx_PDB_model_num
ATOM   1     N N    . GLN   A 1  1   ? -62.578 11.175  29.773  1.00 68.89 1   A 1 
ATOM   2     C CA   . GLN   A 1  1   ? -61.481 10.409  29.181  1.00 75.07 1   A 1 
ATOM   3     C C    . GLN   A 1  1   ? -60.788 11.279  28.148  1.00 78.78 1   A 1 
ATOM   4     O O    . GLN   A 1  1   ? -61.459 11.982  27.400  1.00 70.40 1   A 1 
ATOM   5     C CB   . GLN   A 1  1   ? -62.000 9.116   28.551  1.00 67.34 1   A 1 
ATOM   6     C CG   . GLN   A 1  1   ? -62.419 8.101   29.617  1.00 61.91 1   A 1 
ATOM   7     C CD   . GLN   A 1  1   ? -63.041 6.836   29.008  1.00 54.40 1   A 1 
ATOM   8     O OE1  . GLN   A 1  1   ? -63.490 6.808   27.884  1.00 49.46 1   A 1 
ATOM   9     N NE2  . GLN   A 1  1   ? -63.136 5.764   29.748  1.00 46.18 1   A 1 
ATOM   10    N N    . GLN   A 1  2   ? -59.480 11.255  28.156  1.00 82.18 2   A 1 
ATOM   11    C CA   . GLN   A 1  2   ? -58.627 11.986  27.228  1.00 84.85 2   A 1 
ATOM   12    C C    . GLN   A 1  2   ? -57.626 11.014  26.608  1.00 86.79 2   A 1 
ATOM   13    O O    . GLN   A 1  2   ? -57.108 10.157  27.331  1.00 82.54 2   A 1 
ATOM   14    C CB   . GLN   A 1  2   ? -57.891 13.106  27.975  1.00 81.57 2   A 1 
ATOM   15    C CG   . GLN   A 1  2   ? -58.807 14.225  28.470  1.00 80.98 2   A 1 
ATOM   16    C CD   . GLN   A 1  2   ? -59.375 15.109  27.360  1.00 82.15 2   A 1 
ATOM   17    O OE1  . GLN   A 1  2   ? -59.042 15.033  26.192  1.00 74.24 2   A 1 
ATOM   18    N NE2  . GLN   A 1  2   ? -60.256 16.022  27.712  1.00 73.87 2   A 1 
ATOM   19    N N    . PRO   A 1  3   ? -57.335 11.136  25.321  1.00 83.69 3   A 1 
ATOM   20    C CA   . PRO   A 1  3   ? -56.338 10.276  24.702  1.00 84.20 3   A 1 
ATOM   21    C C    . PRO   A 1  3   ? -54.946 10.573  25.268  1.00 85.15 3   A 1 
ATOM   22    O O    . PRO   A 1  3   ? -54.549 11.732  25.446  1.00 81.58 3   A 1 
ATOM   23    C CB   . PRO   A 1  3   ? -56.442 10.548  23.200  1.00 81.41 3   A 1 
ATOM   24    C CG   . PRO   A 1  3   ? -56.986 11.970  23.131  1.00 79.36 3   A 1 
ATOM   25    C CD   . PRO   A 1  3   ? -57.875 12.077  24.365  1.00 82.94 3   A 1 
ATOM   26    N N    . TYR   A 1  4   ? -54.200 9.528   25.521  1.00 84.77 4   A 1 
ATOM   27    C CA   . TYR   A 1  4   ? -52.814 9.643   25.966  1.00 85.14 4   A 1 
ATOM   28    C C    . TYR   A 1  4   ? -51.906 10.049  24.801  1.00 84.90 4   A 1 
ATOM   29    O O    . TYR   A 1  4   ? -52.017 9.516   23.705  1.00 80.85 4   A 1 
ATOM   30    C CB   . TYR   A 1  4   ? -52.387 8.319   26.604  1.00 83.50 4   A 1 
ATOM   31    C CG   . TYR   A 1  4   ? -50.963 8.301   27.114  1.00 84.15 4   A 1 
ATOM   32    C CD1  . TYR   A 1  4   ? -50.054 7.328   26.648  1.00 75.49 4   A 1 
ATOM   33    C CD2  . TYR   A 1  4   ? -50.540 9.248   28.064  1.00 75.76 4   A 1 
ATOM   34    C CE1  . TYR   A 1  4   ? -48.745 7.294   27.137  1.00 74.62 4   A 1 
ATOM   35    C CE2  . TYR   A 1  4   ? -49.227 9.225   28.551  1.00 74.18 4   A 1 
ATOM   36    C CZ   . TYR   A 1  4   ? -48.330 8.240   28.090  1.00 81.59 4   A 1 
ATOM   37    O OH   . TYR   A 1  4   ? -47.054 8.204   28.574  1.00 80.79 4   A 1 
ATOM   38    N N    . VAL   A 1  5   ? -50.998 10.971  25.052  1.00 84.62 5   A 1 
ATOM   39    C CA   . VAL   A 1  5   ? -50.119 11.531  24.005  1.00 84.14 5   A 1 
ATOM   40    C C    . VAL   A 1  5   ? -49.183 10.489  23.401  1.00 83.21 5   A 1 
ATOM   41    O O    . VAL   A 1  5   ? -48.822 10.598  22.229  1.00 76.40 5   A 1 
ATOM   42    C CB   . VAL   A 1  5   ? -49.304 12.715  24.560  1.00 82.45 5   A 1 
ATOM   43    C CG1  . VAL   A 1  5   ? -48.482 13.411  23.487  1.00 70.91 5   A 1 
ATOM   44    C CG2  . VAL   A 1  5   ? -50.212 13.787  25.164  1.00 71.93 5   A 1 
ATOM   45    N N    . ASN   A 1  6   ? -48.796 9.503   24.172  1.00 81.85 6   A 1 
ATOM   46    C CA   . ASN   A 1  6   ? -48.053 8.332   23.713  1.00 81.36 6   A 1 
ATOM   47    C C    . ASN   A 1  6   ? -46.789 8.662   22.885  1.00 80.98 6   A 1 
ATOM   48    O O    . ASN   A 1  6   ? -46.545 8.068   21.842  1.00 72.98 6   A 1 
ATOM   49    C CB   . ASN   A 1  6   ? -49.050 7.383   23.018  1.00 77.38 6   A 1 
ATOM   50    C CG   . ASN   A 1  6   ? -48.549 5.955   22.924  1.00 74.35 6   A 1 
ATOM   51    O OD1  . ASN   A 1  6   ? -47.690 5.519   23.655  1.00 65.85 6   A 1 
ATOM   52    N ND2  . ASN   A 1  6   ? -49.118 5.172   22.036  1.00 65.76 6   A 1 
ATOM   53    N N    . ASN   A 1  7   ? -46.021 9.644   23.332  1.00 80.41 7   A 1 
ATOM   54    C CA   . ASN   A 1  7   ? -44.822 10.166  22.657  1.00 80.73 7   A 1 
ATOM   55    C C    . ASN   A 1  7   ? -45.049 10.781  21.256  1.00 81.27 7   A 1 
ATOM   56    O O    . ASN   A 1  7   ? -44.071 11.155  20.613  1.00 75.17 7   A 1 
ATOM   57    C CB   . ASN   A 1  7   ? -43.683 9.132   22.682  1.00 76.79 7   A 1 
ATOM   58    C CG   . ASN   A 1  7   ? -42.960 9.028   24.012  1.00 74.60 7   A 1 
ATOM   59    O OD1  . ASN   A 1  7   ? -43.059 9.869   24.871  1.00 66.89 7   A 1 
ATOM   60    N ND2  . ASN   A 1  7   ? -42.162 7.993   24.183  1.00 65.90 7   A 1 
ATOM   61    N N    . HIS   A 1  8   ? -46.279 10.950  20.787  1.00 81.85 8   A 1 
ATOM   62    C CA   . HIS   A 1  8   ? -46.519 11.563  19.474  1.00 81.90 8   A 1 
ATOM   63    C C    . HIS   A 1  8   ? -46.052 13.023  19.386  1.00 81.61 8   A 1 
ATOM   64    O O    . HIS   A 1  8   ? -45.749 13.501  18.297  1.00 78.26 8   A 1 
ATOM   65    C CB   . HIS   A 1  8   ? -47.992 11.425  19.089  1.00 81.37 8   A 1 
ATOM   66    C CG   . HIS   A 1  8   ? -48.385 10.010  18.769  1.00 82.27 8   A 1 
ATOM   67    N ND1  . HIS   A 1  8   ? -47.761 9.186   17.859  1.00 72.01 8   A 1 
ATOM   68    C CD2  . HIS   A 1  8   ? -49.422 9.285   19.305  1.00 72.44 8   A 1 
ATOM   69    C CE1  . HIS   A 1  8   ? -48.402 7.999   17.855  1.00 73.97 8   A 1 
ATOM   70    N NE2  . HIS   A 1  8   ? -49.416 8.023   18.718  1.00 74.55 8   A 1 
ATOM   71    N N    . GLN   A 1  9   ? -45.918 13.706  20.515  1.00 84.20 9   A 1 
ATOM   72    C CA   . GLN   A 1  9   ? -45.409 15.073  20.587  1.00 83.39 9   A 1 
ATOM   73    C C    . GLN   A 1  9   ? -43.942 15.224  20.156  1.00 82.89 9   A 1 
ATOM   74    O O    . GLN   A 1  9   ? -43.516 16.346  19.904  1.00 78.69 9   A 1 
ATOM   75    C CB   . GLN   A 1  9   ? -45.614 15.641  22.001  1.00 81.99 9   A 1 
ATOM   76    C CG   . GLN   A 1  9   ? -44.630 15.159  23.093  1.00 78.54 9   A 1 
ATOM   77    C CD   . GLN   A 1  9   ? -44.884 13.747  23.614  1.00 78.07 9   A 1 
ATOM   78    O OE1  . GLN   A 1  9   ? -45.743 13.016  23.164  1.00 70.54 9   A 1 
ATOM   79    N NE2  . GLN   A 1  9   ? -44.124 13.319  24.600  1.00 70.32 9   A 1 
ATOM   80    N N    . LEU   A 1  10  ? -43.186 14.150  20.075  1.00 82.63 10  A 1 
ATOM   81    C CA   . LEU   A 1  10  ? -41.771 14.224  19.690  1.00 81.14 10  A 1 
ATOM   82    C C    . LEU   A 1  10  ? -41.577 14.423  18.181  1.00 80.58 10  A 1 
ATOM   83    O O    . LEU   A 1  10  ? -40.546 14.936  17.762  1.00 75.81 10  A 1 
ATOM   84    C CB   . LEU   A 1  10  ? -41.042 12.965  20.188  1.00 78.22 10  A 1 
ATOM   85    C CG   . LEU   A 1  10  ? -41.041 12.781  21.722  1.00 74.44 10  A 1 
ATOM   86    C CD1  . LEU   A 1  10  ? -40.385 11.461  22.092  1.00 68.04 10  A 1 
ATOM   87    C CD2  . LEU   A 1  10  ? -40.277 13.887  22.446  1.00 67.47 10  A 1 
ATOM   88    N N    . ALA   A 1  11  ? -42.571 14.080  17.383  1.00 78.12 11  A 1 
ATOM   89    C CA   . ALA   A 1  11  ? -42.519 14.208  15.931  1.00 79.19 11  A 1 
ATOM   90    C C    . ALA   A 1  11  ? -43.249 15.483  15.468  1.00 80.31 11  A 1 
ATOM   91    O O    . ALA   A 1  11  ? -44.365 15.424  14.957  1.00 76.01 11  A 1 
ATOM   92    C CB   . ALA   A 1  11  ? -43.070 12.919  15.318  1.00 75.46 11  A 1 
ATOM   93    N N    . CYS   A 1  12  ? -42.613 16.643  15.641  1.00 82.65 12  A 1 
ATOM   94    C CA   . CYS   A 1  12  ? -43.208 17.953  15.341  1.00 82.24 12  A 1 
ATOM   95    C C    . CYS   A 1  12  ? -43.716 18.105  13.898  1.00 81.97 12  A 1 
ATOM   96    O O    . CYS   A 1  12  ? -44.671 18.834  13.648  1.00 76.80 12  A 1 
ATOM   97    C CB   . CYS   A 1  12  ? -42.173 19.050  15.626  1.00 80.71 12  A 1 
ATOM   98    S SG   . CYS   A 1  12  ? -41.580 19.064  17.342  1.00 77.73 12  A 1 
ATOM   99    N N    . GLU   A 1  13  ? -43.101 17.409  12.975  1.00 79.98 13  A 1 
ATOM   100   C CA   . GLU   A 1  13  ? -43.418 17.444  11.543  1.00 78.50 13  A 1 
ATOM   101   C C    . GLU   A 1  13  ? -44.641 16.578  11.185  1.00 79.82 13  A 1 
ATOM   102   O O    . GLU   A 1  13  ? -45.264 16.753  10.136  1.00 74.17 13  A 1 
ATOM   103   C CB   . GLU   A 1  13  ? -42.183 16.949  10.772  1.00 73.73 13  A 1 
ATOM   104   C CG   . GLU   A 1  13  ? -40.909 17.753  11.083  1.00 65.08 13  A 1 
ATOM   105   C CD   . GLU   A 1  13  ? -39.638 17.101  10.523  1.00 57.23 13  A 1 
ATOM   106   O OE1  . GLU   A 1  13  ? -38.552 17.441  11.035  1.00 49.06 13  A 1 
ATOM   107   O OE2  . GLU   A 1  13  ? -39.758 16.249  9.609   1.00 50.00 13  A 1 
ATOM   108   N N    . VAL   A 1  14  ? -44.990 15.643  12.051  1.00 78.23 14  A 1 
ATOM   109   C CA   . VAL   A 1  14  ? -46.042 14.659  11.789  1.00 79.39 14  A 1 
ATOM   110   C C    . VAL   A 1  14  ? -47.384 15.189  12.285  1.00 79.87 14  A 1 
ATOM   111   O O    . VAL   A 1  14  ? -47.690 15.151  13.476  1.00 76.86 14  A 1 
ATOM   112   C CB   . VAL   A 1  14  ? -45.701 13.289  12.396  1.00 76.20 14  A 1 
ATOM   113   C CG1  . VAL   A 1  14  ? -46.786 12.259  12.065  1.00 68.55 14  A 1 
ATOM   114   C CG2  . VAL   A 1  14  ? -44.381 12.751  11.839  1.00 68.42 14  A 1 
ATOM   115   N N    . ARG   A 1  15  ? -48.224 15.608  11.344  1.00 80.91 15  A 1 
ATOM   116   C CA   . ARG   A 1  15  ? -49.558 16.160  11.645  1.00 80.25 15  A 1 
ATOM   117   C C    . ARG   A 1  15  ? -50.656 15.113  11.845  1.00 81.52 15  A 1 
ATOM   118   O O    . ARG   A 1  15  ? -51.769 15.462  12.215  1.00 76.90 15  A 1 
ATOM   119   C CB   . ARG   A 1  15  ? -49.959 17.154  10.553  1.00 76.56 15  A 1 
ATOM   120   C CG   . ARG   A 1  15  ? -49.007 18.349  10.507  1.00 71.13 15  A 1 
ATOM   121   C CD   . ARG   A 1  15  ? -49.579 19.405  9.575   1.00 67.08 15  A 1 
ATOM   122   N NE   . ARG   A 1  15  ? -48.696 20.571  9.511   1.00 61.25 15  A 1 
ATOM   123   C CZ   . ARG   A 1  15  ? -48.943 21.697  8.865   1.00 55.62 15  A 1 
ATOM   124   N NH1  . ARG   A 1  15  ? -50.058 21.871  8.205   1.00 50.82 15  A 1 
ATOM   125   N NH2  . ARG   A 1  15  ? -48.065 22.659  8.886   1.00 51.32 15  A 1 
ATOM   126   N N    . VAL   A 1  16  ? -50.358 13.866  11.614  1.00 81.20 16  A 1 
ATOM   127   C CA   . VAL   A 1  16  ? -51.363 12.787  11.686  1.00 81.80 16  A 1 
ATOM   128   C C    . VAL   A 1  16  ? -52.008 12.694  13.071  1.00 82.85 16  A 1 
ATOM   129   O O    . VAL   A 1  16  ? -53.178 12.340  13.193  1.00 79.50 16  A 1 
ATOM   130   C CB   . VAL   A 1  16  ? -50.725 11.441  11.297  1.00 78.85 16  A 1 
ATOM   131   C CG1  . VAL   A 1  16  ? -51.731 10.288  11.312  1.00 70.19 16  A 1 
ATOM   132   C CG2  . VAL   A 1  16  ? -50.121 11.497  9.888   1.00 70.31 16  A 1 
ATOM   133   N N    . TYR   A 1  17  ? -51.269 13.065  14.107  1.00 84.34 17  A 1 
ATOM   134   C CA   . TYR   A 1  17  ? -51.710 12.992  15.497  1.00 84.72 17  A 1 
ATOM   135   C C    . TYR   A 1  17  ? -52.053 14.363  16.098  1.00 84.99 17  A 1 
ATOM   136   O O    . TYR   A 1  17  ? -52.130 14.483  17.318  1.00 80.37 17  A 1 
ATOM   137   C CB   . TYR   A 1  17  ? -50.662 12.234  16.313  1.00 82.38 17  A 1 
ATOM   138   C CG   . TYR   A 1  17  ? -50.371 10.847  15.788  1.00 81.19 17  A 1 
ATOM   139   C CD1  . TYR   A 1  17  ? -51.320 9.814   15.935  1.00 73.09 17  A 1 
ATOM   140   C CD2  . TYR   A 1  17  ? -49.152 10.576  15.137  1.00 73.05 17  A 1 
ATOM   141   C CE1  . TYR   A 1  17  ? -51.046 8.521   15.459  1.00 71.61 17  A 1 
ATOM   142   C CE2  . TYR   A 1  17  ? -48.869 9.288   14.656  1.00 70.92 17  A 1 
ATOM   143   C CZ   . TYR   A 1  17  ? -49.817 8.258   14.825  1.00 76.29 17  A 1 
ATOM   144   O OH   . TYR   A 1  17  ? -49.540 6.994   14.372  1.00 73.34 17  A 1 
ATOM   145   N N    . ASP   A 1  18  ? -52.289 15.387  15.273  1.00 84.39 18  A 1 
ATOM   146   C CA   . ASP   A 1  18  ? -52.595 16.747  15.739  1.00 84.32 18  A 1 
ATOM   147   C C    . ASP   A 1  18  ? -53.800 16.791  16.691  1.00 84.89 18  A 1 
ATOM   148   O O    . ASP   A 1  18  ? -53.832 17.576  17.638  1.00 81.16 18  A 1 
ATOM   149   C CB   . ASP   A 1  18  ? -52.871 17.663  14.534  1.00 81.70 18  A 1 
ATOM   150   C CG   . ASP   A 1  18  ? -51.621 18.192  13.823  1.00 79.41 18  A 1 
ATOM   151   O OD1  . ASP   A 1  18  ? -50.498 17.915  14.282  1.00 71.32 18  A 1 
ATOM   152   O OD2  . ASP   A 1  18  ? -51.808 18.925  12.822  1.00 72.41 18  A 1 
ATOM   153   N N    . ASN   A 1  19  ? -54.755 15.912  16.495  1.00 85.34 19  A 1 
ATOM   154   C CA   . ASN   A 1  19  ? -55.911 15.756  17.379  1.00 84.28 19  A 1 
ATOM   155   C C    . ASN   A 1  19  ? -55.551 15.278  18.801  1.00 84.81 19  A 1 
ATOM   156   O O    . ASN   A 1  19  ? -56.366 15.406  19.711  1.00 80.94 19  A 1 
ATOM   157   C CB   . ASN   A 1  19  ? -56.915 14.801  16.707  1.00 81.65 19  A 1 
ATOM   158   C CG   . ASN   A 1  19  ? -56.355 13.403  16.461  1.00 74.13 19  A 1 
ATOM   159   O OD1  . ASN   A 1  19  ? -55.218 13.202  16.097  1.00 63.61 19  A 1 
ATOM   160   N ND2  . ASN   A 1  19  ? -57.159 12.380  16.645  1.00 63.71 19  A 1 
ATOM   161   N N    . ILE   A 1  20  ? -54.369 14.749  18.999  1.00 86.41 20  A 1 
ATOM   162   C CA   . ILE   A 1  20  ? -53.855 14.285  20.291  1.00 86.59 20  A 1 
ATOM   163   C C    . ILE   A 1  20  ? -52.761 15.230  20.797  1.00 86.91 20  A 1 
ATOM   164   O O    . ILE   A 1  20  ? -52.697 15.547  21.988  1.00 83.10 20  A 1 
ATOM   165   C CB   . ILE   A 1  20  ? -53.336 12.829  20.165  1.00 84.61 20  A 1 
ATOM   166   C CG1  . ILE   A 1  20  ? -54.434 11.889  19.607  1.00 77.08 20  A 1 
ATOM   167   C CG2  . ILE   A 1  20  ? -52.835 12.330  21.523  1.00 75.17 20  A 1 
ATOM   168   C CD1  . ILE   A 1  20  ? -53.969 10.444  19.375  1.00 70.27 20  A 1 
ATOM   169   N N    . THR   A 1  21  ? -51.908 15.711  19.898  1.00 88.28 21  A 1 
ATOM   170   C CA   . THR   A 1  21  ? -50.739 16.526  20.246  1.00 88.46 21  A 1 
ATOM   171   C C    . THR   A 1  21  ? -51.073 17.997  20.463  1.00 88.45 21  A 1 
ATOM   172   O O    . THR   A 1  21  ? -50.408 18.640  21.272  1.00 85.58 21  A 1 
ATOM   173   C CB   . THR   A 1  21  ? -49.635 16.399  19.191  1.00 87.48 21  A 1 
ATOM   174   O OG1  . THR   A 1  21  ? -50.142 16.725  17.922  1.00 76.01 21  A 1 
ATOM   175   C CG2  . THR   A 1  21  ? -49.073 14.981  19.126  1.00 75.42 21  A 1 
ATOM   176   N N    . ASN   A 1  22  ? -52.118 18.525  19.844  1.00 88.79 22  A 1 
ATOM   177   C CA   . ASN   A 1  22  ? -52.503 19.929  20.008  1.00 88.61 22  A 1 
ATOM   178   C C    . ASN   A 1  22  ? -53.112 20.253  21.380  1.00 88.20 22  A 1 
ATOM   179   O O    . ASN   A 1  22  ? -53.057 21.397  21.825  1.00 84.30 22  A 1 
ATOM   180   C CB   . ASN   A 1  22  ? -53.443 20.336  18.864  1.00 87.61 22  A 1 
ATOM   181   C CG   . ASN   A 1  22  ? -52.706 20.569  17.555  1.00 87.00 22  A 1 
ATOM   182   O OD1  . ASN   A 1  22  ? -51.526 20.834  17.522  1.00 76.29 22  A 1 
ATOM   183   N ND2  . ASN   A 1  22  ? -53.402 20.522  16.438  1.00 75.47 22  A 1 
ATOM   184   N N    . GLY   A 1  23  ? -53.655 19.282  22.070  1.00 88.16 23  A 1 
ATOM   185   C CA   . GLY   A 1  23  ? -54.225 19.472  23.398  1.00 88.55 23  A 1 
ATOM   186   C C    . GLY   A 1  23  ? -55.185 18.369  23.795  1.00 89.53 23  A 1 
ATOM   187   O O    . GLY   A 1  23  ? -55.463 17.449  23.031  1.00 86.03 23  A 1 
ATOM   188   N N    . PHE   A 1  24  ? -55.699 18.490  25.021  1.00 89.23 24  A 1 
ATOM   189   C CA   . PHE   A 1  24  ? -56.805 17.650  25.462  1.00 89.78 24  A 1 
ATOM   190   C C    . PHE   A 1  24  ? -58.130 18.191  24.916  1.00 89.60 24  A 1 
ATOM   191   O O    . PHE   A 1  24  ? -58.360 19.398  24.908  1.00 86.74 24  A 1 
ATOM   192   C CB   . PHE   A 1  24  ? -56.806 17.563  26.984  1.00 89.40 24  A 1 
ATOM   193   C CG   . PHE   A 1  24  ? -55.612 16.835  27.560  1.00 90.03 24  A 1 
ATOM   194   C CD1  . PHE   A 1  24  ? -55.358 15.501  27.202  1.00 81.85 24  A 1 
ATOM   195   C CD2  . PHE   A 1  24  ? -54.757 17.474  28.474  1.00 82.61 24  A 1 
ATOM   196   C CE1  . PHE   A 1  24  ? -54.266 14.811  27.753  1.00 81.14 24  A 1 
ATOM   197   C CE2  . PHE   A 1  24  ? -53.667 16.786  29.029  1.00 81.06 24  A 1 
ATOM   198   C CZ   . PHE   A 1  24  ? -53.423 15.451  28.668  1.00 87.37 24  A 1 
ATOM   199   N N    . THR   A 1  25  ? -58.994 17.304  24.475  1.00 89.12 25  A 1 
ATOM   200   C CA   . THR   A 1  25  ? -60.284 17.676  23.887  1.00 88.98 25  A 1 
ATOM   201   C C    . THR   A 1  25  ? -61.221 18.305  24.917  1.00 89.41 25  A 1 
ATOM   202   O O    . THR   A 1  25  ? -61.300 17.865  26.064  1.00 86.57 25  A 1 
ATOM   203   C CB   . THR   A 1  25  ? -60.965 16.473  23.224  1.00 86.91 25  A 1 
ATOM   204   O OG1  . THR   A 1  25  ? -60.875 15.329  24.030  1.00 72.64 25  A 1 
ATOM   205   C CG2  . THR   A 1  25  ? -60.317 16.129  21.887  1.00 71.10 25  A 1 
ATOM   206   N N    . CYS   A 1  26  ? -61.973 19.327  24.500  1.00 89.22 26  A 1 
ATOM   207   C CA   . CYS   A 1  26  ? -62.976 19.976  25.336  1.00 89.16 26  A 1 
ATOM   208   C C    . CYS   A 1  26  ? -64.199 19.069  25.520  1.00 89.04 26  A 1 
ATOM   209   O O    . CYS   A 1  26  ? -65.187 19.184  24.798  1.00 84.83 26  A 1 
ATOM   210   C CB   . CYS   A 1  26  ? -63.366 21.322  24.724  1.00 87.25 26  A 1 
ATOM   211   S SG   . CYS   A 1  26  ? -62.014 22.522  24.612  1.00 82.00 26  A 1 
ATOM   212   N N    . ASN   A 1  27  ? -64.125 18.180  26.494  1.00 89.53 27  A 1 
ATOM   213   C CA   . ASN   A 1  27  ? -65.158 17.179  26.767  1.00 88.82 27  A 1 
ATOM   214   C C    . ASN   A 1  27  ? -65.851 17.345  28.129  1.00 89.24 27  A 1 
ATOM   215   O O    . ASN   A 1  27  ? -66.614 16.488  28.562  1.00 82.67 27  A 1 
ATOM   216   C CB   . ASN   A 1  27  ? -64.547 15.783  26.556  1.00 84.95 27  A 1 
ATOM   217   C CG   . ASN   A 1  27  ? -63.427 15.446  27.537  1.00 82.35 27  A 1 
ATOM   218   O OD1  . ASN   A 1  27  ? -63.101 16.182  28.448  1.00 71.48 27  A 1 
ATOM   219   N ND2  . ASN   A 1  27  ? -62.815 14.293  27.364  1.00 74.24 27  A 1 
ATOM   220   N N    . GLY   A 1  28  ? -65.580 18.463  28.796  1.00 87.35 28  A 1 
ATOM   221   C CA   . GLY   A 1  28  ? -66.155 18.845  30.076  1.00 87.15 28  A 1 
ATOM   222   C C    . GLY   A 1  28  ? -66.594 20.309  30.095  1.00 88.84 28  A 1 
ATOM   223   O O    . GLY   A 1  28  ? -66.918 20.873  29.051  1.00 85.43 28  A 1 
ATOM   224   N N    . PRO   A 1  29  ? -66.623 20.954  31.286  1.00 89.77 29  A 1 
ATOM   225   C CA   . PRO   A 1  29  ? -66.985 22.362  31.388  1.00 89.98 29  A 1 
ATOM   226   C C    . PRO   A 1  29  ? -66.021 23.258  30.589  1.00 90.53 29  A 1 
ATOM   227   O O    . PRO   A 1  29  ? -64.852 22.916  30.424  1.00 87.72 29  A 1 
ATOM   228   C CB   . PRO   A 1  29  ? -66.981 22.675  32.888  1.00 88.20 29  A 1 
ATOM   229   C CG   . PRO   A 1  29  ? -66.036 21.631  33.472  1.00 85.94 29  A 1 
ATOM   230   C CD   . PRO   A 1  29  ? -66.262 20.416  32.578  1.00 88.73 29  A 1 
ATOM   231   N N    . PRO   A 1  30  ? -66.479 24.445  30.137  1.00 90.25 30  A 1 
ATOM   232   C CA   . PRO   A 1  30  ? -65.658 25.324  29.293  1.00 89.90 30  A 1 
ATOM   233   C C    . PRO   A 1  30  ? -64.446 25.919  30.016  1.00 90.45 30  A 1 
ATOM   234   O O    . PRO   A 1  30  ? -63.489 26.339  29.378  1.00 86.87 30  A 1 
ATOM   235   C CB   . PRO   A 1  30  ? -66.619 26.414  28.800  1.00 88.03 30  A 1 
ATOM   236   C CG   . PRO   A 1  30  ? -67.691 26.458  29.882  1.00 84.03 30  A 1 
ATOM   237   C CD   . PRO   A 1  30  ? -67.804 25.008  30.320  1.00 87.09 30  A 1 
ATOM   238   N N    . SER   A 1  31  ? -64.489 25.974  31.338  1.00 91.56 31  A 1 
ATOM   239   C CA   . SER   A 1  31  ? -63.337 26.314  32.167  1.00 91.61 31  A 1 
ATOM   240   C C    . SER   A 1  31  ? -63.424 25.617  33.515  1.00 91.94 31  A 1 
ATOM   241   O O    . SER   A 1  31  ? -64.512 25.322  34.009  1.00 88.85 31  A 1 
ATOM   242   C CB   . SER   A 1  31  ? -63.203 27.833  32.343  1.00 89.02 31  A 1 
ATOM   243   O OG   . SER   A 1  31  ? -64.203 28.341  33.199  1.00 76.43 31  A 1 
ATOM   244   N N    . CYS   A 1  32  ? -62.293 25.384  34.120  1.00 91.53 32  A 1 
ATOM   245   C CA   . CYS   A 1  32  ? -62.198 24.803  35.448  1.00 91.33 32  A 1 
ATOM   246   C C    . CYS   A 1  32  ? -60.860 25.149  36.093  1.00 91.96 32  A 1 
ATOM   247   O O    . CYS   A 1  32  ? -59.908 25.561  35.426  1.00 89.19 32  A 1 
ATOM   248   C CB   . CYS   A 1  32  ? -62.384 23.283  35.352  1.00 89.01 32  A 1 
ATOM   249   S SG   . CYS   A 1  32  ? -61.023 22.437  34.505  1.00 84.13 32  A 1 
ATOM   250   N N    . ARG   A 1  33  ? -60.751 24.926  37.380  1.00 91.91 33  A 1 
ATOM   251   C CA   . ARG   A 1  33  ? -59.467 24.912  38.075  1.00 91.88 33  A 1 
ATOM   252   C C    . ARG   A 1  33  ? -58.804 23.557  37.842  1.00 92.30 33  A 1 
ATOM   253   O O    . ARG   A 1  33  ? -59.407 22.524  38.119  1.00 89.53 33  A 1 
ATOM   254   C CB   . ARG   A 1  33  ? -59.681 25.251  39.551  1.00 89.95 33  A 1 
ATOM   255   C CG   . ARG   A 1  33  ? -58.351 25.485  40.291  1.00 84.44 33  A 1 
ATOM   256   C CD   . ARG   A 1  33  ? -58.617 26.051  41.688  1.00 80.95 33  A 1 
ATOM   257   N NE   . ARG   A 1  33  ? -57.367 26.261  42.432  1.00 77.71 33  A 1 
ATOM   258   C CZ   . ARG   A 1  33  ? -57.058 27.271  43.231  1.00 72.30 33  A 1 
ATOM   259   N NH1  . ARG   A 1  33  ? -57.897 28.210  43.550  1.00 64.17 33  A 1 
ATOM   260   N NH2  . ARG   A 1  33  ? -55.870 27.363  43.732  1.00 68.82 33  A 1 
ATOM   261   N N    . SER   A 1  34  ? -57.576 23.587  37.335  1.00 92.27 34  A 1 
ATOM   262   C CA   . SER   A 1  34  ? -56.736 22.409  37.135  1.00 92.00 34  A 1 
ATOM   263   C C    . SER   A 1  34  ? -55.415 22.583  37.874  1.00 92.44 34  A 1 
ATOM   264   O O    . SER   A 1  34  ? -55.126 23.654  38.411  1.00 89.95 34  A 1 
ATOM   265   C CB   . SER   A 1  34  ? -56.526 22.160  35.636  1.00 90.18 34  A 1 
ATOM   266   O OG   . SER   A 1  34  ? -55.714 23.160  35.064  1.00 76.91 34  A 1 
ATOM   267   N N    . TYR   A 1  35  ? -54.614 21.553  37.901  1.00 92.25 35  A 1 
ATOM   268   C CA   . TYR   A 1  35  ? -53.280 21.582  38.488  1.00 92.47 35  A 1 
ATOM   269   C C    . TYR   A 1  35  ? -52.258 21.051  37.491  1.00 92.39 35  A 1 
ATOM   270   O O    . TYR   A 1  35  ? -52.545 20.160  36.692  1.00 90.00 35  A 1 
ATOM   271   C CB   . TYR   A 1  35  ? -53.258 20.803  39.807  1.00 92.00 35  A 1 
ATOM   272   C CG   . TYR   A 1  35  ? -54.184 21.380  40.859  1.00 91.61 35  A 1 
ATOM   273   C CD1  . TYR   A 1  35  ? -53.733 22.368  41.752  1.00 80.75 35  A 1 
ATOM   274   C CD2  . TYR   A 1  35  ? -55.527 20.969  40.909  1.00 81.67 35  A 1 
ATOM   275   C CE1  . TYR   A 1  35  ? -54.613 22.956  42.676  1.00 79.83 35  A 1 
ATOM   276   C CE2  . TYR   A 1  35  ? -56.420 21.556  41.823  1.00 79.14 35  A 1 
ATOM   277   C CZ   . TYR   A 1  35  ? -55.961 22.555  42.698  1.00 87.61 35  A 1 
ATOM   278   O OH   . TYR   A 1  35  ? -56.845 23.148  43.563  1.00 86.90 35  A 1 
ATOM   279   N N    . LEU   A 1  36  ? -51.073 21.621  37.557  1.00 92.36 36  A 1 
ATOM   280   C CA   . LEU   A 1  36  ? -49.915 21.198  36.781  1.00 92.09 36  A 1 
ATOM   281   C C    . LEU   A 1  36  ? -48.808 20.768  37.740  1.00 92.26 36  A 1 
ATOM   282   O O    . LEU   A 1  36  ? -48.771 21.198  38.893  1.00 90.27 36  A 1 
ATOM   283   C CB   . LEU   A 1  36  ? -49.444 22.353  35.874  1.00 90.60 36  A 1 
ATOM   284   C CG   . LEU   A 1  36  ? -50.496 22.897  34.895  1.00 88.04 36  A 1 
ATOM   285   C CD1  . LEU   A 1  36  ? -49.973 24.157  34.214  1.00 77.91 36  A 1 
ATOM   286   C CD2  . LEU   A 1  36  ? -50.841 21.887  33.808  1.00 78.28 36  A 1 
ATOM   287   N N    . THR   A 1  37  ? -47.890 19.979  37.249  1.00 91.49 37  A 1 
ATOM   288   C CA   . THR   A 1  37  ? -46.639 19.685  37.954  1.00 91.05 37  A 1 
ATOM   289   C C    . THR   A 1  37  ? -45.453 20.234  37.178  1.00 90.99 37  A 1 
ATOM   290   O O    . THR   A 1  37  ? -45.443 20.204  35.950  1.00 88.57 37  A 1 
ATOM   291   C CB   . THR   A 1  37  ? -46.455 18.191  38.239  1.00 89.57 37  A 1 
ATOM   292   O OG1  . THR   A 1  37  ? -46.542 17.424  37.062  1.00 77.46 37  A 1 
ATOM   293   C CG2  . THR   A 1  37  ? -47.519 17.673  39.200  1.00 76.31 37  A 1 
ATOM   294   N N    . PHE   A 1  38  ? -44.474 20.748  37.899  1.00 90.05 38  A 1 
ATOM   295   C CA   . PHE   A 1  38  ? -43.253 21.293  37.312  1.00 90.39 38  A 1 
ATOM   296   C C    . PHE   A 1  38  ? -42.056 20.910  38.177  1.00 90.25 38  A 1 
ATOM   297   O O    . PHE   A 1  38  ? -42.104 21.031  39.399  1.00 87.99 38  A 1 
ATOM   298   C CB   . PHE   A 1  38  ? -43.401 22.811  37.179  1.00 90.07 38  A 1 
ATOM   299   C CG   . PHE   A 1  38  ? -42.301 23.466  36.378  1.00 90.24 38  A 1 
ATOM   300   C CD1  . PHE   A 1  38  ? -41.160 23.983  37.011  1.00 79.86 38  A 1 
ATOM   301   C CD2  . PHE   A 1  38  ? -42.413 23.556  34.980  1.00 80.38 38  A 1 
ATOM   302   C CE1  . PHE   A 1  38  ? -40.140 24.581  36.254  1.00 79.58 38  A 1 
ATOM   303   C CE2  . PHE   A 1  38  ? -41.398 24.152  34.222  1.00 79.04 38  A 1 
ATOM   304   C CZ   . PHE   A 1  38  ? -40.259 24.664  34.856  1.00 87.45 38  A 1 
ATOM   305   N N    . TRP   A 1  39  ? -40.979 20.447  37.556  1.00 89.78 39  A 1 
ATOM   306   C CA   . TRP   A 1  39  ? -39.751 20.104  38.263  1.00 89.10 39  A 1 
ATOM   307   C C    . TRP   A 1  39  ? -38.881 21.348  38.420  1.00 88.99 39  A 1 
ATOM   308   O O    . TRP   A 1  39  ? -38.534 21.992  37.429  1.00 86.11 39  A 1 
ATOM   309   C CB   . TRP   A 1  39  ? -39.022 18.984  37.527  1.00 87.36 39  A 1 
ATOM   310   C CG   . TRP   A 1  39  ? -39.755 17.679  37.526  1.00 85.92 39  A 1 
ATOM   311   C CD1  . TRP   A 1  39  ? -40.609 17.252  36.569  1.00 76.03 39  A 1 
ATOM   312   C CD2  . TRP   A 1  39  ? -39.723 16.624  38.547  1.00 80.14 39  A 1 
ATOM   313   N NE1  . TRP   A 1  39  ? -41.106 15.997  36.920  1.00 74.92 39  A 1 
ATOM   314   C CE2  . TRP   A 1  39  ? -40.585 15.584  38.119  1.00 77.15 39  A 1 
ATOM   315   C CE3  . TRP   A 1  39  ? -39.032 16.468  39.762  1.00 76.39 39  A 1 
ATOM   316   C CZ2  . TRP   A 1  39  ? -40.759 14.404  38.887  1.00 77.42 39  A 1 
ATOM   317   C CZ3  . TRP   A 1  39  ? -39.210 15.293  40.527  1.00 71.08 39  A 1 
ATOM   318   C CH2  . TRP   A 1  39  ? -40.065 14.279  40.088  1.00 72.32 39  A 1 
ATOM   319   N N    . SER   A 1  40  ? -38.540 21.679  39.641  1.00 89.54 40  A 1 
ATOM   320   C CA   . SER   A 1  40  ? -37.660 22.808  39.918  1.00 90.09 40  A 1 
ATOM   321   C C    . SER   A 1  40  ? -36.292 22.602  39.271  1.00 89.33 40  A 1 
ATOM   322   O O    . SER   A 1  40  ? -35.595 21.625  39.548  1.00 86.06 40  A 1 
ATOM   323   C CB   . SER   A 1  40  ? -37.521 22.991  41.429  1.00 89.60 40  A 1 
ATOM   324   O OG   . SER   A 1  40  ? -36.560 23.976  41.726  1.00 80.27 40  A 1 
ATOM   325   N N    . GLN   A 1  41  ? -35.900 23.567  38.442  1.00 88.09 41  A 1 
ATOM   326   C CA   . GLN   A 1  41  ? -34.573 23.624  37.847  1.00 87.55 41  A 1 
ATOM   327   C C    . GLN   A 1  41  ? -34.164 25.086  37.631  1.00 88.48 41  A 1 
ATOM   328   O O    . GLN   A 1  41  ? -35.028 25.925  37.362  1.00 84.95 41  A 1 
ATOM   329   C CB   . GLN   A 1  41  ? -34.530 22.813  36.542  1.00 83.68 41  A 1 
ATOM   330   C CG   . GLN   A 1  41  ? -35.467 23.329  35.438  1.00 74.48 41  A 1 
ATOM   331   C CD   . GLN   A 1  41  ? -35.370 22.500  34.155  1.00 70.63 41  A 1 
ATOM   332   O OE1  . GLN   A 1  41  ? -34.658 21.518  34.072  1.00 61.20 41  A 1 
ATOM   333   N NE2  . GLN   A 1  41  ? -36.082 22.868  33.116  1.00 59.19 41  A 1 
ATOM   334   N N    . PRO   A 1  42  ? -32.870 25.429  37.740  1.00 87.18 42  A 1 
ATOM   335   C CA   . PRO   A 1  42  ? -32.415 26.771  37.392  1.00 86.56 42  A 1 
ATOM   336   C C    . PRO   A 1  42  ? -32.709 27.084  35.915  1.00 86.14 42  A 1 
ATOM   337   O O    . PRO   A 1  42  ? -32.489 26.223  35.069  1.00 82.22 42  A 1 
ATOM   338   C CB   . PRO   A 1  42  ? -30.911 26.786  37.690  1.00 84.38 42  A 1 
ATOM   339   C CG   . PRO   A 1  42  ? -30.693 25.600  38.619  1.00 81.51 42  A 1 
ATOM   340   C CD   . PRO   A 1  42  ? -31.773 24.611  38.200  1.00 84.30 42  A 1 
ATOM   341   N N    . PRO   A 1  43  ? -33.167 28.297  35.554  1.00 87.03 43  A 1 
ATOM   342   C CA   . PRO   A 1  43  ? -33.470 29.445  36.409  1.00 87.55 43  A 1 
ATOM   343   C C    . PRO   A 1  43  ? -34.868 29.418  37.046  1.00 88.84 43  A 1 
ATOM   344   O O    . PRO   A 1  43  ? -35.202 30.311  37.824  1.00 85.65 43  A 1 
ATOM   345   C CB   . PRO   A 1  43  ? -33.290 30.649  35.477  1.00 84.74 43  A 1 
ATOM   346   C CG   . PRO   A 1  43  ? -33.776 30.105  34.130  1.00 80.73 43  A 1 
ATOM   347   C CD   . PRO   A 1  43  ? -33.307 28.654  34.151  1.00 83.31 43  A 1 
ATOM   348   N N    . TYR   A 1  44  ? -35.665 28.420  36.760  1.00 89.86 44  A 1 
ATOM   349   C CA   . TYR   A 1  44  ? -37.052 28.290  37.218  1.00 90.77 44  A 1 
ATOM   350   C C    . TYR   A 1  44  ? -37.139 27.487  38.522  1.00 90.88 44  A 1 
ATOM   351   O O    . TYR   A 1  44  ? -37.672 26.380  38.566  1.00 87.21 44  A 1 
ATOM   352   C CB   . TYR   A 1  44  ? -37.906 27.701  36.091  1.00 90.12 44  A 1 
ATOM   353   C CG   . TYR   A 1  44  ? -37.759 28.417  34.773  1.00 90.14 44  A 1 
ATOM   354   C CD1  . TYR   A 1  44  ? -38.213 29.742  34.618  1.00 80.56 44  A 1 
ATOM   355   C CD2  . TYR   A 1  44  ? -37.125 27.771  33.693  1.00 81.82 44  A 1 
ATOM   356   C CE1  . TYR   A 1  44  ? -38.050 30.411  33.398  1.00 80.64 44  A 1 
ATOM   357   C CE2  . TYR   A 1  44  ? -36.960 28.430  32.468  1.00 80.70 44  A 1 
ATOM   358   C CZ   . TYR   A 1  44  ? -37.424 29.753  32.322  1.00 87.04 44  A 1 
ATOM   359   O OH   . TYR   A 1  44  ? -37.260 30.400  31.127  1.00 85.77 44  A 1 
ATOM   360   N N    . ASN   A 1  45  ? -36.588 28.063  39.582  1.00 90.68 45  A 1 
ATOM   361   C CA   . ASN   A 1  45  ? -36.440 27.385  40.869  1.00 91.04 45  A 1 
ATOM   362   C C    . ASN   A 1  45  ? -37.000 28.176  42.065  1.00 91.40 45  A 1 
ATOM   363   O O    . ASN   A 1  45  ? -36.619 27.939  43.211  1.00 87.12 45  A 1 
ATOM   364   C CB   . ASN   A 1  45  ? -34.968 26.985  41.037  1.00 88.32 45  A 1 
ATOM   365   C CG   . ASN   A 1  45  ? -34.009 28.163  41.123  1.00 86.55 45  A 1 
ATOM   366   O OD1  . ASN   A 1  45  ? -34.335 29.324  40.979  1.00 75.30 45  A 1 
ATOM   367   N ND2  . ASN   A 1  45  ? -32.750 27.863  41.352  1.00 75.99 45  A 1 
ATOM   368   N N    . THR   A 1  46  ? -37.877 29.122  41.793  1.00 91.29 46  A 1 
ATOM   369   C CA   . THR   A 1  46  ? -38.604 29.886  42.808  1.00 91.52 46  A 1 
ATOM   370   C C    . THR   A 1  46  ? -40.081 29.950  42.436  1.00 91.76 46  A 1 
ATOM   371   O O    . THR   A 1  46  ? -40.427 29.840  41.261  1.00 89.47 46  A 1 
ATOM   372   C CB   . THR   A 1  46  ? -38.048 31.310  42.974  1.00 90.19 46  A 1 
ATOM   373   O OG1  . THR   A 1  46  ? -38.236 32.070  41.803  1.00 79.18 46  A 1 
ATOM   374   C CG2  . THR   A 1  46  ? -36.558 31.351  43.304  1.00 79.00 46  A 1 
ATOM   375   N N    . ALA   A 1  47  ? -40.947 30.178  43.413  1.00 91.59 47  A 1 
ATOM   376   C CA   . ALA   A 1  47  ? -42.371 30.335  43.120  1.00 91.76 47  A 1 
ATOM   377   C C    . ALA   A 1  47  ? -42.619 31.483  42.132  1.00 91.95 47  A 1 
ATOM   378   O O    . ALA   A 1  47  ? -43.410 31.331  41.205  1.00 89.57 47  A 1 
ATOM   379   C CB   . ALA   A 1  47  ? -43.128 30.540  44.433  1.00 90.80 47  A 1 
ATOM   380   N N    . ASP   A 1  48  ? -41.890 32.595  42.257  1.00 92.17 48  A 1 
ATOM   381   C CA   . ASP   A 1  48  ? -41.995 33.732  41.339  1.00 92.02 48  A 1 
ATOM   382   C C    . ASP   A 1  48  ? -41.525 33.401  39.920  1.00 92.20 48  A 1 
ATOM   383   O O    . ASP   A 1  48  ? -42.193 33.766  38.948  1.00 90.02 48  A 1 
ATOM   384   C CB   . ASP   A 1  48  ? -41.186 34.927  41.875  1.00 90.45 48  A 1 
ATOM   385   C CG   . ASP   A 1  48  ? -41.988 35.919  42.716  1.00 83.72 48  A 1 
ATOM   386   O OD1  . ASP   A 1  48  ? -43.228 35.952  42.602  1.00 75.37 48  A 1 
ATOM   387   O OD2  . ASP   A 1  48  ? -41.332 36.692  43.448  1.00 74.19 48  A 1 
ATOM   388   N N    . SER   A 1  49  ? -40.401 32.733  39.768  1.00 92.34 49  A 1 
ATOM   389   C CA   . SER   A 1  49  ? -39.873 32.396  38.443  1.00 92.17 49  A 1 
ATOM   390   C C    . SER   A 1  49  ? -40.756 31.384  37.715  1.00 92.39 49  A 1 
ATOM   391   O O    . SER   A 1  49  ? -41.039 31.563  36.530  1.00 90.31 49  A 1 
ATOM   392   C CB   . SER   A 1  49  ? -38.424 31.909  38.521  1.00 90.92 49  A 1 
ATOM   393   O OG   . SER   A 1  49  ? -38.279 30.728  39.275  1.00 82.03 49  A 1 
ATOM   394   N N    . ILE   A 1  50  ? -41.257 30.396  38.434  1.00 92.65 50  A 1 
ATOM   395   C CA   . ILE   A 1  50  ? -42.181 29.398  37.884  1.00 92.71 50  A 1 
ATOM   396   C C    . ILE   A 1  50  ? -43.529 30.045  37.542  1.00 92.76 50  A 1 
ATOM   397   O O    . ILE   A 1  50  ? -44.076 29.803  36.469  1.00 91.18 50  A 1 
ATOM   398   C CB   . ILE   A 1  50  ? -42.337 28.215  38.859  1.00 92.13 50  A 1 
ATOM   399   C CG1  . ILE   A 1  50  ? -40.990 27.475  39.044  1.00 88.16 50  A 1 
ATOM   400   C CG2  . ILE   A 1  50  ? -43.403 27.231  38.354  1.00 87.47 50  A 1 
ATOM   401   C CD1  . ILE   A 1  50  ? -40.984 26.477  40.206  1.00 84.33 50  A 1 
ATOM   402   N N    . ALA   A 1  51  ? -44.039 30.918  38.423  1.00 92.95 51  A 1 
ATOM   403   C CA   . ALA   A 1  51  ? -45.282 31.639  38.180  1.00 92.84 51  A 1 
ATOM   404   C C    . ALA   A 1  51  ? -45.214 32.490  36.912  1.00 92.78 51  A 1 
ATOM   405   O O    . ALA   A 1  51  ? -46.157 32.518  36.124  1.00 90.85 51  A 1 
ATOM   406   C CB   . ALA   A 1  51  ? -45.582 32.511  39.399  1.00 92.18 51  A 1 
ATOM   407   N N    . LYS   A 1  52  ? -44.088 33.144  36.697  1.00 92.63 52  A 1 
ATOM   408   C CA   . LYS   A 1  52  ? -43.858 33.965  35.507  1.00 91.89 52  A 1 
ATOM   409   C C    . LYS   A 1  52  ? -43.759 33.128  34.233  1.00 91.92 52  A 1 
ATOM   410   O O    . LYS   A 1  52  ? -44.302 33.530  33.211  1.00 90.17 52  A 1 
ATOM   411   C CB   . LYS   A 1  52  ? -42.599 34.810  35.728  1.00 90.91 52  A 1 
ATOM   412   C CG   . LYS   A 1  52  ? -42.782 36.241  35.240  1.00 79.83 52  A 1 
ATOM   413   C CD   . LYS   A 1  52  ? -41.519 37.042  35.550  1.00 74.22 52  A 1 
ATOM   414   C CE   . LYS   A 1  52  ? -41.738 38.517  35.227  1.00 63.59 52  A 1 
ATOM   415   N NZ   . LYS   A 1  52  ? -40.535 39.319  35.547  1.00 56.25 52  A 1 
ATOM   416   N N    . LEU   A 1  53  ? -43.094 31.988  34.307  1.00 92.57 53  A 1 
ATOM   417   C CA   . LEU   A 1  53  ? -42.960 31.075  33.175  1.00 92.64 53  A 1 
ATOM   418   C C    . LEU   A 1  53  ? -44.315 30.494  32.758  1.00 92.85 53  A 1 
ATOM   419   O O    . LEU   A 1  53  ? -44.645 30.480  31.575  1.00 91.05 53  A 1 
ATOM   420   C CB   . LEU   A 1  53  ? -41.961 29.964  33.554  1.00 91.96 53  A 1 
ATOM   421   C CG   . LEU   A 1  53  ? -41.666 28.985  32.396  1.00 90.45 53  A 1 
ATOM   422   C CD1  . LEU   A 1  53  ? -40.859 29.651  31.286  1.00 80.62 53  A 1 
ATOM   423   C CD2  . LEU   A 1  53  ? -40.891 27.781  32.910  1.00 80.71 53  A 1 
ATOM   424   N N    . LEU   A 1  54  ? -45.103 30.056  33.731  1.00 92.67 54  A 1 
ATOM   425   C CA   . LEU   A 1  54  ? -46.356 29.333  33.489  1.00 92.73 54  A 1 
ATOM   426   C C    . LEU   A 1  54  ? -47.604 30.231  33.489  1.00 92.80 54  A 1 
ATOM   427   O O    . LEU   A 1  54  ? -48.711 29.739  33.302  1.00 89.52 54  A 1 
ATOM   428   C CB   . LEU   A 1  54  ? -46.473 28.189  34.508  1.00 92.05 54  A 1 
ATOM   429   C CG   . LEU   A 1  54  ? -45.314 27.171  34.478  1.00 91.39 54  A 1 
ATOM   430   C CD1  . LEU   A 1  54  ? -45.567 26.097  35.520  1.00 79.10 54  A 1 
ATOM   431   C CD2  . LEU   A 1  54  ? -45.166 26.479  33.129  1.00 79.53 54  A 1 
ATOM   432   N N    . ASN   A 1  55  ? -47.424 31.546  33.689  1.00 92.60 55  A 1 
ATOM   433   C CA   . ASN   A 1  55  ? -48.515 32.517  33.774  1.00 92.95 55  A 1 
ATOM   434   C C    . ASN   A 1  55  ? -49.569 32.150  34.840  1.00 93.02 55  A 1 
ATOM   435   O O    . ASN   A 1  55  ? -50.773 32.116  34.580  1.00 90.00 55  A 1 
ATOM   436   C CB   . ASN   A 1  55  ? -49.082 32.759  32.370  1.00 92.01 55  A 1 
ATOM   437   C CG   . ASN   A 1  55  ? -50.020 33.950  32.311  1.00 90.45 55  A 1 
ATOM   438   O OD1  . ASN   A 1  55  ? -49.858 34.948  32.991  1.00 81.71 55  A 1 
ATOM   439   N ND2  . ASN   A 1  55  ? -51.016 33.886  31.461  1.00 80.61 55  A 1 
ATOM   440   N N    . VAL   A 1  56  ? -49.097 31.876  36.047  1.00 92.25 56  A 1 
ATOM   441   C CA   . VAL   A 1  56  ? -49.924 31.515  37.209  1.00 92.05 56  A 1 
ATOM   442   C C    . VAL   A 1  56  ? -49.587 32.398  38.415  1.00 92.15 56  A 1 
ATOM   443   O O    . VAL   A 1  56  ? -48.654 33.198  38.389  1.00 88.76 56  A 1 
ATOM   444   C CB   . VAL   A 1  56  ? -49.804 30.015  37.541  1.00 90.48 56  A 1 
ATOM   445   C CG1  . VAL   A 1  56  ? -50.422 29.145  36.446  1.00 78.76 56  A 1 
ATOM   446   C CG2  . VAL   A 1  56  ? -48.363 29.575  37.755  1.00 78.21 56  A 1 
ATOM   447   N N    . SER   A 1  57  ? -50.357 32.270  39.486  1.00 91.39 57  A 1 
ATOM   448   C CA   . SER   A 1  57  ? -50.150 33.054  40.705  1.00 91.09 57  A 1 
ATOM   449   C C    . SER   A 1  57  ? -48.995 32.500  41.543  1.00 91.29 57  A 1 
ATOM   450   O O    . SER   A 1  57  ? -49.077 31.396  42.073  1.00 89.07 57  A 1 
ATOM   451   C CB   . SER   A 1  57  ? -51.448 33.080  41.510  1.00 89.36 57  A 1 
ATOM   452   O OG   . SER   A 1  57  ? -51.259 33.742  42.738  1.00 80.95 57  A 1 
ATOM   453   N N    . ALA   A 1  58  ? -47.964 33.314  41.760  1.00 91.77 58  A 1 
ATOM   454   C CA   . ALA   A 1  58  ? -46.860 32.955  42.652  1.00 91.98 58  A 1 
ATOM   455   C C    . ALA   A 1  58  ? -47.327 32.696  44.092  1.00 92.18 58  A 1 
ATOM   456   O O    . ALA   A 1  58  ? -46.814 31.807  44.769  1.00 89.43 58  A 1 
ATOM   457   C CB   . ALA   A 1  58  ? -45.820 34.078  42.614  1.00 90.55 58  A 1 
ATOM   458   N N    . ALA   A 1  59  ? -48.330 33.441  44.556  1.00 92.19 59  A 1 
ATOM   459   C CA   . ALA   A 1  59  ? -48.895 33.264  45.891  1.00 91.98 59  A 1 
ATOM   460   C C    . ALA   A 1  59  ? -49.595 31.908  46.052  1.00 92.02 59  A 1 
ATOM   461   O O    . ALA   A 1  59  ? -49.485 31.276  47.104  1.00 89.57 59  A 1 
ATOM   462   C CB   . ALA   A 1  59  ? -49.854 34.427  46.158  1.00 91.13 59  A 1 
ATOM   463   N N    . GLU   A 1  60  ? -50.279 31.442  45.015  1.00 92.06 60  A 1 
ATOM   464   C CA   . GLU   A 1  60  ? -50.905 30.118  45.051  1.00 91.15 60  A 1 
ATOM   465   C C    . GLU   A 1  60  ? -49.859 28.997  45.032  1.00 91.46 60  A 1 
ATOM   466   O O    . GLU   A 1  60  ? -49.973 28.049  45.805  1.00 89.41 60  A 1 
ATOM   467   C CB   . GLU   A 1  60  ? -51.901 29.946  43.900  1.00 89.67 60  A 1 
ATOM   468   C CG   . GLU   A 1  60  ? -53.183 30.769  44.090  1.00 84.43 60  A 1 
ATOM   469   C CD   . GLU   A 1  60  ? -54.297 30.323  43.131  1.00 79.54 60  A 1 
ATOM   470   O OE1  . GLU   A 1  60  ? -55.480 30.362  43.533  1.00 71.00 60  A 1 
ATOM   471   O OE2  . GLU   A 1  60  ? -53.996 29.858  42.013  1.00 71.43 60  A 1 
ATOM   472   N N    . ILE   A 1  61  ? -48.802 29.139  44.229  1.00 91.54 61  A 1 
ATOM   473   C CA   . ILE   A 1  61  ? -47.685 28.180  44.229  1.00 91.87 61  A 1 
ATOM   474   C C    . ILE   A 1  61  ? -47.033 28.124  45.612  1.00 91.71 61  A 1 
ATOM   475   O O    . ILE   A 1  61  ? -46.785 27.045  46.144  1.00 89.69 61  A 1 
ATOM   476   C CB   . ILE   A 1  61  ? -46.637 28.528  43.152  1.00 91.53 61  A 1 
ATOM   477   C CG1  . ILE   A 1  61  ? -47.258 28.470  41.738  1.00 87.87 61  A 1 
ATOM   478   C CG2  . ILE   A 1  61  ? -45.431 27.573  43.234  1.00 87.12 61  A 1 
ATOM   479   C CD1  . ILE   A 1  61  ? -46.305 28.925  40.628  1.00 84.29 61  A 1 
ATOM   480   N N    . GLN   A 1  62  ? -46.785 29.285  46.204  1.00 91.72 62  A 1 
ATOM   481   C CA   . GLN   A 1  62  ? -46.196 29.376  47.535  1.00 91.41 62  A 1 
ATOM   482   C C    . GLN   A 1  62  ? -47.068 28.677  48.587  1.00 91.25 62  A 1 
ATOM   483   O O    . GLN   A 1  62  ? -46.550 27.925  49.414  1.00 89.22 62  A 1 
ATOM   484   C CB   . GLN   A 1  62  ? -45.981 30.854  47.872  1.00 90.86 62  A 1 
ATOM   485   C CG   . GLN   A 1  62  ? -45.255 31.023  49.208  1.00 85.45 62  A 1 
ATOM   486   C CD   . GLN   A 1  62  ? -45.178 32.468  49.684  1.00 84.82 62  A 1 
ATOM   487   O OE1  . GLN   A 1  62  ? -45.464 33.427  48.992  1.00 78.08 62  A 1 
ATOM   488   N NE2  . GLN   A 1  62  ? -44.809 32.670  50.929  1.00 74.67 62  A 1 
ATOM   489   N N    . SER   A 1  63  ? -48.380 28.907  48.541  1.00 91.03 63  A 1 
ATOM   490   C CA   . SER   A 1  63  ? -49.330 28.324  49.487  1.00 90.12 63  A 1 
ATOM   491   C C    . SER   A 1  63  ? -49.412 26.802  49.367  1.00 89.98 63  A 1 
ATOM   492   O O    . SER   A 1  63  ? -49.257 26.096  50.364  1.00 87.09 63  A 1 
ATOM   493   C CB   . SER   A 1  63  ? -50.704 28.959  49.272  1.00 88.70 63  A 1 
ATOM   494   O OG   . SER   A 1  63  ? -51.623 28.482  50.229  1.00 75.53 63  A 1 
ATOM   495   N N    . ILE   A 1  64  ? -49.613 26.295  48.157  1.00 90.72 64  A 1 
ATOM   496   C CA   . ILE   A 1  64  ? -49.791 24.852  47.926  1.00 90.56 64  A 1 
ATOM   497   C C    . ILE   A 1  64  ? -48.523 24.063  48.254  1.00 90.25 64  A 1 
ATOM   498   O O    . ILE   A 1  64  ? -48.591 22.980  48.833  1.00 87.03 64  A 1 
ATOM   499   C CB   . ILE   A 1  64  ? -50.264 24.607  46.479  1.00 89.56 64  A 1 
ATOM   500   C CG1  . ILE   A 1  64  ? -51.692 25.166  46.312  1.00 82.38 64  A 1 
ATOM   501   C CG2  . ILE   A 1  64  ? -50.229 23.119  46.103  1.00 80.11 64  A 1 
ATOM   502   C CD1  . ILE   A 1  64  ? -52.192 25.162  44.873  1.00 75.32 64  A 1 
ATOM   503   N N    . ASN   A 1  65  ? -47.362 24.621  47.934  1.00 90.23 65  A 1 
ATOM   504   C CA   . ASN   A 1  65  ? -46.079 23.950  48.160  1.00 89.58 65  A 1 
ATOM   505   C C    . ASN   A 1  65  ? -45.443 24.273  49.526  1.00 89.36 65  A 1 
ATOM   506   O O    . ASN   A 1  65  ? -44.305 23.873  49.766  1.00 84.79 65  A 1 
ATOM   507   C CB   . ASN   A 1  65  ? -45.139 24.230  46.985  1.00 89.25 65  A 1 
ATOM   508   C CG   . ASN   A 1  65  ? -45.676 23.656  45.689  1.00 89.61 65  A 1 
ATOM   509   O OD1  . ASN   A 1  65  ? -45.507 22.494  45.381  1.00 76.99 65  A 1 
ATOM   510   N ND2  . ASN   A 1  65  ? -46.355 24.459  44.906  1.00 77.76 65  A 1 
ATOM   511   N N    . ASN   A 1  66  ? -46.165 24.989  50.416  1.00 88.95 66  A 1 
ATOM   512   C CA   . ASN   A 1  66  ? -45.658 25.387  51.736  1.00 88.47 66  A 1 
ATOM   513   C C    . ASN   A 1  66  ? -44.278 26.062  51.684  1.00 88.58 66  A 1 
ATOM   514   O O    . ASN   A 1  66  ? -43.391 25.775  52.489  1.00 82.51 66  A 1 
ATOM   515   C CB   . ASN   A 1  66  ? -45.739 24.198  52.716  1.00 85.68 66  A 1 
ATOM   516   C CG   . ASN   A 1  66  ? -47.027 24.140  53.515  1.00 78.86 66  A 1 
ATOM   517   O OD1  . ASN   A 1  66  ? -47.783 25.075  53.617  1.00 69.38 66  A 1 
ATOM   518   N ND2  . ASN   A 1  66  ? -47.284 23.025  54.167  1.00 67.80 66  A 1 
ATOM   519   N N    . LEU   A 1  67  ? -44.084 26.957  50.721  1.00 87.87 67  A 1 
ATOM   520   C CA   . LEU   A 1  67  ? -42.846 27.726  50.606  1.00 88.31 67  A 1 
ATOM   521   C C    . LEU   A 1  67  ? -42.911 28.960  51.516  1.00 88.54 67  A 1 
ATOM   522   O O    . LEU   A 1  67  ? -43.930 29.648  51.537  1.00 85.27 67  A 1 
ATOM   523   C CB   . LEU   A 1  67  ? -42.611 28.121  49.144  1.00 86.64 67  A 1 
ATOM   524   C CG   . LEU   A 1  67  ? -42.404 26.927  48.194  1.00 85.37 67  A 1 
ATOM   525   C CD1  . LEU   A 1  67  ? -42.422 27.411  46.748  1.00 76.68 67  A 1 
ATOM   526   C CD2  . LEU   A 1  67  ? -41.077 26.217  48.448  1.00 77.37 67  A 1 
ATOM   527   N N    . PRO   A 1  68  ? -41.829 29.281  52.240  1.00 89.63 68  A 1 
ATOM   528   C CA   . PRO   A 1  68  ? -41.822 30.417  53.159  1.00 89.13 68  A 1 
ATOM   529   C C    . PRO   A 1  68  ? -41.969 31.765  52.451  1.00 89.42 68  A 1 
ATOM   530   O O    . PRO   A 1  68  ? -42.645 32.656  52.959  1.00 84.36 68  A 1 
ATOM   531   C CB   . PRO   A 1  68  ? -40.510 30.304  53.946  1.00 86.81 68  A 1 
ATOM   532   C CG   . PRO   A 1  68  ? -39.625 29.406  53.097  1.00 84.93 68  A 1 
ATOM   533   C CD   . PRO   A 1  68  ? -40.595 28.528  52.327  1.00 87.62 68  A 1 
ATOM   534   N N    . THR   A 1  69  ? -41.372 31.923  51.279  1.00 88.21 69  A 1 
ATOM   535   C CA   . THR   A 1  69  ? -41.502 33.130  50.447  1.00 87.82 69  A 1 
ATOM   536   C C    . THR   A 1  69  ? -41.560 32.758  48.966  1.00 88.30 69  A 1 
ATOM   537   O O    . THR   A 1  69  ? -41.042 31.721  48.563  1.00 84.73 69  A 1 
ATOM   538   C CB   . THR   A 1  69  ? -40.348 34.124  50.668  1.00 84.76 69  A 1 
ATOM   539   O OG1  . THR   A 1  69  ? -39.121 33.564  50.280  1.00 74.73 69  A 1 
ATOM   540   C CG2  . THR   A 1  69  ? -40.193 34.592  52.112  1.00 73.10 69  A 1 
ATOM   541   N N    . ALA   A 1  70  ? -42.111 33.640  48.144  1.00 88.32 70  A 1 
ATOM   542   C CA   . ALA   A 1  70  ? -42.160 33.445  46.694  1.00 88.42 70  A 1 
ATOM   543   C C    . ALA   A 1  70  ? -40.771 33.437  46.026  1.00 89.31 70  A 1 
ATOM   544   O O    . ALA   A 1  70  ? -40.603 32.899  44.937  1.00 85.04 70  A 1 
ATOM   545   C CB   . ALA   A 1  70  ? -43.053 34.541  46.107  1.00 86.20 70  A 1 
ATOM   546   N N    . THR   A 1  71  ? -39.766 33.992  46.690  1.00 90.00 71  A 1 
ATOM   547   C CA   . THR   A 1  71  ? -38.371 34.021  46.223  1.00 89.70 71  A 1 
ATOM   548   C C    . THR   A 1  71  ? -37.510 32.900  46.810  1.00 90.27 71  A 1 
ATOM   549   O O    . THR   A 1  71  ? -36.314 32.826  46.525  1.00 85.90 71  A 1 
ATOM   550   C CB   . THR   A 1  71  ? -37.736 35.380  46.530  1.00 87.48 71  A 1 
ATOM   551   O OG1  . THR   A 1  71  ? -37.859 35.675  47.902  1.00 78.70 71  A 1 
ATOM   552   C CG2  . THR   A 1  71  ? -38.420 36.510  45.763  1.00 75.21 71  A 1 
ATOM   553   N N    . THR   A 1  72  ? -38.089 32.054  47.636  1.00 89.08 72  A 1 
ATOM   554   C CA   . THR   A 1  72  ? -37.359 30.925  48.219  1.00 88.55 72  A 1 
ATOM   555   C C    . THR   A 1  72  ? -36.928 29.974  47.115  1.00 89.11 72  A 1 
ATOM   556   O O    . THR   A 1  72  ? -37.758 29.518  46.331  1.00 86.75 72  A 1 
ATOM   557   C CB   . THR   A 1  72  ? -38.201 30.181  49.257  1.00 86.60 72  A 1 
ATOM   558   O OG1  . THR   A 1  72  ? -38.598 31.075  50.269  1.00 76.30 72  A 1 
ATOM   559   C CG2  . THR   A 1  72  ? -37.424 29.071  49.963  1.00 73.35 72  A 1 
ATOM   560   N N    . ARG   A 1  73  ? -35.637 29.679  47.066  1.00 89.90 73  A 1 
ATOM   561   C CA   . ARG   A 1  73  ? -35.120 28.674  46.137  1.00 89.91 73  A 1 
ATOM   562   C C    . ARG   A 1  73  ? -35.645 27.301  46.513  1.00 89.93 73  A 1 
ATOM   563   O O    . ARG   A 1  73  ? -35.443 26.842  47.636  1.00 86.80 73  A 1 
ATOM   564   C CB   . ARG   A 1  73  ? -33.589 28.669  46.101  1.00 88.12 73  A 1 
ATOM   565   C CG   . ARG   A 1  73  ? -33.045 29.716  45.128  1.00 77.99 73  A 1 
ATOM   566   C CD   . ARG   A 1  73  ? -31.525 29.591  45.026  1.00 75.98 73  A 1 
ATOM   567   N NE   . ARG   A 1  73  ? -30.979 30.507  44.015  1.00 67.03 73  A 1 
ATOM   568   C CZ   . ARG   A 1  73  ? -29.699 30.671  43.718  1.00 59.72 73  A 1 
ATOM   569   N NH1  . ARG   A 1  73  ? -28.763 30.008  44.342  1.00 53.91 73  A 1 
ATOM   570   N NH2  . ARG   A 1  73  ? -29.343 31.507  42.789  1.00 54.01 73  A 1 
ATOM   571   N N    . ILE   A 1  74  ? -36.280 26.682  45.551  1.00 89.68 74  A 1 
ATOM   572   C CA   . ILE   A 1  74  ? -36.727 25.298  45.650  1.00 89.76 74  A 1 
ATOM   573   C C    . ILE   A 1  74  ? -35.546 24.415  45.232  1.00 89.55 74  A 1 
ATOM   574   O O    . ILE   A 1  74  ? -34.894 24.729  44.228  1.00 86.63 74  A 1 
ATOM   575   C CB   . ILE   A 1  74  ? -37.981 25.082  44.781  1.00 89.07 74  A 1 
ATOM   576   C CG1  . ILE   A 1  74  ? -39.086 26.112  45.128  1.00 85.16 74  A 1 
ATOM   577   C CG2  . ILE   A 1  74  ? -38.506 23.658  44.968  1.00 84.04 74  A 1 
ATOM   578   C CD1  . ILE   A 1  74  ? -40.252 26.123  44.146  1.00 81.07 74  A 1 
ATOM   579   N N    . PRO   A 1  75  ? -35.234 23.348  45.967  1.00 88.17 75  A 1 
ATOM   580   C CA   . PRO   A 1  75  ? -34.179 22.416  45.586  1.00 87.29 75  A 1 
ATOM   581   C C    . PRO   A 1  75  ? -34.377 21.883  44.167  1.00 87.06 75  A 1 
ATOM   582   O O    . PRO   A 1  75  ? -35.502 21.630  43.731  1.00 84.52 75  A 1 
ATOM   583   C CB   . PRO   A 1  75  ? -34.226 21.286  46.618  1.00 85.39 75  A 1 
ATOM   584   C CG   . PRO   A 1  75  ? -34.875 21.929  47.832  1.00 83.52 75  A 1 
ATOM   585   C CD   . PRO   A 1  75  ? -35.826 22.956  47.224  1.00 85.97 75  A 1 
ATOM   586   N N    . THR   A 1  76  ? -33.297 21.717  43.447  1.00 86.06 76  A 1 
ATOM   587   C CA   . THR   A 1  76  ? -33.325 21.195  42.078  1.00 84.99 76  A 1 
ATOM   588   C C    . THR   A 1  76  ? -33.935 19.798  42.047  1.00 83.80 76  A 1 
ATOM   589   O O    . THR   A 1  76  ? -33.643 18.971  42.910  1.00 79.20 76  A 1 
ATOM   590   C CB   . THR   A 1  76  ? -31.921 21.164  41.451  1.00 82.42 76  A 1 
ATOM   591   O OG1  . THR   A 1  76  ? -31.066 22.124  42.021  1.00 73.73 76  A 1 
ATOM   592   C CG2  . THR   A 1  76  ? -31.975 21.467  39.960  1.00 70.84 76  A 1 
ATOM   593   N N    . ARG   A 1  77  ? -34.770 19.529  41.040  1.00 84.69 77  A 1 
ATOM   594   C CA   . ARG   A 1  77  ? -35.547 18.284  40.895  1.00 84.19 77  A 1 
ATOM   595   C C    . ARG   A 1  77  ? -36.571 18.019  42.007  1.00 85.23 77  A 1 
ATOM   596   O O    . ARG   A 1  77  ? -37.032 16.887  42.142  1.00 80.13 77  A 1 
ATOM   597   C CB   . ARG   A 1  77  ? -34.637 17.072  40.652  1.00 80.17 77  A 1 
ATOM   598   C CG   . ARG   A 1  77  ? -33.792 17.164  39.381  1.00 71.78 77  A 1 
ATOM   599   C CD   . ARG   A 1  77  ? -33.048 15.841  39.201  1.00 64.89 77  A 1 
ATOM   600   N NE   . ARG   A 1  77  ? -32.328 15.775  37.912  1.00 56.49 77  A 1 
ATOM   601   C CZ   . ARG   A 1  77  ? -31.625 14.745  37.462  1.00 49.50 77  A 1 
ATOM   602   N NH1  . ARG   A 1  77  ? -31.499 13.644  38.144  1.00 45.34 77  A 1 
ATOM   603   N NH2  . ARG   A 1  77  ? -31.030 14.815  36.310  1.00 44.52 77  A 1 
ATOM   604   N N    . GLU   A 1  78  ? -36.980 19.031  42.773  1.00 84.80 78  A 1 
ATOM   605   C CA   . GLU   A 1  78  ? -38.216 18.932  43.551  1.00 86.17 78  A 1 
ATOM   606   C C    . GLU   A 1  78  ? -39.432 19.125  42.645  1.00 87.08 78  A 1 
ATOM   607   O O    . GLU   A 1  78  ? -39.434 19.976  41.752  1.00 84.67 78  A 1 
ATOM   608   C CB   . GLU   A 1  78  ? -38.242 19.907  44.738  1.00 84.52 78  A 1 
ATOM   609   C CG   . GLU   A 1  78  ? -38.071 19.186  46.078  1.00 77.04 78  A 1 
ATOM   610   C CD   . GLU   A 1  78  ? -38.331 20.064  47.310  1.00 73.40 78  A 1 
ATOM   611   O OE1  . GLU   A 1  78  ? -38.344 19.517  48.438  1.00 65.26 78  A 1 
ATOM   612   O OE2  . GLU   A 1  78  ? -38.580 21.275  47.167  1.00 65.86 78  A 1 
ATOM   613   N N    . LEU   A 1  79  ? -40.479 18.343  42.892  1.00 87.56 79  A 1 
ATOM   614   C CA   . LEU   A 1  79  ? -41.744 18.472  42.186  1.00 88.66 79  A 1 
ATOM   615   C C    . LEU   A 1  79  ? -42.582 19.582  42.823  1.00 89.29 79  A 1 
ATOM   616   O O    . LEU   A 1  79  ? -42.903 19.530  44.008  1.00 86.88 79  A 1 
ATOM   617   C CB   . LEU   A 1  79  ? -42.466 17.116  42.193  1.00 86.89 79  A 1 
ATOM   618   C CG   . LEU   A 1  79  ? -43.666 17.077  41.233  1.00 85.21 79  A 1 
ATOM   619   C CD1  . LEU   A 1  79  ? -43.216 17.016  39.781  1.00 75.94 79  A 1 
ATOM   620   C CD2  . LEU   A 1  79  ? -44.512 15.842  41.500  1.00 76.38 79  A 1 
ATOM   621   N N    . VAL   A 1  80  ? -42.961 20.556  42.013  1.00 90.37 80  A 1 
ATOM   622   C CA   . VAL   A 1  80  ? -43.800 21.683  42.415  1.00 91.02 80  A 1 
ATOM   623   C C    . VAL   A 1  80  ? -45.200 21.482  41.853  1.00 91.19 80  A 1 
ATOM   624   O O    . VAL   A 1  80  ? -45.364 21.219  40.664  1.00 89.43 80  A 1 
ATOM   625   C CB   . VAL   A 1  80  ? -43.183 23.013  41.961  1.00 90.59 80  A 1 
ATOM   626   C CG1  . VAL   A 1  80  ? -43.969 24.203  42.503  1.00 81.26 80  A 1 
ATOM   627   C CG2  . VAL   A 1  80  ? -41.740 23.159  42.448  1.00 79.41 80  A 1 
ATOM   628   N N    . VAL   A 1  81  ? -46.209 21.625  42.700  1.00 91.19 81  A 1 
ATOM   629   C CA   . VAL   A 1  81  ? -47.619 21.606  42.287  1.00 91.54 81  A 1 
ATOM   630   C C    . VAL   A 1  81  ? -48.072 23.033  42.015  1.00 91.87 81  A 1 
ATOM   631   O O    . VAL   A 1  81  ? -47.866 23.926  42.835  1.00 89.94 81  A 1 
ATOM   632   C CB   . VAL   A 1  81  ? -48.516 20.928  43.332  1.00 90.47 81  A 1 
ATOM   633   C CG1  . VAL   A 1  81  ? -49.969 20.867  42.857  1.00 82.12 81  A 1 
ATOM   634   C CG2  . VAL   A 1  81  ? -48.060 19.494  43.598  1.00 80.19 81  A 1 
ATOM   635   N N    . ILE   A 1  82  ? -48.690 23.233  40.863  1.00 91.84 82  A 1 
ATOM   636   C CA   . ILE   A 1  82  ? -49.035 24.555  40.350  1.00 92.07 82  A 1 
ATOM   637   C C    . ILE   A 1  82  ? -50.509 24.568  39.953  1.00 92.49 82  A 1 
ATOM   638   O O    . ILE   A 1  82  ? -50.901 23.827  39.054  1.00 90.44 82  A 1 
ATOM   639   C CB   . ILE   A 1  82  ? -48.127 24.899  39.155  1.00 90.52 82  A 1 
ATOM   640   C CG1  . ILE   A 1  82  ? -46.636 24.915  39.561  1.00 83.05 82  A 1 
ATOM   641   C CG2  . ILE   A 1  82  ? -48.525 26.254  38.551  1.00 81.04 82  A 1 
ATOM   642   C CD1  . ILE   A 1  82  ? -45.721 24.624  38.388  1.00 77.19 82  A 1 
ATOM   643   N N    . PRO   A 1  83  ? -51.335 25.403  40.585  1.00 92.48 83  A 1 
ATOM   644   C CA   . PRO   A 1  83  ? -52.707 25.575  40.146  1.00 92.25 83  A 1 
ATOM   645   C C    . PRO   A 1  83  ? -52.758 26.445  38.891  1.00 92.48 83  A 1 
ATOM   646   O O    . PRO   A 1  83  ? -52.138 27.506  38.828  1.00 89.92 83  A 1 
ATOM   647   C CB   . PRO   A 1  83  ? -53.422 26.213  41.331  1.00 90.33 83  A 1 
ATOM   648   C CG   . PRO   A 1  83  ? -52.325 27.037  41.984  1.00 85.73 83  A 1 
ATOM   649   C CD   . PRO   A 1  83  ? -51.045 26.257  41.710  1.00 89.15 83  A 1 
ATOM   650   N N    . ALA   A 1  84  ? -53.544 26.020  37.915  1.00 91.13 84  A 1 
ATOM   651   C CA   . ALA   A 1  84  ? -53.746 26.739  36.670  1.00 91.15 84  A 1 
ATOM   652   C C    . ALA   A 1  84  ? -55.220 26.715  36.269  1.00 91.71 84  A 1 
ATOM   653   O O    . ALA   A 1  84  ? -55.911 25.708  36.417  1.00 88.32 84  A 1 
ATOM   654   C CB   . ALA   A 1  84  ? -52.849 26.126  35.593  1.00 88.95 84  A 1 
ATOM   655   N N    . ASN   A 1  85  ? -55.706 27.834  35.730  1.00 91.66 85  A 1 
ATOM   656   C CA   . ASN   A 1  85  ? -57.034 27.842  35.131  1.00 91.38 85  A 1 
ATOM   657   C C    . ASN   A 1  85  ? -56.978 27.226  33.738  1.00 91.45 85  A 1 
ATOM   658   O O    . ASN   A 1  85  ? -56.275 27.722  32.861  1.00 88.30 85  A 1 
ATOM   659   C CB   . ASN   A 1  85  ? -57.619 29.259  35.124  1.00 89.44 85  A 1 
ATOM   660   C CG   . ASN   A 1  85  ? -58.542 29.526  36.298  1.00 78.48 85  A 1 
ATOM   661   O OD1  . ASN   A 1  85  ? -58.997 28.651  37.001  1.00 68.20 85  A 1 
ATOM   662   N ND2  . ASN   A 1  85  ? -58.886 30.774  36.518  1.00 66.44 85  A 1 
ATOM   663   N N    . CYS   A 1  86  ? -57.756 26.190  33.558  1.00 91.34 86  A 1 
ATOM   664   C CA   . CYS   A 1  86  ? -57.882 25.512  32.281  1.00 91.74 86  A 1 
ATOM   665   C C    . CYS   A 1  86  ? -59.159 25.969  31.586  1.00 92.11 86  A 1 
ATOM   666   O O    . CYS   A 1  86  ? -60.228 25.968  32.193  1.00 88.66 86  A 1 
ATOM   667   C CB   . CYS   A 1  86  ? -57.870 24.006  32.532  1.00 90.41 86  A 1 
ATOM   668   S SG   . CYS   A 1  86  ? -57.562 23.079  31.017  1.00 86.84 86  A 1 
ATOM   669   N N    . SER   A 1  87  ? -59.054 26.360  30.323  1.00 91.80 87  A 1 
ATOM   670   C CA   . SER   A 1  87  ? -60.193 26.828  29.543  1.00 91.35 87  A 1 
ATOM   671   C C    . SER   A 1  87  ? -60.170 26.283  28.126  1.00 91.60 87  A 1 
ATOM   672   O O    . SER   A 1  87  ? -59.113 26.100  27.528  1.00 88.81 87  A 1 
ATOM   673   C CB   . SER   A 1  87  ? -60.259 28.356  29.547  1.00 88.84 87  A 1 
ATOM   674   O OG   . SER   A 1  87  ? -59.107 28.923  28.968  1.00 75.70 87  A 1 
ATOM   675   N N    . CYS   A 1  88  ? -61.365 26.062  27.594  1.00 90.17 88  A 1 
ATOM   676   C CA   . CYS   A 1  88  ? -61.531 25.714  26.192  1.00 89.55 88  A 1 
ATOM   677   C C    . CYS   A 1  88  ? -61.540 26.998  25.361  1.00 88.59 88  A 1 
ATOM   678   O O    . CYS   A 1  88  ? -62.460 27.808  25.458  1.00 82.85 88  A 1 
ATOM   679   C CB   . CYS   A 1  88  ? -62.812 24.899  26.026  1.00 87.60 88  A 1 
ATOM   680   S SG   . CYS   A 1  88  ? -62.954 24.228  24.353  1.00 80.02 88  A 1 
ATOM   681   N N    . SER   A 1  89  ? -60.509 27.196  24.564  1.00 83.56 89  A 1 
ATOM   682   C CA   . SER   A 1  89  ? -60.364 28.379  23.721  1.00 80.35 89  A 1 
ATOM   683   C C    . SER   A 1  89  ? -60.769 28.076  22.284  1.00 79.99 89  A 1 
ATOM   684   O O    . SER   A 1  89  ? -60.389 27.054  21.718  1.00 71.87 89  A 1 
ATOM   685   C CB   . SER   A 1  89  ? -58.927 28.898  23.791  1.00 74.10 89  A 1 
ATOM   686   O OG   . SER   A 1  89  ? -58.760 29.966  22.878  1.00 64.29 89  A 1 
ATOM   687   N N    . SER   A 1  90  ? -61.480 29.005  21.662  1.00 75.70 90  A 1 
ATOM   688   C CA   . SER   A 1  90  ? -61.784 28.922  20.231  1.00 73.74 90  A 1 
ATOM   689   C C    . SER   A 1  90  ? -60.523 28.988  19.367  1.00 73.86 90  A 1 
ATOM   690   O O    . SER   A 1  90  ? -60.467 28.357  18.319  1.00 67.59 90  A 1 
ATOM   691   C CB   . SER   A 1  90  ? -62.737 30.052  19.838  1.00 69.01 90  A 1 
ATOM   692   O OG   . SER   A 1  90  ? -62.215 31.303  20.247  1.00 61.59 90  A 1 
ATOM   693   N N    . SER   A 1  91  ? -59.508 29.709  19.825  1.00 73.36 91  A 1 
ATOM   694   C CA   . SER   A 1  91  ? -58.226 29.795  19.120  1.00 72.26 91  A 1 
ATOM   695   C C    . SER   A 1  91  ? -57.432 28.487  19.137  1.00 73.59 91  A 1 
ATOM   696   O O    . SER   A 1  91  ? -56.576 28.295  18.279  1.00 67.27 91  A 1 
ATOM   697   C CB   . SER   A 1  91  ? -57.363 30.912  19.712  1.00 67.85 91  A 1 
ATOM   698   O OG   . SER   A 1  91  ? -57.098 30.695  21.076  1.00 61.61 91  A 1 
ATOM   699   N N    . SER   A 1  92  ? -57.718 27.608  20.068  1.00 70.74 92  A 1 
ATOM   700   C CA   . SER   A 1  92  ? -57.044 26.307  20.163  1.00 70.01 92  A 1 
ATOM   701   C C    . SER   A 1  92  ? -57.631 25.240  19.237  1.00 71.53 92  A 1 
ATOM   702   O O    . SER   A 1  92  ? -57.143 24.117  19.211  1.00 64.30 92  A 1 
ATOM   703   C CB   . SER   A 1  92  ? -57.053 25.810  21.611  1.00 65.58 92  A 1 
ATOM   704   O OG   . SER   A 1  92  ? -58.339 25.391  22.002  1.00 61.34 92  A 1 
ATOM   705   N N    . GLY   A 1  93  ? -58.680 25.553  18.515  1.00 76.37 93  A 1 
ATOM   706   C CA   . GLY   A 1  93  ? -59.355 24.555  17.683  1.00 75.93 93  A 1 
ATOM   707   C C    . GLY   A 1  93  ? -60.194 23.541  18.475  1.00 78.45 93  A 1 
ATOM   708   O O    . GLY   A 1  93  ? -60.444 22.443  17.993  1.00 71.22 93  A 1 
ATOM   709   N N    . GLY   A 1  94  ? -60.625 23.910  19.689  1.00 81.80 94  A 1 
ATOM   710   C CA   . GLY   A 1  94  ? -61.476 23.053  20.521  1.00 83.71 94  A 1 
ATOM   711   C C    . GLY   A 1  94  ? -60.723 22.192  21.535  1.00 86.73 94  A 1 
ATOM   712   O O    . GLY   A 1  94  ? -61.250 21.182  21.998  1.00 82.64 94  A 1 
ATOM   713   N N    . PHE   A 1  95  ? -59.511 22.604  21.891  1.00 88.71 95  A 1 
ATOM   714   C CA   . PHE   A 1  95  ? -58.714 21.962  22.934  1.00 89.95 95  A 1 
ATOM   715   C C    . PHE   A 1  95  ? -58.704 22.784  24.225  1.00 90.23 95  A 1 
ATOM   716   O O    . PHE   A 1  95  ? -58.735 24.017  24.200  1.00 87.87 95  A 1 
ATOM   717   C CB   . PHE   A 1  95  ? -57.297 21.704  22.419  1.00 88.80 95  A 1 
ATOM   718   C CG   . PHE   A 1  95  ? -57.246 20.819  21.194  1.00 88.96 95  A 1 
ATOM   719   C CD1  . PHE   A 1  95  ? -57.498 19.442  21.307  1.00 79.64 95  A 1 
ATOM   720   C CD2  . PHE   A 1  95  ? -56.974 21.366  19.929  1.00 79.63 95  A 1 
ATOM   721   C CE1  . PHE   A 1  95  ? -57.476 18.618  20.172  1.00 78.86 95  A 1 
ATOM   722   C CE2  . PHE   A 1  95  ? -56.950 20.542  18.789  1.00 78.63 95  A 1 
ATOM   723   C CZ   . PHE   A 1  95  ? -57.203 19.168  18.914  1.00 85.56 95  A 1 
ATOM   724   N N    . TYR   A 1  96  ? -58.640 22.092  25.355  1.00 90.61 96  A 1 
ATOM   725   C CA   . TYR   A 1  96  ? -58.344 22.721  26.632  1.00 91.32 96  A 1 
ATOM   726   C C    . TYR   A 1  96  ? -56.900 23.195  26.672  1.00 91.39 96  A 1 
ATOM   727   O O    . TYR   A 1  96  ? -55.992 22.468  26.281  1.00 89.60 96  A 1 
ATOM   728   C CB   . TYR   A 1  96  ? -58.600 21.752  27.785  1.00 91.10 96  A 1 
ATOM   729   C CG   . TYR   A 1  96  ? -60.057 21.573  28.139  1.00 90.99 96  A 1 
ATOM   730   C CD1  . TYR   A 1  96  ? -60.801 22.664  28.623  1.00 84.28 96  A 1 
ATOM   731   C CD2  . TYR   A 1  96  ? -60.665 20.306  28.037  1.00 84.18 96  A 1 
ATOM   732   C CE1  . TYR   A 1  96  ? -62.142 22.499  28.993  1.00 82.81 96  A 1 
ATOM   733   C CE2  . TYR   A 1  96  ? -62.006 20.134  28.406  1.00 82.10 96  A 1 
ATOM   734   C CZ   . TYR   A 1  96  ? -62.744 21.233  28.883  1.00 88.90 96  A 1 
ATOM   735   O OH   . TYR   A 1  96  ? -64.052 21.072  29.248  1.00 87.25 96  A 1 
ATOM   736   N N    . GLN   A 1  97  ? -56.683 24.391  27.202  1.00 90.73 97  A 1 
ATOM   737   C CA   . GLN   A 1  97  ? -55.334 24.896  27.442  1.00 90.94 97  A 1 
ATOM   738   C C    . GLN   A 1  97  ? -55.315 25.995  28.505  1.00 91.35 97  A 1 
ATOM   739   O O    . GLN   A 1  97  ? -56.309 26.691  28.734  1.00 89.16 97  A 1 
ATOM   740   C CB   . GLN   A 1  97  ? -54.700 25.362  26.122  1.00 88.18 97  A 1 
ATOM   741   C CG   . GLN   A 1  97  ? -55.388 26.570  25.476  1.00 83.71 97  A 1 
ATOM   742   C CD   . GLN   A 1  97  ? -54.824 26.880  24.090  1.00 84.78 97  A 1 
ATOM   743   O OE1  . GLN   A 1  97  ? -54.369 26.021  23.363  1.00 76.34 97  A 1 
ATOM   744   N NE2  . GLN   A 1  97  ? -54.854 28.120  23.670  1.00 75.25 97  A 1 
ATOM   745   N N    . HIS   A 1  98  ? -54.152 26.160  29.112  1.00 92.24 98  A 1 
ATOM   746   C CA   . HIS   A 1  98  ? -53.778 27.343  29.866  1.00 92.39 98  A 1 
ATOM   747   C C    . HIS   A 1  98  ? -52.676 28.067  29.100  1.00 92.39 98  A 1 
ATOM   748   O O    . HIS   A 1  98  ? -51.659 27.460  28.769  1.00 90.84 98  A 1 
ATOM   749   C CB   . HIS   A 1  98  ? -53.339 26.944  31.274  1.00 92.49 98  A 1 
ATOM   750   C CG   . HIS   A 1  98  ? -52.963 28.134  32.103  1.00 92.99 98  A 1 
ATOM   751   N ND1  . HIS   A 1  98  ? -53.845 29.048  32.649  1.00 80.93 98  A 1 
ATOM   752   C CD2  . HIS   A 1  98  ? -51.699 28.568  32.393  1.00 80.92 98  A 1 
ATOM   753   C CE1  . HIS   A 1  98  ? -53.115 29.997  33.253  1.00 82.99 98  A 1 
ATOM   754   N NE2  . HIS   A 1  98  ? -51.818 29.738  33.121  1.00 85.20 98  A 1 
ATOM   755   N N    . ASN   A 1  99  ? -52.866 29.340  28.784  1.00 91.98 99  A 1 
ATOM   756   C CA   . ASN   A 1  99  ? -51.926 30.068  27.942  1.00 91.70 99  A 1 
ATOM   757   C C    . ASN   A 1  99  ? -50.821 30.711  28.776  1.00 91.91 99  A 1 
ATOM   758   O O    . ASN   A 1  99  ? -51.093 31.541  29.642  1.00 89.26 99  A 1 
ATOM   759   C CB   . ASN   A 1  99  ? -52.680 31.113  27.105  1.00 89.73 99  A 1 
ATOM   760   C CG   . ASN   A 1  99  ? -53.551 30.497  26.019  1.00 88.21 99  A 1 
ATOM   761   O OD1  . ASN   A 1  99  ? -53.369 29.389  25.575  1.00 80.04 99  A 1 
ATOM   762   N ND2  . ASN   A 1  99  ? -54.531 31.235  25.542  1.00 79.72 99  A 1 
ATOM   763   N N    . ALA   A 1  100 ? -49.586 30.391  28.446  1.00 91.63 100 A 1 
ATOM   764   C CA   . ALA   A 1  100 ? -48.398 31.092  28.901  1.00 91.80 100 A 1 
ATOM   765   C C    . ALA   A 1  100 ? -47.731 31.817  27.726  1.00 92.00 100 A 1 
ATOM   766   O O    . ALA   A 1  100 ? -48.029 31.568  26.557  1.00 89.29 100 A 1 
ATOM   767   C CB   . ALA   A 1  100 ? -47.466 30.094  29.593  1.00 90.98 100 A 1 
ATOM   768   N N    . THR   A 1  101 ? -46.826 32.736  28.044  1.00 92.08 101 A 1 
ATOM   769   C CA   . THR   A 1  101 ? -46.003 33.430  27.047  1.00 91.76 101 A 1 
ATOM   770   C C    . THR   A 1  101 ? -44.533 33.232  27.361  1.00 91.68 101 A 1 
ATOM   771   O O    . THR   A 1  101 ? -44.105 33.446  28.493  1.00 88.62 101 A 1 
ATOM   772   C CB   . THR   A 1  101 ? -46.327 34.930  26.932  1.00 89.83 101 A 1 
ATOM   773   O OG1  . THR   A 1  101 ? -46.810 35.470  28.137  1.00 75.51 101 A 1 
ATOM   774   C CG2  . THR   A 1  101 ? -47.375 35.200  25.862  1.00 73.36 101 A 1 
ATOM   775   N N    . TYR   A 1  102 ? -43.772 32.852  26.356  1.00 90.61 102 A 1 
ATOM   776   C CA   . TYR   A 1  102 ? -42.328 32.676  26.450  1.00 90.40 102 A 1 
ATOM   777   C C    . TYR   A 1  102 ? -41.623 33.658  25.529  1.00 90.50 102 A 1 
ATOM   778   O O    . TYR   A 1  102 ? -41.973 33.778  24.358  1.00 87.80 102 A 1 
ATOM   779   C CB   . TYR   A 1  102 ? -41.960 31.234  26.113  1.00 89.55 102 A 1 
ATOM   780   C CG   . TYR   A 1  102 ? -40.484 30.955  26.285  1.00 89.71 102 A 1 
ATOM   781   C CD1  . TYR   A 1  102 ? -39.649 30.771  25.166  1.00 80.07 102 A 1 
ATOM   782   C CD2  . TYR   A 1  102 ? -39.930 30.901  27.577  1.00 80.61 102 A 1 
ATOM   783   C CE1  . TYR   A 1  102 ? -38.280 30.518  25.339  1.00 79.87 102 A 1 
ATOM   784   C CE2  . TYR   A 1  102 ? -38.562 30.653  27.756  1.00 79.08 102 A 1 
ATOM   785   C CZ   . TYR   A 1  102 ? -37.738 30.454  26.636  1.00 86.39 102 A 1 
ATOM   786   O OH   . TYR   A 1  102 ? -36.404 30.200  26.823  1.00 85.25 102 A 1 
ATOM   787   N N    . ASN   A 1  103 ? -40.657 34.367  26.066  1.00 88.64 103 A 1 
ATOM   788   C CA   . ASN   A 1  103 ? -39.806 35.239  25.272  1.00 88.07 103 A 1 
ATOM   789   C C    . ASN   A 1  103 ? -38.537 34.470  24.899  1.00 87.28 103 A 1 
ATOM   790   O O    . ASN   A 1  103 ? -37.799 34.052  25.791  1.00 83.85 103 A 1 
ATOM   791   C CB   . ASN   A 1  103 ? -39.537 36.527  26.065  1.00 85.92 103 A 1 
ATOM   792   C CG   . ASN   A 1  103 ? -38.907 37.621  25.213  1.00 81.04 103 A 1 
ATOM   793   O OD1  . ASN   A 1  103 ? -38.327 37.418  24.169  1.00 69.39 103 A 1 
ATOM   794   N ND2  . ASN   A 1  103 ? -39.012 38.859  25.643  1.00 69.67 103 A 1 
ATOM   795   N N    . LEU   A 1  104 ? -38.315 34.298  23.597  1.00 86.34 104 A 1 
ATOM   796   C CA   . LEU   A 1  104 ? -37.122 33.627  23.095  1.00 85.33 104 A 1 
ATOM   797   C C    . LEU   A 1  104 ? -35.871 34.378  23.548  1.00 83.52 104 A 1 
ATOM   798   O O    . LEU   A 1  104 ? -35.687 35.557  23.238  1.00 78.20 104 A 1 
ATOM   799   C CB   . LEU   A 1  104 ? -37.175 33.532  21.564  1.00 83.81 104 A 1 
ATOM   800   C CG   . LEU   A 1  104 ? -38.079 32.404  21.049  1.00 81.18 104 A 1 
ATOM   801   C CD1  . LEU   A 1  104 ? -38.381 32.622  19.571  1.00 72.37 104 A 1 
ATOM   802   C CD2  . LEU   A 1  104 ? -37.415 31.040  21.186  1.00 73.02 104 A 1 
ATOM   803   N N    . SER   A 1  105 ? -35.020 33.694  24.286  1.00 81.04 105 A 1 
ATOM   804   C CA   . SER   A 1  105 ? -33.785 34.280  24.788  1.00 76.81 105 A 1 
ATOM   805   C C    . SER   A 1  105 ? -32.748 34.378  23.673  1.00 74.20 105 A 1 
ATOM   806   O O    . SER   A 1  105 ? -32.581 33.471  22.860  1.00 64.44 105 A 1 
ATOM   807   C CB   . SER   A 1  105 ? -33.279 33.501  26.002  1.00 70.83 105 A 1 
ATOM   808   O OG   . SER   A 1  105 ? -32.624 32.314  25.647  1.00 62.15 105 A 1 
ATOM   809   N N    . GLY   A 1  106 ? -32.016 35.484  23.647  1.00 63.00 106 A 1 
ATOM   810   C CA   . GLY   A 1  106 ? -30.963 35.668  22.643  1.00 59.40 106 A 1 
ATOM   811   C C    . GLY   A 1  106 ? -29.762 34.732  22.801  1.00 60.26 106 A 1 
ATOM   812   O O    . GLY   A 1  106 ? -28.998 34.567  21.856  1.00 54.88 106 A 1 
ATOM   813   N N    . ASN   A 1  107 ? -29.597 34.115  23.957  1.00 60.06 107 A 1 
ATOM   814   C CA   . ASN   A 1  107 ? -28.423 33.279  24.231  1.00 57.81 107 A 1 
ATOM   815   C C    . ASN   A 1  107 ? -28.489 31.891  23.584  1.00 58.09 107 A 1 
ATOM   816   O O    . ASN   A 1  107 ? -27.453 31.275  23.356  1.00 52.26 107 A 1 
ATOM   817   C CB   . ASN   A 1  107 ? -28.245 33.142  25.751  1.00 50.88 107 A 1 
ATOM   818   C CG   . ASN   A 1  107 ? -27.721 34.403  26.420  1.00 46.35 107 A 1 
ATOM   819   O OD1  . ASN   A 1  107 ? -27.407 35.402  25.811  1.00 42.35 107 A 1 
ATOM   820   N ND2  . ASN   A 1  107 ? -27.603 34.378  27.731  1.00 41.32 107 A 1 
ATOM   821   N N    . ARG   A 1  108 ? -29.680 31.393  23.316  1.00 58.20 108 A 1 
ATOM   822   C CA   . ARG   A 1  108 ? -29.883 30.102  22.652  1.00 57.11 108 A 1 
ATOM   823   C C    . ARG   A 1  108 ? -30.441 30.349  21.253  1.00 57.78 108 A 1 
ATOM   824   O O    . ARG   A 1  108 ? -31.630 30.218  21.024  1.00 52.18 108 A 1 
ATOM   825   C CB   . ARG   A 1  108 ? -30.776 29.189  23.501  1.00 52.21 108 A 1 
ATOM   826   C CG   . ARG   A 1  108 ? -30.039 28.591  24.707  1.00 48.07 108 A 1 
ATOM   827   C CD   . ARG   A 1  108 ? -30.954 27.606  25.436  1.00 44.51 108 A 1 
ATOM   828   N NE   . ARG   A 1  108 ? -30.242 26.865  26.494  1.00 40.05 108 A 1 
ATOM   829   C CZ   . ARG   A 1  108 ? -30.723 25.839  27.181  1.00 36.92 108 A 1 
ATOM   830   N NH1  . ARG   A 1  108 ? -31.962 25.456  27.066  1.00 35.58 108 A 1 
ATOM   831   N NH2  . ARG   A 1  108 ? -29.957 25.169  27.991  1.00 33.40 108 A 1 
ATOM   832   N N    . GLY   A 1  109 ? -29.584 30.710  20.339  1.00 57.56 109 A 1 
ATOM   833   C CA   . GLY   A 1  109 ? -29.975 30.936  18.940  1.00 57.48 109 A 1 
ATOM   834   C C    . GLY   A 1  109 ? -30.611 29.731  18.234  1.00 61.52 109 A 1 
ATOM   835   O O    . GLY   A 1  109 ? -31.165 29.895  17.153  1.00 56.87 109 A 1 
ATOM   836   N N    . ASP   A 1  110 ? -30.559 28.562  18.853  1.00 69.42 110 A 1 
ATOM   837   C CA   . ASP   A 1  110 ? -31.151 27.324  18.340  1.00 71.73 110 A 1 
ATOM   838   C C    . ASP   A 1  110 ? -32.461 26.937  19.048  1.00 75.51 110 A 1 
ATOM   839   O O    . ASP   A 1  110 ? -32.882 25.785  18.981  1.00 69.53 110 A 1 
ATOM   840   C CB   . ASP   A 1  110 ? -30.126 26.179  18.419  1.00 64.24 110 A 1 
ATOM   841   C CG   . ASP   A 1  110 ? -28.922 26.377  17.513  1.00 55.69 110 A 1 
ATOM   842   O OD1  . ASP   A 1  110 ? -29.046 27.032  16.460  1.00 49.09 110 A 1 
ATOM   843   O OD2  . ASP   A 1  110 ? -27.828 25.899  17.886  1.00 47.31 110 A 1 
ATOM   844   N N    . GLU   A 1  111 ? -33.118 27.872  19.750  1.00 77.97 111 A 1 
ATOM   845   C CA   . GLU   A 1  111 ? -34.425 27.579  20.338  1.00 81.45 111 A 1 
ATOM   846   C C    . GLU   A 1  111 ? -35.459 27.326  19.235  1.00 82.54 111 A 1 
ATOM   847   O O    . GLU   A 1  111 ? -35.762 28.183  18.407  1.00 80.00 111 A 1 
ATOM   848   C CB   . GLU   A 1  111 ? -34.889 28.673  21.312  1.00 80.27 111 A 1 
ATOM   849   C CG   . GLU   A 1  111 ? -34.231 28.520  22.695  1.00 77.78 111 A 1 
ATOM   850   C CD   . GLU   A 1  111 ? -34.695 29.578  23.709  1.00 77.06 111 A 1 
ATOM   851   O OE1  . GLU   A 1  111 ? -34.989 29.215  24.868  1.00 69.11 111 A 1 
ATOM   852   O OE2  . GLU   A 1  111 ? -34.739 30.776  23.370  1.00 71.20 111 A 1 
ATOM   853   N N    . THR   A 1  112 ? -36.018 26.134  19.271  1.00 84.42 112 A 1 
ATOM   854   C CA   . THR   A 1  112 ? -37.083 25.698  18.367  1.00 85.02 112 A 1 
ATOM   855   C C    . THR   A 1  112 ? -38.397 25.570  19.132  1.00 86.63 112 A 1 
ATOM   856   O O    . THR   A 1  112 ? -38.418 25.539  20.363  1.00 84.97 112 A 1 
ATOM   857   C CB   . THR   A 1  112 ? -36.727 24.365  17.690  1.00 82.38 112 A 1 
ATOM   858   O OG1  . THR   A 1  112 ? -36.672 23.326  18.635  1.00 73.43 112 A 1 
ATOM   859   C CG2  . THR   A 1  112 ? -35.392 24.406  16.946  1.00 71.80 112 A 1 
ATOM   860   N N    . TYR   A 1  113 ? -39.511 25.443  18.424  1.00 87.29 113 A 1 
ATOM   861   C CA   . TYR   A 1  113 ? -40.778 25.118  19.090  1.00 88.65 113 A 1 
ATOM   862   C C    . TYR   A 1  113 ? -40.686 23.835  19.919  1.00 88.92 113 A 1 
ATOM   863   O O    . TYR   A 1  113 ? -41.284 23.754  20.988  1.00 87.02 113 A 1 
ATOM   864   C CB   . TYR   A 1  113 ? -41.894 24.980  18.054  1.00 88.60 113 A 1 
ATOM   865   C CG   . TYR   A 1  113 ? -42.375 26.289  17.478  1.00 89.37 113 A 1 
ATOM   866   C CD1  . TYR   A 1  113 ? -42.952 27.259  18.322  1.00 81.32 113 A 1 
ATOM   867   C CD2  . TYR   A 1  113 ? -42.282 26.544  16.097  1.00 81.41 113 A 1 
ATOM   868   C CE1  . TYR   A 1  113 ? -43.426 28.468  17.796  1.00 80.51 113 A 1 
ATOM   869   C CE2  . TYR   A 1  113 ? -42.753 27.748  15.562  1.00 79.74 113 A 1 
ATOM   870   C CZ   . TYR   A 1  113 ? -43.326 28.711  16.414  1.00 87.49 113 A 1 
ATOM   871   O OH   . TYR   A 1  113 ? -43.791 29.893  15.896  1.00 86.00 113 A 1 
ATOM   872   N N    . PHE   A 1  114 ? -39.913 22.879  19.459  1.00 87.23 114 A 1 
ATOM   873   C CA   . PHE   A 1  114 ? -39.685 21.643  20.196  1.00 86.62 114 A 1 
ATOM   874   C C    . PHE   A 1  114 ? -38.893 21.890  21.478  1.00 86.76 114 A 1 
ATOM   875   O O    . PHE   A 1  114 ? -39.334 21.475  22.542  1.00 85.65 114 A 1 
ATOM   876   C CB   . PHE   A 1  114 ? -38.982 20.623  19.306  1.00 84.99 114 A 1 
ATOM   877   C CG   . PHE   A 1  114 ? -38.833 19.270  19.970  1.00 83.94 114 A 1 
ATOM   878   C CD1  . PHE   A 1  114 ? -37.596 18.863  20.491  1.00 74.22 114 A 1 
ATOM   879   C CD2  . PHE   A 1  114 ? -39.945 18.422  20.095  1.00 73.46 114 A 1 
ATOM   880   C CE1  . PHE   A 1  114 ? -37.471 17.615  21.118  1.00 71.96 114 A 1 
ATOM   881   C CE2  . PHE   A 1  114 ? -39.826 17.176  20.720  1.00 70.07 114 A 1 
ATOM   882   C CZ   . PHE   A 1  114 ? -38.588 16.772  21.232  1.00 76.57 114 A 1 
ATOM   883   N N    . SER   A 1  115 ? -37.785 22.619  21.410  1.00 85.68 115 A 1 
ATOM   884   C CA   . SER   A 1  115 ? -36.960 22.876  22.593  1.00 85.23 115 A 1 
ATOM   885   C C    . SER   A 1  115 ? -37.708 23.691  23.645  1.00 85.69 115 A 1 
ATOM   886   O O    . SER   A 1  115 ? -37.659 23.367  24.829  1.00 84.11 115 A 1 
ATOM   887   C CB   . SER   A 1  115 ? -35.636 23.543  22.215  1.00 83.44 115 A 1 
ATOM   888   O OG   . SER   A 1  115 ? -35.784 24.890  21.837  1.00 76.04 115 A 1 
ATOM   889   N N    . VAL   A 1  116 ? -38.478 24.681  23.225  1.00 88.62 116 A 1 
ATOM   890   C CA   . VAL   A 1  116 ? -39.293 25.472  24.151  1.00 89.23 116 A 1 
ATOM   891   C C    . VAL   A 1  116 ? -40.356 24.601  24.821  1.00 89.39 116 A 1 
ATOM   892   O O    . VAL   A 1  116 ? -40.495 24.636  26.043  1.00 88.08 116 A 1 
ATOM   893   C CB   . VAL   A 1  116 ? -39.923 26.678  23.435  1.00 89.27 116 A 1 
ATOM   894   C CG1  . VAL   A 1  116 ? -40.868 27.458  24.355  1.00 81.26 116 A 1 
ATOM   895   C CG2  . VAL   A 1  116 ? -38.844 27.662  22.968  1.00 79.58 116 A 1 
ATOM   896   N N    . ALA   A 1  117 ? -41.087 23.820  24.046  1.00 89.47 117 A 1 
ATOM   897   C CA   . ALA   A 1  117 ? -42.141 22.977  24.598  1.00 89.54 117 A 1 
ATOM   898   C C    . ALA   A 1  117 ? -41.598 21.864  25.507  1.00 89.05 117 A 1 
ATOM   899   O O    . ALA   A 1  117 ? -42.163 21.601  26.570  1.00 86.81 117 A 1 
ATOM   900   C CB   . ALA   A 1  117 ? -42.955 22.396  23.438  1.00 89.62 117 A 1 
ATOM   901   N N    . ASN   A 1  118 ? -40.513 21.220  25.094  1.00 88.71 118 A 1 
ATOM   902   C CA   . ASN   A 1  118 ? -40.033 20.000  25.735  1.00 87.08 118 A 1 
ATOM   903   C C    . ASN   A 1  118 ? -38.988 20.256  26.827  1.00 86.07 118 A 1 
ATOM   904   O O    . ASN   A 1  118 ? -39.074 19.650  27.890  1.00 81.81 118 A 1 
ATOM   905   C CB   . ASN   A 1  118 ? -39.525 19.047  24.641  1.00 84.69 118 A 1 
ATOM   906   C CG   . ASN   A 1  118 ? -39.613 17.593  25.061  1.00 79.54 118 A 1 
ATOM   907   O OD1  . ASN   A 1  118 ? -40.657 17.089  25.404  1.00 70.71 118 A 1 
ATOM   908   N ND2  . ASN   A 1  118 ? -38.520 16.873  25.017  1.00 69.44 118 A 1 
ATOM   909   N N    . ASP   A 1  119 ? -38.047 21.177  26.603  1.00 86.31 119 A 1 
ATOM   910   C CA   . ASP   A 1  119 ? -36.995 21.470  27.584  1.00 85.57 119 A 1 
ATOM   911   C C    . ASP   A 1  119 ? -37.442 22.524  28.588  1.00 86.06 119 A 1 
ATOM   912   O O    . ASP   A 1  119 ? -37.428 22.309  29.797  1.00 83.12 119 A 1 
ATOM   913   C CB   . ASP   A 1  119 ? -35.707 21.967  26.900  1.00 83.20 119 A 1 
ATOM   914   C CG   . ASP   A 1  119 ? -35.114 20.999  25.903  1.00 79.70 119 A 1 
ATOM   915   O OD1  . ASP   A 1  119 ? -35.371 19.788  26.035  1.00 71.47 119 A 1 
ATOM   916   O OD2  . ASP   A 1  119 ? -34.400 21.484  24.996  1.00 70.87 119 A 1 
ATOM   917   N N    . THR   A 1  120 ? -37.845 23.682  28.082  1.00 88.18 120 A 1 
ATOM   918   C CA   . THR   A 1  120 ? -38.153 24.827  28.940  1.00 88.77 120 A 1 
ATOM   919   C C    . THR   A 1  120 ? -39.465 24.627  29.687  1.00 89.22 120 A 1 
ATOM   920   O O    . THR   A 1  120 ? -39.545 24.904  30.883  1.00 86.94 120 A 1 
ATOM   921   C CB   . THR   A 1  120 ? -38.193 26.128  28.129  1.00 88.14 120 A 1 
ATOM   922   O OG1  . THR   A 1  120 ? -37.015 26.264  27.368  1.00 77.96 120 A 1 
ATOM   923   C CG2  . THR   A 1  120 ? -38.283 27.352  29.029  1.00 75.83 120 A 1 
ATOM   924   N N    . TYR   A 1  121 ? -40.475 24.124  29.010  1.00 90.01 121 A 1 
ATOM   925   C CA   . TYR   A 1  121 ? -41.793 23.851  29.591  1.00 90.87 121 A 1 
ATOM   926   C C    . TYR   A 1  121 ? -41.970 22.402  30.056  1.00 90.15 121 A 1 
ATOM   927   O O    . TYR   A 1  121 ? -43.075 22.026  30.450  1.00 85.76 121 A 1 
ATOM   928   C CB   . TYR   A 1  121 ? -42.892 24.309  28.629  1.00 91.36 121 A 1 
ATOM   929   C CG   . TYR   A 1  121 ? -43.076 25.808  28.634  1.00 92.39 121 A 1 
ATOM   930   C CD1  . TYR   A 1  121 ? -44.025 26.391  29.497  1.00 81.42 121 A 1 
ATOM   931   C CD2  . TYR   A 1  121 ? -42.288 26.633  27.814  1.00 82.45 121 A 1 
ATOM   932   C CE1  . TYR   A 1  121 ? -44.192 27.779  29.531  1.00 81.69 121 A 1 
ATOM   933   C CE2  . TYR   A 1  121 ? -42.442 28.026  27.848  1.00 81.24 121 A 1 
ATOM   934   C CZ   . TYR   A 1  121 ? -43.397 28.597  28.707  1.00 90.54 121 A 1 
ATOM   935   O OH   . TYR   A 1  121 ? -43.551 29.957  28.747  1.00 90.12 121 A 1 
ATOM   936   N N    . GLN   A 1  122 ? -40.917 21.609  30.046  1.00 89.37 122 A 1 
ATOM   937   C CA   . GLN   A 1  122 ? -40.909 20.236  30.560  1.00 89.25 122 A 1 
ATOM   938   C C    . GLN   A 1  122 ? -42.078 19.393  30.018  1.00 88.87 122 A 1 
ATOM   939   O O    . GLN   A 1  122 ? -42.795 18.748  30.783  1.00 84.57 122 A 1 
ATOM   940   C CB   . GLN   A 1  122 ? -40.860 20.248  32.094  1.00 88.21 122 A 1 
ATOM   941   C CG   . GLN   A 1  122 ? -39.652 21.002  32.656  1.00 87.42 122 A 1 
ATOM   942   C CD   . GLN   A 1  122 ? -39.594 20.976  34.181  1.00 86.79 122 A 1 
ATOM   943   O OE1  . GLN   A 1  122 ? -40.388 20.377  34.876  1.00 80.73 122 A 1 
ATOM   944   N NE2  . GLN   A 1  122 ? -38.629 21.648  34.768  1.00 79.18 122 A 1 
ATOM   945   N N    . ALA   A 1  123 ? -42.294 19.449  28.715  1.00 88.21 123 A 1 
ATOM   946   C CA   . ALA   A 1  123 ? -43.385 18.759  28.020  1.00 88.45 123 A 1 
ATOM   947   C C    . ALA   A 1  123 ? -44.810 19.082  28.523  1.00 89.55 123 A 1 
ATOM   948   O O    . ALA   A 1  123 ? -45.758 18.362  28.214  1.00 86.19 123 A 1 
ATOM   949   C CB   . ALA   A 1  123 ? -43.073 17.263  27.926  1.00 85.82 123 A 1 
ATOM   950   N N    . LEU   A 1  124 ? -44.990 20.193  29.242  1.00 90.24 124 A 1 
ATOM   951   C CA   . LEU   A 1  124 ? -46.319 20.736  29.545  1.00 90.69 124 A 1 
ATOM   952   C C    . LEU   A 1  124 ? -47.017 21.308  28.305  1.00 90.81 124 A 1 
ATOM   953   O O    . LEU   A 1  124 ? -48.224 21.520  28.329  1.00 88.36 124 A 1 
ATOM   954   C CB   . LEU   A 1  124 ? -46.208 21.823  30.625  1.00 90.40 124 A 1 
ATOM   955   C CG   . LEU   A 1  124 ? -45.883 21.306  32.036  1.00 88.82 124 A 1 
ATOM   956   C CD1  . LEU   A 1  124 ? -45.617 22.489  32.963  1.00 79.74 124 A 1 
ATOM   957   C CD2  . LEU   A 1  124 ? -47.050 20.511  32.620  1.00 80.51 124 A 1 
ATOM   958   N N    . SER   A 1  125 ? -46.277 21.548  27.252  1.00 91.10 125 A 1 
ATOM   959   C CA   . SER   A 1  125 ? -46.782 21.908  25.932  1.00 91.43 125 A 1 
ATOM   960   C C    . SER   A 1  125 ? -46.214 20.958  24.880  1.00 90.85 125 A 1 
ATOM   961   O O    . SER   A 1  125 ? -45.443 20.045  25.191  1.00 87.30 125 A 1 
ATOM   962   C CB   . SER   A 1  125 ? -46.441 23.370  25.626  1.00 91.00 125 A 1 
ATOM   963   O OG   . SER   A 1  125 ? -47.203 23.823  24.526  1.00 82.79 125 A 1 
ATOM   964   N N    . THR   A 1  126 ? -46.606 21.167  23.629  1.00 90.33 126 A 1 
ATOM   965   C CA   . THR   A 1  126 ? -46.088 20.393  22.498  1.00 90.25 126 A 1 
ATOM   966   C C    . THR   A 1  126 ? -45.666 21.325  21.373  1.00 90.24 126 A 1 
ATOM   967   O O    . THR   A 1  126 ? -46.243 22.403  21.207  1.00 88.09 126 A 1 
ATOM   968   C CB   . THR   A 1  126 ? -47.108 19.369  21.982  1.00 88.96 126 A 1 
ATOM   969   O OG1  . THR   A 1  126 ? -48.231 20.014  21.432  1.00 77.77 126 A 1 
ATOM   970   C CG2  . THR   A 1  126 ? -47.611 18.424  23.070  1.00 77.35 126 A 1 
ATOM   971   N N    . CYS   A 1  127 ? -44.694 20.918  20.578  1.00 89.20 127 A 1 
ATOM   972   C CA   . CYS   A 1  127 ? -44.286 21.689  19.410  1.00 88.89 127 A 1 
ATOM   973   C C    . CYS   A 1  127 ? -45.435 21.863  18.418  1.00 89.52 127 A 1 
ATOM   974   O O    . CYS   A 1  127 ? -45.623 22.959  17.897  1.00 87.28 127 A 1 
ATOM   975   C CB   . CYS   A 1  127 ? -43.063 21.043  18.756  1.00 86.67 127 A 1 
ATOM   976   S SG   . CYS   A 1  127 ? -43.268 19.292  18.345  1.00 80.10 127 A 1 
ATOM   977   N N    . GLN   A 1  128 ? -46.277 20.869  18.244  1.00 89.43 128 A 1 
ATOM   978   C CA   . GLN   A 1  128 ? -47.445 20.922  17.366  1.00 89.35 128 A 1 
ATOM   979   C C    . GLN   A 1  128 ? -48.449 21.986  17.831  1.00 89.50 128 A 1 
ATOM   980   O O    . GLN   A 1  128 ? -48.907 22.796  17.022  1.00 87.78 128 A 1 
ATOM   981   C CB   . GLN   A 1  128 ? -48.136 19.556  17.291  1.00 88.61 128 A 1 
ATOM   982   C CG   . GLN   A 1  128 ? -47.285 18.415  16.712  1.00 86.51 128 A 1 
ATOM   983   C CD   . GLN   A 1  128 ? -46.415 17.691  17.733  1.00 85.97 128 A 1 
ATOM   984   O OE1  . GLN   A 1  128 ? -46.260 18.094  18.875  1.00 78.10 128 A 1 
ATOM   985   N NE2  . GLN   A 1  128 ? -45.828 16.576  17.359  1.00 76.18 128 A 1 
ATOM   986   N N    . ALA   A 1  129 ? -48.745 22.036  19.119  1.00 90.37 129 A 1 
ATOM   987   C CA   . ALA   A 1  129 ? -49.647 23.036  19.678  1.00 90.43 129 A 1 
ATOM   988   C C    . ALA   A 1  129 ? -49.076 24.454  19.549  1.00 90.39 129 A 1 
ATOM   989   O O    . ALA   A 1  129 ? -49.796 25.386  19.191  1.00 88.64 129 A 1 
ATOM   990   C CB   . ALA   A 1  129 ? -49.942 22.679  21.138  1.00 90.18 129 A 1 
ATOM   991   N N    . MET   A 1  130 ? -47.772 24.622  19.779  1.00 90.82 130 A 1 
ATOM   992   C CA   . MET   A 1  130 ? -47.101 25.908  19.598  1.00 90.91 130 A 1 
ATOM   993   C C    . MET   A 1  130 ? -47.070 26.335  18.127  1.00 90.64 130 A 1 
ATOM   994   O O    . MET   A 1  130 ? -47.396 27.479  17.825  1.00 89.25 130 A 1 
ATOM   995   C CB   . MET   A 1  130 ? -45.681 25.859  20.166  1.00 91.05 130 A 1 
ATOM   996   C CG   . MET   A 1  130 ? -45.666 25.798  21.692  1.00 88.69 130 A 1 
ATOM   997   S SD   . MET   A 1  130 ? -44.002 25.924  22.408  1.00 86.49 130 A 1 
ATOM   998   C CE   . MET   A 1  130 ? -43.623 27.651  22.049  1.00 77.50 130 A 1 
ATOM   999   N N    . MET   A 1  131 ? -46.732 25.435  17.219  1.00 89.78 131 A 1 
ATOM   1000  C CA   . MET   A 1  131 ? -46.696 25.718  15.781  1.00 88.60 131 A 1 
ATOM   1001  C C    . MET   A 1  131 ? -48.076 26.078  15.225  1.00 88.12 131 A 1 
ATOM   1002  O O    . MET   A 1  131 ? -48.177 26.940  14.361  1.00 86.34 131 A 1 
ATOM   1003  C CB   . MET   A 1  131 ? -46.134 24.514  15.021  1.00 87.71 131 A 1 
ATOM   1004  C CG   . MET   A 1  131 ? -44.625 24.337  15.224  1.00 83.21 131 A 1 
ATOM   1005  S SD   . MET   A 1  131 ? -43.968 22.791  14.532  1.00 78.94 131 A 1 
ATOM   1006  C CE   . MET   A 1  131 ? -44.057 23.156  12.762  1.00 69.52 131 A 1 
ATOM   1007  N N    . SER   A 1  132 ? -49.127 25.465  15.741  1.00 89.64 132 A 1 
ATOM   1008  C CA   . SER   A 1  132 ? -50.489 25.747  15.285  1.00 88.36 132 A 1 
ATOM   1009  C C    . SER   A 1  132 ? -51.036 27.086  15.784  1.00 87.91 132 A 1 
ATOM   1010  O O    . SER   A 1  132 ? -51.906 27.667  15.139  1.00 84.63 132 A 1 
ATOM   1011  C CB   . SER   A 1  132 ? -51.425 24.604  15.679  1.00 87.03 132 A 1 
ATOM   1012  O OG   . SER   A 1  132 ? -51.646 24.564  17.074  1.00 74.54 132 A 1 
ATOM   1013  N N    . GLN   A 1  133 ? -50.540 27.599  16.910  1.00 88.97 133 A 1 
ATOM   1014  C CA   . GLN   A 1  133 ? -51.060 28.811  17.554  1.00 88.69 133 A 1 
ATOM   1015  C C    . GLN   A 1  133 ? -50.136 30.028  17.446  1.00 88.49 133 A 1 
ATOM   1016  O O    . GLN   A 1  133 ? -50.553 31.145  17.767  1.00 84.47 133 A 1 
ATOM   1017  C CB   . GLN   A 1  133 ? -51.422 28.508  19.009  1.00 88.23 133 A 1 
ATOM   1018  C CG   . GLN   A 1  133 ? -52.528 27.451  19.113  1.00 86.98 133 A 1 
ATOM   1019  C CD   . GLN   A 1  133 ? -53.029 27.258  20.537  1.00 85.05 133 A 1 
ATOM   1020  O OE1  . GLN   A 1  133 ? -53.270 28.194  21.279  1.00 77.57 133 A 1 
ATOM   1021  N NE2  . GLN   A 1  133 ? -53.228 26.032  20.959  1.00 75.15 133 A 1 
ATOM   1022  N N    . ASN   A 1  134 ? -48.915 29.847  16.975  1.00 88.44 134 A 1 
ATOM   1023  C CA   . ASN   A 1  134 ? -47.995 30.933  16.683  1.00 88.13 134 A 1 
ATOM   1024  C C    . ASN   A 1  134 ? -47.918 31.185  15.178  1.00 87.10 134 A 1 
ATOM   1025  O O    . ASN   A 1  134 ? -47.871 30.268  14.371  1.00 82.30 134 A 1 
ATOM   1026  C CB   . ASN   A 1  134 ? -46.621 30.652  17.301  1.00 88.00 134 A 1 
ATOM   1027  C CG   . ASN   A 1  134 ? -46.652 30.787  18.808  1.00 88.75 134 A 1 
ATOM   1028  O OD1  . ASN   A 1  134 ? -46.606 31.880  19.349  1.00 78.84 134 A 1 
ATOM   1029  N ND2  . ASN   A 1  134 ? -46.744 29.685  19.520  1.00 78.48 134 A 1 
ATOM   1030  N N    . ARG   A 1  135 ? -47.846 32.458  14.819  1.00 87.03 135 A 1 
ATOM   1031  C CA   . ARG   A 1  135 ? -47.793 32.884  13.408  1.00 85.70 135 A 1 
ATOM   1032  C C    . ARG   A 1  135 ? -46.421 32.698  12.752  1.00 86.20 135 A 1 
ATOM   1033  O O    . ARG   A 1  135 ? -46.305 32.885  11.549  1.00 80.72 135 A 1 
ATOM   1034  C CB   . ARG   A 1  135 ? -48.260 34.344  13.297  1.00 82.14 135 A 1 
ATOM   1035  C CG   . ARG   A 1  135 ? -47.298 35.324  13.988  1.00 73.85 135 A 1 
ATOM   1036  C CD   . ARG   A 1  135 ? -47.783 36.767  13.855  1.00 69.56 135 A 1 
ATOM   1037  N NE   . ARG   A 1  135 ? -46.845 37.695  14.501  1.00 59.66 135 A 1 
ATOM   1038  C CZ   . ARG   A 1  135 ? -46.943 39.014  14.544  1.00 52.93 135 A 1 
ATOM   1039  N NH1  . ARG   A 1  135 ? -47.937 39.640  13.983  1.00 47.72 135 A 1 
ATOM   1040  N NH2  . ARG   A 1  135 ? -46.029 39.712  15.156  1.00 47.61 135 A 1 
ATOM   1041  N N    . TYR   A 1  136 ? -45.410 32.467  13.545  1.00 85.48 136 A 1 
ATOM   1042  C CA   . TYR   A 1  136 ? -44.032 32.390  13.066  1.00 85.49 136 A 1 
ATOM   1043  C C    . TYR   A 1  136 ? -43.727 30.968  12.606  1.00 85.40 136 A 1 
ATOM   1044  O O    . TYR   A 1  136 ? -44.007 30.011  13.326  1.00 81.11 136 A 1 
ATOM   1045  C CB   . TYR   A 1  136 ? -43.078 32.856  14.169  1.00 84.03 136 A 1 
ATOM   1046  C CG   . TYR   A 1  136 ? -43.429 34.203  14.760  1.00 83.54 136 A 1 
ATOM   1047  C CD1  . TYR   A 1  136 ? -43.267 35.379  14.004  1.00 74.93 136 A 1 
ATOM   1048  C CD2  . TYR   A 1  136 ? -43.955 34.287  16.065  1.00 74.78 136 A 1 
ATOM   1049  C CE1  . TYR   A 1  136 ? -43.612 36.626  14.547  1.00 73.19 136 A 1 
ATOM   1050  C CE2  . TYR   A 1  136 ? -44.302 35.529  16.619  1.00 72.28 136 A 1 
ATOM   1051  C CZ   . TYR   A 1  136 ? -44.125 36.701  15.856  1.00 78.57 136 A 1 
ATOM   1052  O OH   . TYR   A 1  136 ? -44.458 37.921  16.393  1.00 76.47 136 A 1 
ATOM   1053  N N    . GLY   A 1  137 ? -43.165 30.848  11.424  1.00 83.97 137 A 1 
ATOM   1054  C CA   . GLY   A 1  137 ? -42.663 29.563  10.958  1.00 82.92 137 A 1 
ATOM   1055  C C    . GLY   A 1  137 ? -41.482 29.090  11.805  1.00 83.10 137 A 1 
ATOM   1056  O O    . GLY   A 1  137 ? -40.773 29.903  12.402  1.00 79.26 137 A 1 
ATOM   1057  N N    . GLU   A 1  138 ? -41.248 27.815  11.815  1.00 81.21 138 A 1 
ATOM   1058  C CA   . GLU   A 1  138 ? -40.184 27.197  12.614  1.00 79.39 138 A 1 
ATOM   1059  C C    . GLU   A 1  138 ? -38.793 27.794  12.328  1.00 79.29 138 A 1 
ATOM   1060  O O    . GLU   A 1  138 ? -38.001 28.015  13.236  1.00 74.18 138 A 1 
ATOM   1061  C CB   . GLU   A 1  138 ? -40.223 25.697  12.319  1.00 75.89 138 A 1 
ATOM   1062  C CG   . GLU   A 1  138 ? -39.434 24.869  13.335  1.00 67.92 138 A 1 
ATOM   1063  C CD   . GLU   A 1  138 ? -39.625 23.368  13.101  1.00 62.39 138 A 1 
ATOM   1064  O OE1  . GLU   A 1  138 ? -39.506 22.626  14.095  1.00 54.39 138 A 1 
ATOM   1065  O OE2  . GLU   A 1  138 ? -39.916 22.999  11.944  1.00 55.62 138 A 1 
ATOM   1066  N N    . ARG   A 1  139 ? -38.541 28.158  11.068  1.00 76.43 139 A 1 
ATOM   1067  C CA   . ARG   A 1  139 ? -37.289 28.817  10.632  1.00 76.06 139 A 1 
ATOM   1068  C C    . ARG   A 1  139 ? -37.266 30.334  10.847  1.00 77.47 139 A 1 
ATOM   1069  O O    . ARG   A 1  139 ? -36.276 30.974  10.507  1.00 72.32 139 A 1 
ATOM   1070  C CB   . ARG   A 1  139 ? -37.017 28.486  9.158   1.00 72.23 139 A 1 
ATOM   1071  C CG   . ARG   A 1  139 ? -36.798 26.986  8.917   1.00 67.42 139 A 1 
ATOM   1072  C CD   . ARG   A 1  139 ? -36.377 26.767  7.464   1.00 61.37 139 A 1 
ATOM   1073  N NE   . ARG   A 1  139 ? -36.165 25.343  7.171   1.00 53.99 139 A 1 
ATOM   1074  C CZ   . ARG   A 1  139 ? -35.725 24.829  6.028   1.00 48.48 139 A 1 
ATOM   1075  N NH1  . ARG   A 1  139 ? -35.428 25.587  5.006   1.00 44.22 139 A 1 
ATOM   1076  N NH2  . ARG   A 1  139 ? -35.578 23.537  5.907   1.00 44.04 139 A 1 
ATOM   1077  N N    . GLN   A 1  140 ? -38.342 30.918  11.341  1.00 78.47 140 A 1 
ATOM   1078  C CA   . GLN   A 1  140 ? -38.481 32.364  11.553  1.00 79.14 140 A 1 
ATOM   1079  C C    . GLN   A 1  140 ? -38.393 32.747  13.037  1.00 80.25 140 A 1 
ATOM   1080  O O    . GLN   A 1  140 ? -38.667 33.892  13.395  1.00 75.28 140 A 1 
ATOM   1081  C CB   . GLN   A 1  140 ? -39.787 32.863  10.920  1.00 76.09 140 A 1 
ATOM   1082  C CG   . GLN   A 1  140 ? -39.830 32.678  9.398   1.00 71.74 140 A 1 
ATOM   1083  C CD   . GLN   A 1  140 ? -41.141 33.175  8.783   1.00 66.02 140 A 1 
ATOM   1084  O OE1  . GLN   A 1  140 ? -42.108 33.511  9.448   1.00 57.57 140 A 1 
ATOM   1085  N NE2  . GLN   A 1  140 ? -41.229 33.228  7.472   1.00 56.55 140 A 1 
ATOM   1086  N N    . LEU   A 1  141 ? -38.041 31.805  13.882  1.00 82.25 141 A 1 
ATOM   1087  C CA   . LEU   A 1  141 ? -37.835 32.055  15.301  1.00 83.05 141 A 1 
ATOM   1088  C C    . LEU   A 1  141 ? -36.546 32.855  15.496  1.00 82.17 141 A 1 
ATOM   1089  O O    . LEU   A 1  141 ? -35.446 32.358  15.278  1.00 78.15 141 A 1 
ATOM   1090  C CB   . LEU   A 1  141 ? -37.818 30.727  16.075  1.00 82.22 141 A 1 
ATOM   1091  C CG   . LEU   A 1  141 ? -39.139 29.942  16.013  1.00 82.45 141 A 1 
ATOM   1092  C CD1  . LEU   A 1  141 ? -38.997 28.642  16.796  1.00 74.04 141 A 1 
ATOM   1093  C CD2  . LEU   A 1  141 ? -40.309 30.727  16.601  1.00 74.47 141 A 1 
ATOM   1094  N N    . THR   A 1  142 ? -36.717 34.109  15.925  1.00 83.45 142 A 1 
ATOM   1095  C CA   . THR   A 1  142 ? -35.597 35.002  16.219  1.00 82.81 142 A 1 
ATOM   1096  C C    . THR   A 1  142 ? -35.581 35.367  17.701  1.00 83.69 142 A 1 
ATOM   1097  O O    . THR   A 1  142 ? -36.649 35.466  18.318  1.00 80.56 142 A 1 
ATOM   1098  C CB   . THR   A 1  142 ? -35.621 36.269  15.351  1.00 79.15 142 A 1 
ATOM   1099  O OG1  . THR   A 1  142 ? -36.850 36.941  15.436  1.00 70.80 142 A 1 
ATOM   1100  C CG2  . THR   A 1  142 ? -35.379 35.953  13.880  1.00 68.43 142 A 1 
ATOM   1101  N N    . PRO   A 1  143 ? -34.406 35.610  18.283  1.00 83.41 143 A 1 
ATOM   1102  C CA   . PRO   A 1  143 ? -34.298 36.048  19.668  1.00 83.32 143 A 1 
ATOM   1103  C C    . PRO   A 1  143 ? -35.156 37.289  19.948  1.00 83.54 143 A 1 
ATOM   1104  O O    . PRO   A 1  143 ? -35.230 38.212  19.138  1.00 79.60 143 A 1 
ATOM   1105  C CB   . PRO   A 1  143 ? -32.809 36.326  19.895  1.00 80.46 143 A 1 
ATOM   1106  C CG   . PRO   A 1  143 ? -32.115 35.434  18.869  1.00 77.48 143 A 1 
ATOM   1107  C CD   . PRO   A 1  143 ? -33.086 35.443  17.696  1.00 80.47 143 A 1 
ATOM   1108  N N    . GLY   A 1  144 ? -35.808 37.312  21.116  1.00 84.45 144 A 1 
ATOM   1109  C CA   . GLY   A 1  144 ? -36.702 38.396  21.529  1.00 84.35 144 A 1 
ATOM   1110  C C    . GLY   A 1  144 ? -38.166 38.231  21.102  1.00 86.03 144 A 1 
ATOM   1111  O O    . GLY   A 1  144 ? -39.011 39.014  21.543  1.00 82.28 144 A 1 
ATOM   1112  N N    . LEU   A 1  145 ? -38.488 37.232  20.294  1.00 85.85 145 A 1 
ATOM   1113  C CA   . LEU   A 1  145 ? -39.872 36.922  19.937  1.00 86.82 145 A 1 
ATOM   1114  C C    . LEU   A 1  145 ? -40.656 36.383  21.136  1.00 87.96 145 A 1 
ATOM   1115  O O    . LEU   A 1  145 ? -40.197 35.496  21.845  1.00 85.92 145 A 1 
ATOM   1116  C CB   . LEU   A 1  145 ? -39.901 35.930  18.759  1.00 84.48 145 A 1 
ATOM   1117  C CG   . LEU   A 1  145 ? -40.103 36.639  17.406  1.00 79.28 145 A 1 
ATOM   1118  C CD1  . LEU   A 1  145 ? -39.641 35.748  16.261  1.00 70.85 145 A 1 
ATOM   1119  C CD2  . LEU   A 1  145 ? -41.573 36.962  17.189  1.00 71.18 145 A 1 
ATOM   1120  N N    . ASN   A 1  146 ? -41.874 36.891  21.316  1.00 89.38 146 A 1 
ATOM   1121  C CA   . ASN   A 1  146 ? -42.827 36.321  22.262  1.00 90.02 146 A 1 
ATOM   1122  C C    . ASN   A 1  146 ? -43.645 35.227  21.577  1.00 90.45 146 A 1 
ATOM   1123  O O    . ASN   A 1  146 ? -44.387 35.498  20.628  1.00 87.94 146 A 1 
ATOM   1124  C CB   . ASN   A 1  146 ? -43.726 37.421  22.844  1.00 88.25 146 A 1 
ATOM   1125  C CG   . ASN   A 1  146 ? -43.037 38.266  23.904  1.00 85.95 146 A 1 
ATOM   1126  O OD1  . ASN   A 1  146 ? -42.117 37.871  24.581  1.00 77.58 146 A 1 
ATOM   1127  N ND2  . ASN   A 1  146 ? -43.504 39.480  24.104  1.00 76.31 146 A 1 
ATOM   1128  N N    . LEU   A 1  147 ? -43.537 34.034  22.109  1.00 90.34 147 A 1 
ATOM   1129  C CA   . LEU   A 1  147 ? -44.302 32.877  21.672  1.00 90.83 147 A 1 
ATOM   1130  C C    . LEU   A 1  147 ? -45.445 32.598  22.645  1.00 91.36 147 A 1 
ATOM   1131  O O    . LEU   A 1  147 ? -45.283 32.697  23.861  1.00 89.64 147 A 1 
ATOM   1132  C CB   . LEU   A 1  147 ? -43.377 31.659  21.535  1.00 89.50 147 A 1 
ATOM   1133  C CG   . LEU   A 1  147 ? -42.237 31.825  20.511  1.00 87.62 147 A 1 
ATOM   1134  C CD1  . LEU   A 1  147 ? -41.400 30.555  20.493  1.00 78.10 147 A 1 
ATOM   1135  C CD2  . LEU   A 1  147 ? -42.761 32.086  19.100  1.00 78.53 147 A 1 
ATOM   1136  N N    . LEU   A 1  148 ? -46.595 32.237  22.105  1.00 91.68 148 A 1 
ATOM   1137  C CA   . LEU   A 1  148 ? -47.677 31.656  22.888  1.00 91.92 148 A 1 
ATOM   1138  C C    . LEU   A 1  148 ? -47.347 30.186  23.167  1.00 91.98 148 A 1 
ATOM   1139  O O    . LEU   A 1  148 ? -47.089 29.426  22.233  1.00 90.42 148 A 1 
ATOM   1140  C CB   . LEU   A 1  148 ? -48.996 31.811  22.110  1.00 90.95 148 A 1 
ATOM   1141  C CG   . LEU   A 1  148 ? -50.226 31.289  22.880  1.00 87.75 148 A 1 
ATOM   1142  C CD1  . LEU   A 1  148 ? -50.614 32.235  24.016  1.00 77.04 148 A 1 
ATOM   1143  C CD2  . LEU   A 1  148 ? -51.422 31.176  21.946  1.00 76.61 148 A 1 
ATOM   1144  N N    . VAL   A 1  149 ? -47.401 29.809  24.438  1.00 92.60 149 A 1 
ATOM   1145  C CA   . VAL   A 1  149 ? -47.178 28.430  24.878  1.00 92.90 149 A 1 
ATOM   1146  C C    . VAL   A 1  149 ? -48.466 27.908  25.504  1.00 92.85 149 A 1 
ATOM   1147  O O    . VAL   A 1  149 ? -48.785 28.254  26.644  1.00 90.95 149 A 1 
ATOM   1148  C CB   . VAL   A 1  149 ? -45.988 28.331  25.848  1.00 92.23 149 A 1 
ATOM   1149  C CG1  . VAL   A 1  149 ? -45.712 26.872  26.200  1.00 83.40 149 A 1 
ATOM   1150  C CG2  . VAL   A 1  149 ? -44.719 28.926  25.234  1.00 80.87 149 A 1 
ATOM   1151  N N    . PRO   A 1  150 ? -49.245 27.111  24.771  1.00 92.90 150 A 1 
ATOM   1152  C CA   . PRO   A 1  150 ? -50.432 26.476  25.313  1.00 92.57 150 A 1 
ATOM   1153  C C    . PRO   A 1  150 ? -50.037 25.300  26.210  1.00 92.56 150 A 1 
ATOM   1154  O O    . PRO   A 1  150 ? -49.510 24.290  25.742  1.00 90.41 150 A 1 
ATOM   1155  C CB   . PRO   A 1  150 ? -51.243 26.056  24.087  1.00 91.12 150 A 1 
ATOM   1156  C CG   . PRO   A 1  150 ? -50.191 25.819  23.009  1.00 88.11 150 A 1 
ATOM   1157  C CD   . PRO   A 1  150 ? -49.079 26.798  23.359  1.00 90.73 150 A 1 
ATOM   1158  N N    . LEU   A 1  151 ? -50.322 25.430  27.500  1.00 92.37 151 A 1 
ATOM   1159  C CA   . LEU   A 1  151 ? -50.051 24.378  28.476  1.00 92.68 151 A 1 
ATOM   1160  C C    . LEU   A 1  151 ? -51.182 23.354  28.485  1.00 92.55 151 A 1 
ATOM   1161  O O    . LEU   A 1  151 ? -52.362 23.713  28.466  1.00 90.45 151 A 1 
ATOM   1162  C CB   . LEU   A 1  151 ? -49.848 24.985  29.871  1.00 92.33 151 A 1 
ATOM   1163  C CG   . LEU   A 1  151 ? -48.737 26.039  29.961  1.00 91.45 151 A 1 
ATOM   1164  C CD1  . LEU   A 1  151 ? -48.654 26.570  31.386  1.00 80.79 151 A 1 
ATOM   1165  C CD2  . LEU   A 1  151 ? -47.370 25.478  29.581  1.00 81.67 151 A 1 
ATOM   1166  N N    . ARG   A 1  152 ? -50.809 22.095  28.547  1.00 92.20 152 A 1 
ATOM   1167  C CA   . ARG   A 1  152 ? -51.765 20.985  28.551  1.00 91.94 152 A 1 
ATOM   1168  C C    . ARG   A 1  152 ? -52.467 20.867  29.894  1.00 92.00 152 A 1 
ATOM   1169  O O    . ARG   A 1  152 ? -51.855 20.547  30.911  1.00 89.02 152 A 1 
ATOM   1170  C CB   . ARG   A 1  152 ? -51.084 19.673  28.165  1.00 90.20 152 A 1 
ATOM   1171  C CG   . ARG   A 1  152 ? -50.538 19.697  26.732  1.00 84.51 152 A 1 
ATOM   1172  C CD   . ARG   A 1  152 ? -49.954 18.332  26.349  1.00 82.60 152 A 1 
ATOM   1173  N NE   . ARG   A 1  152 ? -51.002 17.331  26.078  1.00 81.67 152 A 1 
ATOM   1174  C CZ   . ARG   A 1  152 ? -51.529 17.042  24.894  1.00 81.07 152 A 1 
ATOM   1175  N NH1  . ARG   A 1  152 ? -51.161 17.643  23.798  1.00 69.41 152 A 1 
ATOM   1176  N NH2  . ARG   A 1  152 ? -52.449 16.138  24.786  1.00 75.46 152 A 1 
ATOM   1177  N N    . CYS   A 1  153 ? -53.764 21.079  29.872  1.00 91.50 153 A 1 
ATOM   1178  C CA   . CYS   A 1  153 ? -54.640 20.864  31.014  1.00 91.49 153 A 1 
ATOM   1179  C C    . CYS   A 1  153 ? -55.986 20.336  30.523  1.00 91.82 153 A 1 
ATOM   1180  O O    . CYS   A 1  153 ? -56.303 20.429  29.336  1.00 89.10 153 A 1 
ATOM   1181  C CB   . CYS   A 1  153 ? -54.773 22.173  31.802  1.00 89.63 153 A 1 
ATOM   1182  S SG   . CYS   A 1  153 ? -55.565 23.509  30.865  1.00 84.89 153 A 1 
ATOM   1183  N N    . ALA   A 1  154 ? -56.785 19.793  31.436  1.00 91.19 154 A 1 
ATOM   1184  C CA   . ALA   A 1  154 ? -58.133 19.343  31.123  1.00 91.39 154 A 1 
ATOM   1185  C C    . ALA   A 1  154 ? -59.082 19.597  32.293  1.00 91.89 154 A 1 
ATOM   1186  O O    . ALA   A 1  154 ? -58.667 19.729  33.445  1.00 89.61 154 A 1 
ATOM   1187  C CB   . ALA   A 1  154 ? -58.099 17.867  30.716  1.00 89.77 154 A 1 
ATOM   1188  N N    . CYS   A 1  155 ? -60.371 19.644  31.985  1.00 91.52 155 A 1 
ATOM   1189  C CA   . CYS   A 1  155 ? -61.431 19.701  32.978  1.00 91.60 155 A 1 
ATOM   1190  C C    . CYS   A 1  155 ? -62.072 18.319  33.147  1.00 91.76 155 A 1 
ATOM   1191  O O    . CYS   A 1  155 ? -62.167 17.571  32.172  1.00 89.14 155 A 1 
ATOM   1192  C CB   . CYS   A 1  155 ? -62.456 20.762  32.571  1.00 90.54 155 A 1 
ATOM   1193  S SG   . CYS   A 1  155 ? -61.769 22.440  32.630  1.00 86.94 155 A 1 
ATOM   1194  N N    . PRO   A 1  156 ? -62.531 17.989  34.356  1.00 91.74 156 A 1 
ATOM   1195  C CA   . PRO   A 1  156 ? -63.193 16.712  34.589  1.00 91.51 156 A 1 
ATOM   1196  C C    . PRO   A 1  156 ? -64.413 16.543  33.687  1.00 91.57 156 A 1 
ATOM   1197  O O    . PRO   A 1  156 ? -65.245 17.446  33.562  1.00 88.84 156 A 1 
ATOM   1198  C CB   . PRO   A 1  156 ? -63.583 16.696  36.066  1.00 89.90 156 A 1 
ATOM   1199  C CG   . PRO   A 1  156 ? -62.670 17.735  36.699  1.00 87.04 156 A 1 
ATOM   1200  C CD   . PRO   A 1  156 ? -62.444 18.746  35.575  1.00 89.74 156 A 1 
ATOM   1201  N N    . THR   A 1  157 ? -64.542 15.373  33.103  1.00 90.65 157 A 1 
ATOM   1202  C CA   . THR   A 1  157 ? -65.745 15.007  32.355  1.00 90.14 157 A 1 
ATOM   1203  C C    . THR   A 1  157 ? -66.936 14.834  33.300  1.00 90.42 157 A 1 
ATOM   1204  O O    . THR   A 1  157 ? -66.781 14.638  34.507  1.00 87.75 157 A 1 
ATOM   1205  C CB   . THR   A 1  157 ? -65.534 13.727  31.541  1.00 88.08 157 A 1 
ATOM   1206  O OG1  . THR   A 1  157 ? -65.254 12.646  32.391  1.00 76.92 157 A 1 
ATOM   1207  C CG2  . THR   A 1  157 ? -64.394 13.841  30.535  1.00 75.86 157 A 1 
ATOM   1208  N N    . ALA   A 1  158 ? -68.148 14.851  32.753  1.00 90.32 158 A 1 
ATOM   1209  C CA   . ALA   A 1  158 ? -69.350 14.576  33.539  1.00 90.27 158 A 1 
ATOM   1210  C C    . ALA   A 1  158 ? -69.252 13.228  34.272  1.00 90.64 158 A 1 
ATOM   1211  O O    . ALA   A 1  158 ? -69.618 13.121  35.441  1.00 88.01 158 A 1 
ATOM   1212  C CB   . ALA   A 1  158 ? -70.554 14.621  32.601  1.00 89.04 158 A 1 
ATOM   1213  N N    . LYS   A 1  159 ? -68.671 12.240  33.618  1.00 89.84 159 A 1 
ATOM   1214  C CA   . LYS   A 1  159 ? -68.474 10.902  34.187  1.00 89.34 159 A 1 
ATOM   1215  C C    . LYS   A 1  159 ? -67.508 10.917  35.376  1.00 89.86 159 A 1 
ATOM   1216  O O    . LYS   A 1  159 ? -67.814 10.356  36.424  1.00 87.09 159 A 1 
ATOM   1217  C CB   . LYS   A 1  159 ? -67.991 9.961   33.069  1.00 87.11 159 A 1 
ATOM   1218  C CG   . LYS   A 1  159 ? -68.546 8.541   33.204  1.00 78.04 159 A 1 
ATOM   1219  C CD   . LYS   A 1  159 ? -67.914 7.621   32.156  1.00 72.50 159 A 1 
ATOM   1220  C CE   . LYS   A 1  159 ? -68.447 6.193   32.248  1.00 62.90 159 A 1 
ATOM   1221  N NZ   . LYS   A 1  159 ? -67.538 5.232   31.558  1.00 56.28 159 A 1 
ATOM   1222  N N    . GLN   A 1  160 ? -66.388 11.625  35.246  1.00 88.59 160 A 1 
ATOM   1223  C CA   . GLN   A 1  160 ? -65.408 11.787  36.327  1.00 89.01 160 A 1 
ATOM   1224  C C    . GLN   A 1  160 ? -65.986 12.590  37.499  1.00 89.32 160 A 1 
ATOM   1225  O O    . GLN   A 1  160 ? -65.805 12.217  38.656  1.00 87.31 160 A 1 
ATOM   1226  C CB   . GLN   A 1  160 ? -64.157 12.485  35.780  1.00 88.18 160 A 1 
ATOM   1227  C CG   . GLN   A 1  160 ? -63.295 11.556  34.920  1.00 87.21 160 A 1 
ATOM   1228  C CD   . GLN   A 1  160 ? -62.202 12.310  34.171  1.00 87.57 160 A 1 
ATOM   1229  O OE1  . GLN   A 1  160 ? -62.390 13.426  33.720  1.00 80.63 160 A 1 
ATOM   1230  N NE2  . GLN   A 1  160 ? -61.043 11.720  33.984  1.00 78.54 160 A 1 
ATOM   1231  N N    . THR   A 1  161 ? -66.725 13.644  37.191  1.00 90.82 161 A 1 
ATOM   1232  C CA   . THR   A 1  161 ? -67.377 14.467  38.220  1.00 90.40 161 A 1 
ATOM   1233  C C    . THR   A 1  161 ? -68.400 13.655  39.012  1.00 90.53 161 A 1 
ATOM   1234  O O    . THR   A 1  161 ? -68.459 13.752  40.235  1.00 87.90 161 A 1 
ATOM   1235  C CB   . THR   A 1  161 ? -68.055 15.695  37.593  1.00 89.42 161 A 1 
ATOM   1236  O OG1  . THR   A 1  161 ? -67.198 16.354  36.691  1.00 78.48 161 A 1 
ATOM   1237  C CG2  . THR   A 1  161 ? -68.446 16.730  38.645  1.00 74.50 161 A 1 
ATOM   1238  N N    . THR   A 1  162 ? -69.146 12.817  38.331  1.00 91.13 162 A 1 
ATOM   1239  C CA   . THR   A 1  162 ? -70.121 11.921  38.974  1.00 90.81 162 A 1 
ATOM   1240  C C    . THR   A 1  162 ? -69.442 10.859  39.844  1.00 90.63 162 A 1 
ATOM   1241  O O    . THR   A 1  162 ? -69.979 10.480  40.881  1.00 87.75 162 A 1 
ATOM   1242  C CB   . THR   A 1  162 ? -71.016 11.227  37.937  1.00 90.01 162 A 1 
ATOM   1243  O OG1  . THR   A 1  162 ? -71.369 12.078  36.872  1.00 79.59 162 A 1 
ATOM   1244  C CG2  . THR   A 1  162 ? -72.342 10.772  38.546  1.00 75.91 162 A 1 
ATOM   1245  N N    . ALA   A 1  163 ? -68.248 10.438  39.471  1.00 89.78 163 A 1 
ATOM   1246  C CA   . ALA   A 1  163 ? -67.421 9.521   40.260  1.00 88.99 163 A 1 
ATOM   1247  C C    . ALA   A 1  163 ? -66.731 10.189  41.472  1.00 89.44 163 A 1 
ATOM   1248  O O    . ALA   A 1  163 ? -66.022 9.528   42.226  1.00 85.33 163 A 1 
ATOM   1249  C CB   . ALA   A 1  163 ? -66.422 8.842   39.326  1.00 86.97 163 A 1 
ATOM   1250  N N    . GLY   A 1  164 ? -66.940 11.498  41.666  1.00 88.84 164 A 1 
ATOM   1251  C CA   . GLY   A 1  164 ? -66.418 12.261  42.804  1.00 88.40 164 A 1 
ATOM   1252  C C    . GLY   A 1  164 ? -65.103 12.994  42.545  1.00 89.56 164 A 1 
ATOM   1253  O O    . GLY   A 1  164 ? -64.637 13.725  43.422  1.00 85.22 164 A 1 
ATOM   1254  N N    . PHE   A 1  165 ? -64.509 12.866  41.352  1.00 90.47 165 A 1 
ATOM   1255  C CA   . PHE   A 1  165 ? -63.305 13.602  40.970  1.00 90.70 165 A 1 
ATOM   1256  C C    . PHE   A 1  165 ? -63.651 15.054  40.623  1.00 90.73 165 A 1 
ATOM   1257  O O    . PHE   A 1  165 ? -64.465 15.323  39.740  1.00 87.80 165 A 1 
ATOM   1258  C CB   . PHE   A 1  165 ? -62.604 12.894  39.814  1.00 89.69 165 A 1 
ATOM   1259  C CG   . PHE   A 1  165 ? -62.170 11.480  40.141  1.00 89.98 165 A 1 
ATOM   1260  C CD1  . PHE   A 1  165 ? -61.103 11.255  41.021  1.00 81.51 165 A 1 
ATOM   1261  C CD2  . PHE   A 1  165 ? -62.855 10.379  39.598  1.00 82.16 165 A 1 
ATOM   1262  C CE1  . PHE   A 1  165 ? -60.717 9.945   41.356  1.00 80.79 165 A 1 
ATOM   1263  C CE2  . PHE   A 1  165 ? -62.475 9.069   39.930  1.00 80.46 165 A 1 
ATOM   1264  C CZ   . PHE   A 1  165 ? -61.405 8.854   40.812  1.00 86.74 165 A 1 
ATOM   1265  N N    . LYS   A 1  166 ? -63.015 16.001  41.333  1.00 90.85 166 A 1 
ATOM   1266  C CA   . LYS   A 1  166 ? -63.276 17.440  41.172  1.00 90.61 166 A 1 
ATOM   1267  C C    . LYS   A 1  166 ? -62.233 18.160  40.331  1.00 90.88 166 A 1 
ATOM   1268  O O    . LYS   A 1  166 ? -62.551 19.171  39.712  1.00 87.20 166 A 1 
ATOM   1269  C CB   . LYS   A 1  166 ? -63.371 18.101  42.544  1.00 88.93 166 A 1 
ATOM   1270  C CG   . LYS   A 1  166 ? -64.590 17.625  43.339  1.00 84.94 166 A 1 
ATOM   1271  C CD   . LYS   A 1  166 ? -64.680 18.417  44.643  1.00 79.97 166 A 1 
ATOM   1272  C CE   . LYS   A 1  166 ? -65.900 17.977  45.447  1.00 72.83 166 A 1 
ATOM   1273  N NZ   . LYS   A 1  166 ? -65.974 18.714  46.732  1.00 63.85 166 A 1 
ATOM   1274  N N    . TYR   A 1  167 ? -61.008 17.663  40.334  1.00 91.44 167 A 1 
ATOM   1275  C CA   . TYR   A 1  167 ? -59.867 18.294  39.677  1.00 91.34 167 A 1 
ATOM   1276  C C    . TYR   A 1  167 ? -59.111 17.272  38.835  1.00 91.70 167 A 1 
ATOM   1277  O O    . TYR   A 1  167 ? -59.049 16.096  39.185  1.00 89.17 167 A 1 
ATOM   1278  C CB   . TYR   A 1  167 ? -58.950 18.928  40.734  1.00 90.25 167 A 1 
ATOM   1279  C CG   . TYR   A 1  167 ? -59.661 19.795  41.752  1.00 90.15 167 A 1 
ATOM   1280  C CD1  . TYR   A 1  167 ? -60.191 21.041  41.381  1.00 80.85 167 A 1 
ATOM   1281  C CD2  . TYR   A 1  167 ? -59.814 19.349  43.081  1.00 81.54 167 A 1 
ATOM   1282  C CE1  . TYR   A 1  167 ? -60.858 21.844  42.321  1.00 79.46 167 A 1 
ATOM   1283  C CE2  . TYR   A 1  167 ? -60.478 20.145  44.028  1.00 79.36 167 A 1 
ATOM   1284  C CZ   . TYR   A 1  167 ? -60.998 21.396  43.645  1.00 85.38 167 A 1 
ATOM   1285  O OH   . TYR   A 1  167 ? -61.640 22.181  44.568  1.00 83.83 167 A 1 
ATOM   1286  N N    . LEU   A 1  168 ? -58.525 17.747  37.757  1.00 91.54 168 A 1 
ATOM   1287  C CA   . LEU   A 1  168 ? -57.543 16.985  36.997  1.00 91.86 168 A 1 
ATOM   1288  C C    . LEU   A 1  168 ? -56.176 17.632  37.180  1.00 92.02 168 A 1 
ATOM   1289  O O    . LEU   A 1  168 ? -56.020 18.837  36.979  1.00 90.05 168 A 1 
ATOM   1290  C CB   . LEU   A 1  168 ? -57.943 16.905  35.515  1.00 91.14 168 A 1 
ATOM   1291  C CG   . LEU   A 1  168 ? -59.222 16.091  35.241  1.00 89.91 168 A 1 
ATOM   1292  C CD1  . LEU   A 1  168 ? -59.552 16.131  33.751  1.00 79.58 168 A 1 
ATOM   1293  C CD2  . LEU   A 1  168 ? -59.082 14.626  35.639  1.00 80.26 168 A 1 
ATOM   1294  N N    . LEU   A 1  169 ? -55.208 16.832  37.553  1.00 91.73 169 A 1 
ATOM   1295  C CA   . LEU   A 1  169 ? -53.818 17.245  37.647  1.00 92.15 169 A 1 
ATOM   1296  C C    . LEU   A 1  169 ? -53.049 16.666  36.462  1.00 92.08 169 A 1 
ATOM   1297  O O    . LEU   A 1  169 ? -53.103 15.461  36.214  1.00 90.42 169 A 1 
ATOM   1298  C CB   . LEU   A 1  169 ? -53.272 16.837  39.027  1.00 91.63 169 A 1 
ATOM   1299  C CG   . LEU   A 1  169 ? -51.780 17.174  39.243  1.00 91.19 169 A 1 
ATOM   1300  C CD1  . LEU   A 1  169 ? -51.526 17.574  40.690  1.00 78.04 169 A 1 
ATOM   1301  C CD2  . LEU   A 1  169 ? -50.878 15.975  38.944  1.00 78.15 169 A 1 
ATOM   1302  N N    . THR   A 1  170 ? -52.327 17.520  35.745  1.00 92.06 170 A 1 
ATOM   1303  C CA   . THR   A 1  170 ? -51.417 17.080  34.684  1.00 91.81 170 A 1 
ATOM   1304  C C    . THR   A 1  170 ? -50.074 16.742  35.315  1.00 91.53 170 A 1 
ATOM   1305  O O    . THR   A 1  170 ? -49.320 17.636  35.697  1.00 89.11 170 A 1 
ATOM   1306  C CB   . THR   A 1  170 ? -51.265 18.150  33.594  1.00 90.99 170 A 1 
ATOM   1307  O OG1  . THR   A 1  170 ? -52.530 18.551  33.118  1.00 79.49 170 A 1 
ATOM   1308  C CG2  . THR   A 1  170 ? -50.490 17.632  32.389  1.00 76.63 170 A 1 
ATOM   1309  N N    . TYR   A 1  171 ? -49.805 15.475  35.444  1.00 90.13 171 A 1 
ATOM   1310  C CA   . TYR   A 1  171 ? -48.541 14.970  35.972  1.00 89.72 171 A 1 
ATOM   1311  C C    . TYR   A 1  171 ? -47.606 14.581  34.833  1.00 89.47 171 A 1 
ATOM   1312  O O    . TYR   A 1  171 ? -47.998 13.857  33.922  1.00 87.25 171 A 1 
ATOM   1313  C CB   . TYR   A 1  171 ? -48.807 13.783  36.898  1.00 89.30 171 A 1 
ATOM   1314  C CG   . TYR   A 1  171 ? -47.537 13.190  37.470  1.00 89.08 171 A 1 
ATOM   1315  C CD1  . TYR   A 1  171 ? -47.058 11.939  37.036  1.00 79.35 171 A 1 
ATOM   1316  C CD2  . TYR   A 1  171 ? -46.797 13.915  38.419  1.00 80.22 171 A 1 
ATOM   1317  C CE1  . TYR   A 1  171 ? -45.859 11.421  37.550  1.00 79.38 171 A 1 
ATOM   1318  C CE2  . TYR   A 1  171 ? -45.596 13.406  38.934  1.00 78.48 171 A 1 
ATOM   1319  C CZ   . TYR   A 1  171 ? -45.128 12.158  38.500  1.00 86.42 171 A 1 
ATOM   1320  O OH   . TYR   A 1  171 ? -43.953 11.671  39.007  1.00 85.83 171 A 1 
ATOM   1321  N N    . LEU   A 1  172 ? -46.371 15.050  34.890  1.00 88.15 172 A 1 
ATOM   1322  C CA   . LEU   A 1  172 ? -45.313 14.614  33.984  1.00 87.44 172 A 1 
ATOM   1323  C C    . LEU   A 1  172 ? -44.684 13.342  34.517  1.00 88.27 172 A 1 
ATOM   1324  O O    . LEU   A 1  172 ? -44.061 13.364  35.572  1.00 84.61 172 A 1 
ATOM   1325  C CB   . LEU   A 1  172 ? -44.293 15.736  33.824  1.00 84.01 172 A 1 
ATOM   1326  C CG   . LEU   A 1  172 ? -44.648 16.559  32.589  1.00 75.03 172 A 1 
ATOM   1327  C CD1  . LEU   A 1  172 ? -44.418 18.024  32.863  1.00 67.66 172 A 1 
ATOM   1328  C CD2  . LEU   A 1  172 ? -43.839 16.102  31.390  1.00 68.79 172 A 1 
ATOM   1329  N N    . VAL   A 1  173 ? -44.859 12.281  33.775  1.00 87.56 173 A 1 
ATOM   1330  C CA   . VAL   A 1  173 ? -44.347 10.966  34.159  1.00 87.74 173 A 1 
ATOM   1331  C C    . VAL   A 1  173 ? -42.839 11.035  34.324  1.00 86.78 173 A 1 
ATOM   1332  O O    . VAL   A 1  173 ? -42.116 11.363  33.379  1.00 83.99 173 A 1 
ATOM   1333  C CB   . VAL   A 1  173 ? -44.748 9.897   33.136  1.00 87.50 173 A 1 
ATOM   1334  C CG1  . VAL   A 1  173 ? -44.211 8.518   33.508  1.00 78.85 173 A 1 
ATOM   1335  C CG2  . VAL   A 1  173 ? -46.272 9.784   33.027  1.00 77.68 173 A 1 
ATOM   1336  N N    . ALA   A 1  174 ? -42.360 10.724  35.506  1.00 83.31 174 A 1 
ATOM   1337  C CA   . ALA   A 1  174 ? -40.942 10.650  35.804  1.00 82.81 174 A 1 
ATOM   1338  C C    . ALA   A 1  174 ? -40.383 9.255   35.493  1.00 82.63 174 A 1 
ATOM   1339  O O    . ALA   A 1  174 ? -41.112 8.280   35.275  1.00 79.45 174 A 1 
ATOM   1340  C CB   . ALA   A 1  174 ? -40.700 11.108  37.247  1.00 80.36 174 A 1 
ATOM   1341  N N    . MET   A 1  175 ? -39.080 9.173   35.434  1.00 81.13 175 A 1 
ATOM   1342  C CA   . MET   A 1  175 ? -38.407 7.922   35.106  1.00 80.23 175 A 1 
ATOM   1343  C C    . MET   A 1  175 ? -38.649 6.889   36.204  1.00 79.80 175 A 1 
ATOM   1344  O O    . MET   A 1  175 ? -38.342 7.128   37.365  1.00 74.31 175 A 1 
ATOM   1345  C CB   . MET   A 1  175 ? -36.909 8.174   34.882  1.00 76.51 175 A 1 
ATOM   1346  C CG   . MET   A 1  175 ? -36.292 7.195   33.879  1.00 69.22 175 A 1 
ATOM   1347  S SD   . MET   A 1  175 ? -34.553 7.542   33.506  1.00 62.65 175 A 1 
ATOM   1348  C CE   . MET   A 1  175 ? -34.414 6.859   31.841  1.00 55.12 175 A 1 
ATOM   1349  N N    . GLY   A 1  176 ? -39.169 5.744   35.806  1.00 78.64 176 A 1 
ATOM   1350  C CA   . GLY   A 1  176 ? -39.510 4.669   36.736  1.00 78.81 176 A 1 
ATOM   1351  C C    . GLY   A 1  176 ? -40.889 4.786   37.380  1.00 80.53 176 A 1 
ATOM   1352  O O    . GLY   A 1  176 ? -41.261 3.891   38.136  1.00 74.62 176 A 1 
ATOM   1353  N N    . ASP   A 1  177 ? -41.641 5.826   37.070  1.00 82.77 177 A 1 
ATOM   1354  C CA   . ASP   A 1  177 ? -43.011 5.922   37.546  1.00 84.01 177 A 1 
ATOM   1355  C C    . ASP   A 1  177 ? -43.892 4.818   36.954  1.00 84.14 177 A 1 
ATOM   1356  O O    . ASP   A 1  177 ? -43.801 4.445   35.785  1.00 80.22 177 A 1 
ATOM   1357  C CB   . ASP   A 1  177 ? -43.616 7.297   37.243  1.00 81.81 177 A 1 
ATOM   1358  C CG   . ASP   A 1  177 ? -43.119 8.419   38.152  1.00 81.20 177 A 1 
ATOM   1359  O OD1  . ASP   A 1  177 ? -42.596 8.135   39.246  1.00 73.61 177 A 1 
ATOM   1360  O OD2  . ASP   A 1  177 ? -43.326 9.590   37.766  1.00 75.37 177 A 1 
ATOM   1361  N N    . SER   A 1  178 ? -44.779 4.344   37.792  1.00 85.40 178 A 1 
ATOM   1362  C CA   . SER   A 1  178 ? -45.848 3.431   37.416  1.00 86.43 178 A 1 
ATOM   1363  C C    . SER   A 1  178 ? -47.195 4.088   37.680  1.00 87.39 178 A 1 
ATOM   1364  O O    . SER   A 1  178 ? -47.313 4.968   38.534  1.00 85.06 178 A 1 
ATOM   1365  C CB   . SER   A 1  178 ? -45.708 2.114   38.177  1.00 83.67 178 A 1 
ATOM   1366  O OG   . SER   A 1  178 ? -45.900 2.303   39.564  1.00 75.85 178 A 1 
ATOM   1367  N N    . ILE   A 1  179 ? -48.231 3.628   37.000  1.00 88.57 179 A 1 
ATOM   1368  C CA   . ILE   A 1  179 ? -49.594 4.130   37.221  1.00 89.25 179 A 1 
ATOM   1369  C C    . ILE   A 1  179 ? -50.005 3.962   38.686  1.00 89.41 179 A 1 
ATOM   1370  O O    . ILE   A 1  179 ? -50.598 4.872   39.266  1.00 87.29 179 A 1 
ATOM   1371  C CB   . ILE   A 1  179 ? -50.581 3.423   36.271  1.00 88.22 179 A 1 
ATOM   1372  C CG1  . ILE   A 1  179 ? -50.218 3.746   34.802  1.00 83.43 179 A 1 
ATOM   1373  C CG2  . ILE   A 1  179 ? -52.030 3.839   36.571  1.00 81.15 179 A 1 
ATOM   1374  C CD1  . ILE   A 1  179 ? -51.035 2.959   33.782  1.00 74.16 179 A 1 
ATOM   1375  N N    . SER   A 1  180 ? -49.632 2.857   39.299  1.00 88.96 180 A 1 
ATOM   1376  C CA   . SER   A 1  180 ? -49.892 2.615   40.716  1.00 88.48 180 A 1 
ATOM   1377  C C    . SER   A 1  180 ? -49.131 3.585   41.617  1.00 88.71 180 A 1 
ATOM   1378  O O    . SER   A 1  180 ? -49.715 4.126   42.551  1.00 85.83 180 A 1 
ATOM   1379  C CB   . SER   A 1  180 ? -49.555 1.173   41.087  1.00 86.76 180 A 1 
ATOM   1380  O OG   . SER   A 1  180 ? -48.241 0.829   40.713  1.00 75.40 180 A 1 
ATOM   1381  N N    . GLY   A 1  181 ? -47.861 3.864   41.307  1.00 87.61 181 A 1 
ATOM   1382  C CA   . GLY   A 1  181 ? -47.054 4.822   42.057  1.00 87.32 181 A 1 
ATOM   1383  C C    . GLY   A 1  181 ? -47.580 6.252   41.943  1.00 88.31 181 A 1 
ATOM   1384  O O    . GLY   A 1  181 ? -47.677 6.959   42.944  1.00 85.88 181 A 1 
ATOM   1385  N N    . ILE   A 1  182 ? -48.001 6.649   40.743  1.00 89.65 182 A 1 
ATOM   1386  C CA   . ILE   A 1  182 ? -48.626 7.958   40.517  1.00 90.01 182 A 1 
ATOM   1387  C C    . ILE   A 1  182 ? -49.952 8.059   41.283  1.00 90.00 182 A 1 
ATOM   1388  O O    . ILE   A 1  182 ? -50.228 9.076   41.915  1.00 88.22 182 A 1 
ATOM   1389  C CB   . ILE   A 1  182 ? -48.825 8.210   39.010  1.00 89.57 182 A 1 
ATOM   1390  C CG1  . ILE   A 1  182 ? -47.468 8.250   38.267  1.00 86.00 182 A 1 
ATOM   1391  C CG2  . ILE   A 1  182 ? -49.582 9.525   38.767  1.00 85.36 182 A 1 
ATOM   1392  C CD1  . ILE   A 1  182 ? -47.600 8.138   36.748  1.00 81.52 182 A 1 
ATOM   1393  N N    . ALA   A 1  183 ? -50.750 7.013   41.264  1.00 90.02 183 A 1 
ATOM   1394  C CA   . ALA   A 1  183 ? -52.005 6.979   42.006  1.00 89.78 183 A 1 
ATOM   1395  C C    . ALA   A 1  183 ? -51.785 7.130   43.514  1.00 89.64 183 A 1 
ATOM   1396  O O    . ALA   A 1  183 ? -52.504 7.889   44.161  1.00 87.40 183 A 1 
ATOM   1397  C CB   . ALA   A 1  183 ? -52.743 5.682   41.674  1.00 89.38 183 A 1 
ATOM   1398  N N    . GLU   A 1  184 ? -50.770 6.482   44.051  1.00 88.92 184 A 1 
ATOM   1399  C CA   . GLU   A 1  184 ? -50.391 6.615   45.458  1.00 88.16 184 A 1 
ATOM   1400  C C    . GLU   A 1  184 ? -49.875 8.019   45.783  1.00 88.02 184 A 1 
ATOM   1401  O O    . GLU   A 1  184 ? -50.274 8.616   46.781  1.00 85.86 184 A 1 
ATOM   1402  C CB   . GLU   A 1  184 ? -49.342 5.543   45.807  1.00 86.95 184 A 1 
ATOM   1403  C CG   . GLU   A 1  184 ? -49.808 4.618   46.920  1.00 76.56 184 A 1 
ATOM   1404  C CD   . GLU   A 1  184 ? -48.808 3.513   47.281  1.00 70.29 184 A 1 
ATOM   1405  O OE1  . GLU   A 1  184 ? -49.147 2.719   48.189  1.00 61.29 184 A 1 
ATOM   1406  O OE2  . GLU   A 1  184 ? -47.721 3.453   46.674  1.00 61.64 184 A 1 
ATOM   1407  N N    . MET   A 1  185 ? -49.040 8.581   44.910  1.00 89.54 185 A 1 
ATOM   1408  C CA   . MET   A 1  185 ? -48.430 9.897   45.090  1.00 89.13 185 A 1 
ATOM   1409  C C    . MET   A 1  185 ? -49.472 11.020  45.201  1.00 89.35 185 A 1 
ATOM   1410  O O    . MET   A 1  185 ? -49.304 11.954  45.988  1.00 86.98 185 A 1 
ATOM   1411  C CB   . MET   A 1  185 ? -47.477 10.136  43.918  1.00 87.55 185 A 1 
ATOM   1412  C CG   . MET   A 1  185 ? -46.593 11.370  44.117  1.00 81.16 185 A 1 
ATOM   1413  S SD   . MET   A 1  185 ? -45.505 11.752  42.713  1.00 79.42 185 A 1 
ATOM   1414  C CE   . MET   A 1  185 ? -44.424 10.302  42.694  1.00 71.19 185 A 1 
ATOM   1415  N N    . PHE   A 1  186 ? -50.545 10.924  44.437  1.00 89.45 186 A 1 
ATOM   1416  C CA   . PHE   A 1  186 ? -51.606 11.934  44.387  1.00 89.35 186 A 1 
ATOM   1417  C C    . PHE   A 1  186 ? -52.902 11.514  45.087  1.00 88.99 186 A 1 
ATOM   1418  O O    . PHE   A 1  186 ? -53.914 12.209  44.974  1.00 84.59 186 A 1 
ATOM   1419  C CB   . PHE   A 1  186 ? -51.833 12.340  42.936  1.00 88.59 186 A 1 
ATOM   1420  C CG   . PHE   A 1  186 ? -50.657 13.058  42.318  1.00 89.31 186 A 1 
ATOM   1421  C CD1  . PHE   A 1  186 ? -50.411 14.402  42.631  1.00 80.93 186 A 1 
ATOM   1422  C CD2  . PHE   A 1  186 ? -49.794 12.387  41.440  1.00 82.04 186 A 1 
ATOM   1423  C CE1  . PHE   A 1  186 ? -49.322 15.072  42.056  1.00 80.74 186 A 1 
ATOM   1424  C CE2  . PHE   A 1  186 ? -48.703 13.052  40.867  1.00 80.97 186 A 1 
ATOM   1425  C CZ   . PHE   A 1  186 ? -48.468 14.394  41.173  1.00 86.55 186 A 1 
ATOM   1426  N N    . ASN   A 1  187 ? -52.875 10.396  45.814  1.00 88.44 187 A 1 
ATOM   1427  C CA   . ASN   A 1  187 ? -54.059 9.875   46.495  1.00 88.56 187 A 1 
ATOM   1428  C C    . ASN   A 1  187 ? -55.248 9.638   45.542  1.00 88.88 187 A 1 
ATOM   1429  O O    . ASN   A 1  187 ? -56.404 9.910   45.863  1.00 83.93 187 A 1 
ATOM   1430  C CB   . ASN   A 1  187 ? -54.356 10.765  47.715  1.00 86.61 187 A 1 
ATOM   1431  C CG   . ASN   A 1  187 ? -54.473 10.010  49.023  1.00 79.83 187 A 1 
ATOM   1432  O OD1  . ASN   A 1  187 ? -54.261 8.824   49.141  1.00 71.11 187 A 1 
ATOM   1433  N ND2  . ASN   A 1  187 ? -54.816 10.708  50.086  1.00 68.96 187 A 1 
ATOM   1434  N N    . SER   A 1  188 ? -54.940 9.166   44.353  1.00 88.64 188 A 1 
ATOM   1435  C CA   . SER   A 1  188 ? -55.902 8.774   43.323  1.00 89.20 188 A 1 
ATOM   1436  C C    . SER   A 1  188 ? -56.011 7.247   43.251  1.00 89.30 188 A 1 
ATOM   1437  O O    . SER   A 1  188 ? -55.562 6.525   44.144  1.00 84.89 188 A 1 
ATOM   1438  C CB   . SER   A 1  188 ? -55.483 9.409   41.990  1.00 87.81 188 A 1 
ATOM   1439  O OG   . SER   A 1  188 ? -56.531 9.328   41.047  1.00 80.43 188 A 1 
ATOM   1440  N N    . THR   A 1  189 ? -56.604 6.742   42.180  1.00 89.29 189 A 1 
ATOM   1441  C CA   . THR   A 1  189 ? -56.676 5.297   41.941  1.00 89.07 189 A 1 
ATOM   1442  C C    . THR   A 1  189 ? -56.080 4.945   40.587  1.00 89.55 189 A 1 
ATOM   1443  O O    . THR   A 1  189 ? -56.274 5.670   39.611  1.00 86.48 189 A 1 
ATOM   1444  C CB   . THR   A 1  189 ? -58.106 4.753   42.059  1.00 86.78 189 A 1 
ATOM   1445  O OG1  . THR   A 1  189 ? -58.943 5.283   41.064  1.00 76.85 189 A 1 
ATOM   1446  C CG2  . THR   A 1  189 ? -58.753 5.060   43.409  1.00 75.09 189 A 1 
ATOM   1447  N N    . SER   A 1  190 ? -55.422 3.814   40.487  1.00 89.70 190 A 1 
ATOM   1448  C CA   . SER   A 1  190 ? -54.865 3.337   39.217  1.00 89.94 190 A 1 
ATOM   1449  C C    . SER   A 1  190 ? -55.937 3.213   38.137  1.00 90.00 190 A 1 
ATOM   1450  O O    . SER   A 1  190 ? -55.722 3.633   37.008  1.00 87.07 190 A 1 
ATOM   1451  C CB   . SER   A 1  190 ? -54.186 1.979   39.400  1.00 88.38 190 A 1 
ATOM   1452  O OG   . SER   A 1  190 ? -53.273 2.021   40.477  1.00 79.03 190 A 1 
ATOM   1453  N N    . ALA   A 1  191 ? -57.110 2.728   38.494  1.00 89.52 191 A 1 
ATOM   1454  C CA   . ALA   A 1  191 ? -58.229 2.614   37.568  1.00 89.26 191 A 1 
ATOM   1455  C C    . ALA   A 1  191 ? -58.673 3.978   37.018  1.00 89.64 191 A 1 
ATOM   1456  O O    . ALA   A 1  191 ? -58.915 4.111   35.822  1.00 86.91 191 A 1 
ATOM   1457  C CB   . ALA   A 1  191 ? -59.376 1.904   38.284  1.00 87.47 191 A 1 
ATOM   1458  N N    . ALA   A 1  192 ? -58.741 5.011   37.869  1.00 89.84 192 A 1 
ATOM   1459  C CA   . ALA   A 1  192 ? -59.129 6.349   37.445  1.00 89.63 192 A 1 
ATOM   1460  C C    . ALA   A 1  192 ? -58.106 6.987   36.499  1.00 90.00 192 A 1 
ATOM   1461  O O    . ALA   A 1  192 ? -58.490 7.674   35.553  1.00 87.61 192 A 1 
ATOM   1462  C CB   . ALA   A 1  192 ? -59.341 7.211   38.687  1.00 88.72 192 A 1 
ATOM   1463  N N    . ILE   A 1  193 ? -56.822 6.746   36.719  1.00 90.56 193 A 1 
ATOM   1464  C CA   . ILE   A 1  193 ? -55.751 7.222   35.837  1.00 90.70 193 A 1 
ATOM   1465  C C    . ILE   A 1  193 ? -55.797 6.478   34.503  1.00 90.42 193 A 1 
ATOM   1466  O O    . ILE   A 1  193 ? -55.786 7.113   33.453  1.00 88.38 193 A 1 
ATOM   1467  C CB   . ILE   A 1  193 ? -54.373 7.095   36.517  1.00 90.34 193 A 1 
ATOM   1468  C CG1  . ILE   A 1  193 ? -54.318 7.954   37.801  1.00 86.69 193 A 1 
ATOM   1469  C CG2  . ILE   A 1  193 ? -53.254 7.516   35.551  1.00 86.18 193 A 1 
ATOM   1470  C CD1  . ILE   A 1  193 ? -53.057 7.741   38.639  1.00 83.36 193 A 1 
ATOM   1471  N N    . THR   A 1  194 ? -55.904 5.167   34.525  1.00 90.39 194 A 1 
ATOM   1472  C CA   . THR   A 1  194 ? -55.968 4.344   33.309  1.00 89.99 194 A 1 
ATOM   1473  C C    . THR   A 1  194 ? -57.180 4.711   32.460  1.00 89.48 194 A 1 
ATOM   1474  O O    . THR   A 1  194 ? -57.041 5.012   31.278  1.00 86.77 194 A 1 
ATOM   1475  C CB   . THR   A 1  194 ? -55.990 2.849   33.656  1.00 89.08 194 A 1 
ATOM   1476  O OG1  . THR   A 1  194 ? -54.917 2.523   34.502  1.00 77.77 194 A 1 
ATOM   1477  C CG2  . THR   A 1  194 ? -55.857 1.956   32.432  1.00 74.65 194 A 1 
ATOM   1478  N N    . GLU   A 1  195 ? -58.353 4.775   33.063  1.00 89.13 195 A 1 
ATOM   1479  C CA   . GLU   A 1  195 ? -59.580 5.131   32.351  1.00 88.17 195 A 1 
ATOM   1480  C C    . GLU   A 1  195 ? -59.570 6.606   31.910  1.00 87.93 195 A 1 
ATOM   1481  O O    . GLU   A 1  195 ? -60.009 6.934   30.811  1.00 84.87 195 A 1 
ATOM   1482  C CB   . GLU   A 1  195 ? -60.801 4.801   33.235  1.00 86.67 195 A 1 
ATOM   1483  C CG   . GLU   A 1  195 ? -62.095 4.669   32.427  1.00 76.33 195 A 1 
ATOM   1484  C CD   . GLU   A 1  195 ? -63.369 4.446   33.267  1.00 70.91 195 A 1 
ATOM   1485  O OE1  . GLU   A 1  195 ? -64.463 4.308   32.655  1.00 61.94 195 A 1 
ATOM   1486  O OE2  . GLU   A 1  195 ? -63.302 4.460   34.508  1.00 62.49 195 A 1 
ATOM   1487  N N    . GLY   A 1  196 ? -59.037 7.494   32.741  1.00 88.29 196 A 1 
ATOM   1488  C CA   . GLY   A 1  196 ? -58.954 8.924   32.472  1.00 87.76 196 A 1 
ATOM   1489  C C    . GLY   A 1  196 ? -58.066 9.292   31.289  1.00 88.38 196 A 1 
ATOM   1490  O O    . GLY   A 1  196 ? -58.364 10.255  30.592  1.00 84.52 196 A 1 
ATOM   1491  N N    . ASN   A 1  197 ? -57.027 8.524   31.031  1.00 89.13 197 A 1 
ATOM   1492  C CA   . ASN   A 1  197 ? -56.072 8.730   29.934  1.00 89.02 197 A 1 
ATOM   1493  C C    . ASN   A 1  197 ? -56.253 7.745   28.767  1.00 88.45 197 A 1 
ATOM   1494  O O    . ASN   A 1  197 ? -55.377 7.666   27.911  1.00 83.39 197 A 1 
ATOM   1495  C CB   . ASN   A 1  197 ? -54.645 8.697   30.491  1.00 88.48 197 A 1 
ATOM   1496  C CG   . ASN   A 1  197 ? -54.361 9.824   31.463  1.00 88.59 197 A 1 
ATOM   1497  O OD1  . ASN   A 1  197 ? -53.968 10.914  31.097  1.00 75.94 197 A 1 
ATOM   1498  N ND2  . ASN   A 1  197 ? -54.542 9.586   32.739  1.00 76.92 197 A 1 
ATOM   1499  N N    . GLU   A 1  198 ? -57.348 6.994   28.751  1.00 86.85 198 A 1 
ATOM   1500  C CA   . GLU   A 1  198 ? -57.610 5.975   27.722  1.00 86.53 198 A 1 
ATOM   1501  C C    . GLU   A 1  198 ? -56.436 5.003   27.506  1.00 86.30 198 A 1 
ATOM   1502  O O    . GLU   A 1  198 ? -56.152 4.569   26.389  1.00 81.14 198 A 1 
ATOM   1503  C CB   . GLU   A 1  198 ? -58.119 6.619   26.420  1.00 84.25 198 A 1 
ATOM   1504  C CG   . GLU   A 1  198 ? -59.438 7.368   26.618  1.00 79.71 198 A 1 
ATOM   1505  C CD   . GLU   A 1  198 ? -59.987 8.047   25.356  1.00 75.65 198 A 1 
ATOM   1506  O OE1  . GLU   A 1  198 ? -61.098 8.624   25.464  1.00 68.02 198 A 1 
ATOM   1507  O OE2  . GLU   A 1  198 ? -59.326 8.025   24.299  1.00 69.99 198 A 1 
ATOM   1508  N N    . LEU   A 1  199 ? -55.746 4.668   28.582  1.00 85.72 199 A 1 
ATOM   1509  C CA   . LEU   A 1  199 ? -54.603 3.769   28.506  1.00 85.43 199 A 1 
ATOM   1510  C C    . LEU   A 1  199 ? -55.077 2.343   28.239  1.00 84.11 199 A 1 
ATOM   1511  O O    . LEU   A 1  199 ? -55.864 1.776   28.993  1.00 78.81 199 A 1 
ATOM   1512  C CB   . LEU   A 1  199 ? -53.766 3.845   29.789  1.00 83.74 199 A 1 
ATOM   1513  C CG   . LEU   A 1  199 ? -53.109 5.214   30.042  1.00 83.05 199 A 1 
ATOM   1514  C CD1  . LEU   A 1  199 ? -52.456 5.237   31.419  1.00 74.47 199 A 1 
ATOM   1515  C CD2  . LEU   A 1  199 ? -52.031 5.534   29.011  1.00 75.35 199 A 1 
ATOM   1516  N N    . THR   A 1  200 ? -54.541 1.763   27.168  1.00 83.24 200 A 1 
ATOM   1517  C CA   . THR   A 1  200 ? -54.809 0.360   26.812  1.00 80.82 200 A 1 
ATOM   1518  C C    . THR   A 1  200 ? -53.866 -0.620  27.500  1.00 80.23 200 A 1 
ATOM   1519  O O    . THR   A 1  200 ? -54.141 -1.813  27.568  1.00 72.64 200 A 1 
ATOM   1520  C CB   . THR   A 1  200 ? -54.712 0.166   25.298  1.00 76.56 200 A 1 
ATOM   1521  O OG1  . THR   A 1  200 ? -53.493 0.670   24.814  1.00 69.52 200 A 1 
ATOM   1522  C CG2  . THR   A 1  200 ? -55.828 0.900   24.555  1.00 67.12 200 A 1 
ATOM   1523  N N    . SER   A 1  201 ? -52.746 -0.109  27.986  1.00 79.99 201 A 1 
ATOM   1524  C CA   . SER   A 1  201 ? -51.752 -0.869  28.733  1.00 78.90 201 A 1 
ATOM   1525  C C    . SER   A 1  201 ? -51.173 -0.005  29.848  1.00 79.20 201 A 1 
ATOM   1526  O O    . SER   A 1  201 ? -51.276 1.219   29.813  1.00 72.83 201 A 1 
ATOM   1527  C CB   . SER   A 1  201 ? -50.650 -1.357  27.790  1.00 74.25 201 A 1 
ATOM   1528  O OG   . SER   A 1  201 ? -49.844 -0.295  27.329  1.00 66.54 201 A 1 
ATOM   1529  N N    . ASP   A 1  202 ? -50.497 -0.631  30.793  1.00 78.89 202 A 1 
ATOM   1530  C CA   . ASP   A 1  202 ? -49.793 0.072   31.871  1.00 78.72 202 A 1 
ATOM   1531  C C    . ASP   A 1  202 ? -48.494 0.761   31.413  1.00 79.63 202 A 1 
ATOM   1532  O O    . ASP   A 1  202 ? -47.706 1.246   32.223  1.00 72.73 202 A 1 
ATOM   1533  C CB   . ASP   A 1  202 ? -49.544 -0.902  33.026  1.00 73.95 202 A 1 
ATOM   1534  C CG   . ASP   A 1  202 ? -50.829 -1.390  33.694  1.00 68.71 202 A 1 
ATOM   1535  O OD1  . ASP   A 1  202 ? -51.837 -0.655  33.658  1.00 60.49 202 A 1 
ATOM   1536  O OD2  . ASP   A 1  202 ? -50.789 -2.507  34.242  1.00 60.78 202 A 1 
ATOM   1537  N N    . ASN   A 1  203 ? -48.243 0.807   30.116  1.00 78.88 203 A 1 
ATOM   1538  C CA   . ASN   A 1  203 ? -47.066 1.446   29.555  1.00 79.78 203 A 1 
ATOM   1539  C C    . ASN   A 1  203 ? -47.288 2.950   29.427  1.00 80.92 203 A 1 
ATOM   1540  O O    . ASN   A 1  203 ? -47.942 3.428   28.502  1.00 76.44 203 A 1 
ATOM   1541  C CB   . ASN   A 1  203 ? -46.711 0.809   28.208  1.00 74.95 203 A 1 
ATOM   1542  C CG   . ASN   A 1  203 ? -46.181 -0.604  28.342  1.00 68.61 203 A 1 
ATOM   1543  O OD1  . ASN   A 1  203 ? -45.501 -0.973  29.277  1.00 60.36 203 A 1 
ATOM   1544  N ND2  . ASN   A 1  203 ? -46.448 -1.441  27.369  1.00 60.10 203 A 1 
ATOM   1545  N N    . ILE   A 1  204 ? -46.680 3.680   30.328  1.00 82.32 204 A 1 
ATOM   1546  C CA   . ILE   A 1  204 ? -46.556 5.132   30.273  1.00 83.87 204 A 1 
ATOM   1547  C C    . ILE   A 1  204 ? -45.114 5.514   29.951  1.00 83.12 204 A 1 
ATOM   1548  O O    . ILE   A 1  204 ? -44.165 4.856   30.387  1.00 78.95 204 A 1 
ATOM   1549  C CB   . ILE   A 1  204 ? -47.073 5.781   31.566  1.00 83.12 204 A 1 
ATOM   1550  C CG1  . ILE   A 1  204 ? -46.409 5.187   32.826  1.00 76.52 204 A 1 
ATOM   1551  C CG2  . ILE   A 1  204 ? -48.608 5.649   31.603  1.00 73.66 204 A 1 
ATOM   1552  C CD1  . ILE   A 1  204 ? -46.809 5.892   34.122  1.00 73.40 204 A 1 
ATOM   1553  N N    . PHE   A 1  205 ? -44.956 6.574   29.168  1.00 82.81 205 A 1 
ATOM   1554  C CA   . PHE   A 1  205 ? -43.648 7.038   28.741  1.00 81.86 205 A 1 
ATOM   1555  C C    . PHE   A 1  205 ? -43.169 8.199   29.592  1.00 81.09 205 A 1 
ATOM   1556  O O    . PHE   A 1  205 ? -43.937 9.065   29.999  1.00 77.70 205 A 1 
ATOM   1557  C CB   . PHE   A 1  205 ? -43.681 7.414   27.266  1.00 79.06 205 A 1 
ATOM   1558  C CG   . PHE   A 1  205 ? -44.079 6.280   26.358  1.00 77.15 205 A 1 
ATOM   1559  C CD1  . PHE   A 1  205 ? -43.276 5.137   26.269  1.00 70.15 205 A 1 
ATOM   1560  C CD2  . PHE   A 1  205 ? -45.263 6.345   25.613  1.00 69.38 205 A 1 
ATOM   1561  C CE1  . PHE   A 1  205 ? -43.649 4.070   25.438  1.00 66.69 205 A 1 
ATOM   1562  C CE2  . PHE   A 1  205 ? -45.636 5.282   24.775  1.00 65.83 205 A 1 
ATOM   1563  C CZ   . PHE   A 1  205 ? -44.827 4.142   24.690  1.00 71.10 205 A 1 
ATOM   1564  N N    . PHE   A 1  206 ? -41.875 8.220   29.807  1.00 82.36 206 A 1 
ATOM   1565  C CA   . PHE   A 1  206 ? -41.198 9.290   30.504  1.00 81.26 206 A 1 
ATOM   1566  C C    . PHE   A 1  206 ? -41.426 10.637  29.807  1.00 80.97 206 A 1 
ATOM   1567  O O    . PHE   A 1  206 ? -41.493 10.696  28.586  1.00 76.07 206 A 1 
ATOM   1568  C CB   . PHE   A 1  206 ? -39.721 8.921   30.554  1.00 76.96 206 A 1 
ATOM   1569  C CG   . PHE   A 1  206 ? -39.003 9.542   31.708  1.00 73.22 206 A 1 
ATOM   1570  C CD1  . PHE   A 1  206 ? -38.266 10.712  31.538  1.00 65.23 206 A 1 
ATOM   1571  C CD2  . PHE   A 1  206 ? -39.049 8.920   32.963  1.00 63.93 206 A 1 
ATOM   1572  C CE1  . PHE   A 1  206 ? -37.560 11.261  32.624  1.00 59.90 206 A 1 
ATOM   1573  C CE2  . PHE   A 1  206 ? -38.348 9.464   34.041  1.00 58.92 206 A 1 
ATOM   1574  C CZ   . PHE   A 1  206 ? -37.598 10.634  33.873  1.00 61.23 206 A 1 
ATOM   1575  N N    . PHE   A 1  207 ? -41.542 11.711  30.587  1.00 80.81 207 A 1 
ATOM   1576  C CA   . PHE   A 1  207 ? -41.811 13.061  30.067  1.00 81.02 207 A 1 
ATOM   1577  C C    . PHE   A 1  207 ? -43.114 13.215  29.265  1.00 82.51 207 A 1 
ATOM   1578  O O    . PHE   A 1  207 ? -43.273 14.170  28.512  1.00 77.80 207 A 1 
ATOM   1579  C CB   . PHE   A 1  207 ? -40.587 13.621  29.331  1.00 76.63 207 A 1 
ATOM   1580  C CG   . PHE   A 1  207 ? -39.769 14.585  30.146  1.00 71.85 207 A 1 
ATOM   1581  C CD1  . PHE   A 1  207 ? -39.957 15.964  29.984  1.00 64.95 207 A 1 
ATOM   1582  C CD2  . PHE   A 1  207 ? -38.797 14.123  31.035  1.00 63.09 207 A 1 
ATOM   1583  C CE1  . PHE   A 1  207 ? -39.167 16.879  30.693  1.00 58.27 207 A 1 
ATOM   1584  C CE2  . PHE   A 1  207 ? -38.005 15.035  31.751  1.00 57.29 207 A 1 
ATOM   1585  C CZ   . PHE   A 1  207 ? -38.185 16.414  31.579  1.00 58.49 207 A 1 
ATOM   1586  N N    . THR   A 1  208 ? -44.055 12.317  29.446  1.00 84.07 208 A 1 
ATOM   1587  C CA   . THR   A 1  208 ? -45.393 12.492  28.886  1.00 85.35 208 A 1 
ATOM   1588  C C    . THR   A 1  208 ? -46.372 12.936  29.967  1.00 86.10 208 A 1 
ATOM   1589  O O    . THR   A 1  208 ? -46.281 12.470  31.106  1.00 83.60 208 A 1 
ATOM   1590  C CB   . THR   A 1  208 ? -45.894 11.245  28.162  1.00 83.64 208 A 1 
ATOM   1591  O OG1  . THR   A 1  208 ? -45.927 10.130  29.006  1.00 72.91 208 A 1 
ATOM   1592  C CG2  . THR   A 1  208 ? -45.024 10.910  26.958  1.00 72.19 208 A 1 
ATOM   1593  N N    . PRO   A 1  209 ? -47.294 13.849  29.653  1.00 87.76 209 A 1 
ATOM   1594  C CA   . PRO   A 1  209 ? -48.304 14.263  30.608  1.00 88.28 209 A 1 
ATOM   1595  C C    . PRO   A 1  209 ? -49.380 13.184  30.761  1.00 89.18 209 A 1 
ATOM   1596  O O    . PRO   A 1  209 ? -49.986 12.740  29.785  1.00 86.99 209 A 1 
ATOM   1597  C CB   . PRO   A 1  209 ? -48.847 15.582  30.062  1.00 86.23 209 A 1 
ATOM   1598  C CG   . PRO   A 1  209 ? -48.653 15.447  28.555  1.00 81.87 209 A 1 
ATOM   1599  C CD   . PRO   A 1  209 ? -47.407 14.587  28.411  1.00 84.49 209 A 1 
ATOM   1600  N N    . VAL   A 1  210 ? -49.647 12.843  32.009  1.00 89.26 210 A 1 
ATOM   1601  C CA   . VAL   A 1  210 ? -50.755 11.971  32.404  1.00 90.29 210 A 1 
ATOM   1602  C C    . VAL   A 1  210 ? -51.730 12.782  33.248  1.00 90.25 210 A 1 
ATOM   1603  O O    . VAL   A 1  210 ? -51.328 13.531  34.136  1.00 88.37 210 A 1 
ATOM   1604  C CB   . VAL   A 1  210 ? -50.238 10.725  33.142  1.00 89.50 210 A 1 
ATOM   1605  C CG1  . VAL   A 1  210 ? -51.360 9.878   33.737  1.00 77.55 210 A 1 
ATOM   1606  C CG2  . VAL   A 1  210 ? -49.466 9.828   32.175  1.00 75.55 210 A 1 
ATOM   1607  N N    . LEU   A 1  211 ? -53.007 12.637  32.986  1.00 90.85 211 A 1 
ATOM   1608  C CA   . LEU   A 1  211 ? -54.046 13.244  33.804  1.00 91.23 211 A 1 
ATOM   1609  C C    . LEU   A 1  211 ? -54.339 12.366  35.018  1.00 91.38 211 A 1 
ATOM   1610  O O    . LEU   A 1  211 ? -54.735 11.210  34.886  1.00 89.37 211 A 1 
ATOM   1611  C CB   . LEU   A 1  211 ? -55.310 13.480  32.972  1.00 90.40 211 A 1 
ATOM   1612  C CG   . LEU   A 1  211 ? -55.163 14.584  31.914  1.00 88.29 211 A 1 
ATOM   1613  C CD1  . LEU   A 1  211 ? -56.413 14.600  31.041  1.00 76.97 211 A 1 
ATOM   1614  C CD2  . LEU   A 1  211 ? -55.005 15.965  32.545  1.00 77.88 211 A 1 
ATOM   1615  N N    . VAL   A 1  212 ? -54.180 12.962  36.190  1.00 91.06 212 A 1 
ATOM   1616  C CA   . VAL   A 1  212 ? -54.497 12.321  37.468  1.00 91.41 212 A 1 
ATOM   1617  C C    . VAL   A 1  212 ? -55.791 12.928  38.002  1.00 91.64 212 A 1 
ATOM   1618  O O    . VAL   A 1  212 ? -55.804 14.103  38.375  1.00 89.92 212 A 1 
ATOM   1619  C CB   . VAL   A 1  212 ? -53.341 12.466  38.465  1.00 90.74 212 A 1 
ATOM   1620  C CG1  . VAL   A 1  212 ? -53.649 11.715  39.757  1.00 82.48 212 A 1 
ATOM   1621  C CG2  . VAL   A 1  212 ? -52.038 11.907  37.890  1.00 80.74 212 A 1 
ATOM   1622  N N    . PRO   A 1  213 ? -56.880 12.174  38.038  1.00 91.81 213 A 1 
ATOM   1623  C CA   . PRO   A 1  213 ? -58.119 12.641  38.641  1.00 91.70 213 A 1 
ATOM   1624  C C    . PRO   A 1  213 ? -57.984 12.729  40.161  1.00 91.54 213 A 1 
ATOM   1625  O O    . PRO   A 1  213 ? -57.603 11.761  40.819  1.00 89.02 213 A 1 
ATOM   1626  C CB   . PRO   A 1  213 ? -59.204 11.652  38.208  1.00 90.37 213 A 1 
ATOM   1627  C CG   . PRO   A 1  213 ? -58.578 10.859  37.066  1.00 88.01 213 A 1 
ATOM   1628  C CD   . PRO   A 1  213 ? -57.093 10.890  37.399  1.00 90.30 213 A 1 
ATOM   1629  N N    . LEU   A 1  214 ? -58.340 13.888  40.721  1.00 90.81 214 A 1 
ATOM   1630  C CA   . LEU   A 1  214 ? -58.242 14.172  42.150  1.00 90.77 214 A 1 
ATOM   1631  C C    . LEU   A 1  214 ? -59.623 14.427  42.755  1.00 90.85 214 A 1 
ATOM   1632  O O    . LEU   A 1  214 ? -60.451 15.147  42.195  1.00 88.33 214 A 1 
ATOM   1633  C CB   . LEU   A 1  214 ? -57.322 15.375  42.384  1.00 89.30 214 A 1 
ATOM   1634  C CG   . LEU   A 1  214 ? -55.894 15.243  41.832  1.00 88.02 214 A 1 
ATOM   1635  C CD1  . LEU   A 1  214 ? -55.143 16.539  42.085  1.00 77.29 214 A 1 
ATOM   1636  C CD2  . LEU   A 1  214 ? -55.122 14.110  42.492  1.00 78.44 214 A 1 
ATOM   1637  N N    . THR   A 1  215 ? -59.828 13.889  43.938  1.00 91.06 215 A 1 
ATOM   1638  C CA   . THR   A 1  215 ? -61.049 14.139  44.727  1.00 90.40 215 A 1 
ATOM   1639  C C    . THR   A 1  215 ? -60.925 15.365  45.625  1.00 90.00 215 A 1 
ATOM   1640  O O    . THR   A 1  215 ? -61.921 16.020  45.936  1.00 85.12 215 A 1 
ATOM   1641  C CB   . THR   A 1  215 ? -61.399 12.920  45.581  1.00 88.87 215 A 1 
ATOM   1642  O OG1  . THR   A 1  215 ? -60.297 12.545  46.370  1.00 79.08 215 A 1 
ATOM   1643  C CG2  . THR   A 1  215 ? -61.781 11.708  44.737  1.00 76.88 215 A 1 
ATOM   1644  N N    . THR   A 1  216 ? -59.707 15.692  46.014  1.00 89.28 216 A 1 
ATOM   1645  C CA   . THR   A 1  216 ? -59.343 16.826  46.865  1.00 88.56 216 A 1 
ATOM   1646  C C    . THR   A 1  216 ? -58.265 17.667  46.200  1.00 88.76 216 A 1 
ATOM   1647  O O    . THR   A 1  216 ? -57.587 17.219  45.281  1.00 84.85 216 A 1 
ATOM   1648  C CB   . THR   A 1  216 ? -58.872 16.355  48.248  1.00 85.82 216 A 1 
ATOM   1649  O OG1  . THR   A 1  216 ? -57.858 15.396  48.130  1.00 74.43 216 A 1 
ATOM   1650  C CG2  . THR   A 1  216 ? -60.007 15.721  49.048  1.00 72.04 216 A 1 
ATOM   1651  N N    . GLU   A 1  217 ? -58.117 18.896  46.681  1.00 87.39 217 A 1 
ATOM   1652  C CA   . GLU   A 1  217 ? -57.037 19.757  46.210  1.00 86.54 217 A 1 
ATOM   1653  C C    . GLU   A 1  217 ? -55.676 19.149  46.582  1.00 86.40 217 A 1 
ATOM   1654  O O    . GLU   A 1  217 ? -55.488 18.732  47.729  1.00 81.98 217 A 1 
ATOM   1655  C CB   . GLU   A 1  217 ? -57.241 21.161  46.793  1.00 83.81 217 A 1 
ATOM   1656  C CG   . GLU   A 1  217 ? -56.373 22.215  46.109  1.00 75.24 217 A 1 
ATOM   1657  C CD   . GLU   A 1  217 ? -56.748 23.658  46.477  1.00 70.84 217 A 1 
ATOM   1658  O OE1  . GLU   A 1  217 ? -56.292 24.580  45.755  1.00 63.46 217 A 1 
ATOM   1659  O OE2  . GLU   A 1  217 ? -57.517 23.859  47.436  1.00 64.72 217 A 1 
ATOM   1660  N N    . PRO   A 1  218 ? -54.734 19.064  45.635  1.00 85.80 218 A 1 
ATOM   1661  C CA   . PRO   A 1  218 ? -53.422 18.507  45.917  1.00 85.05 218 A 1 
ATOM   1662  C C    . PRO   A 1  218 ? -52.632 19.441  46.830  1.00 84.88 218 A 1 
ATOM   1663  O O    . PRO   A 1  218 ? -52.714 20.667  46.742  1.00 80.17 218 A 1 
ATOM   1664  C CB   . PRO   A 1  218 ? -52.753 18.315  44.556  1.00 82.36 218 A 1 
ATOM   1665  C CG   . PRO   A 1  218 ? -53.387 19.411  43.709  1.00 81.02 218 A 1 
ATOM   1666  C CD   . PRO   A 1  218 ? -54.809 19.506  44.259  1.00 83.89 218 A 1 
ATOM   1667  N N    . THR   A 1  219 ? -51.830 18.861  47.704  1.00 81.56 219 A 1 
ATOM   1668  C CA   . THR   A 1  219 ? -50.891 19.566  48.578  1.00 79.14 219 A 1 
ATOM   1669  C C    . THR   A 1  219 ? -49.460 19.248  48.174  1.00 78.50 219 A 1 
ATOM   1670  O O    . THR   A 1  219 ? -49.225 18.426  47.286  1.00 70.61 219 A 1 
ATOM   1671  C CB   . THR   A 1  219 ? -51.148 19.227  50.049  1.00 73.88 219 A 1 
ATOM   1672  O OG1  . THR   A 1  219 ? -51.134 17.840  50.254  1.00 65.59 219 A 1 
ATOM   1673  C CG2  . THR   A 1  219 ? -52.503 19.750  50.526  1.00 63.41 219 A 1 
ATOM   1674  N N    . LYS   A 1  220 ? -48.510 19.897  48.818  1.00 74.71 220 A 1 
ATOM   1675  C CA   . LYS   A 1  220 ? -47.091 19.627  48.581  1.00 73.26 220 A 1 
ATOM   1676  C C    . LYS   A 1  220 ? -46.828 18.127  48.652  1.00 73.76 220 A 1 
ATOM   1677  O O    . LYS   A 1  220 ? -47.055 17.495  49.683  1.00 67.83 220 A 1 
ATOM   1678  C CB   . LYS   A 1  220 ? -46.212 20.400  49.575  1.00 68.51 220 A 1 
ATOM   1679  C CG   . LYS   A 1  220 ? -44.722 20.120  49.319  1.00 65.26 220 A 1 
ATOM   1680  C CD   . LYS   A 1  220 ? -43.767 20.985  50.135  1.00 61.48 220 A 1 
ATOM   1681  C CE   . LYS   A 1  220 ? -42.344 20.612  49.694  1.00 55.01 220 A 1 
ATOM   1682  N NZ   . LYS   A 1  220 ? -41.294 21.541  50.150  1.00 48.37 220 A 1 
ATOM   1683  N N    . ILE   A 1  221 ? -46.318 17.609  47.569  1.00 73.65 221 A 1 
ATOM   1684  C CA   . ILE   A 1  221 ? -45.912 16.213  47.506  1.00 70.88 221 A 1 
ATOM   1685  C C    . ILE   A 1  221 ? -44.599 16.094  48.254  1.00 69.40 221 A 1 
ATOM   1686  O O    . ILE   A 1  221 ? -43.541 16.485  47.768  1.00 62.62 221 A 1 
ATOM   1687  C CB   . ILE   A 1  221 ? -45.809 15.728  46.056  1.00 65.86 221 A 1 
ATOM   1688  C CG1  . ILE   A 1  221 ? -47.160 15.916  45.334  1.00 62.17 221 A 1 
ATOM   1689  C CG2  . ILE   A 1  221 ? -45.392 14.246  46.026  1.00 59.43 221 A 1 
ATOM   1690  C CD1  . ILE   A 1  221 ? -47.019 15.808  43.826  1.00 55.35 221 A 1 
ATOM   1691  N N    . VAL   A 1  222 ? -44.685 15.572  49.451  1.00 65.29 222 A 1 
ATOM   1692  C CA   . VAL   A 1  222 ? -43.498 15.108  50.152  1.00 62.73 222 A 1 
ATOM   1693  C C    . VAL   A 1  222 ? -43.192 13.749  49.559  1.00 62.16 222 A 1 
ATOM   1694  O O    . VAL   A 1  222 ? -43.803 12.753  49.932  1.00 56.88 222 A 1 
ATOM   1695  C CB   . VAL   A 1  222 ? -43.700 15.065  51.673  1.00 56.11 222 A 1 
ATOM   1696  C CG1  . VAL   A 1  222 ? -42.387 14.729  52.371  1.00 49.91 222 A 1 
ATOM   1697  C CG2  . VAL   A 1  222 ? -44.178 16.426  52.203  1.00 49.45 222 A 1 
ATOM   1698  N N    . ILE   A 1  223 ? -42.281 13.733  48.597  1.00 62.26 223 A 1 
ATOM   1699  C CA   . ILE   A 1  223 ? -41.686 12.461  48.202  1.00 60.36 223 A 1 
ATOM   1700  C C    . ILE   A 1  223 ? -41.028 11.941  49.467  1.00 58.89 223 A 1 
ATOM   1701  O O    . ILE   A 1  223 ? -39.991 12.450  49.880  1.00 53.45 223 A 1 
ATOM   1702  C CB   . ILE   A 1  223 ? -40.690 12.610  47.038  1.00 55.42 223 A 1 
ATOM   1703  C CG1  . ILE   A 1  223 ? -41.381 13.236  45.804  1.00 51.52 223 A 1 
ATOM   1704  C CG2  . ILE   A 1  223 ? -40.101 11.232  46.685  1.00 50.30 223 A 1 
ATOM   1705  C CD1  . ILE   A 1  223 ? -40.437 13.528  44.631  1.00 46.15 223 A 1 
ATOM   1706  N N    . SER   A 1  224 ? -41.687 11.019  50.129  1.00 52.44 224 A 1 
ATOM   1707  C CA   . SER   A 1  224 ? -41.139 10.404  51.326  1.00 50.15 224 A 1 
ATOM   1708  C C    . SER   A 1  224 ? -39.792 9.850   50.915  1.00 48.50 224 A 1 
ATOM   1709  O O    . SER   A 1  224 ? -39.749 9.012   50.016  1.00 44.37 224 A 1 
ATOM   1710  C CB   . SER   A 1  224 ? -42.043 9.281   51.842  1.00 44.92 224 A 1 
ATOM   1711  O OG   . SER   A 1  224 ? -43.237 9.836   52.349  1.00 42.19 224 A 1 
ATOM   1712  N N    . PRO   A 1  225 ? -38.692 10.346  51.485  1.00 47.62 225 A 1 
ATOM   1713  C CA   . PRO   A 1  225 ? -37.412 9.752   51.197  1.00 45.02 225 A 1 
ATOM   1714  C C    . PRO   A 1  225 ? -37.584 8.278   51.511  1.00 43.95 225 A 1 
ATOM   1715  O O    . PRO   A 1  225 ? -38.039 7.935   52.604  1.00 41.04 225 A 1 
ATOM   1716  C CB   . PRO   A 1  225 ? -36.402 10.463  52.106  1.00 40.57 225 A 1 
ATOM   1717  C CG   . PRO   A 1  225 ? -37.257 11.013  53.240  1.00 40.52 225 A 1 
ATOM   1718  C CD   . PRO   A 1  225 ? -38.606 11.285  52.584  1.00 43.81 225 A 1 
ATOM   1719  N N    . SER   A 1  226 ? -37.350 7.445   50.537  1.00 45.35 226 A 1 
ATOM   1720  C CA   . SER   A 1  226 ? -37.416 6.009   50.755  1.00 43.84 226 A 1 
ATOM   1721  C C    . SER   A 1  226 ? -36.658 5.730   52.039  1.00 41.59 226 A 1 
ATOM   1722  O O    . SER   A 1  226 ? -35.537 6.234   52.155  1.00 39.62 226 A 1 
ATOM   1723  C CB   . SER   A 1  226 ? -36.784 5.246   49.586  1.00 41.20 226 A 1 
ATOM   1724  O OG   . SER   A 1  226 ? -35.533 5.798   49.236  1.00 39.53 226 A 1 
ATOM   1725  N N    . PRO   A 1  227 ? -37.278 5.063   53.011  1.00 42.15 227 A 1 
ATOM   1726  C CA   . PRO   A 1  227 ? -36.732 4.984   54.350  1.00 41.38 227 A 1 
ATOM   1727  C C    . PRO   A 1  227 ? -35.263 4.616   54.216  1.00 40.71 227 A 1 
ATOM   1728  O O    . PRO   A 1  227 ? -34.959 3.700   53.452  1.00 38.70 227 A 1 
ATOM   1729  C CB   . PRO   A 1  227 ? -37.550 3.922   55.085  1.00 37.80 227 A 1 
ATOM   1730  C CG   . PRO   A 1  227 ? -38.229 3.150   53.965  1.00 37.44 227 A 1 
ATOM   1731  C CD   . PRO   A 1  227 ? -38.410 4.187   52.867  1.00 40.97 227 A 1 
ATOM   1732  N N    . PRO   A 1  228 ? -34.375 5.374   54.860  1.00 40.11 228 A 1 
ATOM   1733  C CA   . PRO   A 1  228 ? -32.959 5.130   54.696  1.00 39.88 228 A 1 
ATOM   1734  C C    . PRO   A 1  228 ? -32.769 3.641   54.934  1.00 39.48 228 A 1 
ATOM   1735  O O    . PRO   A 1  228 ? -33.319 3.135   55.913  1.00 37.80 228 A 1 
ATOM   1736  C CB   . PRO   A 1  228 ? -32.247 6.001   55.736  1.00 37.01 228 A 1 
ATOM   1737  C CG   . PRO   A 1  228 ? -33.334 6.299   56.758  1.00 36.66 228 A 1 
ATOM   1738  C CD   . PRO   A 1  228 ? -34.613 6.313   55.935  1.00 39.95 228 A 1 
ATOM   1739  N N    . PRO   A 1  229 ? -32.134 2.945   54.022  1.00 39.18 229 A 1 
ATOM   1740  C CA   . PRO   A 1  229 ? -32.017 1.506   54.158  1.00 38.90 229 A 1 
ATOM   1741  C C    . PRO   A 1  229 ? -31.562 1.254   55.588  1.00 38.29 229 A 1 
ATOM   1742  O O    . PRO   A 1  229 ? -30.675 1.981   56.045  1.00 37.20 229 A 1 
ATOM   1743  C CB   . PRO   A 1  229 ? -30.998 1.055   53.114  1.00 36.81 229 A 1 
ATOM   1744  C CG   . PRO   A 1  229 ? -30.242 2.329   52.766  1.00 36.21 229 A 1 
ATOM   1745  C CD   . PRO   A 1  229 ? -31.272 3.428   52.964  1.00 39.96 229 A 1 
ATOM   1746  N N    . PRO   A 1  230 ? -32.227 0.375   56.319  1.00 39.56 230 A 1 
ATOM   1747  C CA   . PRO   A 1  230 ? -32.033 0.259   57.752  1.00 40.01 230 A 1 
ATOM   1748  C C    . PRO   A 1  230 ? -30.532 0.241   57.994  1.00 39.79 230 A 1 
ATOM   1749  O O    . PRO   A 1  230 ? -29.852 -0.499  57.289  1.00 38.72 230 A 1 
ATOM   1750  C CB   . PRO   A 1  230 ? -32.713 -1.044  58.173  1.00 37.65 230 A 1 
ATOM   1751  C CG   . PRO   A 1  230 ? -32.856 -1.814  56.870  1.00 37.44 230 A 1 
ATOM   1752  C CD   . PRO   A 1  230 ? -33.016 -0.723  55.823  1.00 41.66 230 A 1 
ATOM   1753  N N    . PRO   A 1  231 ? -30.041 1.107   58.885  1.00 37.62 231 A 1 
ATOM   1754  C CA   . PRO   A 1  231 ? -28.615 1.356   58.999  1.00 38.09 231 A 1 
ATOM   1755  C C    . PRO   A 1  231 ? -27.957 -0.005  59.064  1.00 38.02 231 A 1 
ATOM   1756  O O    . PRO   A 1  231 ? -28.258 -0.767  59.981  1.00 36.95 231 A 1 
ATOM   1757  C CB   . PRO   A 1  231 ? -28.423 2.173   60.281  1.00 35.57 231 A 1 
ATOM   1758  C CG   . PRO   A 1  231 ? -29.699 1.909   61.063  1.00 35.33 231 A 1 
ATOM   1759  C CD   . PRO   A 1  231 ? -30.751 1.722   59.978  1.00 39.52 231 A 1 
ATOM   1760  N N    . VAL   A 1  232 ? -27.228 -0.319  58.029  1.00 39.68 232 A 1 
ATOM   1761  C CA   . VAL   A 1  232 ? -26.605 -1.633  57.946  1.00 39.91 232 A 1 
ATOM   1762  C C    . VAL   A 1  232 ? -25.791 -1.699  59.208  1.00 38.22 232 A 1 
ATOM   1763  O O    . VAL   A 1  232 ? -24.857 -0.913  59.352  1.00 36.98 232 A 1 
ATOM   1764  C CB   . VAL   A 1  232 ? -25.727 -1.793  56.699  1.00 38.11 232 A 1 
ATOM   1765  C CG1  . VAL   A 1  232 ? -25.000 -3.133  56.695  1.00 34.99 232 A 1 
ATOM   1766  C CG2  . VAL   A 1  232 ? -26.578 -1.707  55.425  1.00 37.97 232 A 1 
ATOM   1767  N N    . VAL   A 1  233 ? -26.268 -2.476  60.159  1.00 40.59 233 A 1 
ATOM   1768  C CA   . VAL   A 1  233 ? -25.616 -2.583  61.456  1.00 40.91 233 A 1 
ATOM   1769  C C    . VAL   A 1  233 ? -24.204 -2.907  61.077  1.00 39.34 233 A 1 
ATOM   1770  O O    . VAL   A 1  233 ? -23.986 -3.922  60.423  1.00 37.82 233 A 1 
ATOM   1771  C CB   . VAL   A 1  233 ? -26.231 -3.682  62.330  1.00 38.99 233 A 1 
ATOM   1772  C CG1  . VAL   A 1  233 ? -25.447 -3.881  63.622  1.00 35.38 233 A 1 
ATOM   1773  C CG2  . VAL   A 1  233 ? -27.680 -3.326  62.699  1.00 38.15 233 A 1 
ATOM   1774  N N    . ALA   A 1  234 ? -23.323 -1.974  61.382  1.00 40.11 234 A 1 
ATOM   1775  C CA   . ALA   A 1  234 ? -21.929 -2.151  61.072  1.00 40.47 234 A 1 
ATOM   1776  C C    . ALA   A 1  234 ? -21.539 -3.405  61.830  1.00 39.15 234 A 1 
ATOM   1777  O O    . ALA   A 1  234 ? -21.312 -3.353  63.033  1.00 37.84 234 A 1 
ATOM   1778  C CB   . ALA   A 1  234 ? -21.142 -0.909  61.505  1.00 38.03 234 A 1 
ATOM   1779  N N    . THR   A 1  235 ? -21.656 -4.509  61.156  1.00 39.81 235 A 1 
ATOM   1780  C CA   . THR   A 1  235 ? -21.182 -5.761  61.699  1.00 39.77 235 A 1 
ATOM   1781  C C    . THR   A 1  235 ? -19.760 -5.439  62.070  1.00 38.00 235 A 1 
ATOM   1782  O O    . THR   A 1  235 ? -19.038 -4.937  61.207  1.00 36.17 235 A 1 
ATOM   1783  C CB   . THR   A 1  235 ? -21.225 -6.914  60.690  1.00 37.53 235 A 1 
ATOM   1784  O OG1  . THR   A 1  235 ? -21.365 -6.462  59.370  1.00 35.09 235 A 1 
ATOM   1785  C CG2  . THR   A 1  235 ? -22.406 -7.835  60.979  1.00 36.17 235 A 1 
ATOM   1786  N N    . PRO   A 1  236 ? -19.441 -5.546  63.347  1.00 37.59 236 A 1 
ATOM   1787  C CA   . PRO   A 1  236 ? -18.207 -5.000  63.870  1.00 38.00 236 A 1 
ATOM   1788  C C    . PRO   A 1  236 ? -17.111 -5.472  62.934  1.00 37.55 236 A 1 
ATOM   1789  O O    . PRO   A 1  236 ? -17.104 -6.667  62.642  1.00 36.05 236 A 1 
ATOM   1790  C CB   . PRO   A 1  236 ? -18.059 -5.573  65.279  1.00 35.18 236 A 1 
ATOM   1791  C CG   . PRO   A 1  236 ? -18.991 -6.769  65.291  1.00 34.95 236 A 1 
ATOM   1792  C CD   . PRO   A 1  236 ? -20.098 -6.371  64.327  1.00 39.44 236 A 1 
ATOM   1793  N N    . PRO   A 1  237 ? -16.311 -4.541  62.417  1.00 36.48 237 A 1 
ATOM   1794  C CA   . PRO   A 1  237 ? -15.428 -4.836  61.300  1.00 36.73 237 A 1 
ATOM   1795  C C    . PRO   A 1  237 ? -14.731 -6.131  61.656  1.00 36.36 237 A 1 
ATOM   1796  O O    . PRO   A 1  237 ? -13.977 -6.155  62.626  1.00 34.92 237 A 1 
ATOM   1797  C CB   . PRO   A 1  237 ? -14.471 -3.645  61.192  1.00 34.33 237 A 1 
ATOM   1798  C CG   . PRO   A 1  237 ? -14.563 -2.984  62.561  1.00 34.06 237 A 1 
ATOM   1799  C CD   . PRO   A 1  237 ? -15.993 -3.253  62.990  1.00 38.31 237 A 1 
ATOM   1800  N N    . GLN   A 1  238 ? -15.161 -7.184  61.014  1.00 34.02 238 A 1 
ATOM   1801  C CA   . GLN   A 1  238 ? -14.594 -8.473  61.347  1.00 34.55 238 A 1 
ATOM   1802  C C    . GLN   A 1  238 ? -13.125 -8.253  61.119  1.00 33.11 238 A 1 
ATOM   1803  O O    . GLN   A 1  238 ? -12.753 -7.813  60.034  1.00 31.74 238 A 1 
ATOM   1804  C CB   . GLN   A 1  238 ? -15.129 -9.595  60.465  1.00 32.99 238 A 1 
ATOM   1805  C CG   . GLN   A 1  238 ? -16.475 -10.124 60.959  1.00 32.18 238 A 1 
ATOM   1806  C CD   . GLN   A 1  238 ? -16.935 -11.377 60.217  1.00 30.58 238 A 1 
ATOM   1807  O OE1  . GLN   A 1  238 ? -16.426 -11.766 59.185  1.00 30.40 238 A 1 
ATOM   1808  N NE2  . GLN   A 1  238 ? -17.923 -12.072 60.730  1.00 31.07 238 A 1 
ATOM   1809  N N    . THR   A 1  239 ? -12.368 -8.397  62.175  1.00 35.80 239 A 1 
ATOM   1810  C CA   . THR   A 1  239 ? -10.925 -8.211  62.123  1.00 37.04 239 A 1 
ATOM   1811  C C    . THR   A 1  239 ? -10.485 -8.911  60.868  1.00 36.19 239 A 1 
ATOM   1812  O O    . THR   A 1  239 ? -10.713 -10.117 60.798  1.00 34.14 239 A 1 
ATOM   1813  C CB   . THR   A 1  239 ? -10.224 -8.883  63.310  1.00 34.10 239 A 1 
ATOM   1814  O OG1  . THR   A 1  239 ? -10.917 -10.039 63.703  1.00 31.39 239 A 1 
ATOM   1815  C CG2  . THR   A 1  239 ? -10.139 -7.951  64.511  1.00 31.83 239 A 1 
ATOM   1816  N N    . PRO   A 1  240 ? -10.028 -8.146  59.888  1.00 32.72 240 A 1 
ATOM   1817  C CA   . PRO   A 1  240 ? -9.837  -8.683  58.555  1.00 33.02 240 A 1 
ATOM   1818  C C    . PRO   A 1  240 ? -8.991  -9.921  58.747  1.00 33.05 240 A 1 
ATOM   1819  O O    . PRO   A 1  240 ? -7.848  -9.812  59.184  1.00 31.36 240 A 1 
ATOM   1820  C CB   . PRO   A 1  240 ? -9.142  -7.577  57.753  1.00 30.24 240 A 1 
ATOM   1821  C CG   . PRO   A 1  240 ? -8.549  -6.671  58.823  1.00 29.72 240 A 1 
ATOM   1822  C CD   . PRO   A 1  240 ? -9.522  -6.797  59.979  1.00 33.63 240 A 1 
ATOM   1823  N N    . VAL   A 1  241 ? -9.643  -11.050 58.635  1.00 34.69 241 A 1 
ATOM   1824  C CA   . VAL   A 1  241 ? -8.953  -12.303 58.888  1.00 35.27 241 A 1 
ATOM   1825  C C    . VAL   A 1  241 ? -7.918  -12.293 57.809  1.00 34.15 241 A 1 
ATOM   1826  O O    . VAL   A 1  241 ? -8.302  -12.342 56.643  1.00 32.59 241 A 1 
ATOM   1827  C CB   . VAL   A 1  241 ? -9.875  -13.521 58.788  1.00 32.95 241 A 1 
ATOM   1828  C CG1  . VAL   A 1  241 ? -9.094  -14.820 58.920  1.00 30.23 241 A 1 
ATOM   1829  C CG2  . VAL   A 1  241 ? -10.939 -13.490 59.891  1.00 32.12 241 A 1 
ATOM   1830  N N    . ASP   A 1  242 ? -6.684  -12.087 58.213  1.00 37.17 242 A 1 
ATOM   1831  C CA   . ASP   A 1  242 ? -5.583  -11.950 57.271  1.00 38.16 242 A 1 
ATOM   1832  C C    . ASP   A 1  242 ? -5.756  -13.074 56.270  1.00 36.57 242 A 1 
ATOM   1833  O O    . ASP   A 1  242 ? -5.658  -14.237 56.673  1.00 34.10 242 A 1 
ATOM   1834  C CB   . ASP   A 1  242 ? -4.229  -12.083 57.980  1.00 35.31 242 A 1 
ATOM   1835  C CG   . ASP   A 1  242 ? -3.605  -10.749 58.376  1.00 31.95 242 A 1 
ATOM   1836  O OD1  . ASP   A 1  242 ? -3.802  -9.776  57.624  1.00 31.50 242 A 1 
ATOM   1837  O OD2  . ASP   A 1  242 ? -2.890  -10.741 59.402  1.00 31.36 242 A 1 
ATOM   1838  N N    . PRO   A 1  243 ? -6.148  -12.764 55.061  1.00 34.14 243 A 1 
ATOM   1839  C CA   . PRO   A 1  243 ? -6.536  -13.818 54.151  1.00 35.04 243 A 1 
ATOM   1840  C C    . PRO   A 1  243 ? -5.336  -14.746 54.082  1.00 35.29 243 A 1 
ATOM   1841  O O    . PRO   A 1  243 ? -4.236  -14.258 53.800  1.00 32.89 243 A 1 
ATOM   1842  C CB   . PRO   A 1  243 ? -6.865  -13.125 52.821  1.00 32.03 243 A 1 
ATOM   1843  C CG   . PRO   A 1  243 ? -6.166  -11.776 52.929  1.00 31.06 243 A 1 
ATOM   1844  C CD   . PRO   A 1  243 ? -6.185  -11.474 54.416  1.00 34.26 243 A 1 
ATOM   1845  N N    . PRO   A 1  244 ? -5.494  -16.011 54.384  1.00 34.32 244 A 1 
ATOM   1846  C CA   . PRO   A 1  244 ? -4.359  -16.916 54.565  1.00 35.31 244 A 1 
ATOM   1847  C C    . PRO   A 1  244 ? -3.628  -17.189 53.239  1.00 35.74 244 A 1 
ATOM   1848  O O    . PRO   A 1  244 ? -3.223  -18.300 52.933  1.00 33.64 244 A 1 
ATOM   1849  C CB   . PRO   A 1  244 ? -4.954  -18.151 55.253  1.00 32.40 244 A 1 
ATOM   1850  C CG   . PRO   A 1  244 ? -6.386  -18.178 54.747  1.00 31.45 244 A 1 
ATOM   1851  C CD   . PRO   A 1  244 ? -6.748  -16.705 54.664  1.00 34.40 244 A 1 
ATOM   1852  N N    . GLY   A 1  245 ? -3.505  -16.185 52.448  1.00 36.49 245 A 1 
ATOM   1853  C CA   . GLY   A 1  245 ? -2.971  -16.220 51.099  1.00 37.92 245 A 1 
ATOM   1854  C C    . GLY   A 1  245 ? -1.504  -16.615 51.049  1.00 38.41 245 A 1 
ATOM   1855  O O    . GLY   A 1  245 ? -1.093  -17.330 50.138  1.00 35.90 245 A 1 
ATOM   1856  N N    . SER   A 1  246 ? -0.747  -16.218 52.034  1.00 37.56 246 A 1 
ATOM   1857  C CA   . SER   A 1  246 ? 0.680   -16.549 52.040  1.00 38.63 246 A 1 
ATOM   1858  C C    . SER   A 1  246 ? 0.943   -18.049 52.174  1.00 39.17 246 A 1 
ATOM   1859  O O    . SER   A 1  246 ? 1.892   -18.573 51.597  1.00 36.79 246 A 1 
ATOM   1860  C CB   . SER   A 1  246 ? 1.384   -15.789 53.166  1.00 35.85 246 A 1 
ATOM   1861  O OG   . SER   A 1  246 ? 0.893   -16.211 54.421  1.00 33.87 246 A 1 
ATOM   1862  N N    . SER   A 1  247 ? 0.092   -18.743 52.891  1.00 41.23 247 A 1 
ATOM   1863  C CA   . SER   A 1  247 ? 0.282   -20.174 53.122  1.00 43.12 247 A 1 
ATOM   1864  C C    . SER   A 1  247 ? -0.010  -21.027 51.890  1.00 44.48 247 A 1 
ATOM   1865  O O    . SER   A 1  247 ? 0.599   -22.081 51.706  1.00 41.74 247 A 1 
ATOM   1866  C CB   . SER   A 1  247 ? -0.571  -20.634 54.307  1.00 40.00 247 A 1 
ATOM   1867  O OG   . SER   A 1  247 ? -1.940  -20.703 53.958  1.00 37.30 247 A 1 
ATOM   1868  N N    . SER   A 1  248 ? -0.915  -20.580 51.054  1.00 46.99 248 A 1 
ATOM   1869  C CA   . SER   A 1  248 ? -1.323  -21.350 49.881  1.00 48.51 248 A 1 
ATOM   1870  C C    . SER   A 1  248 ? -0.210  -21.458 48.844  1.00 50.52 248 A 1 
ATOM   1871  O O    . SER   A 1  248 ? 0.013   -22.532 48.285  1.00 47.59 248 A 1 
ATOM   1872  C CB   . SER   A 1  248 ? -2.588  -20.748 49.260  1.00 44.79 248 A 1 
ATOM   1873  O OG   . SER   A 1  248 ? -2.323  -19.496 48.665  1.00 41.10 248 A 1 
ATOM   1874  N N    . SER   A 1  249 ? 0.517   -20.396 48.666  1.00 51.44 249 A 1 
ATOM   1875  C CA   . SER   A 1  249 ? 1.646   -20.356 47.731  1.00 53.41 249 A 1 
ATOM   1876  C C    . SER   A 1  249 ? 2.685   -21.430 48.062  1.00 56.70 249 A 1 
ATOM   1877  O O    . SER   A 1  249 ? 3.113   -22.188 47.188  1.00 53.13 249 A 1 
ATOM   1878  C CB   . SER   A 1  249 ? 2.269   -18.961 47.762  1.00 49.02 249 A 1 
ATOM   1879  O OG   . SER   A 1  249 ? 3.409   -18.898 46.940  1.00 44.08 249 A 1 
ATOM   1880  N N    . HIS   A 1  250 ? 3.008   -21.540 49.312  1.00 61.78 250 A 1 
ATOM   1881  C CA   . HIS   A 1  250 ? 4.003   -22.515 49.756  1.00 64.82 250 A 1 
ATOM   1882  C C    . HIS   A 1  250 ? 3.595   -23.960 49.483  1.00 67.71 250 A 1 
ATOM   1883  O O    . HIS   A 1  250 ? 4.434   -24.770 49.101  1.00 64.52 250 A 1 
ATOM   1884  C CB   . HIS   A 1  250 ? 4.277   -22.322 51.245  1.00 60.63 250 A 1 
ATOM   1885  C CG   . HIS   A 1  250 ? 5.085   -21.094 51.523  1.00 56.92 250 A 1 
ATOM   1886  N ND1  . HIS   A 1  250 ? 4.649   -19.794 51.491  1.00 51.92 250 A 1 
ATOM   1887  C CD2  . HIS   A 1  250 ? 6.423   -21.047 51.831  1.00 51.28 250 A 1 
ATOM   1888  C CE1  . HIS   A 1  250 ? 5.691   -18.995 51.766  1.00 48.78 250 A 1 
ATOM   1889  N NE2  . HIS   A 1  250 ? 6.780   -19.720 51.985  1.00 48.01 250 A 1 
ATOM   1890  N N    . LYS   A 1  251 ? 2.335   -24.271 49.624  1.00 65.39 251 A 1 
ATOM   1891  C CA   . LYS   A 1  251 ? 1.860   -25.629 49.345  1.00 68.56 251 A 1 
ATOM   1892  C C    . LYS   A 1  251 ? 2.147   -26.040 47.905  1.00 70.02 251 A 1 
ATOM   1893  O O    . LYS   A 1  251 ? 2.661   -27.128 47.663  1.00 68.91 251 A 1 
ATOM   1894  C CB   . LYS   A 1  251 ? 0.366   -25.760 49.639  1.00 67.23 251 A 1 
ATOM   1895  C CG   . LYS   A 1  251 ? 0.032   -25.684 51.128  1.00 60.97 251 A 1 
ATOM   1896  C CD   . LYS   A 1  251 ? -1.462  -25.935 51.331  1.00 58.08 251 A 1 
ATOM   1897  C CE   . LYS   A 1  251 ? -1.857  -25.926 52.807  1.00 50.70 251 A 1 
ATOM   1898  N NZ   . LYS   A 1  251 ? -3.277  -26.300 52.990  1.00 46.00 251 A 1 
ATOM   1899  N N    . TRP   A 1  252 ? 1.852   -25.156 46.991  1.00 70.48 252 A 1 
ATOM   1900  C CA   . TRP   A 1  252 ? 2.094   -25.424 45.576  1.00 70.40 252 A 1 
ATOM   1901  C C    . TRP   A 1  252 ? 3.576   -25.506 45.235  1.00 71.35 252 A 1 
ATOM   1902  O O    . TRP   A 1  252 ? 3.969   -26.321 44.405  1.00 68.33 252 A 1 
ATOM   1903  C CB   . TRP   A 1  252 ? 1.386   -24.369 44.736  1.00 67.38 252 A 1 
ATOM   1904  C CG   . TRP   A 1  252 ? -0.090  -24.446 44.866  1.00 65.97 252 A 1 
ATOM   1905  C CD1  . TRP   A 1  252 ? -0.901  -23.535 45.421  1.00 59.07 252 A 1 
ATOM   1906  C CD2  . TRP   A 1  252 ? -0.933  -25.571 44.492  1.00 63.33 252 A 1 
ATOM   1907  N NE1  . TRP   A 1  252 ? -2.202  -24.008 45.423  1.00 56.51 252 A 1 
ATOM   1908  C CE2  . TRP   A 1  252 ? -2.256  -25.250 44.875  1.00 59.17 252 A 1 
ATOM   1909  C CE3  . TRP   A 1  252 ? -0.690  -26.816 43.880  1.00 55.73 252 A 1 
ATOM   1910  C CZ2  . TRP   A 1  252 ? -3.317  -26.159 44.677  1.00 55.90 252 A 1 
ATOM   1911  C CZ3  . TRP   A 1  252 ? -1.748  -27.715 43.673  1.00 53.05 252 A 1 
ATOM   1912  C CH2  . TRP   A 1  252 ? -3.039  -27.393 44.074  1.00 53.30 252 A 1 
ATOM   1913  N N    . ILE   A 1  253 ? 4.363   -24.720 45.915  1.00 71.12 253 A 1 
ATOM   1914  C CA   . ILE   A 1  253 ? 5.813   -24.815 45.783  1.00 72.27 253 A 1 
ATOM   1915  C C    . ILE   A 1  253 ? 6.300   -26.188 46.235  1.00 73.98 253 A 1 
ATOM   1916  O O    . ILE   A 1  253 ? 7.079   -26.815 45.525  1.00 72.05 253 A 1 
ATOM   1917  C CB   . ILE   A 1  253 ? 6.507   -23.679 46.546  1.00 69.80 253 A 1 
ATOM   1918  C CG1  . ILE   A 1  253 ? 6.199   -22.328 45.876  1.00 64.56 253 A 1 
ATOM   1919  C CG2  . ILE   A 1  253 ? 8.020   -23.913 46.607  1.00 64.06 253 A 1 
ATOM   1920  C CD1  . ILE   A 1  253 ? 6.488   -21.129 46.767  1.00 57.59 253 A 1 
ATOM   1921  N N    . TYR   A 1  254 ? 5.811   -26.664 47.353  1.00 73.37 254 A 1 
ATOM   1922  C CA   . TYR   A 1  254 ? 6.188   -28.002 47.810  1.00 74.95 254 A 1 
ATOM   1923  C C    . TYR   A 1  254 ? 5.746   -29.100 46.846  1.00 76.14 254 A 1 
ATOM   1924  O O    . TYR   A 1  254 ? 6.515   -30.028 46.596  1.00 76.70 254 A 1 
ATOM   1925  C CB   . TYR   A 1  254 ? 5.628   -28.265 49.208  1.00 72.73 254 A 1 
ATOM   1926  C CG   . TYR   A 1  254 ? 6.277   -27.446 50.294  1.00 70.82 254 A 1 
ATOM   1927  C CD1  . TYR   A 1  254 ? 7.666   -27.502 50.488  1.00 64.20 254 A 1 
ATOM   1928  C CD2  . TYR   A 1  254 ? 5.499   -26.620 51.123  1.00 65.67 254 A 1 
ATOM   1929  C CE1  . TYR   A 1  254 ? 8.272   -26.726 51.483  1.00 61.09 254 A 1 
ATOM   1930  C CE2  . TYR   A 1  254 ? 6.099   -25.847 52.122  1.00 59.70 254 A 1 
ATOM   1931  C CZ   . TYR   A 1  254 ? 7.486   -25.898 52.293  1.00 61.66 254 A 1 
ATOM   1932  O OH   . TYR   A 1  254 ? 8.079   -25.128 53.262  1.00 57.26 254 A 1 
ATOM   1933  N N    . ILE   A 1  255 ? 4.574   -28.970 46.282  1.00 76.87 255 A 1 
ATOM   1934  C CA   . ILE   A 1  255 ? 4.126   -29.885 45.235  1.00 78.12 255 A 1 
ATOM   1935  C C    . ILE   A 1  255 ? 5.081   -29.828 44.040  1.00 79.67 255 A 1 
ATOM   1936  O O    . ILE   A 1  255 ? 5.539   -30.867 43.570  1.00 78.82 255 A 1 
ATOM   1937  C CB   . ILE   A 1  255 ? 2.670   -29.588 44.834  1.00 76.71 255 A 1 
ATOM   1938  C CG1  . ILE   A 1  255 ? 1.717   -29.907 45.999  1.00 72.03 255 A 1 
ATOM   1939  C CG2  . ILE   A 1  255 ? 2.270   -30.391 43.593  1.00 70.51 255 A 1 
ATOM   1940  C CD1  . ILE   A 1  255 ? 0.335   -29.279 45.849  1.00 63.27 255 A 1 
ATOM   1941  N N    . GLY   A 1  256 ? 5.406   -28.634 43.598  1.00 75.32 256 A 1 
ATOM   1942  C CA   . GLY   A 1  256 ? 6.356   -28.439 42.509  1.00 75.53 256 A 1 
ATOM   1943  C C    . GLY   A 1  256 ? 7.724   -29.050 42.800  1.00 76.78 256 A 1 
ATOM   1944  O O    . GLY   A 1  256 ? 8.272   -29.762 41.958  1.00 76.40 256 A 1 
ATOM   1945  N N    . ILE   A 1  257 ? 8.222   -28.832 43.976  1.00 77.16 257 A 1 
ATOM   1946  C CA   . ILE   A 1  257 ? 9.486   -29.428 44.414  1.00 78.52 257 A 1 
ATOM   1947  C C    . ILE   A 1  257 ? 9.388   -30.954 44.432  1.00 79.41 257 A 1 
ATOM   1948  O O    . ILE   A 1  257 ? 10.301  -31.623 43.958  1.00 79.18 257 A 1 
ATOM   1949  C CB   . ILE   A 1  257 ? 9.914   -28.871 45.783  1.00 77.01 257 A 1 
ATOM   1950  C CG1  . ILE   A 1  257 ? 10.280  -27.378 45.665  1.00 72.53 257 A 1 
ATOM   1951  C CG2  . ILE   A 1  257 ? 11.106  -29.656 46.348  1.00 70.23 257 A 1 
ATOM   1952  C CD1  . ILE   A 1  257 ? 10.400  -26.670 47.014  1.00 63.72 257 A 1 
ATOM   1953  N N    . GLY   A 1  258 ? 8.302   -31.490 44.949  1.00 79.74 258 A 1 
ATOM   1954  C CA   . GLY   A 1  258 ? 8.092   -32.932 44.972  1.00 80.27 258 A 1 
ATOM   1955  C C    . GLY   A 1  258 ? 8.121   -33.550 43.578  1.00 81.19 258 A 1 
ATOM   1956  O O    . GLY   A 1  258 ? 8.839   -34.519 43.340  1.00 80.77 258 A 1 
ATOM   1957  N N    . ILE   A 1  259 ? 7.406   -32.941 42.647  1.00 79.48 259 A 1 
ATOM   1958  C CA   . ILE   A 1  259 ? 7.402   -33.399 41.255  1.00 80.26 259 A 1 
ATOM   1959  C C    . ILE   A 1  259 ? 8.786   -33.223 40.615  1.00 81.10 259 A 1 
ATOM   1960  O O    . ILE   A 1  259 ? 9.274   -34.124 39.936  1.00 81.06 259 A 1 
ATOM   1961  C CB   . ILE   A 1  259 ? 6.296   -32.690 40.450  1.00 78.90 259 A 1 
ATOM   1962  C CG1  . ILE   A 1  259 ? 4.896   -32.976 41.025  1.00 75.40 259 A 1 
ATOM   1963  C CG2  . ILE   A 1  259 ? 6.347   -33.164 38.995  1.00 73.07 259 A 1 
ATOM   1964  C CD1  . ILE   A 1  259 ? 3.801   -32.055 40.484  1.00 66.24 259 A 1 
ATOM   1965  N N    . GLY   A 1  260 ? 9.422   -32.106 40.865  1.00 78.56 260 A 1 
ATOM   1966  C CA   . GLY   A 1  260 ? 10.772  -31.841 40.376  1.00 78.79 260 A 1 
ATOM   1967  C C    . GLY   A 1  260 ? 11.801  -32.839 40.886  1.00 79.88 260 A 1 
ATOM   1968  O O    . GLY   A 1  260 ? 12.615  -33.342 40.112  1.00 79.40 260 A 1 
ATOM   1969  N N    . ALA   A 1  261 ? 11.712  -33.170 42.133  1.00 79.38 261 A 1 
ATOM   1970  C CA   . ALA   A 1  261 ? 12.557  -34.202 42.713  1.00 81.75 261 A 1 
ATOM   1971  C C    . ALA   A 1  261 ? 12.306  -35.570 42.067  1.00 82.41 261 A 1 
ATOM   1972  O O    . ALA   A 1  261 ? 13.255  -36.287 41.761  1.00 80.56 261 A 1 
ATOM   1973  C CB   . ALA   A 1  261 ? 12.320  -34.229 44.220  1.00 79.33 261 A 1 
ATOM   1974  N N    . GLY   A 1  262 ? 11.063  -35.899 41.823  1.00 82.87 262 A 1 
ATOM   1975  C CA   . GLY   A 1  262 ? 10.714  -37.112 41.090  1.00 83.78 262 A 1 
ATOM   1976  C C    . GLY   A 1  262 ? 11.313  -37.153 39.684  1.00 84.68 262 A 1 
ATOM   1977  O O    . GLY   A 1  262 ? 11.881  -38.166 39.279  1.00 83.92 262 A 1 
ATOM   1978  N N    . LEU   A 1  263 ? 11.238  -36.034 38.975  1.00 80.37 263 A 1 
ATOM   1979  C CA   . LEU   A 1  263 ? 11.861  -35.887 37.656  1.00 81.76 263 A 1 
ATOM   1980  C C    . LEU   A 1  263 ? 13.375  -36.057 37.702  1.00 82.23 263 A 1 
ATOM   1981  O O    . LEU   A 1  263 ? 13.938  -36.777 36.887  1.00 82.34 263 A 1 
ATOM   1982  C CB   . LEU   A 1  263 ? 11.523  -34.506 37.080  1.00 79.94 263 A 1 
ATOM   1983  C CG   . LEU   A 1  263 ? 10.269  -34.521 36.207  1.00 74.48 263 A 1 
ATOM   1984  C CD1  . LEU   A 1  263 ? 9.748   -33.110 36.001  1.00 66.45 263 A 1 
ATOM   1985  C CD2  . LEU   A 1  263 ? 10.580  -35.133 34.850  1.00 68.31 263 A 1 
ATOM   1986  N N    . LEU   A 1  264 ? 14.007  -35.406 38.640  1.00 80.75 264 A 1 
ATOM   1987  C CA   . LEU   A 1  264 ? 15.449  -35.524 38.821  1.00 82.55 264 A 1 
ATOM   1988  C C    . LEU   A 1  264 ? 15.858  -36.957 39.135  1.00 82.84 264 A 1 
ATOM   1989  O O    . LEU   A 1  264 ? 16.843  -37.447 38.590  1.00 83.55 264 A 1 
ATOM   1990  C CB   . LEU   A 1  264 ? 15.898  -34.580 39.936  1.00 81.37 264 A 1 
ATOM   1991  C CG   . LEU   A 1  264 ? 16.022  -33.119 39.495  1.00 73.72 264 A 1 
ATOM   1992  C CD1  . LEU   A 1  264 ? 16.203  -32.229 40.712  1.00 65.52 264 A 1 
ATOM   1993  C CD2  . LEU   A 1  264 ? 17.227  -32.922 38.583  1.00 68.06 264 A 1 
ATOM   1994  N N    . LEU   A 1  265 ? 15.090  -37.608 39.948  1.00 83.53 265 A 1 
ATOM   1995  C CA   . LEU   A 1  265 ? 15.315  -39.011 40.247  1.00 84.72 265 A 1 
ATOM   1996  C C    . LEU   A 1  265 ? 15.214  -39.860 38.980  1.00 84.63 265 A 1 
ATOM   1997  O O    . LEU   A 1  265 ? 16.105  -40.656 38.700  1.00 85.44 265 A 1 
ATOM   1998  C CB   . LEU   A 1  265 ? 14.302  -39.456 41.312  1.00 84.21 265 A 1 
ATOM   1999  C CG   . LEU   A 1  265 ? 14.672  -40.810 41.922  1.00 74.64 265 A 1 
ATOM   2000  C CD1  . LEU   A 1  265 ? 15.698  -40.641 43.034  1.00 66.69 265 A 1 
ATOM   2001  C CD2  . LEU   A 1  265 ? 13.439  -41.475 42.518  1.00 68.35 265 A 1 
ATOM   2002  N N    . LEU   A 1  266 ? 14.178  -39.641 38.202  1.00 81.45 266 A 1 
ATOM   2003  C CA   . LEU   A 1  266 ? 13.972  -40.356 36.943  1.00 82.18 266 A 1 
ATOM   2004  C C    . LEU   A 1  266 ? 15.131  -40.142 35.966  1.00 81.80 266 A 1 
ATOM   2005  O O    . LEU   A 1  266 ? 15.665  -41.097 35.406  1.00 82.79 266 A 1 
ATOM   2006  C CB   . LEU   A 1  266 ? 12.642  -39.898 36.339  1.00 81.30 266 A 1 
ATOM   2007  C CG   . LEU   A 1  266 ? 12.152  -40.860 35.245  1.00 72.29 266 A 1 
ATOM   2008  C CD1  . LEU   A 1  266 ? 10.889  -41.564 35.681  1.00 64.37 266 A 1 
ATOM   2009  C CD2  . LEU   A 1  266 ? 11.865  -40.120 33.946  1.00 66.67 266 A 1 
ATOM   2010  N N    . LEU   A 1  267 ? 15.547  -38.906 35.802  1.00 79.07 267 A 1 
ATOM   2011  C CA   . LEU   A 1  267 ? 16.690  -38.553 34.962  1.00 79.78 267 A 1 
ATOM   2012  C C    . LEU   A 1  267 ? 17.987  -39.179 35.463  1.00 80.14 267 A 1 
ATOM   2013  O O    . LEU   A 1  267 ? 18.776  -39.672 34.664  1.00 80.08 267 A 1 
ATOM   2014  C CB   . LEU   A 1  267 ? 16.823  -37.028 34.909  1.00 77.85 267 A 1 
ATOM   2015  C CG   . LEU   A 1  267 ? 15.791  -36.342 34.001  1.00 72.38 267 A 1 
ATOM   2016  C CD1  . LEU   A 1  267 ? 15.832  -34.842 34.231  1.00 64.32 267 A 1 
ATOM   2017  C CD2  . LEU   A 1  267 ? 16.073  -36.620 32.531  1.00 66.56 267 A 1 
ATOM   2018  N N    . SER   A 1  268 ? 18.184  -39.187 36.744  1.00 71.17 268 A 1 
ATOM   2019  C CA   . SER   A 1  268 ? 19.372  -39.799 37.330  1.00 71.60 268 A 1 
ATOM   2020  C C    . SER   A 1  268 ? 19.416  -41.304 37.093  1.00 70.89 268 A 1 
ATOM   2021  O O    . SER   A 1  268 ? 20.461  -41.840 36.729  1.00 74.31 268 A 1 
ATOM   2022  C CB   . SER   A 1  268 ? 19.465  -39.459 38.814  1.00 70.33 268 A 1 
ATOM   2023  O OG   . SER   A 1  268 ? 18.568  -40.190 39.597  1.00 63.75 268 A 1 
ATOM   2024  N N    . ILE   A 1  269 ? 18.292  -41.965 37.215  1.00 78.60 269 A 1 
ATOM   2025  C CA   . ILE   A 1  269 ? 18.190  -43.397 36.938  1.00 78.90 269 A 1 
ATOM   2026  C C    . ILE   A 1  269 ? 18.466  -43.674 35.458  1.00 78.34 269 A 1 
ATOM   2027  O O    . ILE   A 1  269 ? 19.234  -44.582 35.137  1.00 80.17 269 A 1 
ATOM   2028  C CB   . ILE   A 1  269 ? 16.820  -43.946 37.390  1.00 79.43 269 A 1 
ATOM   2029  C CG1  . ILE   A 1  269 ? 16.683  -43.873 38.926  1.00 77.45 269 A 1 
ATOM   2030  C CG2  . ILE   A 1  269 ? 16.644  -45.397 36.928  1.00 74.67 269 A 1 
ATOM   2031  C CD1  . ILE   A 1  269 ? 15.244  -44.019 39.423  1.00 68.31 269 A 1 
ATOM   2032  N N    . LEU   A 1  270 ? 17.893  -42.875 34.573  1.00 77.74 270 A 1 
ATOM   2033  C CA   . LEU   A 1  270 ? 18.167  -42.969 33.139  1.00 77.97 270 A 1 
ATOM   2034  C C    . LEU   A 1  270 ? 19.653  -42.772 32.842  1.00 77.38 270 A 1 
ATOM   2035  O O    . LEU   A 1  270 ? 20.254  -43.608 32.169  1.00 78.19 270 A 1 
ATOM   2036  C CB   . LEU   A 1  270 ? 17.314  -41.939 32.385  1.00 76.99 270 A 1 
ATOM   2037  C CG   . LEU   A 1  270 ? 15.883  -42.420 32.112  1.00 72.30 270 A 1 
ATOM   2038  C CD1  . LEU   A 1  270 ? 14.976  -41.248 31.766  1.00 64.05 270 A 1 
ATOM   2039  C CD2  . LEU   A 1  270 ? 15.855  -43.397 30.939  1.00 67.27 270 A 1 
ATOM   2040  N N    . ALA   A 1  271 ? 20.255  -41.745 33.371  1.00 72.36 271 A 1 
ATOM   2041  C CA   . ALA   A 1  271 ? 21.676  -41.471 33.188  1.00 73.58 271 A 1 
ATOM   2042  C C    . ALA   A 1  271 ? 22.552  -42.633 33.671  1.00 73.05 271 A 1 
ATOM   2043  O O    . ALA   A 1  271 ? 23.470  -43.053 32.970  1.00 72.79 271 A 1 
ATOM   2044  C CB   . ALA   A 1  271 ? 22.020  -40.171 33.916  1.00 72.70 271 A 1 
ATOM   2045  N N    . LEU   A 1  272 ? 22.229  -43.183 34.807  1.00 73.96 272 A 1 
ATOM   2046  C CA   . LEU   A 1  272 ? 22.928  -44.347 35.345  1.00 75.08 272 A 1 
ATOM   2047  C C    . LEU   A 1  272 ? 22.797  -45.573 34.441  1.00 74.69 272 A 1 
ATOM   2048  O O    . LEU   A 1  272 ? 23.775  -46.289 34.226  1.00 75.89 272 A 1 
ATOM   2049  C CB   . LEU   A 1  272 ? 22.377  -44.654 36.743  1.00 75.16 272 A 1 
ATOM   2050  C CG   . LEU   A 1  272 ? 22.981  -43.771 37.843  1.00 67.58 272 A 1 
ATOM   2051  C CD1  . LEU   A 1  272 ? 22.108  -43.812 39.087  1.00 60.70 272 A 1 
ATOM   2052  C CD2  . LEU   A 1  272 ? 24.378  -44.254 38.225  1.00 64.59 272 A 1 
ATOM   2053  N N    . CYS   A 1  273 ? 21.627  -45.807 33.902  1.00 77.28 273 A 1 
ATOM   2054  C CA   . CYS   A 1  273 ? 21.405  -46.910 32.975  1.00 76.91 273 A 1 
ATOM   2055  C C    . CYS   A 1  273 ? 22.231  -46.749 31.695  1.00 76.56 273 A 1 
ATOM   2056  O O    . CYS   A 1  273 ? 22.881  -47.694 31.258  1.00 75.63 273 A 1 
ATOM   2057  C CB   . CYS   A 1  273 ? 19.913  -47.021 32.664  1.00 75.96 273 A 1 
ATOM   2058  S SG   . CYS   A 1  273 ? 19.037  -47.711 34.085  1.00 68.29 273 A 1 
ATOM   2059  N N    . PHE   A 1  274 ? 22.253  -45.564 31.132  1.00 73.77 274 A 1 
ATOM   2060  C CA   . PHE   A 1  274 ? 23.062  -45.274 29.949  1.00 72.16 274 A 1 
ATOM   2061  C C    . PHE   A 1  274 ? 24.562  -45.359 30.222  1.00 70.99 274 A 1 
ATOM   2062  O O    . PHE   A 1  274 ? 25.303  -45.941 29.429  1.00 69.30 274 A 1 
ATOM   2063  C CB   . PHE   A 1  274 ? 22.686  -43.903 29.388  1.00 69.43 274 A 1 
ATOM   2064  C CG   . PHE   A 1  274 ? 21.440  -43.941 28.545  1.00 64.83 274 A 1 
ATOM   2065  C CD1  . PHE   A 1  274 ? 21.469  -44.588 27.301  1.00 58.84 274 A 1 
ATOM   2066  C CD2  . PHE   A 1  274 ? 20.251  -43.363 28.994  1.00 58.55 274 A 1 
ATOM   2067  C CE1  . PHE   A 1  274 ? 20.308  -44.681 26.529  1.00 53.02 274 A 1 
ATOM   2068  C CE2  . PHE   A 1  274 ? 19.082  -43.452 28.223  1.00 51.05 274 A 1 
ATOM   2069  C CZ   . PHE   A 1  274 ? 19.111  -44.121 26.995  1.00 51.57 274 A 1 
ATOM   2070  N N    . TYR   A 1  275 ? 24.985  -44.846 31.329  1.00 68.60 275 A 1 
ATOM   2071  C CA   . TYR   A 1  275 ? 26.382  -44.908 31.737  1.00 66.38 275 A 1 
ATOM   2072  C C    . TYR   A 1  275 ? 26.860  -46.351 31.899  1.00 64.68 275 A 1 
ATOM   2073  O O    . TYR   A 1  275 ? 27.885  -46.742 31.333  1.00 63.67 275 A 1 
ATOM   2074  C CB   . TYR   A 1  275 ? 26.554  -44.112 33.027  1.00 64.45 275 A 1 
ATOM   2075  C CG   . TYR   A 1  275 ? 27.990  -44.037 33.473  1.00 60.56 275 A 1 
ATOM   2076  C CD1  . TYR   A 1  275 ? 28.489  -44.937 34.430  1.00 56.25 275 A 1 
ATOM   2077  C CD2  . TYR   A 1  275 ? 28.851  -43.080 32.906  1.00 56.73 275 A 1 
ATOM   2078  C CE1  . TYR   A 1  275 ? 29.830  -44.879 34.818  1.00 50.17 275 A 1 
ATOM   2079  C CE2  . TYR   A 1  275 ? 30.193  -43.016 33.292  1.00 49.90 275 A 1 
ATOM   2080  C CZ   . TYR   A 1  275 ? 30.675  -43.917 34.250  1.00 50.65 275 A 1 
ATOM   2081  O OH   . TYR   A 1  275 ? 31.991  -43.856 34.623  1.00 48.94 275 A 1 
ATOM   2082  N N    . LYS   A 1  276 ? 26.100  -47.152 32.584  1.00 69.58 276 A 1 
ATOM   2083  C CA   . LYS   A 1  276 ? 26.439  -48.570 32.744  1.00 68.38 276 A 1 
ATOM   2084  C C    . LYS   A 1  276 ? 26.528  -49.304 31.409  1.00 65.94 276 A 1 
ATOM   2085  O O    . LYS   A 1  276 ? 27.378  -50.169 31.234  1.00 64.07 276 A 1 
ATOM   2086  C CB   . LYS   A 1  276 ? 25.424  -49.262 33.657  1.00 66.39 276 A 1 
ATOM   2087  C CG   . LYS   A 1  276 ? 25.733  -49.043 35.143  1.00 59.46 276 A 1 
ATOM   2088  C CD   . LYS   A 1  276 ? 24.800  -49.875 36.018  1.00 57.05 276 A 1 
ATOM   2089  C CE   . LYS   A 1  276 ? 25.168  -49.717 37.491  1.00 48.77 276 A 1 
ATOM   2090  N NZ   . LYS   A 1  276 ? 24.271  -50.479 38.393  1.00 45.17 276 A 1 
ATOM   2091  N N    . ARG   A 1  277 ? 25.672  -48.962 30.482  1.00 67.18 277 A 1 
ATOM   2092  C CA   . ARG   A 1  277 ? 25.680  -49.592 29.166  1.00 65.46 277 A 1 
ATOM   2093  C C    . ARG   A 1  277 ? 26.926  -49.235 28.358  1.00 63.70 277 A 1 
ATOM   2094  O O    . ARG   A 1  277 ? 27.480  -50.104 27.692  1.00 59.33 277 A 1 
ATOM   2095  C CB   . ARG   A 1  277 ? 24.396  -49.220 28.440  1.00 61.26 277 A 1 
ATOM   2096  C CG   . ARG   A 1  277 ? 24.102  -50.231 27.335  1.00 54.43 277 A 1 
ATOM   2097  C CD   . ARG   A 1  277 ? 22.787  -49.878 26.667  1.00 53.35 277 A 1 
ATOM   2098  N NE   . ARG   A 1  277 ? 22.372  -50.897 25.700  1.00 46.41 277 A 1 
ATOM   2099  C CZ   . ARG   A 1  277 ? 21.943  -50.688 24.472  1.00 43.28 277 A 1 
ATOM   2100  N NH1  . ARG   A 1  277 ? 21.870  -49.494 23.964  1.00 39.05 277 A 1 
ATOM   2101  N NH2  . ARG   A 1  277 ? 21.572  -51.679 23.720  1.00 37.89 277 A 1 
ATOM   2102  N N    . ARG   A 1  278 ? 27.377  -48.012 28.438  1.00 59.88 278 A 1 
ATOM   2103  C CA   . ARG   A 1  278 ? 28.637  -47.585 27.812  1.00 58.22 278 A 1 
ATOM   2104  C C    . ARG   A 1  278 ? 29.841  -48.307 28.396  1.00 56.89 278 A 1 
ATOM   2105  O O    . ARG   A 1  278 ? 30.697  -48.750 27.639  1.00 53.73 278 A 1 
ATOM   2106  C CB   . ARG   A 1  278 ? 28.822  -46.073 27.943  1.00 54.26 278 A 1 
ATOM   2107  C CG   . ARG   A 1  278 ? 28.437  -45.348 26.660  1.00 49.25 278 A 1 
ATOM   2108  C CD   . ARG   A 1  278 ? 28.835  -43.885 26.753  1.00 47.47 278 A 1 
ATOM   2109  N NE   . ARG   A 1  278 ? 28.670  -43.188 25.464  1.00 40.66 278 A 1 
ATOM   2110  C CZ   . ARG   A 1  278 ? 29.078  -41.967 25.184  1.00 38.80 278 A 1 
ATOM   2111  N NH1  . ARG   A 1  278 ? 29.657  -41.215 26.076  1.00 34.53 278 A 1 
ATOM   2112  N NH2  . ARG   A 1  278 ? 28.919  -41.475 23.996  1.00 33.04 278 A 1 
ATOM   2113  N N    . SER   A 1  279 ? 29.873  -48.464 29.673  1.00 56.62 279 A 1 
ATOM   2114  C CA   . SER   A 1  279 ? 30.963  -49.172 30.349  1.00 56.01 279 A 1 
ATOM   2115  C C    . SER   A 1  279 ? 31.109  -50.614 29.853  1.00 55.79 279 A 1 
ATOM   2116  O O    . SER   A 1  279 ? 32.212  -51.055 29.547  1.00 51.69 279 A 1 
ATOM   2117  C CB   . SER   A 1  279 ? 30.735  -49.130 31.855  1.00 51.27 279 A 1 
ATOM   2118  O OG   . SER   A 1  279 ? 31.741  -49.826 32.532  1.00 45.50 279 A 1 
ATOM   2119  N N    . LYS   A 1  280 ? 30.011  -51.308 29.664  1.00 53.60 280 A 1 
ATOM   2120  C CA   . LYS   A 1  280 ? 30.064  -52.691 29.170  1.00 52.66 280 A 1 
ATOM   2121  C C    . LYS   A 1  280 ? 30.601  -52.819 27.741  1.00 50.40 280 A 1 
ATOM   2122  O O    . LYS   A 1  280 ? 31.268  -53.801 27.446  1.00 47.78 280 A 1 
ATOM   2123  C CB   . LYS   A 1  280 ? 28.692  -53.361 29.272  1.00 50.16 280 A 1 
ATOM   2124  C CG   . LYS   A 1  280 ? 28.389  -53.869 30.682  1.00 46.56 280 A 1 
ATOM   2125  C CD   . LYS   A 1  280 ? 27.116  -54.715 30.673  1.00 44.98 280 A 1 
ATOM   2126  C CE   . LYS   A 1  280 ? 26.842  -55.316 32.053  1.00 38.64 280 A 1 
ATOM   2127  N NZ   . LYS   A 1  280 ? 25.651  -56.200 32.056  1.00 37.74 280 A 1 
ATOM   2128  N N    . LYS   A 1  281 ? 30.331  -51.878 26.872  1.00 47.99 281 A 1 
ATOM   2129  C CA   . LYS   A 1  281 ? 30.861  -51.942 25.499  1.00 46.91 281 A 1 
ATOM   2130  C C    . LYS   A 1  281 ? 32.382  -51.774 25.444  1.00 44.66 281 A 1 
ATOM   2131  O O    . LYS   A 1  281 ? 33.007  -52.366 24.580  1.00 41.88 281 A 1 
ATOM   2132  C CB   . LYS   A 1  281 ? 30.181  -50.923 24.581  1.00 44.57 281 A 1 
ATOM   2133  C CG   . LYS   A 1  281 ? 28.937  -51.485 23.887  1.00 41.13 281 A 1 
ATOM   2134  C CD   . LYS   A 1  281 ? 28.456  -50.519 22.798  1.00 39.26 281 A 1 
ATOM   2135  C CE   . LYS   A 1  281 ? 27.314  -51.100 21.958  1.00 34.41 281 A 1 
ATOM   2136  N NZ   . LYS   A 1  281 ? 26.929  -50.204 20.839  1.00 33.39 281 A 1 
ATOM   2137  N N    . LYS   A 1  282 ? 32.950  -51.014 26.330  1.00 44.21 282 A 1 
ATOM   2138  C CA   . LYS   A 1  282 ? 34.409  -50.828 26.375  1.00 44.30 282 A 1 
ATOM   2139  C C    . LYS   A 1  282 ? 35.171  -52.054 26.881  1.00 42.82 282 A 1 
ATOM   2140  O O    . LYS   A 1  282 ? 36.367  -52.138 26.647  1.00 40.03 282 A 1 
ATOM   2141  C CB   . LYS   A 1  282 ? 34.776  -49.605 27.222  1.00 41.59 282 A 1 
ATOM   2142  C CG   . LYS   A 1  282 ? 34.650  -48.294 26.449  1.00 38.50 282 A 1 
ATOM   2143  C CD   . LYS   A 1  282 ? 35.264  -47.148 27.246  1.00 37.21 282 A 1 
ATOM   2144  C CE   . LYS   A 1  282 ? 35.288  -45.864 26.421  1.00 32.62 282 A 1 
ATOM   2145  N NZ   . LYS   A 1  282 ? 35.967  -44.755 27.129  1.00 31.51 282 A 1 
ATOM   2146  N N    . SER   A 1  283 ? 34.541  -52.957 27.578  1.00 41.62 283 A 1 
ATOM   2147  C CA   . SER   A 1  283 ? 35.254  -54.063 28.226  1.00 41.26 283 A 1 
ATOM   2148  C C    . SER   A 1  283 ? 35.589  -55.242 27.316  1.00 40.40 283 A 1 
ATOM   2149  O O    . SER   A 1  283 ? 36.165  -56.213 27.798  1.00 38.29 283 A 1 
ATOM   2150  C CB   . SER   A 1  283 ? 34.488  -54.553 29.457  1.00 38.37 283 A 1 
ATOM   2151  O OG   . SER   A 1  283 ? 33.329  -55.267 29.104  1.00 35.86 283 A 1 
ATOM   2152  N N    . LEU   A 1  284 ? 35.214  -55.213 26.054  1.00 40.84 284 A 1 
ATOM   2153  C CA   . LEU   A 1  284 ? 35.719  -56.211 25.118  1.00 40.34 284 A 1 
ATOM   2154  C C    . LEU   A 1  284 ? 37.208  -55.929 24.891  1.00 39.57 284 A 1 
ATOM   2155  O O    . LEU   A 1  284 ? 37.544  -54.897 24.310  1.00 36.67 284 A 1 
ATOM   2156  C CB   . LEU   A 1  284 ? 34.890  -56.203 23.822  1.00 37.41 284 A 1 
ATOM   2157  C CG   . LEU   A 1  284 ? 33.851  -57.336 23.820  1.00 34.37 284 A 1 
ATOM   2158  C CD1  . LEU   A 1  284 ? 32.561  -56.906 23.137  1.00 34.17 284 A 1 
ATOM   2159  C CD2  . LEU   A 1  284 ? 34.387  -58.572 23.107  1.00 34.68 284 A 1 
ATOM   2160  N N    . PRO   A 1  285 ? 38.087  -56.795 25.354  1.00 37.64 285 A 1 
ATOM   2161  C CA   . PRO   A 1  285 ? 39.517  -56.572 25.263  1.00 37.83 285 A 1 
ATOM   2162  C C    . PRO   A 1  285 ? 39.963  -56.841 23.826  1.00 38.02 285 A 1 
ATOM   2163  O O    . PRO   A 1  285 ? 40.424  -57.933 23.509  1.00 35.97 285 A 1 
ATOM   2164  C CB   . PRO   A 1  285 ? 40.124  -57.531 26.297  1.00 34.88 285 A 1 
ATOM   2165  C CG   . PRO   A 1  285 ? 39.154  -58.707 26.287  1.00 34.24 285 A 1 
ATOM   2166  C CD   . PRO   A 1  285 ? 37.802  -58.056 26.015  1.00 38.43 285 A 1 
ATOM   2167  N N    . SER   A 1  286 ? 39.827  -55.889 22.944  1.00 37.29 286 A 1 
ATOM   2168  C CA   . SER   A 1  286 ? 40.545  -55.950 21.675  1.00 37.76 286 A 1 
ATOM   2169  C C    . SER   A 1  286 ? 42.032  -55.794 21.979  1.00 37.38 286 A 1 
ATOM   2170  O O    . SER   A 1  286 ? 42.530  -54.681 22.146  1.00 35.09 286 A 1 
ATOM   2171  C CB   . SER   A 1  286 ? 40.035  -54.884 20.698  1.00 34.71 286 A 1 
ATOM   2172  O OG   . SER   A 1  286 ? 40.169  -53.595 21.234  1.00 32.92 286 A 1 
ATOM   2173  N N    . SER   A 1  287 ? 42.711  -56.922 22.084  1.00 34.89 287 A 1 
ATOM   2174  C CA   . SER   A 1  287 ? 44.136  -57.014 22.427  1.00 35.87 287 A 1 
ATOM   2175  C C    . SER   A 1  287 ? 45.085  -56.622 21.296  1.00 35.35 287 A 1 
ATOM   2176  O O    . SER   A 1  287 ? 46.259  -56.982 21.350  1.00 33.30 287 A 1 
ATOM   2177  C CB   . SER   A 1  287 ? 44.445  -58.446 22.863  1.00 32.69 287 A 1 
ATOM   2178  O OG   . SER   A 1  287 ? 44.294  -59.323 21.775  1.00 31.31 287 A 1 
ATOM   2179  N N    . LEU   A 1  288 ? 44.590  -56.024 20.233  1.00 38.50 288 A 1 
ATOM   2180  C CA   . LEU   A 1  288 ? 45.482  -55.658 19.136  1.00 39.68 288 A 1 
ATOM   2181  C C    . LEU   A 1  288 ? 46.519  -54.652 19.637  1.00 38.72 288 A 1 
ATOM   2182  O O    . LEU   A 1  288 ? 46.178  -53.761 20.415  1.00 36.41 288 A 1 
ATOM   2183  C CB   . LEU   A 1  288 ? 44.675  -55.160 17.925  1.00 36.54 288 A 1 
ATOM   2184  C CG   . LEU   A 1  288 ? 44.338  -56.314 16.965  1.00 33.42 288 A 1 
ATOM   2185  C CD1  . LEU   A 1  288 ? 43.144  -55.951 16.082  1.00 33.60 288 A 1 
ATOM   2186  C CD2  . LEU   A 1  288 ? 45.520  -56.655 16.049  1.00 34.92 288 A 1 
ATOM   2187  N N    . PRO   A 1  289 ? 47.773  -54.858 19.243  1.00 35.09 289 A 1 
ATOM   2188  C CA   . PRO   A 1  289 ? 48.900  -54.174 19.862  1.00 36.26 289 A 1 
ATOM   2189  C C    . PRO   A 1  289 ? 48.845  -52.663 19.620  1.00 36.43 289 A 1 
ATOM   2190  O O    . PRO   A 1  289 ? 48.427  -52.194 18.564  1.00 34.45 289 A 1 
ATOM   2191  C CB   . PRO   A 1  289 ? 50.155  -54.822 19.269  1.00 33.09 289 A 1 
ATOM   2192  C CG   . PRO   A 1  289 ? 49.678  -55.373 17.931  1.00 32.96 289 A 1 
ATOM   2193  C CD   . PRO   A 1  289 ? 48.229  -55.756 18.206  1.00 37.42 289 A 1 
ATOM   2194  N N    . GLU   A 1  290 ? 49.317  -51.941 20.603  1.00 35.62 290 A 1 
ATOM   2195  C CA   . GLU   A 1  290 ? 49.584  -50.505 20.518  1.00 36.89 290 A 1 
ATOM   2196  C C    . GLU   A 1  290 ? 50.684  -50.240 19.474  1.00 35.82 290 A 1 
ATOM   2197  O O    . GLU   A 1  290 ? 51.871  -50.230 19.796  1.00 34.23 290 A 1 
ATOM   2198  C CB   . GLU   A 1  290 ? 50.021  -49.957 21.892  1.00 35.20 290 A 1 
ATOM   2199  C CG   . GLU   A 1  290 ? 48.938  -49.939 22.975  1.00 32.81 290 A 1 
ATOM   2200  C CD   . GLU   A 1  290 ? 49.434  -49.329 24.302  1.00 31.42 290 A 1 
ATOM   2201  O OE1  . GLU   A 1  290 ? 48.596  -48.744 25.026  1.00 28.39 290 A 1 
ATOM   2202  O OE2  . GLU   A 1  290 ? 50.641  -49.430 24.607  1.00 32.79 290 A 1 
ATOM   2203  N N    . GLU   A 1  291 ? 50.320  -50.089 18.219  1.00 32.30 291 A 1 
ATOM   2204  C CA   . GLU   A 1  291 ? 51.286  -49.641 17.216  1.00 33.44 291 A 1 
ATOM   2205  C C    . GLU   A 1  291 ? 51.785  -48.215 17.476  1.00 32.16 291 A 1 
ATOM   2206  O O    . GLU   A 1  291 ? 51.222  -47.430 18.239  1.00 30.83 291 A 1 
ATOM   2207  C CB   . GLU   A 1  291 ? 50.753  -49.800 15.785  1.00 31.81 291 A 1 
ATOM   2208  C CG   . GLU   A 1  291 ? 51.070  -51.178 15.205  1.00 29.83 291 A 1 
ATOM   2209  C CD   . GLU   A 1  291 ? 50.871  -51.254 13.682  1.00 28.95 291 A 1 
ATOM   2210  O OE1  . GLU   A 1  291 ? 51.398  -52.222 13.089  1.00 26.52 291 A 1 
ATOM   2211  O OE2  . GLU   A 1  291 ? 50.220  -50.346 13.115  1.00 30.93 291 A 1 
ATOM   2212  N N    . ASN   A 1  292 ? 52.901  -47.922 16.823  1.00 34.25 292 A 1 
ATOM   2213  C CA   . ASN   A 1  292 ? 53.795  -46.812 17.107  1.00 34.85 292 A 1 
ATOM   2214  C C    . ASN   A 1  292 ? 53.106  -45.442 17.166  1.00 33.31 292 A 1 
ATOM   2215  O O    . ASN   A 1  292 ? 52.510  -44.956 16.211  1.00 30.95 292 A 1 
ATOM   2216  C CB   . ASN   A 1  292 ? 54.904  -46.800 16.042  1.00 32.44 292 A 1 
ATOM   2217  C CG   . ASN   A 1  292 ? 56.073  -47.706 16.379  1.00 29.01 292 A 1 
ATOM   2218  O OD1  . ASN   A 1  292 ? 56.487  -47.820 17.518  1.00 29.72 292 A 1 
ATOM   2219  N ND2  . ASN   A 1  292 ? 56.658  -48.349 15.399  1.00 30.11 292 A 1 
ATOM   2220  N N    . LYS   A 1  293 ? 53.394  -44.760 18.251  1.00 32.44 293 A 1 
ATOM   2221  C CA   . LYS   A 1  293 ? 53.197  -43.320 18.459  1.00 33.95 293 A 1 
ATOM   2222  C C    . LYS   A 1  293 ? 54.102  -42.494 17.529  1.00 32.19 293 A 1 
ATOM   2223  O O    . LYS   A 1  293 ? 55.060  -41.882 18.003  1.00 30.23 293 A 1 
ATOM   2224  C CB   . LYS   A 1  293 ? 53.519  -42.952 19.917  1.00 32.47 293 A 1 
ATOM   2225  C CG   . LYS   A 1  293 ? 52.538  -43.465 20.960  1.00 30.13 293 A 1 
ATOM   2226  C CD   . LYS   A 1  293 ? 53.042  -43.040 22.343  1.00 29.53 293 A 1 
ATOM   2227  C CE   . LYS   A 1  293 ? 52.048  -43.464 23.415  1.00 25.85 293 A 1 
ATOM   2228  N NZ   . LYS   A 1  293 ? 52.552  -43.190 24.777  1.00 25.56 293 A 1 
ATOM   2229  N N    . LEU   A 1  294 ? 53.856  -42.502 16.238  1.00 30.69 294 A 1 
ATOM   2230  C CA   . LEU   A 1  294 ? 54.545  -41.540 15.385  1.00 31.51 294 A 1 
ATOM   2231  C C    . LEU   A 1  294 ? 54.099  -40.136 15.793  1.00 30.44 294 A 1 
ATOM   2232  O O    . LEU   A 1  294 ? 52.934  -39.758 15.689  1.00 29.04 294 A 1 
ATOM   2233  C CB   . LEU   A 1  294 ? 54.336  -41.863 13.896  1.00 29.44 294 A 1 
ATOM   2234  C CG   . LEU   A 1  294 ? 55.485  -42.728 13.343  1.00 27.50 294 A 1 
ATOM   2235  C CD1  . LEU   A 1  294 ? 55.051  -43.442 12.065  1.00 27.78 294 A 1 
ATOM   2236  C CD2  . LEU   A 1  294 ? 56.723  -41.884 13.023  1.00 29.45 294 A 1 
ATOM   2237  N N    . PHE   A 1  295 ? 55.080  -39.435 16.301  1.00 30.11 295 A 1 
ATOM   2238  C CA   . PHE   A 1  295 ? 55.022  -38.074 16.827  1.00 30.79 295 A 1 
ATOM   2239  C C    . PHE   A 1  295 ? 54.877  -37.036 15.708  1.00 29.92 295 A 1 
ATOM   2240  O O    . PHE   A 1  295 ? 55.630  -36.068 15.717  1.00 28.04 295 A 1 
ATOM   2241  C CB   . PHE   A 1  295 ? 56.296  -37.819 17.644  1.00 28.68 295 A 1 
ATOM   2242  C CG   . PHE   A 1  295 ? 56.156  -37.916 19.141  1.00 27.20 295 A 1 
ATOM   2243  C CD1  . PHE   A 1  295 ? 55.837  -36.760 19.875  1.00 26.15 295 A 1 
ATOM   2244  C CD2  . PHE   A 1  295 ? 56.405  -39.121 19.809  1.00 26.82 295 A 1 
ATOM   2245  C CE1  . PHE   A 1  295 ? 55.779  -36.806 21.274  1.00 25.37 295 A 1 
ATOM   2246  C CE2  . PHE   A 1  295 ? 56.342  -39.172 21.209  1.00 25.06 295 A 1 
ATOM   2247  C CZ   . PHE   A 1  295 ? 56.034  -38.014 21.947  1.00 24.71 295 A 1 
ATOM   2248  N N    . ASP   A 1  296 ? 54.004  -37.224 14.739  1.00 31.63 296 A 1 
ATOM   2249  C CA   . ASP   A 1  296 ? 53.930  -36.254 13.648  1.00 32.36 296 A 1 
ATOM   2250  C C    . ASP   A 1  296 ? 53.541  -34.881 14.194  1.00 31.83 296 A 1 
ATOM   2251  O O    . ASP   A 1  296 ? 52.377  -34.528 14.409  1.00 29.74 296 A 1 
ATOM   2252  C CB   . ASP   A 1  296 ? 53.059  -36.752 12.483  1.00 30.16 296 A 1 
ATOM   2253  C CG   . ASP   A 1  296 ? 53.876  -37.183 11.260  1.00 26.77 296 A 1 
ATOM   2254  O OD1  . ASP   A 1  296 ? 55.066  -36.804 11.182  1.00 26.67 296 A 1 
ATOM   2255  O OD2  . ASP   A 1  296 ? 53.283  -37.855 10.392  1.00 26.64 296 A 1 
ATOM   2256  N N    . SER   A 1  297 ? 54.592  -34.148 14.469  1.00 32.12 297 A 1 
ATOM   2257  C CA   . SER   A 1  297 ? 54.599  -32.838 15.112  1.00 32.51 297 A 1 
ATOM   2258  C C    . SER   A 1  297 ? 54.206  -31.727 14.152  1.00 31.75 297 A 1 
ATOM   2259  O O    . SER   A 1  297 ? 54.717  -30.615 14.277  1.00 29.36 297 A 1 
ATOM   2260  C CB   . SER   A 1  297 ? 55.989  -32.586 15.707  1.00 30.30 297 A 1 
ATOM   2261  O OG   . SER   A 1  297 ? 56.957  -32.498 14.694  1.00 28.70 297 A 1 
ATOM   2262  N N    . SER   A 1  298 ? 53.407  -32.040 13.145  1.00 31.87 298 A 1 
ATOM   2263  C CA   . SER   A 1  298 ? 53.113  -31.057 12.111  1.00 33.21 298 A 1 
ATOM   2264  C C    . SER   A 1  298 ? 52.513  -29.818 12.762  1.00 32.47 298 A 1 
ATOM   2265  O O    . SER   A 1  298 ? 51.368  -29.804 13.220  1.00 30.02 298 A 1 
ATOM   2266  C CB   . SER   A 1  298 ? 52.218  -31.634 11.010  1.00 30.55 298 A 1 
ATOM   2267  O OG   . SER   A 1  298 ? 50.986  -32.085 11.510  1.00 28.52 298 A 1 
ATOM   2268  N N    . THR   A 1  299 ? 53.349  -28.819 12.816  1.00 33.07 299 A 1 
ATOM   2269  C CA   . THR   A 1  299 ? 53.032  -27.495 13.335  1.00 34.68 299 A 1 
ATOM   2270  C C    . THR   A 1  299 ? 51.993  -26.876 12.415  1.00 34.21 299 A 1 
ATOM   2271  O O    . THR   A 1  299 ? 52.338  -26.189 11.459  1.00 31.27 299 A 1 
ATOM   2272  C CB   . THR   A 1  299 ? 54.295  -26.615 13.392  1.00 31.26 299 A 1 
ATOM   2273  O OG1  . THR   A 1  299 ? 55.139  -26.872 12.303  1.00 28.41 299 A 1 
ATOM   2274  C CG2  . THR   A 1  299 ? 55.103  -26.863 14.660  1.00 29.37 299 A 1 
ATOM   2275  N N    . LYS   A 1  300 ? 50.739  -27.167 12.693  1.00 32.90 300 A 1 
ATOM   2276  C CA   . LYS   A 1  300 ? 49.631  -26.459 12.064  1.00 34.25 300 A 1 
ATOM   2277  C C    . LYS   A 1  300 ? 49.759  -25.001 12.479  1.00 33.02 300 A 1 
ATOM   2278  O O    . LYS   A 1  300 ? 49.311  -24.631 13.559  1.00 30.83 300 A 1 
ATOM   2279  C CB   . LYS   A 1  300 ? 48.278  -27.050 12.474  1.00 32.44 300 A 1 
ATOM   2280  C CG   . LYS   A 1  300 ? 47.950  -28.342 11.715  1.00 29.93 300 A 1 
ATOM   2281  C CD   . LYS   A 1  300 ? 46.532  -28.817 12.052  1.00 29.39 300 A 1 
ATOM   2282  C CE   . LYS   A 1  300 ? 46.169  -30.044 11.214  1.00 26.40 300 A 1 
ATOM   2283  N NZ   . LYS   A 1  300 ? 44.779  -30.491 11.452  1.00 25.91 300 A 1 
ATOM   2284  N N    . GLN   A 1  301 ? 50.443  -24.228 11.643  1.00 32.24 301 A 1 
ATOM   2285  C CA   . GLN   A 1  301 ? 50.450  -22.785 11.789  1.00 33.04 301 A 1 
ATOM   2286  C C    . GLN   A 1  301 ? 48.990  -22.352 11.781  1.00 32.14 301 A 1 
ATOM   2287  O O    . GLN   A 1  301 ? 48.260  -22.610 10.827  1.00 30.34 301 A 1 
ATOM   2288  C CB   . GLN   A 1  301 ? 51.243  -22.115 10.664  1.00 31.22 301 A 1 
ATOM   2289  C CG   . GLN   A 1  301 ? 52.758  -22.176 10.915  1.00 29.66 301 A 1 
ATOM   2290  C CD   . GLN   A 1  301 ? 53.564  -21.459 9.832   1.00 28.04 301 A 1 
ATOM   2291  O OE1  . GLN   A 1  301 ? 53.119  -21.219 8.729   1.00 27.09 301 A 1 
ATOM   2292  N NE2  . GLN   A 1  301 ? 54.794  -21.099 10.107  1.00 28.08 301 A 1 
ATOM   2293  N N    . SER   A 1  302 ? 48.594  -21.779 12.870  1.00 33.93 302 A 1 
ATOM   2294  C CA   . SER   A 1  302 ? 47.292  -21.151 12.993  1.00 33.90 302 A 1 
ATOM   2295  C C    . SER   A 1  302 ? 47.281  -19.971 12.030  1.00 32.97 302 A 1 
ATOM   2296  O O    . SER   A 1  302 ? 47.751  -18.892 12.377  1.00 30.88 302 A 1 
ATOM   2297  C CB   . SER   A 1  302 ? 47.067  -20.698 14.441  1.00 30.97 302 A 1 
ATOM   2298  O OG   . SER   A 1  302 ? 48.118  -19.859 14.869  1.00 28.79 302 A 1 
ATOM   2299  N N    . ILE   A 1  303 ? 46.834  -20.223 10.809  1.00 33.67 303 A 1 
ATOM   2300  C CA   . ILE   A 1  303 ? 46.516  -19.113 9.913   1.00 33.46 303 A 1 
ATOM   2301  C C    . ILE   A 1  303 ? 45.538  -18.260 10.710  1.00 32.54 303 A 1 
ATOM   2302  O O    . ILE   A 1  303 ? 44.546  -18.808 11.191  1.00 30.42 303 A 1 
ATOM   2303  C CB   . ILE   A 1  303 ? 45.925  -19.600 8.579   1.00 31.59 303 A 1 
ATOM   2304  C CG1  . ILE   A 1  303 ? 46.957  -20.474 7.835   1.00 29.56 303 A 1 
ATOM   2305  C CG2  . ILE   A 1  303 ? 45.505  -18.398 7.710   1.00 31.52 303 A 1 
ATOM   2306  C CD1  . ILE   A 1  303 ? 46.420  -21.153 6.575   1.00 29.28 303 A 1 
ATOM   2307  N N    . PRO   A 1  304 ? 45.852  -16.992 10.931  1.00 31.70 304 A 1 
ATOM   2308  C CA   . PRO   A 1  304 ? 44.967  -16.133 11.678  1.00 31.45 304 A 1 
ATOM   2309  C C    . PRO   A 1  304 ? 43.661  -16.101 10.895  1.00 31.77 304 A 1 
ATOM   2310  O O    . PRO   A 1  304 ? 43.614  -15.574 9.787   1.00 29.57 304 A 1 
ATOM   2311  C CB   . PRO   A 1  304 ? 45.672  -14.771 11.758  1.00 28.75 304 A 1 
ATOM   2312  C CG   . PRO   A 1  304 ? 46.611  -14.778 10.559  1.00 28.00 304 A 1 
ATOM   2313  C CD   . PRO   A 1  304 ? 46.974  -16.250 10.390  1.00 31.13 304 A 1 
ATOM   2314  N N    . THR   A 1  305 ? 42.653  -16.741 11.433  1.00 33.69 305 A 1 
ATOM   2315  C CA   . THR   A 1  305 ? 41.300  -16.585 10.934  1.00 33.53 305 A 1 
ATOM   2316  C C    . THR   A 1  305 ? 41.003  -15.111 11.091  1.00 33.05 305 A 1 
ATOM   2317  O O    . THR   A 1  305 ? 40.774  -14.651 12.206  1.00 30.31 305 A 1 
ATOM   2318  C CB   . THR   A 1  305 ? 40.291  -17.427 11.732  1.00 30.87 305 A 1 
ATOM   2319  O OG1  . THR   A 1  305 ? 40.646  -17.471 13.092  1.00 28.29 305 A 1 
ATOM   2320  C CG2  . THR   A 1  305 ? 40.226  -18.859 11.220  1.00 28.86 305 A 1 
ATOM   2321  N N    . THR   A 1  306 ? 41.143  -14.397 9.997   1.00 33.77 306 A 1 
ATOM   2322  C CA   . THR   A 1  306 ? 40.683  -13.024 9.933   1.00 34.28 306 A 1 
ATOM   2323  C C    . THR   A 1  306 ? 39.243  -13.087 10.390  1.00 33.91 306 A 1 
ATOM   2324  O O    . THR   A 1  306 ? 38.416  -13.752 9.765   1.00 30.86 306 A 1 
ATOM   2325  C CB   . THR   A 1  306 ? 40.778  -12.441 8.515   1.00 31.10 306 A 1 
ATOM   2326  O OG1  . THR   A 1  306 ? 40.605  -13.436 7.544   1.00 28.27 306 A 1 
ATOM   2327  C CG2  . THR   A 1  306 ? 42.149  -11.808 8.277   1.00 28.77 306 A 1 
ATOM   2328  N N    . THR   A 1  307 ? 39.012  -12.494 11.523  1.00 32.90 307 A 1 
ATOM   2329  C CA   . THR   A 1  307 ? 37.675  -12.277 12.036  1.00 33.03 307 A 1 
ATOM   2330  C C    . THR   A 1  307 ? 37.008  -11.343 11.041  1.00 32.43 307 A 1 
ATOM   2331  O O    . THR   A 1  307 ? 37.067  -10.129 11.192  1.00 29.63 307 A 1 
ATOM   2332  C CB   . THR   A 1  307 ? 37.708  -11.650 13.440  1.00 30.37 307 A 1 
ATOM   2333  O OG1  . THR   A 1  307 ? 38.701  -10.658 13.513  1.00 27.63 307 A 1 
ATOM   2334  C CG2  . THR   A 1  307 ? 38.014  -12.682 14.522  1.00 28.32 307 A 1 
ATOM   2335  N N    . THR   A 1  308 ? 36.487  -11.925 9.975   1.00 32.95 308 A 1 
ATOM   2336  C CA   . THR   A 1  308 ? 35.464  -11.256 9.206   1.00 33.17 308 A 1 
ATOM   2337  C C    . THR   A 1  308 ? 34.400  -10.961 10.237  1.00 33.02 308 A 1 
ATOM   2338  O O    . THR   A 1  308 ? 33.761  -11.877 10.756  1.00 30.55 308 A 1 
ATOM   2339  C CB   . THR   A 1  308 ? 34.907  -12.134 8.077   1.00 30.24 308 A 1 
ATOM   2340  O OG1  . THR   A 1  308 ? 34.798  -13.475 8.483   1.00 27.68 308 A 1 
ATOM   2341  C CG2  . THR   A 1  308 ? 35.827  -12.094 6.858   1.00 27.94 308 A 1 
ATOM   2342  N N    . THR   A 1  309 ? 34.349  -9.714  10.608  1.00 32.70 309 A 1 
ATOM   2343  C CA   . THR   A 1  309 ? 33.287  -9.186  11.431  1.00 32.94 309 A 1 
ATOM   2344  C C    . THR   A 1  309 ? 32.020  -9.476  10.647  1.00 32.70 309 A 1 
ATOM   2345  O O    . THR   A 1  309 ? 31.671  -8.738  9.733   1.00 30.20 309 A 1 
ATOM   2346  C CB   . THR   A 1  309 ? 33.463  -7.678  11.666  1.00 29.93 309 A 1 
ATOM   2347  O OG1  . THR   A 1  309 ? 33.993  -7.046  10.526  1.00 27.54 309 A 1 
ATOM   2348  C CG2  . THR   A 1  309 ? 34.429  -7.406  12.820  1.00 27.68 309 A 1 
ATOM   2349  N N    . GLN   A 1  310 ? 31.440  -10.615 10.957  1.00 31.69 310 A 1 
ATOM   2350  C CA   . GLN   A 1  310 ? 30.055  -10.841 10.635  1.00 31.81 310 A 1 
ATOM   2351  C C    . GLN   A 1  310 ? 29.351  -9.697  11.337  1.00 31.71 310 A 1 
ATOM   2352  O O    . GLN   A 1  310 ? 29.202  -9.706  12.558  1.00 29.74 310 A 1 
ATOM   2353  C CB   . GLN   A 1  310 ? 29.565  -12.202 11.146  1.00 29.34 310 A 1 
ATOM   2354  C CG   . GLN   A 1  310 ? 29.928  -13.354 10.199  1.00 27.08 310 A 1 
ATOM   2355  C CD   . GLN   A 1  310 ? 29.376  -14.697 10.682  1.00 25.55 310 A 1 
ATOM   2356  O OE1  . GLN   A 1  310 ? 29.234  -14.965 11.860  1.00 24.86 310 A 1 
ATOM   2357  N NE2  . GLN   A 1  310 ? 29.045  -15.594 9.785   1.00 25.28 310 A 1 
ATOM   2358  N N    . TRP   A 1  311 ? 29.056  -8.702  10.560  1.00 34.19 311 A 1 
ATOM   2359  C CA   . TRP   A 1  311 ? 28.057  -7.740  10.936  1.00 32.74 311 A 1 
ATOM   2360  C C    . TRP   A 1  311 ? 26.779  -8.561  11.049  1.00 32.79 311 A 1 
ATOM   2361  O O    . TRP   A 1  311 ? 26.034  -8.727  10.090  1.00 30.56 311 A 1 
ATOM   2362  C CB   . TRP   A 1  311 ? 27.982  -6.611  9.905   1.00 29.69 311 A 1 
ATOM   2363  C CG   . TRP   A 1  311 ? 29.070  -5.580  10.001  1.00 27.76 311 A 1 
ATOM   2364  C CD1  . TRP   A 1  311 ? 30.402  -5.806  10.070  1.00 25.12 311 A 1 
ATOM   2365  C CD2  . TRP   A 1  311 ? 28.904  -4.133  10.082  1.00 25.28 311 A 1 
ATOM   2366  N NE1  . TRP   A 1  311 ? 31.078  -4.600  10.191  1.00 23.29 311 A 1 
ATOM   2367  C CE2  . TRP   A 1  311 ? 30.195  -3.545  10.207  1.00 23.23 311 A 1 
ATOM   2368  C CE3  . TRP   A 1  311 ? 27.797  -3.269  10.067  1.00 24.38 311 A 1 
ATOM   2369  C CZ2  . TRP   A 1  311 ? 30.376  -2.159  10.343  1.00 23.02 311 A 1 
ATOM   2370  C CZ3  . TRP   A 1  311 ? 27.978  -1.890  10.189  1.00 24.01 311 A 1 
ATOM   2371  C CH2  . TRP   A 1  311 ? 29.256  -1.336  10.336  1.00 23.42 311 A 1 
ATOM   2372  N N    . SER   A 1  312 ? 26.626  -9.182  12.189  1.00 33.83 312 A 1 
ATOM   2373  C CA   . SER   A 1  312 ? 25.321  -9.581  12.638  1.00 33.20 312 A 1 
ATOM   2374  C C    . SER   A 1  312 ? 24.567  -8.268  12.689  1.00 33.29 312 A 1 
ATOM   2375  O O    . SER   A 1  312 ? 24.746  -7.482  13.615  1.00 31.69 312 A 1 
ATOM   2376  C CB   . SER   A 1  312 ? 25.386  -10.264 14.013  1.00 30.30 312 A 1 
ATOM   2377  O OG   . SER   A 1  312 ? 26.056  -9.468  14.960  1.00 27.84 312 A 1 
ATOM   2378  N N    . ILE   A 1  313 ? 23.857  -8.013  11.622  1.00 33.53 313 A 1 
ATOM   2379  C CA   . ILE   A 1  313 ? 22.840  -6.989  11.635  1.00 33.41 313 A 1 
ATOM   2380  C C    . ILE   A 1  313 ? 21.851  -7.513  12.666  1.00 33.46 313 A 1 
ATOM   2381  O O    . ILE   A 1  313 ? 20.955  -8.290  12.347  1.00 31.90 313 A 1 
ATOM   2382  C CB   . ILE   A 1  313 ? 22.227  -6.774  10.237  1.00 31.72 313 A 1 
ATOM   2383  C CG1  . ILE   A 1  313 ? 23.308  -6.409  9.191   1.00 29.85 313 A 1 
ATOM   2384  C CG2  . ILE   A 1  313 ? 21.162  -5.670  10.313  1.00 30.54 313 A 1 
ATOM   2385  C CD1  . ILE   A 1  313 ? 22.788  -6.319  7.755   1.00 28.33 313 A 1 
ATOM   2386  N N    . ASP   A 1  314 ? 22.132  -7.183  13.904  1.00 37.51 314 A 1 
ATOM   2387  C CA   . ASP   A 1  314 ? 21.133  -7.175  14.942  1.00 37.06 314 A 1 
ATOM   2388  C C    . ASP   A 1  314 ? 20.134  -6.129  14.473  1.00 37.06 314 A 1 
ATOM   2389  O O    . ASP   A 1  314 ? 20.222  -4.950  14.799  1.00 34.56 314 A 1 
ATOM   2390  C CB   . ASP   A 1  314 ? 21.748  -6.852  16.325  1.00 34.19 314 A 1 
ATOM   2391  C CG   . ASP   A 1  314 ? 21.863  -8.053  17.277  1.00 30.46 314 A 1 
ATOM   2392  O OD1  . ASP   A 1  314 ? 21.192  -9.082  17.039  1.00 29.57 314 A 1 
ATOM   2393  O OD2  . ASP   A 1  314 ? 22.599  -7.912  18.279  1.00 28.80 314 A 1 
ATOM   2394  N N    . LEU   A 1  315 ? 19.248  -6.588  13.621  1.00 37.59 315 A 1 
ATOM   2395  C CA   . LEU   A 1  315 ? 18.009  -5.894  13.377  1.00 36.59 315 A 1 
ATOM   2396  C C    . LEU   A 1  315 ? 17.375  -5.805  14.756  1.00 36.91 315 A 1 
ATOM   2397  O O    . LEU   A 1  315 ? 16.784  -6.769  15.244  1.00 34.65 315 A 1 
ATOM   2398  C CB   . LEU   A 1  315 ? 17.157  -6.697  12.380  1.00 33.92 315 A 1 
ATOM   2399  C CG   . LEU   A 1  315 ? 17.548  -6.458  10.911  1.00 30.90 315 A 1 
ATOM   2400  C CD1  . LEU   A 1  315 ? 17.034  -7.596  10.032  1.00 29.07 315 A 1 
ATOM   2401  C CD2  . LEU   A 1  315 ? 16.960  -5.156  10.377  1.00 29.78 315 A 1 
ATOM   2402  N N    . SER   A 1  316 ? 17.628  -4.691  15.394  1.00 41.32 316 A 1 
ATOM   2403  C CA   . SER   A 1  316 ? 17.144  -4.437  16.734  1.00 40.84 316 A 1 
ATOM   2404  C C    . SER   A 1  316 ? 15.632  -4.641  16.745  1.00 41.37 316 A 1 
ATOM   2405  O O    . SER   A 1  316 ? 14.964  -4.462  15.726  1.00 38.38 316 A 1 
ATOM   2406  C CB   . SER   A 1  316 ? 17.542  -3.023  17.179  1.00 37.43 316 A 1 
ATOM   2407  O OG   . SER   A 1  316 ? 16.906  -2.050  16.384  1.00 35.07 316 A 1 
ATOM   2408  N N    . ASN   A 1  317 ? 15.093  -4.993  17.881  1.00 42.96 317 A 1 
ATOM   2409  C CA   . ASN   A 1  317 ? 13.652  -5.262  18.014  1.00 43.10 317 A 1 
ATOM   2410  C C    . ASN   A 1  317 ? 12.748  -4.160  17.425  1.00 43.29 317 A 1 
ATOM   2411  O O    . ASN   A 1  317 ? 11.623  -4.431  17.007  1.00 39.95 317 A 1 
ATOM   2412  C CB   . ASN   A 1  317 ? 13.332  -5.430  19.510  1.00 39.56 317 A 1 
ATOM   2413  C CG   . ASN   A 1  317 ? 13.706  -6.792  20.076  1.00 35.78 317 A 1 
ATOM   2414  O OD1  . ASN   A 1  317 ? 13.812  -7.783  19.394  1.00 34.86 317 A 1 
ATOM   2415  N ND2  . ASN   A 1  317 ? 13.876  -6.883  21.375  1.00 34.68 317 A 1 
ATOM   2416  N N    . SER   A 1  318 ? 13.245  -2.931  17.375  1.00 42.75 318 A 1 
ATOM   2417  C CA   . SER   A 1  318 ? 12.535  -1.814  16.754  1.00 42.44 318 A 1 
ATOM   2418  C C    . SER   A 1  318 ? 12.390  -1.956  15.237  1.00 43.31 318 A 1 
ATOM   2419  O O    . SER   A 1  318 ? 11.386  -1.521  14.681  1.00 41.32 318 A 1 
ATOM   2420  C CB   . SER   A 1  318 ? 13.257  -0.504  17.076  1.00 38.99 318 A 1 
ATOM   2421  O OG   . SER   A 1  318 ? 14.594  -0.536  16.629  1.00 36.95 318 A 1 
ATOM   2422  N N    . SER   A 1  319 ? 13.356  -2.563  14.566  1.00 46.26 319 A 1 
ATOM   2423  C CA   . SER   A 1  319 ? 13.341  -2.680  13.108  1.00 46.03 319 A 1 
ATOM   2424  C C    . SER   A 1  319 ? 12.365  -3.742  12.594  1.00 46.65 319 A 1 
ATOM   2425  O O    . SER   A 1  319 ? 11.785  -3.571  11.522  1.00 44.83 319 A 1 
ATOM   2426  C CB   . SER   A 1  319 ? 14.758  -2.933  12.589  1.00 43.63 319 A 1 
ATOM   2427  O OG   . SER   A 1  319 ? 15.217  -4.205  12.978  1.00 41.79 319 A 1 
ATOM   2428  N N    . GLU   A 1  320 ? 12.118  -4.786  13.363  1.00 49.89 320 A 1 
ATOM   2429  C CA   . GLU   A 1  320 ? 11.052  -5.745  13.045  1.00 48.90 320 A 1 
ATOM   2430  C C    . GLU   A 1  320 ? 9.670   -5.083  13.084  1.00 48.68 320 A 1 
ATOM   2431  O O    . GLU   A 1  320 ? 8.826   -5.396  12.249  1.00 46.56 320 A 1 
ATOM   2432  C CB   . GLU   A 1  320 ? 11.081  -6.968  13.980  1.00 46.28 320 A 1 
ATOM   2433  C CG   . GLU   A 1  320 ? 12.209  -7.945  13.633  1.00 43.26 320 A 1 
ATOM   2434  C CD   . GLU   A 1  320 ? 12.081  -9.323  14.301  1.00 40.63 320 A 1 
ATOM   2435  O OE1  . GLU   A 1  320 ? 12.705  -10.281 13.767  1.00 36.67 320 A 1 
ATOM   2436  O OE2  . GLU   A 1  320 ? 11.356  -9.448  15.311  1.00 39.69 320 A 1 
ATOM   2437  N N    . ALA   A 1  321 ? 9.480   -4.148  13.985  1.00 47.38 321 A 1 
ATOM   2438  C CA   . ALA   A 1  321 ? 8.212   -3.436  14.110  1.00 45.54 321 A 1 
ATOM   2439  C C    . ALA   A 1  321 ? 7.855   -2.598  12.869  1.00 46.85 321 A 1 
ATOM   2440  O O    . ALA   A 1  321 ? 6.678   -2.414  12.569  1.00 44.17 321 A 1 
ATOM   2441  C CB   . ALA   A 1  321 ? 8.275   -2.561  15.366  1.00 41.47 321 A 1 
ATOM   2442  N N    . PHE   A 1  322 ? 8.861   -2.138  12.136  1.00 50.93 322 A 1 
ATOM   2443  C CA   . PHE   A 1  322 ? 8.656   -1.341  10.922  1.00 51.18 322 A 1 
ATOM   2444  C C    . PHE   A 1  322 ? 8.501   -2.175  9.638   1.00 53.61 322 A 1 
ATOM   2445  O O    . PHE   A 1  322 ? 8.402   -1.605  8.556   1.00 48.70 322 A 1 
ATOM   2446  C CB   . PHE   A 1  322 ? 9.767   -0.287  10.805  1.00 47.11 322 A 1 
ATOM   2447  C CG   . PHE   A 1  322 ? 9.477   0.964   11.603  1.00 44.63 322 A 1 
ATOM   2448  C CD1  . PHE   A 1  322 ? 8.689   1.984   11.041  1.00 41.77 322 A 1 
ATOM   2449  C CD2  . PHE   A 1  322 ? 9.977   1.119   12.907  1.00 41.80 322 A 1 
ATOM   2450  C CE1  . PHE   A 1  322 ? 8.403   3.149   11.766  1.00 38.30 322 A 1 
ATOM   2451  C CE2  . PHE   A 1  322 ? 9.693   2.283   13.640  1.00 37.96 322 A 1 
ATOM   2452  C CZ   . PHE   A 1  322 ? 8.906   3.299   13.070  1.00 39.11 322 A 1 
ATOM   2453  N N    . GLY   A 1  323 ? 8.523   -3.484  9.728   1.00 55.88 323 A 1 
ATOM   2454  C CA   . GLY   A 1  323 ? 8.519   -4.327  8.527   1.00 57.10 323 A 1 
ATOM   2455  C C    . GLY   A 1  323 ? 9.815   -4.263  7.704   1.00 60.51 323 A 1 
ATOM   2456  O O    . GLY   A 1  323 ? 9.911   -4.861  6.631   1.00 58.26 323 A 1 
ATOM   2457  N N    . LEU   A 1  324 ? 10.823  -3.593  8.228   1.00 60.80 324 A 1 
ATOM   2458  C CA   . LEU   A 1  324 ? 12.107  -3.354  7.568   1.00 61.96 324 A 1 
ATOM   2459  C C    . LEU   A 1  324 ? 12.776  -4.660  7.121   1.00 63.47 324 A 1 
ATOM   2460  O O    . LEU   A 1  324 ? 13.287  -4.767  6.012   1.00 61.00 324 A 1 
ATOM   2461  C CB   . LEU   A 1  324 ? 13.011  -2.620  8.571   1.00 61.63 324 A 1 
ATOM   2462  C CG   . LEU   A 1  324 ? 14.107  -1.800  7.879   1.00 58.46 324 A 1 
ATOM   2463  C CD1  . LEU   A 1  324 ? 13.623  -0.383  7.615   1.00 52.51 324 A 1 
ATOM   2464  C CD2  . LEU   A 1  324 ? 15.341  -1.738  8.770   1.00 57.91 324 A 1 
ATOM   2465  N N    . LYS   A 1  325 ? 12.715  -5.662  7.965   1.00 65.37 325 A 1 
ATOM   2466  C CA   . LYS   A 1  325 ? 13.292  -6.977  7.697   1.00 65.88 325 A 1 
ATOM   2467  C C    . LYS   A 1  325 ? 12.716  -7.604  6.430   1.00 66.95 325 A 1 
ATOM   2468  O O    . LYS   A 1  325 ? 13.467  -8.100  5.599   1.00 65.45 325 A 1 
ATOM   2469  C CB   . LYS   A 1  325 ? 13.067  -7.849  8.931   1.00 63.85 325 A 1 
ATOM   2470  C CG   . LYS   A 1  325 ? 13.889  -9.137  8.893   1.00 58.82 325 A 1 
ATOM   2471  C CD   . LYS   A 1  325 ? 13.686  -9.865  10.217  1.00 54.75 325 A 1 
ATOM   2472  C CE   . LYS   A 1  325 ? 14.548  -11.115 10.331  1.00 47.61 325 A 1 
ATOM   2473  N NZ   . LYS   A 1  325 ? 14.366  -11.696 11.676  1.00 42.89 325 A 1 
ATOM   2474  N N    . SER   A 1  326 ? 11.412  -7.515  6.246   1.00 63.57 326 A 1 
ATOM   2475  C CA   . SER   A 1  326 ? 10.748  -8.043  5.051   1.00 62.83 326 A 1 
ATOM   2476  C C    . SER   A 1  326 ? 11.043  -7.230  3.787   1.00 64.08 326 A 1 
ATOM   2477  O O    . SER   A 1  326 ? 11.021  -7.777  2.685   1.00 62.30 326 A 1 
ATOM   2478  C CB   . SER   A 1  326 ? 9.235   -8.122  5.276   1.00 59.87 326 A 1 
ATOM   2479  O OG   . SER   A 1  326 ? 8.653   -6.846  5.428   1.00 55.27 326 A 1 
ATOM   2480  N N    . ALA   A 1  327 ? 11.341  -5.959  3.936   1.00 63.18 327 A 1 
ATOM   2481  C CA   . ALA   A 1  327 ? 11.695  -5.098  2.816   1.00 61.51 327 A 1 
ATOM   2482  C C    . ALA   A 1  327 ? 13.132  -5.350  2.324   1.00 63.09 327 A 1 
ATOM   2483  O O    . ALA   A 1  327 ? 13.374  -5.376  1.120   1.00 62.04 327 A 1 
ATOM   2484  C CB   . ALA   A 1  327 ? 11.478  -3.641  3.238   1.00 59.14 327 A 1 
ATOM   2485  N N    . ILE   A 1  328 ? 14.061  -5.580  3.244   1.00 68.42 328 A 1 
ATOM   2486  C CA   . ILE   A 1  328 ? 15.489  -5.743  2.943   1.00 67.60 328 A 1 
ATOM   2487  C C    . ILE   A 1  328 ? 15.849  -7.186  2.586   1.00 68.86 328 A 1 
ATOM   2488  O O    . ILE   A 1  328 ? 16.657  -7.426  1.688   1.00 66.07 328 A 1 
ATOM   2489  C CB   . ILE   A 1  328 ? 16.329  -5.270  4.143   1.00 65.56 328 A 1 
ATOM   2490  C CG1  . ILE   A 1  328 ? 16.064  -3.784  4.465   1.00 62.51 328 A 1 
ATOM   2491  C CG2  . ILE   A 1  328 ? 17.837  -5.465  3.887   1.00 60.64 328 A 1 
ATOM   2492  C CD1  . ILE   A 1  328 ? 16.468  -3.464  5.898   1.00 55.02 328 A 1 
ATOM   2493  N N    . GLU   A 1  329 ? 15.293  -8.149  3.291   1.00 69.14 329 A 1 
ATOM   2494  C CA   . GLU   A 1  329 ? 15.601  -9.556  3.070   1.00 69.71 329 A 1 
ATOM   2495  C C    . GLU   A 1  329 ? 14.917  -10.051 1.793   1.00 71.88 329 A 1 
ATOM   2496  O O    . GLU   A 1  329 ? 13.768  -10.481 1.781   1.00 66.28 329 A 1 
ATOM   2497  C CB   . GLU   A 1  329 ? 15.294  -10.417 4.307   1.00 63.45 329 A 1 
ATOM   2498  C CG   . GLU   A 1  329 ? 16.254  -10.110 5.471   1.00 58.29 329 A 1 
ATOM   2499  C CD   . GLU   A 1  329 ? 16.127  -11.052 6.679   1.00 52.48 329 A 1 
ATOM   2500  O OE1  . GLU   A 1  329 ? 17.050  -11.021 7.536   1.00 46.57 329 A 1 
ATOM   2501  O OE2  . GLU   A 1  329 ? 15.149  -11.821 6.764   1.00 49.43 329 A 1 
ATOM   2502  N N    . SER   A 1  330 ? 15.679  -10.015 0.708   1.00 75.43 330 A 1 
ATOM   2503  C CA   . SER   A 1  330 ? 15.230  -10.537 -0.582  1.00 77.38 330 A 1 
ATOM   2504  C C    . SER   A 1  330 ? 15.296  -12.061 -0.684  1.00 80.52 330 A 1 
ATOM   2505  O O    . SER   A 1  330 ? 14.647  -12.640 -1.547  1.00 76.58 330 A 1 
ATOM   2506  C CB   . SER   A 1  330 ? 16.046  -9.899  -1.715  1.00 71.30 330 A 1 
ATOM   2507  O OG   . SER   A 1  330 ? 17.420  -10.188 -1.589  1.00 63.69 330 A 1 
ATOM   2508  N N    . LEU   A 1  331 ? 16.090  -12.704 0.168   1.00 80.42 331 A 1 
ATOM   2509  C CA   . LEU   A 1  331 ? 16.241  -14.154 0.204   1.00 83.10 331 A 1 
ATOM   2510  C C    . LEU   A 1  331 ? 15.640  -14.736 1.476   1.00 83.76 331 A 1 
ATOM   2511  O O    . LEU   A 1  331 ? 15.939  -14.287 2.578   1.00 80.72 331 A 1 
ATOM   2512  C CB   . LEU   A 1  331 ? 17.718  -14.558 0.090   1.00 81.75 331 A 1 
ATOM   2513  C CG   . LEU   A 1  331 ? 18.373  -14.267 -1.267  1.00 80.75 331 A 1 
ATOM   2514  C CD1  . LEU   A 1  331 ? 19.818  -14.759 -1.230  1.00 73.48 331 A 1 
ATOM   2515  C CD2  . LEU   A 1  331 ? 17.671  -14.974 -2.427  1.00 74.82 331 A 1 
ATOM   2516  N N    . THR   A 1  332 ? 14.877  -15.801 1.308   1.00 83.31 332 A 1 
ATOM   2517  C CA   . THR   A 1  332 ? 14.333  -16.559 2.431   1.00 84.77 332 A 1 
ATOM   2518  C C    . THR   A 1  332 ? 15.317  -17.640 2.856   1.00 85.87 332 A 1 
ATOM   2519  O O    . THR   A 1  332 ? 15.783  -18.429 2.041   1.00 83.88 332 A 1 
ATOM   2520  C CB   . THR   A 1  332 ? 12.971  -17.161 2.069   1.00 82.07 332 A 1 
ATOM   2521  O OG1  . THR   A 1  332 ? 12.110  -16.138 1.619   1.00 74.11 332 A 1 
ATOM   2522  C CG2  . THR   A 1  332 ? 12.295  -17.817 3.268   1.00 72.51 332 A 1 
ATOM   2523  N N    . LEU   A 1  333 ? 15.610  -17.695 4.146   1.00 85.53 333 A 1 
ATOM   2524  C CA   . LEU   A 1  333 ? 16.352  -18.810 4.715   1.00 86.08 333 A 1 
ATOM   2525  C C    . LEU   A 1  333 ? 15.365  -19.930 5.064   1.00 86.50 333 A 1 
ATOM   2526  O O    . LEU   A 1  333 ? 14.655  -19.852 6.066   1.00 83.84 333 A 1 
ATOM   2527  C CB   . LEU   A 1  333 ? 17.171  -18.324 5.924   1.00 83.19 333 A 1 
ATOM   2528  C CG   . LEU   A 1  333 ? 18.486  -19.115 6.056   1.00 74.30 333 A 1 
ATOM   2529  C CD1  . LEU   A 1  333 ? 19.652  -18.279 5.535   1.00 65.93 333 A 1 
ATOM   2530  C CD2  . LEU   A 1  333 ? 18.784  -19.476 7.504   1.00 67.04 333 A 1 
ATOM   2531  N N    . TYR   A 1  334 ? 15.317  -20.953 4.234   1.00 88.73 334 A 1 
ATOM   2532  C CA   . TYR   A 1  334 ? 14.394  -22.065 4.437   1.00 89.52 334 A 1 
ATOM   2533  C C    . TYR   A 1  334 ? 14.900  -23.020 5.518   1.00 89.32 334 A 1 
ATOM   2534  O O    . TYR   A 1  334 ? 16.091  -23.323 5.617   1.00 86.32 334 A 1 
ATOM   2535  C CB   . TYR   A 1  334 ? 14.143  -22.792 3.117   1.00 89.00 334 A 1 
ATOM   2536  C CG   . TYR   A 1  334 ? 13.326  -21.981 2.135   1.00 89.97 334 A 1 
ATOM   2537  C CD1  . TYR   A 1  334 ? 11.922  -21.944 2.240   1.00 83.09 334 A 1 
ATOM   2538  C CD2  . TYR   A 1  334 ? 13.962  -21.241 1.121   1.00 83.11 334 A 1 
ATOM   2539  C CE1  . TYR   A 1  334 ? 11.158  -21.189 1.343   1.00 82.77 334 A 1 
ATOM   2540  C CE2  . TYR   A 1  334 ? 13.205  -20.478 0.217   1.00 82.37 334 A 1 
ATOM   2541  C CZ   . TYR   A 1  334 ? 11.801  -20.455 0.330   1.00 87.43 334 A 1 
ATOM   2542  O OH   . TYR   A 1  334 ? 11.053  -19.713 -0.549  1.00 85.85 334 A 1 
ATOM   2543  N N    . ARG   A 1  335 ? 13.976  -23.553 6.288   1.00 89.38 335 A 1 
ATOM   2544  C CA   . ARG   A 1  335 ? 14.269  -24.668 7.188   1.00 89.96 335 A 1 
ATOM   2545  C C    . ARG   A 1  335 ? 14.301  -25.959 6.381   1.00 90.04 335 A 1 
ATOM   2546  O O    . ARG   A 1  335 ? 13.444  -26.200 5.540   1.00 87.62 335 A 1 
ATOM   2547  C CB   . ARG   A 1  335 ? 13.228  -24.754 8.306   1.00 88.06 335 A 1 
ATOM   2548  C CG   . ARG   A 1  335 ? 13.262  -23.513 9.206   1.00 79.56 335 A 1 
ATOM   2549  C CD   . ARG   A 1  335 ? 12.217  -23.665 10.308  1.00 76.26 335 A 1 
ATOM   2550  N NE   . ARG   A 1  335 ? 12.226  -22.510 11.209  1.00 64.81 335 A 1 
ATOM   2551  C CZ   . ARG   A 1  335 ? 11.427  -22.336 12.246  1.00 57.48 335 A 1 
ATOM   2552  N NH1  . ARG   A 1  335 ? 10.535  -23.233 12.570  1.00 51.25 335 A 1 
ATOM   2553  N NH2  . ARG   A 1  335 ? 11.515  -21.259 12.967  1.00 49.28 335 A 1 
ATOM   2554  N N    . PHE   A 1  336 ? 15.250  -26.814 6.700   1.00 91.34 336 A 1 
ATOM   2555  C CA   . PHE   A 1  336 ? 15.365  -28.093 6.003   1.00 91.76 336 A 1 
ATOM   2556  C C    . PHE   A 1  336 ? 14.084  -28.933 6.084   1.00 92.09 336 A 1 
ATOM   2557  O O    . PHE   A 1  336 ? 13.677  -29.521 5.090   1.00 90.72 336 A 1 
ATOM   2558  C CB   . PHE   A 1  336 ? 16.551  -28.872 6.565   1.00 90.83 336 A 1 
ATOM   2559  C CG   . PHE   A 1  336 ? 16.700  -30.223 5.912   1.00 90.58 336 A 1 
ATOM   2560  C CD1  . PHE   A 1  336 ? 16.140  -31.364 6.510   1.00 85.18 336 A 1 
ATOM   2561  C CD2  . PHE   A 1  336 ? 17.309  -30.328 4.650   1.00 85.50 336 A 1 
ATOM   2562  C CE1  . PHE   A 1  336 ? 16.200  -32.603 5.855   1.00 84.68 336 A 1 
ATOM   2563  C CE2  . PHE   A 1  336 ? 17.370  -31.566 3.997   1.00 83.85 336 A 1 
ATOM   2564  C CZ   . PHE   A 1  336 ? 16.814  -32.701 4.599   1.00 86.14 336 A 1 
ATOM   2565  N N    . ASN   A 1  337 ? 13.441  -28.953 7.226   1.00 92.06 337 A 1 
ATOM   2566  C CA   . ASN   A 1  337 ? 12.204  -29.720 7.402   1.00 92.00 337 A 1 
ATOM   2567  C C    . ASN   A 1  337 ? 11.072  -29.213 6.501   1.00 91.95 337 A 1 
ATOM   2568  O O    . ASN   A 1  337 ? 10.284  -30.016 6.009   1.00 89.64 337 A 1 
ATOM   2569  C CB   . ASN   A 1  337 ? 11.768  -29.656 8.871   1.00 91.23 337 A 1 
ATOM   2570  C CG   . ASN   A 1  337 ? 12.703  -30.371 9.831   1.00 84.82 337 A 1 
ATOM   2571  O OD1  . ASN   A 1  337 ? 13.652  -31.046 9.486   1.00 73.23 337 A 1 
ATOM   2572  N ND2  . ASN   A 1  337 ? 12.454  -30.224 11.114  1.00 73.05 337 A 1 
ATOM   2573  N N    . ASP   A 1  338 ? 11.032  -27.921 6.263   1.00 91.08 338 A 1 
ATOM   2574  C CA   . ASP   A 1  338 ? 10.030  -27.317 5.391   1.00 90.52 338 A 1 
ATOM   2575  C C    . ASP   A 1  338 ? 10.302  -27.718 3.934   1.00 90.97 338 A 1 
ATOM   2576  O O    . ASP   A 1  338 ? 9.398   -28.181 3.244   1.00 88.90 338 A 1 
ATOM   2577  C CB   . ASP   A 1  338 ? 10.001  -25.786 5.579   1.00 89.10 338 A 1 
ATOM   2578  C CG   . ASP   A 1  338 ? 9.734   -25.329 7.024   1.00 85.29 338 A 1 
ATOM   2579  O OD1  . ASP   A 1  338 ? 9.151   -26.109 7.812   1.00 78.09 338 A 1 
ATOM   2580  O OD2  . ASP   A 1  338 ? 10.188  -24.217 7.378   1.00 78.81 338 A 1 
ATOM   2581  N N    . LEU   A 1  339 ? 11.561  -27.686 3.500   1.00 91.43 339 A 1 
ATOM   2582  C CA   . LEU   A 1  339 ? 11.962  -28.173 2.176   1.00 92.04 339 A 1 
ATOM   2583  C C    . LEU   A 1  339 ? 11.731  -29.675 2.008   1.00 91.92 339 A 1 
ATOM   2584  O O    . LEU   A 1  339 ? 11.301  -30.125 0.949   1.00 89.40 339 A 1 
ATOM   2585  C CB   . LEU   A 1  339 ? 13.441  -27.853 1.912   1.00 91.32 339 A 1 
ATOM   2586  C CG   . LEU   A 1  339 ? 13.791  -26.356 1.842   1.00 90.02 339 A 1 
ATOM   2587  C CD1  . LEU   A 1  339 ? 15.274  -26.214 1.508   1.00 83.77 339 A 1 
ATOM   2588  C CD2  . LEU   A 1  339 ? 12.978  -25.620 0.775   1.00 83.47 339 A 1 
ATOM   2589  N N    . GLN   A 1  340 ? 12.005  -30.436 3.040   1.00 92.03 340 A 1 
ATOM   2590  C CA   . GLN   A 1  340 ? 11.774  -31.875 3.027   1.00 91.72 340 A 1 
ATOM   2591  C C    . GLN   A 1  340 ? 10.282  -32.191 2.876   1.00 91.49 340 A 1 
ATOM   2592  O O    . GLN   A 1  340 ? 9.915   -33.075 2.107   1.00 89.83 340 A 1 
ATOM   2593  C CB   . GLN   A 1  340 ? 12.370  -32.478 4.306   1.00 90.76 340 A 1 
ATOM   2594  C CG   . GLN   A 1  340 ? 12.430  -34.003 4.211   1.00 84.25 340 A 1 
ATOM   2595  C CD   . GLN   A 1  340 ? 13.100  -34.675 5.409   1.00 82.36 340 A 1 
ATOM   2596  O OE1  . GLN   A 1  340 ? 13.282  -34.124 6.478   1.00 73.88 340 A 1 
ATOM   2597  N NE2  . GLN   A 1  340 ? 13.483  -35.922 5.271   1.00 71.04 340 A 1 
ATOM   2598  N N    . SER   A 1  341 ? 9.441   -31.457 3.555   1.00 90.68 341 A 1 
ATOM   2599  C CA   . SER   A 1  341 ? 7.990   -31.592 3.433   1.00 90.30 341 A 1 
ATOM   2600  C C    . SER   A 1  341 ? 7.504   -31.135 2.055   1.00 90.23 341 A 1 
ATOM   2601  O O    . SER   A 1  341 ? 6.755   -31.858 1.402   1.00 87.54 341 A 1 
ATOM   2602  C CB   . SER   A 1  341 ? 7.288   -30.797 4.538   1.00 89.43 341 A 1 
ATOM   2603  O OG   . SER   A 1  341 ? 7.731   -31.235 5.810   1.00 76.36 341 A 1 
ATOM   2604  N N    . ALA   A 1  342 ? 8.000   -30.015 1.576   1.00 90.89 342 A 1 
ATOM   2605  C CA   . ALA   A 1  342 ? 7.624   -29.442 0.286   1.00 90.57 342 A 1 
ATOM   2606  C C    . ALA   A 1  342 ? 8.009   -30.320 -0.915  1.00 90.91 342 A 1 
ATOM   2607  O O    . ALA   A 1  342 ? 7.341   -30.282 -1.948  1.00 88.31 342 A 1 
ATOM   2608  C CB   . ALA   A 1  342 ? 8.270   -28.060 0.186   1.00 89.92 342 A 1 
ATOM   2609  N N    . THR   A 1  343 ? 9.056   -31.123 -0.785  1.00 91.11 343 A 1 
ATOM   2610  C CA   . THR   A 1  343 ? 9.548   -32.046 -1.827  1.00 90.53 343 A 1 
ATOM   2611  C C    . THR   A 1  343 ? 9.108   -33.494 -1.618  1.00 90.22 343 A 1 
ATOM   2612  O O    . THR   A 1  343 ? 9.596   -34.389 -2.311  1.00 86.28 343 A 1 
ATOM   2613  C CB   . THR   A 1  343 ? 11.072  -31.987 -1.949  1.00 89.76 343 A 1 
ATOM   2614  O OG1  . THR   A 1  343 ? 11.678  -32.283 -0.712  1.00 81.69 343 A 1 
ATOM   2615  C CG2  . THR   A 1  343 ? 11.573  -30.620 -2.401  1.00 80.67 343 A 1 
ATOM   2616  N N    . SER   A 1  344 ? 8.253   -33.759 -0.667  1.00 89.96 344 A 1 
ATOM   2617  C CA   . SER   A 1  344 ? 7.879   -35.120 -0.251  1.00 89.55 344 A 1 
ATOM   2618  C C    . SER   A 1  344 ? 9.106   -35.992 0.065   1.00 90.26 344 A 1 
ATOM   2619  O O    . SER   A 1  344 ? 9.258   -37.100 -0.450  1.00 85.59 344 A 1 
ATOM   2620  C CB   . SER   A 1  344 ? 6.950   -35.780 -1.276  1.00 88.14 344 A 1 
ATOM   2621  O OG   . SER   A 1  344 ? 5.805   -34.982 -1.489  1.00 79.63 344 A 1 
ATOM   2622  N N    . ASN   A 1  345 ? 9.998   -35.473 0.897   1.00 88.72 345 A 1 
ATOM   2623  C CA   . ASN   A 1  345 ? 11.277  -36.095 1.260   1.00 89.35 345 A 1 
ATOM   2624  C C    . ASN   A 1  345 ? 12.249  -36.293 0.082   1.00 89.95 345 A 1 
ATOM   2625  O O    . ASN   A 1  345 ? 12.989  -37.274 0.049   1.00 85.12 345 A 1 
ATOM   2626  C CB   . ASN   A 1  345 ? 11.052  -37.393 2.058   1.00 87.51 345 A 1 
ATOM   2627  C CG   . ASN   A 1  345 ? 10.404  -37.181 3.409   1.00 82.19 345 A 1 
ATOM   2628  O OD1  . ASN   A 1  345 ? 10.597  -36.188 4.074   1.00 73.52 345 A 1 
ATOM   2629  N ND2  . ASN   A 1  345 ? 9.659   -38.152 3.890   1.00 71.69 345 A 1 
ATOM   2630  N N    . PHE   A 1  346 ? 12.259  -35.362 -0.867  1.00 88.05 346 A 1 
ATOM   2631  C CA   . PHE   A 1  346 ? 13.074  -35.454 -2.079  1.00 89.08 346 A 1 
ATOM   2632  C C    . PHE   A 1  346 ? 12.804  -36.751 -2.863  1.00 89.78 346 A 1 
ATOM   2633  O O    . PHE   A 1  346 ? 13.725  -37.428 -3.317  1.00 84.40 346 A 1 
ATOM   2634  C CB   . PHE   A 1  346 ? 14.555  -35.226 -1.756  1.00 87.79 346 A 1 
ATOM   2635  C CG   . PHE   A 1  346 ? 14.842  -33.914 -1.063  1.00 88.56 346 A 1 
ATOM   2636  C CD1  . PHE   A 1  346 ? 15.042  -32.749 -1.820  1.00 82.64 346 A 1 
ATOM   2637  C CD2  . PHE   A 1  346 ? 14.884  -33.841 0.340   1.00 83.10 346 A 1 
ATOM   2638  C CE1  . PHE   A 1  346 ? 15.283  -31.523 -1.190  1.00 81.81 346 A 1 
ATOM   2639  C CE2  . PHE   A 1  346 ? 15.123  -32.613 0.977   1.00 81.48 346 A 1 
ATOM   2640  C CZ   . PHE   A 1  346 ? 15.320  -31.455 0.212   1.00 85.92 346 A 1 
ATOM   2641  N N    . SER   A 1  347 ? 11.535  -37.098 -2.991  1.00 89.45 347 A 1 
ATOM   2642  C CA   . SER   A 1  347 ? 11.116  -38.278 -3.741  1.00 89.09 347 A 1 
ATOM   2643  C C    . SER   A 1  347 ? 11.500  -38.160 -5.217  1.00 89.32 347 A 1 
ATOM   2644  O O    . SER   A 1  347 ? 11.493  -37.071 -5.792  1.00 87.12 347 A 1 
ATOM   2645  C CB   . SER   A 1  347 ? 9.611   -38.515 -3.590  1.00 87.34 347 A 1 
ATOM   2646  O OG   . SER   A 1  347 ? 8.856   -37.522 -4.245  1.00 78.97 347 A 1 
ATOM   2647  N N    . ASP   A 1  348 ? 11.779  -39.297 -5.855  1.00 89.49 348 A 1 
ATOM   2648  C CA   . ASP   A 1  348 ? 12.072  -39.322 -7.291  1.00 89.72 348 A 1 
ATOM   2649  C C    . ASP   A 1  348 ? 10.886  -38.848 -8.148  1.00 89.98 348 A 1 
ATOM   2650  O O    . ASP   A 1  348 ? 11.094  -38.353 -9.245  1.00 86.68 348 A 1 
ATOM   2651  C CB   . ASP   A 1  348 ? 12.516  -40.725 -7.721  1.00 87.38 348 A 1 
ATOM   2652  C CG   . ASP   A 1  348 ? 14.003  -41.020 -7.479  1.00 78.77 348 A 1 
ATOM   2653  O OD1  . ASP   A 1  348 ? 14.843  -40.103 -7.643  1.00 69.41 348 A 1 
ATOM   2654  O OD2  . ASP   A 1  348 ? 14.314  -42.196 -7.192  1.00 68.90 348 A 1 
ATOM   2655  N N    . GLU   A 1  349 ? 9.670   -38.930 -7.649  1.00 89.91 349 A 1 
ATOM   2656  C CA   . GLU   A 1  349 ? 8.478   -38.395 -8.324  1.00 89.48 349 A 1 
ATOM   2657  C C    . GLU   A 1  349 ? 8.544   -36.871 -8.508  1.00 90.19 349 A 1 
ATOM   2658  O O    . GLU   A 1  349 ? 8.045   -36.337 -9.494  1.00 86.32 349 A 1 
ATOM   2659  C CB   . GLU   A 1  349 ? 7.222   -38.739 -7.509  1.00 87.45 349 A 1 
ATOM   2660  C CG   . GLU   A 1  349 ? 6.969   -40.251 -7.415  1.00 75.72 349 A 1 
ATOM   2661  C CD   . GLU   A 1  349 ? 5.734   -40.621 -6.577  1.00 66.09 349 A 1 
ATOM   2662  O OE1  . GLU   A 1  349 ? 5.456   -41.838 -6.488  1.00 57.43 349 A 1 
ATOM   2663  O OE2  . GLU   A 1  349 ? 5.092   -39.711 -6.010  1.00 57.79 349 A 1 
ATOM   2664  N N    . ASN   A 1  350 ? 9.196   -36.197 -7.587  1.00 90.25 350 A 1 
ATOM   2665  C CA   . ASN   A 1  350 ? 9.391   -34.752 -7.636  1.00 90.89 350 A 1 
ATOM   2666  C C    . ASN   A 1  350 ? 10.717  -34.349 -8.294  1.00 91.31 350 A 1 
ATOM   2667  O O    . ASN   A 1  350 ? 11.032  -33.167 -8.371  1.00 87.96 350 A 1 
ATOM   2668  C CB   . ASN   A 1  350 ? 9.244   -34.190 -6.219  1.00 89.61 350 A 1 
ATOM   2669  C CG   . ASN   A 1  350 ? 7.805   -34.217 -5.730  1.00 88.69 350 A 1 
ATOM   2670  O OD1  . ASN   A 1  350 ? 6.852   -34.129 -6.480  1.00 77.59 350 A 1 
ATOM   2671  N ND2  . ASN   A 1  350 ? 7.609   -34.310 -4.437  1.00 76.29 350 A 1 
ATOM   2672  N N    . ARG   A 1  351 ? 11.497  -35.301 -8.760  1.00 89.77 351 A 1 
ATOM   2673  C CA   . ARG   A 1  351 ? 12.777  -35.005 -9.398  1.00 90.52 351 A 1 
ATOM   2674  C C    . ARG   A 1  351 ? 12.548  -34.479 -10.811 1.00 89.48 351 A 1 
ATOM   2675  O O    . ARG   A 1  351 ? 12.034  -35.187 -11.665 1.00 86.51 351 A 1 
ATOM   2676  C CB   . ARG   A 1  351 ? 13.646  -36.264 -9.355  1.00 89.85 351 A 1 
ATOM   2677  C CG   . ARG   A 1  351 ? 15.072  -35.978 -9.809  1.00 86.02 351 A 1 
ATOM   2678  C CD   . ARG   A 1  351 ? 15.860  -37.274 -9.651  1.00 84.33 351 A 1 
ATOM   2679  N NE   . ARG   A 1  351 ? 17.249  -37.116 -10.073 1.00 78.03 351 A 1 
ATOM   2680  C CZ   . ARG   A 1  351 ? 18.144  -38.084 -10.053 1.00 73.61 351 A 1 
ATOM   2681  N NH1  . ARG   A 1  351 ? 17.847  -39.274 -9.604  1.00 64.81 351 A 1 
ATOM   2682  N NH2  . ARG   A 1  351 ? 19.345  -37.870 -10.487 1.00 66.90 351 A 1 
ATOM   2683  N N    . ILE   A 1  352 ? 12.998  -33.266 -11.053 1.00 87.51 352 A 1 
ATOM   2684  C CA   . ILE   A 1  352 ? 12.924  -32.634 -12.375 1.00 85.50 352 A 1 
ATOM   2685  C C    . ILE   A 1  352 ? 14.080  -33.138 -13.243 1.00 84.40 352 A 1 
ATOM   2686  O O    . ILE   A 1  352 ? 13.876  -33.800 -14.260 1.00 79.46 352 A 1 
ATOM   2687  C CB   . ILE   A 1  352 ? 12.927  -31.092 -12.247 1.00 84.14 352 A 1 
ATOM   2688  C CG1  . ILE   A 1  352 ? 11.773  -30.586 -11.350 1.00 79.05 352 A 1 
ATOM   2689  C CG2  . ILE   A 1  352 ? 12.839  -30.454 -13.646 1.00 76.39 352 A 1 
ATOM   2690  C CD1  . ILE   A 1  352 ? 11.917  -29.106 -10.964 1.00 73.68 352 A 1 
ATOM   2691  N N    . LYS   A 1  353 ? 15.308  -32.837 -12.817 1.00 84.17 353 A 1 
ATOM   2692  C CA   . LYS   A 1  353 ? 16.526  -33.224 -13.539 1.00 83.25 353 A 1 
ATOM   2693  C C    . LYS   A 1  353 ? 17.726  -33.220 -12.598 1.00 84.28 353 A 1 
ATOM   2694  O O    . LYS   A 1  353 ? 17.900  -32.299 -11.810 1.00 77.76 353 A 1 
ATOM   2695  C CB   . LYS   A 1  353 ? 16.714  -32.262 -14.731 1.00 78.30 353 A 1 
ATOM   2696  C CG   . LYS   A 1  353 ? 17.600  -32.809 -15.862 1.00 71.17 353 A 1 
ATOM   2697  C CD   . LYS   A 1  353 ? 17.501  -31.872 -17.078 1.00 66.50 353 A 1 
ATOM   2698  C CE   . LYS   A 1  353 ? 18.154  -32.438 -18.342 1.00 57.23 353 A 1 
ATOM   2699  N NZ   . LYS   A 1  353 ? 17.747  -31.670 -19.548 1.00 50.92 353 A 1 
ATOM   2700  N N    . GLY   A 1  354 ? 18.563  -34.236 -12.694 1.00 80.04 354 A 1 
ATOM   2701  C CA   . GLY   A 1  354 ? 19.767  -34.327 -11.871 1.00 81.02 354 A 1 
ATOM   2702  C C    . GLY   A 1  354 ? 19.474  -34.229 -10.375 1.00 84.46 354 A 1 
ATOM   2703  O O    . GLY   A 1  354 ? 18.866  -35.135 -9.803  1.00 79.71 354 A 1 
ATOM   2704  N N    . SER   A 1  355 ? 19.922  -33.156 -9.758  1.00 85.90 355 A 1 
ATOM   2705  C CA   . SER   A 1  355 ? 19.735  -32.871 -8.336  1.00 87.41 355 A 1 
ATOM   2706  C C    . SER   A 1  355 ? 18.686  -31.789 -8.068  1.00 89.59 355 A 1 
ATOM   2707  O O    . SER   A 1  355 ? 18.716  -31.171 -7.008  1.00 86.37 355 A 1 
ATOM   2708  C CB   . SER   A 1  355 ? 21.083  -32.505 -7.701  1.00 84.24 355 A 1 
ATOM   2709  O OG   . SER   A 1  355 ? 21.619  -31.350 -8.311  1.00 74.23 355 A 1 
ATOM   2710  N N    . VAL   A 1  356 ? 17.808  -31.538 -9.018  1.00 89.88 356 A 1 
ATOM   2711  C CA   . VAL   A 1  356 ? 16.745  -30.534 -8.899  1.00 90.99 356 A 1 
ATOM   2712  C C    . VAL   A 1  356 ? 15.410  -31.235 -8.681  1.00 91.56 356 A 1 
ATOM   2713  O O    . VAL   A 1  356 ? 15.051  -32.140 -9.435  1.00 89.70 356 A 1 
ATOM   2714  C CB   . VAL   A 1  356 ? 16.698  -29.600 -10.121 1.00 89.80 356 A 1 
ATOM   2715  C CG1  . VAL   A 1  356 ? 15.696  -28.467 -9.900  1.00 81.58 356 A 1 
ATOM   2716  C CG2  . VAL   A 1  356 ? 18.065  -28.963 -10.390 1.00 82.01 356 A 1 
ATOM   2717  N N    . TYR   A 1  357 ? 14.702  -30.800 -7.668  1.00 92.25 357 A 1 
ATOM   2718  C CA   . TYR   A 1  357 ? 13.417  -31.357 -7.259  1.00 92.99 357 A 1 
ATOM   2719  C C    . TYR   A 1  357 ? 12.344  -30.275 -7.284  1.00 93.21 357 A 1 
ATOM   2720  O O    . TYR   A 1  357 ? 12.597  -29.136 -6.887  1.00 91.15 357 A 1 
ATOM   2721  C CB   . TYR   A 1  357 ? 13.532  -31.968 -5.859  1.00 92.32 357 A 1 
ATOM   2722  C CG   . TYR   A 1  357 ? 14.497  -33.132 -5.771  1.00 92.20 357 A 1 
ATOM   2723  C CD1  . TYR   A 1  357 ? 14.033  -34.456 -5.891  1.00 84.71 357 A 1 
ATOM   2724  C CD2  . TYR   A 1  357 ? 15.877  -32.901 -5.587  1.00 84.67 357 A 1 
ATOM   2725  C CE1  . TYR   A 1  357 ? 14.922  -35.537 -5.831  1.00 84.06 357 A 1 
ATOM   2726  C CE2  . TYR   A 1  357 ? 16.781  -33.976 -5.533  1.00 83.45 357 A 1 
ATOM   2727  C CZ   . TYR   A 1  357 ? 16.296  -35.294 -5.655  1.00 88.65 357 A 1 
ATOM   2728  O OH   . TYR   A 1  357 ? 17.177  -36.351 -5.612  1.00 87.29 357 A 1 
ATOM   2729  N N    . ARG   A 1  358 ? 11.158  -30.652 -7.709  1.00 92.47 358 A 1 
ATOM   2730  C CA   . ARG   A 1  358 ? 9.981   -29.799 -7.561  1.00 93.19 358 A 1 
ATOM   2731  C C    . ARG   A 1  358 ? 9.572   -29.752 -6.091  1.00 93.13 358 A 1 
ATOM   2732  O O    . ARG   A 1  358 ? 9.575   -30.777 -5.409  1.00 90.70 358 A 1 
ATOM   2733  C CB   . ARG   A 1  358 ? 8.854   -30.313 -8.470  1.00 91.73 358 A 1 
ATOM   2734  C CG   . ARG   A 1  358 ? 7.610   -29.406 -8.447  1.00 85.42 358 A 1 
ATOM   2735  C CD   . ARG   A 1  358 ? 6.555   -29.958 -9.401  1.00 83.01 358 A 1 
ATOM   2736  N NE   . ARG   A 1  358 ? 5.304   -29.189 -9.343  1.00 74.48 358 A 1 
ATOM   2737  C CZ   . ARG   A 1  358 ? 4.215   -29.421 -10.044 1.00 68.73 358 A 1 
ATOM   2738  N NH1  . ARG   A 1  358 ? 4.145   -30.386 -10.912 1.00 60.58 358 A 1 
ATOM   2739  N NH2  . ARG   A 1  358 ? 3.162   -28.686 -9.887  1.00 59.75 358 A 1 
ATOM   2740  N N    . ALA   A 1  359 ? 9.211   -28.576 -5.640  1.00 92.34 359 A 1 
ATOM   2741  C CA   . ALA   A 1  359 ? 8.695   -28.340 -4.306  1.00 92.08 359 A 1 
ATOM   2742  C C    . ALA   A 1  359 ? 7.427   -27.497 -4.381  1.00 92.20 359 A 1 
ATOM   2743  O O    . ALA   A 1  359 ? 7.327   -26.617 -5.229  1.00 89.88 359 A 1 
ATOM   2744  C CB   . ALA   A 1  359 ? 9.775   -27.639 -3.481  1.00 90.86 359 A 1 
ATOM   2745  N N    . THR   A 1  360 ? 6.514   -27.724 -3.474  1.00 91.36 360 A 1 
ATOM   2746  C CA   . THR   A 1  360 ? 5.349   -26.854 -3.298  1.00 90.89 360 A 1 
ATOM   2747  C C    . THR   A 1  360 ? 5.508   -26.116 -1.978  1.00 90.68 360 A 1 
ATOM   2748  O O    . THR   A 1  360 ? 5.470   -26.727 -0.907  1.00 87.79 360 A 1 
ATOM   2749  C CB   . THR   A 1  360 ? 4.041   -27.647 -3.360  1.00 89.07 360 A 1 
ATOM   2750  O OG1  . THR   A 1  360 ? 4.006   -28.451 -4.520  1.00 77.33 360 A 1 
ATOM   2751  C CG2  . THR   A 1  360 ? 2.832   -26.722 -3.413  1.00 74.06 360 A 1 
ATOM   2752  N N    . ILE   A 1  361 ? 5.722   -24.815 -2.057  1.00 89.06 361 A 1 
ATOM   2753  C CA   . ILE   A 1  361 ? 5.978   -23.946 -0.906  1.00 88.18 361 A 1 
ATOM   2754  C C    . ILE   A 1  361 ? 4.868   -22.903 -0.853  1.00 86.66 361 A 1 
ATOM   2755  O O    . ILE   A 1  361 ? 4.688   -22.148 -1.800  1.00 82.64 361 A 1 
ATOM   2756  C CB   . ILE   A 1  361 ? 7.379   -23.302 -0.991  1.00 86.87 361 A 1 
ATOM   2757  C CG1  . ILE   A 1  361 ? 8.480   -24.382 -1.082  1.00 83.01 361 A 1 
ATOM   2758  C CG2  . ILE   A 1  361 ? 7.613   -22.394 0.231   1.00 80.01 361 A 1 
ATOM   2759  C CD1  . ILE   A 1  361 ? 9.898   -23.835 -1.274  1.00 76.70 361 A 1 
ATOM   2760  N N    . ASN   A 1  362 ? 4.132   -22.869 0.245   1.00 84.73 362 A 1 
ATOM   2761  C CA   . ASN   A 1  362 ? 2.989   -21.963 0.426   1.00 83.41 362 A 1 
ATOM   2762  C C    . ASN   A 1  362 ? 1.933   -22.018 -0.706  1.00 83.53 362 A 1 
ATOM   2763  O O    . ASN   A 1  362 ? 1.213   -21.052 -0.933  1.00 77.48 362 A 1 
ATOM   2764  C CB   . ASN   A 1  362 ? 3.489   -20.534 0.714   1.00 80.36 362 A 1 
ATOM   2765  C CG   . ASN   A 1  362 ? 4.309   -20.413 1.986   1.00 75.37 362 A 1 
ATOM   2766  O OD1  . ASN   A 1  362 ? 4.249   -21.224 2.896   1.00 66.13 362 A 1 
ATOM   2767  N ND2  . ASN   A 1  362 ? 5.095   -19.365 2.095   1.00 65.80 362 A 1 
ATOM   2768  N N    . GLY   A 1  363 ? 1.831   -23.149 -1.374  1.00 82.85 363 A 1 
ATOM   2769  C CA   . GLY   A 1  363 ? 0.909   -23.339 -2.495  1.00 82.12 363 A 1 
ATOM   2770  C C    . GLY   A 1  363 ? 1.503   -23.052 -3.875  1.00 83.66 363 A 1 
ATOM   2771  O O    . GLY   A 1  363 ? 0.921   -23.495 -4.863  1.00 79.06 363 A 1 
ATOM   2772  N N    . ASP   A 1  364 ? 2.660   -22.401 -3.939  1.00 85.54 364 A 1 
ATOM   2773  C CA   . ASP   A 1  364 ? 3.367   -22.125 -5.184  1.00 86.05 364 A 1 
ATOM   2774  C C    . ASP   A 1  364 ? 4.429   -23.188 -5.469  1.00 87.66 364 A 1 
ATOM   2775  O O    . ASP   A 1  364 ? 5.081   -23.727 -4.567  1.00 84.92 364 A 1 
ATOM   2776  C CB   . ASP   A 1  364 ? 3.988   -20.721 -5.144  1.00 82.24 364 A 1 
ATOM   2777  C CG   . ASP   A 1  364 ? 2.939   -19.604 -5.045  1.00 76.36 364 A 1 
ATOM   2778  O OD1  . ASP   A 1  364 ? 1.863   -19.748 -5.668  1.00 68.64 364 A 1 
ATOM   2779  O OD2  . ASP   A 1  364 ? 3.226   -18.616 -4.337  1.00 68.31 364 A 1 
ATOM   2780  N N    . ASP   A 1  365 ? 4.630   -23.475 -6.746  1.00 89.12 365 A 1 
ATOM   2781  C CA   . ASP   A 1  365 ? 5.681   -24.384 -7.168  1.00 89.93 365 A 1 
ATOM   2782  C C    . ASP   A 1  365 ? 7.049   -23.689 -7.181  1.00 90.59 365 A 1 
ATOM   2783  O O    . ASP   A 1  365 ? 7.219   -22.566 -7.648  1.00 87.73 365 A 1 
ATOM   2784  C CB   . ASP   A 1  365 ? 5.353   -24.988 -8.534  1.00 87.34 365 A 1 
ATOM   2785  C CG   . ASP   A 1  365 ? 4.296   -26.084 -8.487  1.00 83.76 365 A 1 
ATOM   2786  O OD1  . ASP   A 1  365 ? 4.264   -26.892 -7.525  1.00 74.59 365 A 1 
ATOM   2787  O OD2  . ASP   A 1  365 ? 3.603   -26.277 -9.502  1.00 74.32 365 A 1 
ATOM   2788  N N    . ALA   A 1  366 ? 8.044   -24.417 -6.707  1.00 91.56 366 A 1 
ATOM   2789  C CA   . ALA   A 1  366 ? 9.439   -24.008 -6.717  1.00 92.27 366 A 1 
ATOM   2790  C C    . ALA   A 1  366 ? 10.339  -25.159 -7.178  1.00 92.77 366 A 1 
ATOM   2791  O O    . ALA   A 1  366 ? 9.946   -26.325 -7.183  1.00 90.59 366 A 1 
ATOM   2792  C CB   . ALA   A 1  366 ? 9.809   -23.501 -5.314  1.00 90.79 366 A 1 
ATOM   2793  N N    . ALA   A 1  367 ? 11.572  -24.843 -7.536  1.00 92.92 367 A 1 
ATOM   2794  C CA   . ALA   A 1  367 ? 12.595  -25.823 -7.866  1.00 93.08 367 A 1 
ATOM   2795  C C    . ALA   A 1  367 ? 13.709  -25.782 -6.817  1.00 93.31 367 A 1 
ATOM   2796  O O    . ALA   A 1  367 ? 14.373  -24.764 -6.638  1.00 91.64 367 A 1 
ATOM   2797  C CB   . ALA   A 1  367 ? 13.099  -25.561 -9.289  1.00 92.01 367 A 1 
ATOM   2798  N N    . VAL   A 1  368 ? 13.943  -26.894 -6.154  1.00 92.58 368 A 1 
ATOM   2799  C CA   . VAL   A 1  368 ? 15.000  -27.028 -5.141  1.00 93.17 368 A 1 
ATOM   2800  C C    . VAL   A 1  368 ? 16.178  -27.780 -5.738  1.00 92.83 368 A 1 
ATOM   2801  O O    . VAL   A 1  368 ? 16.095  -28.979 -6.008  1.00 90.98 368 A 1 
ATOM   2802  C CB   . VAL   A 1  368 ? 14.483  -27.708 -3.864  1.00 92.74 368 A 1 
ATOM   2803  C CG1  . VAL   A 1  368 ? 15.580  -27.756 -2.795  1.00 84.54 368 A 1 
ATOM   2804  C CG2  . VAL   A 1  368 ? 13.292  -26.947 -3.274  1.00 84.49 368 A 1 
ATOM   2805  N N    . LYS   A 1  369 ? 17.298  -27.091 -5.923  1.00 92.04 369 A 1 
ATOM   2806  C CA   . LYS   A 1  369 ? 18.561  -27.685 -6.370  1.00 91.68 369 A 1 
ATOM   2807  C C    . LYS   A 1  369 ? 19.375  -28.118 -5.157  1.00 91.41 369 A 1 
ATOM   2808  O O    . LYS   A 1  369 ? 19.740  -27.293 -4.325  1.00 90.15 369 A 1 
ATOM   2809  C CB   . LYS   A 1  369 ? 19.303  -26.690 -7.278  1.00 90.74 369 A 1 
ATOM   2810  C CG   . LYS   A 1  369 ? 20.612  -27.237 -7.877  1.00 87.99 369 A 1 
ATOM   2811  C CD   . LYS   A 1  369 ? 21.260  -26.168 -8.774  1.00 84.60 369 A 1 
ATOM   2812  C CE   . LYS   A 1  369 ? 22.592  -26.630 -9.376  1.00 78.40 369 A 1 
ATOM   2813  N NZ   . LYS   A 1  369 ? 23.282  -25.533 -10.111 1.00 71.32 369 A 1 
ATOM   2814  N N    . VAL   A 1  370 ? 19.690  -29.395 -5.097  1.00 91.28 370 A 1 
ATOM   2815  C CA   . VAL   A 1  370 ? 20.511  -29.988 -4.035  1.00 91.08 370 A 1 
ATOM   2816  C C    . VAL   A 1  370 ? 21.955  -30.076 -4.510  1.00 90.44 370 A 1 
ATOM   2817  O O    . VAL   A 1  370 ? 22.260  -30.786 -5.470  1.00 88.40 370 A 1 
ATOM   2818  C CB   . VAL   A 1  370 ? 19.982  -31.370 -3.620  1.00 90.25 370 A 1 
ATOM   2819  C CG1  . VAL   A 1  370 ? 20.754  -31.909 -2.418  1.00 83.28 370 A 1 
ATOM   2820  C CG2  . VAL   A 1  370 ? 18.492  -31.323 -3.253  1.00 83.69 370 A 1 
ATOM   2821  N N    . ILE   A 1  371 ? 22.848  -29.390 -3.832  1.00 88.91 371 A 1 
ATOM   2822  C CA   . ILE   A 1  371 ? 24.275  -29.348 -4.143  1.00 87.53 371 A 1 
ATOM   2823  C C    . ILE   A 1  371 ? 25.035  -29.975 -2.977  1.00 86.68 371 A 1 
ATOM   2824  O O    . ILE   A 1  371 ? 24.919  -29.532 -1.837  1.00 83.97 371 A 1 
ATOM   2825  C CB   . ILE   A 1  371 ? 24.734  -27.905 -4.446  1.00 85.45 371 A 1 
ATOM   2826  C CG1  . ILE   A 1  371 ? 23.883  -27.284 -5.582  1.00 80.62 371 A 1 
ATOM   2827  C CG2  . ILE   A 1  371 ? 26.230  -27.899 -4.812  1.00 78.30 371 A 1 
ATOM   2828  C CD1  . ILE   A 1  371 ? 24.192  -25.814 -5.867  1.00 73.45 371 A 1 
ATOM   2829  N N    . LYS   A 1  372 ? 25.812  -31.016 -3.265  1.00 85.43 372 A 1 
ATOM   2830  C CA   . LYS   A 1  372 ? 26.711  -31.591 -2.265  1.00 83.49 372 A 1 
ATOM   2831  C C    . LYS   A 1  372 ? 27.932  -30.696 -2.117  1.00 82.08 372 A 1 
ATOM   2832  O O    . LYS   A 1  372 ? 28.642  -30.472 -3.093  1.00 75.45 372 A 1 
ATOM   2833  C CB   . LYS   A 1  372 ? 27.131  -33.010 -2.644  1.00 80.76 372 A 1 
ATOM   2834  C CG   . LYS   A 1  372 ? 25.982  -34.007 -2.472  1.00 73.04 372 A 1 
ATOM   2835  C CD   . LYS   A 1  372 ? 26.488  -35.423 -2.759  1.00 65.16 372 A 1 
ATOM   2836  C CE   . LYS   A 1  372 ? 25.358  -36.425 -2.547  1.00 55.59 372 A 1 
ATOM   2837  N NZ   . LYS   A 1  372 ? 25.790  -37.809 -2.835  1.00 47.90 372 A 1 
ATOM   2838  N N    . GLY   A 1  373 ? 28.194  -30.280 -0.909  1.00 79.23 373 A 1 
ATOM   2839  C CA   . GLY   A 1  373 ? 29.208  -29.284 -0.618  1.00 77.77 373 A 1 
ATOM   2840  C C    . GLY   A 1  373 ? 28.600  -27.899 -0.428  1.00 79.22 373 A 1 
ATOM   2841  O O    . GLY   A 1  373 ? 27.388  -27.705 -0.548  1.00 73.01 373 A 1 
ATOM   2842  N N    . ASP   A 1  374 ? 29.475  -26.972 -0.112  1.00 75.55 374 A 1 
ATOM   2843  C CA   . ASP   A 1  374 ? 29.065  -25.600 0.134   1.00 74.19 374 A 1 
ATOM   2844  C C    . ASP   A 1  374 ? 28.987  -24.842 -1.185  1.00 75.91 374 A 1 
ATOM   2845  O O    . ASP   A 1  374 ? 29.947  -24.800 -1.959  1.00 70.17 374 A 1 
ATOM   2846  C CB   . ASP   A 1  374 ? 30.024  -24.927 1.126   1.00 67.50 374 A 1 
ATOM   2847  C CG   . ASP   A 1  374 ? 30.004  -25.605 2.500   1.00 61.03 374 A 1 
ATOM   2848  O OD1  . ASP   A 1  374 ? 28.945  -26.155 2.879   1.00 53.46 374 A 1 
ATOM   2849  O OD2  . ASP   A 1  374 ? 31.061  -25.598 3.165   1.00 54.25 374 A 1 
ATOM   2850  N N    . VAL   A 1  375 ? 27.854  -24.233 -1.425  1.00 75.27 375 A 1 
ATOM   2851  C CA   . VAL   A 1  375 ? 27.723  -23.254 -2.506  1.00 75.77 375 A 1 
ATOM   2852  C C    . VAL   A 1  375 ? 28.593  -22.052 -2.162  1.00 76.04 375 A 1 
ATOM   2853  O O    . VAL   A 1  375 ? 28.646  -21.625 -1.010  1.00 71.92 375 A 1 
ATOM   2854  C CB   . VAL   A 1  375 ? 26.256  -22.850 -2.708  1.00 72.25 375 A 1 
ATOM   2855  C CG1  . VAL   A 1  375 ? 26.088  -21.780 -3.780  1.00 65.00 375 A 1 
ATOM   2856  C CG2  . VAL   A 1  375 ? 25.450  -24.064 -3.160  1.00 66.47 375 A 1 
ATOM   2857  N N    . SER   A 1  376 ? 29.267  -21.513 -3.156  1.00 73.07 376 A 1 
ATOM   2858  C CA   . SER   A 1  376 ? 30.095  -20.341 -2.915  1.00 72.50 376 A 1 
ATOM   2859  C C    . SER   A 1  376 ? 29.228  -19.144 -2.511  1.00 75.21 376 A 1 
ATOM   2860  O O    . SER   A 1  376 ? 28.170  -18.894 -3.094  1.00 71.40 376 A 1 
ATOM   2861  C CB   . SER   A 1  376 ? 30.976  -20.037 -4.126  1.00 65.71 376 A 1 
ATOM   2862  O OG   . SER   A 1  376 ? 30.225  -19.520 -5.199  1.00 59.82 376 A 1 
ATOM   2863  N N    . SER   A 1  377 ? 29.713  -18.356 -1.574  1.00 73.56 377 A 1 
ATOM   2864  C CA   . SER   A 1  377 ? 29.045  -17.098 -1.220  1.00 75.02 377 A 1 
ATOM   2865  C C    . SER   A 1  377 ? 28.898  -16.168 -2.425  1.00 78.55 377 A 1 
ATOM   2866  O O    . SER   A 1  377 ? 27.925  -15.428 -2.509  1.00 76.47 377 A 1 
ATOM   2867  C CB   . SER   A 1  377 ? 29.828  -16.367 -0.126  1.00 70.03 377 A 1 
ATOM   2868  O OG   . SER   A 1  377 ? 30.030  -17.212 0.987   1.00 63.24 377 A 1 
ATOM   2869  N N    . SER   A 1  378 ? 29.829  -16.241 -3.372  1.00 77.26 378 A 1 
ATOM   2870  C CA   . SER   A 1  378 ? 29.766  -15.459 -4.605  1.00 78.38 378 A 1 
ATOM   2871  C C    . SER   A 1  378 ? 28.582  -15.846 -5.489  1.00 81.36 378 A 1 
ATOM   2872  O O    . SER   A 1  378 ? 27.933  -14.956 -6.028  1.00 79.39 378 A 1 
ATOM   2873  C CB   . SER   A 1  378 ? 31.067  -15.583 -5.397  1.00 74.74 378 A 1 
ATOM   2874  O OG   . SER   A 1  378 ? 31.410  -16.923 -5.657  1.00 66.20 378 A 1 
ATOM   2875  N N    . GLU   A 1  379 ? 28.268  -17.128 -5.605  1.00 82.74 379 A 1 
ATOM   2876  C CA   . GLU   A 1  379 ? 27.111  -17.587 -6.381  1.00 83.62 379 A 1 
ATOM   2877  C C    . GLU   A 1  379 ? 25.802  -17.101 -5.752  1.00 85.41 379 A 1 
ATOM   2878  O O    . GLU   A 1  379 ? 24.966  -16.522 -6.445  1.00 84.52 379 A 1 
ATOM   2879  C CB   . GLU   A 1  379 ? 27.141  -19.121 -6.511  1.00 81.58 379 A 1 
ATOM   2880  C CG   . GLU   A 1  379 ? 26.018  -19.674 -7.407  1.00 77.38 379 A 1 
ATOM   2881  C CD   . GLU   A 1  379 ? 26.038  -21.206 -7.560  1.00 75.11 379 A 1 
ATOM   2882  O OE1  . GLU   A 1  379 ? 25.113  -21.756 -8.202  1.00 68.04 379 A 1 
ATOM   2883  O OE2  . GLU   A 1  379 ? 26.964  -21.869 -7.044  1.00 70.36 379 A 1 
ATOM   2884  N N    . ILE   A 1  380 ? 25.650  -17.253 -4.445  1.00 84.45 380 A 1 
ATOM   2885  C CA   . ILE   A 1  380 ? 24.437  -16.790 -3.757  1.00 85.74 380 A 1 
ATOM   2886  C C    . ILE   A 1  380 ? 24.305  -15.269 -3.827  1.00 86.25 380 A 1 
ATOM   2887  O O    . ILE   A 1  380 ? 23.220  -14.764 -4.096  1.00 85.04 380 A 1 
ATOM   2888  C CB   . ILE   A 1  380 ? 24.384  -17.318 -2.309  1.00 84.53 380 A 1 
ATOM   2889  C CG1  . ILE   A 1  380 ? 24.240  -18.855 -2.370  1.00 80.47 380 A 1 
ATOM   2890  C CG2  . ILE   A 1  380 ? 23.237  -16.673 -1.515  1.00 78.11 380 A 1 
ATOM   2891  C CD1  . ILE   A 1  380 ? 23.992  -19.539 -1.032  1.00 72.26 380 A 1 
ATOM   2892  N N    . ASN   A 1  381 ? 25.399  -14.547 -3.640  1.00 84.41 381 A 1 
ATOM   2893  C CA   . ASN   A 1  381 ? 25.386  -13.089 -3.727  1.00 84.58 381 A 1 
ATOM   2894  C C    . ASN   A 1  381 ? 25.084  -12.587 -5.142  1.00 85.81 381 A 1 
ATOM   2895  O O    . ASN   A 1  381 ? 24.372  -11.593 -5.287  1.00 84.58 381 A 1 
ATOM   2896  C CB   . ASN   A 1  381 ? 26.723  -12.536 -3.208  1.00 82.59 381 A 1 
ATOM   2897  C CG   . ASN   A 1  381 ? 26.809  -12.552 -1.694  1.00 79.32 381 A 1 
ATOM   2898  O OD1  . ASN   A 1  381 ? 25.822  -12.609 -0.986  1.00 70.39 381 A 1 
ATOM   2899  N ND2  . ASN   A 1  381 ? 28.001  -12.436 -1.148  1.00 69.58 381 A 1 
ATOM   2900  N N    . LEU   A 1  382 ? 25.580  -13.282 -6.161  1.00 86.93 382 A 1 
ATOM   2901  C CA   . LEU   A 1  382 ? 25.213  -13.000 -7.545  1.00 88.44 382 A 1 
ATOM   2902  C C    . LEU   A 1  382 ? 23.721  -13.256 -7.755  1.00 88.92 382 A 1 
ATOM   2903  O O    . LEU   A 1  382 ? 22.992  -12.332 -8.112  1.00 87.52 382 A 1 
ATOM   2904  C CB   . LEU   A 1  382 ? 26.093  -13.833 -8.493  1.00 87.81 382 A 1 
ATOM   2905  C CG   . LEU   A 1  382 ? 25.693  -13.717 -9.978  1.00 86.91 382 A 1 
ATOM   2906  C CD1  . LEU   A 1  382 ? 25.803  -12.285 -10.494 1.00 78.92 382 A 1 
ATOM   2907  C CD2  . LEU   A 1  382 ? 26.599  -14.610 -10.819 1.00 80.98 382 A 1 
ATOM   2908  N N    . LEU   A 1  383 ? 23.258  -14.461 -7.448  1.00 88.89 383 A 1 
ATOM   2909  C CA   . LEU   A 1  383 ? 21.857  -14.842 -7.624  1.00 88.64 383 A 1 
ATOM   2910  C C    . LEU   A 1  383 ? 20.891  -13.932 -6.856  1.00 88.59 383 A 1 
ATOM   2911  O O    . LEU   A 1  383 ? 19.783  -13.684 -7.323  1.00 87.22 383 A 1 
ATOM   2912  C CB   . LEU   A 1  383 ? 21.674  -16.299 -7.181  1.00 88.09 383 A 1 
ATOM   2913  C CG   . LEU   A 1  383 ? 22.304  -17.344 -8.116  1.00 86.18 383 A 1 
ATOM   2914  C CD1  . LEU   A 1  383 ? 22.228  -18.717 -7.450  1.00 79.68 383 A 1 
ATOM   2915  C CD2  . LEU   A 1  383 ? 21.562  -17.422 -9.450  1.00 80.52 383 A 1 
ATOM   2916  N N    . LYS   A 1  384 ? 21.320  -13.408 -5.723  1.00 88.82 384 A 1 
ATOM   2917  C CA   . LYS   A 1  384 ? 20.548  -12.424 -4.968  1.00 87.62 384 A 1 
ATOM   2918  C C    . LYS   A 1  384 ? 20.377  -11.104 -5.723  1.00 87.19 384 A 1 
ATOM   2919  O O    . LYS   A 1  384 ? 19.314  -10.492 -5.642  1.00 85.09 384 A 1 
ATOM   2920  C CB   . LYS   A 1  384 ? 21.227  -12.199 -3.607  1.00 85.81 384 A 1 
ATOM   2921  C CG   . LYS   A 1  384 ? 20.431  -11.197 -2.763  1.00 80.58 384 A 1 
ATOM   2922  C CD   . LYS   A 1  384 ? 21.077  -10.922 -1.411  1.00 76.63 384 A 1 
ATOM   2923  C CE   . LYS   A 1  384 ? 20.230  -9.837  -0.751  1.00 68.80 384 A 1 
ATOM   2924  N NZ   . LYS   A 1  384 ? 20.760  -9.417  0.550   1.00 63.08 384 A 1 
ATOM   2925  N N    . LYS   A 1  385 ? 21.419  -10.656 -6.413  1.00 87.93 385 A 1 
ATOM   2926  C CA   . LYS   A 1  385 ? 21.412  -9.395  -7.170  1.00 88.07 385 A 1 
ATOM   2927  C C    . LYS   A 1  385 ? 20.656  -9.514  -8.492  1.00 88.58 385 A 1 
ATOM   2928  O O    . LYS   A 1  385 ? 20.145  -8.516  -8.994  1.00 86.47 385 A 1 
ATOM   2929  C CB   . LYS   A 1  385 ? 22.855  -8.924  -7.414  1.00 85.90 385 A 1 
ATOM   2930  C CG   . LYS   A 1  385 ? 23.524  -8.412  -6.124  1.00 79.70 385 A 1 
ATOM   2931  C CD   . LYS   A 1  385 ? 25.000  -8.064  -6.354  1.00 78.37 385 A 1 
ATOM   2932  C CE   . LYS   A 1  385 ? 25.630  -7.652  -5.018  1.00 71.27 385 A 1 
ATOM   2933  N NZ   . LYS   A 1  385 ? 27.095  -7.448  -5.093  1.00 65.89 385 A 1 
ATOM   2934  N N    . LEU   A 1  386 ? 20.578  -10.717 -9.039  1.00 89.27 386 A 1 
ATOM   2935  C CA   . LEU   A 1  386 ? 19.894  -10.962 -10.299 1.00 89.79 386 A 1 
ATOM   2936  C C    . LEU   A 1  386 ? 18.375  -10.910 -10.104 1.00 89.36 386 A 1 
ATOM   2937  O O    . LEU   A 1  386 ? 17.763  -11.818 -9.542  1.00 86.19 386 A 1 
ATOM   2938  C CB   . LEU   A 1  386 ? 20.355  -12.297 -10.902 1.00 88.82 386 A 1 
ATOM   2939  C CG   . LEU   A 1  386 ? 21.853  -12.355 -11.265 1.00 88.20 386 A 1 
ATOM   2940  C CD1  . LEU   A 1  386 ? 22.199  -13.740 -11.800 1.00 82.02 386 A 1 
ATOM   2941  C CD2  . LEU   A 1  386 ? 22.252  -11.317 -12.306 1.00 83.22 386 A 1 
ATOM   2942  N N    . ASN   A 1  387 ? 17.776  -9.843  -10.608 1.00 90.00 387 A 1 
ATOM   2943  C CA   . ASN   A 1  387 ? 16.331  -9.704  -10.737 1.00 89.76 387 A 1 
ATOM   2944  C C    . ASN   A 1  387 ? 16.017  -9.287  -12.173 1.00 90.16 387 A 1 
ATOM   2945  O O    . ASN   A 1  387 ? 15.956  -8.101  -12.477 1.00 86.14 387 A 1 
ATOM   2946  C CB   . ASN   A 1  387 ? 15.803  -8.717  -9.686  1.00 86.56 387 A 1 
ATOM   2947  C CG   . ASN   A 1  387 ? 14.288  -8.576  -9.732  1.00 85.66 387 A 1 
ATOM   2948  O OD1  . ASN   A 1  387 ? 13.564  -9.401  -10.261 1.00 73.88 387 A 1 
ATOM   2949  N ND2  . ASN   A 1  387 ? 13.762  -7.527  -9.138  1.00 76.78 387 A 1 
ATOM   2950  N N    . HIS   A 1  388 ? 15.871  -10.276 -13.033 1.00 91.00 388 A 1 
ATOM   2951  C CA   . HIS   A 1  388 ? 15.612  -10.096 -14.451 1.00 92.20 388 A 1 
ATOM   2952  C C    . HIS   A 1  388 ? 14.650  -11.182 -14.930 1.00 92.16 388 A 1 
ATOM   2953  O O    . HIS   A 1  388 ? 14.817  -12.352 -14.591 1.00 90.39 388 A 1 
ATOM   2954  C CB   . HIS   A 1  388 ? 16.947  -10.144 -15.203 1.00 92.38 388 A 1 
ATOM   2955  C CG   . HIS   A 1  388 ? 16.840  -9.726  -16.638 1.00 93.45 388 A 1 
ATOM   2956  N ND1  . HIS   A 1  388 ? 16.323  -10.465 -17.668 1.00 83.25 388 A 1 
ATOM   2957  C CD2  . HIS   A 1  388 ? 17.247  -8.524  -17.170 1.00 83.48 388 A 1 
ATOM   2958  C CE1  . HIS   A 1  388 ? 16.406  -9.731  -18.794 1.00 85.69 388 A 1 
ATOM   2959  N NE2  . HIS   A 1  388 ? 16.970  -8.551  -18.530 1.00 87.46 388 A 1 
ATOM   2960  N N    . SER   A 1  389 ? 13.670  -10.823 -15.731 1.00 92.54 389 A 1 
ATOM   2961  C CA   . SER   A 1  389 ? 12.632  -11.750 -16.202 1.00 92.04 389 A 1 
ATOM   2962  C C    . SER   A 1  389 ? 13.187  -12.943 -16.984 1.00 92.52 389 A 1 
ATOM   2963  O O    . SER   A 1  389 ? 12.574  -14.009 -16.981 1.00 89.54 389 A 1 
ATOM   2964  C CB   . SER   A 1  389 ? 11.629  -10.995 -17.076 1.00 89.93 389 A 1 
ATOM   2965  O OG   . SER   A 1  389 ? 12.282  -10.403 -18.178 1.00 79.77 389 A 1 
ATOM   2966  N N    . ASN   A 1  390 ? 14.351  -12.787 -17.597 1.00 93.94 390 A 1 
ATOM   2967  C CA   . ASN   A 1  390 ? 15.028  -13.828 -18.376 1.00 94.74 390 A 1 
ATOM   2968  C C    . ASN   A 1  390 ? 16.162  -14.533 -17.614 1.00 94.89 390 A 1 
ATOM   2969  O O    . ASN   A 1  390 ? 16.974  -15.231 -18.219 1.00 92.89 390 A 1 
ATOM   2970  C CB   . ASN   A 1  390 ? 15.482  -13.227 -19.713 1.00 94.50 390 A 1 
ATOM   2971  C CG   . ASN   A 1  390 ? 14.330  -12.638 -20.510 1.00 93.91 390 A 1 
ATOM   2972  O OD1  . ASN   A 1  390 ? 14.270  -11.457 -20.789 1.00 80.36 390 A 1 
ATOM   2973  N ND2  . ASN   A 1  390 ? 13.363  -13.452 -20.876 1.00 80.96 390 A 1 
ATOM   2974  N N    . ILE   A 1  391 ? 16.223  -14.378 -16.303 1.00 94.16 391 A 1 
ATOM   2975  C CA   . ILE   A 1  391 ? 17.167  -15.082 -15.432 1.00 94.43 391 A 1 
ATOM   2976  C C    . ILE   A 1  391 ? 16.380  -15.736 -14.299 1.00 93.91 391 A 1 
ATOM   2977  O O    . ILE   A 1  391 ? 15.548  -15.090 -13.667 1.00 91.92 391 A 1 
ATOM   2978  C CB   . ILE   A 1  391 ? 18.266  -14.135 -14.908 1.00 93.84 391 A 1 
ATOM   2979  C CG1  . ILE   A 1  391 ? 19.087  -13.558 -16.084 1.00 89.75 391 A 1 
ATOM   2980  C CG2  . ILE   A 1  391 ? 19.185  -14.870 -13.917 1.00 89.55 391 A 1 
ATOM   2981  C CD1  . ILE   A 1  391 ? 20.129  -12.513 -15.686 1.00 87.57 391 A 1 
ATOM   2982  N N    . ILE   A 1  392 ? 16.672  -17.006 -14.042 1.00 93.68 392 A 1 
ATOM   2983  C CA   . ILE   A 1  392 ? 16.037  -17.735 -12.939 1.00 93.37 392 A 1 
ATOM   2984  C C    . ILE   A 1  392 ? 16.289  -17.021 -11.615 1.00 93.05 392 A 1 
ATOM   2985  O O    . ILE   A 1  392 ? 17.429  -16.776 -11.222 1.00 91.55 392 A 1 
ATOM   2986  C CB   . ILE   A 1  392 ? 16.514  -19.196 -12.916 1.00 91.90 392 A 1 
ATOM   2987  C CG1  . ILE   A 1  392 ? 15.777  -20.026 -13.979 1.00 82.78 392 A 1 
ATOM   2988  C CG2  . ILE   A 1  392 ? 16.396  -19.869 -11.547 1.00 82.32 392 A 1 
ATOM   2989  C CD1  . ILE   A 1  392 ? 14.293  -20.326 -13.690 1.00 76.55 392 A 1 
ATOM   2990  N N    . ARG   A 1  393 ? 15.216  -16.751 -10.919 1.00 92.07 393 A 1 
ATOM   2991  C CA   . ARG   A 1  393 ? 15.263  -16.055 -9.642  1.00 91.63 393 A 1 
ATOM   2992  C C    . ARG   A 1  393 ? 15.472  -17.035 -8.495  1.00 91.92 393 A 1 
ATOM   2993  O O    . ARG   A 1  393 ? 14.759  -18.029 -8.374  1.00 89.54 393 A 1 
ATOM   2994  C CB   . ARG   A 1  393 ? 13.988  -15.218 -9.498  1.00 88.95 393 A 1 
ATOM   2995  C CG   . ARG   A 1  393 ? 14.077  -14.292 -8.285  1.00 78.48 393 A 1 
ATOM   2996  C CD   . ARG   A 1  393 ? 12.834  -13.422 -8.223  1.00 76.07 393 A 1 
ATOM   2997  N NE   . ARG   A 1  393 ? 12.890  -12.525 -7.062  1.00 68.79 393 A 1 
ATOM   2998  C CZ   . ARG   A 1  393 ? 11.907  -11.764 -6.637  1.00 62.26 393 A 1 
ATOM   2999  N NH1  . ARG   A 1  393 ? 10.756  -11.730 -7.255  1.00 55.30 393 A 1 
ATOM   3000  N NH2  . ARG   A 1  393 ? 12.072  -11.022 -5.590  1.00 53.83 393 A 1 
ATOM   3001  N N    . LEU   A 1  394 ? 16.415  -16.709 -7.630  1.00 90.73 394 A 1 
ATOM   3002  C CA   . LEU   A 1  394 ? 16.608  -17.404 -6.364  1.00 90.61 394 A 1 
ATOM   3003  C C    . LEU   A 1  394 ? 15.630  -16.838 -5.324  1.00 90.14 394 A 1 
ATOM   3004  O O    . LEU   A 1  394 ? 15.688  -15.657 -4.990  1.00 87.83 394 A 1 
ATOM   3005  C CB   . LEU   A 1  394 ? 18.080  -17.255 -5.935  1.00 89.60 394 A 1 
ATOM   3006  C CG   . LEU   A 1  394 ? 18.438  -18.040 -4.657  1.00 89.26 394 A 1 
ATOM   3007  C CD1  . LEU   A 1  394 ? 18.443  -19.548 -4.894  1.00 83.28 394 A 1 
ATOM   3008  C CD2  . LEU   A 1  394 ? 19.829  -17.650 -4.168  1.00 83.38 394 A 1 
ATOM   3009  N N    . SER   A 1  395 ? 14.776  -17.697 -4.789  1.00 90.50 395 A 1 
ATOM   3010  C CA   . SER   A 1  395 ? 13.867  -17.348 -3.690  1.00 89.43 395 A 1 
ATOM   3011  C C    . SER   A 1  395 ? 14.574  -17.405 -2.338  1.00 89.01 395 A 1 
ATOM   3012  O O    . SER   A 1  395 ? 14.353  -16.565 -1.469  1.00 85.23 395 A 1 
ATOM   3013  C CB   . SER   A 1  395 ? 12.665  -18.297 -3.713  1.00 87.76 395 A 1 
ATOM   3014  O OG   . SER   A 1  395 ? 11.819  -18.075 -2.612  1.00 75.47 395 A 1 
ATOM   3015  N N    . GLY   A 1  396 ? 15.440  -18.393 -2.161  1.00 89.35 396 A 1 
ATOM   3016  C CA   . GLY   A 1  396 ? 16.165  -18.578 -0.919  1.00 89.40 396 A 1 
ATOM   3017  C C    . GLY   A 1  396 ? 17.019  -19.834 -0.908  1.00 90.32 396 A 1 
ATOM   3018  O O    . GLY   A 1  396 ? 17.221  -20.487 -1.932  1.00 88.66 396 A 1 
ATOM   3019  N N    . PHE   A 1  397 ? 17.531  -20.162 0.250   1.00 89.09 397 A 1 
ATOM   3020  C CA   . PHE   A 1  397 ? 18.413  -21.308 0.404   1.00 89.27 397 A 1 
ATOM   3021  C C    . PHE   A 1  397 ? 18.345  -21.912 1.807   1.00 89.43 397 A 1 
ATOM   3022  O O    . PHE   A 1  397 ? 17.846  -21.308 2.757   1.00 87.34 397 A 1 
ATOM   3023  C CB   . PHE   A 1  397 ? 19.851  -20.912 0.021   1.00 87.05 397 A 1 
ATOM   3024  C CG   . PHE   A 1  397 ? 20.508  -19.939 0.978   1.00 86.43 397 A 1 
ATOM   3025  C CD1  . PHE   A 1  397 ? 20.226  -18.559 0.898   1.00 78.90 397 A 1 
ATOM   3026  C CD2  . PHE   A 1  397 ? 21.400  -20.402 1.957   1.00 78.75 397 A 1 
ATOM   3027  C CE1  . PHE   A 1  397 ? 20.819  -17.660 1.792   1.00 77.29 397 A 1 
ATOM   3028  C CE2  . PHE   A 1  397 ? 22.001  -19.506 2.854   1.00 76.73 397 A 1 
ATOM   3029  C CZ   . PHE   A 1  397 ? 21.708  -18.134 2.775   1.00 80.27 397 A 1 
ATOM   3030  N N    . CYS   A 1  398 ? 18.875  -23.117 1.919   1.00 89.25 398 A 1 
ATOM   3031  C CA   . CYS   A 1  398 ? 19.106  -23.800 3.183   1.00 89.28 398 A 1 
ATOM   3032  C C    . CYS   A 1  398 ? 20.459  -24.506 3.117   1.00 89.18 398 A 1 
ATOM   3033  O O    . CYS   A 1  398 ? 20.810  -25.079 2.086   1.00 87.66 398 A 1 
ATOM   3034  C CB   . CYS   A 1  398 ? 17.944  -24.771 3.436   1.00 88.12 398 A 1 
ATOM   3035  S SG   . CYS   A 1  398 ? 18.238  -25.839 4.885   1.00 83.46 398 A 1 
ATOM   3036  N N    . ILE   A 1  399 ? 21.196  -24.492 4.207   1.00 86.69 399 A 1 
ATOM   3037  C CA   . ILE   A 1  399 ? 22.455  -25.228 4.335   1.00 85.22 399 A 1 
ATOM   3038  C C    . ILE   A 1  399 ? 22.316  -26.190 5.502   1.00 84.36 399 A 1 
ATOM   3039  O O    . ILE   A 1  399 ? 21.944  -25.789 6.603   1.00 80.99 399 A 1 
ATOM   3040  C CB   . ILE   A 1  399 ? 23.655  -24.283 4.515   1.00 82.13 399 A 1 
ATOM   3041  C CG1  . ILE   A 1  399 ? 23.737  -23.262 3.362   1.00 76.58 399 A 1 
ATOM   3042  C CG2  . ILE   A 1  399 ? 24.962  -25.100 4.593   1.00 73.71 399 A 1 
ATOM   3043  C CD1  . ILE   A 1  399 ? 24.710  -22.132 3.672   1.00 67.83 399 A 1 
ATOM   3044  N N    . ARG   A 1  400 ? 22.616  -27.440 5.243   1.00 85.08 400 A 1 
ATOM   3045  C CA   . ARG   A 1  400 ? 22.550  -28.471 6.270   1.00 84.87 400 A 1 
ATOM   3046  C C    . ARG   A 1  400 ? 23.643  -29.507 6.058   1.00 83.59 400 A 1 
ATOM   3047  O O    . ARG   A 1  400 ? 23.696  -30.134 5.010   1.00 78.14 400 A 1 
ATOM   3048  C CB   . ARG   A 1  400 ? 21.156  -29.106 6.244   1.00 81.96 400 A 1 
ATOM   3049  C CG   . ARG   A 1  400 ? 20.985  -30.083 7.413   1.00 77.73 400 A 1 
ATOM   3050  C CD   . ARG   A 1  400 ? 19.637  -30.789 7.339   1.00 74.99 400 A 1 
ATOM   3051  N NE   . ARG   A 1  400 ? 19.499  -31.728 8.467   1.00 70.30 400 A 1 
ATOM   3052  C CZ   . ARG   A 1  400 ? 18.672  -32.758 8.524   1.00 65.13 400 A 1 
ATOM   3053  N NH1  . ARG   A 1  400 ? 17.851  -33.034 7.557   1.00 58.63 400 A 1 
ATOM   3054  N NH2  . ARG   A 1  400 ? 18.666  -33.523 9.564   1.00 60.94 400 A 1 
ATOM   3055  N N    . GLU   A 1  401 ? 24.462  -29.732 7.076   1.00 81.41 401 A 1 
ATOM   3056  C CA   . GLU   A 1  401 ? 25.460  -30.812 7.108   1.00 80.29 401 A 1 
ATOM   3057  C C    . GLU   A 1  401 ? 26.330  -30.892 5.832   1.00 79.93 401 A 1 
ATOM   3058  O O    . GLU   A 1  401 ? 26.550  -31.966 5.276   1.00 72.11 401 A 1 
ATOM   3059  C CB   . GLU   A 1  401 ? 24.777  -32.157 7.449   1.00 76.79 401 A 1 
ATOM   3060  C CG   . GLU   A 1  401 ? 24.186  -32.211 8.871   1.00 69.91 401 A 1 
ATOM   3061  C CD   . GLU   A 1  401 ? 23.347  -33.475 9.129   1.00 63.68 401 A 1 
ATOM   3062  O OE1  . GLU   A 1  401 ? 22.412  -33.392 9.958   1.00 55.87 401 A 1 
ATOM   3063  O OE2  . GLU   A 1  401 ? 23.593  -34.518 8.482   1.00 57.52 401 A 1 
ATOM   3064  N N    . GLY   A 1  402 ? 26.812  -29.754 5.344   1.00 80.42 402 A 1 
ATOM   3065  C CA   . GLY   A 1  402 ? 27.643  -29.690 4.137   1.00 81.07 402 A 1 
ATOM   3066  C C    . GLY   A 1  402 ? 26.892  -29.897 2.817   1.00 83.67 402 A 1 
ATOM   3067  O O    . GLY   A 1  402 ? 27.514  -30.082 1.777   1.00 79.28 402 A 1 
ATOM   3068  N N    . THR   A 1  403 ? 25.584  -29.905 2.841   1.00 85.68 403 A 1 
ATOM   3069  C CA   . THR   A 1  403 ? 24.738  -29.895 1.644   1.00 87.42 403 A 1 
ATOM   3070  C C    . THR   A 1  403 ? 23.990  -28.572 1.565   1.00 87.83 403 A 1 
ATOM   3071  O O    . THR   A 1  403 ? 23.351  -28.161 2.534   1.00 85.21 403 A 1 
ATOM   3072  C CB   . THR   A 1  403 ? 23.765  -31.077 1.626   1.00 86.01 403 A 1 
ATOM   3073  O OG1  . THR   A 1  403 ? 24.470  -32.289 1.790   1.00 75.69 403 A 1 
ATOM   3074  C CG2  . THR   A 1  403 ? 22.997  -31.189 0.316   1.00 74.81 403 A 1 
ATOM   3075  N N    . SER   A 1  404 ? 24.053  -27.946 0.402   1.00 87.20 404 A 1 
ATOM   3076  C CA   . SER   A 1  404 ? 23.342  -26.707 0.123   1.00 87.83 404 A 1 
ATOM   3077  C C    . SER   A 1  404 ? 22.093  -26.990 -0.705  1.00 89.01 404 A 1 
ATOM   3078  O O    . SER   A 1  404 ? 22.125  -27.764 -1.661  1.00 87.07 404 A 1 
ATOM   3079  C CB   . SER   A 1  404 ? 24.253  -25.716 -0.598  1.00 85.40 404 A 1 
ATOM   3080  O OG   . SER   A 1  404 ? 25.422  -25.476 0.160   1.00 76.79 404 A 1 
ATOM   3081  N N    . TYR   A 1  405 ? 21.002  -26.354 -0.345  1.00 90.73 405 A 1 
ATOM   3082  C CA   . TYR   A 1  405 ? 19.711  -26.432 -1.015  1.00 91.33 405 A 1 
ATOM   3083  C C    . TYR   A 1  405 ? 19.358  -25.030 -1.508  1.00 91.21 405 A 1 
ATOM   3084  O O    . TYR   A 1  405 ? 19.123  -24.145 -0.688  1.00 88.98 405 A 1 
ATOM   3085  C CB   . TYR   A 1  405 ? 18.649  -26.963 -0.047  1.00 91.13 405 A 1 
ATOM   3086  C CG   . TYR   A 1  405 ? 18.957  -28.320 0.550   1.00 91.37 405 A 1 
ATOM   3087  C CD1  . TYR   A 1  405 ? 18.425  -29.491 -0.018  1.00 83.69 405 A 1 
ATOM   3088  C CD2  . TYR   A 1  405 ? 19.804  -28.428 1.672   1.00 84.25 405 A 1 
ATOM   3089  C CE1  . TYR   A 1  405 ? 18.738  -30.752 0.509   1.00 83.93 405 A 1 
ATOM   3090  C CE2  . TYR   A 1  405 ? 20.134  -29.685 2.203   1.00 82.95 405 A 1 
ATOM   3091  C CZ   . TYR   A 1  405 ? 19.600  -30.848 1.613   1.00 88.95 405 A 1 
ATOM   3092  O OH   . TYR   A 1  405 ? 19.941  -32.082 2.115   1.00 87.89 405 A 1 
ATOM   3093  N N    . LEU   A 1  406 ? 19.348  -24.845 -2.813  1.00 91.71 406 A 1 
ATOM   3094  C CA   . LEU   A 1  406 ? 18.961  -23.579 -3.428  1.00 91.82 406 A 1 
ATOM   3095  C C    . LEU   A 1  406 ? 17.524  -23.688 -3.931  1.00 92.31 406 A 1 
ATOM   3096  O O    . LEU   A 1  406 ? 17.202  -24.626 -4.656  1.00 90.66 406 A 1 
ATOM   3097  C CB   . LEU   A 1  406 ? 19.921  -23.224 -4.575  1.00 90.60 406 A 1 
ATOM   3098  C CG   . LEU   A 1  406 ? 21.406  -23.095 -4.186  1.00 88.62 406 A 1 
ATOM   3099  C CD1  . LEU   A 1  406 ? 22.215  -22.691 -5.417  1.00 80.67 406 A 1 
ATOM   3100  C CD2  . LEU   A 1  406 ? 21.626  -22.039 -3.104  1.00 80.07 406 A 1 
ATOM   3101  N N    . VAL   A 1  407 ? 16.693  -22.746 -3.555  1.00 92.02 407 A 1 
ATOM   3102  C CA   . VAL   A 1  407 ? 15.276  -22.702 -3.929  1.00 92.47 407 A 1 
ATOM   3103  C C    . VAL   A 1  407 ? 15.086  -21.630 -4.990  1.00 92.39 407 A 1 
ATOM   3104  O O    . VAL   A 1  407 ? 15.222  -20.441 -4.707  1.00 90.87 407 A 1 
ATOM   3105  C CB   . VAL   A 1  407 ? 14.373  -22.445 -2.711  1.00 91.88 407 A 1 
ATOM   3106  C CG1  . VAL   A 1  407 ? 12.899  -22.563 -3.102  1.00 84.09 407 A 1 
ATOM   3107  C CG2  . VAL   A 1  407 ? 14.648  -23.446 -1.582  1.00 84.22 407 A 1 
ATOM   3108  N N    . PHE   A 1  408 ? 14.776  -22.061 -6.201  1.00 92.86 408 A 1 
ATOM   3109  C CA   . PHE   A 1  408 ? 14.528  -21.213 -7.356  1.00 92.83 408 A 1 
ATOM   3110  C C    . PHE   A 1  408 ? 13.042  -21.177 -7.709  1.00 92.74 408 A 1 
ATOM   3111  O O    . PHE   A 1  408 ? 12.267  -22.040 -7.291  1.00 90.71 408 A 1 
ATOM   3112  C CB   . PHE   A 1  408 ? 15.353  -21.722 -8.537  1.00 92.00 408 A 1 
ATOM   3113  C CG   . PHE   A 1  408 ? 16.848  -21.657 -8.320  1.00 91.95 408 A 1 
ATOM   3114  C CD1  . PHE   A 1  408 ? 17.537  -20.452 -8.544  1.00 85.05 408 A 1 
ATOM   3115  C CD2  . PHE   A 1  408 ? 17.565  -22.793 -7.913  1.00 85.24 408 A 1 
ATOM   3116  C CE1  . PHE   A 1  408 ? 18.928  -20.386 -8.379  1.00 85.07 408 A 1 
ATOM   3117  C CE2  . PHE   A 1  408 ? 18.960  -22.732 -7.745  1.00 84.16 408 A 1 
ATOM   3118  C CZ   . PHE   A 1  408 ? 19.640  -21.528 -7.981  1.00 88.69 408 A 1 
ATOM   3119  N N    . GLU   A 1  409 ? 12.666  -20.202 -8.524  1.00 91.28 409 A 1 
ATOM   3120  C CA   . GLU   A 1  409 ? 11.362  -20.254 -9.181  1.00 90.82 409 A 1 
ATOM   3121  C C    . GLU   A 1  409 ? 11.250  -21.503 -10.071 1.00 91.28 409 A 1 
ATOM   3122  O O    . GLU   A 1  409 ? 12.237  -21.987 -10.641 1.00 89.27 409 A 1 
ATOM   3123  C CB   . GLU   A 1  409 ? 11.091  -18.956 -9.966  1.00 88.27 409 A 1 
ATOM   3124  C CG   . GLU   A 1  409 ? 12.008  -18.776 -11.179 1.00 83.66 409 A 1 
ATOM   3125  C CD   . GLU   A 1  409 ? 11.783  -17.465 -11.942 1.00 85.02 409 A 1 
ATOM   3126  O OE1  . GLU   A 1  409 ? 12.762  -16.923 -12.500 1.00 78.06 409 A 1 
ATOM   3127  O OE2  . GLU   A 1  409 ? 10.639  -16.994 -12.056 1.00 80.75 409 A 1 
ATOM   3128  N N    . TYR   A 1  410 ? 10.046  -22.032 -10.187 1.00 90.98 410 A 1 
ATOM   3129  C CA   . TYR   A 1  410 ? 9.785   -23.201 -11.016 1.00 91.13 410 A 1 
ATOM   3130  C C    . TYR   A 1  410 ? 9.520   -22.790 -12.468 1.00 91.12 410 A 1 
ATOM   3131  O O    . TYR   A 1  410 ? 8.742   -21.879 -12.730 1.00 88.73 410 A 1 
ATOM   3132  C CB   . TYR   A 1  410 ? 8.616   -23.988 -10.422 1.00 89.93 410 A 1 
ATOM   3133  C CG   . TYR   A 1  410 ? 8.290   -25.250 -11.178 1.00 90.02 410 A 1 
ATOM   3134  C CD1  . TYR   A 1  410 ? 7.093   -25.353 -11.911 1.00 82.28 410 A 1 
ATOM   3135  C CD2  . TYR   A 1  410 ? 9.188   -26.331 -11.166 1.00 82.26 410 A 1 
ATOM   3136  C CE1  . TYR   A 1  410 ? 6.795   -26.523 -12.621 1.00 81.10 410 A 1 
ATOM   3137  C CE2  . TYR   A 1  410 ? 8.905   -27.505 -11.878 1.00 79.95 410 A 1 
ATOM   3138  C CZ   . TYR   A 1  410 ? 7.703   -27.599 -12.604 1.00 84.25 410 A 1 
ATOM   3139  O OH   . TYR   A 1  410 ? 7.418   -28.746 -13.301 1.00 83.08 410 A 1 
ATOM   3140  N N    . SER   A 1  411 ? 10.159  -23.487 -13.408 1.00 90.62 411 A 1 
ATOM   3141  C CA   . SER   A 1  411 ? 9.907   -23.314 -14.840 1.00 90.86 411 A 1 
ATOM   3142  C C    . SER   A 1  411 ? 9.070   -24.478 -15.355 1.00 90.59 411 A 1 
ATOM   3143  O O    . SER   A 1  411 ? 9.551   -25.610 -15.428 1.00 86.90 411 A 1 
ATOM   3144  C CB   . SER   A 1  411 ? 11.217  -23.193 -15.612 1.00 89.20 411 A 1 
ATOM   3145  O OG   . SER   A 1  411 ? 11.843  -21.970 -15.289 1.00 79.80 411 A 1 
ATOM   3146  N N    . GLU   A 1  412 ? 7.838   -24.208 -15.734 1.00 89.94 412 A 1 
ATOM   3147  C CA   . GLU   A 1  412 ? 6.853   -25.242 -16.066 1.00 88.76 412 A 1 
ATOM   3148  C C    . GLU   A 1  412 ? 7.203   -26.045 -17.324 1.00 88.89 412 A 1 
ATOM   3149  O O    . GLU   A 1  412 ? 6.925   -27.242 -17.397 1.00 84.20 412 A 1 
ATOM   3150  C CB   . GLU   A 1  412 ? 5.475   -24.605 -16.256 1.00 85.78 412 A 1 
ATOM   3151  C CG   . GLU   A 1  412 ? 4.905   -24.022 -14.958 1.00 76.13 412 A 1 
ATOM   3152  C CD   . GLU   A 1  412 ? 3.457   -23.541 -15.108 1.00 69.59 412 A 1 
ATOM   3153  O OE1  . GLU   A 1  412 ? 2.882   -23.144 -14.071 1.00 60.88 412 A 1 
ATOM   3154  O OE2  . GLU   A 1  412 ? 2.923   -23.593 -16.242 1.00 61.27 412 A 1 
ATOM   3155  N N    . ASN   A 1  413 ? 7.819   -25.402 -18.311 1.00 89.88 413 A 1 
ATOM   3156  C CA   . ASN   A 1  413 ? 8.087   -26.015 -19.614 1.00 90.68 413 A 1 
ATOM   3157  C C    . ASN   A 1  413 ? 9.476   -26.673 -19.735 1.00 90.58 413 A 1 
ATOM   3158  O O    . ASN   A 1  413 ? 9.824   -27.172 -20.803 1.00 86.30 413 A 1 
ATOM   3159  C CB   . ASN   A 1  413 ? 7.746   -25.001 -20.715 1.00 89.90 413 A 1 
ATOM   3160  C CG   . ASN   A 1  413 ? 6.245   -24.874 -20.913 1.00 90.04 413 A 1 
ATOM   3161  O OD1  . ASN   A 1  413 ? 5.534   -25.859 -21.033 1.00 79.65 413 A 1 
ATOM   3162  N ND2  . ASN   A 1  413 ? 5.730   -23.667 -20.976 1.00 78.32 413 A 1 
ATOM   3163  N N    . GLY   A 1  414 ? 10.245  -26.732 -18.665 1.00 88.99 414 A 1 
ATOM   3164  C CA   . GLY   A 1  414 ? 11.562  -27.376 -18.669 1.00 89.20 414 A 1 
ATOM   3165  C C    . GLY   A 1  414 ? 12.616  -26.607 -19.467 1.00 90.82 414 A 1 
ATOM   3166  O O    . GLY   A 1  414 ? 12.530  -25.394 -19.613 1.00 88.44 414 A 1 
ATOM   3167  N N    . SER   A 1  415 ? 13.630  -27.311 -19.964 1.00 91.19 415 A 1 
ATOM   3168  C CA   . SER   A 1  415 ? 14.712  -26.698 -20.743 1.00 91.70 415 A 1 
ATOM   3169  C C    . SER   A 1  415 ? 14.427  -26.720 -22.245 1.00 92.09 415 A 1 
ATOM   3170  O O    . SER   A 1  415 ? 13.709  -27.589 -22.736 1.00 90.13 415 A 1 
ATOM   3171  C CB   . SER   A 1  415 ? 16.045  -27.384 -20.431 1.00 89.97 415 A 1 
ATOM   3172  O OG   . SER   A 1  415 ? 16.084  -28.711 -20.915 1.00 81.59 415 A 1 
ATOM   3173  N N    . ILE   A 1  416 ? 15.051  -25.830 -23.007 1.00 92.27 416 A 1 
ATOM   3174  C CA   . ILE   A 1  416 ? 14.925  -25.866 -24.475 1.00 92.64 416 A 1 
ATOM   3175  C C    . ILE   A 1  416 ? 15.469  -27.173 -25.066 1.00 92.47 416 A 1 
ATOM   3176  O O    . ILE   A 1  416 ? 14.941  -27.647 -26.064 1.00 90.41 416 A 1 
ATOM   3177  C CB   . ILE   A 1  416 ? 15.551  -24.635 -25.165 1.00 91.79 416 A 1 
ATOM   3178  C CG1  . ILE   A 1  416 ? 17.081  -24.563 -25.001 1.00 83.42 416 A 1 
ATOM   3179  C CG2  . ILE   A 1  416 ? 14.862  -23.350 -24.678 1.00 81.37 416 A 1 
ATOM   3180  C CD1  . ILE   A 1  416 ? 17.745  -23.502 -25.880 1.00 81.04 416 A 1 
ATOM   3181  N N    . SER   A 1  417 ? 16.444  -27.784 -24.419 1.00 92.04 417 A 1 
ATOM   3182  C CA   . SER   A 1  417 ? 16.943  -29.118 -24.778 1.00 91.11 417 A 1 
ATOM   3183  C C    . SER   A 1  417 ? 15.831  -30.170 -24.747 1.00 90.82 417 A 1 
ATOM   3184  O O    . SER   A 1  417 ? 15.759  -31.018 -25.635 1.00 88.33 417 A 1 
ATOM   3185  C CB   . SER   A 1  417 ? 18.069  -29.507 -23.817 1.00 89.54 417 A 1 
ATOM   3186  O OG   . SER   A 1  417 ? 18.455  -30.862 -23.952 1.00 78.64 417 A 1 
ATOM   3187  N N    . ASP   A 1  418 ? 14.927  -30.097 -23.790 1.00 90.41 418 A 1 
ATOM   3188  C CA   . ASP   A 1  418 ? 13.819  -31.049 -23.667 1.00 89.02 418 A 1 
ATOM   3189  C C    . ASP   A 1  418 ? 12.763  -30.863 -24.778 1.00 89.13 418 A 1 
ATOM   3190  O O    . ASP   A 1  418 ? 11.930  -31.745 -24.998 1.00 86.01 418 A 1 
ATOM   3191  C CB   . ASP   A 1  418 ? 13.157  -30.920 -22.281 1.00 87.10 418 A 1 
ATOM   3192  C CG   . ASP   A 1  418 ? 14.115  -31.059 -21.084 1.00 83.04 418 A 1 
ATOM   3193  O OD1  . ASP   A 1  418 ? 14.996  -31.956 -21.060 1.00 75.33 418 A 1 
ATOM   3194  O OD2  . ASP   A 1  418 ? 13.985  -30.246 -20.145 1.00 75.94 418 A 1 
ATOM   3195  N N    . TRP   A 1  419 ? 12.779  -29.731 -25.474 1.00 91.26 419 A 1 
ATOM   3196  C CA   . TRP   A 1  419 ? 11.884  -29.425 -26.592 1.00 91.25 419 A 1 
ATOM   3197  C C    . TRP   A 1  419 ? 12.533  -29.666 -27.957 1.00 90.56 419 A 1 
ATOM   3198  O O    . TRP   A 1  419 ? 11.848  -30.059 -28.898 1.00 85.63 419 A 1 
ATOM   3199  C CB   . TRP   A 1  419 ? 11.406  -27.976 -26.479 1.00 90.71 419 A 1 
ATOM   3200  C CG   . TRP   A 1  419 ? 10.431  -27.726 -25.375 1.00 90.29 419 A 1 
ATOM   3201  C CD1  . TRP   A 1  419 ? 10.739  -27.539 -24.071 1.00 83.82 419 A 1 
ATOM   3202  C CD2  . TRP   A 1  419 ? 8.972   -27.654 -25.462 1.00 88.34 419 A 1 
ATOM   3203  N NE1  . TRP   A 1  419 ? 9.573   -27.347 -23.340 1.00 86.14 419 A 1 
ATOM   3204  C CE2  . TRP   A 1  419 ? 8.469   -27.407 -24.157 1.00 87.36 419 A 1 
ATOM   3205  C CE3  . TRP   A 1  419 ? 8.050   -27.762 -26.522 1.00 86.76 419 A 1 
ATOM   3206  C CZ2  . TRP   A 1  419 ? 7.087   -27.274 -23.901 1.00 87.85 419 A 1 
ATOM   3207  C CZ3  . TRP   A 1  419 ? 6.670   -27.629 -26.269 1.00 81.52 419 A 1 
ATOM   3208  C CH2  . TRP   A 1  419 ? 6.196   -27.388 -24.970 1.00 83.54 419 A 1 
ATOM   3209  N N    . LEU   A 1  420 ? 13.831  -29.441 -28.067 1.00 90.70 420 A 1 
ATOM   3210  C CA   . LEU   A 1  420 ? 14.570  -29.568 -29.323 1.00 90.30 420 A 1 
ATOM   3211  C C    . LEU   A 1  420 ? 15.066  -30.992 -29.579 1.00 88.76 420 A 1 
ATOM   3212  O O    . LEU   A 1  420 ? 14.996  -31.467 -30.711 1.00 82.82 420 A 1 
ATOM   3213  C CB   . LEU   A 1  420 ? 15.749  -28.581 -29.318 1.00 89.43 420 A 1 
ATOM   3214  C CG   . LEU   A 1  420 ? 15.347  -27.097 -29.329 1.00 89.36 420 A 1 
ATOM   3215  C CD1  . LEU   A 1  420 ? 16.598  -26.232 -29.205 1.00 84.70 420 A 1 
ATOM   3216  C CD2  . LEU   A 1  420 ? 14.621  -26.703 -30.618 1.00 84.68 420 A 1 
ATOM   3217  N N    . HIS   A 1  421 ? 15.535  -31.665 -28.543 1.00 88.63 421 A 1 
ATOM   3218  C CA   . HIS   A 1  421 ? 16.248  -32.939 -28.677 1.00 86.52 421 A 1 
ATOM   3219  C C    . HIS   A 1  421 ? 15.440  -34.145 -28.198 1.00 83.94 421 A 1 
ATOM   3220  O O    . HIS   A 1  421 ? 15.787  -35.288 -28.497 1.00 75.83 421 A 1 
ATOM   3221  C CB   . HIS   A 1  421 ? 17.588  -32.840 -27.937 1.00 85.04 421 A 1 
ATOM   3222  C CG   . HIS   A 1  421 ? 18.401  -31.639 -28.333 1.00 85.39 421 A 1 
ATOM   3223  N ND1  . HIS   A 1  421 ? 18.560  -31.146 -29.616 1.00 75.27 421 A 1 
ATOM   3224  C CD2  . HIS   A 1  421 ? 19.070  -30.796 -27.484 1.00 74.30 421 A 1 
ATOM   3225  C CE1  . HIS   A 1  421 ? 19.303  -30.032 -29.527 1.00 77.81 421 A 1 
ATOM   3226  N NE2  . HIS   A 1  421 ? 19.630  -29.795 -28.255 1.00 77.97 421 A 1 
ATOM   3227  N N    . SER   A 1  422 ? 14.360  -33.919 -27.479 1.00 82.47 422 A 1 
ATOM   3228  C CA   . SER   A 1  422 ? 13.511  -35.031 -27.066 1.00 78.76 422 A 1 
ATOM   3229  C C    . SER   A 1  422 ? 12.703  -35.570 -28.249 1.00 77.40 422 A 1 
ATOM   3230  O O    . SER   A 1  422 ? 12.145  -34.827 -29.051 1.00 68.55 422 A 1 
ATOM   3231  C CB   . SER   A 1  422 ? 12.637  -34.669 -25.864 1.00 72.81 422 A 1 
ATOM   3232  O OG   . SER   A 1  422 ? 11.487  -33.945 -26.220 1.00 63.79 422 A 1 
ATOM   3233  N N    . SER   A 1  423 ? 12.591  -36.882 -28.326 1.00 74.22 423 A 1 
ATOM   3234  C CA   . SER   A 1  423 ? 11.817  -37.567 -29.371 1.00 71.46 423 A 1 
ATOM   3235  C C    . SER   A 1  423 ? 10.298  -37.431 -29.221 1.00 71.19 423 A 1 
ATOM   3236  O O    . SER   A 1  423 ? 9.526   -38.114 -29.899 1.00 62.14 423 A 1 
ATOM   3237  C CB   . SER   A 1  423 ? 12.232  -39.042 -29.402 1.00 63.91 423 A 1 
ATOM   3238  O OG   . SER   A 1  423 ? 12.026  -39.643 -28.136 1.00 55.86 423 A 1 
ATOM   3239  N N    . GLY   A 1  424 ? 9.870   -36.612 -28.298 1.00 71.08 424 A 1 
ATOM   3240  C CA   . GLY   A 1  424 ? 8.463   -36.385 -28.020 1.00 69.03 424 A 1 
ATOM   3241  C C    . GLY   A 1  424 ? 7.768   -35.530 -29.082 1.00 70.12 424 A 1 
ATOM   3242  O O    . GLY   A 1  424 ? 8.390   -34.915 -29.935 1.00 62.79 424 A 1 
ATOM   3243  N N    . LYS   A 1  425 ? 6.448   -35.442 -28.982 1.00 70.19 425 A 1 
ATOM   3244  C CA   . LYS   A 1  425 ? 5.615   -34.600 -29.866 1.00 69.75 425 A 1 
ATOM   3245  C C    . LYS   A 1  425 ? 5.720   -33.092 -29.583 1.00 73.52 425 A 1 
ATOM   3246  O O    . LYS   A 1  425 ? 4.898   -32.326 -30.077 1.00 66.08 425 A 1 
ATOM   3247  C CB   . LYS   A 1  425 ? 4.145   -35.041 -29.789 1.00 59.86 425 A 1 
ATOM   3248  C CG   . LYS   A 1  425 ? 3.878   -36.421 -30.400 1.00 52.78 425 A 1 
ATOM   3249  C CD   . LYS   A 1  425 ? 2.372   -36.683 -30.382 1.00 44.89 425 A 1 
ATOM   3250  C CE   . LYS   A 1  425 ? 2.044   -38.012 -31.056 1.00 35.77 425 A 1 
ATOM   3251  N NZ   . LYS   A 1  425 ? 0.584   -38.257 -31.088 1.00 29.74 425 A 1 
ATOM   3252  N N    . LYS   A 1  426 ? 6.643   -32.694 -28.747 1.00 77.50 426 A 1 
ATOM   3253  C CA   . LYS   A 1  426 ? 6.806   -31.291 -28.377 1.00 79.17 426 A 1 
ATOM   3254  C C    . LYS   A 1  426 ? 7.672   -30.601 -29.423 1.00 81.58 426 A 1 
ATOM   3255  O O    . LYS   A 1  426 ? 8.794   -31.036 -29.663 1.00 76.69 426 A 1 
ATOM   3256  C CB   . LYS   A 1  426 ? 7.417   -31.181 -26.975 1.00 73.59 426 A 1 
ATOM   3257  C CG   . LYS   A 1  426 ? 6.457   -31.629 -25.859 1.00 68.68 426 A 1 
ATOM   3258  C CD   . LYS   A 1  426 ? 7.121   -31.373 -24.505 1.00 65.20 426 A 1 
ATOM   3259  C CE   . LYS   A 1  426 ? 6.192   -31.656 -23.323 1.00 57.77 426 A 1 
ATOM   3260  N NZ   . LYS   A 1  426 ? 6.813   -31.204 -22.054 1.00 52.68 426 A 1 
ATOM   3261  N N    . SER   A 1  427 ? 7.155   -29.553 -30.015 1.00 85.15 427 A 1 
ATOM   3262  C CA   . SER   A 1  427 ? 7.901   -28.702 -30.940 1.00 86.81 427 A 1 
ATOM   3263  C C    . SER   A 1  427 ? 7.721   -27.236 -30.576 1.00 88.89 427 A 1 
ATOM   3264  O O    . SER   A 1  427 ? 6.650   -26.821 -30.125 1.00 84.89 427 A 1 
ATOM   3265  C CB   . SER   A 1  427 ? 7.486   -28.964 -32.393 1.00 81.10 427 A 1 
ATOM   3266  O OG   . SER   A 1  427 ? 6.125   -28.659 -32.607 1.00 69.19 427 A 1 
ATOM   3267  N N    . LEU   A 1  428 ? 8.775   -26.466 -30.787 1.00 89.02 428 A 1 
ATOM   3268  C CA   . LEU   A 1  428 ? 8.735   -25.013 -30.659 1.00 90.51 428 A 1 
ATOM   3269  C C    . LEU   A 1  428 ? 8.401   -24.401 -32.019 1.00 90.96 428 A 1 
ATOM   3270  O O    . LEU   A 1  428 ? 9.014   -24.758 -33.032 1.00 88.87 428 A 1 
ATOM   3271  C CB   . LEU   A 1  428 ? 10.079  -24.495 -30.126 1.00 89.83 428 A 1 
ATOM   3272  C CG   . LEU   A 1  428 ? 10.405  -24.941 -28.689 1.00 89.36 428 A 1 
ATOM   3273  C CD1  . LEU   A 1  428 ? 11.842  -24.568 -28.342 1.00 82.86 428 A 1 
ATOM   3274  C CD2  . LEU   A 1  428 ? 9.474   -24.278 -27.667 1.00 83.40 428 A 1 
ATOM   3275  N N    . THR   A 1  429 ? 7.472   -23.473 -32.031 1.00 91.35 429 A 1 
ATOM   3276  C CA   . THR   A 1  429 ? 7.137   -22.689 -33.227 1.00 91.48 429 A 1 
ATOM   3277  C C    . THR   A 1  429 ? 8.264   -21.718 -33.568 1.00 92.23 429 A 1 
ATOM   3278  O O    . THR   A 1  429 ? 9.090   -21.384 -32.715 1.00 90.86 429 A 1 
ATOM   3279  C CB   . THR   A 1  429 ? 5.828   -21.913 -33.045 1.00 89.98 429 A 1 
ATOM   3280  O OG1  . THR   A 1  429 ? 5.948   -20.967 -32.014 1.00 81.40 429 A 1 
ATOM   3281  C CG2  . THR   A 1  429 ? 4.642   -22.821 -32.715 1.00 79.94 429 A 1 
ATOM   3282  N N    . TRP   A 1  430 ? 8.285   -21.218 -34.806 1.00 91.59 430 A 1 
ATOM   3283  C CA   . TRP   A 1  430 ? 9.255   -20.201 -35.212 1.00 92.64 430 A 1 
ATOM   3284  C C    . TRP   A 1  430 ? 9.243   -19.007 -34.254 1.00 93.15 430 A 1 
ATOM   3285  O O    . TRP   A 1  430 ? 10.284  -18.676 -33.694 1.00 92.15 430 A 1 
ATOM   3286  C CB   . TRP   A 1  430 ? 8.993   -19.744 -36.648 1.00 92.53 430 A 1 
ATOM   3287  C CG   . TRP   A 1  430 ? 9.881   -18.614 -37.074 1.00 92.87 430 A 1 
ATOM   3288  C CD1  . TRP   A 1  430 ? 9.523   -17.314 -37.166 1.00 89.74 430 A 1 
ATOM   3289  C CD2  . TRP   A 1  430 ? 11.314  -18.663 -37.375 1.00 92.09 430 A 1 
ATOM   3290  N NE1  . TRP   A 1  430 ? 10.631  -16.549 -37.513 1.00 89.88 430 A 1 
ATOM   3291  C CE2  . TRP   A 1  430 ? 11.749  -17.339 -37.641 1.00 91.07 430 A 1 
ATOM   3292  C CE3  . TRP   A 1  430 ? 12.268  -19.702 -37.439 1.00 90.97 430 A 1 
ATOM   3293  C CZ2  . TRP   A 1  430 ? 13.098  -17.047 -37.948 1.00 91.25 430 A 1 
ATOM   3294  C CZ3  . TRP   A 1  430 ? 13.612  -19.411 -37.751 1.00 88.72 430 A 1 
ATOM   3295  C CH2  . TRP   A 1  430 ? 14.017  -18.097 -37.998 1.00 89.03 430 A 1 
ATOM   3296  N N    . LYS   A 1  431 ? 8.079   -18.426 -33.994 1.00 92.63 431 A 1 
ATOM   3297  C CA   . LYS   A 1  431 ? 7.940   -17.269 -33.102 1.00 92.47 431 A 1 
ATOM   3298  C C    . LYS   A 1  431 ? 8.511   -17.538 -31.709 1.00 93.15 431 A 1 
ATOM   3299  O O    . LYS   A 1  431 ? 9.275   -16.723 -31.207 1.00 92.14 431 A 1 
ATOM   3300  C CB   . LYS   A 1  431 ? 6.472   -16.813 -33.015 1.00 90.93 431 A 1 
ATOM   3301  C CG   . LYS   A 1  431 ? 5.970   -16.260 -34.357 1.00 78.60 431 A 1 
ATOM   3302  C CD   . LYS   A 1  431 ? 4.554   -15.662 -34.252 1.00 72.93 431 A 1 
ATOM   3303  C CE   . LYS   A 1  431 ? 4.152   -15.148 -35.636 1.00 61.76 431 A 1 
ATOM   3304  N NZ   . LYS   A 1  431 ? 2.889   -14.369 -35.645 1.00 54.52 431 A 1 
ATOM   3305  N N    . GLN   A 1  432 ? 8.223   -18.694 -31.140 1.00 93.44 432 A 1 
ATOM   3306  C CA   . GLN   A 1  432 ? 8.788   -19.092 -29.848 1.00 93.71 432 A 1 
ATOM   3307  C C    . GLN   A 1  432 ? 10.317  -19.184 -29.908 1.00 94.25 432 A 1 
ATOM   3308  O O    . GLN   A 1  432 ? 10.988  -18.697 -29.007 1.00 93.41 432 A 1 
ATOM   3309  C CB   . GLN   A 1  432 ? 8.199   -20.439 -29.416 1.00 92.85 432 A 1
[truncated: 858,306 more chars]
