# Supplementary material for: Use of Split‐Intein Proteins to Design a Small Molecule Biosensor in Plants
Source: Plant Biotechnol J. 2025 Dec 31;24(4):2745–7. doi: 10.1111/pbi.70523 (PMC13140391; doi:10.1111/pbi.70523)
Supplement: Supplementary file 1 — Data S1: pbi70523‐sup‐0001‐Supinfo1.zip. [file PBI-24-2745-s001.zip › alphafold3_models/cif_json/ngfp_cgfp_summary_confidences.json]

{
 "actifptm": 0.98,
 "chain_actifptm": [
  0.98,
  0.98
 ],
 "chain_iptm": [
  0.9,
  0.9
 ],
 "chain_pair_actifptm": [
  [
   null,
   0.98
  ],
  [
   0.98,
   null
  ]
 ],
 "chain_pair_iptm": [
  [
   0.86,
   0.9
  ],
  [
   0.9,
   0.82
  ]
 ],
 "chain_pair_pae_min": [
  [
   0.76,
   0.79
  ],
  [
   0.8,
   0.76
  ]
 ],
 "chain_ptm": [
  0.86,
  0.82
 ],
 "fraction_disordered": 0.15,
 "has_clash": 0.0,
 "iptm": 0.9,
 "ptm": 0.9,
 "ranking_score": 0.97
}
