# Supplementary material for: Use of Split‐Intein Proteins to Design a Small Molecule Biosensor in Plants
Source: Plant Biotechnol J. 2025 Dec 31;24(4):2745–7. doi: 10.1111/pbi.70523 (PMC13140391; doi:10.1111/pbi.70523)
Supplement: Supplementary file 1 — Data S1: pbi70523‐sup‐0001‐Supinfo1.zip. [file PBI-24-2745-s001.zip › alphafold3_models/cif_json/cerk1_cint_cgfp_popc_model.cif]

# By using this file you agree to the legally binding terms of use found at
# https://github.com/google-deepmind/alphafold3/blob/main/OUTPUT_TERMS_OF_USE.md.
# To request access to the AlphaFold 3 model parameters, follow the process set
# out at https://github.com/google-deepmind/alphafold3. You may only use these if
# received directly from Google. Use is subject to terms of use available at
# https://github.com/google-deepmind/alphafold3/blob/main/WEIGHTS_TERMS_OF_USE.md.
data_cerk1_cint_cgfp_popc
#
_entry.id cerk1_cint_cgfp_popc
#
loop_
_atom_type.symbol
C 
N 
O 
P 
S 
#
loop_
_audit_author.name
_audit_author.pdbx_ordinal
"Google DeepMind" 1 
"Isomorphic Labs" 2 
#
_audit_conform.dict_location https://raw.githubusercontent.com/ihmwg/ModelCIF/master/dist/mmcif_ma.dic
_audit_conform.dict_name     mmcif_ma.dic
_audit_conform.dict_version  1.4.5
#
loop_
_chem_comp.formula
_chem_comp.formula_weight
_chem_comp.id
_chem_comp.mon_nstd_flag
_chem_comp.name
_chem_comp.pdbx_smiles
_chem_comp.pdbx_synonyms
_chem_comp.type
"C3 H7 N O2"     89.093  ALA y ALANINE                                                                                          C[C@@H](C(=O)O)N                                                                       ?    "L-PEPTIDE LINKING" 
"C6 H15 N4 O2"   175.209 ARG y ARGININE                                                                                         C(C[C@@H](C(=O)O)N)CNC(=[NH2+])N                                                       ?    "L-PEPTIDE LINKING" 
"C4 H8 N2 O3"    132.118 ASN y ASPARAGINE                                                                                       C([C@@H](C(=O)O)N)C(=O)N                                                               ?    "L-PEPTIDE LINKING" 
"C4 H7 N O4"     133.103 ASP y "ASPARTIC ACID"                                                                                  C([C@@H](C(=O)O)N)C(=O)O                                                               ?    "L-PEPTIDE LINKING" 
"C3 H7 N O2 S"   121.158 CYS y CYSTEINE                                                                                         C([C@@H](C(=O)O)N)S                                                                    ?    "L-PEPTIDE LINKING" 
"C5 H10 N2 O3"   146.144 GLN y GLUTAMINE                                                                                        C(CC(=O)N)[C@@H](C(=O)O)N                                                              ?    "L-PEPTIDE LINKING" 
"C5 H9 N O4"     147.129 GLU y "GLUTAMIC ACID"                                                                                  C(CC(=O)O)[C@@H](C(=O)O)N                                                              ?    "L-PEPTIDE LINKING" 
"C2 H5 N O2"     75.067  GLY y GLYCINE                                                                                          C(C(=O)O)N                                                                             ?    "PEPTIDE LINKING"   
"C6 H10 N3 O2"   156.162 HIS y HISTIDINE                                                                                        c1c([nH+]c[nH]1)C[C@@H](C(=O)O)N                                                       ?    "L-PEPTIDE LINKING" 
"C6 H13 N O2"    131.173 ILE y ISOLEUCINE                                                                                       CC[C@H](C)[C@@H](C(=O)O)N                                                              ?    "L-PEPTIDE LINKING" 
"C6 H13 N O2"    131.173 LEU y LEUCINE                                                                                          CC(C)C[C@@H](C(=O)O)N                                                                  ?    "L-PEPTIDE LINKING" 
"C6 H15 N2 O2"   147.195 LYS y LYSINE                                                                                           C(CC[NH3+])C[C@@H](C(=O)O)N                                                            ?    "L-PEPTIDE LINKING" 
"C5 H11 N O2 S"  149.211 MET y METHIONINE                                                                                       CSCC[C@@H](C(=O)O)N                                                                    ?    "L-PEPTIDE LINKING" 
"C9 H11 N O2"    165.189 PHE y PHENYLALANINE                                                                                    c1ccc(cc1)C[C@@H](C(=O)O)N                                                             ?    "L-PEPTIDE LINKING" 
"C42 H82 N O8 P" 760.076 POV . "(2S)-3-(hexadecanoyloxy)-2-[(9Z)-octadec-9-enoyloxy]propyl 2-(trimethylammonio)ethyl phosphate" CCCCCCCCCCCCCCCC(=O)OC[C@@H](CO[P@](=O)([O-])OCC[N+](C)(C)C)OC(=O)CCCCCCC/C=C\CCCCCCCC POPC NON-POLYMER         
"C5 H9 N O2"     115.130 PRO y PROLINE                                                                                          C1C[C@H](NC1)C(=O)O                                                                    ?    "L-PEPTIDE LINKING" 
"C3 H7 N O3"     105.093 SER y SERINE                                                                                           C([C@@H](C(=O)O)N)O                                                                    ?    "L-PEPTIDE LINKING" 
"C4 H9 N O3"     119.119 THR y THREONINE                                                                                        C[C@H]([C@@H](C(=O)O)N)O                                                               ?    "L-PEPTIDE LINKING" 
"C11 H12 N2 O2"  204.225 TRP y TRYPTOPHAN                                                                                       c1ccc2c(c1)c(c[nH]2)C[C@@H](C(=O)O)N                                                   ?    "L-PEPTIDE LINKING" 
"C9 H11 N O3"    181.189 TYR y TYROSINE                                                                                         c1cc(ccc1C[C@@H](C(=O)O)N)O                                                            ?    "L-PEPTIDE LINKING" 
"C5 H11 N O2"    117.146 VAL y VALINE                                                                                           CC(C)[C@@H](C(=O)O)N                                                                   ?    "L-PEPTIDE LINKING" 
#
_citation.book_publisher          ?
_citation.country                 UK
_citation.id                      primary
_citation.journal_full            Nature
_citation.journal_id_ASTM         NATUAS
_citation.journal_id_CSD          0006
_citation.journal_id_ISSN         0028-0836
_citation.journal_volume          630
_citation.page_first              493
_citation.page_last               500
_citation.pdbx_database_id_DOI    10.1038/s41586-024-07487-w
_citation.pdbx_database_id_PubMed 38718835
_citation.title                   "Accurate structure prediction of biomolecular interactions with AlphaFold 3"
_citation.year                    2024
#
loop_
_citation_author.citation_id
_citation_author.name
_citation_author.ordinal
primary "Google DeepMind" 1 
primary "Isomorphic Labs" 2 
#
loop_
_entity.id
_entity.pdbx_description
_entity.type
1  . polymer     
2  . non-polymer 
3  . non-polymer 
4  . non-polymer 
5  . non-polymer 
6  . non-polymer 
7  . non-polymer 
8  . non-polymer 
9  . non-polymer 
10 . non-polymer 
11 . non-polymer 
12 . non-polymer 
13 . non-polymer 
14 . non-polymer 
15 . non-polymer 
16 . non-polymer 
17 . non-polymer 
18 . non-polymer 
19 . non-polymer 
20 . non-polymer 
21 . non-polymer 
22 . non-polymer 
23 . non-polymer 
24 . non-polymer 
25 . non-polymer 
#
_entity_poly.entity_id      1
_entity_poly.pdbx_strand_id A
_entity_poly.type           polypeptide(L)
#
loop_
_entity_poly_seq.entity_id
_entity_poly_seq.hetero
_entity_poly_seq.mon_id
_entity_poly_seq.num
1 n LYS 1   
1 n CYS 2   
1 n ARG 3   
1 n THR 4   
1 n SER 5   
1 n CYS 6   
1 n PRO 7   
1 n LEU 8   
1 n ALA 9   
1 n LEU 10  
1 n ALA 11  
1 n SER 12  
1 n TYR 13  
1 n TYR 14  
1 n LEU 15  
1 n GLU 16  
1 n ASN 17  
1 n GLY 18  
1 n THR 19  
1 n THR 20  
1 n LEU 21  
1 n SER 22  
1 n VAL 23  
1 n ILE 24  
1 n ASN 25  
1 n GLN 26  
1 n ASN 27  
1 n LEU 28  
1 n ASN 29  
1 n SER 30  
1 n SER 31  
1 n ILE 32  
1 n ALA 33  
1 n PRO 34  
1 n TYR 35  
1 n ASP 36  
1 n GLN 37  
1 n ILE 38  
1 n ASN 39  
1 n PHE 40  
1 n ASP 41  
1 n PRO 42  
1 n ILE 43  
1 n LEU 44  
1 n ARG 45  
1 n TYR 46  
1 n ASN 47  
1 n SER 48  
1 n ASN 49  
1 n ILE 50  
1 n LYS 51  
1 n ASP 52  
1 n LYS 53  
1 n ASP 54  
1 n ARG 55  
1 n ILE 56  
1 n GLN 57  
1 n MET 58  
1 n GLY 59  
1 n SER 60  
1 n ARG 61  
1 n VAL 62  
1 n LEU 63  
1 n VAL 64  
1 n PRO 65  
1 n PHE 66  
1 n PRO 67  
1 n CYS 68  
1 n GLU 69  
1 n CYS 70  
1 n GLN 71  
1 n PRO 72  
1 n GLY 73  
1 n ASP 74  
1 n PHE 75  
1 n LEU 76  
1 n GLY 77  
1 n HIS 78  
1 n ASN 79  
1 n PHE 80  
1 n SER 81  
1 n TYR 82  
1 n SER 83  
1 n VAL 84  
1 n ARG 85  
1 n GLN 86  
1 n GLU 87  
1 n ASP 88  
1 n THR 89  
1 n TYR 90  
1 n GLU 91  
1 n ARG 92  
1 n VAL 93  
1 n ALA 94  
1 n ILE 95  
1 n SER 96  
1 n ASN 97  
1 n TYR 98  
1 n ALA 99  
1 n ASN 100 
1 n LEU 101 
1 n THR 102 
1 n THR 103 
1 n MET 104 
1 n GLU 105 
1 n SER 106 
1 n LEU 107 
1 n GLN 108 
1 n ALA 109 
1 n ARG 110 
1 n ASN 111 
1 n PRO 112 
1 n PHE 113 
1 n PRO 114 
1 n ALA 115 
1 n THR 116 
1 n ASN 117 
1 n ILE 118 
1 n PRO 119 
1 n LEU 120 
1 n SER 121 
1 n ALA 122 
1 n THR 123 
1 n LEU 124 
1 n ASN 125 
1 n VAL 126 
1 n LEU 127 
1 n VAL 128 
1 n ASN 129 
1 n CYS 130 
1 n SER 131 
1 n CYS 132 
1 n GLY 133 
1 n ASP 134 
1 n GLU 135 
1 n SER 136 
1 n VAL 137 
1 n SER 138 
1 n LYS 139 
1 n ASP 140 
1 n PHE 141 
1 n GLY 142 
1 n LEU 143 
1 n PHE 144 
1 n VAL 145 
1 n THR 146 
1 n TYR 147 
1 n PRO 148 
1 n LEU 149 
1 n ARG 150 
1 n PRO 151 
1 n GLU 152 
1 n ASP 153 
1 n SER 154 
1 n LEU 155 
1 n SER 156 
1 n SER 157 
1 n ILE 158 
1 n ALA 159 
1 n ARG 160 
1 n SER 161 
1 n SER 162 
1 n GLY 163 
1 n VAL 164 
1 n SER 165 
1 n ALA 166 
1 n ASP 167 
1 n ILE 168 
1 n LEU 169 
1 n GLN 170 
1 n ARG 171 
1 n TYR 172 
1 n ASN 173 
1 n PRO 174 
1 n GLY 175 
1 n VAL 176 
1 n ASN 177 
1 n PHE 178 
1 n ASN 179 
1 n SER 180 
1 n GLY 181 
1 n ASN 182 
1 n GLY 183 
1 n ILE 184 
1 n VAL 185 
1 n TYR 186 
1 n VAL 187 
1 n PRO 188 
1 n GLY 189 
1 n ARG 190 
1 n ASP 191 
1 n PRO 192 
1 n ASN 193 
1 n GLY 194 
1 n ALA 195 
1 n PHE 196 
1 n PRO 197 
1 n PRO 198 
1 n PHE 199 
1 n LYS 200 
1 n SER 201 
1 n SER 202 
1 n LYS 203 
1 n GLN 204 
1 n ASP 205 
1 n GLY 206 
1 n VAL 207 
1 n GLY 208 
1 n ALA 209 
1 n GLY 210 
1 n VAL 211 
1 n ILE 212 
1 n ALA 213 
1 n GLY 214 
1 n ILE 215 
1 n VAL 216 
1 n ILE 217 
1 n GLY 218 
1 n VAL 219 
1 n ILE 220 
1 n VAL 221 
1 n ALA 222 
1 n LEU 223 
1 n LEU 224 
1 n LEU 225 
1 n ILE 226 
1 n LEU 227 
1 n PHE 228 
1 n ILE 229 
1 n VAL 230 
1 n TYR 231 
1 n TYR 232 
1 n ALA 233 
1 n TYR 234 
1 n ARG 235 
1 n LYS 236 
1 n ASN 237 
1 n LYS 238 
1 n SER 239 
1 n LYS 240 
1 n GLY 241 
1 n ASP 242 
1 n SER 243 
1 n PHE 244 
1 n SER 245 
1 n SER 246 
1 n SER 247 
1 n ILE 248 
1 n PRO 249 
1 n LEU 250 
1 n SER 251 
1 n THR 252 
1 n LYS 253 
1 n ALA 254 
1 n ASP 255 
1 n HIS 256 
1 n ALA 257 
1 n SER 258 
1 n SER 259 
1 n THR 260 
1 n SER 261 
1 n LEU 262 
1 n GLN 263 
1 n SER 264 
1 n GLY 265 
1 n GLY 266 
1 n LEU 267 
1 n GLY 268 
1 n GLY 269 
1 n ALA 270 
1 n GLY 271 
1 n VAL 272 
1 n SER 273 
1 n PRO 274 
1 n GLY 275 
1 n ILE 276 
1 n ALA 277 
1 n ALA 278 
1 n ILE 279 
1 n SER 280 
1 n VAL 281 
1 n ASP 282 
1 n LYS 283 
1 n SER 284 
1 n VAL 285 
1 n GLU 286 
1 n PHE 287 
1 n SER 288 
1 n LEU 289 
1 n GLU 290 
1 n GLU 291 
1 n LEU 292 
1 n ALA 293 
1 n LYS 294 
1 n ALA 295 
1 n THR 296 
1 n ASP 297 
1 n ASN 298 
1 n PHE 299 
1 n ASN 300 
1 n LEU 301 
1 n SER 302 
1 n PHE 303 
1 n LYS 304 
1 n ILE 305 
1 n GLY 306 
1 n GLN 307 
1 n GLY 308 
1 n GLY 309 
1 n PHE 310 
1 n GLY 311 
1 n ALA 312 
1 n VAL 313 
1 n TYR 314 
1 n TYR 315 
1 n ALA 316 
1 n GLU 317 
1 n LEU 318 
1 n ARG 319 
1 n GLY 320 
1 n GLU 321 
1 n LYS 322 
1 n ALA 323 
1 n ALA 324 
1 n ILE 325 
1 n LYS 326 
1 n LYS 327 
1 n MET 328 
1 n ASP 329 
1 n MET 330 
1 n GLU 331 
1 n ALA 332 
1 n SER 333 
1 n LYS 334 
1 n GLN 335 
1 n PHE 336 
1 n LEU 337 
1 n ALA 338 
1 n GLU 339 
1 n LEU 340 
1 n LYS 341 
1 n VAL 342 
1 n LEU 343 
1 n THR 344 
1 n ARG 345 
1 n VAL 346 
1 n HIS 347 
1 n HIS 348 
1 n VAL 349 
1 n ASN 350 
1 n LEU 351 
1 n VAL 352 
1 n ARG 353 
1 n LEU 354 
1 n ILE 355 
1 n GLY 356 
1 n TYR 357 
1 n CYS 358 
1 n VAL 359 
1 n GLU 360 
1 n GLY 361 
1 n SER 362 
1 n LEU 363 
1 n PHE 364 
1 n LEU 365 
1 n VAL 366 
1 n TYR 367 
1 n GLU 368 
1 n TYR 369 
1 n VAL 370 
1 n GLU 371 
1 n ASN 372 
1 n GLY 373 
1 n ASN 374 
1 n LEU 375 
1 n GLY 376 
1 n GLN 377 
1 n HIS 378 
1 n LEU 379 
1 n HIS 380 
1 n GLY 381 
1 n SER 382 
1 n GLY 383 
1 n ARG 384 
1 n GLU 385 
1 n PRO 386 
1 n LEU 387 
1 n PRO 388 
1 n TRP 389 
1 n THR 390 
1 n LYS 391 
1 n ARG 392 
1 n VAL 393 
1 n GLN 394 
1 n ILE 395 
1 n ALA 396 
1 n LEU 397 
1 n ASP 398 
1 n SER 399 
1 n ALA 400 
1 n ARG 401 
1 n GLY 402 
1 n LEU 403 
1 n GLU 404 
1 n PHE 405 
1 n ILE 406 
1 n HIS 407 
1 n GLU 408 
1 n HIS 409 
1 n THR 410 
1 n VAL 411 
1 n PRO 412 
1 n VAL 413 
1 n TYR 414 
1 n VAL 415 
1 n HIS 416 
1 n ARG 417 
1 n ASP 418 
1 n ILE 419 
1 n LYS 420 
1 n SER 421 
1 n ALA 422 
1 n ASN 423 
1 n ILE 424 
1 n LEU 425 
1 n ILE 426 
1 n ASP 427 
1 n GLN 428 
1 n LYS 429 
1 n PHE 430 
1 n ARG 431 
1 n ALA 432 
1 n LYS 433 
1 n VAL 434 
1 n ALA 435 
1 n ASP 436 
1 n PHE 437 
1 n GLY 438 
1 n LEU 439 
1 n THR 440 
1 n LYS 441 
1 n LEU 442 
1 n THR 443 
1 n GLU 444 
1 n VAL 445 
1 n GLY 446 
1 n GLY 447 
1 n SER 448 
1 n ALA 449 
1 n THR 450 
1 n ARG 451 
1 n GLY 452 
1 n ALA 453 
1 n MET 454 
1 n GLY 455 
1 n THR 456 
1 n PHE 457 
1 n GLY 458 
1 n TYR 459 
1 n MET 460 
1 n ALA 461 
1 n PRO 462 
1 n GLU 463 
1 n THR 464 
1 n VAL 465 
1 n TYR 466 
1 n GLY 467 
1 n GLU 468 
1 n VAL 469 
1 n SER 470 
1 n ALA 471 
1 n LYS 472 
1 n VAL 473 
1 n ASP 474 
1 n VAL 475 
1 n TYR 476 
1 n ALA 477 
1 n PHE 478 
1 n GLY 479 
1 n VAL 480 
1 n VAL 481 
1 n LEU 482 
1 n TYR 483 
1 n GLU 484 
1 n LEU 485 
1 n ILE 486 
1 n SER 487 
1 n ALA 488 
1 n LYS 489 
1 n GLY 490 
1 n ALA 491 
1 n VAL 492 
1 n VAL 493 
1 n LYS 494 
1 n MET 495 
1 n THR 496 
1 n GLU 497 
1 n ALA 498 
1 n VAL 499 
1 n GLY 500 
1 n GLU 501 
1 n PHE 502 
1 n ARG 503 
1 n GLY 504 
1 n LEU 505 
1 n VAL 506 
1 n GLY 507 
1 n VAL 508 
1 n PHE 509 
1 n GLU 510 
1 n GLU 511 
1 n SER 512 
1 n PHE 513 
1 n LYS 514 
1 n GLU 515 
1 n THR 516 
1 n ASP 517 
1 n LYS 518 
1 n GLU 519 
1 n GLU 520 
1 n ALA 521 
1 n LEU 522 
1 n ARG 523 
1 n LYS 524 
1 n ILE 525 
1 n ILE 526 
1 n ASP 527 
1 n PRO 528 
1 n ARG 529 
1 n LEU 530 
1 n GLY 531 
1 n ASP 532 
1 n SER 533 
1 n TYR 534 
1 n PRO 535 
1 n PHE 536 
1 n ASP 537 
1 n SER 538 
1 n VAL 539 
1 n TYR 540 
1 n LYS 541 
1 n MET 542 
1 n ALA 543 
1 n GLU 544 
1 n LEU 545 
1 n GLY 546 
1 n LYS 547 
1 n ALA 548 
1 n CYS 549 
1 n THR 550 
1 n GLN 551 
1 n GLU 552 
1 n ASN 553 
1 n ALA 554 
1 n GLN 555 
1 n LEU 556 
1 n ARG 557 
1 n PRO 558 
1 n SER 559 
1 n MET 560 
1 n ARG 561 
1 n TYR 562 
1 n ILE 563 
1 n VAL 564 
1 n VAL 565 
1 n ALA 566 
1 n LEU 567 
1 n SER 568 
1 n THR 569 
1 n LEU 570 
1 n PHE 571 
1 n SER 572 
1 n SER 573 
1 n THR 574 
1 n GLY 575 
1 n ASN 576 
1 n TRP 577 
1 n ASP 578 
1 n VAL 579 
1 n GLY 580 
1 n ASN 581 
1 n PHE 582 
1 n GLN 583 
1 n ASN 584 
1 n GLU 585 
1 n ASP 586 
1 n LEU 587 
1 n VAL 588 
1 n SER 589 
1 n LEU 590 
1 n MET 591 
1 n SER 592 
1 n GLY 593 
1 n ARG 594 
1 n ASP 595 
1 n TYR 596 
1 n LYS 597 
1 n ASP 598 
1 n ASP 599 
1 n ASP 600 
1 n ASP 601 
1 n LYS 602 
1 n ASP 603 
1 n TYR 604 
1 n LYS 605 
1 n ASP 606 
1 n ASP 607 
1 n ASP 608 
1 n ASP 609 
1 n LYS 610 
1 n ASP 611 
1 n TYR 612 
1 n LYS 613 
1 n ASP 614 
1 n ASP 615 
1 n ASP 616 
1 n ASP 617 
1 n LYS 618 
1 n GLY 619 
1 n ASN 620 
1 n ASN 621 
1 n GLY 622 
1 n GLY 623 
1 n ASN 624 
1 n ASN 625 
1 n ASP 626 
1 n VAL 627 
1 n ASP 628 
1 n VAL 629 
1 n LEU 630 
1 n LEU 631 
1 n ASN 632 
1 n VAL 633 
1 n LEU 634 
1 n SER 635 
1 n LYS 636 
1 n CYS 637 
1 n ALA 638 
1 n GLY 639 
1 n SER 640 
1 n LYS 641 
1 n LYS 642 
1 n PHE 643 
1 n ARG 644 
1 n PRO 645 
1 n ALA 646 
1 n PRO 647 
1 n ALA 648 
1 n ALA 649 
1 n ALA 650 
1 n PHE 651 
1 n ALA 652 
1 n ARG 653 
1 n GLU 654 
1 n CYS 655 
1 n ARG 656 
1 n GLY 657 
1 n PHE 658 
1 n TYR 659 
1 n PHE 660 
1 n GLU 661 
1 n LEU 662 
1 n GLN 663 
1 n GLU 664 
1 n LEU 665 
1 n LYS 666 
1 n GLU 667 
1 n ASP 668 
1 n ASP 669 
1 n TYR 670 
1 n TYR 671 
1 n GLY 672 
1 n ILE 673 
1 n THR 674 
1 n LEU 675 
1 n SER 676 
1 n ASP 677 
1 n ASP 678 
1 n SER 679 
1 n ASP 680 
1 n HIS 681 
1 n GLN 682 
1 n PHE 683 
1 n LEU 684 
1 n LEU 685 
1 n ALA 686 
1 n ASN 687 
1 n GLN 688 
1 n VAL 689 
1 n VAL 690 
1 n VAL 691 
1 n HIS 692 
1 n ASN 693 
1 n CYS 694 
1 n ASP 695 
1 n PHE 696 
1 n LYS 697 
1 n GLU 698 
1 n ASP 699 
1 n GLY 700 
1 n ASN 701 
1 n ILE 702 
1 n LEU 703 
1 n GLY 704 
1 n HIS 705 
1 n LYS 706 
1 n LEU 707 
1 n GLU 708 
1 n TYR 709 
1 n ASN 710 
1 n TYR 711 
1 n ASN 712 
1 n SER 713 
1 n HIS 714 
1 n ASN 715 
1 n VAL 716 
1 n TYR 717 
1 n ILE 718 
1 n MET 719 
1 n ALA 720 
1 n ASP 721 
1 n LYS 722 
1 n GLN 723 
1 n LYS 724 
1 n ASN 725 
1 n GLY 726 
1 n ILE 727 
1 n LYS 728 
1 n VAL 729 
1 n ASN 730 
1 n PHE 731 
1 n LYS 732 
1 n ILE 733 
1 n ARG 734 
1 n HIS 735 
1 n ASN 736 
1 n ILE 737 
1 n GLU 738 
1 n ASP 739 
1 n GLY 740 
1 n SER 741 
1 n VAL 742 
1 n GLN 743 
1 n LEU 744 
1 n ALA 745 
1 n ASP 746 
1 n HIS 747 
1 n TYR 748 
1 n GLN 749 
1 n GLN 750 
1 n ASN 751 
1 n THR 752 
1 n PRO 753 
1 n ILE 754 
1 n GLY 755 
1 n ASP 756 
1 n GLY 757 
1 n PRO 758 
1 n VAL 759 
1 n LEU 760 
1 n LEU 761 
1 n PRO 762 
1 n ASP 763 
1 n ASN 764 
1 n HIS 765 
1 n TYR 766 
1 n LEU 767 
1 n SER 768 
1 n THR 769 
1 n GLN 770 
1 n SER 771 
1 n ALA 772 
1 n LEU 773 
1 n SER 774 
1 n LYS 775 
1 n ASP 776 
1 n PRO 777 
1 n ASN 778 
1 n GLU 779 
1 n LYS 780 
1 n ARG 781 
1 n ASP 782 
1 n HIS 783 
1 n MET 784 
1 n VAL 785 
1 n LEU 786 
1 n LEU 787 
1 n GLU 788 
1 n PHE 789 
1 n VAL 790 
1 n THR 791 
1 n ALA 792 
1 n ALA 793 
1 n GLY 794 
1 n ILE 795 
1 n THR 796 
1 n LEU 797 
1 n GLY 798 
1 n MET 799 
1 n ASP 800 
1 n GLU 801 
1 n LEU 802 
1 n TYR 803 
1 n LYS 804 
#
_ma_data.content_type "model coordinates"
_ma_data.id           1
_ma_data.name         Model
#
_ma_model_list.data_id          1
_ma_model_list.model_group_id   1
_ma_model_list.model_group_name "AlphaFold-beta-20231127 (3.0.1 @ 2025-07-19 18:53:05)"
_ma_model_list.model_id         1
_ma_model_list.model_name       "Top ranked model"
_ma_model_list.model_type       "Ab initio model"
_ma_model_list.ordinal_id       1
#
loop_
_ma_protocol_step.method_type
_ma_protocol_step.ordinal_id
_ma_protocol_step.protocol_id
_ma_protocol_step.step_id
"coevolution MSA" 1 1 1 
"template search" 2 1 2 
modeling          3 1 3 
#
loop_
_ma_qa_metric.id
_ma_qa_metric.mode
_ma_qa_metric.name
_ma_qa_metric.software_group_id
_ma_qa_metric.type
1 global pLDDT 1 pLDDT 
2 local  pLDDT 1 pLDDT 
#
_ma_qa_metric_global.metric_id    1
_ma_qa_metric_global.metric_value 62.09
_ma_qa_metric_global.model_id     1
_ma_qa_metric_global.ordinal_id   1
#
loop_
_ma_qa_metric_local.label_asym_id
_ma_qa_metric_local.label_comp_id
_ma_qa_metric_local.label_seq_id
_ma_qa_metric_local.metric_id
_ma_qa_metric_local.metric_value
_ma_qa_metric_local.model_id
_ma_qa_metric_local.ordinal_id
A LYS 1   2 49.58 1 1   
A CYS 2   2 70.49 1 2   
A ARG 3   2 54.14 1 3   
A THR 4   2 64.18 1 4   
A SER 5   2 73.36 1 5   
A CYS 6   2 83.91 1 6   
A PRO 7   2 84.68 1 7   
A LEU 8   2 88.88 1 8   
A ALA 9   2 94.08 1 9   
A LEU 10  2 92.83 1 10  
A ALA 11  2 94.86 1 11  
A SER 12  2 94.42 1 12  
A TYR 13  2 91.40 1 13  
A TYR 14  2 89.52 1 14  
A LEU 15  2 84.74 1 15  
A GLU 16  2 75.23 1 16  
A ASN 17  2 64.85 1 17  
A GLY 18  2 77.13 1 18  
A THR 19  2 80.73 1 19  
A THR 20  2 83.53 1 20  
A LEU 21  2 85.98 1 21  
A SER 22  2 87.30 1 22  
A VAL 23  2 87.73 1 23  
A ILE 24  2 90.38 1 24  
A ASN 25  2 89.18 1 25  
A GLN 26  2 84.27 1 26  
A ASN 27  2 89.50 1 27  
A LEU 28  2 91.47 1 28  
A ASN 29  2 87.65 1 29  
A SER 30  2 90.38 1 30  
A SER 31  2 89.42 1 31  
A ILE 32  2 87.64 1 32  
A ALA 33  2 90.05 1 33  
A PRO 34  2 88.17 1 34  
A TYR 35  2 83.30 1 35  
A ASP 36  2 78.01 1 36  
A GLN 37  2 70.55 1 37  
A ILE 38  2 74.49 1 38  
A ASN 39  2 78.93 1 39  
A PHE 40  2 84.77 1 40  
A ASP 41  2 82.12 1 41  
A PRO 42  2 90.71 1 42  
A ILE 43  2 90.49 1 43  
A LEU 44  2 88.38 1 44  
A ARG 45  2 81.79 1 45  
A TYR 46  2 90.52 1 46  
A ASN 47  2 89.02 1 47  
A SER 48  2 85.48 1 48  
A ASN 49  2 79.84 1 49  
A ILE 50  2 83.72 1 50  
A LYS 51  2 73.63 1 51  
A ASP 52  2 76.35 1 52  
A LYS 53  2 75.46 1 53  
A ASP 54  2 74.23 1 54  
A ARG 55  2 65.84 1 55  
A ILE 56  2 79.21 1 56  
A GLN 57  2 74.66 1 57  
A MET 58  2 77.06 1 58  
A GLY 59  2 87.38 1 59  
A SER 60  2 86.93 1 60  
A ARG 61  2 88.67 1 61  
A VAL 62  2 90.86 1 62  
A LEU 63  2 92.04 1 63  
A VAL 64  2 92.65 1 64  
A PRO 65  2 94.32 1 65  
A PHE 66  2 92.34 1 66  
A PRO 67  2 92.87 1 67  
A CYS 68  2 92.71 1 68  
A GLU 69  2 84.50 1 69  
A CYS 70  2 87.30 1 70  
A GLN 71  2 85.80 1 71  
A PRO 72  2 81.46 1 72  
A GLY 73  2 79.98 1 73  
A ASP 74  2 75.86 1 74  
A PHE 75  2 84.24 1 75  
A LEU 76  2 90.13 1 76  
A GLY 77  2 93.14 1 77  
A HIS 78  2 90.55 1 78  
A ASN 79  2 87.39 1 79  
A PHE 80  2 91.18 1 80  
A SER 81  2 89.68 1 81  
A TYR 82  2 88.61 1 82  
A SER 83  2 86.43 1 83  
A VAL 84  2 85.95 1 84  
A ARG 85  2 73.73 1 85  
A GLN 86  2 72.63 1 86  
A GLU 87  2 73.06 1 87  
A ASP 88  2 85.04 1 88  
A THR 89  2 86.28 1 89  
A TYR 90  2 89.40 1 90  
A GLU 91  2 84.76 1 91  
A ARG 92  2 78.12 1 92  
A VAL 93  2 90.80 1 93  
A ALA 94  2 93.40 1 94  
A ILE 95  2 88.56 1 95  
A SER 96  2 88.40 1 96  
A ASN 97  2 87.58 1 97  
A TYR 98  2 91.69 1 98  
A ALA 99  2 93.28 1 99  
A ASN 100 2 90.31 1 100 
A LEU 101 2 92.94 1 101 
A THR 102 2 91.09 1 102 
A THR 103 2 89.93 1 103 
A MET 104 2 88.12 1 104 
A GLU 105 2 83.14 1 105 
A SER 106 2 91.29 1 106 
A LEU 107 2 90.80 1 107 
A GLN 108 2 84.32 1 108 
A ALA 109 2 89.39 1 109 
A ARG 110 2 82.23 1 110 
A ASN 111 2 87.55 1 111 
A PRO 112 2 84.10 1 112 
A PHE 113 2 81.72 1 113 
A PRO 114 2 83.29 1 114 
A ALA 115 2 81.95 1 115 
A THR 116 2 76.23 1 116 
A ASN 117 2 73.88 1 117 
A ILE 118 2 83.19 1 118 
A PRO 119 2 83.92 1 119 
A LEU 120 2 76.39 1 120 
A SER 121 2 76.94 1 121 
A ALA 122 2 85.69 1 122 
A THR 123 2 84.83 1 123 
A LEU 124 2 88.87 1 124 
A ASN 125 2 86.92 1 125 
A VAL 126 2 91.91 1 126 
A LEU 127 2 91.34 1 127 
A VAL 128 2 92.56 1 128 
A ASN 129 2 90.19 1 129 
A CYS 130 2 92.91 1 130 
A SER 131 2 91.43 1 131 
A CYS 132 2 89.14 1 132 
A GLY 133 2 87.87 1 133 
A ASP 134 2 83.80 1 134 
A GLU 135 2 77.65 1 135 
A SER 136 2 86.39 1 136 
A VAL 137 2 88.41 1 137 
A SER 138 2 88.60 1 138 
A LYS 139 2 80.94 1 139 
A ASP 140 2 88.38 1 140 
A PHE 141 2 91.21 1 141 
A GLY 142 2 91.56 1 142 
A LEU 143 2 91.88 1 143 
A PHE 144 2 92.29 1 144 
A VAL 145 2 93.45 1 145 
A THR 146 2 93.23 1 146 
A TYR 147 2 93.10 1 147 
A PRO 148 2 94.73 1 148 
A LEU 149 2 91.84 1 149 
A ARG 150 2 84.97 1 150 
A PRO 151 2 91.95 1 151 
A GLU 152 2 84.01 1 152 
A ASP 153 2 89.70 1 153 
A SER 154 2 91.69 1 154 
A LEU 155 2 91.22 1 155 
A SER 156 2 91.03 1 156 
A SER 157 2 91.67 1 157 
A ILE 158 2 92.48 1 158 
A ALA 159 2 93.89 1 159 
A ARG 160 2 79.34 1 160 
A SER 161 2 89.25 1 161 
A SER 162 2 90.30 1 162 
A GLY 163 2 91.83 1 163 
A VAL 164 2 89.71 1 164 
A SER 165 2 90.91 1 165 
A ALA 166 2 93.20 1 166 
A ASP 167 2 85.46 1 167 
A ILE 168 2 89.45 1 168 
A LEU 169 2 91.06 1 169 
A GLN 170 2 89.00 1 170 
A ARG 171 2 85.48 1 171 
A TYR 172 2 91.82 1 172 
A ASN 173 2 91.38 1 173 
A PRO 174 2 90.81 1 174 
A GLY 175 2 90.76 1 175 
A VAL 176 2 88.35 1 176 
A ASN 177 2 87.73 1 177 
A PHE 178 2 89.99 1 178 
A ASN 179 2 86.79 1 179 
A SER 180 2 89.60 1 180 
A GLY 181 2 90.57 1 181 
A ASN 182 2 83.77 1 182 
A GLY 183 2 92.00 1 183 
A ILE 184 2 90.37 1 184 
A VAL 185 2 91.69 1 185 
A TYR 186 2 92.69 1 186 
A VAL 187 2 92.57 1 187 
A PRO 188 2 94.13 1 188 
A GLY 189 2 93.12 1 189 
A ARG 190 2 86.65 1 190 
A ASP 191 2 87.93 1 191 
A PRO 192 2 91.64 1 192 
A ASN 193 2 86.69 1 193 
A GLY 194 2 90.81 1 194 
A ALA 195 2 92.10 1 195 
A PHE 196 2 91.13 1 196 
A PRO 197 2 92.09 1 197 
A PRO 198 2 90.21 1 198 
A PHE 199 2 84.74 1 199 
A LYS 200 2 70.20 1 200 
A SER 201 2 69.21 1 201 
A SER 202 2 61.34 1 202 
A LYS 203 2 50.90 1 203 
A GLN 204 2 49.71 1 204 
A ASP 205 2 52.48 1 205 
A GLY 206 2 58.71 1 206 
A VAL 207 2 63.15 1 207 
A GLY 208 2 68.21 1 208 
A ALA 209 2 73.89 1 209 
A GLY 210 2 81.06 1 210 
A VAL 211 2 80.16 1 211 
A ILE 212 2 79.44 1 212 
A ALA 213 2 86.63 1 213 
A GLY 214 2 89.37 1 214 
A ILE 215 2 86.35 1 215 
A VAL 216 2 87.21 1 216 
A ILE 217 2 87.69 1 217 
A GLY 218 2 92.53 1 218 
A VAL 219 2 89.67 1 219 
A ILE 220 2 89.34 1 220 
A VAL 221 2 90.94 1 221 
A ALA 222 2 93.40 1 222 
A LEU 223 2 87.11 1 223 
A LEU 224 2 88.70 1 224 
A LEU 225 2 86.34 1 225 
A ILE 226 2 89.07 1 226 
A LEU 227 2 85.67 1 227 
A PHE 228 2 82.66 1 228 
A ILE 229 2 89.16 1 229 
A VAL 230 2 87.42 1 230 
A TYR 231 2 85.69 1 231 
A TYR 232 2 82.31 1 232 
A ALA 233 2 87.68 1 233 
A TYR 234 2 78.97 1 234 
A ARG 235 2 69.98 1 235 
A LYS 236 2 70.87 1 236 
A ASN 237 2 71.22 1 237 
A LYS 238 2 62.64 1 238 
A SER 239 2 61.98 1 239 
A LYS 240 2 51.48 1 240 
A GLY 241 2 49.07 1 241 
A ASP 242 2 42.87 1 242 
A SER 243 2 37.61 1 243 
A PHE 244 2 30.67 1 244 
A SER 245 2 32.46 1 245 
A SER 246 2 31.35 1 246 
A SER 247 2 30.88 1 247 
A ILE 248 2 31.68 1 248 
A PRO 249 2 31.52 1 249 
A LEU 250 2 29.38 1 250 
A SER 251 2 33.33 1 251 
A THR 252 2 32.18 1 252 
A LYS 253 2 30.59 1 253 
A ALA 254 2 35.12 1 254 
A ASP 255 2 33.81 1 255 
A HIS 256 2 34.59 1 256 
A ALA 257 2 35.38 1 257 
A SER 258 2 31.95 1 258 
A SER 259 2 30.90 1 259 
A THR 260 2 29.96 1 260 
A SER 261 2 31.84 1 261 
A LEU 262 2 27.72 1 262 
A GLN 263 2 30.67 1 263 
A SER 264 2 31.70 1 264 
A GLY 265 2 36.58 1 265 
A GLY 266 2 33.99 1 266 
A LEU 267 2 29.45 1 267 
A GLY 268 2 34.51 1 268 
A GLY 269 2 34.58 1 269 
A ALA 270 2 34.91 1 270 
A GLY 271 2 34.54 1 271 
A VAL 272 2 32.08 1 272 
A SER 273 2 32.50 1 273 
A PRO 274 2 33.24 1 274 
A GLY 275 2 32.50 1 275 
A ILE 276 2 31.05 1 276 
A ALA 277 2 32.78 1 277 
A ALA 278 2 35.04 1 278 
A ILE 279 2 36.43 1 279 
A SER 280 2 38.71 1 280 
A VAL 281 2 42.95 1 281 
A ASP 282 2 45.23 1 282 
A LYS 283 2 54.73 1 283 
A SER 284 2 70.81 1 284 
A VAL 285 2 82.31 1 285 
A GLU 286 2 79.95 1 286 
A PHE 287 2 89.10 1 287 
A SER 288 2 89.57 1 288 
A LEU 289 2 88.44 1 289 
A GLU 290 2 83.58 1 290 
A GLU 291 2 86.36 1 291 
A LEU 292 2 90.51 1 292 
A ALA 293 2 92.03 1 293 
A LYS 294 2 83.26 1 294 
A ALA 295 2 91.96 1 295 
A THR 296 2 89.28 1 296 
A ASP 297 2 87.04 1 297 
A ASN 298 2 85.50 1 298 
A PHE 299 2 85.68 1 299 
A ASN 300 2 85.87 1 300 
A LEU 301 2 82.25 1 301 
A SER 302 2 87.13 1 302 
A PHE 303 2 88.02 1 303 
A LYS 304 2 84.82 1 304 
A ILE 305 2 82.61 1 305 
A GLY 306 2 84.16 1 306 
A GLN 307 2 71.62 1 307 
A GLY 308 2 70.99 1 308 
A GLY 309 2 63.49 1 309 
A PHE 310 2 61.38 1 310 
A GLY 311 2 77.31 1 311 
A ALA 312 2 86.70 1 312 
A VAL 313 2 88.06 1 313 
A TYR 314 2 88.91 1 314 
A TYR 315 2 89.52 1 315 
A ALA 316 2 92.37 1 316 
A GLU 317 2 85.48 1 317 
A LEU 318 2 87.63 1 318 
A ARG 319 2 82.10 1 319 
A GLY 320 2 87.26 1 320 
A GLU 321 2 82.12 1 321 
A LYS 322 2 86.37 1 322 
A ALA 323 2 93.21 1 323 
A ALA 324 2 92.62 1 324 
A ILE 325 2 91.19 1 325 
A LYS 326 2 82.33 1 326 
A LYS 327 2 81.89 1 327 
A MET 328 2 76.51 1 328 
A ASP 329 2 64.70 1 329 
A MET 330 2 67.05 1 330 
A GLU 331 2 61.23 1 331 
A ALA 332 2 70.36 1 332 
A SER 333 2 70.43 1 333 
A LYS 334 2 63.78 1 334 
A GLN 335 2 64.24 1 335 
A PHE 336 2 68.38 1 336 
A LEU 337 2 76.16 1 337 
A ALA 338 2 78.96 1 338 
A GLU 339 2 72.71 1 339 
A LEU 340 2 79.10 1 340 
A LYS 341 2 75.30 1 341 
A VAL 342 2 78.14 1 342 
A LEU 343 2 79.56 1 343 
A THR 344 2 82.25 1 344 
A ARG 345 2 70.78 1 345 
A VAL 346 2 81.52 1 346 
A HIS 347 2 78.04 1 347 
A HIS 348 2 87.35 1 348 
A VAL 349 2 87.63 1 349 
A ASN 350 2 91.00 1 350 
A LEU 351 2 89.61 1 351 
A VAL 352 2 89.81 1 352 
A ARG 353 2 79.35 1 353 
A LEU 354 2 87.80 1 354 
A ILE 355 2 87.00 1 355 
A GLY 356 2 90.89 1 356 
A TYR 357 2 84.99 1 357 
A CYS 358 2 89.46 1 358 
A VAL 359 2 81.34 1 359 
A GLU 360 2 78.99 1 360 
A GLY 361 2 79.35 1 361 
A SER 362 2 79.88 1 362 
A LEU 363 2 82.24 1 363 
A PHE 364 2 87.82 1 364 
A LEU 365 2 87.28 1 365 
A VAL 366 2 90.40 1 366 
A TYR 367 2 87.25 1 367 
A GLU 368 2 88.00 1 368 
A TYR 369 2 88.90 1 369 
A VAL 370 2 88.83 1 370 
A GLU 371 2 76.37 1 371 
A ASN 372 2 85.75 1 372 
A GLY 373 2 90.55 1 373 
A ASN 374 2 89.67 1 374 
A LEU 375 2 93.24 1 375 
A GLY 376 2 92.77 1 376 
A GLN 377 2 87.95 1 377 
A HIS 378 2 89.68 1 378 
A LEU 379 2 90.81 1 379 
A HIS 380 2 82.05 1 380 
A GLY 381 2 77.56 1 381 
A SER 382 2 68.05 1 382 
A GLY 383 2 76.86 1 383 
A ARG 384 2 76.09 1 384 
A GLU 385 2 76.35 1 385 
A PRO 386 2 88.19 1 386 
A LEU 387 2 88.75 1 387 
A PRO 388 2 91.51 1 388 
A TRP 389 2 93.53 1 389 
A THR 390 2 88.16 1 390 
A LYS 391 2 87.18 1 391 
A ARG 392 2 93.40 1 392 
A VAL 393 2 93.82 1 393 
A GLN 394 2 90.17 1 394 
A ILE 395 2 95.15 1 395 
A ALA 396 2 96.52 1 396 
A LEU 397 2 91.96 1 397 
A ASP 398 2 93.74 1 398 
A SER 399 2 94.54 1 399 
A ALA 400 2 95.70 1 400 
A ARG 401 2 85.59 1 401 
A GLY 402 2 94.04 1 402 
A LEU 403 2 92.22 1 403 
A GLU 404 2 88.68 1 404 
A PHE 405 2 87.75 1 405 
A ILE 406 2 87.56 1 406 
A HIS 407 2 88.85 1 407 
A GLU 408 2 80.03 1 408 
A HIS 409 2 79.30 1 409 
A THR 410 2 78.40 1 410 
A VAL 411 2 71.52 1 411 
A PRO 412 2 75.03 1 412 
A VAL 413 2 78.77 1 413 
A TYR 414 2 78.71 1 414 
A VAL 415 2 85.70 1 415 
A HIS 416 2 86.92 1 416 
A ARG 417 2 77.25 1 417 
A ASP 418 2 84.97 1 418 
A ILE 419 2 91.02 1 419 
A LYS 420 2 88.40 1 420 
A SER 421 2 92.47 1 421 
A ALA 422 2 90.57 1 422 
A ASN 423 2 88.87 1 423 
A ILE 424 2 94.04 1 424 
A LEU 425 2 91.90 1 425 
A ILE 426 2 91.95 1 426 
A ASP 427 2 90.02 1 427 
A GLN 428 2 81.94 1 428 
A LYS 429 2 83.38 1 429 
A PHE 430 2 88.64 1 430 
A ARG 431 2 88.19 1 431 
A ALA 432 2 94.92 1 432 
A LYS 433 2 91.50 1 433 
A VAL 434 2 92.77 1 434 
A ALA 435 2 89.66 1 435 
A ASP 436 2 79.37 1 436 
A PHE 437 2 73.88 1 437 
A GLY 438 2 73.90 1 438 
A LEU 439 2 72.63 1 439 
A THR 440 2 69.17 1 440 
A LYS 441 2 65.95 1 441 
A LEU 442 2 66.16 1 442 
A THR 443 2 63.72 1 443 
A GLU 444 2 58.57 1 444 
A VAL 445 2 55.56 1 445 
A GLY 446 2 52.76 1 446 
A GLY 447 2 49.90 1 447 
A SER 448 2 46.24 1 448 
A ALA 449 2 42.78 1 449 
A THR 450 2 39.30 1 450 
A ARG 451 2 33.24 1 451 
A GLY 452 2 43.58 1 452 
A ALA 453 2 45.37 1 453 
A MET 454 2 56.16 1 454 
A GLY 455 2 71.00 1 455 
A THR 456 2 78.61 1 456 
A PHE 457 2 71.69 1 457 
A GLY 458 2 87.71 1 458 
A TYR 459 2 90.17 1 459 
A MET 460 2 83.45 1 460 
A ALA 461 2 89.60 1 461 
A PRO 462 2 87.89 1 462 
A GLU 463 2 85.66 1 463 
A THR 464 2 79.74 1 464 
A VAL 465 2 75.17 1 465 
A TYR 466 2 71.53 1 466 
A GLY 467 2 75.64 1 467 
A GLU 468 2 71.19 1 468 
A VAL 469 2 77.34 1 469 
A SER 470 2 84.80 1 470 
A ALA 471 2 89.96 1 471 
A LYS 472 2 89.81 1 472 
A VAL 473 2 88.43 1 473 
A ASP 474 2 92.20 1 474 
A VAL 475 2 93.63 1 475 
A TYR 476 2 93.47 1 476 
A ALA 477 2 95.29 1 477 
A PHE 478 2 94.89 1 478 
A GLY 479 2 96.68 1 479 
A VAL 480 2 94.67 1 480 
A VAL 481 2 95.05 1 481 
A LEU 482 2 95.40 1 482 
A TYR 483 2 94.00 1 483 
A GLU 484 2 93.87 1 484 
A LEU 485 2 95.11 1 485 
A ILE 486 2 94.62 1 486 
A SER 487 2 93.34 1 487 
A ALA 488 2 92.49 1 488 
A LYS 489 2 86.44 1 489 
A GLY 490 2 90.53 1 490 
A ALA 491 2 89.68 1 491 
A VAL 492 2 83.44 1 492 
A VAL 493 2 80.94 1 493 
A LYS 494 2 67.11 1 494 
A MET 495 2 64.95 1 495 
A THR 496 2 62.35 1 496 
A GLU 497 2 53.95 1 497 
A ALA 498 2 59.25 1 498 
A VAL 499 2 51.25 1 499 
A GLY 500 2 59.01 1 500 
A GLU 501 2 61.92 1 501 
A PHE 502 2 68.03 1 502 
A ARG 503 2 71.39 1 503 
A GLY 504 2 88.23 1 504 
A LEU 505 2 90.85 1 505 
A VAL 506 2 91.33 1 506 
A GLY 507 2 91.33 1 507 
A VAL 508 2 89.63 1 508 
A PHE 509 2 91.62 1 509 
A GLU 510 2 84.75 1 510 
A GLU 511 2 79.67 1 511 
A SER 512 2 88.47 1 512 
A PHE 513 2 87.15 1 513 
A LYS 514 2 82.25 1 514 
A GLU 515 2 81.10 1 515 
A THR 516 2 82.60 1 516 
A ASP 517 2 82.68 1 517 
A LYS 518 2 80.47 1 518 
A GLU 519 2 82.97 1 519 
A GLU 520 2 80.97 1 520 
A ALA 521 2 92.03 1 521 
A LEU 522 2 88.32 1 522 
A ARG 523 2 83.23 1 523 
A LYS 524 2 83.02 1 524 
A ILE 525 2 86.96 1 525 
A ILE 526 2 91.47 1 526 
A ASP 527 2 91.39 1 527 
A PRO 528 2 90.23 1 528 
A ARG 529 2 81.42 1 529 
A LEU 530 2 88.23 1 530 
A GLY 531 2 85.54 1 531 
A ASP 532 2 79.06 1 532 
A SER 533 2 84.25 1 533 
A TYR 534 2 85.79 1 534 
A PRO 535 2 89.14 1 535 
A PHE 536 2 89.08 1 536 
A ASP 537 2 83.34 1 537 
A SER 538 2 92.11 1 538 
A VAL 539 2 92.67 1 539 
A TYR 540 2 88.52 1 540 
A LYS 541 2 86.37 1 541 
A MET 542 2 93.11 1 542 
A ALA 543 2 95.29 1 543 
A GLU 544 2 87.46 1 544 
A LEU 545 2 92.82 1 545 
A GLY 546 2 95.62 1 546 
A LYS 547 2 89.48 1 547 
A ALA 548 2 95.07 1 548 
A CYS 549 2 95.34 1 549 
A THR 550 2 92.56 1 550 
A GLN 551 2 88.45 1 551 
A GLU 552 2 82.98 1 552 
A ASN 553 2 88.71 1 553 
A ALA 554 2 90.72 1 554 
A GLN 555 2 80.55 1 555 
A LEU 556 2 89.80 1 556 
A ARG 557 2 91.72 1 557 
A PRO 558 2 93.01 1 558 
A SER 559 2 91.21 1 559 
A MET 560 2 92.11 1 560 
A ARG 561 2 75.99 1 561 
A TYR 562 2 85.96 1 562 
A ILE 563 2 93.01 1 563 
A VAL 564 2 90.63 1 564 
A VAL 565 2 87.87 1 565 
A ALA 566 2 91.98 1 566 
A LEU 567 2 91.74 1 567 
A SER 568 2 88.28 1 568 
A THR 569 2 85.94 1 569 
A LEU 570 2 87.16 1 570 
A PHE 571 2 85.97 1 571 
A SER 572 2 81.98 1 572 
A SER 573 2 80.05 1 573 
A THR 574 2 76.88 1 574 
A GLY 575 2 68.67 1 575 
A ASN 576 2 53.79 1 576 
A TRP 577 2 52.45 1 577 
A ASP 578 2 51.52 1 578 
A VAL 579 2 43.21 1 579 
A GLY 580 2 40.07 1 580 
A ASN 581 2 35.08 1 581 
A PHE 582 2 32.82 1 582 
A GLN 583 2 30.79 1 583 
A ASN 584 2 34.47 1 584 
A GLU 585 2 29.98 1 585 
A ASP 586 2 35.29 1 586 
A LEU 587 2 34.40 1 587 
A VAL 588 2 34.70 1 588 
A SER 589 2 33.59 1 589 
A LEU 590 2 32.97 1 590 
A MET 591 2 33.43 1 591 
A SER 592 2 29.59 1 592 
A GLY 593 2 29.85 1 593 
A ARG 594 2 26.26 1 594 
A ASP 595 2 26.54 1 595 
A TYR 596 2 27.00 1 596 
A LYS 597 2 28.43 1 597 
A ASP 598 2 28.62 1 598 
A ASP 599 2 29.37 1 599 
A ASP 600 2 30.75 1 600 
A ASP 601 2 31.47 1 601 
A LYS 602 2 33.91 1 602 
A ASP 603 2 33.53 1 603 
A TYR 604 2 32.37 1 604 
A LYS 605 2 33.59 1 605 
A ASP 606 2 31.66 1 606 
A ASP 607 2 32.11 1 607 
A ASP 608 2 30.99 1 608 
A ASP 609 2 32.02 1 609 
A LYS 610 2 34.68 1 610 
A ASP 611 2 33.87 1 611 
A TYR 612 2 32.14 1 612 
A LYS 613 2 33.93 1 613 
A ASP 614 2 32.49 1 614 
A ASP 615 2 32.63 1 615 
A ASP 616 2 33.36 1 616 
A ASP 617 2 33.15 1 617 
A LYS 618 2 34.17 1 618 
A GLY 619 2 36.20 1 619 
A ASN 620 2 30.03 1 620 
A ASN 621 2 28.56 1 621 
A GLY 622 2 31.43 1 622 
A GLY 623 2 29.73 1 623 
A ASN 624 2 25.28 1 624 
A ASN 625 2 25.16 1 625 
A ASP 626 2 24.24 1 626 
A VAL 627 2 24.55 1 627 
A ASP 628 2 25.95 1 628 
A VAL 629 2 26.02 1 629 
A LEU 630 2 23.71 1 630 
A LEU 631 2 27.59 1 631 
A ASN 632 2 27.30 1 632 
A VAL 633 2 27.92 1 633 
A LEU 634 2 26.33 1 634 
A SER 635 2 28.92 1 635 
A LYS 636 2 26.98 1 636 
A CYS 637 2 29.05 1 637 
A ALA 638 2 29.44 1 638 
A GLY 639 2 29.71 1 639 
A SER 640 2 30.09 1 640 
A LYS 641 2 30.66 1 641 
A LYS 642 2 30.14 1 642 
A PHE 643 2 27.74 1 643 
A ARG 644 2 29.00 1 644 
A PRO 645 2 34.77 1 645 
A ALA 646 2 35.26 1 646 
A PRO 647 2 34.65 1 647 
A ALA 648 2 34.13 1 648 
A ALA 649 2 31.36 1 649 
A ALA 650 2 32.61 1 650 
A PHE 651 2 31.03 1 651 
A ALA 652 2 32.94 1 652 
A ARG 653 2 29.48 1 653 
A GLU 654 2 30.88 1 654 
A CYS 655 2 35.31 1 655 
A ARG 656 2 34.12 1 656 
A GLY 657 2 44.00 1 657 
A PHE 658 2 39.15 1 658 
A TYR 659 2 36.38 1 659 
A PHE 660 2 41.21 1 660 
A GLU 661 2 41.38 1 661 
A LEU 662 2 41.44 1 662 
A GLN 663 2 41.82 1 663 
A GLU 664 2 41.83 1 664 
A LEU 665 2 40.52 1 665 
A LYS 666 2 39.02 1 666 
A GLU 667 2 39.05 1 667 
A ASP 668 2 39.10 1 668 
A ASP 669 2 39.27 1 669 
A TYR 670 2 33.64 1 670 
A TYR 671 2 35.06 1 671 
A GLY 672 2 40.40 1 672 
A ILE 673 2 39.07 1 673 
A THR 674 2 40.50 1 674 
A LEU 675 2 39.52 1 675 
A SER 676 2 43.34 1 676 
A ASP 677 2 41.42 1 677 
A ASP 678 2 41.37 1 678 
A SER 679 2 42.02 1 679 
A ASP 680 2 38.04 1 680 
A HIS 681 2 35.28 1 681 
A GLN 682 2 37.46 1 682 
A PHE 683 2 37.89 1 683 
A LEU 684 2 44.79 1 684 
A LEU 685 2 52.09 1 685 
A ALA 686 2 57.10 1 686 
A ASN 687 2 58.11 1 687 
A GLN 688 2 48.90 1 688 
A VAL 689 2 58.21 1 689 
A VAL 690 2 54.23 1 690 
A VAL 691 2 56.45 1 691 
A HIS 692 2 48.87 1 692 
A ASN 693 2 50.52 1 693 
A CYS 694 2 58.83 1 694 
A ASP 695 2 61.41 1 695 
A PHE 696 2 70.46 1 696 
A LYS 697 2 73.28 1 697 
A GLU 698 2 73.75 1 698 
A ASP 699 2 78.65 1 699 
A GLY 700 2 85.97 1 700 
A ASN 701 2 85.42 1 701 
A ILE 702 2 81.92 1 702 
A LEU 703 2 81.95 1 703 
A GLY 704 2 88.81 1 704 
A HIS 705 2 83.93 1 705 
A LYS 706 2 86.76 1 706 
A LEU 707 2 87.94 1 707 
A GLU 708 2 87.73 1 708 
A TYR 709 2 90.02 1 709 
A ASN 710 2 86.17 1 710 
A TYR 711 2 83.53 1 711 
A ASN 712 2 86.87 1 712 
A SER 713 2 86.36 1 713 
A HIS 714 2 83.08 1 714 
A ASN 715 2 82.77 1 715 
A VAL 716 2 84.87 1 716 
A TYR 717 2 75.75 1 717 
A ILE 718 2 84.66 1 718 
A MET 719 2 80.53 1 719 
A ALA 720 2 87.85 1 720 
A ASP 721 2 84.29 1 721 
A LYS 722 2 78.88 1 722 
A GLN 723 2 76.67 1 723 
A LYS 724 2 76.59 1 724 
A ASN 725 2 82.62 1 725 
A GLY 726 2 87.58 1 726 
A ILE 727 2 85.58 1 727 
A LYS 728 2 79.47 1 728 
A VAL 729 2 82.86 1 729 
A ASN 730 2 75.88 1 730 
A PHE 731 2 78.29 1 731 
A LYS 732 2 77.31 1 732 
A ILE 733 2 85.57 1 733 
A ARG 734 2 78.62 1 734 
A HIS 735 2 85.80 1 735 
A ASN 736 2 89.77 1 736 
A ILE 737 2 89.88 1 737 
A GLU 738 2 86.56 1 738 
A ASP 739 2 86.10 1 739 
A GLY 740 2 90.90 1 740 
A SER 741 2 89.35 1 741 
A VAL 742 2 85.40 1 742 
A GLN 743 2 83.87 1 743 
A LEU 744 2 81.48 1 744 
A ALA 745 2 84.65 1 745 
A ASP 746 2 74.57 1 746 
A HIS 747 2 74.48 1 747 
A TYR 748 2 65.14 1 748 
A GLN 749 2 79.97 1 749 
A GLN 750 2 74.02 1 750 
A ASN 751 2 82.34 1 751 
A THR 752 2 78.64 1 752 
A PRO 753 2 81.48 1 753 
A ILE 754 2 72.53 1 754 
A GLY 755 2 75.29 1 755 
A ASP 756 2 67.37 1 756 
A GLY 757 2 74.28 1 757 
A PRO 758 2 78.56 1 758 
A VAL 759 2 79.69 1 759 
A LEU 760 2 77.74 1 760 
A LEU 761 2 83.44 1 761 
A PRO 762 2 85.43 1 762 
A ASP 763 2 79.04 1 763 
A ASN 764 2 81.38 1 764 
A HIS 765 2 82.48 1 765 
A TYR 766 2 79.63 1 766 
A LEU 767 2 84.03 1 767 
A SER 768 2 85.12 1 768 
A THR 769 2 84.77 1 769 
A GLN 770 2 79.30 1 770 
A SER 771 2 87.20 1 771 
A ALA 772 2 89.41 1 772 
A LEU 773 2 88.20 1 773 
A SER 774 2 89.18 1 774 
A LYS 775 2 88.50 1 775 
A ASP 776 2 86.95 1 776 
A PRO 777 2 89.56 1 777 
A ASN 778 2 83.64 1 778 
A GLU 779 2 84.07 1 779 
A LYS 780 2 79.43 1 780 
A ARG 781 2 77.78 1 781 
A ASP 782 2 82.89 1 782 
A HIS 783 2 85.30 1 783 
A MET 784 2 87.04 1 784 
A VAL 785 2 87.93 1 785 
A LEU 786 2 85.92 1 786 
A LEU 787 2 83.04 1 787 
A GLU 788 2 81.44 1 788 
A PHE 789 2 73.40 1 789 
A VAL 790 2 83.72 1 790 
A THR 791 2 80.05 1 791 
A ALA 792 2 83.55 1 792 
A ALA 793 2 80.12 1 793 
A GLY 794 2 69.71 1 794 
A ILE 795 2 56.62 1 795 
A THR 796 2 50.44 1 796 
A LEU 797 2 46.49 1 797 
A GLY 798 2 50.42 1 798 
A MET 799 2 43.29 1 799 
A ASP 800 2 43.33 1 800 
A GLU 801 2 45.72 1 801 
A LEU 802 2 48.46 1 802 
A TYR 803 2 42.93 1 803 
A LYS 804 2 39.80 1 804 
B POV .   2 8.52  1 805 
C POV .   2 10.72 1 806 
D POV .   2 12.92 1 807 
E POV .   2 11.89 1 808 
F POV .   2 10.97 1 809 
G POV .   2 10.72 1 810 
H POV .   2 9.28  1 811 
I POV .   2 9.00  1 812 
J POV .   2 7.86  1 813 
K POV .   2 8.17  1 814 
L POV .   2 4.81  1 815 
M POV .   2 4.78  1 816 
N POV .   2 6.83  1 817 
O POV .   2 5.20  1 818 
P POV .   2 2.47  1 819 
Q POV .   2 4.68  1 820 
R POV .   2 1.68  1 821 
S POV .   2 1.83  1 822 
T POV .   2 2.56  1 823 
U POV .   2 1.65  1 824 
V POV .   2 1.38  1 825 
W POV .   2 1.49  1 826 
X POV .   2 1.45  1 827 
Y POV .   2 1.29  1 828 
#
_ma_software_group.group_id    1
_ma_software_group.ordinal_id  1
_ma_software_group.software_id 1
#
loop_
_ma_target_entity.data_id
_ma_target_entity.entity_id
_ma_target_entity.origin
1 1  . 
1 2  . 
1 3  . 
1 4  . 
1 5  . 
1 6  . 
1 7  . 
1 8  . 
1 9  . 
1 10 . 
1 11 . 
1 12 . 
1 13 . 
1 14 . 
1 15 . 
1 16 . 
1 17 . 
1 18 . 
1 19 . 
1 20 . 
1 21 . 
1 22 . 
1 23 . 
1 24 . 
1 25 . 
#
loop_
_ma_target_entity_instance.asym_id
_ma_target_entity_instance.details
_ma_target_entity_instance.entity_id
A . 1  
B . 2  
C . 3  
D . 4  
E . 5  
F . 6  
G . 7  
H . 8  
I . 9  
J . 10 
K . 11 
L . 12 
M . 13 
N . 14 
O . 15 
P . 16 
Q . 17 
R . 18 
S . 19 
T . 20 
U . 21 
V . 22 
W . 23 
X . 24 
Y . 25 
#
loop_
_pdbx_data_usage.details
_pdbx_data_usage.id
_pdbx_data_usage.type
_pdbx_data_usage.url
;Non-commercial use only, by using this file you agree to the terms of use found
at https://github.com/google-deepmind/alphafold3/blob/main/OUTPUT_TERMS_OF_USE.md.
To request access to the AlphaFold 3 model parameters, follow the process set
out at https://github.com/google-deepmind/alphafold3. You may only use these if
received directly from Google. Use is subject to terms of use available at
https://github.com/google-deepmind/alphafold3/blob/main/WEIGHTS_TERMS_OF_USE.md.
;
1 license    https://github.com/google-deepmind/alphafold3/blob/main/OUTPUT_TERMS_OF_USE.md 
;AlphaFold 3 and its output are not intended for, have not been validated for,
and are not approved for clinical use. They are provided "as-is" without any
warranty of any kind, whether expressed or implied. No warranty is given that
use shall not infringe the rights of any third party.
;
2 disclaimer ?                                                                              
#
loop_
_pdbx_nonpoly_scheme.asym_id
_pdbx_nonpoly_scheme.auth_seq_num
_pdbx_nonpoly_scheme.entity_id
_pdbx_nonpoly_scheme.mon_id
_pdbx_nonpoly_scheme.pdb_ins_code
_pdbx_nonpoly_scheme.pdb_seq_num
_pdbx_nonpoly_scheme.pdb_strand_id
B 1 2  POV . 1 B 
C 1 3  POV . 1 C 
D 1 4  POV . 1 D 
E 1 5  POV . 1 E 
F 1 6  POV . 1 F 
G 1 7  POV . 1 G 
H 1 8  POV . 1 H 
I 1 9  POV . 1 I 
J 1 10 POV . 1 J 
K 1 11 POV . 1 K 
L 1 12 POV . 1 L 
M 1 13 POV . 1 M 
N 1 14 POV . 1 N 
O 1 15 POV . 1 O 
P 1 16 POV . 1 P 
Q 1 17 POV . 1 Q 
R 1 18 POV . 1 R 
S 1 19 POV . 1 S 
T 1 20 POV . 1 T 
U 1 21 POV . 1 U 
V 1 22 POV . 1 V 
W 1 23 POV . 1 W 
X 1 24 POV . 1 X 
Y 1 25 POV . 1 Y 
#
loop_
_pdbx_poly_seq_scheme.asym_id
_pdbx_poly_seq_scheme.auth_seq_num
_pdbx_poly_seq_scheme.entity_id
_pdbx_poly_seq_scheme.hetero
_pdbx_poly_seq_scheme.mon_id
_pdbx_poly_seq_scheme.pdb_ins_code
_pdbx_poly_seq_scheme.pdb_seq_num
_pdbx_poly_seq_scheme.pdb_strand_id
_pdbx_poly_seq_scheme.seq_id
A 1   1 n LYS . 1   A 1   
A 2   1 n CYS . 2   A 2   
A 3   1 n ARG . 3   A 3   
A 4   1 n THR . 4   A 4   
A 5   1 n SER . 5   A 5   
A 6   1 n CYS . 6   A 6   
A 7   1 n PRO . 7   A 7   
A 8   1 n LEU . 8   A 8   
A 9   1 n ALA . 9   A 9   
A 10  1 n LEU . 10  A 10  
A 11  1 n ALA . 11  A 11  
A 12  1 n SER . 12  A 12  
A 13  1 n TYR . 13  A 13  
A 14  1 n TYR . 14  A 14  
A 15  1 n LEU . 15  A 15  
A 16  1 n GLU . 16  A 16  
A 17  1 n ASN . 17  A 17  
A 18  1 n GLY . 18  A 18  
A 19  1 n THR . 19  A 19  
A 20  1 n THR . 20  A 20  
A 21  1 n LEU . 21  A 21  
A 22  1 n SER . 22  A 22  
A 23  1 n VAL . 23  A 23  
A 24  1 n ILE . 24  A 24  
A 25  1 n ASN . 25  A 25  
A 26  1 n GLN . 26  A 26  
A 27  1 n ASN . 27  A 27  
A 28  1 n LEU . 28  A 28  
A 29  1 n ASN . 29  A 29  
A 30  1 n SER . 30  A 30  
A 31  1 n SER . 31  A 31  
A 32  1 n ILE . 32  A 32  
A 33  1 n ALA . 33  A 33  
A 34  1 n PRO . 34  A 34  
A 35  1 n TYR . 35  A 35  
A 36  1 n ASP . 36  A 36  
A 37  1 n GLN . 37  A 37  
A 38  1 n ILE . 38  A 38  
A 39  1 n ASN . 39  A 39  
A 40  1 n PHE . 40  A 40  
A 41  1 n ASP . 41  A 41  
A 42  1 n PRO . 42  A 42  
A 43  1 n ILE . 43  A 43  
A 44  1 n LEU . 44  A 44  
A 45  1 n ARG . 45  A 45  
A 46  1 n TYR . 46  A 46  
A 47  1 n ASN . 47  A 47  
A 48  1 n SER . 48  A 48  
A 49  1 n ASN . 49  A 49  
A 50  1 n ILE . 50  A 50  
A 51  1 n LYS . 51  A 51  
A 52  1 n ASP . 52  A 52  
A 53  1 n LYS . 53  A 53  
A 54  1 n ASP . 54  A 54  
A 55  1 n ARG . 55  A 55  
A 56  1 n ILE . 56  A 56  
A 57  1 n GLN . 57  A 57  
A 58  1 n MET . 58  A 58  
A 59  1 n GLY . 59  A 59  
A 60  1 n SER . 60  A 60  
A 61  1 n ARG . 61  A 61  
A 62  1 n VAL . 62  A 62  
A 63  1 n LEU . 63  A 63  
A 64  1 n VAL . 64  A 64  
A 65  1 n PRO . 65  A 65  
A 66  1 n PHE . 66  A 66  
A 67  1 n PRO . 67  A 67  
A 68  1 n CYS . 68  A 68  
A 69  1 n GLU . 69  A 69  
A 70  1 n CYS . 70  A 70  
A 71  1 n GLN . 71  A 71  
A 72  1 n PRO . 72  A 72  
A 73  1 n GLY . 73  A 73  
A 74  1 n ASP . 74  A 74  
A 75  1 n PHE . 75  A 75  
A 76  1 n LEU . 76  A 76  
A 77  1 n GLY . 77  A 77  
A 78  1 n HIS . 78  A 78  
A 79  1 n ASN . 79  A 79  
A 80  1 n PHE . 80  A 80  
A 81  1 n SER . 81  A 81  
A 82  1 n TYR . 82  A 82  
A 83  1 n SER . 83  A 83  
A 84  1 n VAL . 84  A 84  
A 85  1 n ARG . 85  A 85  
A 86  1 n GLN . 86  A 86  
A 87  1 n GLU . 87  A 87  
A 88  1 n ASP . 88  A 88  
A 89  1 n THR . 89  A 89  
A 90  1 n TYR . 90  A 90  
A 91  1 n GLU . 91  A 91  
A 92  1 n ARG . 92  A 92  
A 93  1 n VAL . 93  A 93  
A 94  1 n ALA . 94  A 94  
A 95  1 n ILE . 95  A 95  
A 96  1 n SER . 96  A 96  
A 97  1 n ASN . 97  A 97  
A 98  1 n TYR . 98  A 98  
A 99  1 n ALA . 99  A 99  
A 100 1 n ASN . 100 A 100 
A 101 1 n LEU . 101 A 101 
A 102 1 n THR . 102 A 102 
A 103 1 n THR . 103 A 103 
A 104 1 n MET . 104 A 104 
A 105 1 n GLU . 105 A 105 
A 106 1 n SER . 106 A 106 
A 107 1 n LEU . 107 A 107 
A 108 1 n GLN . 108 A 108 
A 109 1 n ALA . 109 A 109 
A 110 1 n ARG . 110 A 110 
A 111 1 n ASN . 111 A 111 
A 112 1 n PRO . 112 A 112 
A 113 1 n PHE . 113 A 113 
A 114 1 n PRO . 114 A 114 
A 115 1 n ALA . 115 A 115 
A 116 1 n THR . 116 A 116 
A 117 1 n ASN . 117 A 117 
A 118 1 n ILE . 118 A 118 
A 119 1 n PRO . 119 A 119 
A 120 1 n LEU . 120 A 120 
A 121 1 n SER . 121 A 121 
A 122 1 n ALA . 122 A 122 
A 123 1 n THR . 123 A 123 
A 124 1 n LEU . 124 A 124 
A 125 1 n ASN . 125 A 125 
A 126 1 n VAL . 126 A 126 
A 127 1 n LEU . 127 A 127 
A 128 1 n VAL . 128 A 128 
A 129 1 n ASN . 129 A 129 
A 130 1 n CYS . 130 A 130 
A 131 1 n SER . 131 A 131 
A 132 1 n CYS . 132 A 132 
A 133 1 n GLY . 133 A 133 
A 134 1 n ASP . 134 A 134 
A 135 1 n GLU . 135 A 135 
A 136 1 n SER . 136 A 136 
A 137 1 n VAL . 137 A 137 
A 138 1 n SER . 138 A 138 
A 139 1 n LYS . 139 A 139 
A 140 1 n ASP . 140 A 140 
A 141 1 n PHE . 141 A 141 
A 142 1 n GLY . 142 A 142 
A 143 1 n LEU . 143 A 143 
A 144 1 n PHE . 144 A 144 
A 145 1 n VAL . 145 A 145 
A 146 1 n THR . 146 A 146 
A 147 1 n TYR . 147 A 147 
A 148 1 n PRO . 148 A 148 
A 149 1 n LEU . 149 A 149 
A 150 1 n ARG . 150 A 150 
A 151 1 n PRO . 151 A 151 
A 152 1 n GLU . 152 A 152 
A 153 1 n ASP . 153 A 153 
A 154 1 n SER . 154 A 154 
A 155 1 n LEU . 155 A 155 
A 156 1 n SER . 156 A 156 
A 157 1 n SER . 157 A 157 
A 158 1 n ILE . 158 A 158 
A 159 1 n ALA . 159 A 159 
A 160 1 n ARG . 160 A 160 
A 161 1 n SER . 161 A 161 
A 162 1 n SER . 162 A 162 
A 163 1 n GLY . 163 A 163 
A 164 1 n VAL . 164 A 164 
A 165 1 n SER . 165 A 165 
A 166 1 n ALA . 166 A 166 
A 167 1 n ASP . 167 A 167 
A 168 1 n ILE . 168 A 168 
A 169 1 n LEU . 169 A 169 
A 170 1 n GLN . 170 A 170 
A 171 1 n ARG . 171 A 171 
A 172 1 n TYR . 172 A 172 
A 173 1 n ASN . 173 A 173 
A 174 1 n PRO . 174 A 174 
A 175 1 n GLY . 175 A 175 
A 176 1 n VAL . 176 A 176 
A 177 1 n ASN . 177 A 177 
A 178 1 n PHE . 178 A 178 
A 179 1 n ASN . 179 A 179 
A 180 1 n SER . 180 A 180 
A 181 1 n GLY . 181 A 181 
A 182 1 n ASN . 182 A 182 
A 183 1 n GLY . 183 A 183 
A 184 1 n ILE . 184 A 184 
A 185 1 n VAL . 185 A 185 
A 186 1 n TYR . 186 A 186 
A 187 1 n VAL . 187 A 187 
A 188 1 n PRO . 188 A 188 
A 189 1 n GLY . 189 A 189 
A 190 1 n ARG . 190 A 190 
A 191 1 n ASP . 191 A 191 
A 192 1 n PRO . 192 A 192 
A 193 1 n ASN . 193 A 193 
A 194 1 n GLY . 194 A 194 
A 195 1 n ALA . 195 A 195 
A 196 1 n PHE . 196 A 196 
A 197 1 n PRO . 197 A 197 
A 198 1 n PRO . 198 A 198 
A 199 1 n PHE . 199 A 199 
A 200 1 n LYS . 200 A 200 
A 201 1 n SER . 201 A 201 
A 202 1 n SER . 202 A 202 
A 203 1 n LYS . 203 A 203 
A 204 1 n GLN . 204 A 204 
A 205 1 n ASP . 205 A 205 
A 206 1 n GLY . 206 A 206 
A 207 1 n VAL . 207 A 207 
A 208 1 n GLY . 208 A 208 
A 209 1 n ALA . 209 A 209 
A 210 1 n GLY . 210 A 210 
A 211 1 n VAL . 211 A 211 
A 212 1 n ILE . 212 A 212 
A 213 1 n ALA . 213 A 213 
A 214 1 n GLY . 214 A 214 
A 215 1 n ILE . 215 A 215 
A 216 1 n VAL . 216 A 216 
A 217 1 n ILE . 217 A 217 
A 218 1 n GLY . 218 A 218 
A 219 1 n VAL . 219 A 219 
A 220 1 n ILE . 220 A 220 
A 221 1 n VAL . 221 A 221 
A 222 1 n ALA . 222 A 222 
A 223 1 n LEU . 223 A 223 
A 224 1 n LEU . 224 A 224 
A 225 1 n LEU . 225 A 225 
A 226 1 n ILE . 226 A 226 
A 227 1 n LEU . 227 A 227 
A 228 1 n PHE . 228 A 228 
A 229 1 n ILE . 229 A 229 
A 230 1 n VAL . 230 A 230 
A 231 1 n TYR . 231 A 231 
A 232 1 n TYR . 232 A 232 
A 233 1 n ALA . 233 A 233 
A 234 1 n TYR . 234 A 234 
A 235 1 n ARG . 235 A 235 
A 236 1 n LYS . 236 A 236 
A 237 1 n ASN . 237 A 237 
A 238 1 n LYS . 238 A 238 
A 239 1 n SER . 239 A 239 
A 240 1 n LYS . 240 A 240 
A 241 1 n GLY . 241 A 241 
A 242 1 n ASP . 242 A 242 
A 243 1 n SER . 243 A 243 
A 244 1 n PHE . 244 A 244 
A 245 1 n SER . 245 A 245 
A 246 1 n SER . 246 A 246 
A 247 1 n SER . 247 A 247 
A 248 1 n ILE . 248 A 248 
A 249 1 n PRO . 249 A 249 
A 250 1 n LEU . 250 A 250 
A 251 1 n SER . 251 A 251 
A 252 1 n THR . 252 A 252 
A 253 1 n LYS . 253 A 253 
A 254 1 n ALA . 254 A 254 
A 255 1 n ASP . 255 A 255 
A 256 1 n HIS . 256 A 256 
A 257 1 n ALA . 257 A 257 
A 258 1 n SER . 258 A 258 
A 259 1 n SER . 259 A 259 
A 260 1 n THR . 260 A 260 
A 261 1 n SER . 261 A 261 
A 262 1 n LEU . 262 A 262 
A 263 1 n GLN . 263 A 263 
A 264 1 n SER . 264 A 264 
A 265 1 n GLY . 265 A 265 
A 266 1 n GLY . 266 A 266 
A 267 1 n LEU . 267 A 267 
A 268 1 n GLY . 268 A 268 
A 269 1 n GLY . 269 A 269 
A 270 1 n ALA . 270 A 270 
A 271 1 n GLY . 271 A 271 
A 272 1 n VAL . 272 A 272 
A 273 1 n SER . 273 A 273 
A 274 1 n PRO . 274 A 274 
A 275 1 n GLY . 275 A 275 
A 276 1 n ILE . 276 A 276 
A 277 1 n ALA . 277 A 277 
A 278 1 n ALA . 278 A 278 
A 279 1 n ILE . 279 A 279 
A 280 1 n SER . 280 A 280 
A 281 1 n VAL . 281 A 281 
A 282 1 n ASP . 282 A 282 
A 283 1 n LYS . 283 A 283 
A 284 1 n SER . 284 A 284 
A 285 1 n VAL . 285 A 285 
A 286 1 n GLU . 286 A 286 
A 287 1 n PHE . 287 A 287 
A 288 1 n SER . 288 A 288 
A 289 1 n LEU . 289 A 289 
A 290 1 n GLU . 290 A 290 
A 291 1 n GLU . 291 A 291 
A 292 1 n LEU . 292 A 292 
A 293 1 n ALA . 293 A 293 
A 294 1 n LYS . 294 A 294 
A 295 1 n ALA . 295 A 295 
A 296 1 n THR . 296 A 296 
A 297 1 n ASP . 297 A 297 
A 298 1 n ASN . 298 A 298 
A 299 1 n PHE . 299 A 299 
A 300 1 n ASN . 300 A 300 
A 301 1 n LEU . 301 A 301 
A 302 1 n SER . 302 A 302 
A 303 1 n PHE . 303 A 303 
A 304 1 n LYS . 304 A 304 
A 305 1 n ILE . 305 A 305 
A 306 1 n GLY . 306 A 306 
A 307 1 n GLN . 307 A 307 
A 308 1 n GLY . 308 A 308 
A 309 1 n GLY . 309 A 309 
A 310 1 n PHE . 310 A 310 
A 311 1 n GLY . 311 A 311 
A 312 1 n ALA . 312 A 312 
A 313 1 n VAL . 313 A 313 
A 314 1 n TYR . 314 A 314 
A 315 1 n TYR . 315 A 315 
A 316 1 n ALA . 316 A 316 
A 317 1 n GLU . 317 A 317 
A 318 1 n LEU . 318 A 318 
A 319 1 n ARG . 319 A 319 
A 320 1 n GLY . 320 A 320 
A 321 1 n GLU . 321 A 321 
A 322 1 n LYS . 322 A 322 
A 323 1 n ALA . 323 A 323 
A 324 1 n ALA . 324 A 324 
A 325 1 n ILE . 325 A 325 
A 326 1 n LYS . 326 A 326 
A 327 1 n LYS . 327 A 327 
A 328 1 n MET . 328 A 328 
A 329 1 n ASP . 329 A 329 
A 330 1 n MET . 330 A 330 
A 331 1 n GLU . 331 A 331 
A 332 1 n ALA . 332 A 332 
A 333 1 n SER . 333 A 333 
A 334 1 n LYS . 334 A 334 
A 335 1 n GLN . 335 A 335 
A 336 1 n PHE . 336 A 336 
A 337 1 n LEU . 337 A 337 
A 338 1 n ALA . 338 A 338 
A 339 1 n GLU . 339 A 339 
A 340 1 n LEU . 340 A 340 
A 341 1 n LYS . 341 A 341 
A 342 1 n VAL . 342 A 342 
A 343 1 n LEU . 343 A 343 
A 344 1 n THR . 344 A 344 
A 345 1 n ARG . 345 A 345 
A 346 1 n VAL . 346 A 346 
A 347 1 n HIS . 347 A 347 
A 348 1 n HIS . 348 A 348 
A 349 1 n VAL . 349 A 349 
A 350 1 n ASN . 350 A 350 
A 351 1 n LEU . 351 A 351 
A 352 1 n VAL . 352 A 352 
A 353 1 n ARG . 353 A 353 
A 354 1 n LEU . 354 A 354 
A 355 1 n ILE . 355 A 355 
A 356 1 n GLY . 356 A 356 
A 357 1 n TYR . 357 A 357 
A 358 1 n CYS . 358 A 358 
A 359 1 n VAL . 359 A 359 
A 360 1 n GLU . 360 A 360 
A 361 1 n GLY . 361 A 361 
A 362 1 n SER . 362 A 362 
A 363 1 n LEU . 363 A 363 
A 364 1 n PHE . 364 A 364 
A 365 1 n LEU . 365 A 365 
A 366 1 n VAL . 366 A 366 
A 367 1 n TYR . 367 A 367 
A 368 1 n GLU . 368 A 368 
A 369 1 n TYR . 369 A 369 
A 370 1 n VAL . 370 A 370 
A 371 1 n GLU . 371 A 371 
A 372 1 n ASN . 372 A 372 
A 373 1 n GLY . 373 A 373 
A 374 1 n ASN . 374 A 374 
A 375 1 n LEU . 375 A 375 
A 376 1 n GLY . 376 A 376 
A 377 1 n GLN . 377 A 377 
A 378 1 n HIS . 378 A 378 
A 379 1 n LEU . 379 A 379 
A 380 1 n HIS . 380 A 380 
A 381 1 n GLY . 381 A 381 
A 382 1 n SER . 382 A 382 
A 383 1 n GLY . 383 A 383 
A 384 1 n ARG . 384 A 384 
A 385 1 n GLU . 385 A 385 
A 386 1 n PRO . 386 A 386 
A 387 1 n LEU . 387 A 387 
A 388 1 n PRO . 388 A 388 
A 389 1 n TRP . 389 A 389 
A 390 1 n THR . 390 A 390 
A 391 1 n LYS . 391 A 391 
A 392 1 n ARG . 392 A 392 
A 393 1 n VAL . 393 A 393 
A 394 1 n GLN . 394 A 394 
A 395 1 n ILE . 395 A 395 
A 396 1 n ALA . 396 A 396 
A 397 1 n LEU . 397 A 397 
A 398 1 n ASP . 398 A 398 
A 399 1 n SER . 399 A 399 
A 400 1 n ALA . 400 A 400 
A 401 1 n ARG . 401 A 401 
A 402 1 n GLY . 402 A 402 
A 403 1 n LEU . 403 A 403 
A 404 1 n GLU . 404 A 404 
A 405 1 n PHE . 405 A 405 
A 406 1 n ILE . 406 A 406 
A 407 1 n HIS . 407 A 407 
A 408 1 n GLU . 408 A 408 
A 409 1 n HIS . 409 A 409 
A 410 1 n THR . 410 A 410 
A 411 1 n VAL . 411 A 411 
A 412 1 n PRO . 412 A 412 
A 413 1 n VAL . 413 A 413 
A 414 1 n TYR . 414 A 414 
A 415 1 n VAL . 415 A 415 
A 416 1 n HIS . 416 A 416 
A 417 1 n ARG . 417 A 417 
A 418 1 n ASP . 418 A 418 
A 419 1 n ILE . 419 A 419 
A 420 1 n LYS . 420 A 420 
A 421 1 n SER . 421 A 421 
A 422 1 n ALA . 422 A 422 
A 423 1 n ASN . 423 A 423 
A 424 1 n ILE . 424 A 424 
A 425 1 n LEU . 425 A 425 
A 426 1 n ILE . 426 A 426 
A 427 1 n ASP . 427 A 427 
A 428 1 n GLN . 428 A 428 
A 429 1 n LYS . 429 A 429 
A 430 1 n PHE . 430 A 430 
A 431 1 n ARG . 431 A 431 
A 432 1 n ALA . 432 A 432 
A 433 1 n LYS . 433 A 433 
A 434 1 n VAL . 434 A 434 
A 435 1 n ALA . 435 A 435 
A 436 1 n ASP . 436 A 436 
A 437 1 n PHE . 437 A 437 
A 438 1 n GLY . 438 A 438 
A 439 1 n LEU . 439 A 439 
A 440 1 n THR . 440 A 440 
A 441 1 n LYS . 441 A 441 
A 442 1 n LEU . 442 A 442 
A 443 1 n THR . 443 A 443 
A 444 1 n GLU . 444 A 444 
A 445 1 n VAL . 445 A 445 
A 446 1 n GLY . 446 A 446 
A 447 1 n GLY . 447 A 447 
A 448 1 n SER . 448 A 448 
A 449 1 n ALA . 449 A 449 
A 450 1 n THR . 450 A 450 
A 451 1 n ARG . 451 A 451 
A 452 1 n GLY . 452 A 452 
A 453 1 n ALA . 453 A 453 
A 454 1 n MET . 454 A 454 
A 455 1 n GLY . 455 A 455 
A 456 1 n THR . 456 A 456 
A 457 1 n PHE . 457 A 457 
A 458 1 n GLY . 458 A 458 
A 459 1 n TYR . 459 A 459 
A 460 1 n MET . 460 A 460 
A 461 1 n ALA . 461 A 461 
A 462 1 n PRO . 462 A 462 
A 463 1 n GLU . 463 A 463 
A 464 1 n THR . 464 A 464 
A 465 1 n VAL . 465 A 465 
A 466 1 n TYR . 466 A 466 
A 467 1 n GLY . 467 A 467 
A 468 1 n GLU . 468 A 468 
A 469 1 n VAL . 469 A 469 
A 470 1 n SER . 470 A 470 
A 471 1 n ALA . 471 A 471 
A 472 1 n LYS . 472 A 472 
A 473 1 n VAL . 473 A 473 
A 474 1 n ASP . 474 A 474 
A 475 1 n VAL . 475 A 475 
A 476 1 n TYR . 476 A 476 
A 477 1 n ALA . 477 A 477 
A 478 1 n PHE . 478 A 478 
A 479 1 n GLY . 479 A 479 
A 480 1 n VAL . 480 A 480 
A 481 1 n VAL . 481 A 481 
A 482 1 n LEU . 482 A 482 
A 483 1 n TYR . 483 A 483 
A 484 1 n GLU . 484 A 484 
A 485 1 n LEU . 485 A 485 
A 486 1 n ILE . 486 A 486 
A 487 1 n SER . 487 A 487 
A 488 1 n ALA . 488 A 488 
A 489 1 n LYS . 489 A 489 
A 490 1 n GLY . 490 A 490 
A 491 1 n ALA . 491 A 491 
A 492 1 n VAL . 492 A 492 
A 493 1 n VAL . 493 A 493 
A 494 1 n LYS . 494 A 494 
A 495 1 n MET . 495 A 495 
A 496 1 n THR . 496 A 496 
A 497 1 n GLU . 497 A 497 
A 498 1 n ALA . 498 A 498 
A 499 1 n VAL . 499 A 499 
A 500 1 n GLY . 500 A 500 
A 501 1 n GLU . 501 A 501 
A 502 1 n PHE . 502 A 502 
A 503 1 n ARG . 503 A 503 
A 504 1 n GLY . 504 A 504 
A 505 1 n LEU . 505 A 505 
A 506 1 n VAL . 506 A 506 
A 507 1 n GLY . 507 A 507 
A 508 1 n VAL . 508 A 508 
A 509 1 n PHE . 509 A 509 
A 510 1 n GLU . 510 A 510 
A 511 1 n GLU . 511 A 511 
A 512 1 n SER . 512 A 512 
A 513 1 n PHE . 513 A 513 
A 514 1 n LYS . 514 A 514 
A 515 1 n GLU . 515 A 515 
A 516 1 n THR . 516 A 516 
A 517 1 n ASP . 517 A 517 
A 518 1 n LYS . 518 A 518 
A 519 1 n GLU . 519 A 519 
A 520 1 n GLU . 520 A 520 
A 521 1 n ALA . 521 A 521 
A 522 1 n LEU . 522 A 522 
A 523 1 n ARG . 523 A 523 
A 524 1 n LYS . 524 A 524 
A 525 1 n ILE . 525 A 525 
A 526 1 n ILE . 526 A 526 
A 527 1 n ASP . 527 A 527 
A 528 1 n PRO . 528 A 528 
A 529 1 n ARG . 529 A 529 
A 530 1 n LEU . 530 A 530 
A 531 1 n GLY . 531 A 531 
A 532 1 n ASP . 532 A 532 
A 533 1 n SER . 533 A 533 
A 534 1 n TYR . 534 A 534 
A 535 1 n PRO . 535 A 535 
A 536 1 n PHE . 536 A 536 
A 537 1 n ASP . 537 A 537 
A 538 1 n SER . 538 A 538 
A 539 1 n VAL . 539 A 539 
A 540 1 n TYR . 540 A 540 
A 541 1 n LYS . 541 A 541 
A 542 1 n MET . 542 A 542 
A 543 1 n ALA . 543 A 543 
A 544 1 n GLU . 544 A 544 
A 545 1 n LEU . 545 A 545 
A 546 1 n GLY . 546 A 546 
A 547 1 n LYS . 547 A 547 
A 548 1 n ALA . 548 A 548 
A 549 1 n CYS . 549 A 549 
A 550 1 n THR . 550 A 550 
A 551 1 n GLN . 551 A 551 
A 552 1 n GLU . 552 A 552 
A 553 1 n ASN . 553 A 553 
A 554 1 n ALA . 554 A 554 
A 555 1 n GLN . 555 A 555 
A 556 1 n LEU . 556 A 556 
A 557 1 n ARG . 557 A 557 
A 558 1 n PRO . 558 A 558 
A 559 1 n SER . 559 A 559 
A 560 1 n MET . 560 A 560 
A 561 1 n ARG . 561 A 561 
A 562 1 n TYR . 562 A 562 
A 563 1 n ILE . 563 A 563 
A 564 1 n VAL . 564 A 564 
A 565 1 n VAL . 565 A 565 
A 566 1 n ALA . 566 A 566 
A 567 1 n LEU . 567 A 567 
A 568 1 n SER . 568 A 568 
A 569 1 n THR . 569 A 569 
A 570 1 n LEU . 570 A 570 
A 571 1 n PHE . 571 A 571 
A 572 1 n SER . 572 A 572 
A 573 1 n SER . 573 A 573 
A 574 1 n THR . 574 A 574 
A 575 1 n GLY . 575 A 575 
A 576 1 n ASN . 576 A 576 
A 577 1 n TRP . 577 A 577 
A 578 1 n ASP . 578 A 578 
A 579 1 n VAL . 579 A 579 
A 580 1 n GLY . 580 A 580 
A 581 1 n ASN . 581 A 581 
A 582 1 n PHE . 582 A 582 
A 583 1 n GLN . 583 A 583 
A 584 1 n ASN . 584 A 584 
A 585 1 n GLU . 585 A 585 
A 586 1 n ASP . 586 A 586 
A 587 1 n LEU . 587 A 587 
A 588 1 n VAL . 588 A 588 
A 589 1 n SER . 589 A 589 
A 590 1 n LEU . 590 A 590 
A 591 1 n MET . 591 A 591 
A 592 1 n SER . 592 A 592 
A 593 1 n GLY . 593 A 593 
A 594 1 n ARG . 594 A 594 
A 595 1 n ASP . 595 A 595 
A 596 1 n TYR . 596 A 596 
A 597 1 n LYS . 597 A 597 
A 598 1 n ASP . 598 A 598 
A 599 1 n ASP . 599 A 599 
A 600 1 n ASP . 600 A 600 
A 601 1 n ASP . 601 A 601 
A 602 1 n LYS . 602 A 602 
A 603 1 n ASP . 603 A 603 
A 604 1 n TYR . 604 A 604 
A 605 1 n LYS . 605 A 605 
A 606 1 n ASP . 606 A 606 
A 607 1 n ASP . 607 A 607 
A 608 1 n ASP . 608 A 608 
A 609 1 n ASP . 609 A 609 
A 610 1 n LYS . 610 A 610 
A 611 1 n ASP . 611 A 611 
A 612 1 n TYR . 612 A 612 
A 613 1 n LYS . 613 A 613 
A 614 1 n ASP . 614 A 614 
A 615 1 n ASP . 615 A 615 
A 616 1 n ASP . 616 A 616 
A 617 1 n ASP . 617 A 617 
A 618 1 n LYS . 618 A 618 
A 619 1 n GLY . 619 A 619 
A 620 1 n ASN . 620 A 620 
A 621 1 n ASN . 621 A 621 
A 622 1 n GLY . 622 A 622 
A 623 1 n GLY . 623 A 623 
A 624 1 n ASN . 624 A 624 
A 625 1 n ASN . 625 A 625 
A 626 1 n ASP . 626 A 626 
A 627 1 n VAL . 627 A 627 
A 628 1 n ASP . 628 A 628 
A 629 1 n VAL . 629 A 629 
A 630 1 n LEU . 630 A 630 
A 631 1 n LEU . 631 A 631 
A 632 1 n ASN . 632 A 632 
A 633 1 n VAL . 633 A 633 
A 634 1 n LEU . 634 A 634 
A 635 1 n SER . 635 A 635 
A 636 1 n LYS . 636 A 636 
A 637 1 n CYS . 637 A 637 
A 638 1 n ALA . 638 A 638 
A 639 1 n GLY . 639 A 639 
A 640 1 n SER . 640 A 640 
A 641 1 n LYS . 641 A 641 
A 642 1 n LYS . 642 A 642 
A 643 1 n PHE . 643 A 643 
A 644 1 n ARG . 644 A 644 
A 645 1 n PRO . 645 A 645 
A 646 1 n ALA . 646 A 646 
A 647 1 n PRO . 647 A 647 
A 648 1 n ALA . 648 A 648 
A 649 1 n ALA . 649 A 649 
A 650 1 n ALA . 650 A 650 
A 651 1 n PHE . 651 A 651 
A 652 1 n ALA . 652 A 652 
A 653 1 n ARG . 653 A 653 
A 654 1 n GLU . 654 A 654 
A 655 1 n CYS . 655 A 655 
A 656 1 n ARG . 656 A 656 
A 657 1 n GLY . 657 A 657 
A 658 1 n PHE . 658 A 658 
A 659 1 n TYR . 659 A 659 
A 660 1 n PHE . 660 A 660 
A 661 1 n GLU . 661 A 661 
A 662 1 n LEU . 662 A 662 
A 663 1 n GLN . 663 A 663 
A 664 1 n GLU . 664 A 664 
A 665 1 n LEU . 665 A 665 
A 666 1 n LYS . 666 A 666 
A 667 1 n GLU . 667 A 667 
A 668 1 n ASP . 668 A 668 
A 669 1 n ASP . 669 A 669 
A 670 1 n TYR . 670 A 670 
A 671 1 n TYR . 671 A 671 
A 672 1 n GLY . 672 A 672 
A 673 1 n ILE . 673 A 673 
A 674 1 n THR . 674 A 674 
A 675 1 n LEU . 675 A 675 
A 676 1 n SER . 676 A 676 
A 677 1 n ASP . 677 A 677 
A 678 1 n ASP . 678 A 678 
A 679 1 n SER . 679 A 679 
A 680 1 n ASP . 680 A 680 
A 681 1 n HIS . 681 A 681 
A 682 1 n GLN . 682 A 682 
A 683 1 n PHE . 683 A 683 
A 684 1 n LEU . 684 A 684 
A 685 1 n LEU . 685 A 685 
A 686 1 n ALA . 686 A 686 
A 687 1 n ASN . 687 A 687 
A 688 1 n GLN . 688 A 688 
A 689 1 n VAL . 689 A 689 
A 690 1 n VAL . 690 A 690 
A 691 1 n VAL . 691 A 691 
A 692 1 n HIS . 692 A 692 
A 693 1 n ASN . 693 A 693 
A 694 1 n CYS . 694 A 694 
A 695 1 n ASP . 695 A 695 
A 696 1 n PHE . 696 A 696 
A 697 1 n LYS . 697 A 697 
A 698 1 n GLU . 698 A 698 
A 699 1 n ASP . 699 A 699 
A 700 1 n GLY . 700 A 700 
A 701 1 n ASN . 701 A 701 
A 702 1 n ILE . 702 A 702 
A 703 1 n LEU . 703 A 703 
A 704 1 n GLY . 704 A 704 
A 705 1 n HIS . 705 A 705 
A 706 1 n LYS . 706 A 706 
A 707 1 n LEU . 707 A 707 
A 708 1 n GLU . 708 A 708 
A 709 1 n TYR . 709 A 709 
A 710 1 n ASN . 710 A 710 
A 711 1 n TYR . 711 A 711 
A 712 1 n ASN . 712 A 712 
A 713 1 n SER . 713 A 713 
A 714 1 n HIS . 714 A 714 
A 715 1 n ASN . 715 A 715 
A 716 1 n VAL . 716 A 716 
A 717 1 n TYR . 717 A 717 
A 718 1 n ILE . 718 A 718 
A 719 1 n MET . 719 A 719 
A 720 1 n ALA . 720 A 720 
A 721 1 n ASP . 721 A 721 
A 722 1 n LYS . 722 A 722 
A 723 1 n GLN . 723 A 723 
A 724 1 n LYS . 724 A 724 
A 725 1 n ASN . 725 A 725 
A 726 1 n GLY . 726 A 726 
A 727 1 n ILE . 727 A 727 
A 728 1 n LYS . 728 A 728 
A 729 1 n VAL . 729 A 729 
A 730 1 n ASN . 730 A 730 
A 731 1 n PHE . 731 A 731 
A 732 1 n LYS . 732 A 732 
A 733 1 n ILE . 733 A 733 
A 734 1 n ARG . 734 A 734 
A 735 1 n HIS . 735 A 735 
A 736 1 n ASN . 736 A 736 
A 737 1 n ILE . 737 A 737 
A 738 1 n GLU . 738 A 738 
A 739 1 n ASP . 739 A 739 
A 740 1 n GLY . 740 A 740 
A 741 1 n SER . 741 A 741 
A 742 1 n VAL . 742 A 742 
A 743 1 n GLN . 743 A 743 
A 744 1 n LEU . 744 A 744 
A 745 1 n ALA . 745 A 745 
A 746 1 n ASP . 746 A 746 
A 747 1 n HIS . 747 A 747 
A 748 1 n TYR . 748 A 748 
A 749 1 n GLN . 749 A 749 
A 750 1 n GLN . 750 A 750 
A 751 1 n ASN . 751 A 751 
A 752 1 n THR . 752 A 752 
A 753 1 n PRO . 753 A 753 
A 754 1 n ILE . 754 A 754 
A 755 1 n GLY . 755 A 755 
A 756 1 n ASP . 756 A 756 
A 757 1 n GLY . 757 A 757 
A 758 1 n PRO . 758 A 758 
A 759 1 n VAL . 759 A 759 
A 760 1 n LEU . 760 A 760 
A 761 1 n LEU . 761 A 761 
A 762 1 n PRO . 762 A 762 
A 763 1 n ASP . 763 A 763 
A 764 1 n ASN . 764 A 764 
A 765 1 n HIS . 765 A 765 
A 766 1 n TYR . 766 A 766 
A 767 1 n LEU . 767 A 767 
A 768 1 n SER . 768 A 768 
A 769 1 n THR . 769 A 769 
A 770 1 n GLN . 770 A 770 
A 771 1 n SER . 771 A 771 
A 772 1 n ALA . 772 A 772 
A 773 1 n LEU . 773 A 773 
A 774 1 n SER . 774 A 774 
A 775 1 n LYS . 775 A 775 
A 776 1 n ASP . 776 A 776 
A 777 1 n PRO . 777 A 777 
A 778 1 n ASN . 778 A 778 
A 779 1 n GLU . 779 A 779 
A 780 1 n LYS . 780 A 780 
A 781 1 n ARG . 781 A 781 
A 782 1 n ASP . 782 A 782 
A 783 1 n HIS . 783 A 783 
A 784 1 n MET . 784 A 784 
A 785 1 n VAL . 785 A 785 
A 786 1 n LEU . 786 A 786 
A 787 1 n LEU . 787 A 787 
A 788 1 n GLU . 788 A 788 
A 789 1 n PHE . 789 A 789 
A 790 1 n VAL . 790 A 790 
A 791 1 n THR . 791 A 791 
A 792 1 n ALA . 792 A 792 
A 793 1 n ALA . 793 A 793 
A 794 1 n GLY . 794 A 794 
A 795 1 n ILE . 795 A 795 
A 796 1 n THR . 796 A 796 
A 797 1 n LEU . 797 A 797 
A 798 1 n GLY . 798 A 798 
A 799 1 n MET . 799 A 799 
A 800 1 n ASP . 800 A 800 
A 801 1 n GLU . 801 A 801 
A 802 1 n LEU . 802 A 802 
A 803 1 n TYR . 803 A 803 
A 804 1 n LYS . 804 A 804 
#
_software.classification other
_software.date           ?
_software.description    "Structure prediction"
_software.name           AlphaFold
_software.pdbx_ordinal   1
_software.type           package
_software.version        "AlphaFold-beta-20231127 (a5b6a7e50e26c0f7af9a71bddc0aea6cd3ab6731af800c661abdb5b07b9e4a46)"
#
loop_
_struct_asym.entity_id
_struct_asym.id
1  A 
2  B 
3  C 
4  D 
5  E 
6  F 
7  G 
8  H 
9  I 
10 J 
11 K 
12 L 
13 M 
14 N 
15 O 
16 P 
17 Q 
18 R 
19 S 
20 T 
21 U 
22 V 
23 W 
24 X 
25 Y 
#
loop_
_atom_site.group_PDB
_atom_site.id
_atom_site.type_symbol
_atom_site.label_atom_id
_atom_site.label_alt_id
_atom_site.label_comp_id
_atom_site.label_asym_id
_atom_site.label_entity_id
_atom_site.label_seq_id
_atom_site.pdbx_PDB_ins_code
_atom_site.Cartn_x
_atom_site.Cartn_y
_atom_site.Cartn_z
_atom_site.occupancy
_atom_site.B_iso_or_equiv
_atom_site.auth_seq_id
_atom_site.auth_asym_id
_atom_site.pdbx_PDB_model_num
ATOM   1    N N    . LYS A 1  1   ? -4.643  -21.731 20.138  1.00 56.81 1   A 1 
ATOM   2    C CA   . LYS A 1  1   ? -4.122  -22.002 18.790  1.00 59.74 1   A 1 
ATOM   3    C C    . LYS A 1  1   ? -5.052  -22.974 18.099  1.00 62.94 1   A 1 
ATOM   4    O O    . LYS A 1  1   ? -5.393  -23.988 18.700  1.00 55.89 1   A 1 
ATOM   5    C CB   . LYS A 1  1   ? -2.697  -22.570 18.824  1.00 52.99 1   A 1 
ATOM   6    C CG   . LYS A 1  1   ? -1.666  -21.475 19.078  1.00 47.93 1   A 1 
ATOM   7    C CD   . LYS A 1  1   ? -0.242  -22.010 18.932  1.00 42.30 1   A 1 
ATOM   8    C CE   . LYS A 1  1   ? 0.748   -20.850 19.083  1.00 35.41 1   A 1 
ATOM   9    N NZ   . LYS A 1  1   ? 2.149   -21.284 18.905  1.00 32.17 1   A 1 
ATOM   10   N N    . CYS A 1  2   ? -5.429  -22.690 16.883  1.00 71.53 2   A 1 
ATOM   11   C CA   . CYS A 1  2   ? -6.180  -23.631 16.065  1.00 72.68 2   A 1 
ATOM   12   C C    . CYS A 1  2   ? -5.364  -24.920 15.927  1.00 71.86 2   A 1 
ATOM   13   O O    . CYS A 1  2   ? -4.256  -24.898 15.389  1.00 65.96 2   A 1 
ATOM   14   C CB   . CYS A 1  2   ? -6.473  -23.014 14.695  1.00 71.32 2   A 1 
ATOM   15   S SG   . CYS A 1  2   ? -7.352  -21.429 14.773  1.00 69.59 2   A 1 
ATOM   16   N N    . ARG A 1  3   ? -5.891  -26.014 16.448  1.00 70.37 3   A 1 
ATOM   17   C CA   . ARG A 1  3   ? -5.200  -27.312 16.362  1.00 68.39 3   A 1 
ATOM   18   C C    . ARG A 1  3   ? -5.321  -27.934 14.981  1.00 69.32 3   A 1 
ATOM   19   O O    . ARG A 1  3   ? -4.462  -28.705 14.579  1.00 62.07 3   A 1 
ATOM   20   C CB   . ARG A 1  3   ? -5.757  -28.283 17.404  1.00 61.76 3   A 1 
ATOM   21   C CG   . ARG A 1  3   ? -5.315  -27.929 18.825  1.00 55.60 3   A 1 
ATOM   22   C CD   . ARG A 1  3   ? -5.781  -29.031 19.768  1.00 51.38 3   A 1 
ATOM   23   N NE   . ARG A 1  3   ? -5.331  -28.794 21.148  1.00 44.62 3   A 1 
ATOM   24   C CZ   . ARG A 1  3   ? -5.575  -29.580 22.183  1.00 39.82 3   A 1 
ATOM   25   N NH1  . ARG A 1  3   ? -6.262  -30.683 22.056  1.00 37.09 3   A 1 
ATOM   26   N NH2  . ARG A 1  3   ? -5.131  -29.262 23.364  1.00 35.11 3   A 1 
ATOM   27   N N    . THR A 1  4   ? -6.402  -27.618 14.326  1.00 70.28 4   A 1 
ATOM   28   C CA   . THR A 1  4   ? -6.715  -28.096 12.988  1.00 69.37 4   A 1 
ATOM   29   C C    . THR A 1  4   ? -6.886  -26.898 12.072  1.00 71.16 4   A 1 
ATOM   30   O O    . THR A 1  4   ? -7.324  -25.834 12.507  1.00 64.47 4   A 1 
ATOM   31   C CB   . THR A 1  4   ? -7.968  -28.980 12.998  1.00 63.26 4   A 1 
ATOM   32   O OG1  . THR A 1  4   ? -9.038  -28.324 13.644  1.00 56.01 4   A 1 
ATOM   33   C CG2  . THR A 1  4   ? -7.725  -30.275 13.764  1.00 54.71 4   A 1 
ATOM   34   N N    . SER A 1  5   ? -6.526  -27.081 10.830  1.00 76.41 5   A 1 
ATOM   35   C CA   . SER A 1  5   ? -6.793  -26.119 9.772   1.00 76.99 5   A 1 
ATOM   36   C C    . SER A 1  5   ? -7.260  -26.893 8.555   1.00 79.04 5   A 1 
ATOM   37   O O    . SER A 1  5   ? -6.811  -28.022 8.323   1.00 73.22 5   A 1 
ATOM   38   C CB   . SER A 1  5   ? -5.552  -25.274 9.456   1.00 71.25 5   A 1 
ATOM   39   O OG   . SER A 1  5   ? -4.470  -26.087 9.050   1.00 63.22 5   A 1 
ATOM   40   N N    . CYS A 1  6   ? -8.166  -26.312 7.810   1.00 83.56 6   A 1 
ATOM   41   C CA   . CYS A 1  6   ? -8.655  -26.917 6.585   1.00 85.38 6   A 1 
ATOM   42   C C    . CYS A 1  6   ? -8.871  -25.833 5.533   1.00 87.31 6   A 1 
ATOM   43   O O    . CYS A 1  6   ? -9.262  -24.718 5.871   1.00 83.89 6   A 1 
ATOM   44   C CB   . CYS A 1  6   ? -9.926  -27.733 6.866   1.00 83.25 6   A 1 
ATOM   45   S SG   . CYS A 1  6   ? -11.246 -26.823 7.710   1.00 80.06 6   A 1 
ATOM   46   N N    . PRO A 1  7   ? -8.638  -26.146 4.264   1.00 86.81 7   A 1 
ATOM   47   C CA   . PRO A 1  7   ? -8.736  -25.144 3.211   1.00 86.89 7   A 1 
ATOM   48   C C    . PRO A 1  7   ? -10.173 -24.805 2.825   1.00 88.45 7   A 1 
ATOM   49   O O    . PRO A 1  7   ? -10.388 -23.830 2.117   1.00 84.20 7   A 1 
ATOM   50   C CB   . PRO A 1  7   ? -7.954  -25.753 2.045   1.00 83.24 7   A 1 
ATOM   51   C CG   . PRO A 1  7   ? -8.152  -27.254 2.233   1.00 80.52 7   A 1 
ATOM   52   C CD   . PRO A 1  7   ? -8.165  -27.412 3.749   1.00 82.64 7   A 1 
ATOM   53   N N    . LEU A 1  8   ? -11.136 -25.620 3.241   1.00 92.07 8   A 1 
ATOM   54   C CA   . LEU A 1  8   ? -12.504 -25.539 2.752   1.00 93.12 8   A 1 
ATOM   55   C C    . LEU A 1  8   ? -13.518 -25.767 3.875   1.00 93.66 8   A 1 
ATOM   56   O O    . LEU A 1  8   ? -13.420 -26.724 4.642   1.00 91.18 8   A 1 
ATOM   57   C CB   . LEU A 1  8   ? -12.662 -26.582 1.625   1.00 91.53 8   A 1 
ATOM   58   C CG   . LEU A 1  8   ? -14.018 -26.540 0.909   1.00 89.10 8   A 1 
ATOM   59   C CD1  . LEU A 1  8   ? -14.168 -25.295 0.053   1.00 79.93 8   A 1 
ATOM   60   C CD2  . LEU A 1  8   ? -14.155 -27.756 -0.001  1.00 80.44 8   A 1 
ATOM   61   N N    . ALA A 1  9   ? -14.527 -24.912 3.888   1.00 93.82 9   A 1 
ATOM   62   C CA   . ALA A 1  9   ? -15.776 -25.104 4.607   1.00 94.61 9   A 1 
ATOM   63   C C    . ALA A 1  9   ? -16.947 -24.713 3.697   1.00 95.11 9   A 1 
ATOM   64   O O    . ALA A 1  9   ? -16.753 -24.107 2.644   1.00 93.25 9   A 1 
ATOM   65   C CB   . ALA A 1  9   ? -15.739 -24.277 5.894   1.00 93.59 9   A 1 
ATOM   66   N N    . LEU A 1  10  ? -18.156 -25.051 4.104   1.00 95.12 10  A 1 
ATOM   67   C CA   . LEU A 1  10  ? -19.373 -24.678 3.383   1.00 95.66 10  A 1 
ATOM   68   C C    . LEU A 1  10  ? -20.252 -23.800 4.270   1.00 95.72 10  A 1 
ATOM   69   O O    . LEU A 1  10  ? -20.566 -24.178 5.396   1.00 94.03 10  A 1 
ATOM   70   C CB   . LEU A 1  10  ? -20.132 -25.935 2.919   1.00 95.17 10  A 1 
ATOM   71   C CG   . LEU A 1  10  ? -19.339 -26.894 2.014   1.00 94.07 10  A 1 
ATOM   72   C CD1  . LEU A 1  10  ? -20.167 -28.140 1.721   1.00 85.85 10  A 1 
ATOM   73   C CD2  . LEU A 1  10  ? -18.974 -26.251 0.680   1.00 87.04 10  A 1 
ATOM   74   N N    . ALA A 1  11  ? -20.690 -22.664 3.760   1.00 95.20 11  A 1 
ATOM   75   C CA   . ALA A 1  11  ? -21.695 -21.832 4.408   1.00 95.46 11  A 1 
ATOM   76   C C    . ALA A 1  11  ? -23.088 -22.239 3.922   1.00 95.37 11  A 1 
ATOM   77   O O    . ALA A 1  11  ? -23.320 -22.328 2.719   1.00 93.50 11  A 1 
ATOM   78   C CB   . ALA A 1  11  ? -21.391 -20.362 4.119   1.00 94.78 11  A 1 
ATOM   79   N N    . SER A 1  12  ? -24.014 -22.471 4.837   1.00 95.67 12  A 1 
ATOM   80   C CA   . SER A 1  12  ? -25.408 -22.772 4.503   1.00 95.79 12  A 1 
ATOM   81   C C    . SER A 1  12  ? -26.246 -21.498 4.534   1.00 95.58 12  A 1 
ATOM   82   O O    . SER A 1  12  ? -26.704 -21.074 5.595   1.00 93.55 12  A 1 
ATOM   83   C CB   . SER A 1  12  ? -25.956 -23.833 5.459   1.00 95.19 12  A 1 
ATOM   84   O OG   . SER A 1  12  ? -27.278 -24.185 5.101   1.00 90.76 12  A 1 
ATOM   85   N N    . TYR A 1  13  ? -26.460 -20.919 3.368   1.00 94.52 13  A 1 
ATOM   86   C CA   . TYR A 1  13  ? -27.250 -19.701 3.221   1.00 94.34 13  A 1 
ATOM   87   C C    . TYR A 1  13  ? -28.727 -20.043 3.018   1.00 93.97 13  A 1 
ATOM   88   O O    . TYR A 1  13  ? -29.095 -20.658 2.017   1.00 91.98 13  A 1 
ATOM   89   C CB   . TYR A 1  13  ? -26.680 -18.878 2.066   1.00 94.09 13  A 1 
ATOM   90   C CG   . TYR A 1  13  ? -27.201 -17.462 2.030   1.00 94.22 13  A 1 
ATOM   91   C CD1  . TYR A 1  13  ? -28.500 -17.178 1.569   1.00 88.58 13  A 1 
ATOM   92   C CD2  . TYR A 1  13  ? -26.385 -16.402 2.475   1.00 89.23 13  A 1 
ATOM   93   C CE1  . TYR A 1  13  ? -28.986 -15.867 1.560   1.00 87.90 13  A 1 
ATOM   94   C CE2  . TYR A 1  13  ? -26.858 -15.085 2.467   1.00 87.28 13  A 1 
ATOM   95   C CZ   . TYR A 1  13  ? -28.164 -14.819 2.007   1.00 91.01 13  A 1 
ATOM   96   O OH   . TYR A 1  13  ? -28.635 -13.531 2.000   1.00 89.71 13  A 1 
ATOM   97   N N    . TYR A 1  14  ? -29.570 -19.644 3.956   1.00 93.41 14  A 1 
ATOM   98   C CA   . TYR A 1  14  ? -31.016 -19.826 3.828   1.00 93.09 14  A 1 
ATOM   99   C C    . TYR A 1  14  ? -31.621 -18.725 2.956   1.00 92.67 14  A 1 
ATOM   100  O O    . TYR A 1  14  ? -31.389 -17.541 3.194   1.00 90.61 14  A 1 
ATOM   101  C CB   . TYR A 1  14  ? -31.655 -19.873 5.215   1.00 92.81 14  A 1 
ATOM   102  C CG   . TYR A 1  14  ? -33.127 -20.208 5.174   1.00 92.46 14  A 1 
ATOM   103  C CD1  . TYR A 1  14  ? -34.089 -19.188 5.098   1.00 86.29 14  A 1 
ATOM   104  C CD2  . TYR A 1  14  ? -33.545 -21.551 5.207   1.00 86.63 14  A 1 
ATOM   105  C CE1  . TYR A 1  14  ? -35.454 -19.503 5.081   1.00 85.51 14  A 1 
ATOM   106  C CE2  . TYR A 1  14  ? -34.907 -21.875 5.196   1.00 84.92 14  A 1 
ATOM   107  C CZ   . TYR A 1  14  ? -35.863 -20.847 5.142   1.00 88.36 14  A 1 
ATOM   108  O OH   . TYR A 1  14  ? -37.199 -21.154 5.167   1.00 87.47 14  A 1 
ATOM   109  N N    . LEU A 1  15  ? -32.398 -19.119 1.958   1.00 91.50 15  A 1 
ATOM   110  C CA   . LEU A 1  15  ? -33.013 -18.188 1.015   1.00 90.34 15  A 1 
ATOM   111  C C    . LEU A 1  15  ? -34.307 -17.605 1.565   1.00 89.45 15  A 1 
ATOM   112  O O    . LEU A 1  15  ? -35.333 -18.282 1.639   1.00 85.25 15  A 1 
ATOM   113  C CB   . LEU A 1  15  ? -33.250 -18.893 -0.320  1.00 88.13 15  A 1 
ATOM   114  C CG   . LEU A 1  15  ? -32.049 -18.712 -1.253  1.00 83.60 15  A 1 
ATOM   115  C CD1  . LEU A 1  15  ? -31.850 -19.971 -2.054  1.00 74.88 15  A 1 
ATOM   116  C CD2  . LEU A 1  15  ? -32.271 -17.549 -2.218  1.00 74.77 15  A 1 
ATOM   117  N N    . GLU A 1  16  ? -34.246 -16.319 1.858   1.00 86.85 16  A 1 
ATOM   118  C CA   . GLU A 1  16  ? -35.395 -15.486 2.199   1.00 84.05 16  A 1 
ATOM   119  C C    . GLU A 1  16  ? -35.523 -14.313 1.225   1.00 82.32 16  A 1 
ATOM   120  O O    . GLU A 1  16  ? -34.565 -13.927 0.552   1.00 72.66 16  A 1 
ATOM   121  C CB   . GLU A 1  16  ? -35.298 -15.006 3.653   1.00 79.56 16  A 1 
ATOM   122  C CG   . GLU A 1  16  ? -35.636 -16.140 4.624   1.00 73.37 16  A 1 
ATOM   123  C CD   . GLU A 1  16  ? -35.750 -15.701 6.085   1.00 70.13 16  A 1 
ATOM   124  O OE1  . GLU A 1  16  ? -36.343 -16.486 6.865   1.00 63.67 16  A 1 
ATOM   125  O OE2  . GLU A 1  16  ? -35.244 -14.624 6.441   1.00 64.48 16  A 1 
ATOM   126  N N    . ASN A 1  17  ? -36.717 -13.752 1.141   1.00 76.89 17  A 1 
ATOM   127  C CA   . ASN A 1  17  ? -37.019 -12.490 0.459   1.00 74.25 17  A 1 
ATOM   128  C C    . ASN A 1  17  ? -36.529 -12.367 -0.997  1.00 75.25 17  A 1 
ATOM   129  O O    . ASN A 1  17  ? -36.279 -11.265 -1.470  1.00 65.56 17  A 1 
ATOM   130  C CB   . ASN A 1  17  ? -36.584 -11.320 1.366   1.00 66.42 17  A 1 
ATOM   131  C CG   . ASN A 1  17  ? -37.353 -11.281 2.676   1.00 58.31 17  A 1 
ATOM   132  O OD1  . ASN A 1  17  ? -38.434 -11.820 2.805   1.00 51.70 17  A 1 
ATOM   133  N ND2  . ASN A 1  17  ? -36.815 -10.625 3.676   1.00 50.43 17  A 1 
ATOM   134  N N    . GLY A 1  18  ? -36.427 -13.463 -1.719  1.00 76.51 18  A 1 
ATOM   135  C CA   . GLY A 1  18  ? -36.096 -13.428 -3.146  1.00 77.02 18  A 1 
ATOM   136  C C    . GLY A 1  18  ? -34.632 -13.115 -3.458  1.00 80.19 18  A 1 
ATOM   137  O O    . GLY A 1  18  ? -34.332 -12.710 -4.578  1.00 74.79 18  A 1 
ATOM   138  N N    . THR A 1  19  ? -33.731 -13.311 -2.504  1.00 83.05 19  A 1 
ATOM   139  C CA   . THR A 1  19  ? -32.287 -13.155 -2.730  1.00 84.77 19  A 1 
ATOM   140  C C    . THR A 1  19  ? -31.822 -14.022 -3.904  1.00 86.14 19  A 1 
ATOM   141  O O    . THR A 1  19  ? -32.193 -15.190 -4.022  1.00 82.90 19  A 1 
ATOM   142  C CB   . THR A 1  19  ? -31.495 -13.515 -1.470  1.00 82.91 19  A 1 
ATOM   143  O OG1  . THR A 1  19  ? -31.993 -12.793 -0.374  1.00 73.20 19  A 1 
ATOM   144  C CG2  . THR A 1  19  ? -30.023 -13.143 -1.576  1.00 72.11 19  A 1 
ATOM   145  N N    . THR A 1  20  ? -30.997 -13.442 -4.763  1.00 86.66 20  A 1 
ATOM   146  C CA   . THR A 1  20  ? -30.477 -14.131 -5.949  1.00 87.14 20  A 1 
ATOM   147  C C    . THR A 1  20  ? -29.124 -14.772 -5.666  1.00 88.74 20  A 1 
ATOM   148  O O    . THR A 1  20  ? -28.399 -14.362 -4.757  1.00 87.09 20  A 1 
ATOM   149  C CB   . THR A 1  20  ? -30.375 -13.189 -7.155  1.00 84.57 20  A 1 
ATOM   150  O OG1  . THR A 1  20  ? -29.405 -12.199 -6.933  1.00 76.26 20  A 1 
ATOM   151  C CG2  . THR A 1  20  ? -31.695 -12.495 -7.480  1.00 74.26 20  A 1 
ATOM   152  N N    . LEU A 1  21  ? -28.737 -15.739 -6.496  1.00 88.53 21  A 1 
ATOM   153  C CA   . LEU A 1  21  ? -27.420 -16.368 -6.393  1.00 89.78 21  A 1 
ATOM   154  C C    . LEU A 1  21  ? -26.281 -15.352 -6.558  1.00 90.50 21  A 1 
ATOM   155  O O    . LEU A 1  21  ? -25.264 -15.473 -5.890  1.00 88.86 21  A 1 
ATOM   156  C CB   . LEU A 1  21  ? -27.299 -17.485 -7.445  1.00 88.94 21  A 1 
ATOM   157  C CG   . LEU A 1  21  ? -26.630 -18.742 -6.855  1.00 85.50 21  A 1 
ATOM   158  C CD1  . LEU A 1  21  ? -27.668 -19.827 -6.619  1.00 77.34 21  A 1 
ATOM   159  C CD2  . LEU A 1  21  ? -25.587 -19.325 -7.798  1.00 78.38 21  A 1 
ATOM   160  N N    . SER A 1  22  ? -26.483 -14.346 -7.383  1.00 89.76 22  A 1 
ATOM   161  C CA   . SER A 1  22  ? -25.527 -13.253 -7.575  1.00 89.41 22  A 1 
ATOM   162  C C    . SER A 1  22  ? -25.286 -12.477 -6.276  1.00 90.21 22  A 1 
ATOM   163  O O    . SER A 1  22  ? -24.141 -12.262 -5.893  1.00 88.62 22  A 1 
ATOM   164  C CB   . SER A 1  22  ? -26.032 -12.319 -8.677  1.00 87.95 22  A 1 
ATOM   165  O OG   . SER A 1  22  ? -25.132 -11.253 -8.884  1.00 77.84 22  A 1 
ATOM   166  N N    . VAL A 1  23  ? -26.344 -12.142 -5.556  1.00 89.88 23  A 1 
ATOM   167  C CA   . VAL A 1  23  ? -26.230 -11.435 -4.269  1.00 89.97 23  A 1 
ATOM   168  C C    . VAL A 1  23  ? -25.567 -12.321 -3.213  1.00 91.18 23  A 1 
ATOM   169  O O    . VAL A 1  23  ? -24.712 -11.846 -2.470  1.00 90.18 23  A 1 
ATOM   170  C CB   . VAL A 1  23  ? -27.606 -10.941 -3.795  1.00 88.49 23  A 1 
ATOM   171  C CG1  . VAL A 1  23  ? -27.548 -10.299 -2.408  1.00 82.65 23  A 1 
ATOM   172  C CG2  . VAL A 1  23  ? -28.166 -9.891  -4.758  1.00 81.77 23  A 1 
ATOM   173  N N    . ILE A 1  24  ? -25.906 -13.603 -3.180  1.00 91.15 24  A 1 
ATOM   174  C CA   . ILE A 1  24  ? -25.267 -14.558 -2.261  1.00 91.97 24  A 1 
ATOM   175  C C    . ILE A 1  24  ? -23.772 -14.666 -2.558  1.00 92.66 24  A 1 
ATOM   176  O O    . ILE A 1  24  ? -22.963 -14.593 -1.637  1.00 91.61 24  A 1 
ATOM   177  C CB   . ILE A 1  24  ? -25.951 -15.939 -2.335  1.00 91.89 24  A 1 
ATOM   178  C CG1  . ILE A 1  24  ? -27.414 -15.840 -1.852  1.00 89.44 24  A 1 
ATOM   179  C CG2  . ILE A 1  24  ? -25.190 -16.975 -1.490  1.00 88.68 24  A 1 
ATOM   180  C CD1  . ILE A 1  24  ? -28.229 -17.104 -2.124  1.00 85.68 24  A 1 
ATOM   181  N N    . ASN A 1  25  ? -23.403 -14.796 -3.824  1.00 91.78 25  A 1 
ATOM   182  C CA   . ASN A 1  25  ? -22.003 -14.878 -4.226  1.00 92.63 25  A 1 
ATOM   183  C C    . ASN A 1  25  ? -21.253 -13.572 -3.931  1.00 92.48 25  A 1 
ATOM   184  O O    . ASN A 1  25  ? -20.123 -13.607 -3.462  1.00 90.38 25  A 1 
ATOM   185  C CB   . ASN A 1  25  ? -21.940 -15.262 -5.712  1.00 92.50 25  A 1 
ATOM   186  C CG   . ASN A 1  25  ? -20.538 -15.653 -6.160  1.00 92.20 25  A 1 
ATOM   187  O OD1  . ASN A 1  25  ? -19.593 -15.697 -5.417  1.00 80.56 25  A 1 
ATOM   188  N ND2  . ASN A 1  25  ? -20.373 -15.977 -7.421  1.00 80.88 25  A 1 
ATOM   189  N N    . GLN A 1  26  ? -21.900 -12.438 -4.127  1.00 92.01 26  A 1 
ATOM   190  C CA   . GLN A 1  26  ? -21.309 -11.143 -3.797  1.00 91.70 26  A 1 
ATOM   191  C C    . GLN A 1  26  ? -21.026 -11.002 -2.296  1.00 92.34 26  A 1 
ATOM   192  O O    . GLN A 1  26  ? -19.946 -10.550 -1.917  1.00 90.52 26  A 1 
ATOM   193  C CB   . GLN A 1  26  ? -22.238 -10.037 -4.300  1.00 90.29 26  A 1 
ATOM   194  C CG   . GLN A 1  26  ? -21.583 -8.657  -4.184  1.00 83.11 26  A 1 
ATOM   195  C CD   . GLN A 1  26  ? -22.446 -7.534  -4.755  1.00 79.40 26  A 1 
ATOM   196  O OE1  . GLN A 1  26  ? -23.624 -7.677  -5.039  1.00 71.43 26  A 1 
ATOM   197  N NE2  . GLN A 1  26  ? -21.890 -6.359  -4.933  1.00 67.64 26  A 1 
ATOM   198  N N    . ASN A 1  27  ? -21.961 -11.414 -1.466  1.00 92.76 27  A 1 
ATOM   199  C CA   . ASN A 1  27  ? -21.803 -11.327 -0.014  1.00 93.17 27  A 1 
ATOM   200  C C    . ASN A 1  27  ? -20.796 -12.360 0.524   1.00 93.65 27  A 1 
ATOM   201  O O    . ASN A 1  27  ? -20.025 -12.051 1.430   1.00 90.90 27  A 1 
ATOM   202  C CB   . ASN A 1  27  ? -23.181 -11.484 0.643   1.00 92.54 27  A 1 
ATOM   203  C CG   . ASN A 1  27  ? -24.113 -10.305 0.400   1.00 91.68 27  A 1 
ATOM   204  O OD1  . ASN A 1  27  ? -23.748 -9.242  -0.064  1.00 80.69 27  A 1 
ATOM   205  N ND2  . ASN A 1  27  ? -25.374 -10.465 0.750   1.00 80.64 27  A 1 
ATOM   206  N N    . LEU A 1  28  ? -20.775 -13.551 -0.056  1.00 92.71 28  A 1 
ATOM   207  C CA   . LEU A 1  28  ? -19.877 -14.650 0.313   1.00 93.95 28  A 1 
ATOM   208  C C    . LEU A 1  28  ? -18.727 -14.824 -0.692  1.00 93.81 28  A 1 
ATOM   209  O O    . LEU A 1  28  ? -18.310 -15.944 -0.997  1.00 90.54 28  A 1 
ATOM   210  C CB   . LEU A 1  28  ? -20.703 -15.934 0.520   1.00 94.04 28  A 1 
ATOM   211  C CG   . LEU A 1  28  ? -21.716 -15.869 1.673   1.00 93.87 28  A 1 
ATOM   212  C CD1  . LEU A 1  28  ? -22.542 -17.150 1.697   1.00 85.94 28  A 1 
ATOM   213  C CD2  . LEU A 1  28  ? -21.033 -15.741 3.035   1.00 86.94 28  A 1 
ATOM   214  N N    . ASN A 1  29  ? -18.234 -13.715 -1.213  1.00 92.51 29  A 1 
ATOM   215  C CA   . ASN A 1  29  ? -17.111 -13.698 -2.135  1.00 92.39 29  A 1 
ATOM   216  C C    . ASN A 1  29  ? -15.812 -14.121 -1.429  1.00 92.28 29  A 1 
ATOM   217  O O    . ASN A 1  29  ? -15.429 -13.553 -0.406  1.00 88.57 29  A 1 
ATOM   218  C CB   . ASN A 1  29  ? -17.001 -12.295 -2.748  1.00 90.68 29  A 1 
ATOM   219  C CG   . ASN A 1  29  ? -15.851 -12.184 -3.733  1.00 88.96 29  A 1 
ATOM   220  O OD1  . ASN A 1  29  ? -15.445 -13.133 -4.371  1.00 77.82 29  A 1 
ATOM   221  N ND2  . ASN A 1  29  ? -15.285 -11.011 -3.883  1.00 78.01 29  A 1 
ATOM   222  N N    . SER A 1  30  ? -15.129 -15.092 -2.002  1.00 91.95 30  A 1 
ATOM   223  C CA   . SER A 1  30  ? -13.842 -15.589 -1.516  1.00 92.20 30  A 1 
ATOM   224  C C    . SER A 1  30  ? -12.990 -16.110 -2.675  1.00 91.92 30  A 1 
ATOM   225  O O    . SER A 1  30  ? -13.458 -16.228 -3.807  1.00 88.28 30  A 1 
ATOM   226  C CB   . SER A 1  30  ? -14.075 -16.695 -0.477  1.00 91.05 30  A 1 
ATOM   227  O OG   . SER A 1  30  ? -14.529 -17.882 -1.094  1.00 86.85 30  A 1 
ATOM   228  N N    . SER A 1  31  ? -11.756 -16.493 -2.380  1.00 92.37 31  A 1 
ATOM   229  C CA   . SER A 1  31  ? -10.873 -17.111 -3.373  1.00 91.36 31  A 1 
ATOM   230  C C    . SER A 1  31  ? -11.391 -18.452 -3.914  1.00 91.64 31  A 1 
ATOM   231  O O    . SER A 1  31  ? -10.985 -18.873 -4.992  1.00 87.98 31  A 1 
ATOM   232  C CB   . SER A 1  31  ? -9.488  -17.314 -2.749  1.00 89.88 31  A 1 
ATOM   233  O OG   . SER A 1  31  ? -9.582  -18.071 -1.559  1.00 83.29 31  A 1 
ATOM   234  N N    . ILE A 1  32  ? -12.268 -19.120 -3.178  1.00 91.37 32  A 1 
ATOM   235  C CA   . ILE A 1  32  ? -12.840 -20.416 -3.574  1.00 91.67 32  A 1 
ATOM   236  C C    . ILE A 1  32  ? -14.111 -20.236 -4.407  1.00 92.01 32  A 1 
ATOM   237  O O    . ILE A 1  32  ? -14.336 -20.978 -5.364  1.00 88.19 32  A 1 
ATOM   238  C CB   . ILE A 1  32  ? -13.100 -21.288 -2.328  1.00 90.57 32  A 1 
ATOM   239  C CG1  . ILE A 1  32  ? -11.777 -21.516 -1.562  1.00 85.32 32  A 1 
ATOM   240  C CG2  . ILE A 1  32  ? -13.743 -22.629 -2.718  1.00 82.68 32  A 1 
ATOM   241  C CD1  . ILE A 1  32  ? -11.932 -22.306 -0.266  1.00 79.35 32  A 1 
ATOM   242  N N    . ALA A 1  33  ? -14.925 -19.257 -4.044  1.00 90.56 33  A 1 
ATOM   243  C CA   . ALA A 1  33  ? -16.110 -18.858 -4.788  1.00 91.03 33  A 1 
ATOM   244  C C    . ALA A 1  33  ? -16.016 -17.359 -5.128  1.00 91.35 33  A 1 
ATOM   245  O O    . ALA A 1  33  ? -16.682 -16.541 -4.488  1.00 87.60 33  A 1 
ATOM   246  C CB   . ALA A 1  33  ? -17.361 -19.224 -3.975  1.00 89.71 33  A 1 
ATOM   247  N N    . PRO A 1  34  ? -15.160 -16.998 -6.087  1.00 89.96 34  A 1 
ATOM   248  C CA   . PRO A 1  34  ? -15.003 -15.605 -6.486  1.00 89.48 34  A 1 
ATOM   249  C C    . PRO A 1  34  ? -16.318 -15.068 -7.053  1.00 89.63 34  A 1 
ATOM   250  O O    . PRO A 1  34  ? -17.085 -15.797 -7.687  1.00 86.01 34  A 1 
ATOM   251  C CB   . PRO A 1  34  ? -13.867 -15.594 -7.515  1.00 87.32 34  A 1 
ATOM   252  C CG   . PRO A 1  34  ? -13.918 -16.997 -8.113  1.00 85.91 34  A 1 
ATOM   253  C CD   . PRO A 1  34  ? -14.350 -17.862 -6.932  1.00 88.85 34  A 1 
ATOM   254  N N    . TYR A 1  35  ? -16.558 -13.803 -6.801  1.00 90.14 35  A 1 
ATOM   255  C CA   . TYR A 1  35  ? -17.771 -13.164 -7.298  1.00 89.29 35  A 1 
ATOM   256  C C    . TYR A 1  35  ? -17.760 -13.089 -8.824  1.00 88.86 35  A 1 
ATOM   257  O O    . TYR A 1  35  ? -16.843 -12.535 -9.420  1.00 83.61 35  A 1 
ATOM   258  C CB   . TYR A 1  35  ? -17.936 -11.776 -6.671  1.00 87.34 35  A 1 
ATOM   259  C CG   . TYR A 1  35  ? -19.132 -11.016 -7.209  1.00 87.22 35  A 1 
ATOM   260  C CD1  . TYR A 1  35  ? -18.959 -9.808  -7.911  1.00 78.57 35  A 1 
ATOM   261  C CD2  . TYR A 1  35  ? -20.429 -11.541 -7.051  1.00 79.38 35  A 1 
ATOM   262  C CE1  . TYR A 1  35  ? -20.064 -9.126  -8.432  1.00 77.40 35  A 1 
ATOM   263  C CE2  . TYR A 1  35  ? -21.542 -10.871 -7.580  1.00 76.50 35  A 1 
ATOM   264  C CZ   . TYR A 1  35  ? -21.357 -9.658  -8.271  1.00 81.10 35  A 1 
ATOM   265  O OH   . TYR A 1  35  ? -22.445 -8.997  -8.784  1.00 80.25 35  A 1 
ATOM   266  N N    . ASP A 1  36  ? -18.814 -13.627 -9.397  1.00 85.25 36  A 1 
ATOM   267  C CA   . ASP A 1  36  ? -19.093 -13.553 -10.823 1.00 83.60 36  A 1 
ATOM   268  C C    . ASP A 1  36  ? -20.605 -13.336 -10.994 1.00 81.59 36  A 1 
ATOM   269  O O    . ASP A 1  36  ? -21.420 -13.923 -10.276 1.00 74.02 36  A 1 
ATOM   270  C CB   . ASP A 1  36  ? -18.587 -14.836 -11.499 1.00 80.45 36  A 1 
ATOM   271  C CG   . ASP A 1  36  ? -18.629 -14.763 -13.024 1.00 78.82 36  A 1 
ATOM   272  O OD1  . ASP A 1  36  ? -19.721 -14.467 -13.555 1.00 70.23 36  A 1 
ATOM   273  O OD2  . ASP A 1  36  ? -17.596 -15.033 -13.658 1.00 70.10 36  A 1 
ATOM   274  N N    . GLN A 1  37  ? -20.989 -12.473 -11.918 1.00 82.08 37  A 1 
ATOM   275  C CA   . GLN A 1  37  ? -22.404 -12.140 -12.125 1.00 79.59 37  A 1 
ATOM   276  C C    . GLN A 1  37  ? -23.167 -13.220 -12.904 1.00 80.02 37  A 1 
ATOM   277  O O    . GLN A 1  37  ? -24.399 -13.233 -12.890 1.00 73.72 37  A 1 
ATOM   278  C CB   . GLN A 1  37  ? -22.523 -10.786 -12.830 1.00 75.38 37  A 1 
ATOM   279  C CG   . GLN A 1  37  ? -22.017 -9.620  -11.964 1.00 68.63 37  A 1 
ATOM   280  C CD   . GLN A 1  37  ? -22.316 -8.253  -12.585 1.00 63.01 37  A 1 
ATOM   281  O OE1  . GLN A 1  37  ? -22.927 -8.133  -13.631 1.00 57.31 37  A 1 
ATOM   282  N NE2  . GLN A 1  37  ? -21.922 -7.169  -11.956 1.00 55.21 37  A 1 
ATOM   283  N N    . ILE A 1  38  ? -22.441 -14.101 -13.589 1.00 81.89 38  A 1 
ATOM   284  C CA   . ILE A 1  38  ? -23.017 -15.059 -14.542 1.00 81.20 38  A 1 
ATOM   285  C C    . ILE A 1  38  ? -22.615 -16.495 -14.195 1.00 82.40 38  A 1 
ATOM   286  O O    . ILE A 1  38  ? -23.448 -17.407 -14.254 1.00 76.13 38  A 1 
ATOM   287  C CB   . ILE A 1  38  ? -22.596 -14.682 -15.985 1.00 76.99 38  A 1 
ATOM   288  C CG1  . ILE A 1  38  ? -22.931 -13.201 -16.312 1.00 70.38 38  A 1 
ATOM   289  C CG2  . ILE A 1  38  ? -23.285 -15.621 -16.994 1.00 66.58 38  A 1 
ATOM   290  C CD1  . ILE A 1  38  ? -22.428 -12.725 -17.678 1.00 60.36 38  A 1 
ATOM   291  N N    . ASN A 1  39  ? -21.345 -16.701 -13.844 1.00 83.72 39  A 1 
ATOM   292  C CA   . ASN A 1  39  ? -20.791 -18.012 -13.563 1.00 84.70 39  A 1 
ATOM   293  C C    . ASN A 1  39  ? -20.838 -18.333 -12.066 1.00 85.51 39  A 1 
ATOM   294  O O    . ASN A 1  39  ? -20.014 -17.885 -11.277 1.00 81.90 39  A 1 
ATOM   295  C CB   . ASN A 1  39  ? -19.367 -18.099 -14.131 1.00 81.38 39  A 1 
ATOM   296  C CG   . ASN A 1  39  ? -18.797 -19.496 -13.963 1.00 77.57 39  A 1 
ATOM   297  O OD1  . ASN A 1  39  ? -19.465 -20.433 -13.564 1.00 68.72 39  A 1 
ATOM   298  N ND2  . ASN A 1  39  ? -17.538 -19.682 -14.275 1.00 67.97 39  A 1 
ATOM   299  N N    . PHE A 1  40  ? -21.778 -19.188 -11.709 1.00 87.94 40  A 1 
ATOM   300  C CA   . PHE A 1  40  ? -21.922 -19.667 -10.335 1.00 89.23 40  A 1 
ATOM   301  C C    . PHE A 1  40  ? -21.432 -21.109 -10.143 1.00 90.24 40  A 1 
ATOM   302  O O    . PHE A 1  40  ? -21.772 -21.735 -9.137  1.00 86.55 40  A 1 
ATOM   303  C CB   . PHE A 1  40  ? -23.376 -19.481 -9.884  1.00 87.53 40  A 1 
ATOM   304  C CG   . PHE A 1  40  ? -23.895 -18.076 -10.055 1.00 87.88 40  A 1 
ATOM   305  C CD1  . PHE A 1  40  ? -23.359 -17.024 -9.292  1.00 80.31 40  A 1 
ATOM   306  C CD2  . PHE A 1  40  ? -24.896 -17.801 -11.003 1.00 80.55 40  A 1 
ATOM   307  C CE1  . PHE A 1  40  ? -23.813 -15.708 -9.479  1.00 79.43 40  A 1 
ATOM   308  C CE2  . PHE A 1  40  ? -25.354 -16.489 -11.195 1.00 78.70 40  A 1 
ATOM   309  C CZ   . PHE A 1  40  ? -24.808 -15.440 -10.434 1.00 84.09 40  A 1 
ATOM   310  N N    . ASP A 1  41  ? -20.643 -21.644 -11.055 1.00 89.44 41  A 1 
ATOM   311  C CA   . ASP A 1  41  ? -20.183 -23.036 -10.996 1.00 89.18 41  A 1 
ATOM   312  C C    . ASP A 1  41  ? -19.483 -23.411 -9.677  1.00 90.10 41  A 1 
ATOM   313  O O    . ASP A 1  41  ? -19.759 -24.496 -9.153  1.00 87.83 41  A 1 
ATOM   314  C CB   . ASP A 1  41  ? -19.253 -23.360 -12.175 1.00 86.94 41  A 1 
ATOM   315  C CG   . ASP A 1  41  ? -19.969 -23.551 -13.508 1.00 77.79 41  A 1 
ATOM   316  O OD1  . ASP A 1  41  ? -21.201 -23.750 -13.493 1.00 68.85 41  A 1 
ATOM   317  O OD2  . ASP A 1  41  ? -19.245 -23.555 -14.528 1.00 66.79 41  A 1 
ATOM   318  N N    . PRO A 1  42  ? -18.647 -22.544 -9.080  1.00 91.38 42  A 1 
ATOM   319  C CA   . PRO A 1  42  ? -18.034 -22.846 -7.785  1.00 91.68 42  A 1 
ATOM   320  C C    . PRO A 1  42  ? -19.054 -23.106 -6.669  1.00 92.45 42  A 1 
ATOM   321  O O    . PRO A 1  42  ? -18.785 -23.901 -5.769  1.00 90.30 42  A 1 
ATOM   322  C CB   . PRO A 1  42  ? -17.152 -21.634 -7.462  1.00 90.16 42  A 1 
ATOM   323  C CG   . PRO A 1  42  ? -16.828 -21.045 -8.832  1.00 88.47 42  A 1 
ATOM   324  C CD   . PRO A 1  42  ? -18.119 -21.296 -9.607  1.00 90.54 42  A 1 
ATOM   325  N N    . ILE A 1  43  ? -20.215 -22.483 -6.743  1.00 92.28 43  A 1 
ATOM   326  C CA   . ILE A 1  43  ? -21.315 -22.663 -5.785  1.00 92.76 43  A 1 
ATOM   327  C C    . ILE A 1  43  ? -22.218 -23.822 -6.224  1.00 92.55 43  A 1 
ATOM   328  O O    . ILE A 1  43  ? -22.508 -24.719 -5.435  1.00 90.61 43  A 1 
ATOM   329  C CB   . ILE A 1  43  ? -22.108 -21.348 -5.619  1.00 92.48 43  A 1 
ATOM   330  C CG1  . ILE A 1  43  ? -21.178 -20.218 -5.105  1.00 88.87 43  A 1 
ATOM   331  C CG2  . ILE A 1  43  ? -23.301 -21.560 -4.672  1.00 87.90 43  A 1 
ATOM   332  C CD1  . ILE A 1  43  ? -21.853 -18.845 -5.012  1.00 86.49 43  A 1 
ATOM   333  N N    . LEU A 1  44  ? -22.633 -23.833 -7.482  1.00 92.22 44  A 1 
ATOM   334  C CA   . LEU A 1  44  ? -23.584 -24.810 -8.014  1.00 91.87 44  A 1 
ATOM   335  C C    . LEU A 1  44  ? -23.085 -26.254 -7.894  1.00 91.87 44  A 1 
ATOM   336  O O    . LEU A 1  44  ? -23.885 -27.152 -7.632  1.00 90.02 44  A 1 
ATOM   337  C CB   . LEU A 1  44  ? -23.904 -24.471 -9.477  1.00 90.87 44  A 1 
ATOM   338  C CG   . LEU A 1  44  ? -24.769 -23.211 -9.668  1.00 88.45 44  A 1 
ATOM   339  C CD1  . LEU A 1  44  ? -24.880 -22.891 -11.156 1.00 80.77 44  A 1 
ATOM   340  C CD2  . LEU A 1  44  ? -26.185 -23.406 -9.118  1.00 81.00 44  A 1 
ATOM   341  N N    . ARG A 1  45  ? -21.780 -26.474 -7.983  1.00 92.57 45  A 1 
ATOM   342  C CA   . ARG A 1  45  ? -21.175 -27.805 -7.796  1.00 92.38 45  A 1 
ATOM   343  C C    . ARG A 1  45  ? -21.459 -28.436 -6.429  1.00 92.67 45  A 1 
ATOM   344  O O    . ARG A 1  45  ? -21.448 -29.652 -6.324  1.00 89.76 45  A 1 
ATOM   345  C CB   . ARG A 1  45  ? -19.665 -27.727 -8.072  1.00 90.30 45  A 1 
ATOM   346  C CG   . ARG A 1  45  ? -18.909 -26.886 -7.029  1.00 82.92 45  A 1 
ATOM   347  C CD   . ARG A 1  45  ? -17.414 -26.757 -7.340  1.00 82.54 45  A 1 
ATOM   348  N NE   . ARG A 1  45  ? -16.731 -28.047 -7.136  1.00 76.22 45  A 1 
ATOM   349  C CZ   . ARG A 1  45  ? -15.432 -28.273 -7.293  1.00 72.27 45  A 1 
ATOM   350  N NH1  . ARG A 1  45  ? -14.617 -27.325 -7.674  1.00 63.43 45  A 1 
ATOM   351  N NH2  . ARG A 1  45  ? -14.939 -29.450 -7.065  1.00 64.61 45  A 1 
ATOM   352  N N    . TYR A 1  46  ? -21.734 -27.641 -5.406  1.00 92.49 46  A 1 
ATOM   353  C CA   . TYR A 1  46  ? -22.124 -28.121 -4.072  1.00 93.01 46  A 1 
ATOM   354  C C    . TYR A 1  46  ? -23.645 -28.182 -3.871  1.00 92.52 46  A 1 
ATOM   355  O O    . TYR A 1  46  ? -24.109 -28.615 -2.815  1.00 88.35 46  A 1 
ATOM   356  C CB   . TYR A 1  46  ? -21.450 -27.255 -2.999  1.00 93.28 46  A 1 
ATOM   357  C CG   . TYR A 1  46  ? -19.949 -27.418 -2.940  1.00 94.07 46  A 1 
ATOM   358  C CD1  . TYR A 1  46  ? -19.378 -28.500 -2.239  1.00 87.13 46  A 1 
ATOM   359  C CD2  . TYR A 1  46  ? -19.106 -26.500 -3.593  1.00 87.67 46  A 1 
ATOM   360  C CE1  . TYR A 1  46  ? -17.988 -28.665 -2.192  1.00 87.20 46  A 1 
ATOM   361  C CE2  . TYR A 1  46  ? -17.711 -26.657 -3.557  1.00 87.14 46  A 1 
ATOM   362  C CZ   . TYR A 1  46  ? -17.154 -27.744 -2.854  1.00 92.18 46  A 1 
ATOM   363  O OH   . TYR A 1  46  ? -15.789 -27.906 -2.825  1.00 91.19 46  A 1 
ATOM   364  N N    . ASN A 1  47  ? -24.413 -27.777 -4.863  1.00 92.32 47  A 1 
ATOM   365  C CA   . ASN A 1  47  ? -25.867 -27.638 -4.789  1.00 91.96 47  A 1 
ATOM   366  C C    . ASN A 1  47  ? -26.546 -28.367 -5.954  1.00 91.00 47  A 1 
ATOM   367  O O    . ASN A 1  47  ? -27.233 -27.760 -6.777  1.00 86.25 47  A 1 
ATOM   368  C CB   . ASN A 1  47  ? -26.224 -26.142 -4.735  1.00 91.87 47  A 1 
ATOM   369  C CG   . ASN A 1  47  ? -25.697 -25.454 -3.493  1.00 92.60 47  A 1 
ATOM   370  O OD1  . ASN A 1  47  ? -26.289 -25.506 -2.431  1.00 82.73 47  A 1 
ATOM   371  N ND2  . ASN A 1  47  ? -24.564 -24.796 -3.598  1.00 83.39 47  A 1 
ATOM   372  N N    . SER A 1  48  ? -26.377 -29.672 -6.009  1.00 90.70 48  A 1 
ATOM   373  C CA   . SER A 1  48  ? -26.927 -30.503 -7.096  1.00 88.92 48  A 1 
ATOM   374  C C    . SER A 1  48  ? -28.454 -30.450 -7.242  1.00 88.51 48  A 1 
ATOM   375  O O    . SER A 1  48  ? -29.003 -30.843 -8.272  1.00 82.52 48  A 1 
ATOM   376  C CB   . SER A 1  48  ? -26.490 -31.954 -6.873  1.00 86.21 48  A 1 
ATOM   377  O OG   . SER A 1  48  ? -26.953 -32.430 -5.625  1.00 76.03 48  A 1 
ATOM   378  N N    . ASN A 1  49  ? -29.145 -29.981 -6.219  1.00 88.12 49  A 1 
ATOM   379  C CA   . ASN A 1  49  ? -30.586 -29.760 -6.200  1.00 86.96 49  A 1 
ATOM   380  C C    . ASN A 1  49  ? -31.019 -28.486 -6.951  1.00 87.55 49  A 1 
ATOM   381  O O    . ASN A 1  49  ? -32.193 -28.370 -7.298  1.00 82.94 49  A 1 
ATOM   382  C CB   . ASN A 1  49  ? -31.057 -29.747 -4.731  1.00 83.86 49  A 1 
ATOM   383  C CG   . ASN A 1  49  ? -30.354 -28.703 -3.871  1.00 76.69 49  A 1 
ATOM   384  O OD1  . ASN A 1  49  ? -29.159 -28.513 -3.928  1.00 65.35 49  A 1 
ATOM   385  N ND2  . ASN A 1  49  ? -31.077 -28.015 -3.019  1.00 67.24 49  A 1 
ATOM   386  N N    . ILE A 1  50  ? -30.114 -27.558 -7.203  1.00 86.35 50  A 1 
ATOM   387  C CA   . ILE A 1  50  ? -30.392 -26.343 -7.971  1.00 86.67 50  A 1 
ATOM   388  C C    . ILE A 1  50  ? -30.255 -26.675 -9.456  1.00 85.77 50  A 1 
ATOM   389  O O    . ILE A 1  50  ? -29.157 -26.907 -9.956  1.00 81.96 50  A 1 
ATOM   390  C CB   . ILE A 1  50  ? -29.481 -25.174 -7.542  1.00 85.81 50  A 1 
ATOM   391  C CG1  . ILE A 1  50  ? -29.638 -24.895 -6.027  1.00 82.91 50  A 1 
ATOM   392  C CG2  . ILE A 1  50  ? -29.821 -23.924 -8.370  1.00 80.70 50  A 1 
ATOM   393  C CD1  . ILE A 1  50  ? -28.727 -23.782 -5.499  1.00 79.58 50  A 1 
ATOM   394  N N    . LYS A 1  51  ? -31.377 -26.698 -10.145 1.00 86.45 51  A 1 
ATOM   395  C CA   . LYS A 1  51  ? -31.416 -26.977 -11.590 1.00 84.60 51  A 1 
ATOM   396  C C    . LYS A 1  51  ? -31.424 -25.717 -12.446 1.00 84.68 51  A 1 
ATOM   397  O O    . LYS A 1  51  ? -30.968 -25.763 -13.581 1.00 77.25 51  A 1 
ATOM   398  C CB   . LYS A 1  51  ? -32.641 -27.826 -11.926 1.00 81.23 51  A 1 
ATOM   399  C CG   . LYS A 1  51  ? -32.549 -29.223 -11.305 1.00 74.92 51  A 1 
ATOM   400  C CD   . LYS A 1  51  ? -33.680 -30.095 -11.851 1.00 65.70 51  A 1 
ATOM   401  C CE   . LYS A 1  51  ? -33.558 -31.500 -11.264 1.00 58.06 51  A 1 
ATOM   402  N NZ   . LYS A 1  51  ? -34.567 -32.413 -11.843 1.00 49.80 51  A 1 
ATOM   403  N N    . ASP A 1  52  ? -31.970 -24.653 -11.913 1.00 82.14 52  A 1 
ATOM   404  C CA   . ASP A 1  52  ? -32.067 -23.360 -12.575 1.00 82.05 52  A 1 
ATOM   405  C C    . ASP A 1  52  ? -31.383 -22.319 -11.687 1.00 82.28 52  A 1 
ATOM   406  O O    . ASP A 1  52  ? -31.832 -22.063 -10.570 1.00 77.68 52  A 1 
ATOM   407  C CB   . ASP A 1  52  ? -33.545 -23.041 -12.843 1.00 78.39 52  A 1 
ATOM   408  C CG   . ASP A 1  52  ? -33.752 -21.754 -13.643 1.00 74.30 52  A 1 
ATOM   409  O OD1  . ASP A 1  52  ? -32.766 -21.013 -13.824 1.00 67.12 52  A 1 
ATOM   410  O OD2  . ASP A 1  52  ? -34.915 -21.533 -14.054 1.00 66.87 52  A 1 
ATOM   411  N N    . LYS A 1  53  ? -30.286 -21.764 -12.183 1.00 82.42 53  A 1 
ATOM   412  C CA   . LYS A 1  53  ? -29.484 -20.777 -11.455 1.00 81.69 53  A 1 
ATOM   413  C C    . LYS A 1  53  ? -30.244 -19.478 -11.181 1.00 81.76 53  A 1 
ATOM   414  O O    . LYS A 1  53  ? -29.944 -18.799 -10.206 1.00 77.08 53  A 1 
ATOM   415  C CB   . LYS A 1  53  ? -28.169 -20.514 -12.211 1.00 79.76 53  A 1 
ATOM   416  C CG   . LYS A 1  53  ? -28.387 -19.835 -13.571 1.00 76.25 53  A 1 
ATOM   417  C CD   . LYS A 1  53  ? -27.069 -19.455 -14.241 1.00 73.35 53  A 1 
ATOM   418  C CE   . LYS A 1  53  ? -27.386 -18.616 -15.477 1.00 66.01 53  A 1 
ATOM   419  N NZ   . LYS A 1  53  ? -26.179 -17.967 -16.040 1.00 60.79 53  A 1 
ATOM   420  N N    . ASP A 1  54  ? -31.231 -19.172 -12.021 1.00 81.10 54  A 1 
ATOM   421  C CA   . ASP A 1  54  ? -32.013 -17.936 -11.944 1.00 78.50 54  A 1 
ATOM   422  C C    . ASP A 1  54  ? -33.307 -18.123 -11.130 1.00 78.46 54  A 1 
ATOM   423  O O    . ASP A 1  54  ? -33.988 -17.156 -10.787 1.00 74.00 54  A 1 
ATOM   424  C CB   . ASP A 1  54  ? -32.288 -17.431 -13.372 1.00 75.76 54  A 1 
ATOM   425  C CG   . ASP A 1  54  ? -31.012 -17.242 -14.207 1.00 73.43 54  A 1 
ATOM   426  O OD1  . ASP A 1  54  ? -30.009 -16.720 -13.678 1.00 66.31 54  A 1 
ATOM   427  O OD2  . ASP A 1  54  ? -31.006 -17.679 -15.376 1.00 66.29 54  A 1 
ATOM   428  N N    . ARG A 1  55  ? -33.644 -19.366 -10.777 1.00 80.81 55  A 1 
ATOM   429  C CA   . ARG A 1  55  ? -34.821 -19.709 -9.967  1.00 80.43 55  A 1 
ATOM   430  C C    . ARG A 1  55  ? -34.493 -20.711 -8.874  1.00 81.41 55  A 1 
ATOM   431  O O    . ARG A 1  55  ? -34.661 -21.925 -9.022  1.00 76.64 55  A 1 
ATOM   432  C CB   . ARG A 1  55  ? -35.950 -20.226 -10.859 1.00 76.07 55  A 1 
ATOM   433  C CG   . ARG A 1  55  ? -36.664 -19.085 -11.576 1.00 69.25 55  A 1 
ATOM   434  C CD   . ARG A 1  55  ? -37.856 -19.645 -12.338 1.00 64.20 55  A 1 
ATOM   435  N NE   . ARG A 1  55  ? -38.657 -18.573 -12.926 1.00 56.84 55  A 1 
ATOM   436  C CZ   . ARG A 1  55  ? -39.772 -18.728 -13.609 1.00 49.45 55  A 1 
ATOM   437  N NH1  . ARG A 1  55  ? -40.264 -19.917 -13.834 1.00 45.96 55  A 1 
ATOM   438  N NH2  . ARG A 1  55  ? -40.404 -17.693 -14.081 1.00 43.17 55  A 1 
ATOM   439  N N    . ILE A 1  56  ? -34.136 -20.169 -7.742  1.00 81.39 56  A 1 
ATOM   440  C CA   . ILE A 1  56  ? -33.908 -20.965 -6.541  1.00 82.79 56  A 1 
ATOM   441  C C    . ILE A 1  56  ? -35.152 -20.920 -5.661  1.00 83.14 56  A 1 
ATOM   442  O O    . ILE A 1  56  ? -35.799 -19.887 -5.494  1.00 80.43 56  A 1 
ATOM   443  C CB   . ILE A 1  56  ? -32.648 -20.520 -5.792  1.00 82.17 56  A 1 
ATOM   444  C CG1  . ILE A 1  56  ? -31.484 -20.216 -6.762  1.00 77.45 56  A 1 
ATOM   445  C CG2  . ILE A 1  56  ? -32.241 -21.650 -4.826  1.00 74.56 56  A 1 
ATOM   446  C CD1  . ILE A 1  56  ? -30.327 -19.538 -6.053  1.00 71.78 56  A 1 
ATOM   447  N N    . GLN A 1  57  ? -35.492 -22.068 -5.106  1.00 84.14 57  A 1 
ATOM   448  C CA   . GLN A 1  57  ? -36.694 -22.197 -4.299  1.00 83.94 57  A 1 
ATOM   449  C C    . GLN A 1  57  ? -36.528 -21.467 -2.961  1.00 84.64 57  A 1 
ATOM   450  O O    . GLN A 1  57  ? -35.606 -21.756 -2.202  1.00 81.97 57  A 1 
ATOM   451  C CB   . GLN A 1  57  ? -37.020 -23.686 -4.162  1.00 80.54 57  A 1 
ATOM   452  C CG   . GLN A 1  57  ? -38.486 -23.920 -3.801  1.00 73.06 57  A 1 
ATOM   453  C CD   . GLN A 1  57  ? -38.891 -25.393 -3.868  1.00 66.66 57  A 1 
ATOM   454  O OE1  . GLN A 1  57  ? -38.102 -26.292 -4.073  1.00 60.31 57  A 1 
ATOM   455  N NE2  . GLN A 1  57  ? -40.159 -25.692 -3.711  1.00 56.64 57  A 1 
ATOM   456  N N    . MET A 1  58  ? -37.445 -20.575 -2.659  1.00 86.70 58  A 1 
ATOM   457  C CA   . MET A 1  58  ? -37.527 -19.924 -1.346  1.00 85.80 58  A 1 
ATOM   458  C C    . MET A 1  58  ? -37.656 -20.970 -0.238  1.00 86.62 58  A 1 
ATOM   459  O O    . MET A 1  58  ? -38.345 -21.977 -0.406  1.00 81.79 58  A 1 
ATOM   460  C CB   . MET A 1  58  ? -38.744 -18.984 -1.309  1.00 82.29 58  A 1 
ATOM   461  C CG   . MET A 1  58  ? -38.540 -17.701 -2.119  1.00 73.21 58  A 1 
ATOM   462  S SD   . MET A 1  58  ? -37.942 -16.291 -1.153  1.00 63.72 58  A 1 
ATOM   463  C CE   . MET A 1  58  ? -39.435 -15.850 -0.234  1.00 56.35 58  A 1 
ATOM   464  N N    . GLY A 1  59  ? -36.992 -20.736 0.881   1.00 87.44 59  A 1 
ATOM   465  C CA   . GLY A 1  59  ? -36.935 -21.685 1.988   1.00 87.85 59  A 1 
ATOM   466  C C    . GLY A 1  59  ? -35.936 -22.829 1.793   1.00 89.24 59  A 1 
ATOM   467  O O    . GLY A 1  59  ? -35.835 -23.707 2.650   1.00 84.98 59  A 1 
ATOM   468  N N    . SER A 1  60  ? -35.201 -22.832 0.695   1.00 89.42 60  A 1 
ATOM   469  C CA   . SER A 1  60  ? -34.075 -23.745 0.501   1.00 89.43 60  A 1 
ATOM   470  C C    . SER A 1  60  ? -32.776 -23.156 1.055   1.00 90.74 60  A 1 
ATOM   471  O O    . SER A 1  60  ? -32.690 -21.963 1.361   1.00 88.40 60  A 1 
ATOM   472  C CB   . SER A 1  60  ? -33.948 -24.152 -0.972  1.00 86.57 60  A 1 
ATOM   473  O OG   . SER A 1  60  ? -33.537 -23.077 -1.782  1.00 77.03 60  A 1 
ATOM   474  N N    . ARG A 1  61  ? -31.766 -24.001 1.192   1.00 91.41 61  A 1 
ATOM   475  C CA   . ARG A 1  61  ? -30.420 -23.606 1.613   1.00 92.33 61  A 1 
ATOM   476  C C    . ARG A 1  61  ? -29.443 -23.794 0.464   1.00 92.61 61  A 1 
ATOM   477  O O    . ARG A 1  61  ? -29.410 -24.863 -0.146  1.00 89.91 61  A 1 
ATOM   478  C CB   . ARG A 1  61  ? -29.990 -24.393 2.857   1.00 91.43 61  A 1 
ATOM   479  C CG   . ARG A 1  61  ? -30.778 -23.966 4.110   1.00 88.17 61  A 1 
ATOM   480  C CD   . ARG A 1  61  ? -30.354 -24.807 5.304   1.00 88.11 61  A 1 
ATOM   481  N NE   . ARG A 1  61  ? -31.006 -24.374 6.550   1.00 87.64 61  A 1 
ATOM   482  C CZ   . ARG A 1  61  ? -30.465 -23.665 7.531   1.00 90.33 61  A 1 
ATOM   483  N NH1  . ARG A 1  61  ? -29.271 -23.164 7.469   1.00 79.26 61  A 1 
ATOM   484  N NH2  . ARG A 1  61  ? -31.133 -23.466 8.624   1.00 84.20 61  A 1 
ATOM   485  N N    . VAL A 1  62  ? -28.645 -22.771 0.217   1.00 92.91 62  A 1 
ATOM   486  C CA   . VAL A 1  62  ? -27.551 -22.808 -0.753  1.00 93.42 62  A 1 
ATOM   487  C C    . VAL A 1  62  ? -26.250 -23.003 0.009   1.00 94.02 62  A 1 
ATOM   488  O O    . VAL A 1  62  ? -25.965 -22.261 0.953   1.00 92.85 62  A 1 
ATOM   489  C CB   . VAL A 1  62  ? -27.521 -21.529 -1.608  1.00 92.59 62  A 1 
ATOM   490  C CG1  . VAL A 1  62  ? -26.379 -21.555 -2.623  1.00 85.96 62  A 1 
ATOM   491  C CG2  . VAL A 1  62  ? -28.826 -21.376 -2.388  1.00 84.28 62  A 1 
ATOM   492  N N    . LEU A 1  63  ? -25.470 -23.991 -0.388  1.00 94.09 63  A 1 
ATOM   493  C CA   . LEU A 1  63  ? -24.140 -24.221 0.161   1.00 94.79 63  A 1 
ATOM   494  C C    . LEU A 1  63  ? -23.113 -23.426 -0.642  1.00 94.89 63  A 1 
ATOM   495  O O    . LEU A 1  63  ? -22.977 -23.636 -1.846  1.00 93.05 63  A 1 
ATOM   496  C CB   . LEU A 1  63  ? -23.815 -25.723 0.157   1.00 94.44 63  A 1 
ATOM   497  C CG   . LEU A 1  63  ? -24.754 -26.588 1.015   1.00 93.38 63  A 1 
ATOM   498  C CD1  . LEU A 1  63  ? -24.344 -28.052 0.900   1.00 85.39 63  A 1 
ATOM   499  C CD2  . LEU A 1  63  ? -24.709 -26.196 2.494   1.00 86.32 63  A 1 
ATOM   500  N N    . VAL A 1  64  ? -22.398 -22.549 0.035   1.00 94.70 64  A 1 
ATOM   501  C CA   . VAL A 1  64  ? -21.352 -21.721 -0.578  1.00 95.20 64  A 1 
ATOM   502  C C    . VAL A 1  64  ? -20.001 -22.133 0.000   1.00 95.49 64  A 1 
ATOM   503  O O    . VAL A 1  64  ? -19.828 -22.063 1.220   1.00 94.34 64  A 1 
ATOM   504  C CB   . VAL A 1  64  ? -21.621 -20.222 -0.363  1.00 94.52 64  A 1 
ATOM   505  C CG1  . VAL A 1  64  ? -20.573 -19.372 -1.088  1.00 88.35 64  A 1 
ATOM   506  C CG2  . VAL A 1  64  ? -23.004 -19.828 -0.892  1.00 85.95 64  A 1 
ATOM   507  N N    . PRO A 1  65  ? -19.050 -22.579 -0.833  1.00 95.45 65  A 1 
ATOM   508  C CA   . PRO A 1  65  ? -17.716 -22.922 -0.352  1.00 95.55 65  A 1 
ATOM   509  C C    . PRO A 1  65  ? -16.919 -21.660 -0.001  1.00 95.42 65  A 1 
ATOM   510  O O    . PRO A 1  65  ? -16.978 -20.655 -0.707  1.00 93.63 65  A 1 
ATOM   511  C CB   . PRO A 1  65  ? -17.078 -23.717 -1.493  1.00 94.50 65  A 1 
ATOM   512  C CG   . PRO A 1  65  ? -17.728 -23.125 -2.740  1.00 92.14 65  A 1 
ATOM   513  C CD   . PRO A 1  65  ? -19.140 -22.782 -2.269  1.00 93.55 65  A 1 
ATOM   514  N N    . PHE A 1  66  ? -16.137 -21.742 1.063   1.00 94.85 66  A 1 
ATOM   515  C CA   . PHE A 1  66  ? -15.236 -20.671 1.490   1.00 95.13 66  A 1 
ATOM   516  C C    . PHE A 1  66  ? -14.018 -21.242 2.235   1.00 95.01 66  A 1 
ATOM   517  O O    . PHE A 1  66  ? -14.088 -22.365 2.744   1.00 93.35 66  A 1 
ATOM   518  C CB   . PHE A 1  66  ? -16.017 -19.648 2.337   1.00 94.62 66  A 1 
ATOM   519  C CG   . PHE A 1  66  ? -16.466 -20.128 3.697   1.00 95.26 66  A 1 
ATOM   520  C CD1  . PHE A 1  66  ? -17.637 -20.901 3.836   1.00 89.50 66  A 1 
ATOM   521  C CD2  . PHE A 1  66  ? -15.743 -19.770 4.844   1.00 88.98 66  A 1 
ATOM   522  C CE1  . PHE A 1  66  ? -18.071 -21.307 5.103   1.00 88.25 66  A 1 
ATOM   523  C CE2  . PHE A 1  66  ? -16.173 -20.174 6.117   1.00 87.68 66  A 1 
ATOM   524  C CZ   . PHE A 1  66  ? -17.341 -20.945 6.250   1.00 93.07 66  A 1 
ATOM   525  N N    . PRO A 1  67  ? -12.900 -20.517 2.292   1.00 94.61 67  A 1 
ATOM   526  C CA   . PRO A 1  67  ? -11.724 -20.968 3.031   1.00 94.21 67  A 1 
ATOM   527  C C    . PRO A 1  67  ? -11.962 -20.904 4.544   1.00 94.08 67  A 1 
ATOM   528  O O    . PRO A 1  67  ? -12.519 -19.942 5.063   1.00 91.65 67  A 1 
ATOM   529  C CB   . PRO A 1  67  ? -10.584 -20.051 2.570   1.00 92.55 67  A 1 
ATOM   530  C CG   . PRO A 1  67  ? -11.288 -18.766 2.156   1.00 90.17 67  A 1 
ATOM   531  C CD   . PRO A 1  67  ? -12.645 -19.246 1.640   1.00 92.83 67  A 1 
ATOM   532  N N    . CYS A 1  68  ? -11.507 -21.931 5.251   1.00 93.67 68  A 1 
ATOM   533  C CA   . CYS A 1  68  ? -11.598 -21.993 6.708   1.00 93.82 68  A 1 
ATOM   534  C C    . CYS A 1  68  ? -10.214 -21.786 7.318   1.00 93.62 68  A 1 
ATOM   535  O O    . CYS A 1  68  ? -9.377  -22.692 7.346   1.00 90.60 68  A 1 
ATOM   536  C CB   . CYS A 1  68  ? -12.246 -23.321 7.110   1.00 93.11 68  A 1 
ATOM   537  S SG   . CYS A 1  68  ? -12.616 -23.453 8.876   1.00 91.43 68  A 1 
ATOM   538  N N    . GLU A 1  69  ? -9.988  -20.586 7.806   1.00 91.72 69  A 1 
ATOM   539  C CA   . GLU A 1  69  ? -8.681  -20.110 8.230   1.00 91.17 69  A 1 
ATOM   540  C C    . GLU A 1  69  ? -8.633  -19.891 9.741   1.00 91.32 69  A 1 
ATOM   541  O O    . GLU A 1  69  ? -9.635  -19.578 10.386  1.00 88.66 69  A 1 
ATOM   542  C CB   . GLU A 1  69  ? -8.353  -18.809 7.486   1.00 88.79 69  A 1 
ATOM   543  C CG   . GLU A 1  69  ? -8.244  -19.000 5.964   1.00 83.28 69  A 1 
ATOM   544  C CD   . GLU A 1  69  ? -8.164  -17.676 5.201   1.00 80.84 69  A 1 
ATOM   545  O OE1  . GLU A 1  69  ? -8.391  -17.710 3.973   1.00 71.58 69  A 1 
ATOM   546  O OE2  . GLU A 1  69  ? -7.937  -16.626 5.848   1.00 73.15 69  A 1 
ATOM   547  N N    . CYS A 1  70  ? -7.444  -20.037 10.304  1.00 90.46 70  A 1 
ATOM   548  C CA   . CYS A 1  70  ? -7.244  -19.691 11.702  1.00 90.08 70  A 1 
ATOM   549  C C    . CYS A 1  70  ? -7.174  -18.172 11.856  1.00 89.94 70  A 1 
ATOM   550  O O    . CYS A 1  70  ? -6.207  -17.534 11.435  1.00 85.93 70  A 1 
ATOM   551  C CB   . CYS A 1  70  ? -5.993  -20.385 12.243  1.00 87.48 70  A 1 
ATOM   552  S SG   . CYS A 1  70  ? -5.835  -20.216 14.044  1.00 79.89 70  A 1 
ATOM   553  N N    . GLN A 1  71  ? -8.174  -17.612 12.500  1.00 90.14 71  A 1 
ATOM   554  C CA   . GLN A 1  71  ? -8.249  -16.183 12.760  1.00 89.46 71  A 1 
ATOM   555  C C    . GLN A 1  71  ? -7.443  -15.795 14.012  1.00 88.72 71  A 1 
ATOM   556  O O    . GLN A 1  71  ? -7.247  -16.621 14.913  1.00 84.68 71  A 1 
ATOM   557  C CB   . GLN A 1  71  ? -9.728  -15.778 12.884  1.00 88.71 71  A 1 
ATOM   558  C CG   . GLN A 1  71  ? -10.527 -16.017 11.584  1.00 86.43 71  A 1 
ATOM   559  C CD   . GLN A 1  71  ? -10.020 -15.161 10.420  1.00 87.59 71  A 1 
ATOM   560  O OE1  . GLN A 1  71  ? -9.683  -13.996 10.590  1.00 78.90 71  A 1 
ATOM   561  N NE2  . GLN A 1  71  ? -9.942  -15.709 9.227   1.00 77.59 71  A 1 
ATOM   562  N N    . PRO A 1  72  ? -7.025  -14.541 14.114  1.00 85.81 72  A 1 
ATOM   563  C CA   . PRO A 1  72  ? -6.479  -14.013 15.357  1.00 83.46 72  A 1 
ATOM   564  C C    . PRO A 1  72  ? -7.448  -14.238 16.525  1.00 81.84 72  A 1 
ATOM   565  O O    . PRO A 1  72  ? -8.629  -13.917 16.437  1.00 74.04 72  A 1 
ATOM   566  C CB   . PRO A 1  72  ? -6.238  -12.519 15.095  1.00 80.75 72  A 1 
ATOM   567  C CG   . PRO A 1  72  ? -6.114  -12.432 13.574  1.00 80.63 72  A 1 
ATOM   568  C CD   . PRO A 1  72  ? -7.056  -13.518 13.080  1.00 83.68 72  A 1 
ATOM   569  N N    . GLY A 1  73  ? -6.941  -14.782 17.611  1.00 82.10 73  A 1 
ATOM   570  C CA   . GLY A 1  73  ? -7.767  -15.236 18.734  1.00 80.92 73  A 1 
ATOM   571  C C    . GLY A 1  73  ? -7.971  -16.756 18.785  1.00 81.82 73  A 1 
ATOM   572  O O    . GLY A 1  73  ? -8.702  -17.239 19.640  1.00 75.09 73  A 1 
ATOM   573  N N    . ASP A 1  74  ? -7.291  -17.484 17.912  1.00 83.28 74  A 1 
ATOM   574  C CA   . ASP A 1  74  ? -7.250  -18.952 17.902  1.00 83.52 74  A 1 
ATOM   575  C C    . ASP A 1  74  ? -8.603  -19.647 17.648  1.00 85.35 74  A 1 
ATOM   576  O O    . ASP A 1  74  ? -8.908  -20.684 18.241  1.00 78.76 74  A 1 
ATOM   577  C CB   . ASP A 1  74  ? -6.523  -19.497 19.149  1.00 77.74 74  A 1 
ATOM   578  C CG   . ASP A 1  74  ? -5.021  -19.225 19.197  1.00 70.57 74  A 1 
ATOM   579  O OD1  . ASP A 1  74  ? -4.368  -19.244 18.131  1.00 63.65 74  A 1 
ATOM   580  O OD2  . ASP A 1  74  ? -4.482  -19.145 20.322  1.00 63.98 74  A 1 
ATOM   581  N N    . PHE A 1  75  ? -9.385  -19.115 16.732  1.00 88.46 75  A 1 
ATOM   582  C CA   . PHE A 1  75  ? -10.619 -19.739 16.257  1.00 89.53 75  A 1 
ATOM   583  C C    . PHE A 1  75  ? -10.638 -19.834 14.727  1.00 90.36 75  A 1 
ATOM   584  O O    . PHE A 1  75  ? -9.949  -19.089 14.033  1.00 87.96 75  A 1 
ATOM   585  C CB   . PHE A 1  75  ? -11.843 -18.986 16.808  1.00 87.25 75  A 1 
ATOM   586  C CG   . PHE A 1  75  ? -11.941 -17.563 16.319  1.00 86.89 75  A 1 
ATOM   587  C CD1  . PHE A 1  75  ? -11.296 -16.528 17.026  1.00 79.89 75  A 1 
ATOM   588  C CD2  . PHE A 1  75  ? -12.625 -17.266 15.134  1.00 79.88 75  A 1 
ATOM   589  C CE1  . PHE A 1  75  ? -11.312 -15.221 16.532  1.00 77.78 75  A 1 
ATOM   590  C CE2  . PHE A 1  75  ? -12.641 -15.955 14.632  1.00 77.29 75  A 1 
ATOM   591  C CZ   . PHE A 1  75  ? -11.973 -14.937 15.328  1.00 81.35 75  A 1 
ATOM   592  N N    . LEU A 1  76  ? -11.431 -20.757 14.211  1.00 91.99 76  A 1 
ATOM   593  C CA   . LEU A 1  76  ? -11.606 -20.957 12.781  1.00 92.99 76  A 1 
ATOM   594  C C    . LEU A 1  76  ? -12.719 -20.059 12.239  1.00 93.43 76  A 1 
ATOM   595  O O    . LEU A 1  76  ? -13.802 -19.967 12.824  1.00 91.97 76  A 1 
ATOM   596  C CB   . LEU A 1  76  ? -11.895 -22.435 12.494  1.00 92.05 76  A 1 
ATOM   597  C CG   . LEU A 1  76  ? -10.720 -23.383 12.784  1.00 90.66 76  A 1 
ATOM   598  C CD1  . LEU A 1  76  ? -11.201 -24.825 12.712  1.00 83.99 76  A 1 
ATOM   599  C CD2  . LEU A 1  76  ? -9.583  -23.207 11.774  1.00 83.98 76  A 1 
ATOM   600  N N    . GLY A 1  77  ? -12.460 -19.442 11.111  1.00 93.40 77  A 1 
ATOM   601  C CA   . GLY A 1  77  ? -13.413 -18.584 10.428  1.00 93.69 77  A 1 
ATOM   602  C C    . GLY A 1  77  ? -12.834 -17.980 9.153   1.00 94.03 77  A 1 
ATOM   603  O O    . GLY A 1  77  ? -11.652 -18.130 8.858   1.00 91.44 77  A 1 
ATOM   604  N N    . HIS A 1  78  ? -13.677 -17.279 8.437   1.00 93.78 78  A 1 
ATOM   605  C CA   . HIS A 1  78  ? -13.277 -16.465 7.296   1.00 94.35 78  A 1 
ATOM   606  C C    . HIS A 1  78  ? -13.911 -15.080 7.410   1.00 94.46 78  A 1 
ATOM   607  O O    . HIS A 1  78  ? -15.060 -14.959 7.834   1.00 93.26 78  A 1 
ATOM   608  C CB   . HIS A 1  78  ? -13.672 -17.163 5.997   1.00 94.38 78  A 1 
ATOM   609  C CG   . HIS A 1  78  ? -13.149 -16.449 4.785   1.00 94.44 78  A 1 
ATOM   610  N ND1  . HIS A 1  78  ? -11.832 -16.375 4.392   1.00 82.79 78  A 1 
ATOM   611  C CD2  . HIS A 1  78  ? -13.874 -15.717 3.882   1.00 83.78 78  A 1 
ATOM   612  C CE1  . HIS A 1  78  ? -11.768 -15.624 3.277   1.00 86.13 78  A 1 
ATOM   613  N NE2  . HIS A 1  78  ? -12.993 -15.215 2.937   1.00 88.17 78  A 1 
ATOM   614  N N    . ASN A 1  79  ? -13.165 -14.050 7.049   1.00 93.58 79  A 1 
ATOM   615  C CA   . ASN A 1  79  ? -13.672 -12.686 7.008   1.00 93.55 79  A 1 
ATOM   616  C C    . ASN A 1  79  ? -14.097 -12.347 5.583   1.00 93.71 79  A 1 
ATOM   617  O O    . ASN A 1  79  ? -13.250 -12.204 4.703   1.00 90.59 79  A 1 
ATOM   618  C CB   . ASN A 1  79  ? -12.611 -11.698 7.516   1.00 91.76 79  A 1 
ATOM   619  C CG   . ASN A 1  79  ? -12.470 -11.686 9.022   1.00 86.63 79  A 1 
ATOM   620  O OD1  . ASN A 1  79  ? -13.417 -11.653 9.785   1.00 74.92 79  A 1 
ATOM   621  N ND2  . ASN A 1  79  ? -11.248 -11.675 9.511   1.00 74.35 79  A 1 
ATOM   622  N N    . PHE A 1  80  ? -15.385 -12.173 5.396   1.00 93.98 80  A 1 
ATOM   623  C CA   . PHE A 1  80  ? -15.943 -11.622 4.169   1.00 94.34 80  A 1 
ATOM   624  C C    . PHE A 1  80  ? -15.988 -10.096 4.240   1.00 93.70 80  A 1 
ATOM   625  O O    . PHE A 1  80  ? -16.042 -9.511  5.319   1.00 91.05 80  A 1 
ATOM   626  C CB   . PHE A 1  80  ? -17.328 -12.218 3.922   1.00 94.55 80  A 1 
ATOM   627  C CG   . PHE A 1  80  ? -17.297 -13.709 3.688   1.00 95.18 80  A 1 
ATOM   628  C CD1  . PHE A 1  80  ? -16.955 -14.216 2.422   1.00 87.26 80  A 1 
ATOM   629  C CD2  . PHE A 1  80  ? -17.592 -14.601 4.732   1.00 86.90 80  A 1 
ATOM   630  C CE1  . PHE A 1  80  ? -16.913 -15.597 2.200   1.00 86.62 80  A 1 
ATOM   631  C CE2  . PHE A 1  80  ? -17.549 -15.988 4.513   1.00 85.94 80  A 1 
ATOM   632  C CZ   . PHE A 1  80  ? -17.208 -16.485 3.244   1.00 93.51 80  A 1 
ATOM   633  N N    . SER A 1  81  ? -15.989 -9.468  3.082   1.00 93.18 81  A 1 
ATOM   634  C CA   . SER A 1  81  ? -16.145 -8.022  2.951   1.00 92.81 81  A 1 
ATOM   635  C C    . SER A 1  81  ? -17.537 -7.706  2.418   1.00 92.71 81  A 1 
ATOM   636  O O    . SER A 1  81  ? -17.911 -8.176  1.346   1.00 89.37 81  A 1 
ATOM   637  C CB   . SER A 1  81  ? -15.068 -7.447  2.032   1.00 90.56 81  A 1 
ATOM   638  O OG   . SER A 1  81  ? -13.788 -7.663  2.595   1.00 79.44 81  A 1 
ATOM   639  N N    . TYR A 1  82  ? -18.276 -6.906  3.150   1.00 91.82 82  A 1 
ATOM   640  C CA   . TYR A 1  82  ? -19.611 -6.457  2.760   1.00 91.76 82  A 1 
ATOM   641  C C    . TYR A 1  82  ? -19.623 -4.946  2.545   1.00 91.70 82  A 1 
ATOM   642  O O    . TYR A 1  82  ? -19.276 -4.189  3.449   1.00 89.46 82  A 1 
ATOM   643  C CB   . TYR A 1  82  ? -20.616 -6.889  3.829   1.00 91.60 82  A 1 
ATOM   644  C CG   . TYR A 1  82  ? -22.022 -6.419  3.529   1.00 91.98 82  A 1 
ATOM   645  C CD1  . TYR A 1  82  ? -22.535 -5.251  4.130   1.00 83.72 82  A 1 
ATOM   646  C CD2  . TYR A 1  82  ? -22.814 -7.122  2.604   1.00 84.98 82  A 1 
ATOM   647  C CE1  . TYR A 1  82  ? -23.819 -4.793  3.807   1.00 84.40 82  A 1 
ATOM   648  C CE2  . TYR A 1  82  ? -24.098 -6.672  2.271   1.00 83.56 82  A 1 
ATOM   649  C CZ   . TYR A 1  82  ? -24.600 -5.501  2.873   1.00 89.58 82  A 1 
ATOM   650  O OH   . TYR A 1  82  ? -25.852 -5.055  2.540   1.00 88.72 82  A 1 
ATOM   651  N N    . SER A 1  83  ? -20.044 -4.514  1.376   1.00 90.36 83  A 1 
ATOM   652  C CA   . SER A 1  83  ? -20.224 -3.090  1.085   1.00 89.57 83  A 1 
ATOM   653  C C    . SER A 1  83  ? -21.579 -2.629  1.619   1.00 89.71 83  A 1 
ATOM   654  O O    . SER A 1  83  ? -22.611 -3.164  1.214   1.00 86.78 83  A 1 
ATOM   655  C CB   . SER A 1  83  ? -20.127 -2.820  -0.416  1.00 87.49 83  A 1 
ATOM   656  O OG   . SER A 1  83  ? -18.876 -3.258  -0.921  1.00 74.66 83  A 1 
ATOM   657  N N    . VAL A 1  84  ? -21.550 -1.653  2.503   1.00 89.27 84  A 1 
ATOM   658  C CA   . VAL A 1  84  ? -22.751 -1.119  3.154   1.00 89.35 84  A 1 
ATOM   659  C C    . VAL A 1  84  ? -23.649 -0.447  2.122   1.00 88.86 84  A 1 
ATOM   660  O O    . VAL A 1  84  ? -23.193 0.368   1.320   1.00 86.01 84  A 1 
ATOM   661  C CB   . VAL A 1  84  ? -22.375 -0.142  4.275   1.00 88.41 84  A 1 
ATOM   662  C CG1  . VAL A 1  84  ? -23.594 0.476   4.959   1.00 80.34 84  A 1 
ATOM   663  C CG2  . VAL A 1  84  ? -21.573 -0.866  5.359   1.00 79.38 84  A 1 
ATOM   664  N N    . ARG A 1  85  ? -24.925 -0.772  2.203   1.00 87.23 85  A 1 
ATOM   665  C CA   . ARG A 1  85  ? -25.986 -0.170  1.405   1.00 85.57 85  A 1 
ATOM   666  C C    . ARG A 1  85  ? -26.846 0.746   2.264   1.00 85.60 85  A 1 
ATOM   667  O O    . ARG A 1  85  ? -26.715 0.808   3.492   1.00 80.89 85  A 1 
ATOM   668  C CB   . ARG A 1  85  ? -26.824 -1.268  0.732   1.00 82.58 85  A 1 
ATOM   669  C CG   . ARG A 1  85  ? -25.982 -2.140  -0.201  1.00 78.50 85  A 1 
ATOM   670  C CD   . ARG A 1  85  ? -26.875 -3.162  -0.898  1.00 73.94 85  A 1 
ATOM   671  N NE   . ARG A 1  85  ? -26.097 -4.025  -1.798  1.00 66.86 85  A 1 
ATOM   672  C CZ   . ARG A 1  85  ? -26.594 -4.868  -2.683  1.00 60.55 85  A 1 
ATOM   673  N NH1  . ARG A 1  85  ? -27.884 -5.059  -2.795  1.00 55.35 85  A 1 
ATOM   674  N NH2  . ARG A 1  85  ? -25.804 -5.533  -3.474  1.00 53.92 85  A 1 
ATOM   675  N N    . GLN A 1  86  ? -27.735 1.444   1.599   1.00 84.77 86  A 1 
ATOM   676  C CA   . GLN A 1  86  ? -28.659 2.318   2.295   1.00 82.87 86  A 1 
ATOM   677  C C    . GLN A 1  86  ? -29.567 1.534   3.246   1.00 82.13 86  A 1 
ATOM   678  O O    . GLN A 1  86  ? -30.015 0.432   2.933   1.00 74.78 86  A 1 
ATOM   679  C CB   . GLN A 1  86  ? -29.440 3.110   1.252   1.00 79.62 86  A 1 
ATOM   680  C CG   . GLN A 1  86  ? -29.852 4.474   1.806   1.00 71.70 86  A 1 
ATOM   681  C CD   . GLN A 1  86  ? -30.512 5.332   0.743   1.00 64.86 86  A 1 
ATOM   682  O OE1  . GLN A 1  86  ? -30.932 4.869   -0.300  1.00 57.86 86  A 1 
ATOM   683  N NE2  . GLN A 1  86  ? -30.635 6.613   0.977   1.00 55.11 86  A 1 
ATOM   684  N N    . GLU A 1  87  ? -29.830 2.111   4.399   1.00 82.84 87  A 1 
ATOM   685  C CA   . GLU A 1  87  ? -30.620 1.501   5.482   1.00 83.01 87  A 1 
ATOM   686  C C    . GLU A 1  87  ? -30.035 0.215   6.087   1.00 84.71 87  A 1 
ATOM   687  O O    . GLU A 1  87  ? -30.725 -0.467  6.850   1.00 78.96 87  A 1 
ATOM   688  C CB   . GLU A 1  87  ? -32.081 1.274   5.066   1.00 78.93 87  A 1 
ATOM   689  C CG   . GLU A 1  87  ? -32.774 2.473   4.416   1.00 71.84 87  A 1 
ATOM   690  C CD   . GLU A 1  87  ? -34.237 2.163   4.077   1.00 64.38 87  A 1 
ATOM   691  O OE1  . GLU A 1  87  ? -35.007 3.137   3.926   1.00 56.10 87  A 1 
ATOM   692  O OE2  . GLU A 1  87  ? -34.593 0.961   4.003   1.00 56.78 87  A 1 
ATOM   693  N N    . ASP A 1  88  ? -28.796 -0.121  5.783   1.00 86.21 88  A 1 
ATOM   694  C CA   . ASP A 1  88  ? -28.137 -1.243  6.427   1.00 87.61 88  A 1 
ATOM   695  C C    . ASP A 1  88  ? -27.835 -0.938  7.899   1.00 88.53 88  A 1 
ATOM   696  O O    . ASP A 1  88  ? -27.267 0.087   8.272   1.00 85.80 88  A 1 
ATOM   697  C CB   . ASP A 1  88  ? -26.864 -1.669  5.685   1.00 86.12 88  A 1 
ATOM   698  C CG   . ASP A 1  88  ? -27.118 -2.558  4.469   1.00 85.85 88  A 1 
ATOM   699  O OD1  . ASP A 1  88  ? -28.164 -3.240  4.413   1.00 79.34 88  A 1 
ATOM   700  O OD2  . ASP A 1  88  ? -26.203 -2.649  3.623   1.00 80.83 88  A 1 
ATOM   701  N N    . THR A 1  89  ? -28.195 -1.895  8.719   1.00 89.62 89  A 1 
ATOM   702  C CA   . THR A 1  89  ? -27.802 -1.964  10.126  1.00 89.84 89  A 1 
ATOM   703  C C    . THR A 1  89  ? -27.049 -3.269  10.340  1.00 90.96 89  A 1 
ATOM   704  O O    . THR A 1  89  ? -27.207 -4.208  9.557   1.00 89.19 89  A 1 
ATOM   705  C CB   . THR A 1  89  ? -29.018 -1.883  11.056  1.00 88.30 89  A 1 
ATOM   706  O OG1  . THR A 1  89  ? -29.864 -2.994  10.875  1.00 78.99 89  A 1 
ATOM   707  C CG2  . THR A 1  89  ? -29.853 -0.623  10.843  1.00 77.05 89  A 1 
ATOM   708  N N    . TYR A 1  90  ? -26.269 -3.377  11.405  1.00 91.53 90  A 1 
ATOM   709  C CA   . TYR A 1  90  ? -25.591 -4.642  11.705  1.00 92.56 90  A 1 
ATOM   710  C C    . TYR A 1  90  ? -26.569 -5.809  11.847  1.00 92.79 90  A 1 
ATOM   711  O O    . TYR A 1  90  ? -26.273 -6.912  11.402  1.00 91.15 90  A 1 
ATOM   712  C CB   . TYR A 1  90  ? -24.762 -4.505  12.985  1.00 92.23 90  A 1 
ATOM   713  C CG   . TYR A 1  90  ? -23.551 -3.610  12.878  1.00 92.42 90  A 1 
ATOM   714  C CD1  . TYR A 1  90  ? -22.636 -3.772  11.820  1.00 85.84 90  A 1 
ATOM   715  C CD2  . TYR A 1  90  ? -23.303 -2.635  13.860  1.00 86.11 90  A 1 
ATOM   716  C CE1  . TYR A 1  90  ? -21.494 -2.964  11.735  1.00 85.15 90  A 1 
ATOM   717  C CE2  . TYR A 1  90  ? -22.165 -1.823  13.786  1.00 84.48 90  A 1 
ATOM   718  C CZ   . TYR A 1  90  ? -21.261 -1.987  12.719  1.00 89.90 90  A 1 
ATOM   719  O OH   . TYR A 1  90  ? -20.149 -1.190  12.635  1.00 88.62 90  A 1 
ATOM   720  N N    . GLU A 1  91  ? -27.733 -5.548  12.399  1.00 91.65 91  A 1 
ATOM   721  C CA   . GLU A 1  91  ? -28.792 -6.544  12.505  1.00 91.35 91  A 1 
ATOM   722  C C    . GLU A 1  91  ? -29.296 -6.974  11.119  1.00 91.63 91  A 1 
ATOM   723  O O    . GLU A 1  91  ? -29.366 -8.165  10.821  1.00 89.98 91  A 1 
ATOM   724  C CB   . GLU A 1  91  ? -29.921 -5.961  13.359  1.00 90.25 91  A 1 
ATOM   725  C CG   . GLU A 1  91  ? -30.994 -7.007  13.679  1.00 84.09 91  A 1 
ATOM   726  C CD   . GLU A 1  91  ? -32.106 -6.474  14.590  1.00 79.56 91  A 1 
ATOM   727  O OE1  . GLU A 1  91  ? -32.865 -7.319  15.111  1.00 71.58 91  A 1 
ATOM   728  O OE2  . GLU A 1  91  ? -32.202 -5.239  14.751  1.00 72.73 91  A 1 
ATOM   729  N N    . ARG A 1  92  ? -29.558 -6.019  10.245  1.00 91.21 92  A 1 
ATOM   730  C CA   . ARG A 1  92  ? -30.032 -6.301  8.888   1.00 90.82 92  A 1 
ATOM   731  C C    . ARG A 1  92  ? -28.978 -7.036  8.063   1.00 91.56 92  A 1 
ATOM   732  O O    . ARG A 1  92  ? -29.316 -7.991  7.367   1.00 90.12 92  A 1 
ATOM   733  C CB   . ARG A 1  92  ? -30.472 -4.984  8.231   1.00 89.18 92  A 1 
ATOM   734  C CG   . ARG A 1  92  ? -31.197 -5.220  6.899   1.00 80.99 92  A 1 
ATOM   735  C CD   . ARG A 1  92  ? -31.675 -3.886  6.329   1.00 77.85 92  A 1 
ATOM   736  N NE   . ARG A 1  92  ? -32.417 -4.064  5.068   1.00 70.13 92  A 1 
ATOM   737  C CZ   . ARG A 1  92  ? -33.087 -3.113  4.435   1.00 63.90 92  A 1 
ATOM   738  N NH1  . ARG A 1  92  ? -33.164 -1.893  4.888   1.00 57.46 92  A 1 
ATOM   739  N NH2  . ARG A 1  92  ? -33.696 -3.366  3.320   1.00 56.14 92  A 1 
ATOM   740  N N    . VAL A 1  93  ? -27.726 -6.642  8.185   1.00 92.20 93  A 1 
ATOM   741  C CA   . VAL A 1  93  ? -26.614 -7.320  7.505   1.00 92.68 93  A 1 
ATOM   742  C C    . VAL A 1  93  ? -26.481 -8.765  7.995   1.00 93.11 93  A 1 
ATOM   743  O O    . VAL A 1  93  ? -26.406 -9.678  7.173   1.00 91.99 93  A 1 
ATOM   744  C CB   . VAL A 1  93  ? -25.302 -6.533  7.680   1.00 92.48 93  A 1 
ATOM   745  C CG1  . VAL A 1  93  ? -24.097 -7.276  7.103   1.00 87.36 93  A 1 
ATOM   746  C CG2  . VAL A 1  93  ? -25.379 -5.181  6.963   1.00 85.75 93  A 1 
ATOM   747  N N    . ALA A 1  94  ? -26.515 -8.981  9.304   1.00 93.38 94  A 1 
ATOM   748  C CA   . ALA A 1  94  ? -26.388 -10.325 9.864   1.00 93.81 94  A 1 
ATOM   749  C C    . ALA A 1  94  ? -27.566 -11.237 9.480   1.00 93.92 94  A 1 
ATOM   750  O O    . ALA A 1  94  ? -27.360 -12.370 9.044   1.00 92.30 94  A 1 
ATOM   751  C CB   . ALA A 1  94  ? -26.245 -10.211 11.385  1.00 93.60 94  A 1 
ATOM   752  N N    . ILE A 1  95  ? -28.785 -10.735 9.613   1.00 92.88 95  A 1 
ATOM   753  C CA   . ILE A 1  95  ? -30.003 -11.534 9.425   1.00 92.34 95  A 1 
ATOM   754  C C    . ILE A 1  95  ? -30.375 -11.649 7.947   1.00 92.11 95  A 1 
ATOM   755  O O    . ILE A 1  95  ? -30.571 -12.754 7.450   1.00 89.50 95  A 1 
ATOM   756  C CB   . ILE A 1  95  ? -31.160 -10.968 10.276  1.00 91.29 95  A 1 
ATOM   757  C CG1  . ILE A 1  95  ? -30.786 -10.990 11.777  1.00 86.90 95  A 1 
ATOM   758  C CG2  . ILE A 1  95  ? -32.458 -11.761 10.030  1.00 84.75 95  A 1 
ATOM   759  C CD1  . ILE A 1  95  ? -31.837 -10.366 12.699  1.00 78.72 95  A 1 
ATOM   760  N N    . SER A 1  96  ? -30.478 -10.527 7.254   1.00 92.32 96  A 1 
ATOM   761  C CA   . SER A 1  96  ? -31.019 -10.495 5.894   1.00 91.14 96  A 1 
ATOM   762  C C    . SER A 1  96  ? -29.958 -10.762 4.831   1.00 91.39 96  A 1 
ATOM   763  O O    . SER A 1  96  ? -30.211 -11.518 3.900   1.00 88.54 96  A 1 
ATOM   764  C CB   . SER A 1  96  ? -31.718 -9.163  5.602   1.00 89.38 96  A 1 
ATOM   765  O OG   . SER A 1  96  ? -32.725 -8.912  6.563   1.00 77.63 96  A 1 
ATOM   766  N N    . ASN A 1  97  ? -28.772 -10.187 4.977   1.00 92.05 97  A 1 
ATOM   767  C CA   . ASN A 1  97  ? -27.747 -10.277 3.937   1.00 92.22 97  A 1 
ATOM   768  C C    . ASN A 1  97  ? -26.842 -11.502 4.100   1.00 92.83 97  A 1 
ATOM   769  O O    . ASN A 1  97  ? -26.381 -12.053 3.104   1.00 89.98 97  A 1 
ATOM   770  C CB   . ASN A 1  97  ? -26.955 -8.959  3.884   1.00 91.45 97  A 1 
ATOM   771  C CG   . ASN A 1  97  ? -27.828 -7.756  3.538   1.00 90.38 97  A 1 
ATOM   772  O OD1  . ASN A 1  97  ? -28.908 -7.867  3.003   1.00 75.94 97  A 1 
ATOM   773  N ND2  . ASN A 1  97  ? -27.384 -6.557  3.841   1.00 75.80 97  A 1 
ATOM   774  N N    . TYR A 1  98  ? -26.639 -11.966 5.329   1.00 93.05 98  A 1 
ATOM   775  C CA   . TYR A 1  98  ? -25.811 -13.144 5.625   1.00 94.24 98  A 1 
ATOM   776  C C    . TYR A 1  98  ? -26.602 -14.343 6.160   1.00 94.12 98  A 1 
ATOM   777  O O    . TYR A 1  98  ? -25.997 -15.341 6.545   1.00 91.21 98  A 1 
ATOM   778  C CB   . TYR A 1  98  ? -24.644 -12.749 6.534   1.00 94.51 98  A 1 
ATOM   779  C CG   . TYR A 1  98  ? -23.546 -12.042 5.780   1.00 95.00 98  A 1 
ATOM   780  C CD1  . TYR A 1  98  ? -22.471 -12.779 5.241   1.00 88.30 98  A 1 
ATOM   781  C CD2  . TYR A 1  98  ? -23.606 -10.654 5.560   1.00 88.53 98  A 1 
ATOM   782  C CE1  . TYR A 1  98  ? -21.470 -12.142 4.505   1.00 88.07 98  A 1 
ATOM   783  C CE2  . TYR A 1  98  ? -22.612 -10.006 4.815   1.00 87.37 98  A 1 
ATOM   784  C CZ   . TYR A 1  98  ? -21.541 -10.755 4.287   1.00 93.31 98  A 1 
ATOM   785  O OH   . TYR A 1  98  ? -20.569 -10.125 3.555   1.00 92.57 98  A 1 
ATOM   786  N N    . ALA A 1  99  ? -27.922 -14.266 6.178   1.00 93.69 99  A 1 
ATOM   787  C CA   . ALA A 1  99  ? -28.800 -15.372 6.578   1.00 93.89 99  A 1 
ATOM   788  C C    . ALA A 1  99  ? -28.403 -16.025 7.918   1.00 94.27 99  A 1 
ATOM   789  O O    . ALA A 1  99  ? -28.365 -17.253 8.045   1.00 91.44 99  A 1 
ATOM   790  C CB   . ALA A 1  99  ? -28.904 -16.366 5.410   1.00 93.13 99  A 1 
ATOM   791  N N    . ASN A 1  100 ? -28.074 -15.205 8.899   1.00 94.06 100 A 1 
ATOM   792  C CA   . ASN A 1  100 ? -27.595 -15.597 10.234  1.00 94.59 100 A 1 
ATOM   793  C C    . ASN A 1  100 ? -26.289 -16.419 10.253  1.00 94.91 100 A 1 
ATOM   794  O O    . ASN A 1  100 ? -25.990 -17.082 11.245  1.00 91.71 100 A 1 
ATOM   795  C CB   . ASN A 1  100 ? -28.729 -16.255 11.043  1.00 93.85 100 A 1 
ATOM   796  C CG   . ASN A 1  100 ? -29.943 -15.358 11.194  1.00 92.72 100 A 1 
ATOM   797  O OD1  . ASN A 1  100 ? -29.882 -14.284 11.747  1.00 81.11 100 A 1 
ATOM   798  N ND2  . ASN A 1  100 ? -31.089 -15.788 10.708  1.00 79.57 100 A 1 
ATOM   799  N N    . LEU A 1  101 ? -25.489 -16.359 9.199   1.00 94.86 101 A 1 
ATOM   800  C CA   . LEU A 1  101 ? -24.125 -16.908 9.201   1.00 95.33 101 A 1 
ATOM   801  C C    . LEU A 1  101 ? -23.171 -16.115 10.105  1.00 95.26 101 A 1 
ATOM   802  O O    . LEU A 1  101 ? -22.114 -16.613 10.489  1.00 92.95 101 A 1 
ATOM   803  C CB   . LEU A 1  101 ? -23.590 -16.926 7.761   1.00 95.29 101 A 1 
ATOM   804  C CG   . LEU A 1  101 ? -24.228 -18.010 6.873   1.00 94.75 101 A 1 
ATOM   805  C CD1  . LEU A 1  101 ? -23.915 -17.729 5.410   1.00 87.30 101 A 1 
ATOM   806  C CD2  . LEU A 1  101 ? -23.680 -19.396 7.217   1.00 87.74 101 A 1 
ATOM   807  N N    . THR A 1  102 ? -23.548 -14.909 10.450  1.00 94.90 102 A 1 
ATOM   808  C CA   . THR A 1  102 ? -22.891 -14.054 11.436  1.00 94.98 102 A 1 
ATOM   809  C C    . THR A 1  102 ? -23.937 -13.483 12.391  1.00 94.68 102 A 1 
ATOM   810  O O    . THR A 1  102 ? -25.135 -13.707 12.209  1.00 92.05 102 A 1 
ATOM   811  C CB   . THR A 1  102 ? -22.081 -12.971 10.718  1.00 94.17 102 A 1 
ATOM   812  O OG1  . THR A 1  102 ? -21.227 -12.323 11.634  1.00 84.19 102 A 1 
ATOM   813  C CG2  . THR A 1  102 ? -22.943 -11.905 10.044  1.00 82.67 102 A 1 
ATOM   814  N N    . THR A 1  103 ? -23.499 -12.778 13.415  1.00 93.88 103 A 1 
ATOM   815  C CA   . THR A 1  103 ? -24.404 -12.128 14.368  1.00 93.56 103 A 1 
ATOM   816  C C    . THR A 1  103 ? -24.172 -10.626 14.404  1.00 93.65 103 A 1 
ATOM   817  O O    . THR A 1  103 ? -23.089 -10.139 14.067  1.00 91.61 103 A 1 
ATOM   818  C CB   . THR A 1  103 ? -24.318 -12.733 15.782  1.00 92.17 103 A 1 
ATOM   819  O OG1  . THR A 1  103 ? -23.177 -12.308 16.476  1.00 83.12 103 A 1 
ATOM   820  C CG2  . THR A 1  103 ? -24.338 -14.262 15.789  1.00 81.50 103 A 1 
ATOM   821  N N    . MET A 1  104 ? -25.181 -9.907  14.858  1.00 93.70 104 A 1 
ATOM   822  C CA   . MET A 1  104 ? -25.088 -8.469  15.077  1.00 93.33 104 A 1 
ATOM   823  C C    . MET A 1  104 ? -23.936 -8.124  16.030  1.00 93.38 104 A 1 
ATOM   824  O O    . MET A 1  104 ? -23.154 -7.221  15.753  1.00 91.58 104 A 1 
ATOM   825  C CB   . MET A 1  104 ? -26.433 -7.977  15.622  1.00 91.64 104 A 1 
ATOM   826  C CG   . MET A 1  104 ? -26.419 -6.483  15.935  1.00 85.69 104 A 1 
ATOM   827  S SD   . MET A 1  104 ? -27.961 -5.876  16.653  1.00 82.29 104 A 1 
ATOM   828  C CE   . MET A 1  104 ? -27.448 -4.211  17.131  1.00 73.32 104 A 1 
ATOM   829  N N    . GLU A 1  105 ? -23.766 -8.889  17.094  1.00 92.70 105 A 1 
ATOM   830  C CA   . GLU A 1  105 ? -22.704 -8.679  18.078  1.00 92.06 105 A 1 
ATOM   831  C C    . GLU A 1  105 ? -21.319 -8.897  17.461  1.00 92.27 105 A 1 
ATOM   832  O O    . GLU A 1  105 ? -20.386 -8.142  17.741  1.00 90.33 105 A 1 
ATOM   833  C CB   . GLU A 1  105 ? -22.863 -9.620  19.286  1.00 91.58 105 A 1 
ATOM   834  C CG   . GLU A 1  105 ? -24.208 -9.526  20.028  1.00 82.93 105 A 1 
ATOM   835  C CD   . GLU A 1  105 ? -25.371 -10.217 19.310  1.00 74.88 105 A 1 
ATOM   836  O OE1  . GLU A 1  105 ? -26.524 -9.990  19.724  1.00 65.43 105 A 1 
ATOM   837  O OE2  . GLU A 1  105 ? -25.108 -10.963 18.336  1.00 66.04 105 A 1 
ATOM   838  N N    . SER A 1  106 ? -21.187 -9.895  16.598  1.00 92.84 106 A 1 
ATOM   839  C CA   . SER A 1  106 ? -19.934 -10.151 15.890  1.00 92.90 106 A 1 
ATOM   840  C C    . SER A 1  106 ? -19.581 -9.005  14.940  1.00 92.99 106 A 1 
ATOM   841  O O    . SER A 1  106 ? -18.428 -8.569  14.911  1.00 90.86 106 A 1 
ATOM   842  C CB   . SER A 1  106 ? -20.019 -11.471 15.121  1.00 92.50 106 A 1 
ATOM   843  O OG   . SER A 1  106 ? -18.787 -11.755 14.479  1.00 85.62 106 A 1 
ATOM   844  N N    . LEU A 1  107 ? -20.558 -8.499  14.205  1.00 93.04 107 A 1 
ATOM   845  C CA   . LEU A 1  107 ? -20.372 -7.355  13.310  1.00 93.21 107 A 1 
ATOM   846  C C    . LEU A 1  107 ? -20.003 -6.094  14.089  1.00 92.84 107 A 1 
ATOM   847  O O    . LEU A 1  107 ? -19.063 -5.396  13.721  1.00 91.02 107 A 1 
ATOM   848  C CB   . LEU A 1  107 ? -21.653 -7.123  12.493  1.00 93.46 107 A 1 
ATOM   849  C CG   . LEU A 1  107 ? -21.928 -8.188  11.420  1.00 92.59 107 A 1 
ATOM   850  C CD1  . LEU A 1  107 ? -23.289 -7.925  10.789  1.00 84.69 107 A 1 
ATOM   851  C CD2  . LEU A 1  107 ? -20.881 -8.163  10.312  1.00 85.58 107 A 1 
ATOM   852  N N    . GLN A 1  108 ? -20.691 -5.844  15.181  1.00 92.33 108 A 1 
ATOM   853  C CA   . GLN A 1  108 ? -20.450 -4.667  16.008  1.00 91.54 108 A 1 
ATOM   854  C C    . GLN A 1  108 ? -19.083 -4.719  16.709  1.00 91.04 108 A 1 
ATOM   855  O O    . GLN A 1  108 ? -18.421 -3.695  16.846  1.00 88.94 108 A 1 
ATOM   856  C CB   . GLN A 1  108 ? -21.614 -4.540  16.992  1.00 90.64 108 A 1 
ATOM   857  C CG   . GLN A 1  108 ? -21.653 -3.163  17.661  1.00 82.99 108 A 1 
ATOM   858  C CD   . GLN A 1  108 ? -22.924 -2.939  18.483  1.00 79.18 108 A 1 
ATOM   859  O OE1  . GLN A 1  108 ? -23.751 -3.809  18.678  1.00 73.02 108 A 1 
ATOM   860  N NE2  . GLN A 1  108 ? -23.133 -1.750  18.994  1.00 69.21 108 A 1 
ATOM   861  N N    . ALA A 1  109 ? -18.634 -5.906  17.099  1.00 91.18 109 A 1 
ATOM   862  C CA   . ALA A 1  109 ? -17.325 -6.081  17.728  1.00 90.16 109 A 1 
ATOM   863  C C    . ALA A 1  109 ? -16.143 -5.980  16.743  1.00 90.00 109 A 1 
ATOM   864  O O    . ALA A 1  109 ? -15.020 -5.687  17.156  1.00 86.57 109 A 1 
ATOM   865  C CB   . ALA A 1  109 ? -17.326 -7.432  18.451  1.00 89.03 109 A 1 
ATOM   866  N N    . ARG A 1  110 ? -16.378 -6.253  15.464  1.00 90.83 110 A 1 
ATOM   867  C CA   . ARG A 1  110 ? -15.330 -6.334  14.434  1.00 90.11 110 A 1 
ATOM   868  C C    . ARG A 1  110 ? -15.253 -5.130  13.514  1.00 90.25 110 A 1 
ATOM   869  O O    . ARG A 1  110 ? -14.276 -5.011  12.780  1.00 85.51 110 A 1 
ATOM   870  C CB   . ARG A 1  110 ? -15.522 -7.614  13.616  1.00 89.08 110 A 1 
ATOM   871  C CG   . ARG A 1  110 ? -15.174 -8.838  14.460  1.00 85.28 110 A 1 
ATOM   872  C CD   . ARG A 1  110 ? -15.421 -10.121 13.666  1.00 81.87 110 A 1 
ATOM   873  N NE   . ARG A 1  110 ? -14.978 -11.269 14.476  1.00 79.10 110 A 1 
ATOM   874  C CZ   . ARG A 1  110 ? -13.765 -11.805 14.456  1.00 75.21 110 A 1 
ATOM   875  N NH1  . ARG A 1  110 ? -12.887 -11.513 13.546  1.00 65.67 110 A 1 
ATOM   876  N NH2  . ARG A 1  110 ? -13.426 -12.634 15.388  1.00 71.60 110 A 1 
ATOM   877  N N    . ASN A 1  111 ? -16.248 -4.271  13.558  1.00 90.11 111 A 1 
ATOM   878  C CA   . ASN A 1  111 ? -16.289 -3.069  12.738  1.00 90.38 111 A 1 
ATOM   879  C C    . ASN A 1  111 ? -16.241 -1.814  13.619  1.00 89.53 111 A 1 
ATOM   880  O O    . ASN A 1  111 ? -16.856 -1.795  14.681  1.00 84.55 111 A 1 
ATOM   881  C CB   . ASN A 1  111 ? -17.515 -3.119  11.822  1.00 90.74 111 A 1 
ATOM   882  C CG   . ASN A 1  111 ? -17.399 -4.258  10.832  1.00 91.43 111 A 1 
ATOM   883  O OD1  . ASN A 1  111 ? -16.677 -4.187  9.852   1.00 82.01 111 A 1 
ATOM   884  N ND2  . ASN A 1  111 ? -18.066 -5.361  11.089  1.00 81.62 111 A 1 
ATOM   885  N N    . PRO A 1  112 ? -15.519 -0.780  13.184  1.00 87.65 112 A 1 
ATOM   886  C CA   . PRO A 1  112 ? -15.332 0.421   13.998  1.00 85.64 112 A 1 
ATOM   887  C C    . PRO A 1  112 ? -16.543 1.362   14.000  1.00 85.98 112 A 1 
ATOM   888  O O    . PRO A 1  112 ? -16.562 2.322   14.762  1.00 80.24 112 A 1 
ATOM   889  C CB   . PRO A 1  112 ? -14.088 1.089   13.397  1.00 83.09 112 A 1 
ATOM   890  C CG   . PRO A 1  112 ? -14.170 0.723   11.919  1.00 81.79 112 A 1 
ATOM   891  C CD   . PRO A 1  112 ? -14.744 -0.688  11.950  1.00 84.32 112 A 1 
ATOM   892  N N    . PHE A 1  113 ? -17.519 1.121   13.153  1.00 85.91 113 A 1 
ATOM   893  C CA   . PHE A 1  113 ? -18.647 2.026   12.962  1.00 85.90 113 A 1 
ATOM   894  C C    . PHE A 1  113 ? -19.705 1.845   14.053  1.00 86.08 113 A 1 
ATOM   895  O O    . PHE A 1  113 ? -20.006 0.716   14.443  1.00 82.70 113 A 1 
ATOM   896  C CB   . PHE A 1  113 ? -19.243 1.815   11.566  1.00 84.64 113 A 1 
ATOM   897  C CG   . PHE A 1  113 ? -18.216 1.817   10.458  1.00 84.85 113 A 1 
ATOM   898  C CD1  . PHE A 1  113 ? -17.470 2.973   10.185  1.00 77.57 113 A 1 
ATOM   899  C CD2  . PHE A 1  113 ? -17.956 0.638   9.733   1.00 77.42 113 A 1 
ATOM   900  C CE1  . PHE A 1  113 ? -16.475 2.958   9.199   1.00 76.50 113 A 1 
ATOM   901  C CE2  . PHE A 1  113 ? -16.963 0.618   8.744   1.00 75.83 113 A 1 
ATOM   902  C CZ   . PHE A 1  113 ? -16.217 1.782   8.479   1.00 81.55 113 A 1 
ATOM   903  N N    . PRO A 1  114 ? -20.309 2.935   14.519  1.00 86.26 114 A 1 
ATOM   904  C CA   . PRO A 1  114 ? -21.412 2.847   15.459  1.00 84.92 114 A 1 
ATOM   905  C C    . PRO A 1  114 ? -22.634 2.201   14.794  1.00 85.04 114 A 1 
ATOM   906  O O    . PRO A 1  114 ? -22.973 2.512   13.653  1.00 81.15 114 A 1 
ATOM   907  C CB   . PRO A 1  114 ? -21.668 4.286   15.916  1.00 82.53 114 A 1 
ATOM   908  C CG   . PRO A 1  114 ? -21.175 5.137   14.748  1.00 80.42 114 A 1 
ATOM   909  C CD   . PRO A 1  114 ? -20.024 4.324   14.175  1.00 82.74 114 A 1 
ATOM   910  N N    . ALA A 1  115 ? -23.330 1.351   15.530  1.00 84.18 115 A 1 
ATOM   911  C CA   . ALA A 1  115 ? -24.470 0.596   14.998  1.00 83.19 115 A 1 
ATOM   912  C C    . ALA A 1  115 ? -25.599 1.477   14.431  1.00 83.54 115 A 1 
ATOM   913  O O    . ALA A 1  115 ? -26.343 1.049   13.555  1.00 78.22 115 A 1 
ATOM   914  C CB   . ALA A 1  115 ? -25.007 -0.297  16.120  1.00 80.60 115 A 1 
ATOM   915  N N    . THR A 1  116 ? -25.716 2.696   14.933  1.00 81.79 116 A 1 
ATOM   916  C CA   . THR A 1  116 ? -26.740 3.667   14.515  1.00 80.19 116 A 1 
ATOM   917  C C    . THR A 1  116 ? -26.335 4.518   13.314  1.00 80.69 116 A 1 
ATOM   918  O O    . THR A 1  116 ? -27.181 5.229   12.783  1.00 74.98 116 A 1 
ATOM   919  C CB   . THR A 1  116 ? -27.081 4.600   15.680  1.00 77.31 116 A 1 
ATOM   920  O OG1  . THR A 1  116 ? -25.903 5.173   16.208  1.00 70.95 116 A 1 
ATOM   921  C CG2  . THR A 1  116 ? -27.766 3.852   16.825  1.00 67.71 116 A 1 
ATOM   922  N N    . ASN A 1  117 ? -25.071 4.481   12.918  1.00 81.07 117 A 1 
ATOM   923  C CA   . ASN A 1  117 ? -24.567 5.331   11.847  1.00 81.60 117 A 1 
ATOM   924  C C    . ASN A 1  117 ? -23.420 4.640   11.097  1.00 83.44 117 A 1 
ATOM   925  O O    . ASN A 1  117 ? -22.250 4.986   11.263  1.00 78.22 117 A 1 
ATOM   926  C CB   . ASN A 1  117 ? -24.171 6.695   12.438  1.00 76.18 117 A 1 
ATOM   927  C CG   . ASN A 1  117 ? -23.995 7.754   11.363  1.00 69.01 117 A 1 
ATOM   928  O OD1  . ASN A 1  117 ? -24.455 7.638   10.249  1.00 61.71 117 A 1 
ATOM   929  N ND2  . ASN A 1  117 ? -23.357 8.853   11.693  1.00 59.81 117 A 1 
ATOM   930  N N    . ILE A 1  118 ? -23.778 3.639   10.325  1.00 84.32 118 A 1 
ATOM   931  C CA   . ILE A 1  118 ? -22.824 2.952   9.451   1.00 86.30 118 A 1 
ATOM   932  C C    . ILE A 1  118 ? -22.701 3.772   8.159   1.00 86.38 118 A 1 
ATOM   933  O O    . ILE A 1  118 ? -23.714 3.970   7.482   1.00 82.99 118 A 1 
ATOM   934  C CB   . ILE A 1  118 ? -23.241 1.496   9.176   1.00 86.28 118 A 1 
ATOM   935  C CG1  . ILE A 1  118 ? -23.571 0.738   10.480  1.00 81.71 118 A 1 
ATOM   936  C CG2  . ILE A 1  118 ? -22.098 0.796   8.433   1.00 79.61 118 A 1 
ATOM   937  C CD1  . ILE A 1  118 ? -24.105 -0.677  10.254  1.00 77.94 118 A 1 
ATOM   938  N N    . PRO A 1  119 ? -21.508 4.248   7.807   1.00 86.41 119 A 1 
ATOM   939  C CA   . PRO A 1  119 ? -21.336 5.031   6.586   1.00 85.26 119 A 1 
ATOM   940  C C    . PRO A 1  119 ? -21.694 4.217   5.340   1.00 85.94 119 A 1 
ATOM   941  O O    . PRO A 1  119 ? -21.280 3.071   5.209   1.00 83.09 119 A 1 
ATOM   942  C CB   . PRO A 1  119 ? -19.865 5.463   6.568   1.00 82.53 119 A 1 
ATOM   943  C CG   . PRO A 1  119 ? -19.413 5.325   8.016   1.00 80.99 119 A 1 
ATOM   944  C CD   . PRO A 1  119 ? -20.266 4.185   8.547   1.00 83.23 119 A 1 
ATOM   945  N N    . LEU A 1  120 ? -22.379 4.838   4.403   1.00 85.22 120 A 1 
ATOM   946  C CA   . LEU A 1  120 ? -22.802 4.200   3.144   1.00 84.13 120 A 1 
ATOM   947  C C    . LEU A 1  120 ? -21.641 3.690   2.275   1.00 83.14 120 A 1 
ATOM   948  O O    . LEU A 1  120 ? -21.805 2.746   1.518   1.00 75.11 120 A 1 
ATOM   949  C CB   . LEU A 1  120 ? -23.624 5.236   2.357   1.00 80.06 120 A 1 
ATOM   950  C CG   . LEU A 1  120 ? -25.123 5.130   2.658   1.00 73.12 120 A 1 
ATOM   951  C CD1  . LEU A 1  120 ? -25.803 6.484   2.507   1.00 64.83 120 A 1 
ATOM   952  C CD2  . LEU A 1  120 ? -25.777 4.136   1.708   1.00 65.51 120 A 1 
ATOM   953  N N    . SER A 1  121 ? -20.485 4.312   2.383   1.00 81.14 121 A 1 
ATOM   954  C CA   . SER A 1  121 ? -19.282 3.913   1.651   1.00 80.21 121 A 1 
ATOM   955  C C    . SER A 1  121 ? -18.415 2.902   2.405   1.00 82.16 121 A 1 
ATOM   956  O O    . SER A 1  121 ? -17.360 2.512   1.909   1.00 76.49 121 A 1 
ATOM   957  C CB   . SER A 1  121 ? -18.474 5.168   1.309   1.00 75.29 121 A 1 
ATOM   958  O OG   . SER A 1  121 ? -18.193 5.917   2.475   1.00 66.33 121 A 1 
ATOM   959  N N    . ALA A 1  122 ? -18.822 2.504   3.590   1.00 85.02 122 A 1 
ATOM   960  C CA   . ALA A 1  122 ? -18.019 1.626   4.418   1.00 86.08 122 A 1 
ATOM   961  C C    . ALA A 1  122 ? -18.021 0.185   3.897   1.00 87.80 122 A 1 
ATOM   962  O O    . ALA A 1  122 ? -19.011 -0.321  3.372   1.00 85.66 122 A 1 
ATOM   963  C CB   . ALA A 1  122 ? -18.515 1.700   5.862   1.00 83.89 122 A 1 
ATOM   964  N N    . THR A 1  123 ? -16.921 -0.502  4.135   1.00 88.80 123 A 1 
ATOM   965  C CA   . THR A 1  123 ? -16.833 -1.955  3.986   1.00 89.69 123 A 1 
ATOM   966  C C    . THR A 1  123 ? -16.818 -2.592  5.368   1.00 90.33 123 A 1 
ATOM   967  O O    . THR A 1  123 ? -15.975 -2.261  6.201   1.00 87.20 123 A 1 
ATOM   968  C CB   . THR A 1  123 ? -15.604 -2.356  3.169   1.00 87.60 123 A 1 
ATOM   969  O OG1  . THR A 1  123 ? -15.633 -1.699  1.925   1.00 76.70 123 A 1 
ATOM   970  C CG2  . THR A 1  123 ? -15.575 -3.849  2.877   1.00 73.46 123 A 1 
ATOM   971  N N    . LEU A 1  124 ? -17.744 -3.494  5.607   1.00 91.39 124 A 1 
ATOM   972  C CA   . LEU A 1  124 ? -17.814 -4.246  6.850   1.00 92.05 124 A 1 
ATOM   973  C C    . LEU A 1  124 ? -17.001 -5.532  6.738   1.00 92.48 124 A 1 
ATOM   974  O O    . LEU A 1  124 ? -17.083 -6.245  5.739   1.00 91.03 124 A 1 
ATOM   975  C CB   . LEU A 1  124 ? -19.271 -4.563  7.214   1.00 91.34 124 A 1 
ATOM   976  C CG   . LEU A 1  124 ? -20.179 -3.341  7.421   1.00 89.46 124 A 1 
ATOM   977  C CD1  . LEU A 1  124 ? -21.573 -3.813  7.812   1.00 80.78 124 A 1 
ATOM   978  C CD2  . LEU A 1  124 ? -19.656 -2.411  8.519   1.00 82.42 124 A 1 
ATOM   979  N N    . ASN A 1  125 ? -16.291 -5.863  7.803   1.00 92.97 125 A 1 
ATOM   980  C CA   . ASN A 1  125 ? -15.718 -7.184  7.992   1.00 92.82 125 A 1 
ATOM   981  C C    . ASN A 1  125 ? -16.766 -8.101  8.616   1.00 93.39 125 A 1 
ATOM   982  O O    . ASN A 1  125 ? -17.208 -7.873  9.747   1.00 91.18 125 A 1 
ATOM   983  C CB   . ASN A 1  125 ? -14.466 -7.085  8.870   1.00 91.20 125 A 1 
ATOM   984  C CG   . ASN A 1  125 ? -13.304 -6.452  8.133   1.00 85.47 125 A 1 
ATOM   985  O OD1  . ASN A 1  125 ? -13.014 -6.767  7.002   1.00 75.14 125 A 1 
ATOM   986  N ND2  . ASN A 1  125 ? -12.588 -5.555  8.775   1.00 73.17 125 A 1 
ATOM   987  N N    . VAL A 1  126 ? -17.119 -9.140  7.893   1.00 93.88 126 A 1 
ATOM   988  C CA   . VAL A 1  126 ? -18.136 -10.107 8.297   1.00 94.62 126 A 1 
ATOM   989  C C    . VAL A 1  126 ? -17.462 -11.443 8.551   1.00 94.83 126 A 1 
ATOM   990  O O    . VAL A 1  126 ? -17.072 -12.146 7.619   1.00 93.24 126 A 1 
ATOM   991  C CB   . VAL A 1  126 ? -19.239 -10.221 7.236   1.00 94.21 126 A 1 
ATOM   992  C CG1  . VAL A 1  126 ? -20.324 -11.188 7.708   1.00 87.85 126 A 1 
ATOM   993  C CG2  . VAL A 1  126 ? -19.885 -8.859  6.957   1.00 84.73 126 A 1 
ATOM   994  N N    . LEU A 1  127 ? -17.315 -11.799 9.811   1.00 94.69 127 A 1 
ATOM   995  C CA   . LEU A 1  127 ? -16.777 -13.100 10.178  1.00 95.02 127 A 1 
ATOM   996  C C    . LEU A 1  127 ? -17.859 -14.170 10.064  1.00 95.23 127 A 1 
ATOM   997  O O    . LEU A 1  127 ? -18.899 -14.077 10.715  1.00 93.60 127 A 1 
ATOM   998  C CB   . LEU A 1  127 ? -16.214 -13.045 11.601  1.00 94.03 127 A 1 
ATOM   999  C CG   . LEU A 1  127 ? -15.620 -14.396 12.041  1.00 92.09 127 A 1 
ATOM   1000 C CD1  . LEU A 1  127 ? -14.238 -14.632 11.441  1.00 82.85 127 A 1 
ATOM   1001 C CD2  . LEU A 1  127 ? -15.513 -14.466 13.554  1.00 83.21 127 A 1 
ATOM   1002 N N    . VAL A 1  128 ? -17.533 -15.228 9.337   1.00 94.74 128 A 1 
ATOM   1003 C CA   . VAL A 1  128 ? -18.293 -16.479 9.355   1.00 95.34 128 A 1 
ATOM   1004 C C    . VAL A 1  128 ? -17.409 -17.560 9.956   1.00 95.07 128 A 1 
ATOM   1005 O O    . VAL A 1  128 ? -16.334 -17.855 9.435   1.00 93.33 128 A 1 
ATOM   1006 C CB   . VAL A 1  128 ? -18.801 -16.848 7.954   1.00 95.04 128 A 1 
ATOM   1007 C CG1  . VAL A 1  128 ? -19.576 -18.165 7.979   1.00 88.41 128 A 1 
ATOM   1008 C CG2  . VAL A 1  128 ? -19.733 -15.755 7.419   1.00 85.99 128 A 1 
ATOM   1009 N N    . ASN A 1  129 ? -17.845 -18.139 11.051  1.00 94.91 129 A 1 
ATOM   1010 C CA   . ASN A 1  129 ? -17.114 -19.226 11.693  1.00 95.02 129 A 1 
ATOM   1011 C C    . ASN A 1  129 ? -17.219 -20.516 10.869  1.00 95.13 129 A 1 
ATOM   1012 O O    . ASN A 1  129 ? -18.174 -20.720 10.125  1.00 92.59 129 A 1 
ATOM   1013 C CB   . ASN A 1  129 ? -17.626 -19.421 13.127  1.00 93.97 129 A 1 
ATOM   1014 C CG   . ASN A 1  129 ? -17.195 -18.300 14.062  1.00 92.35 129 A 1 
ATOM   1015 O OD1  . ASN A 1  129 ? -17.460 -17.136 13.873  1.00 78.98 129 A 1 
ATOM   1016 N ND2  . ASN A 1  129 ? -16.502 -18.631 15.126  1.00 78.53 129 A 1 
ATOM   1017 N N    . CYS A 1  130 ? -16.254 -21.394 11.046  1.00 94.52 130 A 1 
ATOM   1018 C CA   . CYS A 1  130 ? -16.233 -22.689 10.376  1.00 94.42 130 A 1 
ATOM   1019 C C    . CYS A 1  130 ? -15.627 -23.762 11.280  1.00 94.44 130 A 1 
ATOM   1020 O O    . CYS A 1  130 ? -15.097 -23.468 12.352  1.00 92.17 130 A 1 
ATOM   1021 C CB   . CYS A 1  130 ? -15.495 -22.550 9.037   1.00 92.87 130 A 1 
ATOM   1022 S SG   . CYS A 1  130 ? -13.833 -21.845 9.181   1.00 89.06 130 A 1 
ATOM   1023 N N    . SER A 1  131 ? -15.709 -25.004 10.850  1.00 93.62 131 A 1 
ATOM   1024 C CA   . SER A 1  131 ? -15.095 -26.141 11.525  1.00 93.53 131 A 1 
ATOM   1025 C C    . SER A 1  131 ? -14.325 -26.994 10.527  1.00 93.28 131 A 1 
ATOM   1026 O O    . SER A 1  131 ? -14.774 -27.210 9.402   1.00 90.59 131 A 1 
ATOM   1027 C CB   . SER A 1  131 ? -16.163 -26.969 12.240  1.00 92.54 131 A 1 
ATOM   1028 O OG   . SER A 1  131 ? -15.558 -28.023 12.958  1.00 85.02 131 A 1 
ATOM   1029 N N    . CYS A 1  132 ? -13.184 -27.503 10.968  1.00 92.11 132 A 1 
ATOM   1030 C CA   . CYS A 1  132 ? -12.395 -28.491 10.234  1.00 91.25 132 A 1 
ATOM   1031 C C    . CYS A 1  132 ? -12.667 -29.927 10.693  1.00 90.78 132 A 1 
ATOM   1032 O O    . CYS A 1  132 ? -12.081 -30.867 10.163  1.00 85.20 132 A 1 
ATOM   1033 C CB   . CYS A 1  132 ? -10.916 -28.130 10.371  1.00 89.45 132 A 1 
ATOM   1034 S SG   . CYS A 1  132 ? -10.491 -26.546 9.594   1.00 86.03 132 A 1 
ATOM   1035 N N    . GLY A 1  133 ? -13.540 -30.078 11.653  1.00 90.04 133 A 1 
ATOM   1036 C CA   . GLY A 1  133 ? -13.822 -31.356 12.282  1.00 89.39 133 A 1 
ATOM   1037 C C    . GLY A 1  133 ? -12.955 -31.631 13.504  1.00 88.99 133 A 1 
ATOM   1038 O O    . GLY A 1  133 ? -12.157 -30.804 13.943  1.00 83.07 133 A 1 
ATOM   1039 N N    . ASP A 1  134 ? -13.162 -32.810 14.047  1.00 87.90 134 A 1 
ATOM   1040 C CA   . ASP A 1  134 ? -12.432 -33.289 15.213  1.00 88.00 134 A 1 
ATOM   1041 C C    . ASP A 1  134 ? -12.150 -34.785 15.048  1.00 88.24 134 A 1 
ATOM   1042 O O    . ASP A 1  134 ? -13.066 -35.603 14.948  1.00 83.81 134 A 1 
ATOM   1043 C CB   . ASP A 1  134 ? -13.237 -32.972 16.483  1.00 85.43 134 A 1 
ATOM   1044 C CG   . ASP A 1  134 ? -12.495 -33.298 17.781  1.00 83.74 134 A 1 
ATOM   1045 O OD1  . ASP A 1  134 ? -11.495 -34.042 17.739  1.00 76.77 134 A 1 
ATOM   1046 O OD2  . ASP A 1  134 ? -12.945 -32.828 18.842  1.00 76.48 134 A 1 
ATOM   1047 N N    . GLU A 1  135 ? -10.876 -35.121 15.022  1.00 85.40 135 A 1 
ATOM   1048 C CA   . GLU A 1  135 ? -10.417 -36.502 14.881  1.00 85.31 135 A 1 
ATOM   1049 C C    . GLU A 1  135 ? -10.907 -37.391 16.035  1.00 86.30 135 A 1 
ATOM   1050 O O    . GLU A 1  135 ? -11.074 -38.595 15.859  1.00 82.23 135 A 1 
ATOM   1051 C CB   . GLU A 1  135 ? -8.875  -36.498 14.795  1.00 81.64 135 A 1 
ATOM   1052 C CG   . GLU A 1  135 ? -8.297  -37.867 14.424  1.00 73.69 135 A 1 
ATOM   1053 C CD   . GLU A 1  135 ? -6.763  -37.930 14.314  1.00 71.58 135 A 1 
ATOM   1054 O OE1  . GLU A 1  135 ? -6.251  -39.015 13.931  1.00 65.16 135 A 1 
ATOM   1055 O OE2  . GLU A 1  135 ? -6.063  -36.948 14.620  1.00 67.50 135 A 1 
ATOM   1056 N N    . SER A 1  136 ? -11.156 -36.808 17.204  1.00 88.26 136 A 1 
ATOM   1057 C CA   . SER A 1  136 ? -11.649 -37.542 18.372  1.00 88.80 136 A 1 
ATOM   1058 C C    . SER A 1  136 ? -13.118 -37.958 18.254  1.00 89.81 136 A 1 
ATOM   1059 O O    . SER A 1  136 ? -13.532 -38.933 18.883  1.00 85.92 136 A 1 
ATOM   1060 C CB   . SER A 1  136 ? -11.422 -36.720 19.641  1.00 87.01 136 A 1 
ATOM   1061 O OG   . SER A 1  136 ? -12.313 -35.640 19.760  1.00 78.54 136 A 1 
ATOM   1062 N N    . VAL A 1  137 ? -13.888 -37.249 17.443  1.00 90.66 137 A 1 
ATOM   1063 C CA   . VAL A 1  137 ? -15.295 -37.565 17.182  1.00 91.56 137 A 1 
ATOM   1064 C C    . VAL A 1  137 ? -15.410 -38.570 16.038  1.00 91.64 137 A 1 
ATOM   1065 O O    . VAL A 1  137 ? -16.034 -39.616 16.194  1.00 88.11 137 A 1 
ATOM   1066 C CB   . VAL A 1  137 ? -16.105 -36.292 16.887  1.00 90.80 137 A 1 
ATOM   1067 C CG1  . VAL A 1  137 ? -17.571 -36.622 16.614  1.00 83.15 137 A 1 
ATOM   1068 C CG2  . VAL A 1  137 ? -16.060 -35.319 18.068  1.00 82.95 137 A 1 
ATOM   1069 N N    . SER A 1  138 ? -14.820 -38.254 14.899  1.00 90.47 138 A 1 
ATOM   1070 C CA   . SER A 1  138 ? -14.756 -39.157 13.751  1.00 90.68 138 A 1 
ATOM   1071 C C    . SER A 1  138 ? -13.655 -38.734 12.784  1.00 90.44 138 A 1 
ATOM   1072 O O    . SER A 1  138 ? -13.416 -37.549 12.578  1.00 87.07 138 A 1 
ATOM   1073 C CB   . SER A 1  138 ? -16.094 -39.193 13.010  1.00 89.36 138 A 1 
ATOM   1074 O OG   . SER A 1  138 ? -16.010 -40.086 11.921  1.00 83.55 138 A 1 
ATOM   1075 N N    . LYS A 1  139 ? -13.043 -39.716 12.147  1.00 90.58 139 A 1 
ATOM   1076 C CA   . LYS A 1  139 ? -12.083 -39.504 11.054  1.00 90.58 139 A 1 
ATOM   1077 C C    . LYS A 1  139 ? -12.739 -39.478 9.679   1.00 91.06 139 A 1 
ATOM   1078 O O    . LYS A 1  139 ? -12.064 -39.210 8.696   1.00 86.90 139 A 1 
ATOM   1079 C CB   . LYS A 1  139 ? -10.995 -40.576 11.095  1.00 88.15 139 A 1 
ATOM   1080 C CG   . LYS A 1  139 ? -10.267 -40.584 12.438  1.00 81.49 139 A 1 
ATOM   1081 C CD   . LYS A 1  139 ? -9.024  -41.462 12.372  1.00 75.96 139 A 1 
ATOM   1082 C CE   . LYS A 1  139 ? -8.443  -41.529 13.771  1.00 65.62 139 A 1 
ATOM   1083 N NZ   . LYS A 1  139 ? -6.985  -41.737 13.754  1.00 58.15 139 A 1 
ATOM   1084 N N    . ASP A 1  140 ? -14.025 -39.759 9.619   1.00 91.42 140 A 1 
ATOM   1085 C CA   . ASP A 1  140 ? -14.743 -39.910 8.353   1.00 91.92 140 A 1 
ATOM   1086 C C    . ASP A 1  140 ? -15.221 -38.565 7.793   1.00 92.63 140 A 1 
ATOM   1087 O O    . ASP A 1  140 ? -15.643 -38.499 6.641   1.00 89.56 140 A 1 
ATOM   1088 C CB   . ASP A 1  140 ? -15.926 -40.867 8.544   1.00 90.53 140 A 1 
ATOM   1089 C CG   . ASP A 1  140 ? -15.518 -42.237 9.083   1.00 88.69 140 A 1 
ATOM   1090 O OD1  . ASP A 1  140 ? -14.399 -42.696 8.767   1.00 81.32 140 A 1 
ATOM   1091 O OD2  . ASP A 1  140 ? -16.324 -42.805 9.854   1.00 81.01 140 A 1 
ATOM   1092 N N    . PHE A 1  141 ? -15.145 -37.507 8.588   1.00 92.94 141 A 1 
ATOM   1093 C CA   . PHE A 1  141 ? -15.677 -36.196 8.234   1.00 93.35 141 A 1 
ATOM   1094 C C    . PHE A 1  141 ? -14.609 -35.108 8.346   1.00 92.64 141 A 1 
ATOM   1095 O O    . PHE A 1  141 ? -14.186 -34.747 9.444   1.00 88.65 141 A 1 
ATOM   1096 C CB   . PHE A 1  141 ? -16.894 -35.892 9.110   1.00 93.08 141 A 1 
ATOM   1097 C CG   . PHE A 1  141 ? -17.970 -36.953 9.089   1.00 94.14 141 A 1 
ATOM   1098 C CD1  . PHE A 1  141 ? -18.697 -37.211 7.918   1.00 89.11 141 A 1 
ATOM   1099 C CD2  . PHE A 1  141 ? -18.243 -37.706 10.244  1.00 89.71 141 A 1 
ATOM   1100 C CE1  . PHE A 1  141 ? -19.690 -38.201 7.901   1.00 88.64 141 A 1 
ATOM   1101 C CE2  . PHE A 1  141 ? -19.236 -38.696 10.235  1.00 88.88 141 A 1 
ATOM   1102 C CZ   . PHE A 1  141 ? -19.961 -38.942 9.061   1.00 92.16 141 A 1 
ATOM   1103 N N    . GLY A 1  142 ? -14.224 -34.562 7.201   1.00 92.43 142 A 1 
ATOM   1104 C CA   . GLY A 1  142 ? -13.232 -33.494 7.079   1.00 92.06 142 A 1 
ATOM   1105 C C    . GLY A 1  142 ? -13.740 -32.228 6.396   1.00 92.58 142 A 1 
ATOM   1106 O O    . GLY A 1  142 ? -12.992 -31.260 6.274   1.00 89.16 142 A 1 
ATOM   1107 N N    . LEU A 1  143 ? -14.990 -32.229 5.951   1.00 93.22 143 A 1 
ATOM   1108 C CA   . LEU A 1  143 ? -15.661 -31.056 5.399   1.00 94.40 143 A 1 
ATOM   1109 C C    . LEU A 1  143 ? -16.907 -30.768 6.230   1.00 94.72 143 A 1 
ATOM   1110 O O    . LEU A 1  143 ? -17.719 -31.667 6.440   1.00 92.84 143 A 1 
ATOM   1111 C CB   . LEU A 1  143 ? -15.997 -31.317 3.921   1.00 93.79 143 A 1 
ATOM   1112 C CG   . LEU A 1  143 ? -16.763 -30.169 3.233   1.00 93.50 143 A 1 
ATOM   1113 C CD1  . LEU A 1  143 ? -15.945 -28.886 3.182   1.00 85.90 143 A 1 
ATOM   1114 C CD2  . LEU A 1  143 ? -17.119 -30.571 1.807   1.00 86.63 143 A 1 
ATOM   1115 N N    . PHE A 1  144 ? -17.062 -29.525 6.660   1.00 94.91 144 A 1 
ATOM   1116 C CA   . PHE A 1  144 ? -18.167 -29.120 7.519   1.00 95.45 144 A 1 
ATOM   1117 C C    . PHE A 1  144 ? -18.954 -27.962 6.927   1.00 95.61 144 A 1 
ATOM   1118 O O    . PHE A 1  144 ? -18.404 -27.054 6.303   1.00 93.90 144 A 1 
ATOM   1119 C CB   . PHE A 1  144 ? -17.653 -28.802 8.929   1.00 94.96 144 A 1 
ATOM   1120 C CG   . PHE A 1  144 ? -17.342 -30.049 9.724   1.00 94.98 144 A 1 
ATOM   1121 C CD1  . PHE A 1  144 ? -18.264 -30.543 10.656  1.00 88.66 144 A 1 
ATOM   1122 C CD2  . PHE A 1  144 ? -16.168 -30.770 9.465   1.00 88.97 144 A 1 
ATOM   1123 C CE1  . PHE A 1  144 ? -18.030 -31.755 11.308  1.00 88.00 144 A 1 
ATOM   1124 C CE2  . PHE A 1  144 ? -15.934 -31.991 10.107  1.00 87.30 144 A 1 
ATOM   1125 C CZ   . PHE A 1  144 ? -16.870 -32.486 11.022  1.00 92.48 144 A 1 
ATOM   1126 N N    . VAL A 1  145 ? -20.243 -28.009 7.173   1.00 95.42 145 A 1 
ATOM   1127 C CA   . VAL A 1  145 ? -21.191 -26.954 6.835   1.00 95.84 145 A 1 
ATOM   1128 C C    . VAL A 1  145 ? -21.411 -26.097 8.073   1.00 95.79 145 A 1 
ATOM   1129 O O    . VAL A 1  145 ? -21.812 -26.609 9.119   1.00 94.36 145 A 1 
ATOM   1130 C CB   . VAL A 1  145 ? -22.521 -27.540 6.329   1.00 95.35 145 A 1 
ATOM   1131 C CG1  . VAL A 1  145 ? -23.478 -26.435 5.892   1.00 89.63 145 A 1 
ATOM   1132 C CG2  . VAL A 1  145 ? -22.318 -28.483 5.144   1.00 87.76 145 A 1 
ATOM   1133 N N    . THR A 1  146 ? -21.191 -24.798 7.935   1.00 96.39 146 A 1 
ATOM   1134 C CA   . THR A 1  146 ? -21.637 -23.797 8.907   1.00 96.51 146 A 1 
ATOM   1135 C C    . THR A 1  146 ? -23.132 -23.593 8.707   1.00 96.44 146 A 1 
ATOM   1136 O O    . THR A 1  146 ? -23.558 -22.983 7.726   1.00 94.71 146 A 1 
ATOM   1137 C CB   . THR A 1  146 ? -20.862 -22.487 8.716   1.00 95.70 146 A 1 
ATOM   1138 O OG1  . THR A 1  146 ? -19.483 -22.733 8.893   1.00 87.23 146 A 1 
ATOM   1139 C CG2  . THR A 1  146 ? -21.251 -21.428 9.731   1.00 85.61 146 A 1 
ATOM   1140 N N    . TYR A 1  147 ? -23.918 -24.144 9.612   1.00 95.21 147 A 1 
ATOM   1141 C CA   . TYR A 1  147 ? -25.368 -24.243 9.481   1.00 95.36 147 A 1 
ATOM   1142 C C    . TYR A 1  147 ? -26.072 -23.388 10.541  1.00 95.30 147 A 1 
ATOM   1143 O O    . TYR A 1  147 ? -26.140 -23.797 11.706  1.00 93.58 147 A 1 
ATOM   1144 C CB   . TYR A 1  147 ? -25.761 -25.729 9.556   1.00 95.18 147 A 1 
ATOM   1145 C CG   . TYR A 1  147 ? -27.202 -26.012 9.214   1.00 95.36 147 A 1 
ATOM   1146 C CD1  . TYR A 1  147 ? -28.230 -25.736 10.134  1.00 90.77 147 A 1 
ATOM   1147 C CD2  . TYR A 1  147 ? -27.530 -26.586 7.968   1.00 91.32 147 A 1 
ATOM   1148 C CE1  . TYR A 1  147 ? -29.567 -26.004 9.811   1.00 90.25 147 A 1 
ATOM   1149 C CE2  . TYR A 1  147 ? -28.862 -26.863 7.636   1.00 89.92 147 A 1 
ATOM   1150 C CZ   . TYR A 1  147 ? -29.884 -26.565 8.560   1.00 92.93 147 A 1 
ATOM   1151 O OH   . TYR A 1  147 ? -31.193 -26.814 8.235   1.00 92.05 147 A 1 
ATOM   1152 N N    . PRO A 1  148 ? -26.615 -22.217 10.172  1.00 95.89 148 A 1 
ATOM   1153 C CA   . PRO A 1  148 ? -27.471 -21.447 11.069  1.00 95.79 148 A 1 
ATOM   1154 C C    . PRO A 1  148 ? -28.782 -22.191 11.329  1.00 95.54 148 A 1 
ATOM   1155 O O    . PRO A 1  148 ? -29.475 -22.591 10.386  1.00 93.32 148 A 1 
ATOM   1156 C CB   . PRO A 1  148 ? -27.704 -20.096 10.380  1.00 94.75 148 A 1 
ATOM   1157 C CG   . PRO A 1  148 ? -26.610 -20.027 9.315   1.00 92.74 148 A 1 
ATOM   1158 C CD   . PRO A 1  148 ? -26.384 -21.489 8.952   1.00 95.07 148 A 1 
ATOM   1159 N N    . LEU A 1  149 ? -29.105 -22.384 12.599  1.00 94.46 149 A 1 
ATOM   1160 C CA   . LEU A 1  149 ? -30.357 -23.023 12.993  1.00 94.62 149 A 1 
ATOM   1161 C C    . LEU A 1  149 ? -31.540 -22.095 12.740  1.00 94.40 149 A 1 
ATOM   1162 O O    . LEU A 1  149 ? -31.480 -20.891 12.993  1.00 92.19 149 A 1 
ATOM   1163 C CB   . LEU A 1  149 ? -30.302 -23.436 14.472  1.00 93.92 149 A 1 
ATOM   1164 C CG   . LEU A 1  149 ? -29.354 -24.606 14.781  1.00 92.51 149 A 1 
ATOM   1165 C CD1  . LEU A 1  149 ? -29.261 -24.798 16.292  1.00 85.92 149 A 1 
ATOM   1166 C CD2  . LEU A 1  149 ? -29.847 -25.919 14.168  1.00 86.72 149 A 1 
ATOM   1167 N N    . ARG A 1  150 ? -32.620 -22.700 12.311  1.00 93.03 150 A 1 
ATOM   1168 C CA   . ARG A 1  150 ? -33.927 -22.058 12.179  1.00 92.84 150 A 1 
ATOM   1169 C C    . ARG A 1  150 ? -34.948 -22.719 13.096  1.00 93.21 150 A 1 
ATOM   1170 O O    . ARG A 1  150 ? -34.723 -23.846 13.550  1.00 90.98 150 A 1 
ATOM   1171 C CB   . ARG A 1  150 ? -34.358 -22.096 10.713  1.00 91.42 150 A 1 
ATOM   1172 C CG   . ARG A 1  150 ? -33.485 -21.188 9.837   1.00 87.67 150 A 1 
ATOM   1173 C CD   . ARG A 1  150 ? -34.046 -21.104 8.422   1.00 85.03 150 A 1 
ATOM   1174 N NE   . ARG A 1  150 ? -35.380 -20.483 8.396   1.00 81.34 150 A 1 
ATOM   1175 C CZ   . ARG A 1  150 ? -35.674 -19.193 8.312   1.00 78.24 150 A 1 
ATOM   1176 N NH1  . ARG A 1  150 ? -34.756 -18.274 8.202   1.00 68.17 150 A 1 
ATOM   1177 N NH2  . ARG A 1  150 ? -36.909 -18.808 8.334   1.00 72.74 150 A 1 
ATOM   1178 N N    . PRO A 1  151 ? -36.085 -22.050 13.372  1.00 93.81 151 A 1 
ATOM   1179 C CA   . PRO A 1  151 ? -37.120 -22.603 14.248  1.00 93.26 151 A 1 
ATOM   1180 C C    . PRO A 1  151 ? -37.667 -23.966 13.803  1.00 93.16 151 A 1 
ATOM   1181 O O    . PRO A 1  151 ? -38.072 -24.763 14.647  1.00 89.69 151 A 1 
ATOM   1182 C CB   . PRO A 1  151 ? -38.229 -21.548 14.264  1.00 91.79 151 A 1 
ATOM   1183 C CG   . PRO A 1  151 ? -37.493 -20.243 13.970  1.00 89.53 151 A 1 
ATOM   1184 C CD   . PRO A 1  151 ? -36.410 -20.682 12.997  1.00 92.41 151 A 1 
ATOM   1185 N N    . GLU A 1  152 ? -37.669 -24.230 12.515  1.00 92.86 152 A 1 
ATOM   1186 C CA   . GLU A 1  152 ? -38.098 -25.499 11.935  1.00 91.81 152 A 1 
ATOM   1187 C C    . GLU A 1  152 ? -37.046 -26.619 12.031  1.00 92.57 152 A 1 
ATOM   1188 O O    . GLU A 1  152 ? -37.369 -27.790 11.797  1.00 89.12 152 A 1 
ATOM   1189 C CB   . GLU A 1  152 ? -38.552 -25.285 10.476  1.00 89.29 152 A 1 
ATOM   1190 C CG   . GLU A 1  152 ? -37.492 -24.751 9.490   1.00 82.07 152 A 1 
ATOM   1191 C CD   . GLU A 1  152 ? -37.441 -23.217 9.351   1.00 78.49 152 A 1 
ATOM   1192 O OE1  . GLU A 1  152 ? -37.019 -22.729 8.283   1.00 69.15 152 A 1 
ATOM   1193 O OE2  . GLU A 1  152 ? -37.813 -22.496 10.299  1.00 70.77 152 A 1 
ATOM   1194 N N    . ASP A 1  153 ? -35.812 -26.282 12.374  1.00 91.80 153 A 1 
ATOM   1195 C CA   . ASP A 1  153 ? -34.739 -27.255 12.469  1.00 92.21 153 A 1 
ATOM   1196 C C    . ASP A 1  153 ? -34.780 -28.028 13.793  1.00 92.75 153 A 1 
ATOM   1197 O O    . ASP A 1  153 ? -35.085 -27.521 14.871  1.00 89.87 153 A 1 
ATOM   1198 C CB   . ASP A 1  153 ? -33.366 -26.590 12.257  1.00 91.31 153 A 1 
ATOM   1199 C CG   . ASP A 1  153 ? -33.102 -26.169 10.810  1.00 91.47 153 A 1 
ATOM   1200 O OD1  . ASP A 1  153 ? -33.388 -26.973 9.897   1.00 83.73 153 A 1 
ATOM   1201 O OD2  . ASP A 1  153 ? -32.512 -25.088 10.604  1.00 84.47 153 A 1 
ATOM   1202 N N    . SER A 1  154 ? -34.426 -29.292 13.688  1.00 93.44 154 A 1 
ATOM   1203 C CA   . SER A 1  154 ? -34.235 -30.173 14.836  1.00 93.59 154 A 1 
ATOM   1204 C C    . SER A 1  154 ? -33.059 -31.107 14.582  1.00 94.01 154 A 1 
ATOM   1205 O O    . SER A 1  154 ? -32.693 -31.370 13.433  1.00 91.49 154 A 1 
ATOM   1206 C CB   . SER A 1  154 ? -35.518 -30.967 15.108  1.00 92.12 154 A 1 
ATOM   1207 O OG   . SER A 1  154 ? -35.779 -31.880 14.060  1.00 85.50 154 A 1 
ATOM   1208 N N    . LEU A 1  155 ? -32.523 -31.693 15.629  1.00 93.38 155 A 1 
ATOM   1209 C CA   . LEU A 1  155 ? -31.469 -32.699 15.489  1.00 93.98 155 A 1 
ATOM   1210 C C    . LEU A 1  155 ? -31.880 -33.825 14.528  1.00 94.20 155 A 1 
ATOM   1211 O O    . LEU A 1  155 ? -31.086 -34.280 13.711  1.00 92.21 155 A 1 
ATOM   1212 C CB   . LEU A 1  155 ? -31.142 -33.241 16.891  1.00 93.27 155 A 1 
ATOM   1213 C CG   . LEU A 1  155 ? -30.000 -34.276 16.912  1.00 92.53 155 A 1 
ATOM   1214 C CD1  . LEU A 1  155 ? -28.675 -33.680 16.470  1.00 84.90 155 A 1 
ATOM   1215 C CD2  . LEU A 1  155 ? -29.829 -34.820 18.326  1.00 85.32 155 A 1 
ATOM   1216 N N    . SER A 1  156 ? -33.138 -34.242 14.592  1.00 94.54 156 A 1 
ATOM   1217 C CA   . SER A 1  156 ? -33.658 -35.301 13.730  1.00 94.13 156 A 1 
ATOM   1218 C C    . SER A 1  156 ? -33.852 -34.860 12.276  1.00 94.35 156 A 1 
ATOM   1219 O O    . SER A 1  156 ? -33.674 -35.674 11.371  1.00 91.82 156 A 1 
ATOM   1220 C CB   . SER A 1  156 ? -34.970 -35.841 14.303  1.00 92.76 156 A 1 
ATOM   1221 O OG   . SER A 1  156 ? -36.005 -34.880 14.244  1.00 78.61 156 A 1 
ATOM   1222 N N    . SER A 1  157 ? -34.215 -33.605 12.038  1.00 94.41 157 A 1 
ATOM   1223 C CA   . SER A 1  157 ? -34.369 -33.087 10.677  1.00 93.96 157 A 1 
ATOM   1224 C C    . SER A 1  157 ? -33.012 -32.905 10.004  1.00 94.27 157 A 1 
ATOM   1225 O O    . SER A 1  157 ? -32.830 -33.370 8.879   1.00 91.60 157 A 1 
ATOM   1226 C CB   . SER A 1  157 ? -35.204 -31.797 10.643  1.00 92.26 157 A 1 
ATOM   1227 O OG   . SER A 1  157 ? -34.550 -30.699 11.229  1.00 83.54 157 A 1 
ATOM   1228 N N    . ILE A 1  158 ? -32.035 -32.360 10.725  1.00 94.07 158 A 1 
ATOM   1229 C CA   . ILE A 1  158 ? -30.675 -32.162 10.212  1.00 94.31 158 A 1 
ATOM   1230 C C    . ILE A 1  158 ? -29.964 -33.504 10.000  1.00 94.17 158 A 1 
ATOM   1231 O O    . ILE A 1  158 ? -29.308 -33.696 8.980   1.00 92.45 158 A 1 
ATOM   1232 C CB   . ILE A 1  158 ? -29.879 -31.214 11.131  1.00 94.12 158 A 1 
ATOM   1233 C CG1  . ILE A 1  158 ? -30.577 -29.834 11.205  1.00 91.81 158 A 1 
ATOM   1234 C CG2  . ILE A 1  158 ? -28.440 -31.049 10.614  1.00 91.32 158 A 1 
ATOM   1235 C CD1  . ILE A 1  158 ? -29.939 -28.869 12.206  1.00 87.57 158 A 1 
ATOM   1236 N N    . ALA A 1  159 ? -30.153 -34.462 10.899  1.00 94.44 159 A 1 
ATOM   1237 C CA   . ALA A 1  159 ? -29.626 -35.813 10.700  1.00 94.36 159 A 1 
ATOM   1238 C C    . ALA A 1  159 ? -30.178 -36.458 9.417   1.00 94.16 159 A 1 
ATOM   1239 O O    . ALA A 1  159 ? -29.444 -37.101 8.669   1.00 92.39 159 A 1 
ATOM   1240 C CB   . ALA A 1  159 ? -29.962 -36.658 11.935  1.00 94.11 159 A 1 
ATOM   1241 N N    . ARG A 1  160 ? -31.454 -36.237 9.146   1.00 94.09 160 A 1 
ATOM   1242 C CA   . ARG A 1  160 ? -32.107 -36.792 7.953   1.00 93.77 160 A 1 
ATOM   1243 C C    . ARG A 1  160 ? -31.669 -36.091 6.662   1.00 93.66 160 A 1 
ATOM   1244 O O    . ARG A 1  160 ? -31.481 -36.768 5.659   1.00 91.39 160 A 1 
ATOM   1245 C CB   . ARG A 1  160 ? -33.624 -36.731 8.162   1.00 93.20 160 A 1 
ATOM   1246 C CG   . ARG A 1  160 ? -34.345 -37.840 7.403   1.00 81.88 160 A 1 
ATOM   1247 C CD   . ARG A 1  160 ? -35.870 -37.719 7.543   1.00 80.77 160 A 1 
ATOM   1248 N NE   . ARG A 1  160 ? -36.298 -37.731 8.961   1.00 70.15 160 A 1 
ATOM   1249 C CZ   . ARG A 1  160 ? -37.518 -37.494 9.419   1.00 62.71 160 A 1 
ATOM   1250 N NH1  . ARG A 1  160 ? -38.516 -37.248 8.613   1.00 55.14 160 A 1 
ATOM   1251 N NH2  . ARG A 1  160 ? -37.754 -37.496 10.699  1.00 56.01 160 A 1 
ATOM   1252 N N    . SER A 1  161 ? -31.518 -34.778 6.700   1.00 93.08 161 A 1 
ATOM   1253 C CA   . SER A 1  161 ? -31.106 -34.008 5.520   1.00 91.98 161 A 1 
ATOM   1254 C C    . SER A 1  161 ? -29.617 -34.170 5.196   1.00 92.26 161 A 1 
ATOM   1255 O O    . SER A 1  161 ? -29.259 -34.285 4.026   1.00 89.10 161 A 1 
ATOM   1256 C CB   . SER A 1  161 ? -31.462 -32.528 5.692   1.00 90.15 161 A 1 
ATOM   1257 O OG   . SER A 1  161 ? -30.741 -31.947 6.756   1.00 78.92 161 A 1 
ATOM   1258 N N    . SER A 1  162 ? -28.768 -34.244 6.207   1.00 92.55 162 A 1 
ATOM   1259 C CA   . SER A 1  162 ? -27.322 -34.420 6.021   1.00 91.98 162 A 1 
ATOM   1260 C C    . SER A 1  162 ? -26.927 -35.867 5.721   1.00 91.98 162 A 1 
ATOM   1261 O O    . SER A 1  162 ? -25.922 -36.112 5.057   1.00 88.16 162 A 1 
ATOM   1262 C CB   . SER A 1  162 ? -26.568 -33.919 7.255   1.00 91.23 162 A 1 
ATOM   1263 O OG   . SER A 1  162 ? -26.896 -34.684 8.392   1.00 85.90 162 A 1 
ATOM   1264 N N    . GLY A 1  163 ? -27.709 -36.826 6.193   1.00 92.66 163 A 1 
ATOM   1265 C CA   . GLY A 1  163 ? -27.356 -38.243 6.146   1.00 92.38 163 A 1 
ATOM   1266 C C    . GLY A 1  163 ? -26.344 -38.662 7.216   1.00 93.16 163 A 1 
ATOM   1267 O O    . GLY A 1  163 ? -25.763 -39.740 7.114   1.00 89.11 163 A 1 
ATOM   1268 N N    . VAL A 1  164 ? -26.138 -37.828 8.219   1.00 92.69 164 A 1 
ATOM   1269 C CA   . VAL A 1  164 ? -25.246 -38.091 9.357   1.00 93.01 164 A 1 
ATOM   1270 C C    . VAL A 1  164 ? -26.087 -38.470 10.574  1.00 93.28 164 A 1 
ATOM   1271 O O    . VAL A 1  164 ? -27.180 -37.947 10.775  1.00 90.50 164 A 1 
ATOM   1272 C CB   . VAL A 1  164 ? -24.349 -36.874 9.632   1.00 91.93 164 A 1 
ATOM   1273 C CG1  . VAL A 1  164 ? -23.339 -37.149 10.745  1.00 83.79 164 A 1 
ATOM   1274 C CG2  . VAL A 1  164 ? -23.549 -36.486 8.384   1.00 82.79 164 A 1 
ATOM   1275 N N    . SER A 1  165 ? -25.573 -39.376 11.394  1.00 93.53 165 A 1 
ATOM   1276 C CA   . SER A 1  165 ? -26.320 -39.805 12.576  1.00 93.53 165 A 1 
ATOM   1277 C C    . SER A 1  165 ? -26.486 -38.666 13.585  1.00 93.80 165 A 1 
ATOM   1278 O O    . SER A 1  165 ? -25.586 -37.849 13.782  1.00 91.26 165 A 1 
ATOM   1279 C CB   . SER A 1  165 ? -25.679 -41.039 13.221  1.00 91.44 165 A 1 
ATOM   1280 O OG   . SER A 1  165 ? -24.570 -40.700 14.024  1.00 81.92 165 A 1 
ATOM   1281 N N    . ALA A 1  166 ? -27.619 -38.655 14.274  1.00 93.70 166 A 1 
ATOM   1282 C CA   . ALA A 1  166 ? -27.901 -37.648 15.293  1.00 93.89 166 A 1 
ATOM   1283 C C    . ALA A 1  166 ? -26.868 -37.651 16.431  1.00 94.00 166 A 1 
ATOM   1284 O O    . ALA A 1  166 ? -26.525 -36.595 16.951  1.00 91.51 166 A 1 
ATOM   1285 C CB   . ALA A 1  166 ? -29.314 -37.906 15.825  1.00 92.91 166 A 1 
ATOM   1286 N N    . ASP A 1  167 ? -26.333 -38.811 16.773  1.00 93.91 167 A 1 
ATOM   1287 C CA   . ASP A 1  167 ? -25.319 -38.936 17.819  1.00 93.50 167 A 1 
ATOM   1288 C C    . ASP A 1  167 ? -23.993 -38.270 17.406  1.00 93.88 167 A 1 
ATOM   1289 O O    . ASP A 1  167 ? -23.404 -37.523 18.181  1.00 91.29 167 A 1 
ATOM   1290 C CB   . ASP A 1  167 ? -25.134 -40.424 18.146  1.00 92.04 167 A 1 
ATOM   1291 C CG   . ASP A 1  167 ? -24.312 -40.636 19.413  1.00 80.87 167 A 1 
ATOM   1292 O OD1  . ASP A 1  167 ? -24.672 -40.047 20.447  1.00 70.19 167 A 1 
ATOM   1293 O OD2  . ASP A 1  167 ? -23.311 -41.385 19.357  1.00 67.98 167 A 1 
ATOM   1294 N N    . ILE A 1  168 ? -23.568 -38.465 16.167  1.00 93.94 168 A 1 
ATOM   1295 C CA   . ILE A 1  168 ? -22.367 -37.812 15.630  1.00 93.81 168 A 1 
ATOM   1296 C C    . ILE A 1  168 ? -22.570 -36.296 15.536  1.00 94.27 168 A 1 
ATOM   1297 O O    . ILE A 1  168 ? -21.710 -35.538 15.977  1.00 92.62 168 A 1 
ATOM   1298 C CB   . ILE A 1  168 ? -21.962 -38.444 14.279  1.00 92.39 168 A 1 
ATOM   1299 C CG1  . ILE A 1  168 ? -21.451 -39.881 14.521  1.00 86.56 168 A 1 
ATOM   1300 C CG2  . ILE A 1  168 ? -20.890 -37.605 13.566  1.00 85.24 168 A 1 
ATOM   1301 C CD1  . ILE A 1  168 ? -21.148 -40.671 13.241  1.00 76.76 168 A 1 
ATOM   1302 N N    . LEU A 1  169 ? -23.724 -35.855 15.046  1.00 94.15 169 A 1 
ATOM   1303 C CA   . LEU A 1  169 ? -24.054 -34.426 14.996  1.00 94.35 169 A 1 
ATOM   1304 C C    . LEU A 1  169 ? -24.009 -33.778 16.381  1.00 94.39 169 A 1 
ATOM   1305 O O    . LEU A 1  169 ? -23.466 -32.684 16.529  1.00 92.78 169 A 1 
ATOM   1306 C CB   . LEU A 1  169 ? -25.452 -34.233 14.387  1.00 93.88 169 A 1 
ATOM   1307 C CG   . LEU A 1  169 ? -25.520 -34.458 12.869  1.00 91.14 169 A 1 
ATOM   1308 C CD1  . LEU A 1  169 ? -26.978 -34.419 12.422  1.00 83.44 169 A 1 
ATOM   1309 C CD2  . LEU A 1  169 ? -24.770 -33.371 12.106  1.00 84.38 169 A 1 
ATOM   1310 N N    . GLN A 1  170 ? -24.538 -34.456 17.384  1.00 94.23 170 A 1 
ATOM   1311 C CA   . GLN A 1  170 ? -24.512 -33.935 18.750  1.00 94.20 170 A 1 
ATOM   1312 C C    . GLN A 1  170 ? -23.086 -33.888 19.318  1.00 94.24 170 A 1 
ATOM   1313 O O    . GLN A 1  170 ? -22.754 -32.943 20.032  1.00 92.79 170 A 1 
ATOM   1314 C CB   . GLN A 1  170 ? -25.445 -34.778 19.629  1.00 93.53 170 A 1 
ATOM   1315 C CG   . GLN A 1  170 ? -25.727 -34.120 20.985  1.00 88.62 170 A 1 
ATOM   1316 C CD   . GLN A 1  170 ? -26.576 -32.850 20.857  1.00 87.00 170 A 1 
ATOM   1317 O OE1  . GLN A 1  170 ? -27.730 -32.899 20.473  1.00 79.68 170 A 1 
ATOM   1318 N NE2  . GLN A 1  170 ? -26.048 -31.691 21.167  1.00 76.72 170 A 1 
ATOM   1319 N N    . ARG A 1  171 ? -22.228 -34.852 18.976  1.00 94.60 171 A 1 
ATOM   1320 C CA   . ARG A 1  171 ? -20.820 -34.853 19.410  1.00 94.47 171 A 1 
ATOM   1321 C C    . ARG A 1  171 ? -19.999 -33.732 18.771  1.00 94.27 171 A 1 
ATOM   1322 O O    . ARG A 1  171 ? -19.135 -33.186 19.446  1.00 92.08 171 A 1 
ATOM   1323 C CB   . ARG A 1  171 ? -20.168 -36.200 19.107  1.00 94.21 171 A 1 
ATOM   1324 C CG   . ARG A 1  171 ? -20.681 -37.320 20.013  1.00 89.58 171 A 1 
ATOM   1325 C CD   . ARG A 1  171 ? -19.972 -38.601 19.607  1.00 86.58 171 A 1 
ATOM   1326 N NE   . ARG A 1  171 ? -20.671 -39.789 20.097  1.00 81.19 171 A 1 
ATOM   1327 C CZ   . ARG A 1  171 ? -20.194 -41.014 20.124  1.00 76.53 171 A 1 
ATOM   1328 N NH1  . ARG A 1  171 ? -18.948 -41.281 19.831  1.00 67.80 171 A 1 
ATOM   1329 N NH2  . ARG A 1  171 ? -20.988 -41.994 20.430  1.00 69.02 171 A 1 
ATOM   1330 N N    . TYR A 1  172 ? -20.281 -33.379 17.517  1.00 94.24 172 A 1 
ATOM   1331 C CA   . TYR A 1  172 ? -19.658 -32.206 16.888  1.00 94.24 172 A 1 
ATOM   1332 C C    . TYR A 1  172 ? -20.177 -30.874 17.441  1.00 93.85 172 A 1 
ATOM   1333 O O    . TYR A 1  172 ? -19.479 -29.865 17.346  1.00 90.99 172 A 1 
ATOM   1334 C CB   . TYR A 1  172 ? -19.860 -32.263 15.372  1.00 94.20 172 A 1 
ATOM   1335 C CG   . TYR A 1  172 ? -18.919 -33.213 14.666  1.00 94.49 172 A 1 
ATOM   1336 C CD1  . TYR A 1  172 ? -17.527 -33.017 14.749  1.00 89.46 172 A 1 
ATOM   1337 C CD2  . TYR A 1  172 ? -19.421 -34.285 13.906  1.00 89.83 172 A 1 
ATOM   1338 C CE1  . TYR A 1  172 ? -16.645 -33.887 14.095  1.00 88.87 172 A 1 
ATOM   1339 C CE2  . TYR A 1  172 ? -18.549 -35.163 13.246  1.00 88.66 172 A 1 
ATOM   1340 C CZ   . TYR A 1  172 ? -17.160 -34.962 13.349  1.00 92.24 172 A 1 
ATOM   1341 O OH   . TYR A 1  172 ? -16.301 -35.827 12.720  1.00 90.79 172 A 1 
ATOM   1342 N N    . ASN A 1  173 ? -21.358 -30.875 18.040  1.00 93.88 173 A 1 
ATOM   1343 C CA   . ASN A 1  173 ? -22.002 -29.686 18.602  1.00 94.24 173 A 1 
ATOM   1344 C C    . ASN A 1  173 ? -22.398 -29.928 20.071  1.00 94.16 173 A 1 
ATOM   1345 O O    . ASN A 1  173 ? -23.588 -29.971 20.401  1.00 90.44 173 A 1 
ATOM   1346 C CB   . ASN A 1  173 ? -23.190 -29.295 17.710  1.00 93.99 173 A 1 
ATOM   1347 C CG   . ASN A 1  173 ? -22.764 -28.979 16.288  1.00 94.56 173 A 1 
ATOM   1348 O OD1  . ASN A 1  173 ? -22.337 -27.886 15.972  1.00 84.79 173 A 1 
ATOM   1349 N ND2  . ASN A 1  173 ? -22.864 -29.941 15.394  1.00 84.95 173 A 1 
ATOM   1350 N N    . PRO A 1  174 ? -21.425 -30.139 20.957  1.00 93.43 174 A 1 
ATOM   1351 C CA   . PRO A 1  174 ? -21.708 -30.503 22.334  1.00 92.66 174 A 1 
ATOM   1352 C C    . PRO A 1  174 ? -22.449 -29.379 23.059  1.00 92.34 174 A 1 
ATOM   1353 O O    . PRO A 1  174 ? -22.073 -28.210 22.996  1.00 86.43 174 A 1 
ATOM   1354 C CB   . PRO A 1  174 ? -20.343 -30.813 22.961  1.00 90.81 174 A 1 
ATOM   1355 C CG   . PRO A 1  174 ? -19.362 -29.989 22.126  1.00 88.47 174 A 1 
ATOM   1356 C CD   . PRO A 1  174 ? -19.987 -30.027 20.737  1.00 91.56 174 A 1 
ATOM   1357 N N    . GLY A 1  175 ? -23.510 -29.752 23.765  1.00 91.66 175 A 1 
ATOM   1358 C CA   . GLY A 1  175 ? -24.319 -28.813 24.543  1.00 91.52 175 A 1 
ATOM   1359 C C    . GLY A 1  175 ? -25.268 -27.931 23.724  1.00 92.37 175 A 1 
ATOM   1360 O O    . GLY A 1  175 ? -26.038 -27.172 24.318  1.00 87.49 175 A 1 
ATOM   1361 N N    . VAL A 1  176 ? -25.265 -28.030 22.409  1.00 91.89 176 A 1 
ATOM   1362 C CA   . VAL A 1  176 ? -26.164 -27.248 21.559  1.00 92.00 176 A 1 
ATOM   1363 C C    . VAL A 1  176 ? -27.549 -27.890 21.512  1.00 92.39 176 A 1 
ATOM   1364 O O    . VAL A 1  176 ? -27.707 -29.081 21.244  1.00 89.13 176 A 1 
ATOM   1365 C CB   . VAL A 1  176 ? -25.582 -27.051 20.152  1.00 90.29 176 A 1 
ATOM   1366 C CG1  . VAL A 1  176 ? -26.503 -26.204 19.276  1.00 81.51 176 A 1 
ATOM   1367 C CG2  . VAL A 1  176 ? -24.228 -26.334 20.228  1.00 81.27 176 A 1 
ATOM   1368 N N    . ASN A 1  177 ? -28.571 -27.064 21.727  1.00 92.55 177 A 1 
ATOM   1369 C CA   . ASN A 1  177 ? -29.955 -27.456 21.513  1.00 92.75 177 A 1 
ATOM   1370 C C    . ASN A 1  177 ? -30.362 -27.151 20.064  1.00 92.61 177 A 1 
ATOM   1371 O O    . ASN A 1  177 ? -30.627 -26.004 19.717  1.00 88.68 177 A 1 
ATOM   1372 C CB   . ASN A 1  177 ? -30.852 -26.743 22.537  1.00 91.17 177 A 1 
ATOM   1373 C CG   . ASN A 1  177 ? -32.317 -27.113 22.373  1.00 87.81 177 A 1 
ATOM   1374 O OD1  . ASN A 1  177 ? -32.700 -27.985 21.614  1.00 78.46 177 A 1 
ATOM   1375 N ND2  . ASN A 1  177 ? -33.192 -26.450 23.092  1.00 77.83 177 A 1 
ATOM   1376 N N    . PHE A 1  178 ? -30.472 -28.187 19.254  1.00 92.65 178 A 1 
ATOM   1377 C CA   . PHE A 1  178 ? -30.855 -28.066 17.846  1.00 93.01 178 A 1 
ATOM   1378 C C    . PHE A 1  178 ? -32.281 -27.538 17.624  1.00 92.93 178 A 1 
ATOM   1379 O O    . PHE A 1  178 ? -32.595 -27.095 16.525  1.00 88.59 178 A 1 
ATOM   1380 C CB   . PHE A 1  178 ? -30.675 -29.429 17.167  1.00 92.65 178 A 1 
ATOM   1381 C CG   . PHE A 1  178 ? -29.234 -29.794 16.884  1.00 93.57 178 A 1 
ATOM   1382 C CD1  . PHE A 1  178 ? -28.755 -29.770 15.560  1.00 86.36 178 A 1 
ATOM   1383 C CD2  . PHE A 1  178 ? -28.362 -30.164 17.920  1.00 87.05 178 A 1 
ATOM   1384 C CE1  . PHE A 1  178 ? -27.431 -30.124 15.275  1.00 86.09 178 A 1 
ATOM   1385 C CE2  . PHE A 1  178 ? -27.031 -30.510 17.639  1.00 86.17 178 A 1 
ATOM   1386 C CZ   . PHE A 1  178 ? -26.572 -30.495 16.313  1.00 90.82 178 A 1 
ATOM   1387 N N    . ASN A 1  179 ? -33.120 -27.552 18.653  1.00 92.78 179 A 1 
ATOM   1388 C CA   . ASN A 1  179 ? -34.472 -26.993 18.598  1.00 92.55 179 A 1 
ATOM   1389 C C    . ASN A 1  179 ? -34.530 -25.522 19.045  1.00 92.70 179 A 1 
ATOM   1390 O O    . ASN A 1  179 ? -35.620 -24.973 19.178  1.00 87.09 179 A 1 
ATOM   1391 C CB   . ASN A 1  179 ? -35.416 -27.852 19.456  1.00 90.76 179 A 1 
ATOM   1392 C CG   . ASN A 1  179 ? -35.514 -29.302 19.015  1.00 87.43 179 A 1 
ATOM   1393 O OD1  . ASN A 1  179 ? -35.422 -29.670 17.868  1.00 75.97 179 A 1 
ATOM   1394 N ND2  . ASN A 1  179 ? -35.725 -30.198 19.951  1.00 75.06 179 A 1 
ATOM   1395 N N    . SER A 1  180 ? -33.408 -24.889 19.315  1.00 93.34 180 A 1 
ATOM   1396 C CA   . SER A 1  180 ? -33.378 -23.495 19.772  1.00 92.69 180 A 1 
ATOM   1397 C C    . SER A 1  180 ? -33.854 -22.503 18.709  1.00 92.54 180 A 1 
ATOM   1398 O O    . SER A 1  180 ? -34.273 -21.403 19.049  1.00 87.02 180 A 1 
ATOM   1399 C CB   . SER A 1  180 ? -31.967 -23.113 20.225  1.00 90.80 180 A 1 
ATOM   1400 O OG   . SER A 1  180 ? -31.050 -23.209 19.159  1.00 81.23 180 A 1 
ATOM   1401 N N    . GLY A 1  181 ? -33.766 -22.890 17.435  1.00 92.16 181 A 1 
ATOM   1402 C CA   . GLY A 1  181 ? -34.087 -22.009 16.313  1.00 91.36 181 A 1 
ATOM   1403 C C    . GLY A 1  181 ? -33.086 -20.877 16.100  1.00 92.06 181 A 1 
ATOM   1404 O O    . GLY A 1  181 ? -33.340 -19.999 15.277  1.00 86.69 181 A 1 
ATOM   1405 N N    . ASN A 1  182 ? -31.977 -20.882 16.836  1.00 92.03 182 A 1 
ATOM   1406 C CA   . ASN A 1  182 ? -30.956 -19.851 16.773  1.00 91.69 182 A 1 
ATOM   1407 C C    . ASN A 1  182 ? -29.560 -20.431 17.045  1.00 92.16 182 A 1 
ATOM   1408 O O    . ASN A 1  182 ? -29.414 -21.465 17.704  1.00 85.35 182 A 1 
ATOM   1409 C CB   . ASN A 1  182 ? -31.345 -18.736 17.769  1.00 87.19 182 A 1 
ATOM   1410 C CG   . ASN A 1  182 ? -30.613 -17.430 17.499  1.00 81.37 182 A 1 
ATOM   1411 O OD1  . ASN A 1  182 ? -29.852 -17.292 16.569  1.00 69.48 182 A 1 
ATOM   1412 N ND2  . ASN A 1  182 ? -30.832 -16.425 18.315  1.00 70.87 182 A 1 
ATOM   1413 N N    . GLY A 1  183 ? -28.551 -19.738 16.547  1.00 91.72 183 A 1 
ATOM   1414 C CA   . GLY A 1  183 ? -27.161 -20.150 16.646  1.00 92.31 183 A 1 
ATOM   1415 C C    . GLY A 1  183 ? -26.694 -20.982 15.452  1.00 93.60 183 A 1 
ATOM   1416 O O    . GLY A 1  183 ? -27.455 -21.300 14.543  1.00 90.39 183 A 1 
ATOM   1417 N N    . ILE A 1  184 ? -25.408 -21.310 15.470  1.00 94.14 184 A 1 
ATOM   1418 C CA   . ILE A 1  184 ? -24.746 -22.050 14.394  1.00 94.60 184 A 1 
ATOM   1419 C C    . ILE A 1  184 ? -24.372 -23.437 14.903  1.00 94.81 184 A 1 
ATOM   1420 O O    . ILE A 1  184 ? -23.840 -23.582 16.006  1.00 92.24 184 A 1 
ATOM   1421 C CB   . ILE A 1  184 ? -23.535 -21.258 13.859  1.00 93.20 184 A 1 
ATOM   1422 C CG1  . ILE A 1  184 ? -24.019 -19.966 13.160  1.00 87.44 184 A 1 
ATOM   1423 C CG2  . ILE A 1  184 ? -22.692 -22.114 12.893  1.00 86.19 184 A 1 
ATOM   1424 C CD1  . ILE A 1  184 ? -22.897 -19.000 12.767  1.00 80.31 184 A 1 
ATOM   1425 N N    . VAL A 1  185 ? -24.599 -24.429 14.065  1.00 94.89 185 A 1 
ATOM   1426 C CA   . VAL A 1  185 ? -24.096 -25.789 14.259  1.00 95.26 185 A 1 
ATOM   1427 C C    . VAL A 1  185 ? -23.208 -26.191 13.090  1.00 95.42 185 A 1 
ATOM   1428 O O    . VAL A 1  185 ? -23.371 -25.705 11.968  1.00 93.79 185 A 1 
ATOM   1429 C CB   . VAL A 1  185 ? -25.225 -26.810 14.493  1.00 94.13 185 A 1 
ATOM   1430 C CG1  . VAL A 1  185 ? -25.974 -26.490 15.787  1.00 85.68 185 A 1 
ATOM   1431 C CG2  . VAL A 1  185 ? -26.228 -26.891 13.344  1.00 82.69 185 A 1 
ATOM   1432 N N    . TYR A 1  186 ? -22.274 -27.081 13.350  1.00 95.37 186 A 1 
ATOM   1433 C CA   . TYR A 1  186 ? -21.386 -27.623 12.327  1.00 95.59 186 A 1 
ATOM   1434 C C    . TYR A 1  186 ? -21.858 -29.012 11.926  1.00 95.42 186 A 1 
ATOM   1435 O O    . TYR A 1  186 ? -21.902 -29.932 12.743  1.00 93.18 186 A 1 
ATOM   1436 C CB   . TYR A 1  186 ? -19.945 -27.611 12.833  1.00 95.20 186 A 1 
ATOM   1437 C CG   . TYR A 1  186 ? -19.470 -26.233 13.234  1.00 95.25 186 A 1 
ATOM   1438 C CD1  . TYR A 1  186 ? -19.288 -25.227 12.263  1.00 89.09 186 A 1 
ATOM   1439 C CD2  . TYR A 1  186 ? -19.256 -25.927 14.593  1.00 89.83 186 A 1 
ATOM   1440 C CE1  . TYR A 1  186 ? -18.884 -23.939 12.639  1.00 89.18 186 A 1 
ATOM   1441 C CE2  . TYR A 1  186 ? -18.853 -24.643 14.980  1.00 88.95 186 A 1 
ATOM   1442 C CZ   . TYR A 1  186 ? -18.666 -23.649 13.997  1.00 93.19 186 A 1 
ATOM   1443 O OH   . TYR A 1  186 ? -18.271 -22.389 14.371  1.00 92.08 186 A 1 
ATOM   1444 N N    . VAL A 1  187 ? -22.213 -29.144 10.666  1.00 94.95 187 A 1 
ATOM   1445 C CA   . VAL A 1  187 ? -22.762 -30.378 10.105  1.00 95.31 187 A 1 
ATOM   1446 C C    . VAL A 1  187 ? -21.771 -30.923 9.080   1.00 95.31 187 A 1 
ATOM   1447 O O    . VAL A 1  187 ? -21.350 -30.162 8.212   1.00 93.43 187 A 1 
ATOM   1448 C CB   . VAL A 1  187 ? -24.142 -30.121 9.477   1.00 94.34 187 A 1 
ATOM   1449 C CG1  . VAL A 1  187 ? -24.760 -31.409 8.938   1.00 88.06 187 A 1 
ATOM   1450 C CG2  . VAL A 1  187 ? -25.121 -29.530 10.501  1.00 86.56 187 A 1 
ATOM   1451 N N    . PRO A 1  188 ? -21.399 -32.197 9.123   1.00 95.28 188 A 1 
ATOM   1452 C CA   . PRO A 1  188 ? -20.571 -32.778 8.072   1.00 95.15 188 A 1 
ATOM   1453 C C    . PRO A 1  188 ? -21.184 -32.570 6.684   1.00 95.05 188 A 1 
ATOM   1454 O O    . PRO A 1  188 ? -22.367 -32.847 6.463   1.00 93.35 188 A 1 
ATOM   1455 C CB   . PRO A 1  188 ? -20.434 -34.256 8.423   1.00 94.01 188 A 1 
ATOM   1456 C CG   . PRO A 1  188 ? -20.616 -34.272 9.935   1.00 92.08 188 A 1 
ATOM   1457 C CD   . PRO A 1  188 ? -21.634 -33.160 10.171  1.00 94.01 188 A 1 
ATOM   1458 N N    . GLY A 1  189 ? -20.363 -32.066 5.774   1.00 93.63 189 A 1 
ATOM   1459 C CA   . GLY A 1  189 ? -20.753 -31.757 4.412   1.00 93.66 189 A 1 
ATOM   1460 C C    . GLY A 1  189 ? -20.255 -32.795 3.419   1.00 94.01 189 A 1 
ATOM   1461 O O    . GLY A 1  189 ? -19.311 -33.542 3.682   1.00 91.18 189 A 1 
ATOM   1462 N N    . ARG A 1  190 ? -20.887 -32.805 2.267   1.00 93.40 190 A 1 
ATOM   1463 C CA   . ARG A 1  190 ? -20.507 -33.647 1.131   1.00 93.43 190 A 1 
ATOM   1464 C C    . ARG A 1  190 ? -19.697 -32.847 0.125   1.00 93.55 190 A 1 
ATOM   1465 O O    . ARG A 1  190 ? -19.922 -31.651 -0.058  1.00 90.67 190 A 1 
ATOM   1466 C CB   . ARG A 1  190 ? -21.754 -34.271 0.493   1.00 91.97 190 A 1 
ATOM   1467 C CG   . ARG A 1  190 ? -22.455 -35.249 1.443   1.00 89.21 190 A 1 
ATOM   1468 C CD   . ARG A 1  190 ? -23.722 -35.793 0.794   1.00 86.87 190 A 1 
ATOM   1469 N NE   . ARG A 1  190 ? -24.454 -36.712 1.679   1.00 84.11 190 A 1 
ATOM   1470 C CZ   . ARG A 1  190 ? -24.451 -38.034 1.634   1.00 81.49 190 A 1 
ATOM   1471 N NH1  . ARG A 1  190 ? -23.732 -38.703 0.783   1.00 71.89 190 A 1 
ATOM   1472 N NH2  . ARG A 1  190 ? -25.192 -38.707 2.461   1.00 76.60 190 A 1 
ATOM   1473 N N    . ASP A 1  191 ? -18.778 -33.516 -0.527  1.00 92.76 191 A 1 
ATOM   1474 C CA   . ASP A 1  191 ? -18.073 -32.962 -1.675  1.00 92.64 191 A 1 
ATOM   1475 C C    . ASP A 1  191 ? -18.987 -32.928 -2.923  1.00 93.16 191 A 1 
ATOM   1476 O O    . ASP A 1  191 ? -20.108 -33.462 -2.894  1.00 90.27 191 A 1 
ATOM   1477 C CB   . ASP A 1  191 ? -16.750 -33.728 -1.865  1.00 90.24 191 A 1 
ATOM   1478 C CG   . ASP A 1  191 ? -16.855 -35.135 -2.455  1.00 87.28 191 A 1 
ATOM   1479 O OD1  . ASP A 1  191 ? -17.948 -35.538 -2.888  1.00 78.10 191 A 1 
ATOM   1480 O OD2  . ASP A 1  191 ? -15.801 -35.796 -2.544  1.00 79.01 191 A 1 
ATOM   1481 N N    . PRO A 1  192 ? -18.545 -32.329 -4.018  1.00 93.13 192 A 1 
ATOM   1482 C CA   . PRO A 1  192 ? -19.337 -32.295 -5.253  1.00 93.05 192 A 1 
ATOM   1483 C C    . PRO A 1  192 ? -19.698 -33.668 -5.833  1.00 92.82 192 A 1 
ATOM   1484 O O    . PRO A 1  192 ? -20.655 -33.770 -6.599  1.00 88.27 192 A 1 
ATOM   1485 C CB   . PRO A 1  192 ? -18.486 -31.491 -6.240  1.00 91.48 192 A 1 
ATOM   1486 C CG   . PRO A 1  192 ? -17.664 -30.588 -5.332  1.00 90.39 192 A 1 
ATOM   1487 C CD   . PRO A 1  192 ? -17.381 -31.479 -4.138  1.00 92.35 192 A 1 
ATOM   1488 N N    . ASN A 1  193 ? -18.980 -34.719 -5.450  1.00 93.03 193 A 1 
ATOM   1489 C CA   . ASN A 1  193 ? -19.276 -36.094 -5.868  1.00 92.72 193 A 1 
ATOM   1490 C C    . ASN A 1  193 ? -20.326 -36.767 -4.967  1.00 92.67 193 A 1 
ATOM   1491 O O    . ASN A 1  193 ? -20.733 -37.901 -5.219  1.00 87.53 193 A 1 
ATOM   1492 C CB   . ASN A 1  193 ? -17.973 -36.899 -5.904  1.00 91.09 193 A 1 
ATOM   1493 C CG   . ASN A 1  193 ? -16.914 -36.272 -6.792  1.00 86.47 193 A 1 
ATOM   1494 O OD1  . ASN A 1  193 ? -17.159 -35.863 -7.910  1.00 75.58 193 A 1 
ATOM   1495 N ND2  . ASN A 1  193 ? -15.702 -36.183 -6.299  1.00 74.47 193 A 1 
ATOM   1496 N N    . GLY A 1  194 ? -20.758 -36.082 -3.914  1.00 91.60 194 A 1 
ATOM   1497 C CA   . GLY A 1  194 ? -21.730 -36.596 -2.954  1.00 91.26 194 A 1 
ATOM   1498 C C    . GLY A 1  194 ? -21.131 -37.478 -1.859  1.00 92.31 194 A 1 
ATOM   1499 O O    . GLY A 1  194 ? -21.890 -38.067 -1.080  1.00 88.08 194 A 1 
ATOM   1500 N N    . ALA A 1  195 ? -19.806 -37.568 -1.778  1.00 92.44 195 A 1 
ATOM   1501 C CA   . ALA A 1  195 ? -19.102 -38.284 -0.725  1.00 93.08 195 A 1 
ATOM   1502 C C    . ALA A 1  195 ? -18.775 -37.351 0.450   1.00 93.48 195 A 1 
ATOM   1503 O O    . ALA A 1  195 ? -18.658 -36.139 0.291   1.00 90.45 195 A 1 
ATOM   1504 C CB   . ALA A 1  195 ? -17.848 -38.934 -1.315  1.00 91.06 195 A 1 
ATOM   1505 N N    . PHE A 1  196 ? -18.605 -37.928 1.631   1.00 93.74 196 A 1 
ATOM   1506 C CA   . PHE A 1  196 ? -18.067 -37.198 2.774   1.00 94.08 196 A 1 
ATOM   1507 C C    . PHE A 1  196 ? -16.537 -37.250 2.726   1.00 93.68 196 A 1 
ATOM   1508 O O    . PHE A 1  196 ? -15.978 -38.341 2.826   1.00 89.97 196 A 1 
ATOM   1509 C CB   . PHE A 1  196 ? -18.602 -37.803 4.074   1.00 93.33 196 A 1 
ATOM   1510 C CG   . PHE A 1  196 ? -20.075 -37.566 4.303   1.00 94.06 196 A 1 
ATOM   1511 C CD1  . PHE A 1  196 ? -20.530 -36.291 4.668   1.00 88.46 196 A 1 
ATOM   1512 C CD2  . PHE A 1  196 ? -20.995 -38.619 4.185   1.00 88.53 196 A 1 
ATOM   1513 C CE1  . PHE A 1  196 ? -21.892 -36.073 4.931   1.00 87.62 196 A 1 
ATOM   1514 C CE2  . PHE A 1  196 ? -22.357 -38.406 4.445   1.00 87.37 196 A 1 
ATOM   1515 C CZ   . PHE A 1  196 ? -22.803 -37.130 4.825   1.00 91.59 196 A 1 
ATOM   1516 N N    . PRO A 1  197 ? -15.854 -36.111 2.578   1.00 93.75 197 A 1 
ATOM   1517 C CA   . PRO A 1  197 ? -14.397 -36.100 2.645   1.00 93.37 197 A 1 
ATOM   1518 C C    . PRO A 1  197 ? -13.922 -36.527 4.038   1.00 93.43 197 A 1 
ATOM   1519 O O    . PRO A 1  197 ? -14.443 -36.011 5.033   1.00 90.66 197 A 1 
ATOM   1520 C CB   . PRO A 1  197 ? -13.967 -34.668 2.310   1.00 91.39 197 A 1 
ATOM   1521 C CG   . PRO A 1  197 ? -15.174 -34.081 1.589   1.00 89.83 197 A 1 
ATOM   1522 C CD   . PRO A 1  197 ? -16.354 -34.803 2.238   1.00 92.22 197 A 1 
ATOM   1523 N N    . PRO A 1  198 ? -12.938 -37.416 4.128   1.00 92.15 198 A 1 
ATOM   1524 C CA   . PRO A 1  198 ? -12.403 -37.831 5.415   1.00 91.82 198 A 1 
ATOM   1525 C C    . PRO A 1  198 ? -11.583 -36.716 6.066   1.00 91.41 198 A 1 
ATOM   1526 O O    . PRO A 1  198 ? -10.989 -35.870 5.390   1.00 87.95 198 A 1 
ATOM   1527 C CB   . PRO A 1  198 ? -11.563 -39.074 5.121   1.00 89.86 198 A 1 
ATOM   1528 C CG   . PRO A 1  198 ? -11.083 -38.829 3.695   1.00 87.73 198 A 1 
ATOM   1529 C CD   . PRO A 1  198 ? -12.257 -38.103 3.047   1.00 90.53 198 A 1 
ATOM   1530 N N    . PHE A 1  199 ? -11.509 -36.773 7.382   1.00 90.72 199 A 1 
ATOM   1531 C CA   . PHE A 1  199 ? -10.632 -35.891 8.136   1.00 89.44 199 A 1 
ATOM   1532 C C    . PHE A 1  199 ? -9.167  -36.187 7.801   1.00 88.02 199 A 1 
ATOM   1533 O O    . PHE A 1  199 ? -8.664  -37.287 8.029   1.00 83.06 199 A 1 
ATOM   1534 C CB   . PHE A 1  199 ? -10.912 -36.047 9.631   1.00 87.83 199 A 1 
ATOM   1535 C CG   . PHE A 1  199 ? -10.083 -35.117 10.485  1.00 88.02 199 A 1 
ATOM   1536 C CD1  . PHE A 1  199 ? -8.900  -35.569 11.089  1.00 80.88 199 A 1 
ATOM   1537 C CD2  . PHE A 1  199 ? -10.481 -33.781 10.659  1.00 81.20 199 A 1 
ATOM   1538 C CE1  . PHE A 1  199 ? -8.126  -34.696 11.866  1.00 79.92 199 A 1 
ATOM   1539 C CE2  . PHE A 1  199 ? -9.710  -32.905 11.436  1.00 79.26 199 A 1 
ATOM   1540 C CZ   . PHE A 1  199 ? -8.532  -33.362 12.042  1.00 83.77 199 A 1 
ATOM   1541 N N    . LYS A 1  200 ? -8.487  -35.187 7.279   1.00 83.67 200 A 1 
ATOM   1542 C CA   . LYS A 1  200 ? -7.047  -35.279 7.039   1.00 80.95 200 A 1 
ATOM   1543 C C    . LYS A 1  200 ? -6.318  -34.815 8.291   1.00 78.29 200 A 1 
ATOM   1544 O O    . LYS A 1  200 ? -6.273  -33.622 8.575   1.00 69.80 200 A 1 
ATOM   1545 C CB   . LYS A 1  200 ? -6.643  -34.479 5.799   1.00 76.53 200 A 1 
ATOM   1546 C CG   . LYS A 1  200 ? -7.166  -35.137 4.514   1.00 70.10 200 A 1 
ATOM   1547 C CD   . LYS A 1  200 ? -6.678  -34.374 3.281   1.00 65.53 200 A 1 
ATOM   1548 C CE   . LYS A 1  200 ? -7.211  -35.046 2.011   1.00 56.33 200 A 1 
ATOM   1549 N NZ   . LYS A 1  200 ? -6.788  -34.320 0.786   1.00 50.64 200 A 1 
ATOM   1550 N N    . SER A 1  201 ? -5.752  -35.752 9.000   1.00 76.71 201 A 1 
ATOM   1551 C CA   . SER A 1  201 ? -4.858  -35.413 10.100  1.00 73.84 201 A 1 
ATOM   1552 C C    . SER A 1  201 ? -3.656  -34.666 9.532   1.00 71.93 201 A 1 
ATOM   1553 O O    . SER A 1  201 ? -2.963  -35.177 8.654   1.00 63.92 201 A 1 
ATOM   1554 C CB   . SER A 1  201 ? -4.432  -36.676 10.852  1.00 68.28 201 A 1 
ATOM   1555 O OG   . SER A 1  201 ? -3.802  -36.349 12.068  1.00 60.59 201 A 1 
ATOM   1556 N N    . SER A 1  202 ? -3.421  -33.479 10.043  1.00 68.35 202 A 1 
ATOM   1557 C CA   . SER A 1  202 ? -2.291  -32.649 9.628   1.00 65.00 202 A 1 
ATOM   1558 C C    . SER A 1  202 ? -0.970  -33.138 10.216  1.00 63.47 202 A 1 
ATOM   1559 O O    . SER A 1  202 ? -0.113  -32.328 10.570  1.00 57.60 202 A 1 
ATOM   1560 C CB   . SER A 1  202 ? -2.556  -31.178 9.977   1.00 59.45 202 A 1 
ATOM   1561 O OG   . SER A 1  202 ? -2.531  -31.002 11.376  1.00 54.16 202 A 1 
ATOM   1562 N N    . LYS A 1  203 ? -0.812  -34.421 10.370  1.00 60.02 203 A 1 
ATOM   1563 C CA   . LYS A 1  203 ? 0.511   -34.971 10.634  1.00 58.14 203 A 1 
ATOM   1564 C C    . LYS A 1  203 ? 1.333   -34.721 9.384   1.00 56.77 203 A 1 
ATOM   1565 O O    . LYS A 1  203 ? 1.336   -35.525 8.463   1.00 51.81 203 A 1 
ATOM   1566 C CB   . LYS A 1  203 ? 0.456   -36.453 11.012  1.00 53.82 203 A 1 
ATOM   1567 C CG   . LYS A 1  203 ? -0.022  -36.629 12.453  1.00 49.83 203 A 1 
ATOM   1568 C CD   . LYS A 1  203 ? 0.043   -38.098 12.856  1.00 47.03 203 A 1 
ATOM   1569 C CE   . LYS A 1  203 ? -0.448  -38.241 14.290  1.00 41.12 203 A 1 
ATOM   1570 N NZ   . LYS A 1  203 ? -0.503  -39.659 14.699  1.00 39.52 203 A 1 
ATOM   1571 N N    . GLN A 1  204 ? 1.968   -33.589 9.369   1.00 60.30 204 A 1 
ATOM   1572 C CA   . GLN A 1  204 ? 3.005   -33.353 8.393   1.00 57.91 204 A 1 
ATOM   1573 C C    . GLN A 1  204 ? 4.048   -34.450 8.585   1.00 58.70 204 A 1 
ATOM   1574 O O    . GLN A 1  204 ? 4.713   -34.490 9.622   1.00 52.40 204 A 1 
ATOM   1575 C CB   . GLN A 1  204 ? 3.616   -31.960 8.575   1.00 51.46 204 A 1 
ATOM   1576 C CG   . GLN A 1  204 ? 2.731   -30.843 7.995   1.00 46.37 204 A 1 
ATOM   1577 C CD   . GLN A 1  204 ? 3.364   -29.457 8.137   1.00 42.29 204 A 1 
ATOM   1578 O OE1  . GLN A 1  204 ? 4.289   -29.234 8.889   1.00 39.43 204 A 1 
ATOM   1579 N NE2  . GLN A 1  204 ? 2.877   -28.467 7.422   1.00 38.51 204 A 1 
ATOM   1580 N N    . ASP A 1  205 ? 4.183   -35.288 7.587   1.00 58.37 205 A 1 
ATOM   1581 C CA   . ASP A 1  205 ? 5.376   -36.112 7.385   1.00 58.27 205 A 1 
ATOM   1582 C C    . ASP A 1  205 ? 6.560   -35.193 7.062   1.00 58.93 205 A 1 
ATOM   1583 O O    . ASP A 1  205 ? 7.203   -35.264 6.017   1.00 53.44 205 A 1 
ATOM   1584 C CB   . ASP A 1  205 ? 5.121   -37.155 6.285   1.00 52.83 205 A 1 
ATOM   1585 C CG   . ASP A 1  205 ? 4.254   -38.335 6.729   1.00 48.43 205 A 1 
ATOM   1586 O OD1  . ASP A 1  205 ? 4.319   -38.701 7.924   1.00 45.66 205 A 1 
ATOM   1587 O OD2  . ASP A 1  205 ? 3.550   -38.889 5.857   1.00 43.92 205 A 1 
ATOM   1588 N N    . GLY A 1  206 ? 6.754   -34.243 7.925   1.00 58.36 206 A 1 
ATOM   1589 C CA   . GLY A 1  206 ? 7.788   -33.259 7.771   1.00 59.00 206 A 1 
ATOM   1590 C C    . GLY A 1  206 ? 9.139   -33.880 8.044   1.00 60.66 206 A 1 
ATOM   1591 O O    . GLY A 1  206 ? 9.298   -34.748 8.899   1.00 56.82 206 A 1 
ATOM   1592 N N    . VAL A 1  207 ? 10.093  -33.380 7.345   1.00 64.89 207 A 1 
ATOM   1593 C CA   . VAL A 1  207 ? 11.485  -33.646 7.693   1.00 67.18 207 A 1 
ATOM   1594 C C    . VAL A 1  207 ? 11.695  -33.214 9.135   1.00 67.88 207 A 1 
ATOM   1595 O O    . VAL A 1  207 ? 11.250  -32.143 9.543   1.00 63.19 207 A 1 
ATOM   1596 C CB   . VAL A 1  207 ? 12.432  -32.905 6.755   1.00 63.11 207 A 1 
ATOM   1597 C CG1  . VAL A 1  207 ? 13.883  -33.230 7.067   1.00 56.64 207 A 1 
ATOM   1598 C CG2  . VAL A 1  207 ? 12.160  -33.303 5.307   1.00 59.17 207 A 1 
ATOM   1599 N N    . GLY A 1  208 ? 12.358  -34.051 9.891   1.00 64.55 208 A 1 
ATOM   1600 C CA   . GLY A 1  208 ? 12.592  -33.749 11.287  1.00 68.59 208 A 1 
ATOM   1601 C C    . GLY A 1  208 ? 13.233  -32.375 11.444  1.00 71.58 208 A 1 
ATOM   1602 O O    . GLY A 1  208 ? 14.228  -32.066 10.789  1.00 68.11 208 A 1 
ATOM   1603 N N    . ALA A 1  209 ? 12.693  -31.599 12.344  1.00 71.66 209 A 1 
ATOM   1604 C CA   . ALA A 1  209 ? 13.184  -30.244 12.572  1.00 75.20 209 A 1 
ATOM   1605 C C    . ALA A 1  209 ? 14.691  -30.211 12.863  1.00 77.20 209 A 1 
ATOM   1606 O O    . ALA A 1  209 ? 15.378  -29.275 12.472  1.00 72.90 209 A 1 
ATOM   1607 C CB   . ALA A 1  209 ? 12.385  -29.642 13.727  1.00 72.49 209 A 1 
ATOM   1608 N N    . GLY A 1  210 ? 15.182  -31.243 13.508  1.00 78.02 210 A 1 
ATOM   1609 C CA   . GLY A 1  210 ? 16.609  -31.377 13.776  1.00 80.86 210 A 1 
ATOM   1610 C C    . GLY A 1  210 ? 17.455  -31.485 12.511  1.00 83.48 210 A 1 
ATOM   1611 O O    . GLY A 1  210 ? 18.518  -30.875 12.443  1.00 81.89 210 A 1 
ATOM   1612 N N    . VAL A 1  211 ? 16.971  -32.188 11.535  1.00 80.60 211 A 1 
ATOM   1613 C CA   . VAL A 1  211 ? 17.677  -32.313 10.254  1.00 83.16 211 A 1 
ATOM   1614 C C    . VAL A 1  211 ? 17.697  -30.976 9.527   1.00 84.65 211 A 1 
ATOM   1615 O O    . VAL A 1  211 ? 18.753  -30.528 9.092   1.00 83.65 211 A 1 
ATOM   1616 C CB   . VAL A 1  211 ? 17.051  -33.404 9.374   1.00 80.36 211 A 1 
ATOM   1617 C CG1  . VAL A 1  211 ? 17.737  -33.500 8.018   1.00 73.59 211 A 1 
ATOM   1618 C CG2  . VAL A 1  211 ? 17.141  -34.763 10.056  1.00 75.08 211 A 1 
ATOM   1619 N N    . ILE A 1  212 ? 16.566  -30.333 9.465   1.00 81.09 212 A 1 
ATOM   1620 C CA   . ILE A 1  212 ? 16.465  -29.013 8.836   1.00 83.07 212 A 1 
ATOM   1621 C C    . ILE A 1  212 ? 17.376  -28.014 9.550   1.00 84.93 212 A 1 
ATOM   1622 O O    . ILE A 1  212 ? 18.156  -27.323 8.904   1.00 85.99 212 A 1 
ATOM   1623 C CB   . ILE A 1  212 ? 15.005  -28.527 8.803   1.00 80.67 212 A 1 
ATOM   1624 C CG1  . ILE A 1  212 ? 14.138  -29.487 7.968   1.00 77.02 212 A 1 
ATOM   1625 C CG2  . ILE A 1  212 ? 14.935  -27.095 8.254   1.00 75.56 212 A 1 
ATOM   1626 C CD1  . ILE A 1  212 ? 12.646  -29.170 8.003   1.00 67.21 212 A 1 
ATOM   1627 N N    . ALA A 1  213 ? 17.309  -27.988 10.857  1.00 84.48 213 A 1 
ATOM   1628 C CA   . ALA A 1  213 ? 18.170  -27.114 11.641  1.00 87.05 213 A 1 
ATOM   1629 C C    . ALA A 1  213 ? 19.655  -27.418 11.402  1.00 88.36 213 A 1 
ATOM   1630 O O    . ALA A 1  213 ? 20.442  -26.497 11.210  1.00 87.39 213 A 1 
ATOM   1631 C CB   . ALA A 1  213 ? 17.799  -27.247 13.115  1.00 85.85 213 A 1 
ATOM   1632 N N    . GLY A 1  214 ? 20.005  -28.681 11.387  1.00 87.44 214 A 1 
ATOM   1633 C CA   . GLY A 1  214 ? 21.368  -29.100 11.097  1.00 89.12 214 A 1 
ATOM   1634 C C    . GLY A 1  214 ? 21.855  -28.635 9.729   1.00 90.55 214 A 1 
ATOM   1635 O O    . GLY A 1  214 ? 22.949  -28.086 9.628   1.00 90.35 214 A 1 
ATOM   1636 N N    . ILE A 1  215 ? 21.029  -28.785 8.731   1.00 88.42 215 A 1 
ATOM   1637 C CA   . ILE A 1  215 ? 21.359  -28.324 7.381   1.00 89.33 215 A 1 
ATOM   1638 C C    . ILE A 1  215 ? 21.496  -26.801 7.345   1.00 90.39 215 A 1 
ATOM   1639 O O    . ILE A 1  215 ? 22.478  -26.292 6.818   1.00 91.05 215 A 1 
ATOM   1640 C CB   . ILE A 1  215 ? 20.327  -28.826 6.357   1.00 88.68 215 A 1 
ATOM   1641 C CG1  . ILE A 1  215 ? 20.393  -30.361 6.232   1.00 85.30 215 A 1 
ATOM   1642 C CG2  . ILE A 1  215 ? 20.572  -28.180 4.986   1.00 83.35 215 A 1 
ATOM   1643 C CD1  . ILE A 1  215 ? 19.189  -30.969 5.515   1.00 74.29 215 A 1 
ATOM   1644 N N    . VAL A 1  216 ? 20.563  -26.099 7.928   1.00 88.00 216 A 1 
ATOM   1645 C CA   . VAL A 1  216 ? 20.609  -24.630 7.960   1.00 89.27 216 A 1 
ATOM   1646 C C    . VAL A 1  216 ? 21.867  -24.138 8.674   1.00 90.03 216 A 1 
ATOM   1647 O O    . VAL A 1  216 ? 22.574  -23.282 8.149   1.00 90.84 216 A 1 
ATOM   1648 C CB   . VAL A 1  216 ? 19.332  -24.057 8.589   1.00 88.29 216 A 1 
ATOM   1649 C CG1  . VAL A 1  216 ? 19.428  -22.556 8.849   1.00 82.58 216 A 1 
ATOM   1650 C CG2  . VAL A 1  216 ? 18.137  -24.280 7.668   1.00 81.44 216 A 1 
ATOM   1651 N N    . ILE A 1  217 ? 22.156  -24.693 9.815   1.00 90.35 217 A 1 
ATOM   1652 C CA   . ILE A 1  217 ? 23.376  -24.344 10.550  1.00 91.06 217 A 1 
ATOM   1653 C C    . ILE A 1  217 ? 24.615  -24.662 9.709   1.00 91.61 217 A 1 
ATOM   1654 O O    . ILE A 1  217 ? 25.500  -23.821 9.594   1.00 92.02 217 A 1 
ATOM   1655 C CB   . ILE A 1  217 ? 23.410  -25.045 11.918  1.00 90.84 217 A 1 
ATOM   1656 C CG1  . ILE A 1  217 ? 22.315  -24.467 12.835  1.00 86.78 217 A 1 
ATOM   1657 C CG2  . ILE A 1  217 ? 24.785  -24.888 12.587  1.00 84.56 217 A 1 
ATOM   1658 C CD1  . ILE A 1  217 ? 22.033  -25.326 14.069  1.00 74.33 217 A 1 
ATOM   1659 N N    . GLY A 1  218 ? 24.659  -25.827 9.124   1.00 91.28 218 A 1 
ATOM   1660 C CA   . GLY A 1  218 ? 25.766  -26.218 8.263   1.00 92.38 218 A 1 
ATOM   1661 C C    . GLY A 1  218 ? 25.984  -25.255 7.101   1.00 93.40 218 A 1 
ATOM   1662 O O    . GLY A 1  218 ? 27.112  -24.832 6.855   1.00 93.05 218 A 1 
ATOM   1663 N N    . VAL A 1  219 ? 24.911  -24.862 6.460   1.00 90.73 219 A 1 
ATOM   1664 C CA   . VAL A 1  219 ? 24.970  -23.893 5.362   1.00 91.94 219 A 1 
ATOM   1665 C C    . VAL A 1  219 ? 25.440  -22.525 5.850   1.00 92.63 219 A 1 
ATOM   1666 O O    . VAL A 1  219 ? 26.306  -21.924 5.221   1.00 92.81 219 A 1 
ATOM   1667 C CB   . VAL A 1  219 ? 23.616  -23.802 4.644   1.00 91.09 219 A 1 
ATOM   1668 C CG1  . VAL A 1  219 ? 23.587  -22.677 3.613   1.00 84.93 219 A 1 
ATOM   1669 C CG2  . VAL A 1  219 ? 23.312  -25.097 3.905   1.00 83.54 219 A 1 
ATOM   1670 N N    . ILE A 1  220 ? 24.916  -22.062 6.960   1.00 91.32 220 A 1 
ATOM   1671 C CA   . ILE A 1  220 ? 25.339  -20.776 7.530   1.00 92.12 220 A 1 
ATOM   1672 C C    . ILE A 1  220 ? 26.829  -20.796 7.858   1.00 92.36 220 A 1 
ATOM   1673 O O    . ILE A 1  220 ? 27.554  -19.877 7.486   1.00 93.59 220 A 1 
ATOM   1674 C CB   . ILE A 1  220 ? 24.493  -20.402 8.758   1.00 92.48 220 A 1 
ATOM   1675 C CG1  . ILE A 1  220 ? 23.055  -20.060 8.332   1.00 88.95 220 A 1 
ATOM   1676 C CG2  . ILE A 1  220 ? 25.105  -19.208 9.504   1.00 86.45 220 A 1 
ATOM   1677 C CD1  . ILE A 1  220 ? 22.064  -20.000 9.491   1.00 77.49 220 A 1 
ATOM   1678 N N    . VAL A 1  221 ? 27.277  -21.829 8.520   1.00 92.87 221 A 1 
ATOM   1679 C CA   . VAL A 1  221 ? 28.692  -21.959 8.873   1.00 93.20 221 A 1 
ATOM   1680 C C    . VAL A 1  221 ? 29.566  -22.009 7.623   1.00 93.72 221 A 1 
ATOM   1681 O O    . VAL A 1  221 ? 30.583  -21.318 7.565   1.00 93.89 221 A 1 
ATOM   1682 C CB   . VAL A 1  221 ? 28.907  -23.185 9.764   1.00 92.27 221 A 1 
ATOM   1683 C CG1  . VAL A 1  221 ? 30.383  -23.459 10.009  1.00 85.92 221 A 1 
ATOM   1684 C CG2  . VAL A 1  221 ? 28.256  -22.978 11.124  1.00 84.69 221 A 1 
ATOM   1685 N N    . ALA A 1  222 ? 29.165  -22.767 6.645   1.00 92.59 222 A 1 
ATOM   1686 C CA   . ALA A 1  222 ? 29.905  -22.845 5.396   1.00 93.94 222 A 1 
ATOM   1687 C C    . ALA A 1  222 ? 29.977  -21.493 4.678   1.00 94.14 222 A 1 
ATOM   1688 O O    . ALA A 1  222 ? 31.050  -21.083 4.239   1.00 93.33 222 A 1 
ATOM   1689 C CB   . ALA A 1  222 ? 29.258  -23.911 4.515   1.00 92.98 222 A 1 
ATOM   1690 N N    . LEU A 1  223 ? 28.865  -20.796 4.616   1.00 90.74 223 A 1 
ATOM   1691 C CA   . LEU A 1  223 ? 28.826  -19.469 4.003   1.00 92.43 223 A 1 
ATOM   1692 C C    . LEU A 1  223 ? 29.689  -18.463 4.754   1.00 92.30 223 A 1 
ATOM   1693 O O    . LEU A 1  223 ? 30.434  -17.712 4.129   1.00 93.07 223 A 1 
ATOM   1694 C CB   . LEU A 1  223 ? 27.382  -18.979 3.924   1.00 92.29 223 A 1 
ATOM   1695 C CG   . LEU A 1  223 ? 26.539  -19.664 2.843   1.00 84.01 223 A 1 
ATOM   1696 C CD1  . LEU A 1  223 ? 25.088  -19.247 2.986   1.00 74.43 223 A 1 
ATOM   1697 C CD2  . LEU A 1  223 ? 26.997  -19.281 1.442   1.00 77.61 223 A 1 
ATOM   1698 N N    . LEU A 1  224 ? 29.621  -18.472 6.059   1.00 91.50 224 A 1 
ATOM   1699 C CA   . LEU A 1  224 ? 30.457  -17.592 6.874   1.00 92.68 224 A 1 
ATOM   1700 C C    . LEU A 1  224 ? 31.939  -17.891 6.691   1.00 92.82 224 A 1 
ATOM   1701 O O    . LEU A 1  224 ? 32.742  -16.966 6.593   1.00 93.46 224 A 1 
ATOM   1702 C CB   . LEU A 1  224 ? 30.066  -17.725 8.342   1.00 92.74 224 A 1 
ATOM   1703 C CG   . LEU A 1  224 ? 28.727  -17.073 8.708   1.00 87.66 224 A 1 
ATOM   1704 C CD1  . LEU A 1  224 ? 28.386  -17.420 10.145  1.00 78.13 224 A 1 
ATOM   1705 C CD2  . LEU A 1  224 ? 28.777  -15.554 8.584   1.00 80.65 224 A 1 
ATOM   1706 N N    . LEU A 1  225 ? 32.288  -19.133 6.603   1.00 91.40 225 A 1 
ATOM   1707 C CA   . LEU A 1  225 ? 33.662  -19.529 6.340   1.00 92.66 225 A 1 
ATOM   1708 C C    . LEU A 1  225 ? 34.136  -19.031 4.975   1.00 92.30 225 A 1 
ATOM   1709 O O    . LEU A 1  225 ? 35.220  -18.461 4.872   1.00 93.28 225 A 1 
ATOM   1710 C CB   . LEU A 1  225 ? 33.763  -21.056 6.446   1.00 92.66 225 A 1 
ATOM   1711 C CG   . LEU A 1  225 ? 35.197  -21.562 6.279   1.00 81.30 225 A 1 
ATOM   1712 C CD1  . LEU A 1  225 ? 36.071  -21.164 7.447   1.00 72.49 225 A 1 
ATOM   1713 C CD2  . LEU A 1  225 ? 35.203  -23.080 6.177   1.00 74.62 225 A 1 
ATOM   1714 N N    . ILE A 1  226 ? 33.320  -19.209 3.970   1.00 91.65 226 A 1 
ATOM   1715 C CA   . ILE A 1  226 ? 33.641  -18.723 2.626   1.00 91.69 226 A 1 
ATOM   1716 C C    . ILE A 1  226 ? 33.778  -17.202 2.627   1.00 91.58 226 A 1 
ATOM   1717 O O    . ILE A 1  226 ? 34.754  -16.675 2.098   1.00 92.75 226 A 1 
ATOM   1718 C CB   . ILE A 1  226 ? 32.592  -19.208 1.610   1.00 92.40 226 A 1 
ATOM   1719 C CG1  . ILE A 1  226 ? 32.682  -20.737 1.439   1.00 89.40 226 A 1 
ATOM   1720 C CG2  . ILE A 1  226 ? 32.777  -18.517 0.251   1.00 86.70 226 A 1 
ATOM   1721 C CD1  . ILE A 1  226 ? 31.450  -21.348 0.777   1.00 76.38 226 A 1 
ATOM   1722 N N    . LEU A 1  227 ? 32.850  -16.517 3.247   1.00 89.01 227 A 1 
ATOM   1723 C CA   . LEU A 1  227 ? 32.907  -15.064 3.380   1.00 91.13 227 A 1 
ATOM   1724 C C    . LEU A 1  227 ? 34.176  -14.608 4.082   1.00 90.54 227 A 1 
ATOM   1725 O O    . LEU A 1  227 ? 34.818  -13.664 3.626   1.00 91.54 227 A 1 
ATOM   1726 C CB   . LEU A 1  227 ? 31.677  -14.566 4.140   1.00 91.69 227 A 1 
ATOM   1727 C CG   . LEU A 1  227 ? 30.401  -14.505 3.295   1.00 82.95 227 A 1 
ATOM   1728 C CD1  . LEU A 1  227 ? 29.195  -14.299 4.194   1.00 73.03 227 A 1 
ATOM   1729 C CD2  . LEU A 1  227 ? 30.459  -13.354 2.302   1.00 75.45 227 A 1 
ATOM   1730 N N    . PHE A 1  228 ? 34.547  -15.277 5.136   1.00 92.17 228 A 1 
ATOM   1731 C CA   . PHE A 1  228 ? 35.777  -14.969 5.853   1.00 92.79 228 A 1 
ATOM   1732 C C    . PHE A 1  228 ? 37.010  -15.148 4.969   1.00 91.38 228 A 1 
ATOM   1733 O O    . PHE A 1  228 ? 37.868  -14.268 4.927   1.00 92.07 228 A 1 
ATOM   1734 C CB   . PHE A 1  228 ? 35.861  -15.837 7.100   1.00 93.35 228 A 1 
ATOM   1735 C CG   . PHE A 1  228 ? 37.104  -15.557 7.896   1.00 84.87 228 A 1 
ATOM   1736 C CD1  . PHE A 1  228 ? 38.240  -16.352 7.727   1.00 75.08 228 A 1 
ATOM   1737 C CD2  . PHE A 1  228 ? 37.153  -14.449 8.747   1.00 75.10 228 A 1 
ATOM   1738 C CE1  . PHE A 1  228 ? 39.418  -16.038 8.415   1.00 72.15 228 A 1 
ATOM   1739 C CE2  . PHE A 1  228 ? 38.326  -14.134 9.435   1.00 68.56 228 A 1 
ATOM   1740 C CZ   . PHE A 1  228 ? 39.458  -14.929 9.266   1.00 71.70 228 A 1 
ATOM   1741 N N    . ILE A 1  229 ? 37.076  -16.230 4.254   1.00 92.08 229 A 1 
ATOM   1742 C CA   . ILE A 1  229 ? 38.200  -16.502 3.358   1.00 91.43 229 A 1 
ATOM   1743 C C    . ILE A 1  229 ? 38.275  -15.452 2.250   1.00 91.08 229 A 1 
ATOM   1744 O O    . ILE A 1  229 ? 39.349  -14.916 1.982   1.00 91.80 229 A 1 
ATOM   1745 C CB   . ILE A 1  229 ? 38.101  -17.929 2.785   1.00 92.16 229 A 1 
ATOM   1746 C CG1  . ILE A 1  229 ? 38.297  -18.975 3.900   1.00 89.47 229 A 1 
ATOM   1747 C CG2  . ILE A 1  229 ? 39.145  -18.145 1.676   1.00 87.29 229 A 1 
ATOM   1748 C CD1  . ILE A 1  229 ? 37.850  -20.381 3.500   1.00 77.97 229 A 1 
ATOM   1749 N N    . VAL A 1  230 ? 37.154  -15.131 1.652   1.00 89.46 230 A 1 
ATOM   1750 C CA   . VAL A 1  230 ? 37.092  -14.114 0.597   1.00 89.53 230 A 1 
ATOM   1751 C C    . VAL A 1  230 ? 37.479  -12.742 1.135   1.00 89.91 230 A 1 
ATOM   1752 O O    . VAL A 1  230 ? 38.284  -12.046 0.516   1.00 89.77 230 A 1 
ATOM   1753 C CB   . VAL A 1  230 ? 35.697  -14.089 -0.049  1.00 89.07 230 A 1 
ATOM   1754 C CG1  . VAL A 1  230 ? 35.542  -12.938 -1.039  1.00 81.99 230 A 1 
ATOM   1755 C CG2  . VAL A 1  230 ? 35.438  -15.379 -0.822  1.00 82.23 230 A 1 
ATOM   1756 N N    . TYR A 1  231 ? 36.958  -12.380 2.277   1.00 90.88 231 A 1 
ATOM   1757 C CA   . TYR A 1  231 ? 37.296  -11.119 2.928   1.00 90.17 231 A 1 
ATOM   1758 C C    . TYR A 1  231 ? 38.792  -11.024 3.234   1.00 88.71 231 A 1 
ATOM   1759 O O    . TYR A 1  231 ? 39.431  -10.012 2.930   1.00 89.79 231 A 1 
ATOM   1760 C CB   . TYR A 1  231 ? 36.467  -10.976 4.204   1.00 90.91 231 A 1 
ATOM   1761 C CG   . TYR A 1  231 ? 36.800  -9.723  4.970   1.00 88.92 231 A 1 
ATOM   1762 C CD1  . TYR A 1  231 ? 37.742  -9.756  6.008   1.00 82.39 231 A 1 
ATOM   1763 C CD2  . TYR A 1  231 ? 36.212  -8.502  4.609   1.00 83.73 231 A 1 
ATOM   1764 C CE1  . TYR A 1  231 ? 38.089  -8.582  6.679   1.00 80.75 231 A 1 
ATOM   1765 C CE2  . TYR A 1  231 ? 36.550  -7.322  5.278   1.00 80.30 231 A 1 
ATOM   1766 C CZ   . TYR A 1  231 ? 37.493  -7.367  6.312   1.00 81.62 231 A 1 
ATOM   1767 O OH   . TYR A 1  231 ? 37.836  -6.205  6.967   1.00 80.07 231 A 1 
ATOM   1768 N N    . TYR A 1  232 ? 39.347  -12.061 3.795   1.00 90.77 232 A 1 
ATOM   1769 C CA   . TYR A 1  232 ? 40.769  -12.119 4.094   1.00 89.96 232 A 1 
ATOM   1770 C C    . TYR A 1  232 ? 41.625  -11.994 2.830   1.00 88.70 232 A 1 
ATOM   1771 O O    . TYR A 1  232 ? 42.564  -11.194 2.798   1.00 88.84 232 A 1 
ATOM   1772 C CB   . TYR A 1  232 ? 41.072  -13.415 4.840   1.00 89.70 232 A 1 
ATOM   1773 C CG   . TYR A 1  232 ? 42.544  -13.595 5.105   1.00 85.62 232 A 1 
ATOM   1774 C CD1  . TYR A 1  232 ? 43.298  -14.483 4.323   1.00 78.84 232 A 1 
ATOM   1775 C CD2  . TYR A 1  232 ? 43.177  -12.839 6.099   1.00 78.49 232 A 1 
ATOM   1776 C CE1  . TYR A 1  232 ? 44.672  -14.631 4.555   1.00 75.25 232 A 1 
ATOM   1777 C CE2  . TYR A 1  232 ? 44.548  -12.979 6.335   1.00 73.86 232 A 1 
ATOM   1778 C CZ   . TYR A 1  232 ? 45.289  -13.881 5.563   1.00 74.38 232 A 1 
ATOM   1779 O OH   . TYR A 1  232 ? 46.633  -14.026 5.800   1.00 73.34 232 A 1 
ATOM   1780 N N    . ALA A 1  233 ? 41.276  -12.721 1.809   1.00 87.78 233 A 1 
ATOM   1781 C CA   . ALA A 1  233 ? 41.977  -12.656 0.538   1.00 88.32 233 A 1 
ATOM   1782 C C    . ALA A 1  233 ? 41.892  -11.259 -0.082  1.00 88.66 233 A 1 
ATOM   1783 O O    . ALA A 1  233 ? 42.910  -10.705 -0.504  1.00 85.75 233 A 1 
ATOM   1784 C CB   . ALA A 1  233 ? 41.398  -13.724 -0.391  1.00 87.91 233 A 1 
ATOM   1785 N N    . TYR A 1  234 ? 40.720  -10.676 -0.069  1.00 87.12 234 A 1 
ATOM   1786 C CA   . TYR A 1  234 ? 40.499  -9.319  -0.564  1.00 84.69 234 A 1 
ATOM   1787 C C    . TYR A 1  234 ? 41.334  -8.292  0.203   1.00 83.58 234 A 1 
ATOM   1788 O O    . TYR A 1  234 ? 42.058  -7.495  -0.399  1.00 82.32 234 A 1 
ATOM   1789 C CB   . TYR A 1  234 ? 39.009  -8.995  -0.475  1.00 85.04 234 A 1 
ATOM   1790 C CG   . TYR A 1  234 ? 38.688  -7.590  -0.920  1.00 82.07 234 A 1 
ATOM   1791 C CD1  . TYR A 1  234 ? 38.552  -6.558  0.024   1.00 75.32 234 A 1 
ATOM   1792 C CD2  . TYR A 1  234 ? 38.559  -7.296  -2.287  1.00 76.40 234 A 1 
ATOM   1793 C CE1  . TYR A 1  234 ? 38.285  -5.254  -0.391  1.00 72.43 234 A 1 
ATOM   1794 C CE2  . TYR A 1  234 ? 38.291  -5.993  -2.714  1.00 71.90 234 A 1 
ATOM   1795 C CZ   . TYR A 1  234 ? 38.153  -4.973  -1.759  1.00 73.43 234 A 1 
ATOM   1796 O OH   . TYR A 1  234 ? 37.891  -3.689  -2.173  1.00 73.40 234 A 1 
ATOM   1797 N N    . ARG A 1  235 ? 41.266  -8.340  1.499   1.00 83.52 235 A 1 
ATOM   1798 C CA   . ARG A 1  235 ? 42.005  -7.413  2.353   1.00 82.73 235 A 1 
ATOM   1799 C C    . ARG A 1  235 ? 43.513  -7.538  2.150   1.00 81.00 235 A 1 
ATOM   1800 O O    . ARG A 1  235 ? 44.206  -6.526  2.070   1.00 77.25 235 A 1 
ATOM   1801 C CB   . ARG A 1  235 ? 41.599  -7.655  3.807   1.00 80.42 235 A 1 
ATOM   1802 C CG   . ARG A 1  235 ? 42.161  -6.569  4.723   1.00 71.86 235 A 1 
ATOM   1803 C CD   . ARG A 1  235 ? 41.678  -6.770  6.151   1.00 70.84 235 A 1 
ATOM   1804 N NE   . ARG A 1  235 ? 42.168  -5.699  7.022   1.00 61.88 235 A 1 
ATOM   1805 C CZ   . ARG A 1  235 ? 41.857  -5.501  8.287   1.00 57.94 235 A 1 
ATOM   1806 N NH1  . ARG A 1  235 ? 41.070  -6.308  8.942   1.00 51.80 235 A 1 
ATOM   1807 N NH2  . ARG A 1  235 ? 42.330  -4.473  8.914   1.00 50.53 235 A 1 
ATOM   1808 N N    . LYS A 1  236 ? 43.989  -8.734  2.040   1.00 80.75 236 A 1 
ATOM   1809 C CA   . LYS A 1  236 ? 45.409  -8.991  1.802   1.00 79.35 236 A 1 
ATOM   1810 C C    . LYS A 1  236 ? 45.863  -8.445  0.451   1.00 77.01 236 A 1 
ATOM   1811 O O    . LYS A 1  236 ? 46.948  -7.869  0.363   1.00 74.31 236 A 1 
ATOM   1812 C CB   . LYS A 1  236 ? 45.661  -10.494 1.935   1.00 77.58 236 A 1 
ATOM   1813 C CG   . LYS A 1  236 ? 47.145  -10.844 1.906   1.00 70.02 236 A 1 
ATOM   1814 C CD   . LYS A 1  236 ? 47.333  -12.342 2.127   1.00 67.05 236 A 1 
ATOM   1815 C CE   . LYS A 1  236 ? 48.808  -12.733 2.172   1.00 58.15 236 A 1 
ATOM   1816 N NZ   . LYS A 1  236 ? 48.979  -14.185 2.440   1.00 53.59 236 A 1 
ATOM   1817 N N    . ASN A 1  237 ? 45.057  -8.600  -0.548  1.00 78.39 237 A 1 
ATOM   1818 C CA   . ASN A 1  237 ? 45.356  -8.056  -1.866  1.00 77.87 237 A 1 
ATOM   1819 C C    . ASN A 1  237 ? 45.335  -6.531  -1.874  1.00 76.36 237 A 1 
ATOM   1820 O O    . ASN A 1  237 ? 46.250  -5.913  -2.419  1.00 70.41 237 A 1 
ATOM   1821 C CB   . ASN A 1  237 ? 44.384  -8.656  -2.888  1.00 74.77 237 A 1 
ATOM   1822 C CG   . ASN A 1  237 ? 44.736  -10.086 -3.249  1.00 68.54 237 A 1 
ATOM   1823 O OD1  . ASN A 1  237 ? 45.828  -10.567 -3.020  1.00 61.72 237 A 1 
ATOM   1824 N ND2  . ASN A 1  237 ? 43.817  -10.792 -3.868  1.00 61.74 237 A 1 
ATOM   1825 N N    . LYS A 1  238 ? 44.375  -5.946  -1.216  1.00 71.22 238 A 1 
ATOM   1826 C CA   . LYS A 1  238 ? 44.279  -4.488  -1.115  1.00 70.43 238 A 1 
ATOM   1827 C C    . LYS A 1  238 ? 45.478  -3.891  -0.371  1.00 67.09 238 A 1 
ATOM   1828 O O    . LYS A 1  238 ? 46.079  -2.931  -0.844  1.00 63.94 238 A 1 
ATOM   1829 C CB   . LYS A 1  238 ? 42.942  -4.127  -0.468  1.00 68.28 238 A 1 
ATOM   1830 C CG   . LYS A 1  238 ? 42.615  -2.645  -0.647  1.00 62.44 238 A 1 
ATOM   1831 C CD   . LYS A 1  238 ? 41.232  -2.327  -0.085  1.00 60.39 238 A 1 
ATOM   1832 C CE   . LYS A 1  238 ? 40.878  -0.859  -0.316  1.00 51.56 238 A 1 
ATOM   1833 N NZ   . LYS A 1  238 ? 39.546  -0.529  0.233   1.00 48.41 238 A 1 
ATOM   1834 N N    . SER A 1  239 ? 45.856  -4.494  0.716   1.00 66.35 239 A 1 
ATOM   1835 C CA   . SER A 1  239 ? 47.012  -4.037  1.499   1.00 65.91 239 A 1 
ATOM   1836 C C    . SER A 1  239 ? 48.317  -4.048  0.703   1.00 63.92 239 A 1 
ATOM   1837 O O    . SER A 1  239 ? 49.178  -3.202  0.935   1.00 59.31 239 A 1 
ATOM   1838 C CB   . SER A 1  239 ? 47.162  -4.907  2.745   1.00 61.80 239 A 1 
ATOM   1839 O OG   . SER A 1  239 ? 48.286  -4.524  3.499   1.00 54.60 239 A 1 
ATOM   1840 N N    . LYS A 1  240 ? 48.473  -4.959  -0.216  1.00 58.41 240 A 1 
ATOM   1841 C CA   . LYS A 1  240 ? 49.662  -4.968  -1.076  1.00 57.18 240 A 1 
ATOM   1842 C C    . LYS A 1  240 ? 49.677  -3.800  -2.060  1.00 53.81 240 A 1 
ATOM   1843 O O    . LYS A 1  240 ? 50.752  -3.293  -2.356  1.00 50.42 240 A 1 
ATOM   1844 C CB   . LYS A 1  240 ? 49.769  -6.292  -1.835  1.00 55.20 240 A 1 
ATOM   1845 C CG   . LYS A 1  240 ? 50.252  -7.446  -0.959  1.00 52.29 240 A 1 
ATOM   1846 C CD   . LYS A 1  240 ? 50.395  -8.697  -1.826  1.00 50.40 240 A 1 
ATOM   1847 C CE   . LYS A 1  240 ? 50.948  -9.871  -1.026  1.00 43.69 240 A 1 
ATOM   1848 N NZ   . LYS A 1  240 ? 51.097  -11.074 -1.883  1.00 41.91 240 A 1 
ATOM   1849 N N    . GLY A 1  241 ? 48.533  -3.404  -2.536  1.00 51.24 241 A 1 
ATOM   1850 C CA   . GLY A 1  241 ? 48.437  -2.301  -3.493  1.00 50.39 241 A 1 
ATOM   1851 C C    . GLY A 1  241 ? 48.842  -0.956  -2.899  1.00 49.22 241 A 1 
ATOM   1852 O O    . GLY A 1  241 ? 49.652  -0.245  -3.484  1.00 45.44 241 A 1 
ATOM   1853 N N    . ASP A 1  242 ? 48.357  -0.655  -1.718  1.00 46.43 242 A 1 
ATOM   1854 C CA   . ASP A 1  242 ? 48.635  0.642   -1.085  1.00 46.58 242 A 1 
ATOM   1855 C C    . ASP A 1  242 ? 50.105  0.812   -0.661  1.00 43.96 242 A 1 
ATOM   1856 O O    . ASP A 1  242 ? 50.606  1.934   -0.575  1.00 40.74 242 A 1 
ATOM   1857 C CB   . ASP A 1  242 ? 47.699  0.842   0.119   1.00 43.43 242 A 1 
ATOM   1858 C CG   . ASP A 1  242 ? 46.253  1.180   -0.266  1.00 40.64 242 A 1 
ATOM   1859 O OD1  . ASP A 1  242 ? 46.030  1.662   -1.396  1.00 40.86 242 A 1 
ATOM   1860 O OD2  . ASP A 1  242 ? 45.365  0.958   0.592   1.00 40.30 242 A 1 
ATOM   1861 N N    . SER A 1  243 ? 50.816  -0.258  -0.440  1.00 38.43 243 A 1 
ATOM   1862 C CA   . SER A 1  243 ? 52.218  -0.181  0.001   1.00 40.24 243 A 1 
ATOM   1863 C C    . SER A 1  243 ? 53.177  0.421   -1.031  1.00 38.80 243 A 1 
ATOM   1864 O O    . SER A 1  243 ? 54.251  0.889   -0.661  1.00 36.11 243 A 1 
ATOM   1865 C CB   . SER A 1  243 ? 52.715  -1.554  0.451   1.00 37.23 243 A 1 
ATOM   1866 O OG   . SER A 1  243 ? 52.920  -2.433  -0.631  1.00 34.87 243 A 1 
ATOM   1867 N N    . PHE A 1  244 ? 52.808  0.427   -2.294  1.00 32.11 244 A 1 
ATOM   1868 C CA   . PHE A 1  244 ? 53.682  0.960   -3.338  1.00 33.81 244 A 1 
ATOM   1869 C C    . PHE A 1  244 ? 53.747  2.487   -3.366  1.00 33.02 244 A 1 
ATOM   1870 O O    . PHE A 1  244 ? 54.745  3.039   -3.828  1.00 31.03 244 A 1 
ATOM   1871 C CB   . PHE A 1  244 ? 53.257  0.405   -4.705  1.00 31.10 244 A 1 
ATOM   1872 C CG   . PHE A 1  244 ? 54.070  -0.791  -5.140  1.00 30.44 244 A 1 
ATOM   1873 C CD1  . PHE A 1  244 ? 55.323  -0.599  -5.732  1.00 29.92 244 A 1 
ATOM   1874 C CD2  . PHE A 1  244 ? 53.586  -2.090  -4.945  1.00 30.32 244 A 1 
ATOM   1875 C CE1  . PHE A 1  244 ? 56.092  -1.699  -6.134  1.00 28.94 244 A 1 
ATOM   1876 C CE2  . PHE A 1  244 ? 54.356  -3.196  -5.343  1.00 27.98 244 A 1 
ATOM   1877 C CZ   . PHE A 1  244 ? 55.608  -2.999  -5.939  1.00 28.73 244 A 1 
ATOM   1878 N N    . SER A 1  245 ? 52.718  3.164   -2.901  1.00 33.45 245 A 1 
ATOM   1879 C CA   . SER A 1  245 ? 52.619  4.612   -3.132  1.00 34.29 245 A 1 
ATOM   1880 C C    . SER A 1  245 ? 53.519  5.463   -2.235  1.00 33.26 245 A 1 
ATOM   1881 O O    . SER A 1  245 ? 53.942  6.542   -2.645  1.00 31.66 245 A 1 
ATOM   1882 C CB   . SER A 1  245 ? 51.161  5.047   -2.977  1.00 32.30 245 A 1 
ATOM   1883 O OG   . SER A 1  245 ? 51.029  6.435   -3.165  1.00 29.82 245 A 1 
ATOM   1884 N N    . SER A 1  246 ? 53.770  5.045   -1.015  1.00 31.32 246 A 1 
ATOM   1885 C CA   . SER A 1  246 ? 54.319  5.968   -0.008  1.00 33.39 246 A 1 
ATOM   1886 C C    . SER A 1  246 ? 55.829  6.196   -0.067  1.00 32.71 246 A 1 
ATOM   1887 O O    . SER A 1  246 ? 56.391  6.798   0.848   1.00 30.93 246 A 1 
ATOM   1888 C CB   . SER A 1  246 ? 53.889  5.540   1.398   1.00 30.73 246 A 1 
ATOM   1889 O OG   . SER A 1  246 ? 54.532  4.345   1.772   1.00 29.01 246 A 1 
ATOM   1890 N N    . SER A 1  247 ? 56.502  5.726   -1.082  1.00 31.11 247 A 1 
ATOM   1891 C CA   . SER A 1  247 ? 57.965  5.815   -1.153  1.00 33.15 247 A 1 
ATOM   1892 C C    . SER A 1  247 ? 58.510  7.190   -1.544  1.00 31.68 247 A 1 
ATOM   1893 O O    . SER A 1  247 ? 59.646  7.269   -2.008  1.00 30.03 247 A 1 
ATOM   1894 C CB   . SER A 1  247 ? 58.524  4.710   -2.056  1.00 30.53 247 A 1 
ATOM   1895 O OG   . SER A 1  247 ? 58.255  4.989   -3.407  1.00 28.76 247 A 1 
ATOM   1896 N N    . ILE A 1  248 ? 57.732  8.256   -1.410  1.00 31.91 248 A 1 
ATOM   1897 C CA   . ILE A 1  248 ? 58.292  9.587   -1.672  1.00 34.52 248 A 1 
ATOM   1898 C C    . ILE A 1  248 ? 59.330  9.873   -0.581  1.00 33.86 248 A 1 
ATOM   1899 O O    . ILE A 1  248 ? 58.963  10.022  0.584   1.00 31.41 248 A 1 
ATOM   1900 C CB   . ILE A 1  248 ? 57.213  10.681  -1.767  1.00 31.99 248 A 1 
ATOM   1901 C CG1  . ILE A 1  248 ? 56.218  10.360  -2.898  1.00 29.50 248 A 1 
ATOM   1902 C CG2  . ILE A 1  248 ? 57.883  12.051  -2.002  1.00 31.81 248 A 1 
ATOM   1903 C CD1  . ILE A 1  248 ? 55.060  11.355  -3.040  1.00 28.46 248 A 1 
ATOM   1904 N N    . PRO A 1  249 ? 60.601  9.950   -0.923  1.00 31.02 249 A 1 
ATOM   1905 C CA   . PRO A 1  249 ? 61.641  10.193  0.060   1.00 32.73 249 A 1 
ATOM   1906 C C    . PRO A 1  249 ? 61.541  11.647  0.510   1.00 33.04 249 A 1 
ATOM   1907 O O    . PRO A 1  249 ? 61.991  12.558  -0.182  1.00 31.11 249 A 1 
ATOM   1908 C CB   . PRO A 1  249 ? 62.949  9.854   -0.665  1.00 29.85 249 A 1 
ATOM   1909 C CG   . PRO A 1  249 ? 62.628  10.149  -2.127  1.00 29.14 249 A 1 
ATOM   1910 C CD   . PRO A 1  249 ? 61.146  9.827   -2.255  1.00 33.75 249 A 1 
ATOM   1911 N N    . LEU A 1  250 ? 60.935  11.860  1.666   1.00 31.34 250 A 1 
ATOM   1912 C CA   . LEU A 1  250 ? 60.952  13.193  2.254   1.00 31.10 250 A 1 
ATOM   1913 C C    . LEU A 1  250 ? 62.404  13.558  2.583   1.00 30.27 250 A 1 
ATOM   1914 O O    . LEU A 1  250 ? 63.081  12.877  3.351   1.00 28.55 250 A 1 
ATOM   1915 C CB   . LEU A 1  250 ? 60.018  13.279  3.475   1.00 29.50 250 A 1 
ATOM   1916 C CG   . LEU A 1  250 ? 59.072  14.496  3.387   1.00 27.23 250 A 1 
ATOM   1917 C CD1  . LEU A 1  250 ? 57.788  14.129  2.641   1.00 27.45 250 A 1 
ATOM   1918 C CD2  . LEU A 1  250 ? 58.688  15.009  4.772   1.00 29.56 250 A 1 
ATOM   1919 N N    . SER A 1  251 ? 62.850  14.620  1.979   1.00 34.32 251 A 1 
ATOM   1920 C CA   . SER A 1  251 ? 64.222  15.111  2.132   1.00 35.84 251 A 1 
ATOM   1921 C C    . SER A 1  251 ? 64.523  15.528  3.575   1.00 34.29 251 A 1 
ATOM   1922 O O    . SER A 1  251 ? 63.691  16.099  4.269   1.00 32.37 251 A 1 
ATOM   1923 C CB   . SER A 1  251 ? 64.441  16.279  1.168   1.00 33.21 251 A 1 
ATOM   1924 O OG   . SER A 1  251 ? 65.711  16.860  1.332   1.00 29.95 251 A 1 
ATOM   1925 N N    . THR A 1  252 ? 65.747  15.293  3.976   1.00 32.58 252 A 1 
ATOM   1926 C CA   . THR A 1  252 ? 66.291  15.386  5.339   1.00 35.60 252 A 1 
ATOM   1927 C C    . THR A 1  252 ? 66.543  16.791  5.887   1.00 34.18 252 A 1 
ATOM   1928 O O    . THR A 1  252 ? 67.394  16.918  6.764   1.00 30.89 252 A 1 
ATOM   1929 C CB   . THR A 1  252 ? 67.626  14.629  5.390   1.00 31.79 252 A 1 
ATOM   1930 O OG1  . THR A 1  252 ? 68.420  14.971  4.276   1.00 29.44 252 A 1 
ATOM   1931 C CG2  . THR A 1  252 ? 67.450  13.120  5.379   1.00 30.76 252 A 1 
ATOM   1932 N N    . LYS A 1  253 ? 65.918  17.826  5.388   1.00 30.60 253 A 1 
ATOM   1933 C CA   . LYS A 1  253 ? 66.319  19.171  5.834   1.00 34.00 253 A 1 
ATOM   1934 C C    . LYS A 1  253 ? 66.205  19.310  7.350   1.00 31.84 253 A 1 
ATOM   1935 O O    . LYS A 1  253 ? 65.133  19.172  7.927   1.00 30.09 253 A 1 
ATOM   1936 C CB   . LYS A 1  253 ? 65.570  20.284  5.095   1.00 32.78 253 A 1 
ATOM   1937 C CG   . LYS A 1  253 ? 66.303  20.684  3.813   1.00 30.60 253 A 1 
ATOM   1938 C CD   . LYS A 1  253 ? 65.713  21.974  3.253   1.00 30.10 253 A 1 
ATOM   1939 C CE   . LYS A 1  253 ? 66.520  22.475  2.057   1.00 27.02 253 A 1 
ATOM   1940 N NZ   . LYS A 1  253 ? 66.022  23.789  1.586   1.00 28.28 253 A 1 
ATOM   1941 N N    . ALA A 1  254 ? 67.351  19.591  7.935   1.00 36.01 254 A 1 
ATOM   1942 C CA   . ALA A 1  254 ? 67.681  19.420  9.343   1.00 36.60 254 A 1 
ATOM   1943 C C    . ALA A 1  254 ? 67.439  20.666  10.201  1.00 35.53 254 A 1 
ATOM   1944 O O    . ALA A 1  254 ? 68.096  20.786  11.233  1.00 33.35 254 A 1 
ATOM   1945 C CB   . ALA A 1  254 ? 69.153  18.990  9.399   1.00 34.09 254 A 1 
ATOM   1946 N N    . ASP A 1  255 ? 66.630  21.611  9.771   1.00 35.35 255 A 1 
ATOM   1947 C CA   . ASP A 1  255 ? 66.686  22.941  10.373  1.00 37.18 255 A 1 
ATOM   1948 C C    . ASP A 1  255 ? 66.459  22.922  11.890  1.00 35.01 255 A 1 
ATOM   1949 O O    . ASP A 1  255 ? 65.510  22.353  12.426  1.00 32.33 255 A 1 
ATOM   1950 C CB   . ASP A 1  255 ? 65.781  23.939  9.633   1.00 34.31 255 A 1 
ATOM   1951 C CG   . ASP A 1  255 ? 66.432  24.541  8.382   1.00 31.27 255 A 1 
ATOM   1952 O OD1  . ASP A 1  255 ? 67.672  24.484  8.268   1.00 32.16 255 A 1 
ATOM   1953 O OD2  . ASP A 1  255 ? 65.680  25.068  7.534   1.00 32.90 255 A 1 
ATOM   1954 N N    . HIS A 1  256 ? 67.382  23.595  12.547  1.00 34.84 256 A 1 
ATOM   1955 C CA   . HIS A 1  256 ? 67.766  23.492  13.956  1.00 36.87 256 A 1 
ATOM   1956 C C    . HIS A 1  256 ? 66.840  24.197  14.959  1.00 33.86 256 A 1 
ATOM   1957 O O    . HIS A 1  256 ? 67.276  24.418  16.085  1.00 31.79 256 A 1 
ATOM   1958 C CB   . HIS A 1  256 ? 69.173  24.087  14.067  1.00 35.61 256 A 1 
ATOM   1959 C CG   . HIS A 1  256 ? 70.287  23.085  14.117  1.00 34.00 256 A 1 
ATOM   1960 N ND1  . HIS A 1  256 ? 70.497  22.176  15.117  1.00 34.71 256 A 1 
ATOM   1961 C CD2  . HIS A 1  256 ? 71.343  22.973  13.249  1.00 34.33 256 A 1 
ATOM   1962 C CE1  . HIS A 1  256 ? 71.642  21.526  14.859  1.00 35.16 256 A 1 
ATOM   1963 N NE2  . HIS A 1  256 ? 72.192  21.986  13.735  1.00 34.70 256 A 1 
ATOM   1964 N N    . ALA A 1  257 ? 65.654  24.638  14.566  1.00 35.93 257 A 1 
ATOM   1965 C CA   . ALA A 1  257 ? 64.955  25.715  15.267  1.00 37.09 257 A 1 
ATOM   1966 C C    . ALA A 1  257 ? 64.828  25.503  16.789  1.00 35.46 257 A 1 
ATOM   1967 O O    . ALA A 1  257 ? 64.638  24.405  17.298  1.00 33.13 257 A 1 
ATOM   1968 C CB   . ALA A 1  257 ? 63.608  25.967  14.596  1.00 35.30 257 A 1 
ATOM   1969 N N    . SER A 1  258 ? 64.980  26.621  17.469  1.00 32.08 258 A 1 
ATOM   1970 C CA   . SER A 1  258 ? 65.402  26.735  18.867  1.00 33.67 258 A 1 
ATOM   1971 C C    . SER A 1  258 ? 64.348  26.389  19.921  1.00 32.33 258 A 1 
ATOM   1972 O O    . SER A 1  258 ? 63.180  26.171  19.665  1.00 30.82 258 A 1 
ATOM   1973 C CB   . SER A 1  258 ? 65.922  28.158  19.081  1.00 32.31 258 A 1 
ATOM   1974 O OG   . SER A 1  258 ? 64.884  29.093  18.841  1.00 30.50 258 A 1 
ATOM   1975 N N    . SER A 1  259 ? 64.829  26.430  21.146  1.00 31.25 259 A 1 
ATOM   1976 C CA   . SER A 1  259 ? 64.360  25.742  22.350  1.00 32.57 259 A 1 
ATOM   1977 C C    . SER A 1  259 ? 63.304  26.441  23.208  1.00 30.95 259 A 1 
ATOM   1978 O O    . SER A 1  259 ? 63.125  26.008  24.349  1.00 29.44 259 A 1 
ATOM   1979 C CB   . SER A 1  259 ? 65.598  25.551  23.229  1.00 31.26 259 A 1 
ATOM   1980 O OG   . SER A 1  259 ? 66.178  26.802  23.524  1.00 29.94 259 A 1 
ATOM   1981 N N    . THR A 1  260 ? 62.744  27.559  22.814  1.00 30.19 260 A 1 
ATOM   1982 C CA   . THR A 1  260 ? 62.215  28.499  23.818  1.00 32.15 260 A 1 
ATOM   1983 C C    . THR A 1  260 ? 61.120  27.910  24.703  1.00 30.78 260 A 1 
ATOM   1984 O O    . THR A 1  260 ? 60.123  27.364  24.247  1.00 28.45 260 A 1 
ATOM   1985 C CB   . THR A 1  260 ? 61.756  29.838  23.225  1.00 29.72 260 A 1 
ATOM   1986 O OG1  . THR A 1  260 ? 61.228  29.688  21.938  1.00 27.86 260 A 1 
ATOM   1987 C CG2  . THR A 1  260 ? 62.907  30.820  23.138  1.00 30.59 260 A 1 
ATOM   1988 N N    . SER A 1  261 ? 61.344  28.117  25.992  1.00 31.08 261 A 1 
ATOM   1989 C CA   . SER A 1  261 ? 60.765  27.382  27.122  1.00 34.16 261 A 1 
ATOM   1990 C C    . SER A 1  261 ? 59.468  27.958  27.697  1.00 33.18 261 A 1 
ATOM   1991 O O    . SER A 1  261 ? 59.287  27.883  28.914  1.00 31.51 261 A 1 
ATOM   1992 C CB   . SER A 1  261 ? 61.825  27.351  28.228  1.00 31.66 261 A 1 
ATOM   1993 O OG   . SER A 1  261 ? 62.086  28.661  28.682  1.00 29.45 261 A 1 
ATOM   1994 N N    . LEU A 1  262 ? 58.649  28.611  26.914  1.00 28.02 262 A 1 
ATOM   1995 C CA   . LEU A 1  262 ? 57.610  29.486  27.467  1.00 29.75 262 A 1 
ATOM   1996 C C    . LEU A 1  262 ? 56.717  28.762  28.485  1.00 28.87 262 A 1 
ATOM   1997 O O    . LEU A 1  262 ? 55.941  27.873  28.156  1.00 26.97 262 A 1 
ATOM   1998 C CB   . LEU A 1  262 ? 56.814  30.151  26.329  1.00 27.72 262 A 1 
ATOM   1999 C CG   . LEU A 1  262 ? 57.427  31.486  25.883  1.00 25.53 262 A 1 
ATOM   2000 C CD1  . LEU A 1  262 ? 56.915  31.880  24.499  1.00 25.98 262 A 1 
ATOM   2001 C CD2  . LEU A 1  262 ? 57.094  32.622  26.855  1.00 28.91 262 A 1 
ATOM   2002 N N    . GLN A 1  263 ? 56.846  29.231  29.716  1.00 31.23 263 A 1 
ATOM   2003 C CA   . GLN A 1  263 ? 56.271  28.673  30.951  1.00 34.29 263 A 1 
ATOM   2004 C C    . GLN A 1  263 ? 54.771  28.946  31.169  1.00 32.76 263 A 1 
ATOM   2005 O O    . GLN A 1  263 ? 54.330  28.842  32.308  1.00 30.66 263 A 1 
ATOM   2006 C CB   . GLN A 1  263 ? 57.025  29.305  32.137  1.00 32.09 263 A 1 
ATOM   2007 C CG   . GLN A 1  263 ? 58.369  28.680  32.488  1.00 30.18 263 A 1 
ATOM   2008 C CD   . GLN A 1  263 ? 58.958  29.309  33.753  1.00 27.95 263 A 1 
ATOM   2009 O OE1  . GLN A 1  263 ? 58.589  30.371  34.212  1.00 27.50 263 A 1 
ATOM   2010 N NE2  . GLN A 1  263 ? 59.920  28.671  34.381  1.00 29.33 263 A 1 
ATOM   2011 N N    . SER A 1  264 ? 54.032  29.400  30.183  1.00 32.71 264 A 1 
ATOM   2012 C CA   . SER A 1  264 ? 52.807  30.169  30.442  1.00 33.87 264 A 1 
ATOM   2013 C C    . SER A 1  264 ? 51.842  29.478  31.405  1.00 32.50 264 A 1 
ATOM   2014 O O    . SER A 1  264 ? 51.616  28.274  31.350  1.00 30.35 264 A 1 
ATOM   2015 C CB   . SER A 1  264 ? 52.107  30.552  29.143  1.00 31.58 264 A 1 
ATOM   2016 O OG   . SER A 1  264 ? 51.699  29.408  28.442  1.00 29.20 264 A 1 
ATOM   2017 N N    . GLY A 1  265 ? 51.330  30.292  32.312  1.00 37.10 265 A 1 
ATOM   2018 C CA   . GLY A 1  265 ? 50.742  29.863  33.572  1.00 37.93 265 A 1 
ATOM   2019 C C    . GLY A 1  265 ? 49.353  29.232  33.512  1.00 36.89 265 A 1 
ATOM   2020 O O    . GLY A 1  265 ? 48.689  29.137  32.483  1.00 34.40 265 A 1 
ATOM   2021 N N    . GLY A 1  266 ? 48.954  28.839  34.698  1.00 33.49 266 A 1 
ATOM   2022 C CA   . GLY A 1  266 ? 47.804  27.990  34.972  1.00 35.37 266 A 1 
ATOM   2023 C C    . GLY A 1  266 ? 46.439  28.680  34.970  1.00 34.65 266 A 1 
ATOM   2024 O O    . GLY A 1  266 ? 45.728  28.559  35.959  1.00 32.47 266 A 1 
ATOM   2025 N N    . LEU A 1  267 ? 46.084  29.394  33.928  1.00 31.15 267 A 1 
ATOM   2026 C CA   . LEU A 1  267 ? 44.744  29.973  33.857  1.00 32.02 267 A 1 
ATOM   2027 C C    . LEU A 1  267 ? 43.710  28.850  33.911  1.00 30.89 267 A 1 
ATOM   2028 O O    . LEU A 1  267 ? 43.546  28.082  32.963  1.00 28.55 267 A 1 
ATOM   2029 C CB   . LEU A 1  267 ? 44.603  30.870  32.614  1.00 29.30 267 A 1 
ATOM   2030 C CG   . LEU A 1  267 ? 44.984  32.329  32.910  1.00 27.03 267 A 1 
ATOM   2031 C CD1  . LEU A 1  267 ? 45.292  33.075  31.615  1.00 26.60 267 A 1 
ATOM   2032 C CD2  . LEU A 1  267 ? 43.848  33.072  33.629  1.00 30.10 267 A 1 
ATOM   2033 N N    . GLY A 1  268 ? 43.041  28.797  35.041  1.00 33.65 268 A 1 
ATOM   2034 C CA   . GLY A 1  268 ? 41.979  27.844  35.336  1.00 35.94 268 A 1 
ATOM   2035 C C    . GLY A 1  268 ? 40.704  28.156  34.558  1.00 35.31 268 A 1 
ATOM   2036 O O    . GLY A 1  268 ? 39.723  28.590  35.148  1.00 33.14 268 A 1 
ATOM   2037 N N    . GLY A 1  269 ? 40.758  28.002  33.254  1.00 34.59 269 A 1 
ATOM   2038 C CA   . GLY A 1  269 ? 39.604  28.240  32.399  1.00 35.80 269 A 1 
ATOM   2039 C C    . GLY A 1  269 ? 38.421  27.405  32.875  1.00 35.22 269 A 1 
ATOM   2040 O O    . GLY A 1  269 ? 38.526  26.189  33.003  1.00 32.72 269 A 1 
ATOM   2041 N N    . ALA A 1  270 ? 37.332  28.102  33.176  1.00 33.87 270 A 1 
ATOM   2042 C CA   . ALA A 1  270 ? 36.112  27.460  33.635  1.00 36.39 270 A 1 
ATOM   2043 C C    . ALA A 1  270 ? 35.667  26.456  32.568  1.00 36.16 270 A 1 
ATOM   2044 O O    . ALA A 1  270 ? 35.390  26.829  31.431  1.00 34.06 270 A 1 
ATOM   2045 C CB   . ALA A 1  270 ? 35.053  28.533  33.908  1.00 34.07 270 A 1 
ATOM   2046 N N    . GLY A 1  271 ? 35.642  25.203  32.960  1.00 33.67 271 A 1 
ATOM   2047 C CA   . GLY A 1  271 ? 35.181  24.141  32.083  1.00 35.66 271 A 1 
ATOM   2048 C C    . GLY A 1  271 ? 33.724  24.404  31.738  1.00 35.64 271 A 1 
ATOM   2049 O O    . GLY A 1  271 ? 32.846  24.193  32.569  1.00 33.20 271 A 1 
ATOM   2050 N N    . VAL A 1  272 ? 33.503  24.913  30.545  1.00 32.83 272 A 1 
ATOM   2051 C CA   . VAL A 1  272 ? 32.148  25.061  30.021  1.00 34.17 272 A 1 
ATOM   2052 C C    . VAL A 1  272 ? 31.552  23.665  30.030  1.00 33.45 272 A 1 
ATOM   2053 O O    . VAL A 1  272 ? 32.043  22.781  29.331  1.00 31.35 272 A 1 
ATOM   2054 C CB   . VAL A 1  272 ? 32.144  25.681  28.616  1.00 31.76 272 A 1 
ATOM   2055 C CG1  . VAL A 1  272 ? 30.728  25.796  28.054  1.00 28.95 272 A 1 
ATOM   2056 C CG2  . VAL A 1  272 ? 32.758  27.083  28.645  1.00 32.02 272 A 1 
ATOM   2057 N N    . SER A 1  273 ? 30.582  23.485  30.881  1.00 31.92 273 A 1 
ATOM   2058 C CA   . SER A 1  273 ? 29.856  22.222  30.963  1.00 34.43 273 A 1 
ATOM   2059 C C    . SER A 1  273 ? 29.355  21.913  29.559  1.00 33.64 273 A 1 
ATOM   2060 O O    . SER A 1  273 ? 28.610  22.727  29.016  1.00 32.12 273 A 1 
ATOM   2061 C CB   . SER A 1  273 ? 28.685  22.358  31.937  1.00 32.44 273 A 1 
ATOM   2062 O OG   . SER A 1  273 ? 27.976  21.147  32.025  1.00 30.45 273 A 1 
ATOM   2063 N N    . PRO A 1  274 ? 29.796  20.822  28.952  1.00 32.14 274 A 1 
ATOM   2064 C CA   . PRO A 1  274 ? 29.326  20.483  27.625  1.00 34.07 274 A 1 
ATOM   2065 C C    . PRO A 1  274 ? 27.810  20.369  27.716  1.00 34.98 274 A 1 
ATOM   2066 O O    . PRO A 1  274 ? 27.292  19.644  28.566  1.00 33.03 274 A 1 
ATOM   2067 C CB   . PRO A 1  274 ? 30.027  19.173  27.247  1.00 31.17 274 A 1 
ATOM   2068 C CG   . PRO A 1  274 ? 30.379  18.550  28.590  1.00 31.22 274 A 1 
ATOM   2069 C CD   . PRO A 1  274 ? 30.612  19.749  29.502  1.00 36.05 274 A 1 
ATOM   2070 N N    . GLY A 1  275 ? 27.133  21.166  26.917  1.00 31.89 275 A 1 
ATOM   2071 C CA   . GLY A 1  275 ? 25.686  21.206  26.944  1.00 33.32 275 A 1 
ATOM   2072 C C    . GLY A 1  275 ? 25.167  19.784  26.807  1.00 33.50 275 A 1 
ATOM   2073 O O    . GLY A 1  275 ? 25.591  19.056  25.913  1.00 31.29 275 A 1 
ATOM   2074 N N    . ILE A 1  276 ? 24.315  19.413  27.734  1.00 31.30 276 A 1 
ATOM   2075 C CA   . ILE A 1  276 ? 23.642  18.118  27.693  1.00 32.93 276 A 1 
ATOM   2076 C C    . ILE A 1  276 ? 22.927  18.088  26.345  1.00 32.35 276 A 1 
ATOM   2077 O O    . ILE A 1  276 ? 21.945  18.803  26.162  1.00 30.62 276 A 1 
ATOM   2078 C CB   . ILE A 1  276 ? 22.671  17.965  28.882  1.00 31.02 276 A 1 
ATOM   2079 C CG1  . ILE A 1  276 ? 23.441  18.015  30.220  1.00 29.35 276 A 1 
ATOM   2080 C CG2  . ILE A 1  276 ? 21.862  16.666  28.764  1.00 31.80 276 A 1 
ATOM   2081 C CD1  . ILE A 1  276 ? 22.542  18.117  31.455  1.00 28.99 276 A 1 
ATOM   2082 N N    . ALA A 1  277 ? 23.477  17.343  25.409  1.00 32.69 277 A 1 
ATOM   2083 C CA   . ALA A 1  277 ? 22.799  17.098  24.155  1.00 33.58 277 A 1 
ATOM   2084 C C    . ALA A 1  277 ? 21.460  16.480  24.540  1.00 33.17 277 A 1 
ATOM   2085 O O    . ALA A 1  277 ? 21.431  15.404  25.138  1.00 31.88 277 A 1 
ATOM   2086 C CB   . ALA A 1  277 ? 23.651  16.182  23.275  1.00 32.57 277 A 1 
ATOM   2087 N N    . ALA A 1  278 ? 20.402  17.231  24.315  1.00 36.15 278 A 1 
ATOM   2088 C CA   . ALA A 1  278 ? 19.075  16.784  24.674  1.00 35.62 278 A 1 
ATOM   2089 C C    . ALA A 1  278 ? 18.899  15.413  24.032  1.00 35.40 278 A 1 
ATOM   2090 O O    . ALA A 1  278 ? 19.031  15.283  22.816  1.00 34.17 278 A 1 
ATOM   2091 C CB   . ALA A 1  278 ? 18.045  17.805  24.191  1.00 33.85 278 A 1 
ATOM   2092 N N    . ILE A 1  279 ? 18.677  14.422  24.870  1.00 38.09 279 A 1 
ATOM   2093 C CA   . ILE A 1  279 ? 18.293  13.098  24.400  1.00 38.84 279 A 1 
ATOM   2094 C C    . ILE A 1  279 ? 17.108  13.364  23.487  1.00 39.26 279 A 1 
ATOM   2095 O O    . ILE A 1  279 ? 16.095  13.880  23.952  1.00 37.06 279 A 1 
ATOM   2096 C CB   . ILE A 1  279 ? 17.925  12.184  25.589  1.00 36.09 279 A 1 
ATOM   2097 C CG1  . ILE A 1  279 ? 19.149  11.970  26.510  1.00 33.90 279 A 1 
ATOM   2098 C CG2  . ILE A 1  279 ? 17.375  10.841  25.093  1.00 35.60 279 A 1 
ATOM   2099 C CD1  . ILE A 1  279 ? 18.817  11.286  27.839  1.00 32.62 279 A 1 
ATOM   2100 N N    . SER A 1  280 ? 17.276  13.106  22.210  1.00 39.75 280 A 1 
ATOM   2101 C CA   . SER A 1  280 ? 16.170  13.224  21.274  1.00 39.98 280 A 1 
ATOM   2102 C C    . SER A 1  280 ? 15.161  12.178  21.699  1.00 39.82 280 A 1 
ATOM   2103 O O    . SER A 1  280 ? 15.298  11.008  21.356  1.00 38.53 280 A 1 
ATOM   2104 C CB   . SER A 1  280 ? 16.640  13.036  19.826  1.00 38.55 280 A 1 
ATOM   2105 O OG   . SER A 1  280 ? 17.244  11.781  19.644  1.00 35.66 280 A 1 
ATOM   2106 N N    . VAL A 1  281 ? 14.239  12.596  22.536  1.00 45.01 281 A 1 
ATOM   2107 C CA   . VAL A 1  281 ? 13.105  11.776  22.934  1.00 45.30 281 A 1 
ATOM   2108 C C    . VAL A 1  281 ? 12.482  11.320  21.635  1.00 46.76 281 A 1 
ATOM   2109 O O    . VAL A 1  281 ? 12.218  12.160  20.776  1.00 44.60 281 A 1 
ATOM   2110 C CB   . VAL A 1  281 ? 12.102  12.576  23.776  1.00 42.25 281 A 1 
ATOM   2111 C CG1  . VAL A 1  281 ? 10.887  11.740  24.156  1.00 37.74 281 A 1 
ATOM   2112 C CG2  . VAL A 1  281 ? 12.758  13.074  25.072  1.00 39.00 281 A 1 
ATOM   2113 N N    . ASP A 1  282 ? 12.347  10.022  21.501  1.00 49.35 282 A 1 
ATOM   2114 C CA   . ASP A 1  282 ? 11.745  9.411   20.321  1.00 50.50 282 A 1 
ATOM   2115 C C    . ASP A 1  282 ? 10.371  10.062  20.144  1.00 53.50 282 A 1 
ATOM   2116 O O    . ASP A 1  282 ? 9.454   9.829   20.935  1.00 49.96 282 A 1 
ATOM   2117 C CB   . ASP A 1  282 ? 11.701  7.890   20.535  1.00 45.39 282 A 1 
ATOM   2118 C CG   . ASP A 1  282 ? 11.798  7.066   19.251  1.00 40.14 282 A 1 
ATOM   2119 O OD1  . ASP A 1  282 ? 11.884  7.670   18.159  1.00 37.09 282 A 1 
ATOM   2120 O OD2  . ASP A 1  282 ? 11.805  5.823   19.381  1.00 35.95 282 A 1 
ATOM   2121 N N    . LYS A 1  283 ? 10.301  11.024  19.243  1.00 59.67 283 A 1 
ATOM   2122 C CA   . LYS A 1  283 ? 9.162   11.933  19.190  1.00 61.81 283 A 1 
ATOM   2123 C C    . LYS A 1  283 ? 7.972   11.098  18.775  1.00 64.76 283 A 1 
ATOM   2124 O O    . LYS A 1  283 ? 7.935   10.619  17.650  1.00 61.07 283 A 1 
ATOM   2125 C CB   . LYS A 1  283 ? 9.390   13.106  18.220  1.00 57.79 283 A 1 
ATOM   2126 C CG   . LYS A 1  283 ? 10.277  14.245  18.757  1.00 53.49 283 A 1 
ATOM   2127 C CD   . LYS A 1  283 ? 10.314  15.369  17.706  1.00 49.50 283 A 1 
ATOM   2128 C CE   . LYS A 1  283 ? 11.157  16.584  18.118  1.00 44.07 283 A 1 
ATOM   2129 N NZ   . LYS A 1  283 ? 11.140  17.621  17.046  1.00 40.40 283 A 1 
ATOM   2130 N N    . SER A 1  284 ? 7.033   10.950  19.675  1.00 72.19 284 A 1 
ATOM   2131 C CA   . SER A 1  284 ? 5.790   10.261  19.370  1.00 75.28 284 A 1 
ATOM   2132 C C    . SER A 1  284 ? 5.198   10.840  18.089  1.00 80.70 284 A 1 
ATOM   2133 O O    . SER A 1  284 ? 5.073   12.057  17.960  1.00 75.74 284 A 1 
ATOM   2134 C CB   . SER A 1  284 ? 4.803   10.406  20.529  1.00 65.25 284 A 1 
ATOM   2135 O OG   . SER A 1  284 ? 3.571   9.829   20.162  1.00 55.70 284 A 1 
ATOM   2136 N N    . VAL A 1  285 ? 4.856   9.968   17.171  1.00 84.56 285 A 1 
ATOM   2137 C CA   . VAL A 1  285 ? 4.149   10.342  15.943  1.00 86.48 285 A 1 
ATOM   2138 C C    . VAL A 1  285 ? 2.683   10.679  16.211  1.00 88.00 285 A 1 
ATOM   2139 O O    . VAL A 1  285 ? 1.995   11.171  15.332  1.00 85.15 285 A 1 
ATOM   2140 C CB   . VAL A 1  285 ? 4.267   9.243   14.869  1.00 83.33 285 A 1 
ATOM   2141 C CG1  . VAL A 1  285 ? 5.720   9.094   14.406  1.00 74.02 285 A 1 
ATOM   2142 C CG2  . VAL A 1  285 ? 3.760   7.882   15.360  1.00 74.61 285 A 1 
ATOM   2143 N N    . GLU A 1  286 ? 2.237   10.421  17.418  1.00 87.15 286 A 1 
ATOM   2144 C CA   . GLU A 1  286 ? 0.890   10.768  17.845  1.00 88.01 286 A 1 
ATOM   2145 C C    . GLU A 1  286 ? 0.909   12.094  18.605  1.00 88.67 286 A 1 
ATOM   2146 O O    . GLU A 1  286 ? 1.682   12.279  19.550  1.00 86.06 286 A 1 
ATOM   2147 C CB   . GLU A 1  286 ? 0.322   9.594   18.648  1.00 84.85 286 A 1 
ATOM   2148 C CG   . GLU A 1  286 ? -1.197  9.658   18.807  1.00 75.94 286 A 1 
ATOM   2149 C CD   . GLU A 1  286 ? -1.793  8.324   19.292  1.00 74.16 286 A 1 
ATOM   2150 O OE1  . GLU A 1  286 ? -3.034  8.245   19.384  1.00 66.59 286 A 1 
ATOM   2151 O OE2  . GLU A 1  286 ? -1.026  7.358   19.513  1.00 68.08 286 A 1 
ATOM   2152 N N    . PHE A 1  287 ? 0.086   13.024  18.168  1.00 90.79 287 A 1 
ATOM   2153 C CA   . PHE A 1  287 ? -0.137  14.313  18.804  1.00 91.44 287 A 1 
ATOM   2154 C C    . PHE A 1  287 ? -1.465  14.289  19.555  1.00 91.33 287 A 1 
ATOM   2155 O O    . PHE A 1  287 ? -2.432  13.675  19.096  1.00 88.74 287 A 1 
ATOM   2156 C CB   . PHE A 1  287 ? -0.119  15.427  17.754  1.00 91.26 287 A 1 
ATOM   2157 C CG   . PHE A 1  287 ? 1.242   15.697  17.149  1.00 92.05 287 A 1 
ATOM   2158 C CD1  . PHE A 1  287 ? 2.038   16.739  17.654  1.00 86.85 287 A 1 
ATOM   2159 C CD2  . PHE A 1  287 ? 1.720   14.925  16.079  1.00 86.44 287 A 1 
ATOM   2160 C CE1  . PHE A 1  287 ? 3.296   17.005  17.099  1.00 86.20 287 A 1 
ATOM   2161 C CE2  . PHE A 1  287 ? 2.984   15.185  15.523  1.00 85.60 287 A 1 
ATOM   2162 C CZ   . PHE A 1  287 ? 3.773   16.226  16.035  1.00 89.39 287 A 1 
ATOM   2163 N N    . SER A 1  288 ? -1.516  14.988  20.667  1.00 90.91 288 A 1 
ATOM   2164 C CA   . SER A 1  288 ? -2.788  15.224  21.338  1.00 91.29 288 A 1 
ATOM   2165 C C    . SER A 1  288 ? -3.548  16.365  20.664  1.00 91.78 288 A 1 
ATOM   2166 O O    . SER A 1  288 ? -2.953  17.286  20.094  1.00 90.21 288 A 1 
ATOM   2167 C CB   . SER A 1  288 ? -2.585  15.487  22.834  1.00 90.10 288 A 1 
ATOM   2168 O OG   . SER A 1  288 ? -1.969  16.734  23.061  1.00 83.15 288 A 1 
ATOM   2169 N N    . LEU A 1  289 ? -4.863  16.340  20.767  1.00 91.30 289 A 1 
ATOM   2170 C CA   . LEU A 1  289 ? -5.691  17.442  20.278  1.00 92.04 289 A 1 
ATOM   2171 C C    . LEU A 1  289 ? -5.351  18.753  20.991  1.00 92.27 289 A 1 
ATOM   2172 O O    . LEU A 1  289 ? -5.360  19.813  20.366  1.00 90.44 289 A 1 
ATOM   2173 C CB   . LEU A 1  289 ? -7.168  17.069  20.471  1.00 90.43 289 A 1 
ATOM   2174 C CG   . LEU A 1  289 ? -8.152  18.130  19.947  1.00 88.15 289 A 1 
ATOM   2175 C CD1  . LEU A 1  289 ? -8.033  18.331  18.441  1.00 81.42 289 A 1 
ATOM   2176 C CD2  . LEU A 1  289 ? -9.584  17.699  20.255  1.00 81.47 289 A 1 
ATOM   2177 N N    . GLU A 1  290 ? -5.016  18.678  22.263  1.00 92.20 290 A 1 
ATOM   2178 C CA   . GLU A 1  290 ? -4.630  19.841  23.052  1.00 92.50 290 A 1 
ATOM   2179 C C    . GLU A 1  290 ? -3.332  20.479  22.528  1.00 92.61 290 A 1 
ATOM   2180 O O    . GLU A 1  290 ? -3.249  21.701  22.413  1.00 90.66 290 A 1 
ATOM   2181 C CB   . GLU A 1  290 ? -4.500  19.418  24.524  1.00 92.39 290 A 1 
ATOM   2182 C CG   . GLU A 1  290 ? -4.415  20.631  25.461  1.00 83.72 290 A 1 
ATOM   2183 C CD   . GLU A 1  290 ? -4.301  20.268  26.946  1.00 75.40 290 A 1 
ATOM   2184 O OE1  . GLU A 1  290 ? -4.360  21.217  27.766  1.00 66.42 290 A 1 
ATOM   2185 O OE2  . GLU A 1  290 ? -4.121  19.081  27.269  1.00 66.28 290 A 1 
ATOM   2186 N N    . GLU A 1  291 ? -2.356  19.667  22.142  1.00 92.00 291 A 1 
ATOM   2187 C CA   . GLU A 1  291 ? -1.106  20.143  21.547  1.00 91.76 291 A 1 
ATOM   2188 C C    . GLU A 1  291 ? -1.366  20.874  20.220  1.00 92.44 291 A 1 
ATOM   2189 O O    . GLU A 1  291 ? -0.876  21.987  20.014  1.00 90.63 291 A 1 
ATOM   2190 C CB   . GLU A 1  291 ? -0.142  18.948  21.379  1.00 90.04 291 A 1 
ATOM   2191 C CG   . GLU A 1  291 ? 1.293   19.346  20.997  1.00 82.98 291 A 1 
ATOM   2192 C CD   . GLU A 1  291 ? 2.259   18.144  20.869  1.00 83.17 291 A 1 
ATOM   2193 O OE1  . GLU A 1  291 ? 3.478   18.365  20.667  1.00 76.09 291 A 1 
ATOM   2194 O OE2  . GLU A 1  291 ? 1.835   16.970  20.956  1.00 78.16 291 A 1 
ATOM   2195 N N    . LEU A 1  292 ? -2.206  20.307  19.368  1.00 92.34 292 A 1 
ATOM   2196 C CA   . LEU A 1  292 ? -2.576  20.919  18.090  1.00 93.03 292 A 1 
ATOM   2197 C C    . LEU A 1  292 ? -3.414  22.190  18.271  1.00 93.24 292 A 1 
ATOM   2198 O O    . LEU A 1  292 ? -3.159  23.198  17.613  1.00 91.55 292 A 1 
ATOM   2199 C CB   . LEU A 1  292 ? -3.336  19.910  17.218  1.00 92.47 292 A 1 
ATOM   2200 C CG   . LEU A 1  292 ? -2.578  18.626  16.839  1.00 91.73 292 A 1 
ATOM   2201 C CD1  . LEU A 1  292 ? -3.423  17.833  15.847  1.00 85.03 292 A 1 
ATOM   2202 C CD2  . LEU A 1  292 ? -1.224  18.900  16.198  1.00 84.71 292 A 1 
ATOM   2203 N N    . ALA A 1  293 ? -4.380  22.149  19.160  1.00 92.74 293 A 1 
ATOM   2204 C CA   . ALA A 1  293 ? -5.244  23.289  19.446  1.00 92.49 293 A 1 
ATOM   2205 C C    . ALA A 1  293 ? -4.444  24.466  20.008  1.00 92.52 293 A 1 
ATOM   2206 O O    . ALA A 1  293 ? -4.634  25.602  19.583  1.00 90.77 293 A 1 
ATOM   2207 C CB   . ALA A 1  293 ? -6.343  22.844  20.416  1.00 91.65 293 A 1 
ATOM   2208 N N    . LYS A 1  294 ? -3.499  24.190  20.887  1.00 93.06 294 A 1 
ATOM   2209 C CA   . LYS A 1  294 ? -2.635  25.220  21.462  1.00 93.18 294 A 1 
ATOM   2210 C C    . LYS A 1  294 ? -1.707  25.847  20.426  1.00 93.12 294 A 1 
ATOM   2211 O O    . LYS A 1  294 ? -1.461  27.047  20.481  1.00 90.73 294 A 1 
ATOM   2212 C CB   . LYS A 1  294 ? -1.866  24.588  22.623  1.00 92.76 294 A 1 
ATOM   2213 C CG   . LYS A 1  294 ? -1.145  25.638  23.472  1.00 82.72 294 A 1 
ATOM   2214 C CD   . LYS A 1  294 ? -0.479  24.933  24.651  1.00 78.49 294 A 1 
ATOM   2215 C CE   . LYS A 1  294 ? 0.175   25.953  25.576  1.00 66.47 294 A 1 
ATOM   2216 N NZ   . LYS A 1  294 ? 0.788   25.272  26.735  1.00 58.83 294 A 1 
ATOM   2217 N N    . ALA A 1  295 ? -1.219  25.058  19.486  1.00 92.68 295 A 1 
ATOM   2218 C CA   . ALA A 1  295 ? -0.343  25.548  18.423  1.00 92.61 295 A 1 
ATOM   2219 C C    . ALA A 1  295 ? -1.080  26.362  17.347  1.00 92.76 295 A 1 
ATOM   2220 O O    . ALA A 1  295 ? -0.447  27.125  16.620  1.00 89.70 295 A 1 
ATOM   2221 C CB   . ALA A 1  295 ? 0.379   24.347  17.820  1.00 92.05 295 A 1 
ATOM   2222 N N    . THR A 1  296 ? -2.392  26.220  17.245  1.00 92.64 296 A 1 
ATOM   2223 C CA   . THR A 1  296 ? -3.233  26.883  16.227  1.00 92.15 296 A 1 
ATOM   2224 C C    . THR A 1  296 ? -4.219  27.889  16.811  1.00 91.99 296 A 1 
ATOM   2225 O O    . THR A 1  296 ? -5.134  28.325  16.111  1.00 88.08 296 A 1 
ATOM   2226 C CB   . THR A 1  296 ? -3.988  25.858  15.377  1.00 91.08 296 A 1 
ATOM   2227 O OG1  . THR A 1  296 ? -4.762  25.009  16.198  1.00 85.51 296 A 1 
ATOM   2228 C CG2  . THR A 1  296 ? -3.055  24.984  14.551  1.00 83.49 296 A 1 
ATOM   2229 N N    . ASP A 1  297 ? -4.067  28.234  18.077  1.00 91.72 297 A 1 
ATOM   2230 C CA   . ASP A 1  297 ? -5.021  29.071  18.811  1.00 91.78 297 A 1 
ATOM   2231 C C    . ASP A 1  297 ? -6.471  28.560  18.666  1.00 92.19 297 A 1 
ATOM   2232 O O    . ASP A 1  297 ? -7.373  29.259  18.205  1.00 87.89 297 A 1 
ATOM   2233 C CB   . ASP A 1  297 ? -4.818  30.545  18.422  1.00 90.97 297 A 1 
ATOM   2234 C CG   . ASP A 1  297 ? -5.528  31.518  19.359  1.00 86.45 297 A 1 
ATOM   2235 O OD1  . ASP A 1  297 ? -5.598  31.212  20.575  1.00 78.14 297 A 1 
ATOM   2236 O OD2  . ASP A 1  297 ? -5.955  32.582  18.862  1.00 77.19 297 A 1 
ATOM   2237 N N    . ASN A 1  298 ? -6.665  27.282  19.014  1.00 90.05 298 A 1 
ATOM   2238 C CA   . ASN A 1  298 ? -7.923  26.549  18.834  1.00 90.67 298 A 1 
ATOM   2239 C C    . ASN A 1  298 ? -8.428  26.503  17.379  1.00 90.93 298 A 1 
ATOM   2240 O O    . ASN A 1  298 ? -9.616  26.689  17.117  1.00 86.42 298 A 1 
ATOM   2241 C CB   . ASN A 1  298 ? -8.987  27.044  19.830  1.00 89.19 298 A 1 
ATOM   2242 C CG   . ASN A 1  298 ? -8.867  26.440  21.210  1.00 85.47 298 A 1 
ATOM   2243 O OD1  . ASN A 1  298 ? -8.325  25.375  21.424  1.00 76.67 298 A 1 
ATOM   2244 N ND2  . ASN A 1  298 ? -9.444  27.081  22.201  1.00 74.62 298 A 1 
ATOM   2245 N N    . PHE A 1  299 ? -7.521  26.236  16.449  1.00 89.28 299 A 1 
ATOM   2246 C CA   . PHE A 1  299 ? -7.829  26.184  15.014  1.00 89.52 299 A 1 
ATOM   2247 C C    . PHE A 1  299 ? -8.424  27.497  14.490  1.00 89.99 299 A 1 
ATOM   2248 O O    . PHE A 1  299 ? -9.325  27.508  13.648  1.00 85.69 299 A 1 
ATOM   2249 C CB   . PHE A 1  299 ? -8.675  24.948  14.686  1.00 88.11 299 A 1 
ATOM   2250 C CG   . PHE A 1  299 ? -8.068  23.647  15.155  1.00 87.85 299 A 1 
ATOM   2251 C CD1  . PHE A 1  299 ? -7.077  23.012  14.386  1.00 81.65 299 A 1 
ATOM   2252 C CD2  . PHE A 1  299 ? -8.461  23.082  16.379  1.00 82.35 299 A 1 
ATOM   2253 C CE1  . PHE A 1  299 ? -6.490  21.822  14.831  1.00 81.56 299 A 1 
ATOM   2254 C CE2  . PHE A 1  299 ? -7.872  21.889  16.830  1.00 81.09 299 A 1 
ATOM   2255 C CZ   . PHE A 1  299 ? -6.886  21.262  16.054  1.00 85.40 299 A 1 
ATOM   2256 N N    . ASN A 1  300 ? -7.897  28.600  14.992  1.00 89.81 300 A 1 
ATOM   2257 C CA   . ASN A 1  300 ? -8.295  29.930  14.579  1.00 90.19 300 A 1 
ATOM   2258 C C    . ASN A 1  300 ? -8.072  30.121  13.071  1.00 89.73 300 A 1 
ATOM   2259 O O    . ASN A 1  300 ? -7.079  29.671  12.502  1.00 87.17 300 A 1 
ATOM   2260 C CB   . ASN A 1  300 ? -7.506  30.933  15.436  1.00 89.10 300 A 1 
ATOM   2261 C CG   . ASN A 1  300 ? -8.007  32.360  15.355  1.00 86.86 300 A 1 
ATOM   2262 O OD1  . ASN A 1  300 ? -8.468  32.838  14.336  1.00 77.54 300 A 1 
ATOM   2263 N ND2  . ASN A 1  300 ? -7.905  33.079  16.447  1.00 76.57 300 A 1 
ATOM   2264 N N    . LEU A 1  301 ? -8.987  30.837  12.435  1.00 89.39 301 A 1 
ATOM   2265 C CA   . LEU A 1  301 ? -8.904  31.163  11.010  1.00 89.06 301 A 1 
ATOM   2266 C C    . LEU A 1  301 ? -7.604  31.887  10.631  1.00 89.45 301 A 1 
ATOM   2267 O O    . LEU A 1  301 ? -7.156  31.745  9.500   1.00 86.17 301 A 1 
ATOM   2268 C CB   . LEU A 1  301 ? -10.115 32.036  10.628  1.00 86.63 301 A 1 
ATOM   2269 C CG   . LEU A 1  301 ? -11.412 31.235  10.435  1.00 78.37 301 A 1 
ATOM   2270 C CD1  . LEU A 1  301 ? -12.616 32.172  10.487  1.00 68.89 301 A 1 
ATOM   2271 C CD2  . LEU A 1  301 ? -11.429 30.520  9.084   1.00 70.03 301 A 1 
ATOM   2272 N N    . SER A 1  302 ? -6.985  32.613  11.554  1.00 89.34 302 A 1 
ATOM   2273 C CA   . SER A 1  302 ? -5.685  33.253  11.330  1.00 88.79 302 A 1 
ATOM   2274 C C    . SER A 1  302 ? -4.548  32.258  11.059  1.00 89.86 302 A 1 
ATOM   2275 O O    . SER A 1  302 ? -3.562  32.630  10.432  1.00 87.30 302 A 1 
ATOM   2276 C CB   . SER A 1  302 ? -5.318  34.117  12.536  1.00 88.47 302 A 1 
ATOM   2277 O OG   . SER A 1  302 ? -5.266  33.352  13.720  1.00 79.04 302 A 1 
ATOM   2278 N N    . PHE A 1  303 ? -4.694  31.020  11.498  1.00 92.03 303 A 1 
ATOM   2279 C CA   . PHE A 1  303 ? -3.747  29.930  11.244  1.00 92.25 303 A 1 
ATOM   2280 C C    . PHE A 1  303 ? -4.151  29.075  10.039  1.00 92.16 303 A 1 
ATOM   2281 O O    . PHE A 1  303 ? -3.384  28.213  9.622   1.00 88.55 303 A 1 
ATOM   2282 C CB   . PHE A 1  303 ? -3.596  29.081  12.512  1.00 91.54 303 A 1 
ATOM   2283 C CG   . PHE A 1  303 ? -2.893  29.798  13.643  1.00 91.73 303 A 1 
ATOM   2284 C CD1  . PHE A 1  303 ? -1.510  29.630  13.835  1.00 84.23 303 A 1 
ATOM   2285 C CD2  . PHE A 1  303 ? -3.607  30.644  14.505  1.00 84.36 303 A 1 
ATOM   2286 C CE1  . PHE A 1  303 ? -0.852  30.291  14.877  1.00 82.84 303 A 1 
ATOM   2287 C CE2  . PHE A 1  303 ? -2.952  31.317  15.548  1.00 82.36 303 A 1 
ATOM   2288 C CZ   . PHE A 1  303 ? -1.576  31.136  15.734  1.00 86.15 303 A 1 
ATOM   2289 N N    . LYS A 1  304 ? -5.320  29.303  9.467   1.00 88.71 304 A 1 
ATOM   2290 C CA   . LYS A 1  304 ? -5.769  28.575  8.283   1.00 89.12 304 A 1 
ATOM   2291 C C    . LYS A 1  304 ? -4.992  29.061  7.063   1.00 87.63 304 A 1 
ATOM   2292 O O    . LYS A 1  304 ? -5.120  30.214  6.669   1.00 85.81 304 A 1 
ATOM   2293 C CB   . LYS A 1  304 ? -7.292  28.716  8.125   1.00 88.67 304 A 1 
ATOM   2294 C CG   . LYS A 1  304 ? -7.832  27.813  7.007   1.00 87.56 304 A 1 
ATOM   2295 C CD   . LYS A 1  304 ? -9.356  27.958  6.851   1.00 85.09 304 A 1 
ATOM   2296 C CE   . LYS A 1  304 ? -9.810  27.077  5.690   1.00 79.01 304 A 1 
ATOM   2297 N NZ   . LYS A 1  304 ? -11.258 27.185  5.392   1.00 71.82 304 A 1 
ATOM   2298 N N    . ILE A 1  305 ? -4.240  28.164  6.454   1.00 89.10 305 A 1 
ATOM   2299 C CA   . ILE A 1  305 ? -3.423  28.446  5.264   1.00 86.58 305 A 1 
ATOM   2300 C C    . ILE A 1  305 ? -4.047  27.922  3.971   1.00 84.94 305 A 1 
ATOM   2301 O O    . ILE A 1  305 ? -3.588  28.269  2.882   1.00 79.27 305 A 1 
ATOM   2302 C CB   . ILE A 1  305 ? -1.984  27.923  5.449   1.00 85.10 305 A 1 
ATOM   2303 C CG1  . ILE A 1  305 ? -1.941  26.402  5.742   1.00 81.14 305 A 1 
ATOM   2304 C CG2  . ILE A 1  305 ? -1.287  28.729  6.561   1.00 77.83 305 A 1 
ATOM   2305 C CD1  . ILE A 1  305 ? -0.538  25.795  5.670   1.00 76.93 305 A 1 
ATOM   2306 N N    . GLY A 1  306 ? -5.070  27.099  4.067   1.00 84.23 306 A 1 
ATOM   2307 C CA   . GLY A 1  306 ? -5.731  26.556  2.896   1.00 83.49 306 A 1 
ATOM   2308 C C    . GLY A 1  306 ? -6.914  25.657  3.229   1.00 85.67 306 A 1 
ATOM   2309 O O    . GLY A 1  306 ? -7.149  25.272  4.376   1.00 83.26 306 A 1 
ATOM   2310 N N    . GLN A 1  307 ? -7.644  25.322  2.180   1.00 81.14 307 A 1 
ATOM   2311 C CA   . GLN A 1  307 ? -8.703  24.327  2.188   1.00 79.42 307 A 1 
ATOM   2312 C C    . GLN A 1  307 ? -8.377  23.322  1.085   1.00 77.36 307 A 1 
ATOM   2313 O O    . GLN A 1  307 ? -8.311  23.690  -0.085  1.00 69.52 307 A 1 
ATOM   2314 C CB   . GLN A 1  307 ? -10.051 25.038  1.960   1.00 76.16 307 A 1 
ATOM   2315 C CG   . GLN A 1  307 ? -11.266 24.115  2.141   1.00 71.45 307 A 1 
ATOM   2316 C CD   . GLN A 1  307 ? -11.690 23.921  3.600   1.00 68.25 307 A 1 
ATOM   2317 O OE1  . GLN A 1  307 ? -11.442 24.736  4.479   1.00 61.66 307 A 1 
ATOM   2318 N NE2  . GLN A 1  307 ? -12.377 22.844  3.908   1.00 59.58 307 A 1 
ATOM   2319 N N    . GLY A 1  308 ? -8.114  22.085  1.458   1.00 73.30 308 A 1 
ATOM   2320 C CA   . GLY A 1  308 ? -7.943  20.987  0.518   1.00 70.72 308 A 1 
ATOM   2321 C C    . GLY A 1  308 ? -9.235  20.194  0.363   1.00 72.13 308 A 1 
ATOM   2322 O O    . GLY A 1  308 ? -10.181 20.392  1.125   1.00 67.83 308 A 1 
ATOM   2323 N N    . GLY A 1  309 ? -9.248  19.260  -0.581  1.00 64.63 309 A 1 
ATOM   2324 C CA   . GLY A 1  309 ? -10.407 18.394  -0.812  1.00 63.10 309 A 1 
ATOM   2325 C C    . GLY A 1  309 ? -10.842 17.581  0.416   1.00 64.93 309 A 1 
ATOM   2326 O O    . GLY A 1  309 ? -12.021 17.309  0.589   1.00 61.30 309 A 1 
ATOM   2327 N N    . PHE A 1  310 ? -9.902  17.281  1.304   1.00 71.67 310 A 1 
ATOM   2328 C CA   . PHE A 1  310 ? -10.175 16.506  2.519   1.00 70.55 310 A 1 
ATOM   2329 C C    . PHE A 1  310 ? -10.486 17.359  3.761   1.00 72.03 310 A 1 
ATOM   2330 O O    . PHE A 1  310 ? -10.901 16.815  4.781   1.00 66.19 310 A 1 
ATOM   2331 C CB   . PHE A 1  310 ? -9.001  15.562  2.767   1.00 65.34 310 A 1 
ATOM   2332 C CG   . PHE A 1  310 ? -8.782  14.571  1.643   1.00 62.27 310 A 1 
ATOM   2333 C CD1  . PHE A 1  310 ? -9.613  13.440  1.533   1.00 58.46 310 A 1 
ATOM   2334 C CD2  . PHE A 1  310 ? -7.770  14.784  0.689   1.00 55.89 310 A 1 
ATOM   2335 C CE1  . PHE A 1  310 ? -9.426  12.521  0.490   1.00 51.97 310 A 1 
ATOM   2336 C CE2  . PHE A 1  310 ? -7.581  13.867  -0.360  1.00 50.89 310 A 1 
ATOM   2337 C CZ   . PHE A 1  310 ? -8.409  12.730  -0.458  1.00 49.96 310 A 1 
ATOM   2338 N N    . GLY A 1  311 ? -10.276 18.655  3.705   1.00 75.37 311 A 1 
ATOM   2339 C CA   . GLY A 1  311 ? -10.523 19.529  4.844   1.00 76.74 311 A 1 
ATOM   2340 C C    . GLY A 1  311 ? -9.624  20.762  4.906   1.00 80.01 311 A 1 
ATOM   2341 O O    . GLY A 1  311 ? -8.886  21.092  3.976   1.00 77.11 311 A 1 
ATOM   2342 N N    . ALA A 1  312 ? -9.713  21.460  6.035   1.00 84.95 312 A 1 
ATOM   2343 C CA   . ALA A 1  312 ? -8.940  22.668  6.277   1.00 87.30 312 A 1 
ATOM   2344 C C    . ALA A 1  312 ? -7.484  22.344  6.642   1.00 88.55 312 A 1 
ATOM   2345 O O    . ALA A 1  312 ? -7.211  21.362  7.332   1.00 86.91 312 A 1 
ATOM   2346 C CB   . ALA A 1  312 ? -9.633  23.492  7.368   1.00 85.79 312 A 1 
ATOM   2347 N N    . VAL A 1  313 ? -6.573  23.206  6.219   1.00 89.87 313 A 1 
ATOM   2348 C CA   . VAL A 1  313 ? -5.144  23.117  6.522   1.00 90.72 313 A 1 
ATOM   2349 C C    . VAL A 1  313 ? -4.746  24.317  7.372   1.00 91.84 313 A 1 
ATOM   2350 O O    . VAL A 1  313 ? -5.010  25.459  6.995   1.00 90.50 313 A 1 
ATOM   2351 C CB   . VAL A 1  313 ? -4.286  23.041  5.244   1.00 88.92 313 A 1 
ATOM   2352 C CG1  . VAL A 1  313 ? -2.832  22.702  5.595   1.00 82.28 313 A 1 
ATOM   2353 C CG2  . VAL A 1  313 ? -4.797  21.968  4.273   1.00 82.31 313 A 1 
ATOM   2354 N N    . TYR A 1  314 ? -4.093  24.044  8.489   1.00 92.22 314 A 1 
ATOM   2355 C CA   . TYR A 1  314 ? -3.631  25.054  9.434   1.00 92.93 314 A 1 
ATOM   2356 C C    . TYR A 1  314 ? -2.109  25.041  9.527   1.00 93.08 314 A 1 
ATOM   2357 O O    . TYR A 1  314 ? -1.492  23.979  9.542   1.00 91.47 314 A 1 
ATOM   2358 C CB   . TYR A 1  314 ? -4.265  24.813  10.809  1.00 92.34 314 A 1 
ATOM   2359 C CG   . TYR A 1  314 ? -5.779  24.858  10.809  1.00 91.91 314 A 1 
ATOM   2360 C CD1  . TYR A 1  314 ? -6.460  26.065  11.063  1.00 84.58 314 A 1 
ATOM   2361 C CD2  . TYR A 1  314 ? -6.522  23.690  10.540  1.00 84.83 314 A 1 
ATOM   2362 C CE1  . TYR A 1  314 ? -7.862  26.112  11.053  1.00 84.19 314 A 1 
ATOM   2363 C CE2  . TYR A 1  314 ? -7.926  23.725  10.520  1.00 83.26 314 A 1 
ATOM   2364 C CZ   . TYR A 1  314 ? -8.593  24.941  10.780  1.00 88.57 314 A 1 
ATOM   2365 O OH   . TYR A 1  314 ? -9.968  24.982  10.762  1.00 87.50 314 A 1 
ATOM   2366 N N    . TYR A 1  315 ? -1.517  26.223  9.612   1.00 92.56 315 A 1 
ATOM   2367 C CA   . TYR A 1  315 ? -0.113  26.362  9.971   1.00 93.04 315 A 1 
ATOM   2368 C C    . TYR A 1  315 ? 0.046   26.244  11.488  1.00 93.24 315 A 1 
ATOM   2369 O O    . TYR A 1  315 ? -0.763  26.787  12.239  1.00 91.50 315 A 1 
ATOM   2370 C CB   . TYR A 1  315 ? 0.416   27.703  9.460   1.00 92.41 315 A 1 
ATOM   2371 C CG   . TYR A 1  315 ? 1.836   28.000  9.894   1.00 92.46 315 A 1 
ATOM   2372 C CD1  . TYR A 1  315 ? 2.086   28.828  11.010  1.00 86.55 315 A 1 
ATOM   2373 C CD2  . TYR A 1  315 ? 2.919   27.421  9.211   1.00 86.72 315 A 1 
ATOM   2374 C CE1  . TYR A 1  315 ? 3.403   29.084  11.426  1.00 86.00 315 A 1 
ATOM   2375 C CE2  . TYR A 1  315 ? 4.242   27.672  9.619   1.00 84.86 315 A 1 
ATOM   2376 C CZ   . TYR A 1  315 ? 4.480   28.508  10.726  1.00 88.03 315 A 1 
ATOM   2377 O OH   . TYR A 1  315 ? 5.772   28.762  11.121  1.00 86.89 315 A 1 
ATOM   2378 N N    . ALA A 1  316 ? 1.102   25.582  11.917  1.00 93.22 316 A 1 
ATOM   2379 C CA   . ALA A 1  316 ? 1.483   25.535  13.317  1.00 93.06 316 A 1 
ATOM   2380 C C    . ALA A 1  316 ? 2.988   25.329  13.475  1.00 93.31 316 A 1 
ATOM   2381 O O    . ALA A 1  316 ? 3.637   24.718  12.628  1.00 90.96 316 A 1 
ATOM   2382 C CB   . ALA A 1  316 ? 0.714   24.398  13.999  1.00 91.30 316 A 1 
ATOM   2383 N N    . GLU A 1  317 ? 3.529   25.774  14.597  1.00 93.05 317 A 1 
ATOM   2384 C CA   . GLU A 1  317 ? 4.850   25.349  15.052  1.00 92.80 317 A 1 
ATOM   2385 C C    . GLU A 1  317 ? 4.675   24.288  16.135  1.00 92.46 317 A 1 
ATOM   2386 O O    . GLU A 1  317 ? 4.188   24.564  17.231  1.00 89.53 317 A 1 
ATOM   2387 C CB   . GLU A 1  317 ? 5.690   26.541  15.525  1.00 91.32 317 A 1 
ATOM   2388 C CG   . GLU A 1  317 ? 6.109   27.419  14.341  1.00 83.50 317 A 1 
ATOM   2389 C CD   . GLU A 1  317 ? 7.079   28.547  14.699  1.00 80.02 317 A 1 
ATOM   2390 O OE1  . GLU A 1  317 ? 7.431   29.301  13.756  1.00 72.62 317 A 1 
ATOM   2391 O OE2  . GLU A 1  317 ? 7.492   28.655  15.873  1.00 74.03 317 A 1 
ATOM   2392 N N    . LEU A 1  318 ? 5.062   23.065  15.814  1.00 91.11 318 A 1 
ATOM   2393 C CA   . LEU A 1  318 ? 4.901   21.908  16.685  1.00 90.82 318 A 1 
ATOM   2394 C C    . LEU A 1  318 ? 6.267   21.316  16.998  1.00 89.78 318 A 1 
ATOM   2395 O O    . LEU A 1  318 ? 7.012   20.927  16.094  1.00 85.56 318 A 1 
ATOM   2396 C CB   . LEU A 1  318 ? 3.988   20.879  16.011  1.00 89.56 318 A 1 
ATOM   2397 C CG   . LEU A 1  318 ? 2.506   21.292  15.975  1.00 88.71 318 A 1 
ATOM   2398 C CD1  . LEU A 1  318 ? 1.749   20.371  15.029  1.00 82.32 318 A 1 
ATOM   2399 C CD2  . LEU A 1  318 ? 1.854   21.192  17.356  1.00 83.16 318 A 1 
ATOM   2400 N N    . ARG A 1  319 ? 6.588   21.221  18.274  1.00 88.34 319 A 1 
ATOM   2401 C CA   . ARG A 1  319 ? 7.833   20.597  18.760  1.00 88.02 319 A 1 
ATOM   2402 C C    . ARG A 1  319 ? 9.104   21.186  18.112  1.00 88.15 319 A 1 
ATOM   2403 O O    . ARG A 1  319 ? 10.085  20.473  17.891  1.00 83.29 319 A 1 
ATOM   2404 C CB   . ARG A 1  319 ? 7.742   19.063  18.609  1.00 85.37 319 A 1 
ATOM   2405 C CG   . ARG A 1  319 ? 6.512   18.456  19.310  1.00 83.23 319 A 1 
ATOM   2406 C CD   . ARG A 1  319 ? 6.478   16.940  19.114  1.00 80.32 319 A 1 
ATOM   2407 N NE   . ARG A 1  319 ? 5.275   16.376  19.741  1.00 80.28 319 A 1 
ATOM   2408 C CZ   . ARG A 1  319 ? 4.807   15.149  19.614  1.00 79.42 319 A 1 
ATOM   2409 N NH1  . ARG A 1  319 ? 5.433   14.218  18.946  1.00 72.53 319 A 1 
ATOM   2410 N NH2  . ARG A 1  319 ? 3.676   14.846  20.171  1.00 74.15 319 A 1 
ATOM   2411 N N    . GLY A 1  320 ? 9.056   22.474  17.816  1.00 88.14 320 A 1 
ATOM   2412 C CA   . GLY A 1  320 ? 10.147  23.209  17.178  1.00 87.91 320 A 1 
ATOM   2413 C C    . GLY A 1  320 ? 10.250  23.047  15.658  1.00 88.62 320 A 1 
ATOM   2414 O O    . GLY A 1  320 ? 11.198  23.559  15.072  1.00 84.36 320 A 1 
ATOM   2415 N N    . GLU A 1  321 ? 9.311   22.370  15.032  1.00 88.77 321 A 1 
ATOM   2416 C CA   . GLU A 1  321 ? 9.209   22.268  13.573  1.00 89.20 321 A 1 
ATOM   2417 C C    . GLU A 1  321 ? 7.997   23.045  13.063  1.00 90.76 321 A 1 
ATOM   2418 O O    . GLU A 1  321 ? 6.940   23.068  13.694  1.00 88.63 321 A 1 
ATOM   2419 C CB   . GLU A 1  321 ? 9.161   20.796  13.123  1.00 85.51 321 A 1 
ATOM   2420 C CG   . GLU A 1  321 ? 10.542  20.118  13.209  1.00 77.91 321 A 1 
ATOM   2421 C CD   . GLU A 1  321 ? 10.561  18.650  12.762  1.00 77.50 321 A 1 
ATOM   2422 O OE1  . GLU A 1  321 ? 11.677  18.082  12.689  1.00 69.02 321 A 1 
ATOM   2423 O OE2  . GLU A 1  321 ? 9.485   18.053  12.554  1.00 71.82 321 A 1 
ATOM   2424 N N    . LYS A 1  322 ? 8.147   23.655  11.898  1.00 90.68 322 A 1 
ATOM   2425 C CA   . LYS A 1  322 ? 7.023   24.246  11.171  1.00 91.73 322 A 1 
ATOM   2426 C C    . LYS A 1  322 ? 6.204   23.128  10.535  1.00 91.87 322 A 1 
ATOM   2427 O O    . LYS A 1  322 ? 6.759   22.295  9.816   1.00 89.86 322 A 1 
ATOM   2428 C CB   . LYS A 1  322 ? 7.526   25.226  10.111  1.00 90.71 322 A 1 
ATOM   2429 C CG   . LYS A 1  322 ? 8.209   26.459  10.727  1.00 88.23 322 A 1 
ATOM   2430 C CD   . LYS A 1  322 ? 8.660   27.389  9.600   1.00 84.96 322 A 1 
ATOM   2431 C CE   . LYS A 1  322 ? 9.320   28.653  10.136  1.00 78.68 322 A 1 
ATOM   2432 N NZ   . LYS A 1  322 ? 9.740   29.531  9.025   1.00 70.58 322 A 1 
ATOM   2433 N N    . ALA A 1  323 ? 4.922   23.130  10.784  1.00 93.19 323 A 1 
ATOM   2434 C CA   . ALA A 1  323 ? 4.026   22.073  10.357  1.00 93.85 323 A 1 
ATOM   2435 C C    . ALA A 1  323 ? 2.763   22.624  9.686   1.00 94.07 323 A 1 
ATOM   2436 O O    . ALA A 1  323 ? 2.303   23.729  9.978   1.00 92.07 323 A 1 
ATOM   2437 C CB   . ALA A 1  323 ? 3.698   21.199  11.574  1.00 92.86 323 A 1 
ATOM   2438 N N    . ALA A 1  324 ? 2.196   21.819  8.816   1.00 93.38 324 A 1 
ATOM   2439 C CA   . ALA A 1  324 ? 0.874   22.011  8.251   1.00 93.01 324 A 1 
ATOM   2440 C C    . ALA A 1  324 ? -0.053  20.917  8.785   1.00 93.14 324 A 1 
ATOM   2441 O O    . ALA A 1  324 ? 0.179   19.729  8.561   1.00 91.69 324 A 1 
ATOM   2442 C CB   . ALA A 1  324 ? 0.984   22.006  6.723   1.00 91.89 324 A 1 
ATOM   2443 N N    . ILE A 1  325 ? -1.084  21.310  9.487   1.00 92.59 325 A 1 
ATOM   2444 C CA   . ILE A 1  325 ? -2.064  20.402  10.079  1.00 93.02 325 A 1 
ATOM   2445 C C    . ILE A 1  325 ? -3.266  20.320  9.143   1.00 92.38 325 A 1 
ATOM   2446 O O    . ILE A 1  325 ? -3.995  21.298  8.990   1.00 90.78 325 A 1 
ATOM   2447 C CB   . ILE A 1  325 ? -2.478  20.863  11.490  1.00 92.94 325 A 1 
ATOM   2448 C CG1  . ILE A 1  325 ? -1.257  21.050  12.420  1.00 89.96 325 A 1 
ATOM   2449 C CG2  . ILE A 1  325 ? -3.471  19.854  12.090  1.00 89.80 325 A 1 
ATOM   2450 C CD1  . ILE A 1  325 ? -1.603  21.728  13.744  1.00 88.09 325 A 1 
ATOM   2451 N N    . LYS A 1  326 ? -3.496  19.155  8.558   1.00 91.19 326 A 1 
ATOM   2452 C CA   . LYS A 1  326 ? -4.714  18.869  7.797   1.00 90.07 326 A 1 
ATOM   2453 C C    . LYS A 1  326 ? -5.755  18.260  8.721   1.00 89.72 326 A 1 
ATOM   2454 O O    . LYS A 1  326 ? -5.533  17.181  9.260   1.00 87.91 326 A 1 
ATOM   2455 C CB   . LYS A 1  326 ? -4.431  17.939  6.610   1.00 88.14 326 A 1 
ATOM   2456 C CG   . LYS A 1  326 ? -3.760  18.684  5.450   1.00 79.41 326 A 1 
ATOM   2457 C CD   . LYS A 1  326 ? -3.722  17.835  4.182   1.00 77.30 326 A 1 
ATOM   2458 C CE   . LYS A 1  326 ? -3.256  18.701  3.011   1.00 71.60 326 A 1 
ATOM   2459 N NZ   . LYS A 1  326 ? -3.489  18.058  1.705   1.00 65.65 326 A 1 
ATOM   2460 N N    . LYS A 1  327 ? -6.882  18.925  8.845   1.00 88.77 327 A 1 
ATOM   2461 C CA   . LYS A 1  327 ? -8.055  18.357  9.500   1.00 87.76 327 A 1 
ATOM   2462 C C    . LYS A 1  327 ? -8.838  17.539  8.480   1.00 85.98 327 A 1 
ATOM   2463 O O    . LYS A 1  327 ? -9.290  18.092  7.482   1.00 82.84 327 A 1 
ATOM   2464 C CB   . LYS A 1  327 ? -8.891  19.475  10.136  1.00 86.94 327 A 1 
ATOM   2465 C CG   . LYS A 1  327 ? -10.057 18.877  10.927  1.00 83.19 327 A 1 
ATOM   2466 C CD   . LYS A 1  327 ? -10.899 19.957  11.608  1.00 80.34 327 A 1 
ATOM   2467 C CE   . LYS A 1  327 ? -12.027 19.240  12.349  1.00 74.09 327 A 1 
ATOM   2468 N NZ   . LYS A 1  327 ? -12.940 20.178  13.036  1.00 67.09 327 A 1 
ATOM   2469 N N    . MET A 1  328 ? -9.002  16.262  8.757   1.00 85.02 328 A 1 
ATOM   2470 C CA   . MET A 1  328 ? -9.732  15.328  7.904   1.00 82.07 328 A 1 
ATOM   2471 C C    . MET A 1  328 ? -11.155 15.145  8.436   1.00 80.60 328 A 1 
ATOM   2472 O O    . MET A 1  328 ? -11.352 14.994  9.642   1.00 74.89 328 A 1 
ATOM   2473 C CB   . MET A 1  328 ? -8.996  13.985  7.871   1.00 78.93 328 A 1 
ATOM   2474 C CG   . MET A 1  328 ? -7.547  14.076  7.370   1.00 74.74 328 A 1 
ATOM   2475 S SD   . MET A 1  328 ? -7.347  14.444  5.609   1.00 71.66 328 A 1 
ATOM   2476 C CE   . MET A 1  328 ? -7.880  12.872  4.898   1.00 64.19 328 A 1 
ATOM   2477 N N    . ASP A 1  329 ? -12.120 15.101  7.539   1.00 73.38 329 A 1 
ATOM   2478 C CA   . ASP A 1  329 ? -13.527 14.868  7.886   1.00 71.06 329 A 1 
ATOM   2479 C C    . ASP A 1  329 ? -13.852 13.364  7.985   1.00 71.19 329 A 1 
ATOM   2480 O O    . ASP A 1  329 ? -14.874 12.890  7.478   1.00 66.70 329 A 1 
ATOM   2481 C CB   . ASP A 1  329 ? -14.447 15.601  6.893   1.00 66.62 329 A 1 
ATOM   2482 C CG   . ASP A 1  329 ? -14.330 17.119  6.916   1.00 60.39 329 A 1 
ATOM   2483 O OD1  . ASP A 1  329 ? -14.068 17.709  7.994   1.00 54.94 329 A 1 
ATOM   2484 O OD2  . ASP A 1  329 ? -14.562 17.712  5.841   1.00 53.30 329 A 1 
ATOM   2485 N N    . MET A 1  330 ? -12.974 12.598  8.602   1.00 74.01 330 A 1 
ATOM   2486 C CA   . MET A 1  330 ? -13.149 11.159  8.773   1.00 72.92 330 A 1 
ATOM   2487 C C    . MET A 1  330 ? -12.582 10.680  10.106  1.00 73.70 330 A 1 
ATOM   2488 O O    . MET A 1  330 ? -11.645 11.264  10.655  1.00 69.07 330 A 1 
ATOM   2489 C CB   . MET A 1  330 ? -12.537 10.402  7.580   1.00 68.41 330 A 1 
ATOM   2490 C CG   . MET A 1  330 ? -11.020 10.565  7.450   1.00 63.44 330 A 1 
ATOM   2491 S SD   . MET A 1  330 ? -10.298 9.812   5.960   1.00 60.75 330 A 1 
ATOM   2492 C CE   . MET A 1  330 ? -10.763 8.082   6.208   1.00 54.13 330 A 1 
ATOM   2493 N N    . GLU A 1  331 ? -13.143 9.583   10.595  1.00 70.27 331 A 1 
ATOM   2494 C CA   . GLU A 1  331 ? -12.617 8.885   11.763  1.00 69.94 331 A 1 
ATOM   2495 C C    . GLU A 1  331 ? -11.568 7.845   11.348  1.00 71.10 331 A 1 
ATOM   2496 O O    . GLU A 1  331 ? -11.646 7.240   10.276  1.00 66.18 331 A 1 
ATOM   2497 C CB   . GLU A 1  331 ? -13.751 8.241   12.568  1.00 64.95 331 A 1 
ATOM   2498 C CG   . GLU A 1  331 ? -14.665 9.287   13.224  1.00 58.54 331 A 1 
ATOM   2499 C CD   . GLU A 1  331 ? -15.718 8.681   14.163  1.00 53.55 331 A 1 
ATOM   2500 O OE1  . GLU A 1  331 ? -16.420 9.477   14.826  1.00 47.87 331 A 1 
ATOM   2501 O OE2  . GLU A 1  331 ? -15.817 7.433   14.234  1.00 48.64 331 A 1 
ATOM   2502 N N    . ALA A 1  332 ? -10.592 7.633   12.214  1.00 71.64 332 A 1 
ATOM   2503 C CA   . ALA A 1  332 ? -9.526  6.681   11.952  1.00 71.38 332 A 1 
ATOM   2504 C C    . ALA A 1  332 ? -9.912  5.269   12.420  1.00 72.63 332 A 1 
ATOM   2505 O O    . ALA A 1  332 ? -10.024 5.002   13.616  1.00 69.09 332 A 1 
ATOM   2506 C CB   . ALA A 1  332 ? -8.247  7.197   12.616  1.00 67.04 332 A 1 
ATOM   2507 N N    . SER A 1  333 ? -10.039 4.346   11.489  1.00 71.92 333 A 1 
ATOM   2508 C CA   . SER A 1  333 ? -10.148 2.925   11.812  1.00 72.38 333 A 1 
ATOM   2509 C C    . SER A 1  333 ? -8.809  2.359   12.309  1.00 74.64 333 A 1 
ATOM   2510 O O    . SER A 1  333 ? -7.744  2.959   12.132  1.00 72.85 333 A 1 
ATOM   2511 C CB   . SER A 1  333 ? -10.685 2.152   10.601  1.00 68.56 333 A 1 
ATOM   2512 O OG   . SER A 1  333 ? -9.675  1.951   9.638   1.00 62.22 333 A 1 
ATOM   2513 N N    . LYS A 1  334 ? -8.828  1.170   12.907  1.00 71.88 334 A 1 
ATOM   2514 C CA   . LYS A 1  334 ? -7.577  0.490   13.302  1.00 72.10 334 A 1 
ATOM   2515 C C    . LYS A 1  334 ? -6.652  0.230   12.114  1.00 73.91 334 A 1 
ATOM   2516 O O    . LYS A 1  334 ? -5.433  0.337   12.246  1.00 72.17 334 A 1 
ATOM   2517 C CB   . LYS A 1  334 ? -7.882  -0.842  13.998  1.00 69.34 334 A 1 
ATOM   2518 C CG   . LYS A 1  334 ? -8.398  -0.652  15.428  1.00 64.22 334 A 1 
ATOM   2519 C CD   . LYS A 1  334 ? -8.594  -2.017  16.090  1.00 58.44 334 A 1 
ATOM   2520 C CE   . LYS A 1  334 ? -9.099  -1.848  17.522  1.00 49.28 334 A 1 
ATOM   2521 N NZ   . LYS A 1  334 ? -9.413  -3.152  18.148  1.00 42.70 334 A 1 
ATOM   2522 N N    . GLN A 1  335 ? -7.231  -0.119  10.994  1.00 71.41 335 A 1 
ATOM   2523 C CA   . GLN A 1  335 ? -6.471  -0.393  9.779   1.00 71.37 335 A 1 
ATOM   2524 C C    . GLN A 1  335 ? -5.889  0.900   9.204   1.00 73.88 335 A 1 
ATOM   2525 O O    . GLN A 1  335 ? -4.714  0.941   8.848   1.00 72.31 335 A 1 
ATOM   2526 C CB   . GLN A 1  335 ? -7.391  -1.124  8.802   1.00 68.97 335 A 1 
ATOM   2527 C CG   . GLN A 1  335 ? -6.624  -1.765  7.640   1.00 62.52 335 A 1 
ATOM   2528 C CD   . GLN A 1  335 ? -7.527  -2.649  6.787   1.00 56.90 335 A 1 
ATOM   2529 O OE1  . GLN A 1  335 ? -8.707  -2.795  7.035   1.00 51.99 335 A 1 
ATOM   2530 N NE2  . GLN A 1  335 ? -7.007  -3.283  5.762   1.00 48.79 335 A 1 
ATOM   2531 N N    . PHE A 1  336 ? -6.670  1.955   9.250   1.00 75.96 336 A 1 
ATOM   2532 C CA   . PHE A 1  336 ? -6.210  3.291   8.897   1.00 75.73 336 A 1 
ATOM   2533 C C    . PHE A 1  336 ? -5.035  3.737   9.778   1.00 78.20 336 A 1 
ATOM   2534 O O    . PHE A 1  336 ? -4.020  4.193   9.267   1.00 77.02 336 A 1 
ATOM   2535 C CB   . PHE A 1  336 ? -7.399  4.249   9.017   1.00 71.73 336 A 1 
ATOM   2536 C CG   . PHE A 1  336 ? -7.094  5.645   8.560   1.00 69.51 336 A 1 
ATOM   2537 C CD1  . PHE A 1  336 ? -6.401  6.530   9.391   1.00 63.85 336 A 1 
ATOM   2538 C CD2  . PHE A 1  336 ? -7.492  6.053   7.276   1.00 63.91 336 A 1 
ATOM   2539 C CE1  . PHE A 1  336 ? -6.081  7.816   8.931   1.00 59.72 336 A 1 
ATOM   2540 C CE2  . PHE A 1  336 ? -7.181  7.336   6.818   1.00 57.87 336 A 1 
ATOM   2541 C CZ   . PHE A 1  336 ? -6.466  8.218   7.643   1.00 58.71 336 A 1 
ATOM   2542 N N    . LEU A 1  337 ? -5.126  3.533   11.082  1.00 78.85 337 A 1 
ATOM   2543 C CA   . LEU A 1  337 ? -4.036  3.845   12.008  1.00 80.52 337 A 1 
ATOM   2544 C C    . LEU A 1  337 ? -2.768  3.028   11.735  1.00 81.47 337 A 1 
ATOM   2545 O O    . LEU A 1  337 ? -1.661  3.541   11.899  1.00 80.50 337 A 1 
ATOM   2546 C CB   . LEU A 1  337 ? -4.509  3.584   13.449  1.00 79.09 337 A 1 
ATOM   2547 C CG   . LEU A 1  337 ? -5.425  4.680   14.013  1.00 73.34 337 A 1 
ATOM   2548 C CD1  . LEU A 1  337 ? -6.077  4.193   15.307  1.00 67.61 337 A 1 
ATOM   2549 C CD2  . LEU A 1  337 ? -4.623  5.944   14.329  1.00 67.91 337 A 1 
ATOM   2550 N N    . ALA A 1  338 ? -2.919  1.774   11.343  1.00 79.32 338 A 1 
ATOM   2551 C CA   . ALA A 1  338 ? -1.781  0.948   10.956  1.00 79.22 338 A 1 
ATOM   2552 C C    . ALA A 1  338 ? -1.098  1.501   9.696   1.00 80.02 338 A 1 
ATOM   2553 O O    . ALA A 1  338 ? 0.121   1.664   9.694   1.00 78.31 338 A 1 
ATOM   2554 C CB   . ALA A 1  338 ? -2.247  -0.497  10.779  1.00 77.92 338 A 1 
ATOM   2555 N N    . GLU A 1  339 ? -1.879  1.854   8.698   1.00 80.69 339 A 1 
ATOM   2556 C CA   . GLU A 1  339 ? -1.363  2.459   7.465   1.00 79.27 339 A 1 
ATOM   2557 C C    . GLU A 1  339 ? -0.698  3.821   7.744   1.00 80.53 339 A 1 
ATOM   2558 O O    . GLU A 1  339 ? 0.393   4.095   7.258   1.00 79.66 339 A 1 
ATOM   2559 C CB   . GLU A 1  339 ? -2.515  2.595   6.450   1.00 77.08 339 A 1 
ATOM   2560 C CG   . GLU A 1  339 ? -2.028  2.658   4.990   1.00 69.95 339 A 1 
ATOM   2561 C CD   . GLU A 1  339 ? -1.511  1.315   4.433   1.00 66.62 339 A 1 
ATOM   2562 O OE1  . GLU A 1  339 ? -0.915  1.318   3.326   1.00 60.28 339 A 1 
ATOM   2563 O OE2  . GLU A 1  339 ? -1.723  0.267   5.075   1.00 60.31 339 A 1 
ATOM   2564 N N    . LEU A 1  340 ? -1.292  4.609   8.605   1.00 81.72 340 A 1 
ATOM   2565 C CA   . LEU A 1  340 ? -0.751  5.898   9.050   1.00 82.87 340 A 1 
ATOM   2566 C C    . LEU A 1  340 ? 0.627   5.756   9.708   1.00 83.67 340 A 1 
ATOM   2567 O O    . LEU A 1  340 ? 1.548   6.512   9.403   1.00 82.04 340 A 1 
ATOM   2568 C CB   . LEU A 1  340 ? -1.777  6.534   10.009  1.00 80.69 340 A 1 
ATOM   2569 C CG   . LEU A 1  340 ? -2.201  7.946   9.572   1.00 77.41 340 A 1 
ATOM   2570 C CD1  . LEU A 1  340 ? -3.647  8.207   9.980   1.00 71.60 340 A 1 
ATOM   2571 C CD2  . LEU A 1  340 ? -1.330  9.001   10.225  1.00 72.82 340 A 1 
ATOM   2572 N N    . LYS A 1  341 ? 0.787   4.742   10.552  1.00 82.35 341 A 1 
ATOM   2573 C CA   . LYS A 1  341 ? 2.084   4.436   11.171  1.00 82.07 341 A 1 
ATOM   2574 C C    . LYS A 1  341 ? 3.135   3.977   10.161  1.00 82.43 341 A 1 
ATOM   2575 O O    . LYS A 1  341 ? 4.323   4.177   10.404  1.00 81.49 341 A 1 
ATOM   2576 C CB   . LYS A 1  341 ? 1.915   3.359   12.249  1.00 81.04 341 A 1 
ATOM   2577 C CG   . LYS A 1  341 ? 1.272   3.930   13.515  1.00 75.58 341 A 1 
ATOM   2578 C CD   . LYS A 1  341 ? 1.091   2.841   14.574  1.00 71.58 341 A 1 
ATOM   2579 C CE   . LYS A 1  341 ? 0.451   3.490   15.799  1.00 63.92 341 A 1 
ATOM   2580 N NZ   . LYS A 1  341 ? 0.280   2.547   16.923  1.00 57.26 341 A 1 
ATOM   2581 N N    . VAL A 1  342 ? 2.727   3.344   9.089   1.00 81.76 342 A 1 
ATOM   2582 C CA   . VAL A 1  342 ? 3.641   3.009   7.989   1.00 81.30 342 A 1 
ATOM   2583 C C    . VAL A 1  342 ? 4.028   4.283   7.239   1.00 82.27 342 A 1 
ATOM   2584 O O    . VAL A 1  342 ? 5.217   4.526   7.043   1.00 80.98 342 A 1 
ATOM   2585 C CB   . VAL A 1  342 ? 3.039   1.949   7.051   1.00 78.42 342 A 1 
ATOM   2586 C CG1  . VAL A 1  342 ? 3.960   1.661   5.864   1.00 70.90 342 A 1 
ATOM   2587 C CG2  . VAL A 1  342 ? 2.837   0.620   7.790   1.00 71.36 342 A 1 
ATOM   2588 N N    . LEU A 1  343 ? 3.064   5.120   6.935   1.00 83.61 343 A 1 
ATOM   2589 C CA   . LEU A 1  343 ? 3.281   6.390   6.235   1.00 83.87 343 A 1 
ATOM   2590 C C    . LEU A 1  343 ? 4.218   7.345   6.982   1.00 84.40 343 A 1 
ATOM   2591 O O    . LEU A 1  343 ? 5.075   7.958   6.358   1.00 82.80 343 A 1 
ATOM   2592 C CB   . LEU A 1  343 ? 1.918   7.052   5.970   1.00 81.86 343 A 1 
ATOM   2593 C CG   . LEU A 1  343 ? 1.528   6.950   4.491   1.00 77.39 343 A 1 
ATOM   2594 C CD1  . LEU A 1  343 ? 0.075   6.525   4.338   1.00 71.03 343 A 1 
ATOM   2595 C CD2  . LEU A 1  343 ? 1.711   8.294   3.796   1.00 71.51 343 A 1 
ATOM   2596 N N    . THR A 1  344 ? 4.124   7.416   8.298   1.00 86.16 344 A 1 
ATOM   2597 C CA   . THR A 1  344 ? 5.038   8.249   9.103   1.00 85.72 344 A 1 
ATOM   2598 C C    . THR A 1  344 ? 6.496   7.781   9.062   1.00 85.66 344 A 1 
ATOM   2599 O O    . THR A 1  344 ? 7.388   8.514   9.487   1.00 83.18 344 A 1 
ATOM   2600 C CB   . THR A 1  344 ? 4.612   8.330   10.574  1.00 85.20 344 A 1 
ATOM   2601 O OG1  . THR A 1  344 ? 4.480   7.052   11.146  1.00 75.48 344 A 1 
ATOM   2602 C CG2  . THR A 1  344 ? 3.291   9.065   10.764  1.00 74.35 344 A 1 
ATOM   2603 N N    . ARG A 1  345 ? 6.765   6.584   8.560   1.00 84.50 345 A 1 
ATOM   2604 C CA   . ARG A 1  345 ? 8.121   6.042   8.378   1.00 83.48 345 A 1 
ATOM   2605 C C    . ARG A 1  345 ? 8.677   6.286   6.975   1.00 84.45 345 A 1 
ATOM   2606 O O    . ARG A 1  345 ? 9.859   6.047   6.757   1.00 81.07 345 A 1 
ATOM   2607 C CB   . ARG A 1  345 ? 8.136   4.543   8.700   1.00 80.66 345 A 1 
ATOM   2608 C CG   . ARG A 1  345 ? 7.760   4.264   10.158  1.00 76.79 345 A 1 
ATOM   2609 C CD   . ARG A 1  345 ? 7.720   2.755   10.385  1.00 70.25 345 A 1 
ATOM   2610 N NE   . ARG A 1  345 ? 7.336   2.434   11.768  1.00 62.77 345 A 1 
ATOM   2611 C CZ   . ARG A 1  345 ? 7.390   1.237   12.326  1.00 55.87 345 A 1 
ATOM   2612 N NH1  . ARG A 1  345 ? 7.802   0.189   11.662  1.00 50.22 345 A 1 
ATOM   2613 N NH2  . ARG A 1  345 ? 7.025   1.081   13.565  1.00 48.49 345 A 1 
ATOM   2614 N N    . VAL A 1  346 ? 7.856   6.740   6.066   1.00 83.65 346 A 1 
ATOM   2615 C CA   . VAL A 1  346 ? 8.291   7.064   4.707   1.00 84.09 346 A 1 
ATOM   2616 C C    . VAL A 1  346 ? 8.966   8.432   4.723   1.00 84.81 346 A 1 
ATOM   2617 O O    . VAL A 1  346 ? 8.329   9.455   4.976   1.00 83.29 346 A 1 
ATOM   2618 C CB   . VAL A 1  346 ? 7.125   7.011   3.707   1.00 82.29 346 A 1 
ATOM   2619 C CG1  . VAL A 1  346 ? 7.612   7.308   2.288   1.00 76.43 346 A 1 
ATOM   2620 C CG2  . VAL A 1  346 ? 6.477   5.621   3.691   1.00 76.05 346 A 1 
ATOM   2621 N N    . HIS A 1  347 ? 10.268  8.444   4.456   1.00 87.16 347 A 1 
ATOM   2622 C CA   . HIS A 1  347 ? 11.072  9.661   4.438   1.00 87.34 347 A 1 
ATOM   2623 C C    . HIS A 1  347 ? 11.871  9.749   3.142   1.00 88.12 347 A 1 
ATOM   2624 O O    . HIS A 1  347 ? 12.652  8.863   2.818   1.00 83.84 347 A 1 
ATOM   2625 C CB   . HIS A 1  347 ? 12.002  9.702   5.660   1.00 84.21 347 A 1 
ATOM   2626 C CG   . HIS A 1  347 ? 11.283  9.624   6.983   1.00 79.97 347 A 1 
ATOM   2627 N ND1  . HIS A 1  347 ? 10.120  10.269  7.326   1.00 67.50 347 A 1 
ATOM   2628 C CD2  . HIS A 1  347 ? 11.620  8.841   8.060   1.00 67.88 347 A 1 
ATOM   2629 C CE1  . HIS A 1  347 ? 9.761   9.873   8.562   1.00 66.52 347 A 1 
ATOM   2630 N NE2  . HIS A 1  347 ? 10.665  9.014   9.048   1.00 67.88 347 A 1 
ATOM   2631 N N    . HIS A 1  348 ? 11.703  10.853  2.450   1.00 88.67 348 A 1 
ATOM   2632 C CA   . HIS A 1  348 ? 12.498  11.189  1.282   1.00 89.91 348 A 1 
ATOM   2633 C C    . HIS A 1  348 ? 12.595  12.714  1.147   1.00 89.89 348 A 1 
ATOM   2634 O O    . HIS A 1  348 ? 11.662  13.435  1.488   1.00 88.83 348 A 1 
ATOM   2635 C CB   . HIS A 1  348 ? 11.864  10.553  0.041   1.00 90.25 348 A 1 
ATOM   2636 C CG   . HIS A 1  348 ? 12.721  10.695  -1.180  1.00 90.70 348 A 1 
ATOM   2637 N ND1  . HIS A 1  348 ? 12.533  11.581  -2.208  1.00 83.27 348 A 1 
ATOM   2638 C CD2  . HIS A 1  348 ? 13.869  9.999   -1.459  1.00 82.50 348 A 1 
ATOM   2639 C CE1  . HIS A 1  348 ? 13.535  11.418  -3.095  1.00 84.35 348 A 1 
ATOM   2640 N NE2  . HIS A 1  348 ? 14.368  10.471  -2.667  1.00 85.13 348 A 1 
ATOM   2641 N N    . VAL A 1  349 ? 13.717  13.205  0.645   1.00 91.06 349 A 1 
ATOM   2642 C CA   . VAL A 1  349 ? 13.956  14.656  0.530   1.00 91.06 349 A 1 
ATOM   2643 C C    . VAL A 1  349 ? 12.979  15.359  -0.414  1.00 91.75 349 A 1 
ATOM   2644 O O    . VAL A 1  349 ? 12.736  16.552  -0.252  1.00 89.58 349 A 1 
ATOM   2645 C CB   . VAL A 1  349 ? 15.401  14.952  0.096   1.00 89.98 349 A 1 
ATOM   2646 C CG1  . VAL A 1  349 ? 16.381  14.514  1.193   1.00 80.38 349 A 1 
ATOM   2647 C CG2  . VAL A 1  349 ? 15.790  14.267  -1.216  1.00 79.57 349 A 1 
ATOM   2648 N N    . ASN A 1  350 ? 12.423  14.618  -1.357  1.00 92.87 350 A 1 
ATOM   2649 C CA   . ASN A 1  350 ? 11.448  15.122  -2.329  1.00 93.83 350 A 1 
ATOM   2650 C C    . ASN A 1  350 ? 9.999   14.716  -2.005  1.00 93.62 350 A 1 
ATOM   2651 O O    . ASN A 1  350 ? 9.128   14.809  -2.869  1.00 92.04 350 A 1 
ATOM   2652 C CB   . ASN A 1  350 ? 11.884  14.697  -3.741  1.00 94.31 350 A 1 
ATOM   2653 C CG   . ASN A 1  350 ? 13.262  15.212  -4.113  1.00 94.19 350 A 1 
ATOM   2654 O OD1  . ASN A 1  350 ? 14.207  14.468  -4.290  1.00 83.11 350 A 1 
ATOM   2655 N ND2  . ASN A 1  350 ? 13.417  16.512  -4.230  1.00 84.07 350 A 1 
ATOM   2656 N N    . LEU A 1  351 ? 9.749   14.283  -0.779  1.00 93.11 351 A 1 
ATOM   2657 C CA   . LEU A 1  351 ? 8.405   14.029  -0.273  1.00 92.89 351 A 1 
ATOM   2658 C C    . LEU A 1  351 ? 8.145   14.918  0.941   1.00 92.74 351 A 1 
ATOM   2659 O O    . LEU A 1  351 ? 9.009   15.069  1.803   1.00 90.77 351 A 1 
ATOM   2660 C CB   . LEU A 1  351 ? 8.233   12.547  0.100   1.00 91.71 351 A 1 
ATOM   2661 C CG   . LEU A 1  351 ? 8.290   11.573  -1.089  1.00 89.37 351 A 1 
ATOM   2662 C CD1  . LEU A 1  351 ? 8.283   10.133  -0.577  1.00 82.56 351 A 1 
ATOM   2663 C CD2  . LEU A 1  351 ? 7.093   11.751  -2.024  1.00 83.74 351 A 1 
ATOM   2664 N N    . VAL A 1  352 ? 6.952   15.471  1.017   1.00 92.32 352 A 1 
ATOM   2665 C CA   . VAL A 1  352 ? 6.507   16.174  2.222   1.00 92.18 352 A 1 
ATOM   2666 C C    . VAL A 1  352 ? 6.312   15.148  3.326   1.00 91.60 352 A 1 
ATOM   2667 O O    . VAL A 1  352 ? 5.457   14.269  3.233   1.00 89.93 352 A 1 
ATOM   2668 C CB   . VAL A 1  352 ? 5.226   16.985  1.978   1.00 91.55 352 A 1 
ATOM   2669 C CG1  . VAL A 1  352 ? 4.772   17.701  3.253   1.00 85.43 352 A 1 
ATOM   2670 C CG2  . VAL A 1  352 ? 5.475   18.053  0.910   1.00 85.68 352 A 1 
ATOM   2671 N N    . ARG A 1  353 ? 7.106   15.262  4.362   1.00 91.18 353 A 1 
ATOM   2672 C CA   . ARG A 1  353 ? 7.108   14.299  5.461   1.00 90.80 353 A 1 
ATOM   2673 C C    . ARG A 1  353 ? 5.819   14.398  6.266   1.00 91.01 353 A 1 
ATOM   2674 O O    . ARG A 1  353 ? 5.453   15.484  6.704   1.00 89.49 353 A 1 
ATOM   2675 C CB   . ARG A 1  353 ? 8.358   14.552  6.314   1.00 88.53 353 A 1 
ATOM   2676 C CG   . ARG A 1  353 ? 8.491   13.557  7.467   1.00 81.29 353 A 1 
ATOM   2677 C CD   . ARG A 1  353 ? 9.744   13.867  8.275   1.00 79.47 353 A 1 
ATOM   2678 N NE   . ARG A 1  353 ? 9.838   13.009  9.468   1.00 73.31 353 A 1 
ATOM   2679 C CZ   . ARG A 1  353 ? 10.458  13.320  10.593  1.00 67.88 353 A 1 
ATOM   2680 N NH1  . ARG A 1  353 ? 11.156  14.417  10.711  1.00 60.48 353 A 1 
ATOM   2681 N NH2  . ARG A 1  353 ? 10.367  12.539  11.625  1.00 59.38 353 A 1 
ATOM   2682 N N    . LEU A 1  354 ? 5.208   13.264  6.534   1.00 90.29 354 A 1 
ATOM   2683 C CA   . LEU A 1  354 ? 4.187   13.150  7.569   1.00 90.23 354 A 1 
ATOM   2684 C C    . LEU A 1  354 ? 4.891   13.035  8.928   1.00 90.15 354 A 1 
ATOM   2685 O O    . LEU A 1  354 ? 5.507   12.016  9.234   1.00 88.51 354 A 1 
ATOM   2686 C CB   . LEU A 1  354 ? 3.276   11.949  7.260   1.00 89.04 354 A 1 
ATOM   2687 C CG   . LEU A 1  354 ? 2.121   11.774  8.269   1.00 88.18 354 A 1 
ATOM   2688 C CD1  . LEU A 1  354 ? 1.121   12.925  8.214   1.00 82.83 354 A 1 
ATOM   2689 C CD2  . LEU A 1  354 ? 1.356   10.489  7.959   1.00 83.18 354 A 1 
ATOM   2690 N N    . ILE A 1  355 ? 4.807   14.093  9.713   1.00 90.83 355 A 1 
ATOM   2691 C CA   . ILE A 1  355 ? 5.446   14.171  11.033  1.00 90.81 355 A 1 
ATOM   2692 C C    . ILE A 1  355 ? 4.684   13.313  12.041  1.00 90.34 355 A 1 
ATOM   2693 O O    . ILE A 1  355 ? 5.288   12.658  12.892  1.00 87.14 355 A 1 
ATOM   2694 C CB   . ILE A 1  355 ? 5.534   15.644  11.498  1.00 89.83 355 A 1 
ATOM   2695 C CG1  . ILE A 1  355 ? 6.351   16.498  10.495  1.00 83.83 355 A 1 
ATOM   2696 C CG2  . ILE A 1  355 ? 6.149   15.740  12.901  1.00 82.19 355 A 1 
ATOM   2697 C CD1  . ILE A 1  355 ? 6.341   18.004  10.793  1.00 81.01 355 A 1 
ATOM   2698 N N    . GLY A 1  356 ? 3.361   13.324  11.935  1.00 91.15 356 A 1 
ATOM   2699 C CA   . GLY A 1  356 ? 2.506   12.582  12.834  1.00 90.97 356 A 1 
ATOM   2700 C C    . GLY A 1  356 ? 1.024   12.800  12.581  1.00 91.49 356 A 1 
ATOM   2701 O O    . GLY A 1  356 ? 0.613   13.288  11.525  1.00 89.95 356 A 1 
ATOM   2702 N N    . TYR A 1  357 ? 0.232   12.423  13.555  1.00 90.28 357 A 1 
ATOM   2703 C CA   . TYR A 1  357 ? -1.218  12.494  13.472  1.00 90.39 357 A 1 
ATOM   2704 C C    . TYR A 1  357 ? -1.853  12.674  14.853  1.00 90.49 357 A 1 
ATOM   2705 O O    . TYR A 1  357 ? -1.234  12.404  15.879  1.00 88.74 357 A 1 
ATOM   2706 C CB   . TYR A 1  357 ? -1.747  11.231  12.776  1.00 88.64 357 A 1 
ATOM   2707 C CG   . TYR A 1  357 ? -1.403  9.932   13.482  1.00 88.06 357 A 1 
ATOM   2708 C CD1  . TYR A 1  357 ? -0.223  9.231   13.157  1.00 81.65 357 A 1 
ATOM   2709 C CD2  . TYR A 1  357 ? -2.243  9.426   14.489  1.00 81.39 357 A 1 
ATOM   2710 C CE1  . TYR A 1  357 ? 0.115   8.047   13.822  1.00 80.01 357 A 1 
ATOM   2711 C CE2  . TYR A 1  357 ? -1.915  8.241   15.169  1.00 78.64 357 A 1 
ATOM   2712 C CZ   . TYR A 1  357 ? -0.734  7.554   14.832  1.00 81.99 357 A 1 
ATOM   2713 O OH   . TYR A 1  357 ? -0.405  6.397   15.497  1.00 79.61 357 A 1 
ATOM   2714 N N    . CYS A 1  358 ? -3.099  13.095  14.859  1.00 90.65 358 A 1 
ATOM   2715 C CA   . CYS A 1  358 ? -3.973  13.086  16.023  1.00 90.57 358 A 1 
ATOM   2716 C C    . CYS A 1  358 ? -5.284  12.397  15.636  1.00 89.78 358 A 1 
ATOM   2717 O O    . CYS A 1  358 ? -5.789  12.619  14.535  1.00 87.91 358 A 1 
ATOM   2718 C CB   . CYS A 1  358 ? -4.176  14.525  16.499  1.00 90.37 358 A 1 
ATOM   2719 S SG   . CYS A 1  358 ? -5.449  14.636  17.786  1.00 87.48 358 A 1 
ATOM   2720 N N    . VAL A 1  359 ? -5.805  11.571  16.524  1.00 87.41 359 A 1 
ATOM   2721 C CA   . VAL A 1  359 ? -7.059  10.825  16.321  1.00 85.56 359 A 1 
ATOM   2722 C C    . VAL A 1  359 ? -8.136  11.208  17.333  1.00 84.69 359 A 1 
ATOM   2723 O O    . VAL A 1  359 ? -9.193  10.588  17.389  1.00 79.41 359 A 1 
ATOM   2724 C CB   . VAL A 1  359 ? -6.813  9.304   16.305  1.00 82.59 359 A 1 
ATOM   2725 C CG1  . VAL A 1  359 ? -5.955  8.912   15.095  1.00 74.79 359 A 1 
ATOM   2726 C CG2  . VAL A 1  359 ? -6.128  8.804   17.582  1.00 74.90 359 A 1 
ATOM   2727 N N    . GLU A 1  360 ? -7.881  12.225  18.123  1.00 85.26 360 A 1 
ATOM   2728 C CA   . GLU A 1  360 ? -8.830  12.696  19.124  1.00 84.45 360 A 1 
ATOM   2729 C C    . GLU A 1  360 ? -9.904  13.578  18.480  1.00 82.94 360 A 1 
ATOM   2730 O O    . GLU A 1  360 ? -9.609  14.618  17.896  1.00 76.78 360 A 1 
ATOM   2731 C CB   . GLU A 1  360 ? -8.100  13.462  20.234  1.00 82.52 360 A 1 
ATOM   2732 C CG   . GLU A 1  360 ? -7.156  12.589  21.072  1.00 77.78 360 A 1 
ATOM   2733 C CD   . GLU A 1  360 ? -6.346  13.403  22.091  1.00 77.38 360 A 1 
ATOM   2734 O OE1  . GLU A 1  360 ? -5.304  12.890  22.553  1.00 70.69 360 A 1 
ATOM   2735 O OE2  . GLU A 1  360 ? -6.728  14.557  22.386  1.00 73.14 360 A 1 
ATOM   2736 N N    . GLY A 1  361 ? -11.149 13.172  18.612  1.00 81.64 361 A 1 
ATOM   2737 C CA   . GLY A 1  361 ? -12.305 13.892  18.077  1.00 80.02 361 A 1 
ATOM   2738 C C    . GLY A 1  361 ? -12.457 13.780  16.559  1.00 81.00 361 A 1 
ATOM   2739 O O    . GLY A 1  361 ? -13.450 13.245  16.079  1.00 74.75 361 A 1 
ATOM   2740 N N    . SER A 1  362 ? -11.490 14.268  15.821  1.00 82.58 362 A 1 
ATOM   2741 C CA   . SER A 1  362 ? -11.382 14.082  14.379  1.00 82.71 362 A 1 
ATOM   2742 C C    . SER A 1  362 ? -9.946  13.719  14.020  1.00 83.99 362 A 1 
ATOM   2743 O O    . SER A 1  362 ? -9.037  13.872  14.834  1.00 80.78 362 A 1 
ATOM   2744 C CB   . SER A 1  362 ? -11.872 15.321  13.612  1.00 79.04 362 A 1 
ATOM   2745 O OG   . SER A 1  362 ? -11.263 16.515  14.061  1.00 70.20 362 A 1 
ATOM   2746 N N    . LEU A 1  363 ? -9.754  13.236  12.820  1.00 84.76 363 A 1 
ATOM   2747 C CA   . LEU A 1  363 ? -8.420  12.914  12.353  1.00 85.66 363 A 1 
ATOM   2748 C C    . LEU A 1  363 ? -7.687  14.187  11.923  1.00 87.29 363 A 1 
ATOM   2749 O O    . LEU A 1  363 ? -8.173  14.942  11.087  1.00 85.95 363 A 1 
ATOM   2750 C CB   . LEU A 1  363 ? -8.545  11.894  11.222  1.00 83.10 363 A 1 
ATOM   2751 C CG   . LEU A 1  363 ? -7.203  11.545  10.571  1.00 80.93 363 A 1 
ATOM   2752 C CD1  . LEU A 1  363 ? -6.335  10.681  11.482  1.00 74.83 363 A 1 
ATOM   2753 C CD2  . LEU A 1  363 ? -7.482  10.814  9.272   1.00 75.36 363 A 1 
ATOM   2754 N N    . PHE A 1  364 ? -6.495  14.363  12.453  1.00 89.14 364 A 1 
ATOM   2755 C CA   . PHE A 1  364 ? -5.573  15.403  12.021  1.00 90.24 364 A 1 
ATOM   2756 C C    . PHE A 1  364 ? -4.279  14.766  11.527  1.00 90.35 364 A 1 
ATOM   2757 O O    . PHE A 1  364 ? -3.703  13.924  12.208  1.00 89.03 364 A 1 
ATOM   2758 C CB   . PHE A 1  364 ? -5.299  16.381  13.163  1.00 90.52 364 A 1 
ATOM   2759 C CG   . PHE A 1  364 ? -6.520  17.079  13.706  1.00 90.68 364 A 1 
ATOM   2760 C CD1  . PHE A 1  364 ? -6.879  18.352  13.236  1.00 84.49 364 A 1 
ATOM   2761 C CD2  . PHE A 1  364 ? -7.297  16.467  14.703  1.00 85.14 364 A 1 
ATOM   2762 C CE1  . PHE A 1  364 ? -7.994  19.015  13.768  1.00 84.56 364 A 1 
ATOM   2763 C CE2  . PHE A 1  364 ? -8.417  17.124  15.235  1.00 83.79 364 A 1 
ATOM   2764 C CZ   . PHE A 1  364 ? -8.762  18.401  14.772  1.00 88.11 364 A 1 
ATOM   2765 N N    . LEU A 1  365 ? -3.815  15.197  10.373  1.00 90.20 365 A 1 
ATOM   2766 C CA   . LEU A 1  365 ? -2.522  14.814  9.827   1.00 90.30 365 A 1 
ATOM   2767 C C    . LEU A 1  365 ? -1.569  15.997  9.939   1.00 91.27 365 A 1 
ATOM   2768 O O    . LEU A 1  365 ? -1.902  17.101  9.512   1.00 90.10 365 A 1 
ATOM   2769 C CB   . LEU A 1  365 ? -2.674  14.361  8.368   1.00 88.51 365 A 1 
ATOM   2770 C CG   . LEU A 1  365 ? -3.643  13.189  8.145   1.00 86.47 365 A 1 
ATOM   2771 C CD1  . LEU A 1  365 ? -3.683  12.829  6.665   1.00 80.92 365 A 1 
ATOM   2772 C CD2  . LEU A 1  365 ? -3.220  11.947  8.927   1.00 80.44 365 A 1 
ATOM   2773 N N    . VAL A 1  366 ? -0.400  15.757  10.500  1.00 91.47 366 A 1 
ATOM   2774 C CA   . VAL A 1  366 ? 0.625   16.778  10.708  1.00 92.30 366 A 1 
ATOM   2775 C C    . VAL A 1  366 ? 1.740   16.545  9.700   1.00 92.20 366 A 1 
ATOM   2776 O O    . VAL A 1  366 ? 2.516   15.601  9.835   1.00 90.92 366 A 1 
ATOM   2777 C CB   . VAL A 1  366 ? 1.144   16.764  12.156  1.00 92.23 366 A 1 
ATOM   2778 C CG1  . VAL A 1  366 ? 2.123   17.913  12.379  1.00 87.13 366 A 1 
ATOM   2779 C CG2  . VAL A 1  366 ? 0.003   16.913  13.171  1.00 86.58 366 A 1 
ATOM   2780 N N    . TYR A 1  367 ? 1.811   17.403  8.705   1.00 92.45 367 A 1 
ATOM   2781 C CA   . TYR A 1  367 ? 2.834   17.372  7.669   1.00 92.24 367 A 1 
ATOM   2782 C C    . TYR A 1  367 ? 3.927   18.407  7.926   1.00 92.51 367 A 1 
ATOM   2783 O O    . TYR A 1  367 ? 3.709   19.422  8.583   1.00 91.25 367 A 1 
ATOM   2784 C CB   . TYR A 1  367 ? 2.188   17.587  6.300   1.00 90.88 367 A 1 
ATOM   2785 C CG   . TYR A 1  367 ? 1.366   16.412  5.819   1.00 89.56 367 A 1 
ATOM   2786 C CD1  . TYR A 1  367 ? 2.001   15.316  5.207   1.00 83.93 367 A 1 
ATOM   2787 C CD2  . TYR A 1  367 ? -0.031  16.408  5.971   1.00 83.88 367 A 1 
ATOM   2788 C CE1  . TYR A 1  367 ? 1.252   14.225  4.740   1.00 82.48 367 A 1 
ATOM   2789 C CE2  . TYR A 1  367 ? -0.792  15.318  5.509   1.00 81.44 367 A 1 
ATOM   2790 C CZ   . TYR A 1  367 ? -0.145  14.228  4.889   1.00 84.57 367 A 1 
ATOM   2791 O OH   . TYR A 1  367 ? -0.876  13.164  4.422   1.00 81.75 367 A 1 
ATOM   2792 N N    . GLU A 1  368 ? 5.084   18.163  7.345   1.00 91.50 368 A 1 
ATOM   2793 C CA   . GLU A 1  368 ? 6.112   19.186  7.194   1.00 91.45 368 A 1 
ATOM   2794 C C    . GLU A 1  368 ? 5.544   20.399  6.443   1.00 92.07 368 A 1 
ATOM   2795 O O    . GLU A 1  368 ? 4.927   20.257  5.385   1.00 90.50 368 A 1 
ATOM   2796 C CB   . GLU A 1  368 ? 7.300   18.573  6.430   1.00 89.42 368 A 1 
ATOM   2797 C CG   . GLU A 1  368 ? 8.478   19.535  6.262   1.00 85.72 368 A 1 
ATOM   2798 C CD   . GLU A 1  368 ? 9.580   18.999  5.335   1.00 87.13 368 A 1 
ATOM   2799 O OE1  . GLU A 1  368 ? 10.572  19.725  5.099   1.00 81.02 368 A 1 
ATOM   2800 O OE2  . GLU A 1  368 ? 9.466   17.895  4.756   1.00 83.21 368 A 1 
ATOM   2801 N N    . TYR A 1  369 ? 5.773   21.590  6.972   1.00 91.82 369 A 1 
ATOM   2802 C CA   . TYR A 1  369 ? 5.416   22.817  6.275   1.00 92.45 369 A 1 
ATOM   2803 C C    . TYR A 1  369 ? 6.510   23.204  5.279   1.00 92.66 369 A 1 
ATOM   2804 O O    . TYR A 1  369 ? 7.684   23.314  5.634   1.00 90.53 369 A 1 
ATOM   2805 C CB   . TYR A 1  369 ? 5.147   23.934  7.287   1.00 91.79 369 A 1 
ATOM   2806 C CG   . TYR A 1  369 ? 4.743   25.237  6.635   1.00 91.87 369 A 1 
ATOM   2807 C CD1  . TYR A 1  369 ? 5.634   26.331  6.610   1.00 86.06 369 A 1 
ATOM   2808 C CD2  . TYR A 1  369 ? 3.480   25.358  6.029   1.00 86.16 369 A 1 
ATOM   2809 C CE1  . TYR A 1  369 ? 5.257   27.535  5.996   1.00 85.32 369 A 1 
ATOM   2810 C CE2  . TYR A 1  369 ? 3.096   26.557  5.409   1.00 84.73 369 A 1 
ATOM   2811 C CZ   . TYR A 1  369 ? 3.989   27.647  5.396   1.00 87.23 369 A 1 
ATOM   2812 O OH   . TYR A 1  369 ? 3.615   28.825  4.798   1.00 86.23 369 A 1 
ATOM   2813 N N    . VAL A 1  370 ? 6.106   23.444  4.048   1.00 91.72 370 A 1 
ATOM   2814 C CA   . VAL A 1  370 ? 7.003   23.903  2.980   1.00 91.78 370 A 1 
ATOM   2815 C C    . VAL A 1  370 ? 6.636   25.341  2.626   1.00 90.85 370 A 1 
ATOM   2816 O O    . VAL A 1  370 ? 5.487   25.640  2.316   1.00 87.88 370 A 1 
ATOM   2817 C CB   . VAL A 1  370 ? 6.961   22.961  1.765   1.00 91.27 370 A 1 
ATOM   2818 C CG1  . VAL A 1  370 ? 8.009   23.373  0.733   1.00 84.45 370 A 1 
ATOM   2819 C CG2  . VAL A 1  370 ? 7.253   21.510  2.164   1.00 83.83 370 A 1 
ATOM   2820 N N    . GLU A 1  371 ? 7.618   26.242  2.704   1.00 89.60 371 A 1 
ATOM   2821 C CA   . GLU A 1  371 ? 7.352   27.678  2.878   1.00 88.16 371 A 1 
ATOM   2822 C C    . GLU A 1  371 ? 7.003   28.452  1.603   1.00 88.32 371 A 1 
ATOM   2823 O O    . GLU A 1  371 ? 6.371   29.506  1.687   1.00 79.42 371 A 1 
ATOM   2824 C CB   . GLU A 1  371 ? 8.559   28.338  3.563   1.00 83.17 371 A 1 
ATOM   2825 C CG   . GLU A 1  371 ? 8.849   27.770  4.959   1.00 73.27 371 A 1 
ATOM   2826 C CD   . GLU A 1  371 ? 9.937   28.549  5.701   1.00 66.80 371 A 1 
ATOM   2827 O OE1  . GLU A 1  371 ? 9.886   28.569  6.953   1.00 58.97 371 A 1 
ATOM   2828 O OE2  . GLU A 1  371 ? 10.806  29.160  5.050   1.00 59.64 371 A 1 
ATOM   2829 N N    . ASN A 1  372 ? 7.422   27.991  0.434   1.00 89.61 372 A 1 
ATOM   2830 C CA   . ASN A 1  372 ? 7.384   28.820  -0.775  1.00 90.10 372 A 1 
ATOM   2831 C C    . ASN A 1  372 ? 6.171   28.553  -1.690  1.00 89.60 372 A 1 
ATOM   2832 O O    . ASN A 1  372 ? 6.172   28.938  -2.862  1.00 84.59 372 A 1 
ATOM   2833 C CB   . ASN A 1  372 ? 8.755   28.713  -1.468  1.00 88.51 372 A 1 
ATOM   2834 C CG   . ASN A 1  372 ? 9.064   29.867  -2.402  1.00 85.65 372 A 1 
ATOM   2835 O OD1  . ASN A 1  372 ? 8.464   30.927  -2.394  1.00 79.32 372 A 1 
ATOM   2836 N ND2  . ASN A 1  372 ? 10.062  29.690  -3.240  1.00 78.63 372 A 1 
ATOM   2837 N N    . GLY A 1  373 ? 5.141   27.930  -1.164  1.00 90.30 373 A 1 
ATOM   2838 C CA   . GLY A 1  373 ? 3.928   27.611  -1.917  1.00 90.23 373 A 1 
ATOM   2839 C C    . GLY A 1  373 ? 4.062   26.371  -2.806  1.00 91.72 373 A 1 
ATOM   2840 O O    . GLY A 1  373 ? 4.995   25.588  -2.671  1.00 89.94 373 A 1 
ATOM   2841 N N    . ASN A 1  374 ? 3.113   26.192  -3.701  1.00 92.46 374 A 1 
ATOM   2842 C CA   . ASN A 1  374 ? 3.083   25.056  -4.618  1.00 92.83 374 A 1 
ATOM   2843 C C    . ASN A 1  374 ? 3.476   25.459  -6.045  1.00 93.64 374 A 1 
ATOM   2844 O O    . ASN A 1  374 ? 3.455   26.641  -6.409  1.00 92.55 374 A 1 
ATOM   2845 C CB   . ASN A 1  374 ? 1.715   24.354  -4.515  1.00 91.19 374 A 1 
ATOM   2846 C CG   . ASN A 1  374 ? 0.552   25.193  -5.008  1.00 90.75 374 A 1 
ATOM   2847 O OD1  . ASN A 1  374 ? 0.534   25.700  -6.112  1.00 82.18 374 A 1 
ATOM   2848 N ND2  . ASN A 1  374 ? -0.466  25.363  -4.190  1.00 81.72 374 A 1 
ATOM   2849 N N    . LEU A 1  375 ? 3.801   24.468  -6.845  1.00 93.92 375 A 1 
ATOM   2850 C CA   . LEU A 1  375 ? 4.216   24.667  -8.229  1.00 94.88 375 A 1 
ATOM   2851 C C    . LEU A 1  375 ? 3.147   25.392  -9.057  1.00 94.77 375 A 1 
ATOM   2852 O O    . LEU A 1  375 ? 3.487   26.284  -9.830  1.00 93.73 375 A 1 
ATOM   2853 C CB   . LEU A 1  375 ? 4.576   23.300  -8.835  1.00 95.41 375 A 1 
ATOM   2854 C CG   . LEU A 1  375 ? 4.993   23.362  -10.315 1.00 95.12 375 A 1 
ATOM   2855 C CD1  . LEU A 1  375 ? 6.245   24.214  -10.527 1.00 88.75 375 A 1 
ATOM   2856 C CD2  . LEU A 1  375 ? 5.268   21.956  -10.831 1.00 89.35 375 A 1 
ATOM   2857 N N    . GLY A 1  376 ? 1.886   25.074  -8.854  1.00 93.34 376 A 1 
ATOM   2858 C CA   . GLY A 1  376 ? 0.782   25.753  -9.532  1.00 92.98 376 A 1 
ATOM   2859 C C    . GLY A 1  376 ? 0.780   27.260  -9.279  1.00 93.18 376 A 1 
ATOM   2860 O O    . GLY A 1  376 ? 0.658   28.053  -10.211 1.00 91.56 376 A 1 
ATOM   2861 N N    . GLN A 1  377 ? 1.042   27.676  -8.050  1.00 92.67 377 A 1 
ATOM   2862 C CA   . GLN A 1  377 ? 1.156   29.096  -7.706  1.00 91.96 377 A 1 
ATOM   2863 C C    . GLN A 1  377 ? 2.386   29.766  -8.339  1.00 92.21 377 A 1 
ATOM   2864 O O    . GLN A 1  377 ? 2.347   30.961  -8.631  1.00 90.56 377 A 1 
ATOM   2865 C CB   . GLN A 1  377 ? 1.243   29.248  -6.185  1.00 90.55 377 A 1 
ATOM   2866 C CG   . GLN A 1  377 ? -0.055  28.895  -5.448  1.00 88.10 377 A 1 
ATOM   2867 C CD   . GLN A 1  377 ? 0.151   28.843  -3.931  1.00 86.63 377 A 1 
ATOM   2868 O OE1  . GLN A 1  377 ? 1.262   28.753  -3.423  1.00 80.65 377 A 1 
ATOM   2869 N NE2  . GLN A 1  377 ? -0.910  28.891  -3.158  1.00 78.21 377 A 1 
ATOM   2870 N N    . HIS A 1  378 ? 3.473   29.032  -8.529  1.00 93.24 378 A 1 
ATOM   2871 C CA   . HIS A 1  378 ? 4.668   29.555  -9.197  1.00 93.61 378 A 1 
ATOM   2872 C C    . HIS A 1  378 ? 4.500   29.660  -10.719 1.00 93.49 378 A 1 
ATOM   2873 O O    . HIS A 1  378 ? 5.045   30.579  -11.334 1.00 91.09 378 A 1 
ATOM   2874 C CB   . HIS A 1  378 ? 5.877   28.685  -8.843  1.00 93.94 378 A 1 
ATOM   2875 C CG   . HIS A 1  378 ? 6.490   29.037  -7.521  1.00 94.12 378 A 1 
ATOM   2876 N ND1  . HIS A 1  378 ? 7.495   29.970  -7.327  1.00 82.39 378 A 1 
ATOM   2877 C CD2  . HIS A 1  378 ? 6.195   28.487  -6.303  1.00 82.69 378 A 1 
ATOM   2878 C CE1  . HIS A 1  378 ? 7.805   29.962  -6.018  1.00 85.06 378 A 1 
ATOM   2879 N NE2  . HIS A 1  378 ? 7.034   29.082  -5.366  1.00 87.13 378 A 1 
ATOM   2880 N N    . LEU A 1  379 ? 3.753   28.754  -11.319 1.00 92.89 379 A 1 
ATOM   2881 C CA   . LEU A 1  379 ? 3.507   28.744  -12.762 1.00 92.88 379 A 1 
ATOM   2882 C C    . LEU A 1  379 ? 2.349   29.660  -13.169 1.00 91.31 379 A 1 
ATOM   2883 O O    . LEU A 1  379 ? 2.478   30.412  -14.135 1.00 86.84 379 A 1 
ATOM   2884 C CB   . LEU A 1  379 ? 3.253   27.301  -13.226 1.00 92.90 379 A 1 
ATOM   2885 C CG   . LEU A 1  379 ? 4.474   26.367  -13.130 1.00 93.03 379 A 1 
ATOM   2886 C CD1  . LEU A 1  379 ? 4.068   24.971  -13.594 1.00 88.32 379 A 1 
ATOM   2887 C CD2  . LEU A 1  379 ? 5.649   26.837  -13.995 1.00 88.29 379 A 1 
ATOM   2888 N N    . HIS A 1  380 ? 1.266   29.627  -12.420 1.00 90.69 380 A 1 
ATOM   2889 C CA   . HIS A 1  380 ? 0.020   30.311  -12.783 1.00 88.18 380 A 1 
ATOM   2890 C C    . HIS A 1  380 ? -0.212  31.617  -12.009 1.00 85.83 380 A 1 
ATOM   2891 O O    . HIS A 1  380 ? -1.057  32.425  -12.387 1.00 76.78 380 A 1 
ATOM   2892 C CB   . HIS A 1  380 ? -1.157  29.339  -12.598 1.00 86.01 380 A 1 
ATOM   2893 C CG   . HIS A 1  380 ? -0.927  27.973  -13.185 1.00 86.23 380 A 1 
ATOM   2894 N ND1  . HIS A 1  380 ? -0.421  27.690  -14.439 1.00 75.60 380 A 1 
ATOM   2895 C CD2  . HIS A 1  380 ? -1.102  26.776  -12.540 1.00 75.30 380 A 1 
ATOM   2896 C CE1  . HIS A 1  380 ? -0.285  26.359  -14.541 1.00 77.78 380 A 1 
ATOM   2897 N NE2  . HIS A 1  380 ? -0.693  25.774  -13.406 1.00 78.15 380 A 1 
ATOM   2898 N N    . GLY A 1  381 ? 0.540   31.836  -10.935 1.00 81.78 381 A 1 
ATOM   2899 C CA   . GLY A 1  381 ? 0.416   33.037  -10.123 1.00 78.55 381 A 1 
ATOM   2900 C C    . GLY A 1  381 ? 0.961   34.280  -10.832 1.00 78.63 381 A 1 
ATOM   2901 O O    . GLY A 1  381 ? 2.142   34.355  -11.157 1.00 71.29 381 A 1 
ATOM   2902 N N    . SER A 1  382 ? 0.123   35.285  -10.992 1.00 75.18 382 A 1 
ATOM   2903 C CA   . SER A 1  382 ? 0.486   36.532  -11.684 1.00 72.73 382 A 1 
ATOM   2904 C C    . SER A 1  382 ? 1.506   37.404  -10.946 1.00 73.42 382 A 1 
ATOM   2905 O O    . SER A 1  382 ? 2.163   38.236  -11.564 1.00 64.15 382 A 1 
ATOM   2906 C CB   . SER A 1  382 ? -0.786  37.353  -11.928 1.00 65.18 382 A 1 
ATOM   2907 O OG   . SER A 1  382 ? -1.478  37.572  -10.709 1.00 57.62 382 A 1 
ATOM   2908 N N    . GLY A 1  383 ? 1.623   37.249  -9.641  1.00 77.57 383 A 1 
ATOM   2909 C CA   . GLY A 1  383 ? 2.475   38.098  -8.802  1.00 77.48 383 A 1 
ATOM   2910 C C    . GLY A 1  383 ? 3.865   37.531  -8.495  1.00 79.51 383 A 1 
ATOM   2911 O O    . GLY A 1  383 ? 4.595   38.140  -7.717  1.00 72.87 383 A 1 
ATOM   2912 N N    . ARG A 1  384 ? 4.219   36.376  -9.041  1.00 83.11 384 A 1 
ATOM   2913 C CA   . ARG A 1  384 ? 5.527   35.753  -8.804  1.00 84.41 384 A 1 
ATOM   2914 C C    . ARG A 1  384 ? 6.422   35.889  -10.030 1.00 85.40 384 A 1 
ATOM   2915 O O    . ARG A 1  384 ? 5.938   35.898  -11.162 1.00 81.61 384 A 1 
ATOM   2916 C CB   . ARG A 1  384 ? 5.373   34.283  -8.373  1.00 80.96 384 A 1 
ATOM   2917 C CG   . ARG A 1  384 ? 4.682   34.172  -7.003  1.00 78.40 384 A 1 
ATOM   2918 C CD   . ARG A 1  384 ? 4.743   32.735  -6.474  1.00 75.50 384 A 1 
ATOM   2919 N NE   . ARG A 1  384 ? 4.068   32.608  -5.166  1.00 72.30 384 A 1 
ATOM   2920 C CZ   . ARG A 1  384 ? 4.248   31.637  -4.284  1.00 68.54 384 A 1 
ATOM   2921 N NH1  . ARG A 1  384 ? 5.082   30.663  -4.488  1.00 62.98 384 A 1 
ATOM   2922 N NH2  . ARG A 1  384 ? 3.577   31.621  -3.175  1.00 63.79 384 A 1 
ATOM   2923 N N    . GLU A 1  385 ? 7.724   35.973  -9.776  1.00 85.71 385 A 1 
ATOM   2924 C CA   . GLU A 1  385 ? 8.684   35.916  -10.870 1.00 86.81 385 A 1 
ATOM   2925 C C    . GLU A 1  385 ? 8.567   34.583  -11.617 1.00 88.79 385 A 1 
ATOM   2926 O O    . GLU A 1  385 ? 8.364   33.533  -10.990 1.00 86.08 385 A 1 
ATOM   2927 C CB   . GLU A 1  385 ? 10.120  36.117  -10.377 1.00 83.51 385 A 1 
ATOM   2928 C CG   . GLU A 1  385 ? 10.400  37.585  -10.016 1.00 73.82 385 A 1 
ATOM   2929 C CD   . GLU A 1  385 ? 11.887  37.871  -9.767  1.00 65.71 385 A 1 
ATOM   2930 O OE1  . GLU A 1  385 ? 12.248  39.069  -9.797  1.00 58.23 385 A 1 
ATOM   2931 O OE2  . GLU A 1  385 ? 12.654  36.908  -9.553  1.00 58.50 385 A 1 
ATOM   2932 N N    . PRO A 1  386 ? 8.701   34.605  -12.947 1.00 89.65 386 A 1 
ATOM   2933 C CA   . PRO A 1  386 ? 8.658   33.383  -13.727 1.00 90.30 386 A 1 
ATOM   2934 C C    . PRO A 1  386 ? 9.823   32.468  -13.342 1.00 91.33 386 A 1 
ATOM   2935 O O    . PRO A 1  386 ? 10.976  32.896  -13.242 1.00 88.58 386 A 1 
ATOM   2936 C CB   . PRO A 1  386 ? 8.709   33.827  -15.194 1.00 87.53 386 A 1 
ATOM   2937 C CG   . PRO A 1  386 ? 9.406   35.187  -15.134 1.00 83.41 386 A 1 
ATOM   2938 C CD   . PRO A 1  386 ? 8.953   35.757  -13.795 1.00 86.56 386 A 1 
ATOM   2939 N N    . LEU A 1  387 ? 9.519   31.197  -13.155 1.00 90.80 387 A 1 
ATOM   2940 C CA   . LEU A 1  387 ? 10.549  30.197  -12.882 1.00 91.96 387 A 1 
ATOM   2941 C C    . LEU A 1  387 ? 11.488  30.075  -14.091 1.00 92.62 387 A 1 
ATOM   2942 O O    . LEU A 1  387 ? 11.000  29.787  -15.191 1.00 90.77 387 A 1 
ATOM   2943 C CB   . LEU A 1  387 ? 9.897   28.840  -12.573 1.00 90.91 387 A 1 
ATOM   2944 C CG   . LEU A 1  387 ? 9.276   28.747  -11.168 1.00 88.61 387 A 1 
ATOM   2945 C CD1  . LEU A 1  387 ? 8.416   27.487  -11.072 1.00 82.06 387 A 1 
ATOM   2946 C CD2  . LEU A 1  387 ? 10.353  28.668  -10.083 1.00 82.29 387 A 1 
ATOM   2947 N N    . PRO A 1  388 ? 12.809  30.228  -13.895 1.00 92.72 388 A 1 
ATOM   2948 C CA   . PRO A 1  388 ? 13.783  29.942  -14.945 1.00 92.71 388 A 1 
ATOM   2949 C C    . PRO A 1  388 ? 13.690  28.488  -15.400 1.00 93.60 388 A 1 
ATOM   2950 O O    . PRO A 1  388 ? 13.352  27.607  -14.604 1.00 92.54 388 A 1 
ATOM   2951 C CB   . PRO A 1  388 ? 15.159  30.239  -14.336 1.00 90.81 388 A 1 
ATOM   2952 C CG   . PRO A 1  388 ? 14.857  31.157  -13.157 1.00 87.63 388 A 1 
ATOM   2953 C CD   . PRO A 1  388 ? 13.480  30.702  -12.698 1.00 90.53 388 A 1 
ATOM   2954 N N    . TRP A 1  389 ? 14.052  28.229  -16.640 1.00 93.09 389 A 1 
ATOM   2955 C CA   . TRP A 1  389 ? 13.972  26.883  -17.204 1.00 94.12 389 A 1 
ATOM   2956 C C    . TRP A 1  389 ? 14.764  25.848  -16.395 1.00 94.48 389 A 1 
ATOM   2957 O O    . TRP A 1  389 ? 14.237  24.783  -16.081 1.00 93.48 389 A 1 
ATOM   2958 C CB   . TRP A 1  389 ? 14.434  26.913  -18.661 1.00 94.09 389 A 1 
ATOM   2959 C CG   . TRP A 1  389 ? 14.348  25.573  -19.305 1.00 94.31 389 A 1 
ATOM   2960 C CD1  . TRP A 1  389 ? 15.396  24.793  -19.650 1.00 92.19 389 A 1 
ATOM   2961 C CD2  . TRP A 1  389 ? 13.142  24.801  -19.594 1.00 94.16 389 A 1 
ATOM   2962 N NE1  . TRP A 1  389 ? 14.927  23.588  -20.143 1.00 92.77 389 A 1 
ATOM   2963 C CE2  . TRP A 1  389 ? 13.553  23.543  -20.109 1.00 93.70 389 A 1 
ATOM   2964 C CE3  . TRP A 1  389 ? 11.760  25.039  -19.452 1.00 93.77 389 A 1 
ATOM   2965 C CZ2  . TRP A 1  389 ? 12.623  22.539  -20.454 1.00 93.88 389 A 1 
ATOM   2966 C CZ3  . TRP A 1  389 ? 10.830  24.045  -19.804 1.00 92.61 389 A 1 
ATOM   2967 C CH2  . TRP A 1  389 ? 11.260  22.803  -20.290 1.00 92.72 389 A 1 
ATOM   2968 N N    . THR A 1  390 ? 15.977  26.185  -15.976 1.00 93.33 390 A 1 
ATOM   2969 C CA   . THR A 1  390 ? 16.809  25.307  -15.140 1.00 93.06 390 A 1 
ATOM   2970 C C    . THR A 1  390 ? 16.126  24.923  -13.827 1.00 93.84 390 A 1 
ATOM   2971 O O    . THR A 1  390 ? 16.160  23.755  -13.430 1.00 92.60 390 A 1 
ATOM   2972 C CB   . THR A 1  390 ? 18.155  25.975  -14.824 1.00 91.16 390 A 1 
ATOM   2973 O OG1  . THR A 1  390 ? 17.956  27.334  -14.481 1.00 78.47 390 A 1 
ATOM   2974 C CG2  . THR A 1  390 ? 19.074  25.902  -16.031 1.00 74.69 390 A 1 
ATOM   2975 N N    . LYS A 1  391 ? 15.424  25.850  -13.190 1.00 93.48 391 A 1 
ATOM   2976 C CA   . LYS A 1  391 ? 14.614  25.555  -11.999 1.00 93.91 391 A 1 
ATOM   2977 C C    . LYS A 1  391 ? 13.421  24.665  -12.335 1.00 94.75 391 A 1 
ATOM   2978 O O    . LYS A 1  391 ? 13.104  23.783  -11.547 1.00 94.05 391 A 1 
ATOM   2979 C CB   . LYS A 1  391 ? 14.138  26.837  -11.305 1.00 93.13 391 A 1 
ATOM   2980 C CG   . LYS A 1  391 ? 15.268  27.578  -10.576 1.00 88.55 391 A 1 
ATOM   2981 C CD   . LYS A 1  391 ? 14.689  28.770  -9.810  1.00 83.09 391 A 1 
ATOM   2982 C CE   . LYS A 1  391 ? 15.778  29.546  -9.069  1.00 76.43 391 A 1 
ATOM   2983 N NZ   . LYS A 1  391 ? 15.214  30.722  -8.359  1.00 67.20 391 A 1 
ATOM   2984 N N    . ARG A 1  392 ? 12.796  24.846  -13.488 1.00 95.20 392 A 1 
ATOM   2985 C CA   . ARG A 1  392 ? 11.692  23.976  -13.929 1.00 95.90 392 A 1 
ATOM   2986 C C    . ARG A 1  392 ? 12.164  22.536  -14.137 1.00 96.41 392 A 1 
ATOM   2987 O O    . ARG A 1  392 ? 11.508  21.616  -13.662 1.00 95.73 392 A 1 
ATOM   2988 C CB   . ARG A 1  392 ? 11.019  24.513  -15.202 1.00 95.47 392 A 1 
ATOM   2989 C CG   . ARG A 1  392 ? 10.383  25.898  -15.006 1.00 93.96 392 A 1 
ATOM   2990 C CD   . ARG A 1  392 ? 9.619   26.337  -16.256 1.00 93.33 392 A 1 
ATOM   2991 N NE   . ARG A 1  392 ? 9.198   27.743  -16.135 1.00 92.31 392 A 1 
ATOM   2992 C CZ   . ARG A 1  392 ? 8.208   28.361  -16.764 1.00 93.28 392 A 1 
ATOM   2993 N NH1  . ARG A 1  392 ? 7.410   27.777  -17.610 1.00 87.07 392 A 1 
ATOM   2994 N NH2  . ARG A 1  392 ? 8.013   29.615  -16.552 1.00 88.73 392 A 1 
ATOM   2995 N N    . VAL A 1  393 ? 13.312  22.348  -14.762 1.00 95.40 393 A 1 
ATOM   2996 C CA   . VAL A 1  393 ? 13.908  21.013  -14.933 1.00 95.54 393 A 1 
ATOM   2997 C C    . VAL A 1  393 ? 14.294  20.406  -13.581 1.00 95.87 393 A 1 
ATOM   2998 O O    . VAL A 1  393 ? 14.022  19.230  -13.344 1.00 95.22 393 A 1 
ATOM   2999 C CB   . VAL A 1  393 ? 15.123  21.050  -15.881 1.00 94.95 393 A 1 
ATOM   3000 C CG1  . VAL A 1  393 ? 15.714  19.649  -16.083 1.00 90.63 393 A 1 
ATOM   3001 C CG2  . VAL A 1  393 ? 14.751  21.570  -17.271 1.00 89.11 393 A 1 
ATOM   3002 N N    . GLN A 1  394 ? 14.855  21.199  -12.678 1.00 94.37 394 A 1 
ATOM   3003 C CA   . GLN A 1  394 ? 15.163  20.735  -11.319 1.00 94.66 394 A 1 
ATOM   3004 C C    . GLN A 1  394 ? 13.903  20.309  -10.560 1.00 95.19 394 A 1 
ATOM   3005 O O    . GLN A 1  394 ? 13.905  19.255  -9.933  1.00 94.78 394 A 1 
ATOM   3006 C CB   . GLN A 1  394 ? 15.920  21.834  -10.555 1.00 94.02 394 A 1 
ATOM   3007 C CG   . GLN A 1  394 ? 16.346  21.411  -9.138  1.00 91.49 394 A 1 
ATOM   3008 C CD   . GLN A 1  394 ? 17.379  20.279  -9.150  1.00 88.86 394 A 1 
ATOM   3009 O OE1  . GLN A 1  394 ? 18.540  20.483  -9.467  1.00 81.02 394 A 1 
ATOM   3010 N NE2  . GLN A 1  394 ? 17.009  19.072  -8.802  1.00 77.18 394 A 1 
ATOM   3011 N N    . ILE A 1  395 ? 12.840  21.093  -10.633 1.00 95.71 395 A 1 
ATOM   3012 C CA   . ILE A 1  395 ? 11.551  20.777  -9.999  1.00 96.23 395 A 1 
ATOM   3013 C C    . ILE A 1  395 ? 10.947  19.499  -10.591 1.00 96.60 395 A 1 
ATOM   3014 O O    . ILE A 1  395 ? 10.448  18.660  -9.841  1.00 95.97 395 A 1 
ATOM   3015 C CB   . ILE A 1  395 ? 10.596  21.982  -10.125 1.00 96.01 395 A 1 
ATOM   3016 C CG1  . ILE A 1  395 ? 11.058  23.124  -9.191  1.00 94.40 395 A 1 
ATOM   3017 C CG2  . ILE A 1  395 ? 9.138   21.604  -9.815  1.00 94.81 395 A 1 
ATOM   3018 C CD1  . ILE A 1  395 ? 10.437  24.483  -9.520  1.00 91.44 395 A 1 
ATOM   3019 N N    . ALA A 1  396 ? 11.029  19.326  -11.905 1.00 96.54 396 A 1 
ATOM   3020 C CA   . ALA A 1  396 ? 10.588  18.098  -12.559 1.00 96.75 396 A 1 
ATOM   3021 C C    . ALA A 1  396 ? 11.375  16.885  -12.044 1.00 96.83 396 A 1 
ATOM   3022 O O    . ALA A 1  396 ? 10.775  15.893  -11.635 1.00 95.92 396 A 1 
ATOM   3023 C CB   . ALA A 1  396 ? 10.729  18.257  -14.077 1.00 96.54 396 A 1 
ATOM   3024 N N    . LEU A 1  397 ? 12.699  16.984  -11.976 1.00 95.44 397 A 1 
ATOM   3025 C CA   . LEU A 1  397 ? 13.564  15.915  -11.480 1.00 95.18 397 A 1 
ATOM   3026 C C    . LEU A 1  397 ? 13.310  15.601  -10.004 1.00 95.35 397 A 1 
ATOM   3027 O O    . LEU A 1  397 ? 13.246  14.431  -9.629  1.00 94.76 397 A 1 
ATOM   3028 C CB   . LEU A 1  397 ? 15.025  16.321  -11.739 1.00 94.50 397 A 1 
ATOM   3029 C CG   . LEU A 1  397 ? 16.065  15.308  -11.218 1.00 92.71 397 A 1 
ATOM   3030 C CD1  . LEU A 1  397 ? 15.908  13.927  -11.847 1.00 83.28 397 A 1 
ATOM   3031 C CD2  . LEU A 1  397 ? 17.471  15.818  -11.526 1.00 84.43 397 A 1 
ATOM   3032 N N    . ASP A 1  398 ? 13.155  16.618  -9.175  1.00 95.24 398 A 1 
ATOM   3033 C CA   . ASP A 1  398 ? 12.864  16.441  -7.753  1.00 95.18 398 A 1 
ATOM   3034 C C    . ASP A 1  398 ? 11.515  15.743  -7.539  1.00 95.70 398 A 1 
ATOM   3035 O O    . ASP A 1  398 ? 11.425  14.780  -6.778  1.00 95.14 398 A 1 
ATOM   3036 C CB   . ASP A 1  398 ? 12.874  17.811  -7.050  1.00 94.85 398 A 1 
ATOM   3037 C CG   . ASP A 1  398 ? 14.268  18.406  -6.836  1.00 94.28 398 A 1 
ATOM   3038 O OD1  . ASP A 1  398 ? 15.292  17.705  -6.975  1.00 89.56 398 A 1 
ATOM   3039 O OD2  . ASP A 1  398 ? 14.361  19.582  -6.414  1.00 90.00 398 A 1 
ATOM   3040 N N    . SER A 1  399 ? 10.503  16.177  -8.267  1.00 96.17 399 A 1 
ATOM   3041 C CA   . SER A 1  399 ? 9.170   15.566  -8.205  1.00 96.36 399 A 1 
ATOM   3042 C C    . SER A 1  399 ? 9.195   14.114  -8.693  1.00 96.37 399 A 1 
ATOM   3043 O O    . SER A 1  399 ? 8.608   13.241  -8.060  1.00 94.93 399 A 1 
ATOM   3044 C CB   . SER A 1  399 ? 8.171   16.373  -9.041  1.00 95.67 399 A 1 
ATOM   3045 O OG   . SER A 1  399 ? 8.196   17.739  -8.685  1.00 87.74 399 A 1 
ATOM   3046 N N    . ALA A 1  400 ? 9.931   13.850  -9.768  1.00 96.03 400 A 1 
ATOM   3047 C CA   . ALA A 1  400 ? 10.103  12.502  -10.296 1.00 96.04 400 A 1 
ATOM   3048 C C    . ALA A 1  400 ? 10.809  11.579  -9.297  1.00 95.75 400 A 1 
ATOM   3049 O O    . ALA A 1  400 ? 10.374  10.446  -9.115  1.00 94.73 400 A 1 
ATOM   3050 C CB   . ALA A 1  400 ? 10.869  12.580  -11.620 1.00 95.94 400 A 1 
ATOM   3051 N N    . ARG A 1  401 ? 11.824  12.060  -8.592  1.00 94.18 401 A 1 
ATOM   3052 C CA   . ARG A 1  401 ? 12.512  11.293  -7.541  1.00 93.53 401 A 1 
ATOM   3053 C C    . ARG A 1  401 ? 11.602  10.987  -6.354  1.00 92.95 401 A 1 
ATOM   3054 O O    . ARG A 1  401 ? 11.687  9.899   -5.791  1.00 91.67 401 A 1 
ATOM   3055 C CB   . ARG A 1  401 ? 13.735  12.070  -7.050  1.00 93.45 401 A 1 
ATOM   3056 C CG   . ARG A 1  401 ? 14.902  12.002  -8.043  1.00 89.91 401 A 1 
ATOM   3057 C CD   . ARG A 1  401 ? 16.007  12.935  -7.567  1.00 87.57 401 A 1 
ATOM   3058 N NE   . ARG A 1  401 ? 17.223  12.794  -8.384  1.00 82.06 401 A 1 
ATOM   3059 C CZ   . ARG A 1  401 ? 18.255  13.620  -8.387  1.00 76.09 401 A 1 
ATOM   3060 N NH1  . ARG A 1  401 ? 18.279  14.697  -7.655  1.00 68.92 401 A 1 
ATOM   3061 N NH2  . ARG A 1  401 ? 19.288  13.363  -9.137  1.00 71.20 401 A 1 
ATOM   3062 N N    . GLY A 1  402 ? 10.758  11.924  -5.987  1.00 94.85 402 A 1 
ATOM   3063 C CA   . GLY A 1  402 ? 9.756   11.682  -4.952  1.00 94.27 402 A 1 
ATOM   3064 C C    . GLY A 1  402 ? 8.781   10.572  -5.343  1.00 94.21 402 A 1 
ATOM   3065 O O    . GLY A 1  402 ? 8.517   9.675   -4.543  1.00 92.83 402 A 1 
ATOM   3066 N N    . LEU A 1  403 ? 8.314   10.588  -6.578  1.00 95.11 403 A 1 
ATOM   3067 C CA   . LEU A 1  403 ? 7.423   9.550   -7.106  1.00 94.92 403 A 1 
ATOM   3068 C C    . LEU A 1  403 ? 8.127   8.203   -7.291  1.00 94.33 403 A 1 
ATOM   3069 O O    . LEU A 1  403 ? 7.582   7.183   -6.886  1.00 92.56 403 A 1 
ATOM   3070 C CB   . LEU A 1  403 ? 6.803   10.017  -8.428  1.00 94.51 403 A 1 
ATOM   3071 C CG   . LEU A 1  403 ? 5.768   11.136  -8.268  1.00 92.72 403 A 1 
ATOM   3072 C CD1  . LEU A 1  403 ? 5.294   11.594  -9.649  1.00 86.38 403 A 1 
ATOM   3073 C CD2  . LEU A 1  403 ? 4.555   10.657  -7.467  1.00 87.20 403 A 1 
ATOM   3074 N N    . GLU A 1  404 ? 9.330   8.195   -7.825  1.00 93.48 404 A 1 
ATOM   3075 C CA   . GLU A 1  404 ? 10.153  6.984   -7.926  1.00 92.88 404 A 1 
ATOM   3076 C C    . GLU A 1  404 ? 10.297  6.309   -6.559  1.00 92.28 404 A 1 
ATOM   3077 O O    . GLU A 1  404 ? 10.115  5.102   -6.434  1.00 91.09 404 A 1 
ATOM   3078 C CB   . GLU A 1  404 ? 11.532  7.370   -8.482  1.00 92.26 404 A 1 
ATOM   3079 C CG   . GLU A 1  404 ? 12.503  6.187   -8.614  1.00 88.69 404 A 1 
ATOM   3080 C CD   . GLU A 1  404 ? 13.935  6.627   -8.952  1.00 87.27 404 A 1 
ATOM   3081 O OE1  . GLU A 1  404 ? 14.664  5.840   -9.588  1.00 79.02 404 A 1 
ATOM   3082 O OE2  . GLU A 1  404 ? 14.334  7.755   -8.574  1.00 81.14 404 A 1 
ATOM   3083 N N    . PHE A 1  405 ? 10.539  7.097   -5.523  1.00 92.92 405 A 1 
ATOM   3084 C CA   . PHE A 1  405 ? 10.711  6.560   -4.179  1.00 91.90 405 A 1 
ATOM   3085 C C    . PHE A 1  405 ? 9.458   5.841   -3.665  1.00 91.20 405 A 1 
ATOM   3086 O O    . PHE A 1  405 ? 9.563   4.737   -3.129  1.00 89.15 405 A 1 
ATOM   3087 C CB   . PHE A 1  405 ? 11.129  7.693   -3.241  1.00 91.00 405 A 1 
ATOM   3088 C CG   . PHE A 1  405 ? 11.486  7.197   -1.857  1.00 90.53 405 A 1 
ATOM   3089 C CD1  . PHE A 1  405 ? 10.551  7.262   -0.812  1.00 83.84 405 A 1 
ATOM   3090 C CD2  . PHE A 1  405 ? 12.754  6.634   -1.619  1.00 83.59 405 A 1 
ATOM   3091 C CE1  . PHE A 1  405 ? 10.878  6.778   0.462   1.00 83.36 405 A 1 
ATOM   3092 C CE2  . PHE A 1  405 ? 13.084  6.149   -0.346  1.00 82.03 405 A 1 
ATOM   3093 C CZ   . PHE A 1  405 ? 12.145  6.223   0.696   1.00 85.73 405 A 1 
ATOM   3094 N N    . ILE A 1  406 ? 8.283   6.407   -3.849  1.00 91.13 406 A 1 
ATOM   3095 C CA   . ILE A 1  406 ? 7.041   5.752   -3.404  1.00 90.21 406 A 1 
ATOM   3096 C C    . ILE A 1  406 ? 6.613   4.591   -4.311  1.00 89.33 406 A 1 
ATOM   3097 O O    . ILE A 1  406 ? 5.920   3.692   -3.844  1.00 86.77 406 A 1 
ATOM   3098 C CB   . ILE A 1  406 ? 5.887   6.752   -3.181  1.00 89.28 406 A 1 
ATOM   3099 C CG1  . ILE A 1  406 ? 5.474   7.485   -4.466  1.00 85.71 406 A 1 
ATOM   3100 C CG2  . ILE A 1  406 ? 6.268   7.731   -2.056  1.00 84.20 406 A 1 
ATOM   3101 C CD1  . ILE A 1  406 ? 4.178   8.283   -4.354  1.00 83.87 406 A 1 
ATOM   3102 N N    . HIS A 1  407 ? 7.045   4.594   -5.561  1.00 92.08 407 A 1 
ATOM   3103 C CA   . HIS A 1  407 ? 6.733   3.522   -6.509  1.00 91.34 407 A 1 
ATOM   3104 C C    . HIS A 1  407 ? 7.667   2.317   -6.387  1.00 89.12 407 A 1 
ATOM   3105 O O    . HIS A 1  407 ? 7.229   1.196   -6.616  1.00 83.72 407 A 1 
ATOM   3106 C CB   . HIS A 1  407 ? 6.789   4.064   -7.945  1.00 91.34 407 A 1 
ATOM   3107 C CG   . HIS A 1  407 ? 5.697   5.012   -8.337  1.00 92.72 407 A 1 
ATOM   3108 N ND1  . HIS A 1  407 ? 5.547   5.559   -9.614  1.00 85.02 407 A 1 
ATOM   3109 C CD2  . HIS A 1  407 ? 4.665   5.477   -7.573  1.00 86.16 407 A 1 
ATOM   3110 C CE1  . HIS A 1  407 ? 4.459   6.331   -9.590  1.00 88.28 407 A 1 
ATOM   3111 N NE2  . HIS A 1  407 ? 3.899   6.308   -8.371  1.00 88.71 407 A 1 
ATOM   3112 N N    . GLU A 1  408 ? 8.930   2.533   -6.035  1.00 88.31 408 A 1 
ATOM   3113 C CA   . GLU A 1  408 ? 9.948   1.480   -6.121  1.00 86.44 408 A 1 
ATOM   3114 C C    . GLU A 1  408 ? 10.681  1.199   -4.806  1.00 84.87 408 A 1 
ATOM   3115 O O    . GLU A 1  408 ? 11.173  0.087   -4.605  1.00 76.66 408 A 1 
ATOM   3116 C CB   . GLU A 1  408 ? 10.960  1.812   -7.226  1.00 83.72 408 A 1 
ATOM   3117 C CG   . GLU A 1  408 ? 10.312  1.951   -8.610  1.00 80.97 408 A 1 
ATOM   3118 C CD   . GLU A 1  408 ? 11.301  1.948   -9.781  1.00 77.82 408 A 1 
ATOM   3119 O OE1  . GLU A 1  408 ? 10.840  2.159   -10.927 1.00 70.49 408 A 1 
ATOM   3120 O OE2  . GLU A 1  408 ? 12.511  1.699   -9.577  1.00 71.03 408 A 1 
ATOM   3121 N N    . HIS A 1  409 ? 10.745  2.166   -3.903  1.00 84.85 409 A 1 
ATOM   3122 C CA   . HIS A 1  409 ? 11.586  2.070   -2.706  1.00 83.81 409 A 1 
ATOM   3123 C C    . HIS A 1  409 ? 10.815  2.030   -1.387  1.00 82.91 409 A 1 
ATOM   3124 O O    . HIS A 1  409 ? 11.426  1.918   -0.322  1.00 77.99 409 A 1 
ATOM   3125 C CB   . HIS A 1  409 ? 12.630  3.186   -2.731  1.00 83.47 409 A 1 
ATOM   3126 C CG   . HIS A 1  409 ? 13.483  3.186   -3.969  1.00 84.02 409 A 1 
ATOM   3127 N ND1  . HIS A 1  409 ? 14.095  2.087   -4.542  1.00 72.97 409 A 1 
ATOM   3128 C CD2  . HIS A 1  409 ? 13.787  4.262   -4.761  1.00 72.94 409 A 1 
ATOM   3129 C CE1  . HIS A 1  409 ? 14.735  2.498   -5.647  1.00 74.76 409 A 1 
ATOM   3130 N NE2  . HIS A 1  409 ? 14.580  3.817   -5.804  1.00 75.31 409 A 1 
ATOM   3131 N N    . THR A 1  410 ? 9.500   2.084   -1.435  1.00 83.38 410 A 1 
ATOM   3132 C CA   . THR A 1  410 ? 8.658   1.908   -0.248  1.00 81.16 410 A 1 
ATOM   3133 C C    . THR A 1  410 ? 8.048   0.511   -0.204  1.00 79.77 410 A 1 
ATOM   3134 O O    . THR A 1  410 ? 7.780   -0.110  -1.230  1.00 76.48 410 A 1 
ATOM   3135 C CB   . THR A 1  410 ? 7.578   2.985   -0.113  1.00 80.28 410 A 1 
ATOM   3136 O OG1  . THR A 1  410 ? 6.672   2.941   -1.178  1.00 74.21 410 A 1 
ATOM   3137 C CG2  . THR A 1  410 ? 8.163   4.381   -0.024  1.00 73.50 410 A 1 
ATOM   3138 N N    . VAL A 1  411 ? 7.831   0.029   1.010   1.00 77.77 411 A 1 
ATOM   3139 C CA   . VAL A 1  411 ? 7.137   -1.242  1.244   1.00 75.97 411 A 1 
ATOM   3140 C C    . VAL A 1  411 ? 6.043   -1.005  2.283   1.00 75.80 411 A 1 
ATOM   3141 O O    . VAL A 1  411 ? 6.362   -0.747  3.445   1.00 71.11 411 A 1 
ATOM   3142 C CB   . VAL A 1  411 ? 8.100   -2.354  1.691   1.00 71.92 411 A 1 
ATOM   3143 C CG1  . VAL A 1  411 ? 7.355   -3.682  1.836   1.00 63.97 411 A 1 
ATOM   3144 C CG2  . VAL A 1  411 ? 9.231   -2.568  0.676   1.00 64.12 411 A 1 
ATOM   3145 N N    . PRO A 1  412 ? 4.765   -1.094  1.909   1.00 78.09 412 A 1 
ATOM   3146 C CA   . PRO A 1  412 ? 4.244   -1.356  0.566   1.00 77.33 412 A 1 
ATOM   3147 C C    . PRO A 1  412 ? 4.513   -0.200  -0.418  1.00 79.12 412 A 1 
ATOM   3148 O O    . PRO A 1  412 ? 4.807   0.917   -0.005  1.00 75.41 412 A 1 
ATOM   3149 C CB   . PRO A 1  412 ? 2.747   -1.577  0.777   1.00 72.97 412 A 1 
ATOM   3150 C CG   . PRO A 1  412 ? 2.435   -0.673  1.964   1.00 69.78 412 A 1 
ATOM   3151 C CD   . PRO A 1  412 ? 3.685   -0.801  2.820   1.00 72.49 412 A 1 
ATOM   3152 N N    . VAL A 1  413 ? 4.398   -0.488  -1.688  1.00 82.06 413 A 1 
ATOM   3153 C CA   . VAL A 1  413 ? 4.427   0.522   -2.753  1.00 82.41 413 A 1 
ATOM   3154 C C    . VAL A 1  413 ? 3.199   1.428   -2.635  1.00 83.30 413 A 1 
ATOM   3155 O O    . VAL A 1  413 ? 2.089   0.951   -2.391  1.00 81.13 413 A 1 
ATOM   3156 C CB   . VAL A 1  413 ? 4.482   -0.154  -4.137  1.00 79.83 413 A 1 
ATOM   3157 C CG1  . VAL A 1  413 ? 4.372   0.840   -5.289  1.00 71.30 413 A 1 
ATOM   3158 C CG2  . VAL A 1  413 ? 5.796   -0.927  -4.302  1.00 71.34 413 A 1 
ATOM   3159 N N    . TYR A 1  414 ? 3.412   2.722   -2.830  1.00 85.94 414 A 1 
ATOM   3160 C CA   . TYR A 1  414 ? 2.343   3.710   -2.834  1.00 87.03 414 A 1 
ATOM   3161 C C    . TYR A 1  414 ? 2.161   4.303   -4.231  1.00 87.95 414 A 1 
ATOM   3162 O O    . TYR A 1  414 ? 3.120   4.722   -4.871  1.00 85.87 414 A 1 
ATOM   3163 C CB   . TYR A 1  414 ? 2.618   4.804   -1.802  1.00 84.60 414 A 1 
ATOM   3164 C CG   . TYR A 1  414 ? 2.484   4.337   -0.368  1.00 81.69 414 A 1 
ATOM   3165 C CD1  . TYR A 1  414 ? 1.219   4.252   0.239   1.00 74.37 414 A 1 
ATOM   3166 C CD2  . TYR A 1  414 ? 3.629   3.959   0.363   1.00 74.17 414 A 1 
ATOM   3167 C CE1  . TYR A 1  414 ? 1.087   3.782   1.551   1.00 71.11 414 A 1 
ATOM   3168 C CE2  . TYR A 1  414 ? 3.508   3.479   1.678   1.00 69.79 414 A 1 
ATOM   3169 C CZ   . TYR A 1  414 ? 2.232   3.386   2.267   1.00 72.62 414 A 1 
ATOM   3170 O OH   . TYR A 1  414 ? 2.105   2.889   3.539   1.00 69.38 414 A 1 
ATOM   3171 N N    . VAL A 1  415 ? 0.910   4.382   -4.634  1.00 88.37 415 A 1 
ATOM   3172 C CA   . VAL A 1  415 ? 0.479   5.188   -5.775  1.00 88.55 415 A 1 
ATOM   3173 C C    . VAL A 1  415 ? -0.149  6.457   -5.211  1.00 88.33 415 A 1 
ATOM   3174 O O    . VAL A 1  415 ? -0.994  6.379   -4.318  1.00 86.27 415 A 1 
ATOM   3175 C CB   . VAL A 1  415 ? -0.498  4.412   -6.674  1.00 87.30 415 A 1 
ATOM   3176 C CG1  . VAL A 1  415 ? -0.889  5.236   -7.900  1.00 80.44 415 A 1 
ATOM   3177 C CG2  . VAL A 1  415 ? 0.126   3.098   -7.161  1.00 80.62 415 A 1 
ATOM   3178 N N    . HIS A 1  416 ? 0.279   7.603   -5.701  1.00 89.56 416 A 1 
ATOM   3179 C CA   . HIS A 1  416 ? -0.187  8.890   -5.173  1.00 89.48 416 A 1 
ATOM   3180 C C    . HIS A 1  416 ? -1.652  9.172   -5.542  1.00 87.72 416 A 1 
ATOM   3181 O O    . HIS A 1  416 ? -2.420  9.656   -4.707  1.00 83.21 416 A 1 
ATOM   3182 C CB   . HIS A 1  416 ? 0.747   9.988   -5.686  1.00 89.88 416 A 1 
ATOM   3183 C CG   . HIS A 1  416 ? 0.502   11.322  -5.042  1.00 91.52 416 A 1 
ATOM   3184 N ND1  . HIS A 1  416 ? -0.659  12.053  -5.073  1.00 82.40 416 A 1 
ATOM   3185 C CD2  . HIS A 1  416 ? 1.406   12.045  -4.297  1.00 83.69 416 A 1 
ATOM   3186 C CE1  . HIS A 1  416 ? -0.467  13.176  -4.362  1.00 85.42 416 A 1 
ATOM   3187 N NE2  . HIS A 1  416 ? 0.779   13.203  -3.890  1.00 86.37 416 A 1 
ATOM   3188 N N    . ARG A 1  417 ? -2.018  8.889   -6.771  1.00 88.19 417 A 1 
ATOM   3189 C CA   . ARG A 1  417 ? -3.362  9.048   -7.365  1.00 87.45 417 A 1 
ATOM   3190 C C    . ARG A 1  417 ? -3.886  10.489  -7.519  1.00 87.48 417 A 1 
ATOM   3191 O O    . ARG A 1  417 ? -4.921  10.670  -8.152  1.00 82.80 417 A 1 
ATOM   3192 C CB   . ARG A 1  417 ? -4.396  8.160   -6.656  1.00 84.71 417 A 1 
ATOM   3193 C CG   . ARG A 1  417 ? -3.998  6.686   -6.498  1.00 80.38 417 A 1 
ATOM   3194 C CD   . ARG A 1  417 ? -5.187  5.909   -5.943  1.00 77.09 417 A 1 
ATOM   3195 N NE   . ARG A 1  417 ? -4.833  4.530   -5.553  1.00 72.83 417 A 1 
ATOM   3196 C CZ   . ARG A 1  417 ? -5.650  3.689   -4.939  1.00 67.12 417 A 1 
ATOM   3197 N NH1  . ARG A 1  417 ? -6.902  3.954   -4.719  1.00 61.69 417 A 1 
ATOM   3198 N NH2  . ARG A 1  417 ? -5.226  2.545   -4.502  1.00 60.03 417 A 1 
ATOM   3199 N N    . ASP A 1  418 ? -3.201  11.482  -7.005  1.00 87.61 418 A 1 
ATOM   3200 C CA   . ASP A 1  418 ? -3.581  12.895  -7.163  1.00 88.00 418 A 1 
ATOM   3201 C C    . ASP A 1  418 ? -2.355  13.794  -7.415  1.00 89.37 418 A 1 
ATOM   3202 O O    . ASP A 1  418 ? -2.171  14.841  -6.790  1.00 88.26 418 A 1 
ATOM   3203 C CB   . ASP A 1  418 ? -4.455  13.360  -5.979  1.00 86.03 418 A 1 
ATOM   3204 C CG   . ASP A 1  418 ? -5.121  14.725  -6.223  1.00 83.44 418 A 1 
ATOM   3205 O OD1  . ASP A 1  418 ? -5.431  15.082  -7.381  1.00 79.12 418 A 1 
ATOM   3206 O OD2  . ASP A 1  418 ? -5.336  15.483  -5.253  1.00 77.96 418 A 1 
ATOM   3207 N N    . ILE A 1  419 ? -1.488  13.369  -8.318  1.00 91.39 419 A 1 
ATOM   3208 C CA   . ILE A 1  419 ? -0.369  14.205  -8.754  1.00 92.98 419 A 1 
ATOM   3209 C C    . ILE A 1  419 ? -0.899  15.389  -9.561  1.00 92.83 419 A 1 
ATOM   3210 O O    . ILE A 1  419 ? -1.594  15.227  -10.559 1.00 91.65 419 A 1 
ATOM   3211 C CB   . ILE A 1  419 ? 0.677   13.392  -9.535  1.00 93.36 419 A 1 
ATOM   3212 C CG1  . ILE A 1  419 ? 1.408   12.405  -8.608  1.00 89.72 419 A 1 
ATOM   3213 C CG2  . ILE A 1  419 ? 1.699   14.283  -10.266 1.00 90.03 419 A 1 
ATOM   3214 C CD1  . ILE A 1  419 ? 2.230   13.074  -7.484  1.00 86.23 419 A 1 
ATOM   3215 N N    . LYS A 1  420 ? -0.517  16.575  -9.115  1.00 93.23 420 A 1 
ATOM   3216 C CA   . LYS A 1  420 ? -0.826  17.842  -9.774  1.00 93.01 420 A 1 
ATOM   3217 C C    . LYS A 1  420 ? 0.158   18.912  -9.316  1.00 93.61 420 A 1 
ATOM   3218 O O    . LYS A 1  420 ? 0.787   18.772  -8.264  1.00 92.82 420 A 1 
ATOM   3219 C CB   . LYS A 1  420 ? -2.284  18.237  -9.482  1.00 90.41 420 A 1 
ATOM   3220 C CG   . LYS A 1  420 ? -2.615  18.390  -7.989  1.00 88.45 420 A 1 
ATOM   3221 C CD   . LYS A 1  420 ? -4.126  18.501  -7.784  1.00 86.12 420 A 1 
ATOM   3222 C CE   . LYS A 1  420 ? -4.466  18.491  -6.294  1.00 80.89 420 A 1 
ATOM   3223 N NZ   . LYS A 1  420 ? -5.836  17.975  -6.059  1.00 77.10 420 A 1 
ATOM   3224 N N    . SER A 1  421 ? 0.248   19.997  -10.045 1.00 93.68 421 A 1 
ATOM   3225 C CA   . SER A 1  421 ? 1.118   21.123  -9.682  1.00 94.20 421 A 1 
ATOM   3226 C C    . SER A 1  421 ? 0.798   21.720  -8.301  1.00 93.91 421 A 1 
ATOM   3227 O O    . SER A 1  421 ? 1.706   22.179  -7.609  1.00 91.86 421 A 1 
ATOM   3228 C CB   . SER A 1  421 ? 1.038   22.200  -10.766 1.00 93.61 421 A 1 
ATOM   3229 O OG   . SER A 1  421 ? -0.294  22.591  -11.012 1.00 87.58 421 A 1 
ATOM   3230 N N    . ALA A 1  422 ? -0.444  21.642  -7.851  1.00 92.27 422 A 1 
ATOM   3231 C CA   . ALA A 1  422 ? -0.843  22.072  -6.511  1.00 91.07 422 A 1 
ATOM   3232 C C    . ALA A 1  422 ? -0.306  21.166  -5.384  1.00 91.11 422 A 1 
ATOM   3233 O O    . ALA A 1  422 ? -0.124  21.644  -4.265  1.00 89.10 422 A 1 
ATOM   3234 C CB   . ALA A 1  422 ? -2.369  22.162  -6.464  1.00 89.28 422 A 1 
ATOM   3235 N N    . ASN A 1  423 ? -0.014  19.900  -5.672  1.00 91.90 423 A 1 
ATOM   3236 C CA   . ASN A 1  423 ? 0.558   18.930  -4.733  1.00 92.08 423 A 1 
ATOM   3237 C C    . ASN A 1  423 ? 2.091   18.830  -4.829  1.00 92.83 423 A 1 
ATOM   3238 O O    . ASN A 1  423 ? 2.698   17.984  -4.181  1.00 91.48 423 A 1 
ATOM   3239 C CB   . ASN A 1  423 ? -0.138  17.572  -4.917  1.00 90.65 423 A 1 
ATOM   3240 C CG   . ASN A 1  423 ? -1.540  17.518  -4.326  1.00 88.70 423 A 1 
ATOM   3241 O OD1  . ASN A 1  423 ? -1.987  18.390  -3.598  1.00 82.12 423 A 1 
ATOM   3242 N ND2  . ASN A 1  423 ? -2.276  16.469  -4.622  1.00 81.18 423 A 1 
ATOM   3243 N N    . ILE A 1  424 ? 2.713   19.683  -5.604  1.00 94.28 424 A 1 
ATOM   3244 C CA   . ILE A 1  424 ? 4.168   19.813  -5.658  1.00 95.34 424 A 1 
ATOM   3245 C C    . ILE A 1  424 ? 4.536   21.106  -4.940  1.00 95.39 424 A 1 
ATOM   3246 O O    . ILE A 1  424 ? 4.370   22.199  -5.483  1.00 94.21 424 A 1 
ATOM   3247 C CB   . ILE A 1  424 ? 4.679   19.748  -7.108  1.00 95.54 424 A 1 
ATOM   3248 C CG1  . ILE A 1  424 ? 4.326   18.378  -7.736  1.00 93.75 424 A 1 
ATOM   3249 C CG2  . ILE A 1  424 ? 6.200   19.983  -7.142  1.00 93.68 424 A 1 
ATOM   3250 C CD1  . ILE A 1  424 ? 4.596   18.298  -9.237  1.00 90.12 424 A 1 
ATOM   3251 N N    . LEU A 1  425 ? 5.007   20.979  -3.721  1.00 94.59 425 A 1 
ATOM   3252 C CA   . LEU A 1  425 ? 5.401   22.121  -2.908  1.00 94.71 425 A 1 
ATOM   3253 C C    . LEU A 1  425 ? 6.832   22.532  -3.234  1.00 95.29 425 A 1 
ATOM   3254 O O    . LEU A 1  425 ? 7.698   21.688  -3.455  1.00 94.08 425 A 1 
ATOM   3255 C CB   . LEU A 1  425 ? 5.214   21.811  -1.415  1.00 93.54 425 A 1 
ATOM   3256 C CG   . LEU A 1  425 ? 3.798   21.366  -1.005  1.00 91.87 425 A 1 
ATOM   3257 C CD1  . LEU A 1  425 ? 3.706   21.284  0.517   1.00 85.91 425 A 1 
ATOM   3258 C CD2  . LEU A 1  425 ? 2.708   22.338  -1.473  1.00 85.21 425 A 1 
ATOM   3259 N N    . ILE A 1  426 ? 7.067   23.825  -3.234  1.00 94.55 426 A 1 
ATOM   3260 C CA   . ILE A 1  426 ? 8.364   24.418  -3.549  1.00 94.88 426 A 1 
ATOM   3261 C C    . ILE A 1  426 ? 8.938   25.030  -2.274  1.00 94.36 426 A 1 
ATOM   3262 O O    . ILE A 1  426 ? 8.306   25.882  -1.652  1.00 92.34 426 A 1 
ATOM   3263 C CB   . ILE A 1  426 ? 8.226   25.449  -4.687  1.00 94.20 426 A 1 
ATOM   3264 C CG1  . ILE A 1  426 ? 7.504   24.900  -5.943  1.00 90.67 426 A 1 
ATOM   3265 C CG2  . ILE A 1  426 ? 9.603   25.999  -5.080  1.00 90.32 426 A 1 
ATOM   3266 C CD1  . ILE A 1  426 ? 8.165   23.666  -6.576  1.00 84.27 426 A 1 
ATOM   3267 N N    . ASP A 1  427 ? 10.136  24.601  -1.901  1.00 93.92 427 A 1 
ATOM   3268 C CA   . ASP A 1  427 ? 10.830  25.175  -0.754  1.00 93.42 427 A 1 
ATOM   3269 C C    . ASP A 1  427 ? 11.533  26.501  -1.098  1.00 93.35 427 A 1 
ATOM   3270 O O    . ASP A 1  427 ? 11.568  26.954  -2.250  1.00 91.24 427 A 1 
ATOM   3271 C CB   . ASP A 1  427 ? 11.744  24.113  -0.101  1.00 91.90 427 A 1 
ATOM   3272 C CG   . ASP A 1  427 ? 13.064  23.810  -0.816  1.00 90.34 427 A 1 
ATOM   3273 O OD1  . ASP A 1  427 ? 13.454  24.560  -1.731  1.00 82.74 427 A 1 
ATOM   3274 O OD2  . ASP A 1  427 ? 13.752  22.871  -0.362  1.00 83.26 427 A 1 
ATOM   3275 N N    . GLN A 1  428 ? 12.124  27.134  -0.087  1.00 92.83 428 A 1 
ATOM   3276 C CA   . GLN A 1  428 ? 12.829  28.406  -0.294  1.00 92.31 428 A 1 
ATOM   3277 C C    . GLN A 1  428 ? 14.046  28.290  -1.223  1.00 92.58 428 A 1 
ATOM   3278 O O    . GLN A 1  428 ? 14.489  29.287  -1.792  1.00 89.18 428 A 1 
ATOM   3279 C CB   . GLN A 1  428 ? 13.276  28.978  1.052   1.00 90.64 428 A 1 
ATOM   3280 C CG   . GLN A 1  428 ? 12.097  29.396  1.939   1.00 82.64 428 A 1 
ATOM   3281 C CD   . GLN A 1  428 ? 12.521  30.296  3.097   1.00 73.63 428 A 1 
ATOM   3282 O OE1  . GLN A 1  428 ? 13.673  30.659  3.253   1.00 63.18 428 A 1 
ATOM   3283 N NE2  . GLN A 1  428 ? 11.601  30.716  3.931   1.00 60.43 428 A 1 
ATOM   3284 N N    . LYS A 1  429 ? 14.581  27.096  -1.399  1.00 92.02 429 A 1 
ATOM   3285 C CA   . LYS A 1  429 ? 15.686  26.818  -2.325  1.00 91.64 429 A 1 
ATOM   3286 C C    . LYS A 1  429 ? 15.192  26.436  -3.722  1.00 92.10 429 A 1 
ATOM   3287 O O    . LYS A 1  429 ? 16.001  26.054  -4.563  1.00 89.52 429 A 1 
ATOM   3288 C CB   . LYS A 1  429 ? 16.606  25.740  -1.736  1.00 90.78 429 A 1 
ATOM   3289 C CG   . LYS A 1  429 ? 17.258  26.172  -0.417  1.00 85.93 429 A 1 
ATOM   3290 C CD   . LYS A 1  429 ? 18.212  25.079  0.069   1.00 79.02 429 A 1 
ATOM   3291 C CE   . LYS A 1  429 ? 18.876  25.501  1.378   1.00 68.87 429 A 1 
ATOM   3292 N NZ   . LYS A 1  429 ? 19.819  24.471  1.863   1.00 60.56 429 A 1 
ATOM   3293 N N    . PHE A 1  430 ? 13.897  26.541  -3.966  1.00 93.09 430 A 1 
ATOM   3294 C CA   . PHE A 1  430 ? 13.233  26.108  -5.197  1.00 93.40 430 A 1 
ATOM   3295 C C    . PHE A 1  430 ? 13.416  24.613  -5.486  1.00 93.60 430 A 1 
ATOM   3296 O O    . PHE A 1  430 ? 13.435  24.199  -6.648  1.00 90.81 430 A 1 
ATOM   3297 C CB   . PHE A 1  430 ? 13.612  27.011  -6.380  1.00 92.41 430 A 1 
ATOM   3298 C CG   . PHE A 1  430 ? 13.132  28.434  -6.255  1.00 91.89 430 A 1 
ATOM   3299 C CD1  . PHE A 1  430 ? 11.937  28.821  -6.886  1.00 83.55 430 A 1 
ATOM   3300 C CD2  . PHE A 1  430 ? 13.856  29.377  -5.510  1.00 83.91 430 A 1 
ATOM   3301 C CE1  . PHE A 1  430 ? 11.478  30.139  -6.783  1.00 82.55 430 A 1 
ATOM   3302 C CE2  . PHE A 1  430 ? 13.396  30.699  -5.397  1.00 82.42 430 A 1 
ATOM   3303 C CZ   . PHE A 1  430 ? 12.207  31.077  -6.039  1.00 87.41 430 A 1 
ATOM   3304 N N    . ARG A 1  431 ? 13.529  23.814  -4.441  1.00 93.92 431 A 1 
ATOM   3305 C CA   . ARG A 1  431 ? 13.470  22.355  -4.543  1.00 94.26 431 A 1 
ATOM   3306 C C    . ARG A 1  431 ? 12.037  21.891  -4.354  1.00 94.79 431 A 1 
ATOM   3307 O O    . ARG A 1  431 ? 11.290  22.494  -3.577  1.00 93.26 431 A 1 
ATOM   3308 C CB   . ARG A 1  431 ? 14.417  21.706  -3.525  1.00 93.04 431 A 1 
ATOM   3309 C CG   . ARG A 1  431 ? 15.879  22.181  -3.660  1.00 90.21 431 A 1 
ATOM   3310 C CD   . ARG A 1  431 ? 16.477  21.920  -5.054  1.00 87.37 431 A 1 
ATOM   3311 N NE   . ARG A 1  431 ? 16.508  20.482  -5.354  1.00 85.33 431 A 1 
ATOM   3312 C CZ   . ARG A 1  431 ? 17.500  19.629  -5.200  1.00 84.87 431 A 1 
ATOM   3313 N NH1  . ARG A 1  431 ? 18.657  20.004  -4.756  1.00 75.09 431 A 1 
ATOM   3314 N NH2  . ARG A 1  431 ? 17.324  18.385  -5.507  1.00 77.99 431 A 1 
ATOM   3315 N N    . ALA A 1  432 ? 11.675  20.854  -5.056  1.00 94.74 432 A 1 
ATOM   3316 C CA   . ALA A 1  432 ? 10.316  20.348  -5.025  1.00 95.62 432 A 1 
ATOM   3317 C C    . ALA A 1  432 ? 10.156  19.204  -4.022  1.00 95.50 432 A 1 
ATOM   3318 O O    . ALA A 1  432 ? 11.025  18.339  -3.880  1.00 93.60 432 A 1 
ATOM   3319 C CB   . ALA A 1  432 ? 9.893   19.946  -6.437  1.00 95.14 432 A 1 
ATOM   3320 N N    . LYS A 1  433 ? 9.008   19.186  -3.369  1.00 95.29 433 A 1 
ATOM   3321 C CA   . LYS A 1  433 ? 8.545   18.095  -2.514  1.00 95.33 433 A 1 
ATOM   3322 C C    . LYS A 1  433 ? 7.121   17.723  -2.900  1.00 95.25 433 A 1 
ATOM   3323 O O    . LYS A 1  433 ? 6.248   18.585  -2.938  1.00 93.73 433 A 1 
ATOM   3324 C CB   . LYS A 1  433 ? 8.613   18.487  -1.034  1.00 94.42 433 A 1 
ATOM   3325 C CG   . LYS A 1  433 ? 10.038  18.773  -0.542  1.00 92.05 433 A 1 
ATOM   3326 C CD   . LYS A 1  433 ? 10.049  18.903  0.983   1.00 89.88 433 A 1 
ATOM   3327 C CE   . LYS A 1  433 ? 11.468  19.089  1.510   1.00 86.78 433 A 1 
ATOM   3328 N NZ   . LYS A 1  433 ? 11.513  18.913  2.981   1.00 80.78 433 A 1 
ATOM   3329 N N    . VAL A 1  434 ? 6.899   16.452  -3.147  1.00 94.82 434 A 1 
ATOM   3330 C CA   . VAL A 1  434 ? 5.558   15.939  -3.443  1.00 94.70 434 A 1 
ATOM   3331 C C    . VAL A 1  434 ? 4.760   15.852  -2.145  1.00 93.97 434 A 1 
ATOM   3332 O O    . VAL A 1  434 ? 5.205   15.235  -1.176  1.00 92.30 434 A 1 
ATOM   3333 C CB   . VAL A 1  434 ? 5.627   14.587  -4.170  1.00 94.31 434 A 1 
ATOM   3334 C CG1  . VAL A 1  434 ? 4.232   14.059  -4.492  1.00 89.92 434 A 1 
ATOM   3335 C CG2  . VAL A 1  434 ? 6.393   14.715  -5.494  1.00 89.35 434 A 1 
ATOM   3336 N N    . ALA A 1  435 ? 3.607   16.482  -2.122  1.00 92.53 435 A 1 
ATOM   3337 C CA   . ALA A 1  435 ? 2.698   16.506  -0.986  1.00 91.23 435 A 1 
ATOM   3338 C C    . ALA A 1  435 ? 1.603   15.442  -1.112  1.00 89.86 435 A 1 
ATOM   3339 O O    . ALA A 1  435 ? 1.304   14.977  -2.209  1.00 85.26 435 A 1 
ATOM   3340 C CB   . ALA A 1  435 ? 2.092   17.910  -0.874  1.00 89.43 435 A 1 
ATOM   3341 N N    . ASP A 1  436 ? 0.990   15.108  0.015   1.00 87.10 436 A 1 
ATOM   3342 C CA   . ASP A 1  436 ? -0.211  14.261  0.097   1.00 85.28 436 A 1 
ATOM   3343 C C    . ASP A 1  436 ? -0.058  12.815  -0.403  1.00 84.17 436 A 1 
ATOM   3344 O O    . ASP A 1  436 ? -1.054  12.131  -0.647  1.00 76.48 436 A 1 
ATOM   3345 C CB   . ASP A 1  436 ? -1.422  14.987  -0.517  1.00 81.70 436 A 1 
ATOM   3346 C CG   . ASP A 1  436 ? -1.806  16.256  0.231   1.00 77.88 436 A 1 
ATOM   3347 O OD1  . ASP A 1  436 ? -1.402  16.431  1.405   1.00 71.25 436 A 1 
ATOM   3348 O OD2  . ASP A 1  436 ? -2.597  17.065  -0.299  1.00 71.07 436 A 1 
ATOM   3349 N N    . PHE A 1  437 ? 1.170   12.326  -0.503  1.00 83.68 437 A 1 
ATOM   3350 C CA   . PHE A 1  437 ? 1.390   10.923  -0.834  1.00 80.99 437 A 1 
ATOM   3351 C C    . PHE A 1  437 ? 0.744   10.006  0.212   1.00 79.67 437 A 1 
ATOM   3352 O O    . PHE A 1  437 ? 0.748   10.288  1.413   1.00 69.04 437 A 1 
ATOM   3353 C CB   . PHE A 1  437 ? 2.891   10.630  -1.007  1.00 76.37 437 A 1 
ATOM   3354 C CG   . PHE A 1  437 ? 3.668   10.543  0.290   1.00 78.43 437 A 1 
ATOM   3355 C CD1  . PHE A 1  437 ? 4.128   11.710  0.927   1.00 70.66 437 A 1 
ATOM   3356 C CD2  . PHE A 1  437 ? 3.902   9.294   0.888   1.00 71.64 437 A 1 
ATOM   3357 C CE1  . PHE A 1  437 ? 4.811   11.632  2.150   1.00 67.01 437 A 1 
ATOM   3358 C CE2  . PHE A 1  437 ? 4.585   9.211   2.118   1.00 66.12 437 A 1 
ATOM   3359 C CZ   . PHE A 1  437 ? 5.035   10.382  2.749   1.00 69.12 437 A 1 
ATOM   3360 N N    . GLY A 1  438 ? 0.172   8.920   -0.258  1.00 76.55 438 A 1 
ATOM   3361 C CA   . GLY A 1  438 ? -0.513  7.948   0.584   1.00 73.36 438 A 1 
ATOM   3362 C C    . GLY A 1  438 ? -1.875  8.390   1.127   1.00 75.70 438 A 1 
ATOM   3363 O O    . GLY A 1  438 ? -2.604  7.546   1.650   1.00 69.99 438 A 1 
ATOM   3364 N N    . LEU A 1  439 ? -2.252  9.644   0.964   1.00 78.40 439 A 1 
ATOM   3365 C CA   . LEU A 1  439 ? -3.529  10.151  1.473   1.00 76.96 439 A 1 
ATOM   3366 C C    . LEU A 1  439 ? -4.718  9.407   0.855   1.00 76.27 439 A 1 
ATOM   3367 O O    . LEU A 1  439 ? -5.632  8.999   1.565   1.00 71.00 439 A 1 
ATOM   3368 C CB   . LEU A 1  439 ? -3.604  11.664  1.195   1.00 73.13 439 A 1 
ATOM   3369 C CG   . LEU A 1  439 ? -4.628  12.380  2.088   1.00 71.12 439 A 1 
ATOM   3370 C CD1  . LEU A 1  439 ? -4.109  12.521  3.518   1.00 67.41 439 A 1 
ATOM   3371 C CD2  . LEU A 1  439 ? -4.893  13.789  1.563   1.00 66.77 439 A 1 
ATOM   3372 N N    . THR A 1  440 ? -4.650  9.164   -0.428  1.00 75.07 440 A 1 
ATOM   3373 C CA   . THR A 1  440 ? -5.687  8.416   -1.147  1.00 72.55 440 A 1 
ATOM   3374 C C    . THR A 1  440 ? -5.797  6.975   -0.660  1.00 72.67 440 A 1 
ATOM   3375 O O    . THR A 1  440 ? -6.894  6.453   -0.507  1.00 69.37 440 A 1 
ATOM   3376 C CB   . THR A 1  440 ? -5.381  8.419   -2.644  1.00 68.68 440 A 1 
ATOM   3377 O OG1  . THR A 1  440 ? -5.015  9.711   -3.067  1.00 63.60 440 A 1 
ATOM   3378 C CG2  . THR A 1  440 ? -6.591  8.002   -3.460  1.00 62.24 440 A 1 
ATOM   3379 N N    . LYS A 1  441 ? -4.677  6.347   -0.364  1.00 72.50 441 A 1 
ATOM   3380 C CA   . LYS A 1  441 ? -4.682  4.993   0.198   1.00 72.26 441 A 1 
ATOM   3381 C C    . LYS A 1  441 ? -5.247  4.977   1.618   1.00 72.50 441 A 1 
ATOM   3382 O O    . LYS A 1  441 ? -5.981  4.064   1.978   1.00 70.16 441 A 1 
ATOM   3383 C CB   . LYS A 1  441 ? -3.263  4.418   0.133   1.00 68.98 441 A 1 
ATOM   3384 C CG   . LYS A 1  441 ? -3.271  2.919   0.429   1.00 65.07 441 A 1 
ATOM   3385 C CD   . LYS A 1  441 ? -1.889  2.322   0.224   1.00 63.27 441 A 1 
ATOM   3386 C CE   . LYS A 1  441 ? -1.948  0.815   0.466   1.00 56.63 441 A 1 
ATOM   3387 N NZ   . LYS A 1  441 ? -0.612  0.211   0.401   1.00 52.14 441 A 1 
ATOM   3388 N N    . LEU A 1  442 ? -4.950  5.992   2.394   1.00 71.04 442 A 1 
ATOM   3389 C CA   . LEU A 1  442 ? -5.544  6.150   3.716   1.00 69.11 442 A 1 
ATOM   3390 C C    . LEU A 1  442 ? -7.067  6.287   3.632   1.00 69.05 442 A 1 
ATOM   3391 O O    . LEU A 1  442 ? -7.767  5.611   4.378   1.00 65.81 442 A 1 
ATOM   3392 C CB   . LEU A 1  442 ? -4.938  7.370   4.421   1.00 65.65 442 A 1 
ATOM   3393 C CG   . LEU A 1  442 ? -3.510  7.171   4.939   1.00 64.28 442 A 1 
ATOM   3394 C CD1  . LEU A 1  442 ? -2.973  8.512   5.445   1.00 61.91 442 A 1 
ATOM   3395 C CD2  . LEU A 1  442 ? -3.453  6.168   6.093   1.00 62.44 442 A 1 
ATOM   3396 N N    . THR A 1  443 ? -7.575  7.090   2.736   1.00 69.38 443 A 1 
ATOM   3397 C CA   . THR A 1  443 ? -9.027  7.226   2.556   1.00 66.59 443 A 1 
ATOM   3398 C C    . THR A 1  443 ? -9.663  5.925   2.074   1.00 65.74 443 A 1 
ATOM   3399 O O    . THR A 1  443 ? -10.749 5.584   2.536   1.00 62.72 443 A 1 
ATOM   3400 C CB   . THR A 1  443 ? -9.392  8.371   1.607   1.00 63.83 443 A 1 
ATOM   3401 O OG1  . THR A 1  443 ? -8.632  8.355   0.429   1.00 59.55 443 A 1 
ATOM   3402 C CG2  . THR A 1  443 ? -9.141  9.722   2.266   1.00 58.21 443 A 1 
ATOM   3403 N N    . GLU A 1  444 ? -8.983  5.176   1.245   1.00 65.73 444 A 1 
ATOM   3404 C CA   . GLU A 1  444 ? -9.427  3.863   0.767   1.00 64.31 444 A 1 
ATOM   3405 C C    . GLU A 1  444 ? -9.535  2.850   1.923   1.00 62.76 444 A 1 
ATOM   3406 O O    . GLU A 1  444 ? -10.558 2.195   2.095   1.00 60.26 444 A 1 
ATOM   3407 C CB   . GLU A 1  444 ? -8.440  3.405   -0.321  1.00 61.64 444 A 1 
ATOM   3408 C CG   . GLU A 1  444 ? -8.995  2.357   -1.288  1.00 57.11 444 A 1 
ATOM   3409 C CD   . GLU A 1  444 ? -8.003  2.125   -2.447  1.00 53.91 444 A 1 
ATOM   3410 O OE1  . GLU A 1  444 ? -8.430  1.916   -3.596  1.00 49.64 444 A 1 
ATOM   3411 O OE2  . GLU A 1  444 ? -6.769  2.231   -2.241  1.00 51.78 444 A 1 
ATOM   3412 N N    . VAL A 1  445 ? -8.512  2.790   2.758   1.00 61.71 445 A 1 
ATOM   3413 C CA   . VAL A 1  445 ? -8.495  1.919   3.943   1.00 58.26 445 A 1 
ATOM   3414 C C    . VAL A 1  445 ? -9.481  2.389   5.021   1.00 56.43 445 A 1 
ATOM   3415 O O    . VAL A 1  445 ? -10.052 1.570   5.743   1.00 51.76 445 A 1 
ATOM   3416 C CB   . VAL A 1  445 ? -7.064  1.839   4.503   1.00 55.24 445 A 1 
ATOM   3417 C CG1  . VAL A 1  445 ? -6.985  1.074   5.819   1.00 51.61 445 A 1 
ATOM   3418 C CG2  . VAL A 1  445 ? -6.124  1.130   3.524   1.00 53.93 445 A 1 
ATOM   3419 N N    . GLY A 1  446 ? -9.681  3.679   5.123   1.00 56.29 446 A 1 
ATOM   3420 C CA   . GLY A 1  446 ? -10.623 4.285   6.060   1.00 52.96 446 A 1 
ATOM   3421 C C    . GLY A 1  446 ? -12.098 4.091   5.696   1.00 52.76 446 A 1 
ATOM   3422 O O    . GLY A 1  446 ? -12.962 4.554   6.439   1.00 49.04 446 A 1 
ATOM   3423 N N    . GLY A 1  447 ? -12.374 3.438   4.582   1.00 52.85 447 A 1 
ATOM   3424 C CA   . GLY A 1  447 ? -13.739 3.180   4.115   1.00 50.15 447 A 1 
ATOM   3425 C C    . GLY A 1  447 ? -14.477 4.414   3.589   1.00 50.19 447 A 1 
ATOM   3426 O O    . GLY A 1  447 ? -15.571 4.279   3.046   1.00 46.41 447 A 1 
ATOM   3427 N N    . SER A 1  448 ? -13.885 5.589   3.721   1.00 50.05 448 A 1 
ATOM   3428 C CA   . SER A 1  448 ? -14.426 6.809   3.112   1.00 48.54 448 A 1 
ATOM   3429 C C    . SER A 1  448 ? -14.180 6.890   1.605   1.00 48.28 448 A 1 
ATOM   3430 O O    . SER A 1  448 ? -14.788 7.729   0.949   1.00 44.44 448 A 1 
ATOM   3431 C CB   . SER A 1  448 ? -13.840 8.055   3.775   1.00 44.74 448 A 1 
ATOM   3432 O OG   . SER A 1  448 ? -14.753 8.613   4.684   1.00 41.40 448 A 1 
ATOM   3433 N N    . ALA A 1  449 ? -13.304 6.049   1.088   1.00 44.87 449 A 1 
ATOM   3434 C CA   . ALA A 1  449 ? -13.161 5.955   -0.344  1.00 43.80 449 A 1 
ATOM   3435 C C    . ALA A 1  449 ? -14.446 5.347   -0.912  1.00 43.86 449 A 1 
ATOM   3436 O O    . ALA A 1  449 ? -14.653 4.136   -0.910  1.00 40.76 449 A 1 
ATOM   3437 C CB   . ALA A 1  449 ? -11.921 5.148   -0.711  1.00 40.59 449 A 1 
ATOM   3438 N N    . THR A 1  450 ? -15.279 6.207   -1.433  1.00 44.19 450 A 1 
ATOM   3439 C CA   . THR A 1  450 ? -16.110 5.815   -2.555  1.00 42.85 450 A 1 
ATOM   3440 C C    . THR A 1  450 ? -15.201 5.099   -3.551  1.00 43.47 450 A 1 
ATOM   3441 O O    . THR A 1  450 ? -14.077 5.544   -3.794  1.00 39.58 450 A 1 
ATOM   3442 C CB   . THR A 1  450 ? -16.732 7.050   -3.218  1.00 37.73 450 A 1 
ATOM   3443 O OG1  . THR A 1  450 ? -15.772 8.077   -3.352  1.00 34.43 450 A 1 
ATOM   3444 C CG2  . THR A 1  450 ? -17.886 7.602   -2.379  1.00 32.88 450 A 1 
ATOM   3445 N N    . ARG A 1  451 ? -15.670 4.021   -4.133  1.00 41.66 451 A 1 
ATOM   3446 C CA   . ARG A 1  451 ? -14.966 3.319   -5.226  1.00 41.34 451 A 1 
ATOM   3447 C C    . ARG A 1  451 ? -14.721 4.214   -6.452  1.00 42.32 451 A 1 
ATOM   3448 O O    . ARG A 1  451 ? -14.304 3.734   -7.490  1.00 39.38 451 A 1 
ATOM   3449 C CB   . ARG A 1  451 ? -15.773 2.085   -5.652  1.00 36.87 451 A 1 
ATOM   3450 C CG   . ARG A 1  451 ? -15.786 0.949   -4.625  1.00 33.31 451 A 1 
ATOM   3451 C CD   . ARG A 1  451 ? -16.575 -0.200  -5.251  1.00 30.34 451 A 1 
ATOM   3452 N NE   . ARG A 1  451 ? -16.586 -1.409  -4.410  1.00 28.15 451 A 1 
ATOM   3453 C CZ   . ARG A 1  451 ? -17.177 -2.540  -4.739  1.00 25.71 451 A 1 
ATOM   3454 N NH1  . ARG A 1  451 ? -17.853 -2.659  -5.850  1.00 24.52 451 A 1 
ATOM   3455 N NH2  . ARG A 1  451 ? -17.098 -3.573  -3.959  1.00 22.05 451 A 1 
ATOM   3456 N N    . GLY A 1  452 ? -15.044 5.464   -6.336  1.00 44.44 452 A 1 
ATOM   3457 C CA   . GLY A 1  452 ? -14.905 6.434   -7.393  1.00 43.10 452 A 1 
ATOM   3458 C C    . GLY A 1  452 ? -13.449 6.662   -7.775  1.00 44.74 452 A 1 
ATOM   3459 O O    . GLY A 1  452 ? -12.529 6.514   -6.962  1.00 42.04 452 A 1 
ATOM   3460 N N    . ALA A 1  453 ? -13.278 7.050   -9.012  1.00 48.17 453 A 1 
ATOM   3461 C CA   . ALA A 1  453 ? -11.989 7.477   -9.512  1.00 45.86 453 A 1 
ATOM   3462 C C    . ALA A 1  453 ? -11.481 8.659   -8.673  1.00 47.98 453 A 1 
ATOM   3463 O O    . ALA A 1  453 ? -12.101 9.721   -8.625  1.00 44.72 453 A 1 
ATOM   3464 C CB   . ALA A 1  453 ? -12.152 7.830   -10.988 1.00 40.14 453 A 1 
ATOM   3465 N N    . MET A 1  454 ? -10.348 8.464   -8.016  1.00 61.99 454 A 1 
ATOM   3466 C CA   . MET A 1  454 ? -9.687  9.543   -7.294  1.00 63.14 454 A 1 
ATOM   3467 C C    . MET A 1  454 ? -8.662  10.216  -8.197  1.00 67.42 454 A 1 
ATOM   3468 O O    . MET A 1  454 ? -7.891  9.550   -8.885  1.00 61.13 454 A 1 
ATOM   3469 C CB   . MET A 1  454 ? -9.041  9.036   -6.006  1.00 56.46 454 A 1 
ATOM   3470 C CG   . MET A 1  454 ? -10.096 8.586   -4.997  1.00 50.92 454 A 1 
ATOM   3471 S SD   . MET A 1  454 ? -9.516  8.695   -3.295  1.00 46.06 454 A 1 
ATOM   3472 C CE   . MET A 1  454 ? -10.894 7.919   -2.450  1.00 42.16 454 A 1 
ATOM   3473 N N    . GLY A 1  455 ? -8.664  11.512  -8.151  1.00 68.85 455 A 1 
ATOM   3474 C CA   . GLY A 1  455 ? -7.741  12.335  -8.914  1.00 70.51 455 A 1 
ATOM   3475 C C    . GLY A 1  455 ? -8.366  13.668  -9.298  1.00 74.22 455 A 1 
ATOM   3476 O O    . GLY A 1  455 ? -9.546  13.922  -9.055  1.00 70.44 455 A 1 
ATOM   3477 N N    . THR A 1  456 ? -7.552  14.512  -9.896  1.00 79.94 456 A 1 
ATOM   3478 C CA   . THR A 1  456 ? -7.991  15.838  -10.329 1.00 81.72 456 A 1 
ATOM   3479 C C    . THR A 1  456 ? -8.166  15.852  -11.843 1.00 83.42 456 A 1 
ATOM   3480 O O    . THR A 1  456 ? -7.299  15.384  -12.580 1.00 81.51 456 A 1 
ATOM   3481 C CB   . THR A 1  456 ? -7.006  16.911  -9.843  1.00 78.10 456 A 1 
ATOM   3482 O OG1  . THR A 1  456 ? -6.931  16.866  -8.434  1.00 73.81 456 A 1 
ATOM   3483 C CG2  . THR A 1  456 ? -7.451  18.324  -10.195 1.00 71.78 456 A 1 
ATOM   3484 N N    . PHE A 1  457 ? -9.272  16.400  -12.309 1.00 82.73 457 A 1 
ATOM   3485 C CA   . PHE A 1  457 ? -9.530  16.501  -13.742 1.00 83.72 457 A 1 
ATOM   3486 C C    . PHE A 1  457 ? -8.392  17.227  -14.471 1.00 85.94 457 A 1 
ATOM   3487 O O    . PHE A 1  457 ? -7.809  18.183  -13.957 1.00 82.51 457 A 1 
ATOM   3488 C CB   . PHE A 1  457 ? -10.874 17.193  -13.979 1.00 79.21 457 A 1 
ATOM   3489 C CG   . PHE A 1  457 ? -11.277 17.205  -15.437 1.00 73.90 457 A 1 
ATOM   3490 C CD1  . PHE A 1  457 ? -11.159 18.379  -16.199 1.00 66.06 457 A 1 
ATOM   3491 C CD2  . PHE A 1  457 ? -11.758 16.030  -16.043 1.00 63.90 457 A 1 
ATOM   3492 C CE1  . PHE A 1  457 ? -11.535 18.384  -17.550 1.00 57.91 457 A 1 
ATOM   3493 C CE2  . PHE A 1  457 ? -12.133 16.032  -17.392 1.00 55.70 457 A 1 
ATOM   3494 C CZ   . PHE A 1  457 ? -12.026 17.212  -18.145 1.00 56.96 457 A 1 
ATOM   3495 N N    . GLY A 1  458 ? -8.075  16.744  -15.652 1.00 85.34 458 A 1 
ATOM   3496 C CA   . GLY A 1  458 ? -6.919  17.196  -16.421 1.00 87.75 458 A 1 
ATOM   3497 C C    . GLY A 1  458 ? -5.629  16.425  -16.125 1.00 90.54 458 A 1 
ATOM   3498 O O    . GLY A 1  458 ? -4.759  16.379  -16.991 1.00 87.20 458 A 1 
ATOM   3499 N N    . TYR A 1  459 ? -5.525  15.789  -14.959 1.00 91.13 459 A 1 
ATOM   3500 C CA   . TYR A 1  459 ? -4.384  14.948  -14.574 1.00 92.50 459 A 1 
ATOM   3501 C C    . TYR A 1  459 ? -4.706  13.450  -14.555 1.00 92.71 459 A 1 
ATOM   3502 O O    . TYR A 1  459 ? -3.794  12.627  -14.469 1.00 89.87 459 A 1 
ATOM   3503 C CB   . TYR A 1  459 ? -3.900  15.363  -13.185 1.00 92.26 459 A 1 
ATOM   3504 C CG   . TYR A 1  459 ? -3.458  16.804  -13.066 1.00 92.61 459 A 1 
ATOM   3505 C CD1  . TYR A 1  459 ? -2.118  17.164  -13.313 1.00 87.60 459 A 1 
ATOM   3506 C CD2  . TYR A 1  459 ? -4.376  17.791  -12.664 1.00 88.06 459 A 1 
ATOM   3507 C CE1  . TYR A 1  459 ? -1.695  18.491  -13.142 1.00 87.36 459 A 1 
ATOM   3508 C CE2  . TYR A 1  459 ? -3.965  19.121  -12.493 1.00 86.30 459 A 1 
ATOM   3509 C CZ   . TYR A 1  459 ? -2.622  19.466  -12.722 1.00 91.16 459 A 1 
ATOM   3510 O OH   . TYR A 1  459 ? -2.223  20.765  -12.517 1.00 90.42 459 A 1 
ATOM   3511 N N    . MET A 1  460 ? -5.970  13.102  -14.572 1.00 90.15 460 A 1 
ATOM   3512 C CA   . MET A 1  460 ? -6.406  11.715  -14.460 1.00 89.66 460 A 1 
ATOM   3513 C C    . MET A 1  460 ? -6.052  10.920  -15.711 1.00 90.57 460 A 1 
ATOM   3514 O O    . MET A 1  460 ? -6.355  11.337  -16.831 1.00 88.65 460 A 1 
ATOM   3515 C CB   . MET A 1  460 ? -7.907  11.643  -14.199 1.00 86.72 460 A 1 
ATOM   3516 C CG   . MET A 1  460 ? -8.245  12.154  -12.802 1.00 80.43 460 A 1 
ATOM   3517 S SD   . MET A 1  460 ? -10.001 12.112  -12.392 1.00 75.61 460 A 1 
ATOM   3518 C CE   . MET A 1  460 ? -10.267 10.329  -12.374 1.00 65.78 460 A 1 
ATOM   3519 N N    . ALA A 1  461 ? -5.435  9.763   -15.485 1.00 89.57 461 A 1 
ATOM   3520 C CA   . ALA A 1  461 ? -5.190  8.806   -16.548 1.00 90.54 461 A 1 
ATOM   3521 C C    . ALA A 1  461 ? -6.517  8.195   -17.036 1.00 90.38 461 A 1 
ATOM   3522 O O    . ALA A 1  461 ? -7.420  7.995   -16.221 1.00 87.62 461 A 1 
ATOM   3523 C CB   . ALA A 1  461 ? -4.225  7.743   -16.020 1.00 89.89 461 A 1 
ATOM   3524 N N    . PRO A 1  462 ? -6.631  7.873   -18.325 1.00 90.17 462 A 1 
ATOM   3525 C CA   . PRO A 1  462 ? -7.873  7.337   -18.895 1.00 89.33 462 A 1 
ATOM   3526 C C    . PRO A 1  462 ? -8.378  6.075   -18.189 1.00 88.44 462 A 1 
ATOM   3527 O O    . PRO A 1  462 ? -9.571  5.956   -17.921 1.00 83.34 462 A 1 
ATOM   3528 C CB   . PRO A 1  462 ? -7.553  7.059   -20.368 1.00 87.81 462 A 1 
ATOM   3529 C CG   . PRO A 1  462 ? -6.412  8.009   -20.684 1.00 86.60 462 A 1 
ATOM   3530 C CD   . PRO A 1  462 ? -5.653  8.098   -19.366 1.00 89.53 462 A 1 
ATOM   3531 N N    . GLU A 1  463 ? -7.468  5.178   -17.822 1.00 88.70 463 A 1 
ATOM   3532 C CA   . GLU A 1  463 ? -7.806  3.920   -17.153 1.00 87.83 463 A 1 
ATOM   3533 C C    . GLU A 1  463 ? -8.379  4.108   -15.737 1.00 86.86 463 A 1 
ATOM   3534 O O    . GLU A 1  463 ? -9.048  3.222   -15.219 1.00 83.38 463 A 1 
ATOM   3535 C CB   . GLU A 1  463 ? -6.581  2.989   -17.133 1.00 87.23 463 A 1 
ATOM   3536 C CG   . GLU A 1  463 ? -5.399  3.406   -16.242 1.00 85.17 463 A 1 
ATOM   3537 C CD   . GLU A 1  463 ? -4.433  4.433   -16.856 1.00 87.92 463 A 1 
ATOM   3538 O OE1  . GLU A 1  463 ? -3.328  4.612   -16.298 1.00 80.91 463 A 1 
ATOM   3539 O OE2  . GLU A 1  463 ? -4.718  5.063   -17.890 1.00 82.96 463 A 1 
ATOM   3540 N N    . THR A 1  464 ? -8.159  5.265   -15.127 1.00 85.89 464 A 1 
ATOM   3541 C CA   . THR A 1  464 ? -8.675  5.545   -13.777 1.00 83.61 464 A 1 
ATOM   3542 C C    . THR A 1  464 ? -10.205 5.519   -13.734 1.00 81.50 464 A 1 
ATOM   3543 O O    . THR A 1  464 ? -10.786 5.186   -12.710 1.00 76.83 464 A 1 
ATOM   3544 C CB   . THR A 1  464 ? -8.186  6.908   -13.264 1.00 82.42 464 A 1 
ATOM   3545 O OG1  . THR A 1  464 ? -6.827  7.123   -13.554 1.00 74.98 464 A 1 
ATOM   3546 C CG2  . THR A 1  464 ? -8.306  7.039   -11.753 1.00 72.93 464 A 1 
ATOM   3547 N N    . VAL A 1  465 ? -10.841 5.828   -14.841 1.00 81.78 465 A 1 
ATOM   3548 C CA   . VAL A 1  465 ? -12.307 5.784   -14.968 1.00 78.91 465 A 1 
ATOM   3549 C C    . VAL A 1  465 ? -12.834 4.354   -14.806 1.00 78.08 465 A 1 
ATOM   3550 O O    . VAL A 1  465 ? -13.917 4.154   -14.263 1.00 74.33 465 A 1 
ATOM   3551 C CB   . VAL A 1  465 ? -12.752 6.374   -16.319 1.00 76.37 465 A 1 
ATOM   3552 C CG1  . VAL A 1  465 ? -14.275 6.419   -16.449 1.00 68.17 465 A 1 
ATOM   3553 C CG2  . VAL A 1  465 ? -12.237 7.808   -16.495 1.00 68.58 465 A 1 
ATOM   3554 N N    . TYR A 1  466 ? -12.032 3.369   -15.201 1.00 80.73 466 A 1 
ATOM   3555 C CA   . TYR A 1  466 ? -12.361 1.946   -15.061 1.00 79.80 466 A 1 
ATOM   3556 C C    . TYR A 1  466 ? -11.967 1.368   -13.690 1.00 79.02 466 A 1 
ATOM   3557 O O    . TYR A 1  466 ? -12.127 0.175   -13.451 1.00 72.74 466 A 1 
ATOM   3558 C CB   . TYR A 1  466 ? -11.721 1.175   -16.219 1.00 77.58 466 A 1 
ATOM   3559 C CG   . TYR A 1  466 ? -12.089 1.725   -17.581 1.00 75.17 466 A 1 
ATOM   3560 C CD1  . TYR A 1  466 ? -13.396 1.556   -18.083 1.00 69.48 466 A 1 
ATOM   3561 C CD2  . TYR A 1  466 ? -11.144 2.437   -18.342 1.00 69.05 466 A 1 
ATOM   3562 C CE1  . TYR A 1  466 ? -13.754 2.087   -19.328 1.00 65.18 466 A 1 
ATOM   3563 C CE2  . TYR A 1  466 ? -11.490 2.975   -19.589 1.00 63.29 466 A 1 
ATOM   3564 C CZ   . TYR A 1  466 ? -12.798 2.798   -20.080 1.00 65.56 466 A 1 
ATOM   3565 O OH   . TYR A 1  466 ? -13.145 3.328   -21.299 1.00 60.72 466 A 1 
ATOM   3566 N N    . GLY A 1  467 ? -11.457 2.199   -12.803 1.00 77.35 467 A 1 
ATOM   3567 C CA   . GLY A 1  467 ? -10.981 1.769   -11.490 1.00 75.99 467 A 1 
ATOM   3568 C C    . GLY A 1  467 ? -9.589  1.133   -11.500 1.00 77.14 467 A 1 
ATOM   3569 O O    . GLY A 1  467 ? -9.136  0.648   -10.459 1.00 72.08 467 A 1 
ATOM   3570 N N    . GLU A 1  468 ? -8.902  1.144   -12.626 1.00 78.98 468 A 1 
ATOM   3571 C CA   . GLU A 1  468 ? -7.522  0.669   -12.690 1.00 79.51 468 A 1 
ATOM   3572 C C    . GLU A 1  468 ? -6.586  1.646   -11.980 1.00 80.48 468 A 1 
ATOM   3573 O O    . GLU A 1  468 ? -6.449  2.816   -12.348 1.00 77.25 468 A 1 
ATOM   3574 C CB   . GLU A 1  468 ? -7.053  0.435   -14.128 1.00 75.69 468 A 1 
ATOM   3575 C CG   . GLU A 1  468 ? -7.738  -0.764  -14.787 1.00 68.48 468 A 1 
ATOM   3576 C CD   . GLU A 1  468 ? -7.092  -1.157  -16.123 1.00 64.06 468 A 1 
ATOM   3577 O OE1  . GLU A 1  468 ? -7.561  -2.154  -16.715 1.00 56.63 468 A 1 
ATOM   3578 O OE2  . GLU A 1  468 ? -6.111  -0.501  -16.538 1.00 59.64 468 A 1 
ATOM   3579 N N    . VAL A 1  469 ? -5.901  1.137   -10.980 1.00 81.16 469 A 1 
ATOM   3580 C CA   . VAL A 1  469 ? -4.923  1.912   -10.226 1.00 81.52 469 A 1 
ATOM   3581 C C    . VAL A 1  469 ? -3.568  1.222   -10.290 1.00 82.57 469 A 1 
ATOM   3582 O O    . VAL A 1  469 ? -3.382  0.105   -9.807  1.00 78.92 469 A 1 
ATOM   3583 C CB   . VAL A 1  469 ? -5.367  2.144   -8.777  1.00 77.54 469 A 1 
ATOM   3584 C CG1  . VAL A 1  469 ? -4.322  2.995   -8.054  1.00 69.54 469 A 1 
ATOM   3585 C CG2  . VAL A 1  469 ? -6.708  2.884   -8.718  1.00 70.12 469 A 1 
ATOM   3586 N N    . SER A 1  470 ? -2.615  1.933   -10.847 1.00 84.96 470 A 1 
ATOM   3587 C CA   . SER A 1  470 ? -1.223  1.506   -10.894 1.00 85.96 470 A 1 
ATOM   3588 C C    . SER A 1  470 ? -0.303  2.726   -10.803 1.00 87.17 470 A 1 
ATOM   3589 O O    . SER A 1  470 ? -0.752  3.865   -10.936 1.00 85.93 470 A 1 
ATOM   3590 C CB   . SER A 1  470 ? -0.980  0.723   -12.186 1.00 84.39 470 A 1 
ATOM   3591 O OG   . SER A 1  470 ? -0.964  1.589   -13.300 1.00 80.39 470 A 1 
ATOM   3592 N N    . ALA A 1  471 ? 0.988   2.489   -10.643 1.00 88.75 471 A 1 
ATOM   3593 C CA   . ALA A 1  471 ? 1.980   3.561   -10.713 1.00 90.39 471 A 1 
ATOM   3594 C C    . ALA A 1  471 ? 1.904   4.369   -12.025 1.00 91.57 471 A 1 
ATOM   3595 O O    . ALA A 1  471 ? 2.278   5.538   -12.066 1.00 90.06 471 A 1 
ATOM   3596 C CB   . ALA A 1  471 ? 3.358   2.924   -10.530 1.00 89.01 471 A 1 
ATOM   3597 N N    . LYS A 1  472 ? 1.367   3.779   -13.084 1.00 91.22 472 A 1 
ATOM   3598 C CA   . LYS A 1  472 ? 1.207   4.451   -14.385 1.00 92.37 472 A 1 
ATOM   3599 C C    . LYS A 1  472 ? 0.179   5.588   -14.370 1.00 93.26 472 A 1 
ATOM   3600 O O    . LYS A 1  472 ? 0.254   6.467   -15.225 1.00 91.79 472 A 1 
ATOM   3601 C CB   . LYS A 1  472 ? 0.848   3.426   -15.464 1.00 91.06 472 A 1 
ATOM   3602 C CG   . LYS A 1  472 ? 1.843   2.265   -15.602 1.00 90.40 472 A 1 
ATOM   3603 C CD   . LYS A 1  472 ? 3.223   2.723   -16.066 1.00 88.15 472 A 1 
ATOM   3604 C CE   . LYS A 1  472 ? 4.064   1.480   -16.358 1.00 87.00 472 A 1 
ATOM   3605 N NZ   . LYS A 1  472 ? 5.257   1.800   -17.161 1.00 83.01 472 A 1 
ATOM   3606 N N    . VAL A 1  473 ? -0.718  5.590   -13.408 1.00 92.08 473 A 1 
ATOM   3607 C CA   . VAL A 1  473 ? -1.646  6.705   -13.164 1.00 92.17 473 A 1 
ATOM   3608 C C    . VAL A 1  473 ? -0.873  7.950   -12.726 1.00 93.39 473 A 1 
ATOM   3609 O O    . VAL A 1  473 ? -1.075  9.034   -13.275 1.00 92.51 473 A 1 
ATOM   3610 C CB   . VAL A 1  473 ? -2.698  6.305   -12.111 1.00 90.16 473 A 1 
ATOM   3611 C CG1  . VAL A 1  473 ? -3.613  7.470   -11.733 1.00 79.96 473 A 1 
ATOM   3612 C CG2  . VAL A 1  473 ? -3.581  5.161   -12.626 1.00 78.73 473 A 1 
ATOM   3613 N N    . ASP A 1  474 ? 0.072   7.776   -11.814 1.00 93.26 474 A 1 
ATOM   3614 C CA   . ASP A 1  474 ? 0.943   8.869   -11.381 1.00 94.05 474 A 1 
ATOM   3615 C C    . ASP A 1  474 ? 1.872   9.335   -12.511 1.00 95.31 474 A 1 
ATOM   3616 O O    . ASP A 1  474 ? 2.116   10.530  -12.657 1.00 94.77 474 A 1 
ATOM   3617 C CB   . ASP A 1  474 ? 1.789   8.434   -10.179 1.00 92.98 474 A 1 
ATOM   3618 C CG   . ASP A 1  474 ? 1.011   8.220   -8.881  1.00 92.05 474 A 1 
ATOM   3619 O OD1  . ASP A 1  474 ? -0.161  8.634   -8.784  1.00 87.37 474 A 1 
ATOM   3620 O OD2  . ASP A 1  474 ? 1.621   7.659   -7.941  1.00 87.83 474 A 1 
ATOM   3621 N N    . VAL A 1  475 ? 2.351   8.405   -13.326 1.00 94.48 475 A 1 
ATOM   3622 C CA   . VAL A 1  475 ? 3.165   8.733   -14.506 1.00 95.73 475 A 1 
ATOM   3623 C C    . VAL A 1  475 ? 2.385   9.614   -15.483 1.00 96.23 475 A 1 
ATOM   3624 O O    . VAL A 1  475 ? 2.940   10.590  -15.985 1.00 95.64 475 A 1 
ATOM   3625 C CB   . VAL A 1  475 ? 3.671   7.455   -15.202 1.00 95.45 475 A 1 
ATOM   3626 C CG1  . VAL A 1  475 ? 4.380   7.744   -16.530 1.00 90.03 475 A 1 
ATOM   3627 C CG2  . VAL A 1  475 ? 4.674   6.707   -14.317 1.00 87.83 475 A 1 
ATOM   3628 N N    . TYR A 1  476 ? 1.124   9.306   -15.715 1.00 95.20 476 A 1 
ATOM   3629 C CA   . TYR A 1  476 ? 0.279   10.142  -16.572 1.00 95.64 476 A 1 
ATOM   3630 C C    . TYR A 1  476 ? 0.127   11.553  -15.997 1.00 96.17 476 A 1 
ATOM   3631 O O    . TYR A 1  476 ? 0.425   12.537  -16.680 1.00 95.73 476 A 1 
ATOM   3632 C CB   . TYR A 1  476 ? -1.084  9.475   -16.771 1.00 95.21 476 A 1 
ATOM   3633 C CG   . TYR A 1  476 ? -1.978  10.209  -17.748 1.00 95.06 476 A 1 
ATOM   3634 C CD1  . TYR A 1  476 ? -2.724  11.336  -17.342 1.00 91.21 476 A 1 
ATOM   3635 C CD2  . TYR A 1  476 ? -2.067  9.776   -19.087 1.00 91.23 476 A 1 
ATOM   3636 C CE1  . TYR A 1  476 ? -3.540  12.022  -18.253 1.00 91.10 476 A 1 
ATOM   3637 C CE2  . TYR A 1  476 ? -2.888  10.449  -20.006 1.00 89.72 476 A 1 
ATOM   3638 C CZ   . TYR A 1  476 ? -3.622  11.575  -19.586 1.00 93.21 476 A 1 
ATOM   3639 O OH   . TYR A 1  476 ? -4.425  12.238  -20.480 1.00 92.14 476 A 1 
ATOM   3640 N N    . ALA A 1  477 ? -0.263  11.646  -14.738 1.00 95.27 477 A 1 
ATOM   3641 C CA   . ALA A 1  477 ? -0.430  12.931  -14.068 1.00 95.42 477 A 1 
ATOM   3642 C C    . ALA A 1  477 ? 0.879   13.739  -14.037 1.00 96.09 477 A 1 
ATOM   3643 O O    . ALA A 1  477 ? 0.874   14.954  -14.265 1.00 95.24 477 A 1 
ATOM   3644 C CB   . ALA A 1  477 ? -0.971  12.657  -12.663 1.00 94.44 477 A 1 
ATOM   3645 N N    . PHE A 1  478 ? 2.002   13.061  -13.844 1.00 95.91 478 A 1 
ATOM   3646 C CA   . PHE A 1  478 ? 3.319   13.681  -13.935 1.00 96.88 478 A 1 
ATOM   3647 C C    . PHE A 1  478 ? 3.611   14.218  -15.344 1.00 97.15 478 A 1 
ATOM   3648 O O    . PHE A 1  478 ? 4.152   15.313  -15.479 1.00 96.49 478 A 1 
ATOM   3649 C CB   . PHE A 1  478 ? 4.382   12.673  -13.494 1.00 96.98 478 A 1 
ATOM   3650 C CG   . PHE A 1  478 ? 5.765   13.282  -13.446 1.00 97.29 478 A 1 
ATOM   3651 C CD1  . PHE A 1  478 ? 6.664   13.107  -14.511 1.00 91.43 478 A 1 
ATOM   3652 C CD2  . PHE A 1  478 ? 6.134   14.083  -12.350 1.00 91.71 478 A 1 
ATOM   3653 C CE1  . PHE A 1  478 ? 7.922   13.728  -14.480 1.00 92.61 478 A 1 
ATOM   3654 C CE2  . PHE A 1  478 ? 7.391   14.705  -12.316 1.00 91.09 478 A 1 
ATOM   3655 C CZ   . PHE A 1  478 ? 8.282   14.529  -13.384 1.00 96.23 478 A 1 
ATOM   3656 N N    . GLY A 1  479 ? 3.203   13.505  -16.375 1.00 96.58 479 A 1 
ATOM   3657 C CA   . GLY A 1  479 ? 3.293   13.993  -17.752 1.00 96.86 479 A 1 
ATOM   3658 C C    . GLY A 1  479 ? 2.542   15.309  -17.963 1.00 97.14 479 A 1 
ATOM   3659 O O    . GLY A 1  479 ? 3.061   16.228  -18.600 1.00 96.13 479 A 1 
ATOM   3660 N N    . VAL A 1  480 ? 1.375   15.438  -17.356 1.00 96.48 480 A 1 
ATOM   3661 C CA   . VAL A 1  480 ? 0.614   16.701  -17.371 1.00 96.52 480 A 1 
ATOM   3662 C C    . VAL A 1  480 ? 1.384   17.810  -16.651 1.00 96.66 480 A 1 
ATOM   3663 O O    . VAL A 1  480 ? 1.473   18.924  -17.170 1.00 95.61 480 A 1 
ATOM   3664 C CB   . VAL A 1  480 ? -0.788  16.526  -16.762 1.00 95.80 480 A 1 
ATOM   3665 C CG1  . VAL A 1  480 ? -1.602  17.815  -16.887 1.00 91.45 480 A 1 
ATOM   3666 C CG2  . VAL A 1  480 ? -1.574  15.415  -17.468 1.00 90.17 480 A 1 
ATOM   3667 N N    . VAL A 1  481 ? 2.013   17.500  -15.518 1.00 96.58 481 A 1 
ATOM   3668 C CA   . VAL A 1  481 ? 2.872   18.464  -14.803 1.00 96.85 481 A 1 
ATOM   3669 C C    . VAL A 1  481 ? 4.070   18.899  -15.661 1.00 97.05 481 A 1 
ATOM   3670 O O    . VAL A 1  481 ? 4.441   20.076  -15.639 1.00 96.16 481 A 1 
ATOM   3671 C CB   . VAL A 1  481 ? 3.340   17.896  -13.451 1.00 96.44 481 A 1 
ATOM   3672 C CG1  . VAL A 1  481 ? 4.351   18.810  -12.743 1.00 92.04 481 A 1 
ATOM   3673 C CG2  . VAL A 1  481 ? 2.155   17.715  -12.494 1.00 90.26 481 A 1 
ATOM   3674 N N    . LEU A 1  482 ? 4.649   18.007  -16.456 1.00 96.96 482 A 1 
ATOM   3675 C CA   . LEU A 1  482 ? 5.695   18.395  -17.413 1.00 97.09 482 A 1 
ATOM   3676 C C    . LEU A 1  482 ? 5.165   19.395  -18.448 1.00 97.00 482 A 1 
ATOM   3677 O O    . LEU A 1  482 ? 5.832   20.387  -18.746 1.00 96.18 482 A 1 
ATOM   3678 C CB   . LEU A 1  482 ? 6.287   17.160  -18.114 1.00 96.94 482 A 1 
ATOM   3679 C CG   . LEU A 1  482 ? 7.073   16.191  -17.209 1.00 96.02 482 A 1 
ATOM   3680 C CD1  . LEU A 1  482 ? 7.588   15.026  -18.051 1.00 91.09 482 A 1 
ATOM   3681 C CD2  . LEU A 1  482 ? 8.276   16.865  -16.546 1.00 91.89 482 A 1 
ATOM   3682 N N    . TYR A 1  483 ? 3.958   19.191  -18.931 1.00 96.68 483 A 1 
ATOM   3683 C CA   . TYR A 1  483 ? 3.320   20.146  -19.836 1.00 96.67 483 A 1 
ATOM   3684 C C    . TYR A 1  483 ? 3.005   21.490  -19.167 1.00 96.38 483 A 1 
ATOM   3685 O O    . TYR A 1  483 ? 3.196   22.539  -19.788 1.00 95.04 483 A 1 
ATOM   3686 C CB   . TYR A 1  483 ? 2.058   19.519  -20.427 1.00 96.41 483 A 1 
ATOM   3687 C CG   . TYR A 1  483 ? 2.254   18.344  -21.360 1.00 96.36 483 A 1 
ATOM   3688 C CD1  . TYR A 1  483 ? 3.416   18.206  -22.149 1.00 90.85 483 A 1 
ATOM   3689 C CD2  . TYR A 1  483 ? 1.218   17.401  -21.499 1.00 91.45 483 A 1 
ATOM   3690 C CE1  . TYR A 1  483 ? 3.538   17.157  -23.073 1.00 90.82 483 A 1 
ATOM   3691 C CE2  . TYR A 1  483 ? 1.326   16.350  -22.420 1.00 89.97 483 A 1 
ATOM   3692 C CZ   . TYR A 1  483 ? 2.485   16.235  -23.212 1.00 94.46 483 A 1 
ATOM   3693 O OH   . TYR A 1  483 ? 2.581   15.229  -24.139 1.00 92.95 483 A 1 
ATOM   3694 N N    . GLU A 1  484 ? 2.609   21.483  -17.906 1.00 96.70 484 A 1 
ATOM   3695 C CA   . GLU A 1  484 ? 2.458   22.716  -17.129 1.00 96.43 484 A 1 
ATOM   3696 C C    . GLU A 1  484 ? 3.795   23.451  -16.975 1.00 96.39 484 A 1 
ATOM   3697 O O    . GLU A 1  484 ? 3.851   24.665  -17.170 1.00 95.15 484 A 1 
ATOM   3698 C CB   . GLU A 1  484 ? 1.882   22.433  -15.736 1.00 95.86 484 A 1 
ATOM   3699 C CG   . GLU A 1  484 ? 0.408   22.020  -15.738 1.00 93.34 484 A 1 
ATOM   3700 C CD   . GLU A 1  484 ? -0.081  21.934  -14.291 1.00 93.80 484 A 1 
ATOM   3701 O OE1  . GLU A 1  484 ? -0.750  22.877  -13.818 1.00 88.13 484 A 1 
ATOM   3702 O OE2  . GLU A 1  484 ? 0.266   20.963  -13.590 1.00 89.06 484 A 1 
ATOM   3703 N N    . LEU A 1  485 ? 4.877   22.732  -16.690 1.00 96.57 485 A 1 
ATOM   3704 C CA   . LEU A 1  485 ? 6.216   23.317  -16.576 1.00 96.60 485 A 1 
ATOM   3705 C C    . LEU A 1  485 ? 6.676   23.976  -17.882 1.00 96.34 485 A 1 
ATOM   3706 O O    . LEU A 1  485 ? 7.306   25.034  -17.842 1.00 95.00 485 A 1 
ATOM   3707 C CB   . LEU A 1  485 ? 7.216   22.232  -16.144 1.00 96.63 485 A 1 
ATOM   3708 C CG   . LEU A 1  485 ? 7.145   21.880  -14.645 1.00 95.88 485 A 1 
ATOM   3709 C CD1  . LEU A 1  485 ? 7.931   20.600  -14.377 1.00 91.81 485 A 1 
ATOM   3710 C CD2  . LEU A 1  485 ? 7.759   22.991  -13.786 1.00 92.04 485 A 1 
ATOM   3711 N N    . ILE A 1  486 ? 6.345   23.390  -19.019 1.00 96.17 486 A 1 
ATOM   3712 C CA   . ILE A 1  486 ? 6.699   23.940  -20.335 1.00 96.09 486 A 1 
ATOM   3713 C C    . ILE A 1  486 ? 5.852   25.172  -20.673 1.00 95.61 486 A 1 
ATOM   3714 O O    . ILE A 1  486 ? 6.382   26.188  -21.115 1.00 94.24 486 A 1 
ATOM   3715 C CB   . ILE A 1  486 ? 6.567   22.850  -21.417 1.00 95.94 486 A 1 
ATOM   3716 C CG1  . ILE A 1  486 ? 7.621   21.744  -21.196 1.00 93.61 486 A 1 
ATOM   3717 C CG2  . ILE A 1  486 ? 6.729   23.440  -22.831 1.00 93.35 486 A 1 
ATOM   3718 C CD1  . ILE A 1  486 ? 7.324   20.460  -21.963 1.00 91.94 486 A 1 
ATOM   3719 N N    . SER A 1  487 ? 4.548   25.078  -20.472 1.00 95.52 487 A 1 
ATOM   3720 C CA   . SER A 1  487 ? 3.593   26.068  -20.988 1.00 94.86 487 A 1 
ATOM   3721 C C    . SER A 1  487 ? 3.149   27.119  -19.973 1.00 94.23 487 A 1 
ATOM   3722 O O    . SER A 1  487 ? 2.598   28.150  -20.368 1.00 91.48 487 A 1 
ATOM   3723 C CB   . SER A 1  487 ? 2.371   25.340  -21.548 1.00 93.88 487 A 1 
ATOM   3724 O OG   . SER A 1  487 ? 1.653   24.697  -20.522 1.00 90.09 487 A 1 
ATOM   3725 N N    . ALA A 1  488 ? 3.349   26.849  -18.682 1.00 94.13 488 A 1 
ATOM   3726 C CA   . ALA A 1  488 ? 2.733   27.564  -17.564 1.00 93.60 488 A 1 
ATOM   3727 C C    . ALA A 1  488 ? 1.200   27.677  -17.659 1.00 93.13 488 A 1 
ATOM   3728 O O    . ALA A 1  488 ? 0.599   28.562  -17.044 1.00 89.24 488 A 1 
ATOM   3729 C CB   . ALA A 1  488 ? 3.435   28.901  -17.328 1.00 92.35 488 A 1 
ATOM   3730 N N    . LYS A 1  489 ? 0.571   26.790  -18.408 1.00 92.51 489 A 1 
ATOM   3731 C CA   . LYS A 1  489 ? -0.885  26.665  -18.475 1.00 91.91 489 A 1 
ATOM   3732 C C    . LYS A 1  489 ? -1.345  25.653  -17.432 1.00 91.97 489 A 1 
ATOM   3733 O O    . LYS A 1  489 ? -0.608  24.735  -17.094 1.00 89.96 489 A 1 
ATOM   3734 C CB   . LYS A 1  489 ? -1.321  26.268  -19.889 1.00 90.83 489 A 1 
ATOM   3735 C CG   . LYS A 1  489 ? -0.942  27.337  -20.923 1.00 88.69 489 A 1 
ATOM   3736 C CD   . LYS A 1  489 ? -1.322  26.902  -22.337 1.00 83.67 489 A 1 
ATOM   3737 C CE   . LYS A 1  489 ? -0.855  27.964  -23.332 1.00 78.48 489 A 1 
ATOM   3738 N NZ   . LYS A 1  489 ? -1.057  27.539  -24.737 1.00 69.94 489 A 1 
ATOM   3739 N N    . GLY A 1  490 ? -2.560  25.826  -16.938 1.00 91.00 490 A 1 
ATOM   3740 C CA   . GLY A 1  490 ? -3.180  24.822  -16.085 1.00 90.84 490 A 1 
ATOM   3741 C C    . GLY A 1  490 ? -3.507  23.544  -16.862 1.00 91.69 490 A 1 
ATOM   3742 O O    . GLY A 1  490 ? -3.590  23.571  -18.093 1.00 88.61 490 A 1 
ATOM   3743 N N    . ALA A 1  491 ? -3.748  22.458  -16.137 1.00 90.38 491 A 1 
ATOM   3744 C CA   . ALA A 1  491 ? -4.108  21.169  -16.739 1.00 90.77 491 A 1 
ATOM   3745 C C    . ALA A 1  491 ? -5.384  21.227  -17.604 1.00 90.68 491 A 1 
ATOM   3746 O O    . ALA A 1  491 ? -5.564  20.415  -18.509 1.00 86.72 491 A 1 
ATOM   3747 C CB   . ALA A 1  491 ? -4.271  20.160  -15.607 1.00 89.87 491 A 1 
ATOM   3748 N N    . VAL A 1  492 ? -6.233  22.207  -17.347 1.00 88.44 492 A 1 
ATOM   3749 C CA   . VAL A 1  492 ? -7.411  22.536  -18.154 1.00 87.09 492 A 1 
ATOM   3750 C C    . VAL A 1  492 ? -7.269  23.966  -18.654 1.00 86.49 492 A 1 
ATOM   3751 O O    . VAL A 1  492 ? -7.138  24.907  -17.872 1.00 83.75 492 A 1 
ATOM   3752 C CB   . VAL A 1  492 ? -8.709  22.342  -17.360 1.00 84.68 492 A 1 
ATOM   3753 C CG1  . VAL A 1  492 ? -9.927  22.578  -18.256 1.00 76.48 492 A 1 
ATOM   3754 C CG2  . VAL A 1  492 ? -8.805  20.923  -16.792 1.00 77.16 492 A 1 
ATOM   3755 N N    . VAL A 1  493 ? -7.288  24.125  -19.960 1.00 86.51 493 A 1 
ATOM   3756 C CA   . VAL A 1  493 ? -7.094  25.413  -20.627 1.00 85.22 493 A 1 
ATOM   3757 C C    . VAL A 1  493 ? -8.431  25.894  -21.164 1.00 83.52 493 A 1 
ATOM   3758 O O    . VAL A 1  493 ? -9.113  25.174  -21.888 1.00 79.00 493 A 1 
ATOM   3759 C CB   . VAL A 1  493 ? -6.045  25.311  -21.748 1.00 83.74 493 A 1 
ATOM   3760 C CG1  . VAL A 1  493 ? -5.722  26.692  -22.324 1.00 74.13 493 A 1 
ATOM   3761 C CG2  . VAL A 1  493 ? -4.730  24.709  -21.233 1.00 74.48 493 A 1 
ATOM   3762 N N    . LYS A 1  494 ? -8.774  27.135  -20.847 1.00 80.80 494 A 1 
ATOM   3763 C CA   . LYS A 1  494 ? -9.947  27.784  -21.432 1.00 77.77 494 A 1 
ATOM   3764 C C    . LYS A 1  494 ? -9.622  28.198  -22.864 1.00 76.17 494 A 1 
ATOM   3765 O O    . LYS A 1  494 ? -8.678  28.954  -23.090 1.00 71.39 494 A 1 
ATOM   3766 C CB   . LYS A 1  494 ? -10.375 28.959  -20.541 1.00 73.72 494 A 1 
ATOM   3767 C CG   . LYS A 1  494 ? -11.757 29.503  -20.926 1.00 65.53 494 A 1 
ATOM   3768 C CD   . LYS A 1  494 ? -12.215 30.566  -19.917 1.00 59.61 494 A 1 
ATOM   3769 C CE   . LYS A 1  494 ? -13.641 31.026  -20.237 1.00 52.43 494 A 1 
ATOM   3770 N NZ   . LYS A 1  494 ? -14.186 31.915  -19.184 1.00 46.59 494 A 1 
ATOM   3771 N N    . MET A 1  495 ? -10.402 27.718  -23.803 1.00 75.65 495 A 1 
ATOM   3772 C CA   . MET A 1  495 ? -10.263 28.109  -25.208 1.00 72.76 495 A 1 
ATOM   3773 C C    . MET A 1  495 ? -10.851 29.512  -25.400 1.00 71.80 495 A 1 
ATOM   3774 O O    . MET A 1  495 ? -11.973 29.793  -24.988 1.00 64.08 495 A 1 
ATOM   3775 C CB   . MET A 1  495 ? -10.946 27.067  -26.103 1.00 67.01 495 A 1 
ATOM   3776 C CG   . MET A 1  495 ? -10.229 25.704  -26.080 1.00 61.52 495 A 1 
ATOM   3777 S SD   . MET A 1  495 ? -8.750  25.608  -27.141 1.00 55.57 495 A 1 
ATOM   3778 C CE   . MET A 1  495 ? -9.552  25.302  -28.735 1.00 51.25 495 A 1 
ATOM   3779 N N    . THR A 1  496 ? -10.088 30.406  -26.001 1.00 69.79 496 A 1 
ATOM   3780 C CA   . THR A 1  496 ? -10.484 31.816  -26.153 1.00 67.70 496 A 1 
ATOM   3781 C C    . THR A 1  496 ? -11.603 32.049  -27.159 1.00 67.27 496 A 1 
ATOM   3782 O O    . THR A 1  496 ? -12.389 32.975  -26.972 1.00 60.95 496 A 1 
ATOM   3783 C CB   . THR A 1  496 ? -9.288  32.691  -26.569 1.00 62.20 496 A 1 
ATOM   3784 O OG1  . THR A 1  496 ? -8.336  31.950  -27.303 1.00 55.45 496 A 1 
ATOM   3785 C CG2  . THR A 1  496 ? -8.564  33.265  -25.353 1.00 53.10 496 A 1 
ATOM   3786 N N    . GLU A 1  497 ? -11.642 31.264  -28.219 1.00 63.76 497 A 1 
ATOM   3787 C CA   . GLU A 1  497 ? -12.579 31.514  -29.325 1.00 62.17 497 A 1 
ATOM   3788 C C    . GLU A 1  497 ? -14.013 31.088  -29.003 1.00 62.27 497 A 1 
ATOM   3789 O O    . GLU A 1  497 ? -14.957 31.825  -29.300 1.00 57.03 497 A 1 
ATOM   3790 C CB   . GLU A 1  497 ? -12.092 30.809  -30.597 1.00 57.08 497 A 1 
ATOM   3791 C CG   . GLU A 1  497 ? -10.801 31.431  -31.149 1.00 51.22 497 A 1 
ATOM   3792 C CD   . GLU A 1  497 ? -10.400 30.879  -32.520 1.00 46.80 497 A 1 
ATOM   3793 O OE1  . GLU A 1  497 ? -9.553  31.541  -33.166 1.00 42.26 497 A 1 
ATOM   3794 O OE2  . GLU A 1  497 ? -10.922 29.821  -32.919 1.00 42.94 497 A 1 
ATOM   3795 N N    . ALA A 1  498 ? -14.164 29.928  -28.388 1.00 61.58 498 A 1 
ATOM   3796 C CA   . ALA A 1  498 ? -15.482 29.424  -28.043 1.00 61.00 498 A 1 
ATOM   3797 C C    . ALA A 1  498 ? -15.783 29.677  -26.560 1.00 61.14 498 A 1 
ATOM   3798 O O    . ALA A 1  498 ? -15.074 29.232  -25.655 1.00 56.19 498 A 1 
ATOM   3799 C CB   . ALA A 1  498 ? -15.583 27.958  -28.448 1.00 56.33 498 A 1 
ATOM   3800 N N    . VAL A 1  499 ? -16.845 30.399  -26.322 1.00 57.10 499 A 1 
ATOM   3801 C CA   . VAL A 1  499 ? -17.314 30.716  -24.972 1.00 55.16 499 A 1 
ATOM   3802 C C    . VAL A 1  499 ? -17.662 29.420  -24.237 1.00 55.42 499 A 1 
ATOM   3803 O O    . VAL A 1  499 ? -18.573 28.706  -24.638 1.00 50.62 499 A 1 
ATOM   3804 C CB   . VAL A 1  499 ? -18.528 31.664  -25.026 1.00 50.26 499 A 1 
ATOM   3805 C CG1  . VAL A 1  499 ? -19.025 32.017  -23.627 1.00 44.32 499 A 1 
ATOM   3806 C CG2  . VAL A 1  499 ? -18.178 32.987  -25.725 1.00 45.84 499 A 1 
ATOM   3807 N N    . GLY A 1  500 ? -16.946 29.161  -23.145 1.00 58.80 500 A 1 
ATOM   3808 C CA   . GLY A 1  500 ? -17.210 28.013  -22.281 1.00 59.12 500 A 1 
ATOM   3809 C C    . GLY A 1  500 ? -16.552 26.699  -22.708 1.00 61.26 500 A 1 
ATOM   3810 O O    . GLY A 1  500 ? -16.694 25.719  -21.989 1.00 56.85 500 A 1 
ATOM   3811 N N    . GLU A 1  501 ? -15.800 26.663  -23.798 1.00 69.79 501 A 1 
ATOM   3812 C CA   . GLU A 1  501 ? -15.007 25.479  -24.122 1.00 70.71 501 A 1 
ATOM   3813 C C    . GLU A 1  501 ? -13.736 25.415  -23.278 1.00 72.61 501 A 1 
ATOM   3814 O O    . GLU A 1  501 ? -12.911 26.337  -23.260 1.00 68.39 501 A 1 
ATOM   3815 C CB   . GLU A 1  501 ? -14.684 25.377  -25.617 1.00 65.43 501 A 1 
ATOM   3816 C CG   . GLU A 1  501 ? -15.800 24.674  -26.399 1.00 57.94 501 A 1 
ATOM   3817 C CD   . GLU A 1  501 ? -15.433 24.401  -27.859 1.00 53.70 501 A 1 
ATOM   3818 O OE1  . GLU A 1  501 ? -16.163 23.607  -28.493 1.00 48.84 501 A 1 
ATOM   3819 O OE2  . GLU A 1  501 ? -14.441 24.987  -28.349 1.00 49.88 501 A 1 
ATOM   3820 N N    . PHE A 1  502 ? -13.569 24.288  -22.618 1.00 78.04 502 A 1 
ATOM   3821 C CA   . PHE A 1  502 ? -12.349 23.920  -21.920 1.00 78.75 502 A 1 
ATOM   3822 C C    . PHE A 1  502 ? -11.708 22.725  -22.613 1.00 80.18 502 A 1 
ATOM   3823 O O    . PHE A 1  502 ? -12.395 21.806  -23.059 1.00 76.29 502 A 1 
ATOM   3824 C CB   . PHE A 1  502 ? -12.647 23.620  -20.453 1.00 74.16 502 A 1 
ATOM   3825 C CG   . PHE A 1  502 ? -13.136 24.819  -19.668 1.00 68.94 502 A 1 
ATOM   3826 C CD1  . PHE A 1  502 ? -12.223 25.648  -18.996 1.00 62.73 502 A 1 
ATOM   3827 C CD2  . PHE A 1  502 ? -14.509 25.108  -19.602 1.00 61.76 502 A 1 
ATOM   3828 C CE1  . PHE A 1  502 ? -12.677 26.751  -18.255 1.00 56.76 502 A 1 
ATOM   3829 C CE2  . PHE A 1  502 ? -14.968 26.215  -18.867 1.00 55.44 502 A 1 
ATOM   3830 C CZ   . PHE A 1  502 ? -14.052 27.032  -18.189 1.00 55.27 502 A 1 
ATOM   3831 N N    . ARG A 1  503 ? -10.392 22.730  -22.662 1.00 81.55 503 A 1 
ATOM   3832 C CA   . ARG A 1  503 ? -9.626  21.639  -23.251 1.00 83.44 503 A 1 
ATOM   3833 C C    . ARG A 1  503 ? -8.538  21.182  -22.293 1.00 85.28 503 A 1 
ATOM   3834 O O    . ARG A 1  503 ? -7.892  22.013  -21.655 1.00 82.09 503 A 1 
ATOM   3835 C CB   . ARG A 1  503 ? -9.083  22.102  -24.602 1.00 79.67 503 A 1 
ATOM   3836 C CG   . ARG A 1  503 ? -8.755  20.905  -25.503 1.00 72.66 503 A 1 
ATOM   3837 C CD   . ARG A 1  503 ? -8.344  21.416  -26.878 1.00 70.97 503 A 1 
ATOM   3838 N NE   . ARG A 1  503 ? -8.273  20.315  -27.848 1.00 63.98 503 A 1 
ATOM   3839 C CZ   . ARG A 1  503 ? -8.041  20.464  -29.134 1.00 59.17 503 A 1 
ATOM   3840 N NH1  . ARG A 1  503 ? -7.850  21.637  -29.661 1.00 54.90 503 A 1 
ATOM   3841 N NH2  . ARG A 1  503 ? -7.991  19.434  -29.912 1.00 51.57 503 A 1 
ATOM   3842 N N    . GLY A 1  504 ? -8.331  19.888  -22.212 1.00 86.42 504 A 1 
ATOM   3843 C CA   . GLY A 1  504 ? -7.226  19.346  -21.441 1.00 88.17 504 A 1 
ATOM   3844 C C    . GLY A 1  504 ? -5.879  19.768  -22.029 1.00 90.20 504 A 1 
ATOM   3845 O O    . GLY A 1  504 ? -5.710  19.807  -23.252 1.00 88.13 504 A 1 
ATOM   3846 N N    . LEU A 1  505 ? -4.922  20.059  -21.167 1.00 90.60 505 A 1 
ATOM   3847 C CA   . LEU A 1  505 ? -3.580  20.461  -21.585 1.00 92.76 505 A 1 
ATOM   3848 C C    . LEU A 1  505 ? -2.896  19.362  -22.412 1.00 93.29 505 A 1 
ATOM   3849 O O    . LEU A 1  505 ? -2.192  19.680  -23.370 1.00 91.67 505 A 1 
ATOM   3850 C CB   . LEU A 1  505 ? -2.772  20.835  -20.334 1.00 92.78 505 A 1 
ATOM   3851 C CG   . LEU A 1  505 ? -1.375  21.407  -20.628 1.00 92.63 505 A 1 
ATOM   3852 C CD1  . LEU A 1  505 ? -1.431  22.698  -21.448 1.00 86.27 505 A 1 
ATOM   3853 C CD2  . LEU A 1  505 ? -0.672  21.724  -19.310 1.00 86.77 505 A 1 
ATOM   3854 N N    . VAL A 1  506 ? -3.165  18.102  -22.095 1.00 93.26 506 A 1 
ATOM   3855 C CA   . VAL A 1  506 ? -2.697  16.950  -22.883 1.00 93.80 506 A 1 
ATOM   3856 C C    . VAL A 1  506 ? -3.142  17.076  -24.338 1.00 93.45 506 A 1 
ATOM   3857 O O    . VAL A 1  506 ? -2.306  17.009  -25.232 1.00 91.75 506 A 1 
ATOM   3858 C CB   . VAL A 1  506 ? -3.187  15.619  -22.281 1.00 93.43 506 A 1 
ATOM   3859 C CG1  . VAL A 1  506 ? -2.715  14.415  -23.103 1.00 87.19 506 A 1 
ATOM   3860 C CG2  . VAL A 1  506 ? -2.668  15.445  -20.852 1.00 86.43 506 A 1 
ATOM   3861 N N    . GLY A 1  507 ? -4.409  17.364  -24.573 1.00 92.65 507 A 1 
ATOM   3862 C CA   . GLY A 1  507 ? -4.938  17.548  -25.926 1.00 91.31 507 A 1 
ATOM   3863 C C    . GLY A 1  507 ? -4.302  18.722  -26.676 1.00 91.64 507 A 1 
ATOM   3864 O O    . GLY A 1  507 ? -4.065  18.631  -27.878 1.00 89.70 507 A 1 
ATOM   3865 N N    . VAL A 1  508 ? -3.954  19.793  -25.971 1.00 91.97 508 A 1 
ATOM   3866 C CA   . VAL A 1  508 ? -3.248  20.945  -26.571 1.00 91.72 508 A 1 
ATOM   3867 C C    . VAL A 1  508 ? -1.847  20.548  -27.054 1.00 92.37 508 A 1 
ATOM   3868 O O    . VAL A 1  508 ? -1.442  20.927  -28.153 1.00 90.92 508 A 1 
ATOM   3869 C CB   . VAL A 1  508 ? -3.166  22.121  -25.578 1.00 90.53 508 A 1 
ATOM   3870 C CG1  . VAL A 1  508 ? -2.399  23.315  -26.145 1.00 85.22 508 A 1 
ATOM   3871 C CG2  . VAL A 1  508 ? -4.561  22.630  -25.195 1.00 84.69 508 A 1 
ATOM   3872 N N    . PHE A 1  509 ? -1.117  19.771  -26.250 1.00 92.75 509 A 1 
ATOM   3873 C CA   . PHE A 1  509 ? 0.200   19.273  -26.648 1.00 93.86 509 A 1 
ATOM   3874 C C    . PHE A 1  509 ? 0.109   18.199  -27.739 1.00 93.81 509 A 1 
ATOM   3875 O O    . PHE A 1  509 ? 0.907   18.216  -28.674 1.00 91.89 509 A 1 
ATOM   3876 C CB   . PHE A 1  509 ? 0.956   18.765  -25.420 1.00 94.33 509 A 1 
ATOM   3877 C CG   . PHE A 1  509 ? 1.744   19.843  -24.706 1.00 94.94 509 A 1 
ATOM   3878 C CD1  . PHE A 1  509 ? 3.124   19.988  -24.949 1.00 88.56 509 A 1 
ATOM   3879 C CD2  . PHE A 1  509 ? 1.118   20.708  -23.797 1.00 88.20 509 A 1 
ATOM   3880 C CE1  . PHE A 1  509 ? 3.866   20.968  -24.274 1.00 88.46 509 A 1 
ATOM   3881 C CE2  . PHE A 1  509 ? 1.858   21.696  -23.123 1.00 87.43 509 A 1 
ATOM   3882 C CZ   . PHE A 1  509 ? 3.234   21.820  -23.357 1.00 93.54 509 A 1 
ATOM   3883 N N    . GLU A 1  510 ? -0.861  17.305  -27.667 1.00 92.59 510 A 1 
ATOM   3884 C CA   . GLU A 1  510 ? -1.078  16.302  -28.712 1.00 91.99 510 A 1 
ATOM   3885 C C    . GLU A 1  510 ? -1.352  16.927  -30.077 1.00 91.58 510 A 1 
ATOM   3886 O O    . GLU A 1  510 ? -0.830  16.456  -31.085 1.00 89.07 510 A 1 
ATOM   3887 C CB   . GLU A 1  510 ? -2.264  15.411  -28.366 1.00 90.74 510 A 1 
ATOM   3888 C CG   . GLU A 1  510 ? -1.914  14.333  -27.348 1.00 83.22 510 A 1 
ATOM   3889 C CD   . GLU A 1  510 ? -3.061  13.335  -27.163 1.00 79.43 510 A 1 
ATOM   3890 O OE1  . GLU A 1  510 ? -2.832  12.369  -26.405 1.00 71.73 510 A 1 
ATOM   3891 O OE2  . GLU A 1  510 ? -4.117  13.522  -27.810 1.00 72.38 510 A 1 
ATOM   3892 N N    . GLU A 1  511 ? -2.132  17.984  -30.103 1.00 91.32 511 A 1 
ATOM   3893 C CA   . GLU A 1  511 ? -2.380  18.728  -31.336 1.00 90.11 511 A 1 
ATOM   3894 C C    . GLU A 1  511 ? -1.087  19.322  -31.898 1.00 90.67 511 A 1 
ATOM   3895 O O    . GLU A 1  511 ? -0.796  19.155  -33.081 1.00 87.57 511 A 1 
ATOM   3896 C CB   . GLU A 1  511 ? -3.430  19.813  -31.086 1.00 87.78 511 A 1 
ATOM   3897 C CG   . GLU A 1  511 ? -4.585  19.676  -32.077 1.00 77.01 511 A 1 
ATOM   3898 C CD   . GLU A 1  511 ? -5.761  20.588  -31.742 1.00 69.68 511 A 1 
ATOM   3899 O OE1  . GLU A 1  511 ? -6.893  20.258  -32.162 1.00 61.66 511 A 1 
ATOM   3900 O OE2  . GLU A 1  511 ? -5.609  21.548  -30.962 1.00 61.25 511 A 1 
ATOM   3901 N N    . SER A 1  512 ? -0.265  19.899  -31.036 1.00 90.50 512 A 1 
ATOM   3902 C CA   . SER A 1  512 ? 1.054   20.403  -31.427 1.00 90.70 512 A 1 
ATOM   3903 C C    . SER A 1  512 ? 1.950   19.304  -32.013 1.00 91.34 512 A 1 
ATOM   3904 O O    . SER A 1  512 ? 2.631   19.514  -33.015 1.00 88.91 512 A 1 
ATOM   3905 C CB   . SER A 1  512 ? 1.731   21.026  -30.212 1.00 89.43 512 A 1 
ATOM   3906 O OG   . SER A 1  512 ? 2.941   21.644  -30.572 1.00 79.95 512 A 1 
ATOM   3907 N N    . PHE A 1  513 ? 1.925   18.103  -31.432 1.00 91.67 513 A 1 
ATOM   3908 C CA   . PHE A 1  513 ? 2.702   16.971  -31.956 1.00 91.56 513 A 1 
ATOM   3909 C C    . PHE A 1  513 ? 2.161   16.382  -33.266 1.00 91.02 513 A 1 
ATOM   3910 O O    . PHE A 1  513 ? 2.886   15.629  -33.932 1.00 87.03 513 A 1 
ATOM   3911 C CB   . PHE A 1  513 ? 2.785   15.870  -30.896 1.00 90.56 513 A 1 
ATOM   3912 C CG   . PHE A 1  513 ? 3.746   16.156  -29.765 1.00 90.18 513 A 1 
ATOM   3913 C CD1  . PHE A 1  513 ? 5.119   16.316  -30.026 1.00 83.18 513 A 1 
ATOM   3914 C CD2  . PHE A 1  513 ? 3.279   16.233  -28.443 1.00 83.31 513 A 1 
ATOM   3915 C CE1  . PHE A 1  513 ? 6.014   16.568  -28.975 1.00 82.54 513 A 1 
ATOM   3916 C CE2  . PHE A 1  513 ? 4.170   16.482  -27.390 1.00 81.70 513 A 1 
ATOM   3917 C CZ   . PHE A 1  513 ? 5.537   16.654  -27.658 1.00 85.85 513 A 1 
ATOM   3918 N N    . LYS A 1  514 ? 0.924   16.680  -33.612 1.00 91.18 514 A 1 
ATOM   3919 C CA   . LYS A 1  514 ? 0.297   16.277  -34.879 1.00 90.66 514 A 1 
ATOM   3920 C C    . LYS A 1  514 ? 0.568   17.272  -36.006 1.00 90.39 514 A 1 
ATOM   3921 O O    . LYS A 1  514 ? 0.436   16.894  -37.168 1.00 85.73 514 A 1 
ATOM   3922 C CB   . LYS A 1  514 ? -1.214  16.065  -34.669 1.00 88.52 514 A 1 
ATOM   3923 C CG   . LYS A 1  514 ? -1.530  14.799  -33.850 1.00 82.93 514 A 1 
ATOM   3924 C CD   . LYS A 1  514 ? -3.020  14.722  -33.488 1.00 78.41 514 A 1 
ATOM   3925 C CE   . LYS A 1  514 ? -3.272  13.520  -32.570 1.00 70.02 514 A 1 
ATOM   3926 N NZ   . LYS A 1  514 ? -4.632  13.511  -31.974 1.00 62.41 514 A 1 
ATOM   3927 N N    . GLU A 1  515 ? 0.960   18.490  -35.681 1.00 89.32 515 A 1 
ATOM   3928 C CA   . GLU A 1  515 ? 1.328   19.470  -36.700 1.00 89.06 515 A 1 
ATOM   3929 C C    . GLU A 1  515 ? 2.579   19.041  -37.484 1.00 88.88 515 A 1 
ATOM   3930 O O    . GLU A 1  515 ? 3.442   18.294  -37.015 1.00 83.54 515 A 1 
ATOM   3931 C CB   . GLU A 1  515 ? 1.486   20.880  -36.102 1.00 86.38 515 A 1 
ATOM   3932 C CG   . GLU A 1  515 ? 0.131   21.500  -35.717 1.00 80.33 515 A 1 
ATOM   3933 C CD   . GLU A 1  515 ? 0.167   23.026  -35.513 1.00 75.85 515 A 1 
ATOM   3934 O OE1  . GLU A 1  515 ? -0.891  23.581  -35.134 1.00 67.86 515 A 1 
ATOM   3935 O OE2  . GLU A 1  515 ? 1.208   23.665  -35.774 1.00 68.71 515 A 1 
ATOM   3936 N N    . THR A 1  516 ? 2.656   19.510  -38.714 1.00 88.00 516 A 1 
ATOM   3937 C CA   . THR A 1  516 ? 3.775   19.202  -39.618 1.00 87.30 516 A 1 
ATOM   3938 C C    . THR A 1  516 ? 5.089   19.791  -39.129 1.00 87.60 516 A 1 
ATOM   3939 O O    . THR A 1  516 ? 6.109   19.101  -39.156 1.00 81.74 516 A 1 
ATOM   3940 C CB   . THR A 1  516 ? 3.511   19.706  -41.053 1.00 85.18 516 A 1 
ATOM   3941 O OG1  . THR A 1  516 ? 2.327   20.466  -41.150 1.00 75.87 516 A 1 
ATOM   3942 C CG2  . THR A 1  516 ? 3.361   18.543  -42.029 1.00 72.53 516 A 1 
ATOM   3943 N N    . ASP A 1  517 ? 5.053   21.027  -38.664 1.00 88.01 517 A 1 
ATOM   3944 C CA   . ASP A 1  517 ? 6.182   21.672  -38.004 1.00 88.96 517 A 1 
ATOM   3945 C C    . ASP A 1  517 ? 5.977   21.647  -36.483 1.00 89.05 517 A 1 
ATOM   3946 O O    . ASP A 1  517 ? 5.507   22.595  -35.856 1.00 85.04 517 A 1 
ATOM   3947 C CB   . ASP A 1  517 ? 6.426   23.079  -38.561 1.00 85.93 517 A 1 
ATOM   3948 C CG   . ASP A 1  517 ? 7.791   23.614  -38.118 1.00 80.40 517 A 1 
ATOM   3949 O OD1  . ASP A 1  517 ? 8.333   23.108  -37.103 1.00 72.16 517 A 1 
ATOM   3950 O OD2  . ASP A 1  517 ? 8.322   24.488  -38.834 1.00 71.90 517 A 1 
ATOM   3951 N N    . LYS A 1  518 ? 6.346   20.512  -35.909 1.00 88.16 518 A 1 
ATOM   3952 C CA   . LYS A 1  518 ? 6.236   20.273  -34.464 1.00 88.39 518 A 1 
ATOM   3953 C C    . LYS A 1  518 ? 7.027   21.280  -33.640 1.00 89.94 518 A 1 
ATOM   3954 O O    . LYS A 1  518 ? 6.612   21.631  -32.542 1.00 87.31 518 A 1 
ATOM   3955 C CB   . LYS A 1  518 ? 6.737   18.863  -34.126 1.00 84.44 518 A 1 
ATOM   3956 C CG   . LYS A 1  518 ? 5.914   17.781  -34.819 1.00 78.43 518 A 1 
ATOM   3957 C CD   . LYS A 1  518 ? 6.454   16.403  -34.448 1.00 75.82 518 A 1 
ATOM   3958 C CE   . LYS A 1  518 ? 5.684   15.357  -35.238 1.00 68.69 518 A 1 
ATOM   3959 N NZ   . LYS A 1  518 ? 6.203   14.006  -34.986 1.00 63.03 518 A 1 
ATOM   3960 N N    . GLU A 1  519 ? 8.167   21.718  -34.147 1.00 90.69 519 A 1 
ATOM   3961 C CA   . GLU A 1  519 ? 9.004   22.675  -33.432 1.00 90.63 519 A 1 
ATOM   3962 C C    . GLU A 1  519 ? 8.331   24.045  -33.356 1.00 91.26 519 A 1 
ATOM   3963 O O    . GLU A 1  519 ? 8.274   24.645  -32.282 1.00 89.09 519 A 1 
ATOM   3964 C CB   . GLU A 1  519 ? 10.376  22.819  -34.097 1.00 88.45 519 A 1 
ATOM   3965 C CG   . GLU A 1  519 ? 11.253  21.573  -33.992 1.00 81.22 519 A 1 
ATOM   3966 C CD   . GLU A 1  519 ? 12.730  21.857  -34.306 1.00 76.07 519 A 1 
ATOM   3967 O OE1  . GLU A 1  519 ? 13.512  20.883  -34.263 1.00 69.30 519 A 1 
ATOM   3968 O OE2  . GLU A 1  519 ? 13.092  23.033  -34.529 1.00 70.04 519 A 1 
ATOM   3969 N N    . GLU A 1  520 ? 7.791   24.518  -34.460 1.00 91.28 520 A 1 
ATOM   3970 C CA   . GLU A 1  520 ? 7.089   25.795  -34.486 1.00 91.45 520 A 1 
ATOM   3971 C C    . GLU A 1  520 ? 5.802   25.741  -33.650 1.00 92.25 520 A 1 
ATOM   3972 O O    . GLU A 1  520 ? 5.517   26.663  -32.878 1.00 90.15 520 A 1 
ATOM   3973 C CB   . GLU A 1  520 ? 6.793   26.207  -35.935 1.00 90.15 520 A 1 
ATOM   3974 C CG   . GLU A 1  520 ? 6.530   27.717  -35.994 1.00 79.65 520 A 1 
ATOM   3975 C CD   . GLU A 1  520 ? 5.923   28.208  -37.306 1.00 70.31 520 A 1 
ATOM   3976 O OE1  . GLU A 1  520 ? 5.160   29.205  -37.207 1.00 61.84 520 A 1 
ATOM   3977 O OE2  . GLU A 1  520 ? 6.169   27.620  -38.367 1.00 61.63 520 A 1 
ATOM   3978 N N    . ALA A 1  521 ? 5.079   24.637  -33.752 1.00 92.15 521 A 1 
ATOM   3979 C CA   . ALA A 1  521 ? 3.882   24.410  -32.959 1.00 92.68 521 A 1 
ATOM   3980 C C    . ALA A 1  521 ? 4.195   24.383  -31.453 1.00 92.94 521 A 1 
ATOM   3981 O O    . ALA A 1  521 ? 3.514   25.040  -30.658 1.00 90.85 521 A 1 
ATOM   3982 C CB   . ALA A 1  521 ? 3.246   23.103  -33.430 1.00 91.55 521 A 1 
ATOM   3983 N N    . LEU A 1  522 ? 5.271   23.706  -31.056 1.00 92.75 522 A 1 
ATOM   3984 C CA   . LEU A 1  522 ? 5.697   23.650  -29.662 1.00 93.11 522 A 1 
ATOM   3985 C C    . LEU A 1  522 ? 6.152   25.024  -29.149 1.00 93.07 522 A 1 
ATOM   3986 O O    . LEU A 1  522 ? 5.782   25.411  -28.041 1.00 91.65 522 A 1 
ATOM   3987 C CB   . LEU A 1  522 ? 6.795   22.583  -29.519 1.00 92.22 522 A 1 
ATOM   3988 C CG   . LEU A 1  522 ? 7.068   22.206  -28.054 1.00 86.27 522 A 1 
ATOM   3989 C CD1  . LEU A 1  522 ? 5.942   21.362  -27.469 1.00 78.54 522 A 1 
ATOM   3990 C CD2  . LEU A 1  522 ? 8.359   21.400  -27.950 1.00 78.97 522 A 1 
ATOM   3991 N N    . ARG A 1  523 ? 6.880   25.790  -29.955 1.00 93.16 523 A 1 
ATOM   3992 C CA   . ARG A 1  523 ? 7.305   27.157  -29.598 1.00 92.70 523 A 1 
ATOM   3993 C C    . ARG A 1  523 ? 6.125   28.070  -29.263 1.00 92.77 523 A 1 
ATOM   3994 O O    . ARG A 1  523 ? 6.256   28.903  -28.375 1.00 91.04 523 A 1 
ATOM   3995 C CB   . ARG A 1  523 ? 8.135   27.777  -30.727 1.00 91.55 523 A 1 
ATOM   3996 C CG   . ARG A 1  523 ? 9.568   27.235  -30.767 1.00 86.17 523 A 1 
ATOM   3997 C CD   . ARG A 1  523 ? 10.291  27.755  -32.017 1.00 82.94 523 A 1 
ATOM   3998 N NE   . ARG A 1  523 ? 11.598  27.110  -32.216 1.00 78.85 523 A 1 
ATOM   3999 C CZ   . ARG A 1  523 ? 12.785  27.516  -31.790 1.00 74.19 523 A 1 
ATOM   4000 N NH1  . ARG A 1  523 ? 12.938  28.602  -31.086 1.00 63.42 523 A 1 
ATOM   4001 N NH2  . ARG A 1  523 ? 13.841  26.815  -32.076 1.00 68.77 523 A 1 
ATOM   4002 N N    . LYS A 1  524 ? 4.988   27.887  -29.897 1.00 92.37 524 A 1 
ATOM   4003 C CA   . LYS A 1  524 ? 3.762   28.659  -29.611 1.00 91.66 524 A 1 
ATOM   4004 C C    . LYS A 1  524 ? 3.130   28.311  -28.254 1.00 91.72 524 A 1 
ATOM   4005 O O    . LYS A 1  524 ? 2.353   29.109  -27.730 1.00 89.12 524 A 1 
ATOM   4006 C CB   . LYS A 1  524 ? 2.744   28.440  -30.745 1.00 90.36 524 A 1 
ATOM   4007 C CG   . LYS A 1  524 ? 3.190   29.080  -32.071 1.00 84.28 524 A 1 
ATOM   4008 C CD   . LYS A 1  524 ? 2.294   28.656  -33.241 1.00 78.39 524 A 1 
ATOM   4009 C CE   . LYS A 1  524 ? 2.912   29.170  -34.547 1.00 68.75 524 A 1 
ATOM   4010 N NZ   . LYS A 1  524 ? 2.406   28.479  -35.763 1.00 60.49 524 A 1 
ATOM   4011 N N    . ILE A 1  525 ? 3.449   27.150  -27.708 1.00 92.21 525 A 1 
ATOM   4012 C CA   . ILE A 1  525 ? 2.855   26.657  -26.457 1.00 92.58 525 A 1 
ATOM   4013 C C    . ILE A 1  525 ? 3.743   26.941  -25.242 1.00 93.18 525 A 1 
ATOM   4014 O O    . ILE A 1  525 ? 3.228   27.035  -24.130 1.00 91.11 525 A 1 
ATOM   4015 C CB   . ILE A 1  525 ? 2.504   25.158  -26.593 1.00 90.74 525 A 1 
ATOM   4016 C CG1  . ILE A 1  525 ? 1.551   24.937  -27.791 1.00 81.04 525 A 1 
ATOM   4017 C CG2  . ILE A 1  525 ? 1.824   24.626  -25.321 1.00 78.01 525 A 1 
ATOM   4018 C CD1  . ILE A 1  525 ? 1.315   23.467  -28.112 1.00 76.79 525 A 1 
ATOM   4019 N N    . ILE A 1  526 ? 5.045   27.122  -25.449 1.00 93.57 526 A 1 
ATOM   4020 C CA   . ILE A 1  526 ? 6.004   27.437  -24.382 1.00 93.97 526 A 1 
ATOM   4021 C C    . ILE A 1  526 ? 5.561   28.705  -23.637 1.00 93.56 526 A 1 
ATOM   4022 O O    . ILE A 1  526 ? 5.026   29.641  -24.242 1.00 91.66 526 A 1 
ATOM   4023 C CB   . ILE A 1  526 ? 7.435   27.564  -24.954 1.00 93.58 526 A 1 
ATOM   4024 C CG1  . ILE A 1  526 ? 7.901   26.215  -25.539 1.00 89.79 526 A 1 
ATOM   4025 C CG2  . ILE A 1  526 ? 8.437   28.020  -23.880 1.00 88.87 526 A 1 
ATOM   4026 C CD1  . ILE A 1  526 ? 9.164   26.300  -26.392 1.00 86.72 526 A 1 
ATOM   4027 N N    . ASP A 1  527 ? 5.798   28.724  -22.327 1.00 93.40 527 A 1 
ATOM   4028 C CA   . ASP A 1  527 ? 5.496   29.893  -21.497 1.00 93.37 527 A 1 
ATOM   4029 C C    . ASP A 1  527 ? 6.177   31.151  -22.060 1.00 93.15 527 A 1 
ATOM   4030 O O    . ASP A 1  527 ? 7.408   31.252  -22.020 1.00 91.02 527 A 1 
ATOM   4031 C CB   . ASP A 1  527 ? 5.947   29.630  -20.051 1.00 92.62 527 A 1 
ATOM   4032 C CG   . ASP A 1  527 ? 5.680   30.781  -19.067 1.00 92.79 527 A 1 
ATOM   4033 O OD1  . ASP A 1  527 ? 5.108   31.827  -19.439 1.00 87.40 527 A 1 
ATOM   4034 O OD2  . ASP A 1  527 ? 6.044   30.623  -17.876 1.00 87.38 527 A 1 
ATOM   4035 N N    . PRO A 1  528 ? 5.407   32.138  -22.515 1.00 92.74 528 A 1 
ATOM   4036 C CA   . PRO A 1  528 ? 5.978   33.355  -23.088 1.00 91.72 528 A 1 
ATOM   4037 C C    . PRO A 1  528 ? 6.831   34.147  -22.091 1.00 91.62 528 A 1 
ATOM   4038 O O    . PRO A 1  528 ? 7.683   34.931  -22.497 1.00 88.00 528 A 1 
ATOM   4039 C CB   . PRO A 1  528 ? 4.772   34.161  -23.583 1.00 89.85 528 A 1 
ATOM   4040 C CG   . PRO A 1  528 ? 3.614   33.658  -22.724 1.00 87.19 528 A 1 
ATOM   4041 C CD   . PRO A 1  528 ? 3.958   32.188  -22.525 1.00 90.47 528 A 1 
ATOM   4042 N N    . ARG A 1  529 ? 6.655   33.923  -20.783 1.00 92.05 529 A 1 
ATOM   4043 C CA   . ARG A 1  529 ? 7.460   34.583  -19.745 1.00 91.65 529 A 1 
ATOM   4044 C C    . ARG A 1  529 ? 8.897   34.054  -19.669 1.00 91.71 529 A 1 
ATOM   4045 O O    . ARG A 1  529 ? 9.728   34.703  -19.039 1.00 88.83 529 A 1 
ATOM   4046 C CB   . ARG A 1  529 ? 6.779   34.434  -18.380 1.00 90.31 529 A 1 
ATOM   4047 C CG   . ARG A 1  529 ? 5.373   35.065  -18.339 1.00 86.44 529 A 1 
ATOM   4048 C CD   . ARG A 1  529 ? 4.717   34.827  -16.978 1.00 82.50 529 A 1 
ATOM   4049 N NE   . ARG A 1  529 ? 4.473   33.395  -16.777 1.00 75.32 529 A 1 
ATOM   4050 C CZ   . ARG A 1  529 ? 4.199   32.789  -15.637 1.00 70.57 529 A 1 
ATOM   4051 N NH1  . ARG A 1  529 ? 4.034   33.452  -14.521 1.00 64.10 529 A 1 
ATOM   4052 N NH2  . ARG A 1  529 ? 4.087   31.496  -15.620 1.00 62.16 529 A 1 
ATOM   4053 N N    . LEU A 1  530 ? 9.203   32.927  -20.290 1.00 91.01 530 A 1 
ATOM   4054 C CA   . LEU A 1  530 ? 10.585  32.465  -20.454 1.00 90.76 530 A 1 
ATOM   4055 C C    . LEU A 1  530 ? 11.354  33.307  -21.483 1.00 89.70 530 A 1 
ATOM   4056 O O    . LEU A 1  530 ? 12.582  33.334  -21.437 1.00 85.15 530 A 1 
ATOM   4057 C CB   . LEU A 1  530 ? 10.594  30.979  -20.847 1.00 90.50 530 A 1 
ATOM   4058 C CG   . LEU A 1  530 ? 10.187  30.020  -19.712 1.00 90.26 530 A 1 
ATOM   4059 C CD1  . LEU A 1  530 ? 10.008  28.609  -20.271 1.00 84.37 530 A 1 
ATOM   4060 C CD2  . LEU A 1  530 ? 11.258  29.961  -18.617 1.00 84.07 530 A 1 
ATOM   4061 N N    . GLY A 1  531 ? 10.652  33.986  -22.370 1.00 88.41 531 A 1 
ATOM   4062 C CA   . GLY A 1  531 ? 11.281  34.712  -23.473 1.00 86.70 531 A 1 
ATOM   4063 C C    . GLY A 1  531 ? 12.172  33.783  -24.298 1.00 86.95 531 A 1 
ATOM   4064 O O    . GLY A 1  531 ? 11.755  32.687  -24.665 1.00 80.09 531 A 1 
ATOM   4065 N N    . ASP A 1  532 ? 13.412  34.196  -24.517 1.00 86.91 532 A 1 
ATOM   4066 C CA   . ASP A 1  532 ? 14.432  33.391  -25.206 1.00 86.19 532 A 1 
ATOM   4067 C C    . ASP A 1  532 ? 15.372  32.662  -24.223 1.00 86.70 532 A 1 
ATOM   4068 O O    . ASP A 1  532 ? 16.371  32.065  -24.622 1.00 80.43 532 A 1 
ATOM   4069 C CB   . ASP A 1  532 ? 15.212  34.291  -26.181 1.00 82.72 532 A 1 
ATOM   4070 C CG   . ASP A 1  532 ? 14.325  34.924  -27.257 1.00 75.76 532 A 1 
ATOM   4071 O OD1  . ASP A 1  532 ? 13.384  34.248  -27.722 1.00 67.23 532 A 1 
ATOM   4072 O OD2  . ASP A 1  532 ? 14.601  36.094  -27.602 1.00 66.58 532 A 1 
ATOM   4073 N N    . SER A 1  533 ? 15.070  32.705  -22.928 1.00 87.36 533 A 1 
ATOM   4074 C CA   . SER A 1  533 ? 15.923  32.166  -21.862 1.00 87.15 533 A 1 
ATOM   4075 C C    . SER A 1  533 ? 15.690  30.671  -21.612 1.00 87.99 533 A 1 
ATOM   4076 O O    . SER A 1  533 ? 15.555  30.227  -20.464 1.00 84.11 533 A 1 
ATOM   4077 C CB   . SER A 1  533 ? 15.774  32.981  -20.567 1.00 84.10 533 A 1 
ATOM   4078 O OG   . SER A 1  533 ? 15.966  34.355  -20.808 1.00 74.78 533 A 1 
ATOM   4079 N N    . TYR A 1  534 ? 15.628  29.890  -22.670 1.00 87.85 534 A 1 
ATOM   4080 C CA   . TYR A 1  534 ? 15.535  28.433  -22.602 1.00 88.67 534 A 1 
ATOM   4081 C C    . TYR A 1  534 ? 16.229  27.767  -23.799 1.00 88.72 534 A 1 
ATOM   4082 O O    . TYR A 1  534 ? 16.144  28.261  -24.926 1.00 85.24 534 A 1 
ATOM   4083 C CB   . TYR A 1  534 ? 14.061  27.992  -22.509 1.00 87.70 534 A 1 
ATOM   4084 C CG   . TYR A 1  534 ? 13.216  28.326  -23.722 1.00 88.87 534 A 1 
ATOM   4085 C CD1  . TYR A 1  534 ? 12.506  29.547  -23.784 1.00 83.37 534 A 1 
ATOM   4086 C CD2  . TYR A 1  534 ? 13.141  27.439  -24.813 1.00 83.87 534 A 1 
ATOM   4087 C CE1  . TYR A 1  534 ? 11.747  29.880  -24.914 1.00 82.58 534 A 1 
ATOM   4088 C CE2  . TYR A 1  534 ? 12.387  27.762  -25.953 1.00 81.98 534 A 1 
ATOM   4089 C CZ   . TYR A 1  534 ? 11.692  28.985  -26.000 1.00 85.99 534 A 1 
ATOM   4090 O OH   . TYR A 1  534 ? 10.956  29.307  -27.118 1.00 84.68 534 A 1 
ATOM   4091 N N    . PRO A 1  535 ? 16.890  26.619  -23.589 1.00 90.68 535 A 1 
ATOM   4092 C CA   . PRO A 1  535 ? 17.370  25.807  -24.694 1.00 90.55 535 A 1 
ATOM   4093 C C    . PRO A 1  535 ? 16.194  25.023  -25.292 1.00 91.29 535 A 1 
ATOM   4094 O O    . PRO A 1  535 ? 15.588  24.187  -24.620 1.00 88.93 535 A 1 
ATOM   4095 C CB   . PRO A 1  535 ? 18.449  24.913  -24.082 1.00 88.40 535 A 1 
ATOM   4096 C CG   . PRO A 1  535 ? 18.021  24.764  -22.623 1.00 85.70 535 A 1 
ATOM   4097 C CD   . PRO A 1  535 ? 17.248  26.042  -22.316 1.00 88.45 535 A 1 
ATOM   4098 N N    . PHE A 1  536 ? 15.900  25.272  -26.557 1.00 91.16 536 A 1 
ATOM   4099 C CA   . PHE A 1  536 ? 14.759  24.634  -27.217 1.00 91.94 536 A 1 
ATOM   4100 C C    . PHE A 1  536 ? 14.853  23.103  -27.210 1.00 92.38 536 A 1 
ATOM   4101 O O    . PHE A 1  536 ? 13.869  22.443  -26.896 1.00 91.09 536 A 1 
ATOM   4102 C CB   . PHE A 1  536 ? 14.620  25.178  -28.644 1.00 91.24 536 A 1 
ATOM   4103 C CG   . PHE A 1  536 ? 13.418  24.604  -29.354 1.00 91.21 536 A 1 
ATOM   4104 C CD1  . PHE A 1  536 ? 13.574  23.567  -30.287 1.00 86.46 536 A 1 
ATOM   4105 C CD2  . PHE A 1  536 ? 12.124  25.052  -29.028 1.00 86.52 536 A 1 
ATOM   4106 C CE1  . PHE A 1  536 ? 12.450  22.988  -30.891 1.00 85.69 536 A 1 
ATOM   4107 C CE2  . PHE A 1  536 ? 10.998  24.473  -29.626 1.00 84.28 536 A 1 
ATOM   4108 C CZ   . PHE A 1  536 ? 11.164  23.438  -30.558 1.00 87.89 536 A 1 
ATOM   4109 N N    . ASP A 1  537 ? 16.042  22.540  -27.418 1.00 91.28 537 A 1 
ATOM   4110 C CA   . ASP A 1  537 ? 16.263  21.090  -27.366 1.00 91.18 537 A 1 
ATOM   4111 C C    . ASP A 1  537 ? 15.882  20.476  -26.010 1.00 92.30 537 A 1 
ATOM   4112 O O    . ASP A 1  537 ? 15.388  19.350  -25.942 1.00 90.68 537 A 1 
ATOM   4113 C CB   . ASP A 1  537 ? 17.748  20.781  -27.611 1.00 89.25 537 A 1 
ATOM   4114 C CG   . ASP A 1  537 ? 18.253  21.143  -29.005 1.00 77.93 537 A 1 
ATOM   4115 O OD1  . ASP A 1  537 ? 17.415  21.375  -29.897 1.00 68.32 537 A 1 
ATOM   4116 O OD2  . ASP A 1  537 ? 19.494  21.191  -29.140 1.00 65.81 537 A 1 
ATOM   4117 N N    . SER A 1  538 ? 16.111  21.214  -24.929 1.00 92.72 538 A 1 
ATOM   4118 C CA   . SER A 1  538 ? 15.744  20.769  -23.585 1.00 93.37 538 A 1 
ATOM   4119 C C    . SER A 1  538 ? 14.225  20.787  -23.401 1.00 94.14 538 A 1 
ATOM   4120 O O    . SER A 1  538 ? 13.657  19.826  -22.882 1.00 93.18 538 A 1 
ATOM   4121 C CB   . SER A 1  538 ? 16.436  21.653  -22.547 1.00 92.68 538 A 1 
ATOM   4122 O OG   . SER A 1  538 ? 16.191  21.191  -21.238 1.00 86.54 538 A 1 
ATOM   4123 N N    . VAL A 1  539 ? 13.575  21.831  -23.879 1.00 93.85 539 A 1 
ATOM   4124 C CA   . VAL A 1  539 ? 12.107  21.933  -23.858 1.00 94.49 539 A 1 
ATOM   4125 C C    . VAL A 1  539 ? 11.477  20.843  -24.720 1.00 94.79 539 A 1 
ATOM   4126 O O    . VAL A 1  539 ? 10.545  20.179  -24.274 1.00 93.89 539 A 1 
ATOM   4127 C CB   . VAL A 1  539 ? 11.642  23.321  -24.332 1.00 93.97 539 A 1 
ATOM   4128 C CG1  . VAL A 1  539 ? 10.117  23.422  -24.349 1.00 89.18 539 A 1 
ATOM   4129 C CG2  . VAL A 1  539 ? 12.167  24.422  -23.413 1.00 88.54 539 A 1 
ATOM   4130 N N    . TYR A 1  540 ? 12.016  20.612  -25.907 1.00 93.57 540 A 1 
ATOM   4131 C CA   . TYR A 1  540 ? 11.526  19.586  -26.822 1.00 93.47 540 A 1 
ATOM   4132 C C    . TYR A 1  540 ? 11.639  18.186  -26.210 1.00 93.83 540 A 1 
ATOM   4133 O O    . TYR A 1  540 ? 10.658  17.444  -26.192 1.00 93.08 540 A 1 
ATOM   4134 C CB   . TYR A 1  540 ? 12.282  19.687  -28.150 1.00 92.72 540 A 1 
ATOM   4135 C CG   . TYR A 1  540 ? 11.696  18.791  -29.217 1.00 91.71 540 A 1 
ATOM   4136 C CD1  . TYR A 1  540 ? 12.173  17.480  -29.390 1.00 85.34 540 A 1 
ATOM   4137 C CD2  . TYR A 1  540 ? 10.629  19.253  -30.020 1.00 85.04 540 A 1 
ATOM   4138 C CE1  . TYR A 1  540 ? 11.585  16.630  -30.343 1.00 83.14 540 A 1 
ATOM   4139 C CE2  . TYR A 1  540 ? 10.033  18.411  -30.976 1.00 81.60 540 A 1 
ATOM   4140 C CZ   . TYR A 1  540 ? 10.511  17.095  -31.129 1.00 84.87 540 A 1 
ATOM   4141 O OH   . TYR A 1  540 ? 9.917   16.260  -32.037 1.00 83.91 540 A 1 
ATOM   4142 N N    . LYS A 1  541 ? 12.785  17.860  -25.608 1.00 93.45 541 A 1 
ATOM   4143 C CA   . LYS A 1  541 ? 12.963  16.582  -24.902 1.00 93.55 541 A 1 
ATOM   4144 C C    . LYS A 1  541 ? 12.010  16.426  -23.715 1.00 94.50 541 A 1 
ATOM   4145 O O    . LYS A 1  541 ? 11.501  15.330  -23.488 1.00 93.97 541 A 1 
ATOM   4146 C CB   . LYS A 1  541 ? 14.409  16.444  -24.421 1.00 93.01 541 A 1 
ATOM   4147 C CG   . LYS A 1  541 ? 15.364  16.116  -25.572 1.00 88.33 541 A 1 
ATOM   4148 C CD   . LYS A 1  541 ? 16.796  16.034  -25.047 1.00 81.38 541 A 1 
ATOM   4149 C CE   . LYS A 1  541 ? 17.744  15.718  -26.202 1.00 73.91 541 A 1 
ATOM   4150 N NZ   . LYS A 1  541 ? 19.145  15.628  -25.744 1.00 65.20 541 A 1 
ATOM   4151 N N    . MET A 1  542 ? 11.764  17.492  -22.978 1.00 94.28 542 A 1 
ATOM   4152 C CA   . MET A 1  542 ? 10.783  17.443  -21.891 1.00 95.49 542 A 1 
ATOM   4153 C C    . MET A 1  542 ? 9.355   17.247  -22.431 1.00 95.93 542 A 1 
ATOM   4154 O O    . MET A 1  542 ? 8.585   16.495  -21.843 1.00 95.06 542 A 1 
ATOM   4155 C CB   . MET A 1  542 ? 10.891  18.700  -21.017 1.00 95.10 542 A 1 
ATOM   4156 C CG   . MET A 1  542 ? 10.011  18.576  -19.766 1.00 92.32 542 A 1 
ATOM   4157 S SD   . MET A 1  542 ? 10.128  19.953  -18.587 1.00 91.59 542 A 1 
ATOM   4158 C CE   . MET A 1  542 ? 11.748  19.633  -17.864 1.00 85.10 542 A 1 
ATOM   4159 N N    . ALA A 1  543 ? 9.026   17.859  -23.552 1.00 95.50 543 A 1 
ATOM   4160 C CA   . ALA A 1  543 ? 7.737   17.664  -24.205 1.00 95.54 543 A 1 
ATOM   4161 C C    . ALA A 1  543 ? 7.571   16.229  -24.737 1.00 95.65 543 A 1 
ATOM   4162 O O    . ALA A 1  543 ? 6.515   15.629  -24.549 1.00 94.59 543 A 1 
ATOM   4163 C CB   . ALA A 1  543 ? 7.581   18.711  -25.313 1.00 95.15 543 A 1 
ATOM   4164 N N    . GLU A 1  544 ? 8.618   15.640  -25.317 1.00 94.80 544 A 1 
ATOM   4165 C CA   . GLU A 1  544 ? 8.602   14.224  -25.710 1.00 94.39 544 A 1 
ATOM   4166 C C    . GLU A 1  544 ? 8.441   13.295  -24.504 1.00 94.95 544 A 1 
ATOM   4167 O O    . GLU A 1  544 ? 7.673   12.337  -24.566 1.00 93.77 544 A 1 
ATOM   4168 C CB   . GLU A 1  544 ? 9.880   13.836  -26.467 1.00 93.27 544 A 1 
ATOM   4169 C CG   . GLU A 1  544 ? 9.893   14.334  -27.917 1.00 87.03 544 A 1 
ATOM   4170 C CD   . GLU A 1  544 ? 10.881  13.544  -28.788 1.00 82.17 544 A 1 
ATOM   4171 O OE1  . GLU A 1  544 ? 10.537  13.304  -29.965 1.00 72.96 544 A 1 
ATOM   4172 O OE2  . GLU A 1  544 ? 11.964  13.166  -28.282 1.00 73.79 544 A 1 
ATOM   4173 N N    . LEU A 1  545 ? 9.107   13.602  -23.406 1.00 94.87 545 A 1 
ATOM   4174 C CA   . LEU A 1  545 ? 8.939   12.849  -22.169 1.00 95.64 545 A 1 
ATOM   4175 C C    . LEU A 1  545 ? 7.506   12.973  -21.639 1.00 96.20 545 A 1 
ATOM   4176 O O    . LEU A 1  545 ? 6.910   11.968  -21.260 1.00 95.38 545 A 1 
ATOM   4177 C CB   . LEU A 1  545 ? 9.990   13.319  -21.150 1.00 95.43 545 A 1 
ATOM   4178 C CG   . LEU A 1  545 ? 9.997   12.496  -19.848 1.00 92.93 545 A 1 
ATOM   4179 C CD1  . LEU A 1  545 ? 10.378  11.037  -20.089 1.00 85.69 545 A 1 
ATOM   4180 C CD2  . LEU A 1  545 ? 11.014  13.095  -18.881 1.00 86.42 545 A 1 
ATOM   4181 N N    . GLY A 1  546 ? 6.944   14.166  -21.664 1.00 95.83 546 A 1 
ATOM   4182 C CA   . GLY A 1  546 ? 5.540   14.401  -21.332 1.00 95.86 546 A 1 
ATOM   4183 C C    . GLY A 1  546 ? 4.601   13.571  -22.205 1.00 96.01 546 A 1
[truncated: 264,243 more chars]
