# Supplementary material for: Use of Split‐Intein Proteins to Design a Small Molecule Biosensor in Plants
Source: Plant Biotechnol J. 2025 Dec 31;24(4):2745–7. doi: 10.1111/pbi.70523 (PMC13140391; doi:10.1111/pbi.70523)
Supplement: Supplementary file 1 — Data S1: pbi70523‐sup‐0001‐Supinfo1.zip. [file PBI-24-2745-s001.zip › alphafold3_models/cif_json/lyk5_cerk1_extracellular_with_chitin_summary_confidences.json]

{
 "actifptm": 0.78,
 "chain_actifptm": [
  0.26,
  0.47,
  0.53
 ],
 "chain_iptm": [
  0.23,
  0.42,
  0.49
 ],
 "chain_pair_actifptm": [
  [
   null,
   0.2,
   0.32
  ],
  [
   0.2,
   null,
   0.74
  ],
  [
   0.32,
   0.74,
   null
  ]
 ],
 "chain_pair_iptm": [
  [
   0.88,
   0.17,
   0.29
  ],
  [
   0.17,
   0.92,
   0.68
  ],
  [
   0.29,
   0.68,
   0.73
  ]
 ],
 "chain_pair_pae_min": [
  [
   0.76,
   12.06,
   11.14
  ],
  [
   17.04,
   0.76,
   3.42
  ],
  [
   14.1,
   3.87,
   0.76
  ]
 ],
 "chain_ptm": [
  0.88,
  0.92,
  0.73
 ],
 "fraction_disordered": 0.0,
 "has_clash": 0.0,
 "iptm": 0.37,
 "ptm": 0.56,
 "ranking_score": 0.4
}
