# Supplementary material for: Use of Split‐Intein Proteins to Design a Small Molecule Biosensor in Plants
Source: Plant Biotechnol J. 2025 Dec 31;24(4):2745–7. doi: 10.1111/pbi.70523 (PMC13140391; doi:10.1111/pbi.70523)
Supplement: Supplementary file 1 — Data S1: pbi70523‐sup‐0001‐Supinfo1.zip. [file PBI-24-2745-s001.zip › alphafold3_models/cif_json/nint_cint_model.cif]

# By using this file you agree to the legally binding terms of use found at
# https://github.com/google-deepmind/alphafold3/blob/main/OUTPUT_TERMS_OF_USE.md.
# To request access to the AlphaFold 3 model parameters, follow the process set
# out at https://github.com/google-deepmind/alphafold3. You may only use these if
# received directly from Google. Use is subject to terms of use available at
# https://github.com/google-deepmind/alphafold3/blob/main/WEIGHTS_TERMS_OF_USE.md.
data_nint_cint
#
_entry.id nint_cint
#
loop_
_atom_type.symbol
C 
N 
O 
S 
#
loop_
_audit_author.name
_audit_author.pdbx_ordinal
"Google DeepMind" 1 
"Isomorphic Labs" 2 
#
_audit_conform.dict_location https://raw.githubusercontent.com/ihmwg/ModelCIF/master/dist/mmcif_ma.dic
_audit_conform.dict_name     mmcif_ma.dic
_audit_conform.dict_version  1.4.5
#
loop_
_chem_comp.formula
_chem_comp.formula_weight
_chem_comp.id
_chem_comp.mon_nstd_flag
_chem_comp.name
_chem_comp.pdbx_smiles
_chem_comp.pdbx_synonyms
_chem_comp.type
"C3 H7 N O2"    89.093  ALA y ALANINE         C[C@@H](C(=O)O)N                     ? "L-PEPTIDE LINKING" 
"C6 H15 N4 O2"  175.209 ARG y ARGININE        C(C[C@@H](C(=O)O)N)CNC(=[NH2+])N     ? "L-PEPTIDE LINKING" 
"C4 H8 N2 O3"   132.118 ASN y ASPARAGINE      C([C@@H](C(=O)O)N)C(=O)N             ? "L-PEPTIDE LINKING" 
"C4 H7 N O4"    133.103 ASP y "ASPARTIC ACID" C([C@@H](C(=O)O)N)C(=O)O             ? "L-PEPTIDE LINKING" 
"C3 H7 N O2 S"  121.158 CYS y CYSTEINE        C([C@@H](C(=O)O)N)S                  ? "L-PEPTIDE LINKING" 
"C5 H10 N2 O3"  146.144 GLN y GLUTAMINE       C(CC(=O)N)[C@@H](C(=O)O)N            ? "L-PEPTIDE LINKING" 
"C5 H9 N O4"    147.129 GLU y "GLUTAMIC ACID" C(CC(=O)O)[C@@H](C(=O)O)N            ? "L-PEPTIDE LINKING" 
"C2 H5 N O2"    75.067  GLY y GLYCINE         C(C(=O)O)N                           ? "PEPTIDE LINKING"   
"C6 H10 N3 O2"  156.162 HIS y HISTIDINE       c1c([nH+]c[nH]1)C[C@@H](C(=O)O)N     ? "L-PEPTIDE LINKING" 
"C6 H13 N O2"   131.173 ILE y ISOLEUCINE      CC[C@H](C)[C@@H](C(=O)O)N            ? "L-PEPTIDE LINKING" 
"C6 H13 N O2"   131.173 LEU y LEUCINE         CC(C)C[C@@H](C(=O)O)N                ? "L-PEPTIDE LINKING" 
"C6 H15 N2 O2"  147.195 LYS y LYSINE          C(CC[NH3+])C[C@@H](C(=O)O)N          ? "L-PEPTIDE LINKING" 
"C5 H11 N O2 S" 149.211 MET y METHIONINE      CSCC[C@@H](C(=O)O)N                  ? "L-PEPTIDE LINKING" 
"C9 H11 N O2"   165.189 PHE y PHENYLALANINE   c1ccc(cc1)C[C@@H](C(=O)O)N           ? "L-PEPTIDE LINKING" 
"C5 H9 N O2"    115.130 PRO y PROLINE         C1C[C@H](NC1)C(=O)O                  ? "L-PEPTIDE LINKING" 
"C3 H7 N O3"    105.093 SER y SERINE          C([C@@H](C(=O)O)N)O                  ? "L-PEPTIDE LINKING" 
"C4 H9 N O3"    119.119 THR y THREONINE       C[C@H]([C@@H](C(=O)O)N)O             ? "L-PEPTIDE LINKING" 
"C11 H12 N2 O2" 204.225 TRP y TRYPTOPHAN      c1ccc2c(c1)c(c[nH]2)C[C@@H](C(=O)O)N ? "L-PEPTIDE LINKING" 
"C9 H11 N O3"   181.189 TYR y TYROSINE        c1cc(ccc1C[C@@H](C(=O)O)N)O          ? "L-PEPTIDE LINKING" 
"C5 H11 N O2"   117.146 VAL y VALINE          CC(C)[C@@H](C(=O)O)N                 ? "L-PEPTIDE LINKING" 
#
_citation.book_publisher          ?
_citation.country                 UK
_citation.id                      primary
_citation.journal_full            Nature
_citation.journal_id_ASTM         NATUAS
_citation.journal_id_CSD          0006
_citation.journal_id_ISSN         0028-0836
_citation.journal_volume          630
_citation.page_first              493
_citation.page_last               500
_citation.pdbx_database_id_DOI    10.1038/s41586-024-07487-w
_citation.pdbx_database_id_PubMed 38718835
_citation.title                   "Accurate structure prediction of biomolecular interactions with AlphaFold 3"
_citation.year                    2024
#
loop_
_citation_author.citation_id
_citation_author.name
_citation_author.ordinal
primary "Google DeepMind" 1 
primary "Isomorphic Labs" 2 
#
loop_
_entity.id
_entity.pdbx_description
_entity.type
1 . polymer 
2 . polymer 
#
loop_
_entity_poly.entity_id
_entity_poly.pdbx_strand_id
_entity_poly.type
1 A polypeptide(L) 
2 B polypeptide(L) 
#
loop_
_entity_poly_seq.entity_id
_entity_poly_seq.hetero
_entity_poly_seq.mon_id
_entity_poly_seq.num
1 n CYS 1   
1 n PHE 2   
1 n ALA 3   
1 n LYS 4   
1 n GLY 5   
1 n THR 6   
1 n ASN 7   
1 n VAL 8   
1 n LEU 9   
1 n MET 10  
1 n ALA 11  
1 n ASP 12  
1 n GLY 13  
1 n SER 14  
1 n ILE 15  
1 n GLU 16  
1 n CYS 17  
1 n ILE 18  
1 n GLU 19  
1 n ASN 20  
1 n ILE 21  
1 n GLU 22  
1 n VAL 23  
1 n GLY 24  
1 n ASN 25  
1 n LYS 26  
1 n VAL 27  
1 n MET 28  
1 n GLY 29  
1 n LYS 30  
1 n ASP 31  
1 n GLY 32  
1 n ARG 33  
1 n PRO 34  
1 n ARG 35  
1 n GLU 36  
1 n VAL 37  
1 n ILE 38  
1 n LYS 39  
1 n LEU 40  
1 n PRO 41  
1 n ARG 42  
1 n GLY 43  
1 n ARG 44  
1 n GLU 45  
1 n THR 46  
1 n MET 47  
1 n TYR 48  
1 n SER 49  
1 n VAL 50  
1 n VAL 51  
1 n GLN 52  
1 n LYS 53  
1 n SER 54  
1 n GLN 55  
1 n HIS 56  
1 n ARG 57  
1 n ALA 58  
1 n HIS 59  
1 n LYS 60  
1 n SER 61  
1 n ASP 62  
1 n SER 63  
1 n SER 64  
1 n ARG 65  
1 n GLU 66  
1 n VAL 67  
1 n PRO 68  
1 n GLU 69  
1 n LEU 70  
1 n LEU 71  
1 n LYS 72  
1 n PHE 73  
1 n THR 74  
1 n CYS 75  
1 n ASN 76  
1 n ALA 77  
1 n THR 78  
1 n HIS 79  
1 n GLU 80  
1 n LEU 81  
1 n VAL 82  
1 n VAL 83  
1 n ARG 84  
1 n THR 85  
1 n PRO 86  
1 n ARG 87  
1 n SER 88  
1 n VAL 89  
1 n ARG 90  
1 n ARG 91  
1 n LEU 92  
1 n SER 93  
1 n ARG 94  
1 n THR 95  
1 n ILE 96  
1 n LYS 97  
1 n GLY 98  
1 n VAL 99  
1 n GLU 100 
1 n TYR 101 
1 n PHE 102 
1 n GLU 103 
1 n VAL 104 
1 n ILE 105 
1 n THR 106 
1 n PHE 107 
1 n GLU 108 
1 n MET 109 
1 n GLY 110 
1 n GLN 111 
1 n LYS 112 
1 n LYS 113 
1 n ALA 114 
1 n PRO 115 
1 n ASP 116 
1 n GLY 117 
1 n ARG 118 
1 n ILE 119 
1 n VAL 120 
1 n GLU 121 
1 n LEU 122 
1 n VAL 123 
1 n LYS 124 
1 n GLU 125 
1 n VAL 126 
1 n SER 127 
1 n LYS 128 
1 n SER 129 
1 n TYR 130 
1 n PRO 131 
1 n ILE 132 
1 n SER 133 
1 n GLU 134 
1 n GLY 135 
1 n PRO 136 
1 n GLU 137 
1 n ARG 138 
1 n ALA 139 
1 n ASN 140 
1 n GLU 141 
1 n LEU 142 
1 n VAL 143 
1 n GLU 144 
1 n SER 145 
1 n TYR 146 
1 n ARG 147 
1 n LYS 148 
1 n ALA 149 
1 n SER 150 
1 n ASN 151 
1 n LYS 152 
1 n ALA 153 
1 n TYR 154 
1 n PHE 155 
1 n GLU 156 
1 n TRP 157 
1 n THR 158 
1 n ILE 159 
1 n GLU 160 
1 n ALA 161 
1 n ARG 162 
1 n ASP 163 
1 n LEU 164 
1 n SER 165 
1 n LEU 166 
1 n LEU 167 
1 n GLY 168 
1 n SER 169 
1 n HIS 170 
1 n VAL 171 
1 n ARG 172 
1 n LYS 173 
1 n ALA 174 
1 n THR 175 
1 n TYR 176 
1 n GLN 177 
1 n THR 178 
1 n TYR 179 
1 n ALA 180 
1 n PRO 181 
1 n ILE 182 
1 n LEU 183 
1 n TYR 184 
2 n ALA 1   
2 n ARG 2   
2 n GLU 3   
2 n CYS 4   
2 n ARG 5   
2 n GLY 6   
2 n PHE 7   
2 n TYR 8   
2 n PHE 9   
2 n GLU 10  
2 n LEU 11  
2 n GLN 12  
2 n GLU 13  
2 n LEU 14  
2 n LYS 15  
2 n GLU 16  
2 n ASP 17  
2 n ASP 18  
2 n TYR 19  
2 n TYR 20  
2 n GLY 21  
2 n ILE 22  
2 n THR 23  
2 n LEU 24  
2 n SER 25  
2 n ASP 26  
2 n ASP 27  
2 n SER 28  
2 n ASP 29  
2 n HIS 30  
2 n GLN 31  
2 n PHE 32  
2 n LEU 33  
2 n LEU 34  
2 n ALA 35  
2 n ASN 36  
2 n GLN 37  
2 n VAL 38  
2 n VAL 39  
2 n VAL 40  
2 n HIS 41  
2 n ASN 42  
#
_ma_data.content_type "model coordinates"
_ma_data.id           1
_ma_data.name         Model
#
_ma_model_list.data_id          1
_ma_model_list.model_group_id   1
_ma_model_list.model_group_name "AlphaFold-beta-20231127 (3.0.1 @ 2025-11-26 15:23:11)"
_ma_model_list.model_id         1
_ma_model_list.model_name       "Top ranked model"
_ma_model_list.model_type       "Ab initio model"
_ma_model_list.ordinal_id       1
#
loop_
_ma_protocol_step.method_type
_ma_protocol_step.ordinal_id
_ma_protocol_step.protocol_id
_ma_protocol_step.step_id
"coevolution MSA" 1 1 1 
"template search" 2 1 2 
modeling          3 1 3 
#
loop_
_ma_qa_metric.id
_ma_qa_metric.mode
_ma_qa_metric.name
_ma_qa_metric.software_group_id
_ma_qa_metric.type
1 global pLDDT 1 pLDDT 
2 local  pLDDT 1 pLDDT 
#
_ma_qa_metric_global.metric_id    1
_ma_qa_metric_global.metric_value 89.73
_ma_qa_metric_global.model_id     1
_ma_qa_metric_global.ordinal_id   1
#
loop_
_ma_qa_metric_local.label_asym_id
_ma_qa_metric_local.label_comp_id
_ma_qa_metric_local.label_seq_id
_ma_qa_metric_local.metric_id
_ma_qa_metric_local.metric_value
_ma_qa_metric_local.model_id
_ma_qa_metric_local.ordinal_id
A CYS 1   2 94.83 1 1   
A PHE 2   2 98.58 1 2   
A ALA 3   2 98.74 1 3   
A LYS 4   2 95.49 1 4   
A GLY 5   2 98.63 1 5   
A THR 6   2 98.68 1 6   
A ASN 7   2 96.87 1 7   
A VAL 8   2 98.38 1 8   
A LEU 9   2 95.80 1 9   
A MET 10  2 97.19 1 10  
A ALA 11  2 95.70 1 11  
A ASP 12  2 95.35 1 12  
A GLY 13  2 94.86 1 13  
A SER 14  2 96.52 1 14  
A ILE 15  2 95.46 1 15  
A GLU 16  2 94.39 1 16  
A CYS 17  2 97.65 1 17  
A ILE 18  2 97.55 1 18  
A GLU 19  2 97.81 1 19  
A ASN 20  2 97.28 1 20  
A ILE 21  2 98.61 1 21  
A GLU 22  2 93.27 1 22  
A VAL 23  2 98.26 1 23  
A GLY 24  2 98.45 1 24  
A ASN 25  2 97.16 1 25  
A LYS 26  2 93.48 1 26  
A VAL 27  2 97.47 1 27  
A MET 28  2 93.25 1 28  
A GLY 29  2 93.28 1 29  
A LYS 30  2 85.32 1 30  
A ASP 31  2 89.29 1 31  
A GLY 32  2 90.21 1 32  
A ARG 33  2 79.57 1 33  
A PRO 34  2 94.81 1 34  
A ARG 35  2 91.74 1 35  
A GLU 36  2 94.91 1 36  
A VAL 37  2 98.31 1 37  
A ILE 38  2 96.19 1 38  
A LYS 39  2 90.05 1 39  
A LEU 40  2 98.27 1 40  
A PRO 41  2 97.52 1 41  
A ARG 42  2 93.18 1 42  
A GLY 43  2 98.27 1 43  
A ARG 44  2 90.92 1 44  
A GLU 45  2 93.71 1 45  
A THR 46  2 97.32 1 46  
A MET 47  2 98.41 1 47  
A TYR 48  2 98.60 1 48  
A SER 49  2 97.17 1 49  
A VAL 50  2 98.33 1 50  
A VAL 51  2 97.21 1 51  
A GLN 52  2 95.81 1 52  
A LYS 53  2 86.66 1 53  
A SER 54  2 78.47 1 54  
A GLN 55  2 57.21 1 55  
A HIS 56  2 46.27 1 56  
A ARG 57  2 42.23 1 57  
A ALA 58  2 43.50 1 58  
A HIS 59  2 41.40 1 59  
A LYS 60  2 42.83 1 60  
A SER 61  2 46.93 1 61  
A ASP 62  2 47.40 1 62  
A SER 63  2 51.15 1 63  
A SER 64  2 49.84 1 64  
A ARG 65  2 46.88 1 65  
A GLU 66  2 49.41 1 66  
A VAL 67  2 62.74 1 67  
A PRO 68  2 68.23 1 68  
A GLU 69  2 72.20 1 69  
A LEU 70  2 90.46 1 70  
A LEU 71  2 96.17 1 71  
A LYS 72  2 89.13 1 72  
A PHE 73  2 98.59 1 73  
A THR 74  2 98.51 1 74  
A CYS 75  2 98.75 1 75  
A ASN 76  2 97.47 1 76  
A ALA 77  2 98.47 1 77  
A THR 78  2 96.60 1 78  
A HIS 79  2 96.21 1 79  
A GLU 80  2 93.89 1 80  
A LEU 81  2 98.56 1 81  
A VAL 82  2 97.49 1 82  
A VAL 83  2 98.67 1 83  
A ARG 84  2 96.26 1 84  
A THR 85  2 98.65 1 85  
A PRO 86  2 97.71 1 86  
A ARG 87  2 90.56 1 87  
A SER 88  2 96.73 1 88  
A VAL 89  2 96.13 1 89  
A ARG 90  2 82.58 1 90  
A ARG 91  2 79.04 1 91  
A LEU 92  2 87.56 1 92  
A SER 93  2 90.00 1 93  
A ARG 94  2 79.26 1 94  
A THR 95  2 92.98 1 95  
A ILE 96  2 88.92 1 96  
A LYS 97  2 86.14 1 97  
A GLY 98  2 94.31 1 98  
A VAL 99  2 93.46 1 99  
A GLU 100 2 89.36 1 100 
A TYR 101 2 95.64 1 101 
A PHE 102 2 93.47 1 102 
A GLU 103 2 91.92 1 103 
A VAL 104 2 97.25 1 104 
A ILE 105 2 96.19 1 105 
A THR 106 2 97.55 1 106 
A PHE 107 2 98.55 1 107 
A GLU 108 2 92.58 1 108 
A MET 109 2 96.06 1 109 
A GLY 110 2 98.27 1 110 
A GLN 111 2 94.75 1 111 
A LYS 112 2 93.34 1 112 
A LYS 113 2 90.85 1 113 
A ALA 114 2 98.09 1 114 
A PRO 115 2 96.58 1 115 
A ASP 116 2 94.83 1 116 
A GLY 117 2 97.78 1 117 
A ARG 118 2 96.87 1 118 
A ILE 119 2 96.30 1 119 
A VAL 120 2 98.67 1 120 
A GLU 121 2 89.60 1 121 
A LEU 122 2 98.23 1 122 
A VAL 123 2 98.78 1 123 
A LYS 124 2 91.03 1 124 
A GLU 125 2 95.22 1 125 
A VAL 126 2 96.64 1 126 
A SER 127 2 94.51 1 127 
A LYS 128 2 88.29 1 128 
A SER 129 2 94.33 1 129 
A TYR 130 2 92.80 1 130 
A PRO 131 2 95.67 1 131 
A ILE 132 2 91.53 1 132 
A SER 133 2 93.78 1 133 
A GLU 134 2 88.90 1 134 
A GLY 135 2 92.47 1 135 
A PRO 136 2 92.24 1 136 
A GLU 137 2 84.59 1 137 
A ARG 138 2 82.21 1 138 
A ALA 139 2 95.69 1 139 
A ASN 140 2 92.73 1 140 
A GLU 141 2 86.56 1 141 
A LEU 142 2 93.34 1 142 
A VAL 143 2 95.79 1 143 
A GLU 144 2 85.04 1 144 
A SER 145 2 93.50 1 145 
A TYR 146 2 97.14 1 146 
A ARG 147 2 85.73 1 147 
A LYS 148 2 87.95 1 148 
A ALA 149 2 93.74 1 149 
A SER 150 2 91.88 1 150 
A ASN 151 2 84.49 1 151 
A LYS 152 2 85.77 1 152 
A ALA 153 2 95.37 1 153 
A TYR 154 2 95.84 1 154 
A PHE 155 2 98.03 1 155 
A GLU 156 2 90.88 1 156 
A TRP 157 2 98.52 1 157 
A THR 158 2 96.40 1 158 
A ILE 159 2 98.35 1 159 
A GLU 160 2 98.00 1 160 
A ALA 161 2 98.79 1 161 
A ARG 162 2 97.00 1 162 
A ASP 163 2 98.59 1 163 
A LEU 164 2 97.64 1 164 
A SER 165 2 97.38 1 165 
A LEU 166 2 98.34 1 166 
A LEU 167 2 98.43 1 167 
A GLY 168 2 98.48 1 168 
A SER 169 2 95.68 1 169 
A HIS 170 2 93.27 1 170 
A VAL 171 2 98.68 1 171 
A ARG 172 2 95.61 1 172 
A LYS 173 2 89.48 1 173 
A ALA 174 2 98.37 1 174 
A THR 175 2 98.67 1 175 
A TYR 176 2 97.76 1 176 
A GLN 177 2 97.27 1 177 
A THR 178 2 96.29 1 178 
A TYR 179 2 94.53 1 179 
A ALA 180 2 92.10 1 180 
A PRO 181 2 79.61 1 181 
A ILE 182 2 62.81 1 182 
A LEU 183 2 53.74 1 183 
A TYR 184 2 41.26 1 184 
B ALA 1   2 59.44 1 185 
B ARG 2   2 57.04 1 186 
B GLU 3   2 67.43 1 187 
B CYS 4   2 85.31 1 188 
B ARG 5   2 81.14 1 189 
B GLY 6   2 96.63 1 190 
B PHE 7   2 97.73 1 191 
B TYR 8   2 95.76 1 192 
B PHE 9   2 98.44 1 193 
B GLU 10  2 87.04 1 194 
B LEU 11  2 95.15 1 195 
B GLN 12  2 88.55 1 196 
B GLU 13  2 95.75 1 197 
B LEU 14  2 97.76 1 198 
B LYS 15  2 87.07 1 199 
B GLU 16  2 91.20 1 200 
B ASP 17  2 96.79 1 201 
B ASP 18  2 97.58 1 202 
B TYR 19  2 97.96 1 203 
B TYR 20  2 98.30 1 204 
B GLY 21  2 98.20 1 205 
B ILE 22  2 97.24 1 206 
B THR 23  2 96.83 1 207 
B LEU 24  2 96.98 1 208 
B SER 25  2 92.38 1 209 
B ASP 26  2 86.02 1 210 
B ASP 27  2 79.93 1 211 
B SER 28  2 81.11 1 212 
B ASP 29  2 86.73 1 213 
B HIS 30  2 88.32 1 214 
B GLN 31  2 93.48 1 215 
B PHE 32  2 97.74 1 216 
B LEU 33  2 95.81 1 217 
B LEU 34  2 97.74 1 218 
B ALA 35  2 96.60 1 219 
B ASN 36  2 95.68 1 220 
B GLN 37  2 88.88 1 221 
B VAL 38  2 97.52 1 222 
B VAL 39  2 97.05 1 223 
B VAL 40  2 97.99 1 224 
B HIS 41  2 91.72 1 225 
B ASN 42  2 86.74 1 226 
#
_ma_software_group.group_id    1
_ma_software_group.ordinal_id  1
_ma_software_group.software_id 1
#
loop_
_ma_target_entity.data_id
_ma_target_entity.entity_id
_ma_target_entity.origin
1 1 . 
1 2 . 
#
loop_
_ma_target_entity_instance.asym_id
_ma_target_entity_instance.details
_ma_target_entity_instance.entity_id
A . 1 
B . 2 
#
loop_
_pdbx_data_usage.details
_pdbx_data_usage.id
_pdbx_data_usage.type
_pdbx_data_usage.url
;Non-commercial use only, by using this file you agree to the terms of use found
at https://github.com/google-deepmind/alphafold3/blob/main/OUTPUT_TERMS_OF_USE.md.
To request access to the AlphaFold 3 model parameters, follow the process set
out at https://github.com/google-deepmind/alphafold3. You may only use these if
received directly from Google. Use is subject to terms of use available at
https://github.com/google-deepmind/alphafold3/blob/main/WEIGHTS_TERMS_OF_USE.md.
;
1 license    https://github.com/google-deepmind/alphafold3/blob/main/OUTPUT_TERMS_OF_USE.md 
;AlphaFold 3 and its output are not intended for, have not been validated for,
and are not approved for clinical use. They are provided "as-is" without any
warranty of any kind, whether expressed or implied. No warranty is given that
use shall not infringe the rights of any third party.
;
2 disclaimer ?                                                                              
#
loop_
_pdbx_poly_seq_scheme.asym_id
_pdbx_poly_seq_scheme.auth_seq_num
_pdbx_poly_seq_scheme.entity_id
_pdbx_poly_seq_scheme.hetero
_pdbx_poly_seq_scheme.mon_id
_pdbx_poly_seq_scheme.pdb_ins_code
_pdbx_poly_seq_scheme.pdb_seq_num
_pdbx_poly_seq_scheme.pdb_strand_id
_pdbx_poly_seq_scheme.seq_id
A 1   1 n CYS . 1   A 1   
A 2   1 n PHE . 2   A 2   
A 3   1 n ALA . 3   A 3   
A 4   1 n LYS . 4   A 4   
A 5   1 n GLY . 5   A 5   
A 6   1 n THR . 6   A 6   
A 7   1 n ASN . 7   A 7   
A 8   1 n VAL . 8   A 8   
A 9   1 n LEU . 9   A 9   
A 10  1 n MET . 10  A 10  
A 11  1 n ALA . 11  A 11  
A 12  1 n ASP . 12  A 12  
A 13  1 n GLY . 13  A 13  
A 14  1 n SER . 14  A 14  
A 15  1 n ILE . 15  A 15  
A 16  1 n GLU . 16  A 16  
A 17  1 n CYS . 17  A 17  
A 18  1 n ILE . 18  A 18  
A 19  1 n GLU . 19  A 19  
A 20  1 n ASN . 20  A 20  
A 21  1 n ILE . 21  A 21  
A 22  1 n GLU . 22  A 22  
A 23  1 n VAL . 23  A 23  
A 24  1 n GLY . 24  A 24  
A 25  1 n ASN . 25  A 25  
A 26  1 n LYS . 26  A 26  
A 27  1 n VAL . 27  A 27  
A 28  1 n MET . 28  A 28  
A 29  1 n GLY . 29  A 29  
A 30  1 n LYS . 30  A 30  
A 31  1 n ASP . 31  A 31  
A 32  1 n GLY . 32  A 32  
A 33  1 n ARG . 33  A 33  
A 34  1 n PRO . 34  A 34  
A 35  1 n ARG . 35  A 35  
A 36  1 n GLU . 36  A 36  
A 37  1 n VAL . 37  A 37  
A 38  1 n ILE . 38  A 38  
A 39  1 n LYS . 39  A 39  
A 40  1 n LEU . 40  A 40  
A 41  1 n PRO . 41  A 41  
A 42  1 n ARG . 42  A 42  
A 43  1 n GLY . 43  A 43  
A 44  1 n ARG . 44  A 44  
A 45  1 n GLU . 45  A 45  
A 46  1 n THR . 46  A 46  
A 47  1 n MET . 47  A 47  
A 48  1 n TYR . 48  A 48  
A 49  1 n SER . 49  A 49  
A 50  1 n VAL . 50  A 50  
A 51  1 n VAL . 51  A 51  
A 52  1 n GLN . 52  A 52  
A 53  1 n LYS . 53  A 53  
A 54  1 n SER . 54  A 54  
A 55  1 n GLN . 55  A 55  
A 56  1 n HIS . 56  A 56  
A 57  1 n ARG . 57  A 57  
A 58  1 n ALA . 58  A 58  
A 59  1 n HIS . 59  A 59  
A 60  1 n LYS . 60  A 60  
A 61  1 n SER . 61  A 61  
A 62  1 n ASP . 62  A 62  
A 63  1 n SER . 63  A 63  
A 64  1 n SER . 64  A 64  
A 65  1 n ARG . 65  A 65  
A 66  1 n GLU . 66  A 66  
A 67  1 n VAL . 67  A 67  
A 68  1 n PRO . 68  A 68  
A 69  1 n GLU . 69  A 69  
A 70  1 n LEU . 70  A 70  
A 71  1 n LEU . 71  A 71  
A 72  1 n LYS . 72  A 72  
A 73  1 n PHE . 73  A 73  
A 74  1 n THR . 74  A 74  
A 75  1 n CYS . 75  A 75  
A 76  1 n ASN . 76  A 76  
A 77  1 n ALA . 77  A 77  
A 78  1 n THR . 78  A 78  
A 79  1 n HIS . 79  A 79  
A 80  1 n GLU . 80  A 80  
A 81  1 n LEU . 81  A 81  
A 82  1 n VAL . 82  A 82  
A 83  1 n VAL . 83  A 83  
A 84  1 n ARG . 84  A 84  
A 85  1 n THR . 85  A 85  
A 86  1 n PRO . 86  A 86  
A 87  1 n ARG . 87  A 87  
A 88  1 n SER . 88  A 88  
A 89  1 n VAL . 89  A 89  
A 90  1 n ARG . 90  A 90  
A 91  1 n ARG . 91  A 91  
A 92  1 n LEU . 92  A 92  
A 93  1 n SER . 93  A 93  
A 94  1 n ARG . 94  A 94  
A 95  1 n THR . 95  A 95  
A 96  1 n ILE . 96  A 96  
A 97  1 n LYS . 97  A 97  
A 98  1 n GLY . 98  A 98  
A 99  1 n VAL . 99  A 99  
A 100 1 n GLU . 100 A 100 
A 101 1 n TYR . 101 A 101 
A 102 1 n PHE . 102 A 102 
A 103 1 n GLU . 103 A 103 
A 104 1 n VAL . 104 A 104 
A 105 1 n ILE . 105 A 105 
A 106 1 n THR . 106 A 106 
A 107 1 n PHE . 107 A 107 
A 108 1 n GLU . 108 A 108 
A 109 1 n MET . 109 A 109 
A 110 1 n GLY . 110 A 110 
A 111 1 n GLN . 111 A 111 
A 112 1 n LYS . 112 A 112 
A 113 1 n LYS . 113 A 113 
A 114 1 n ALA . 114 A 114 
A 115 1 n PRO . 115 A 115 
A 116 1 n ASP . 116 A 116 
A 117 1 n GLY . 117 A 117 
A 118 1 n ARG . 118 A 118 
A 119 1 n ILE . 119 A 119 
A 120 1 n VAL . 120 A 120 
A 121 1 n GLU . 121 A 121 
A 122 1 n LEU . 122 A 122 
A 123 1 n VAL . 123 A 123 
A 124 1 n LYS . 124 A 124 
A 125 1 n GLU . 125 A 125 
A 126 1 n VAL . 126 A 126 
A 127 1 n SER . 127 A 127 
A 128 1 n LYS . 128 A 128 
A 129 1 n SER . 129 A 129 
A 130 1 n TYR . 130 A 130 
A 131 1 n PRO . 131 A 131 
A 132 1 n ILE . 132 A 132 
A 133 1 n SER . 133 A 133 
A 134 1 n GLU . 134 A 134 
A 135 1 n GLY . 135 A 135 
A 136 1 n PRO . 136 A 136 
A 137 1 n GLU . 137 A 137 
A 138 1 n ARG . 138 A 138 
A 139 1 n ALA . 139 A 139 
A 140 1 n ASN . 140 A 140 
A 141 1 n GLU . 141 A 141 
A 142 1 n LEU . 142 A 142 
A 143 1 n VAL . 143 A 143 
A 144 1 n GLU . 144 A 144 
A 145 1 n SER . 145 A 145 
A 146 1 n TYR . 146 A 146 
A 147 1 n ARG . 147 A 147 
A 148 1 n LYS . 148 A 148 
A 149 1 n ALA . 149 A 149 
A 150 1 n SER . 150 A 150 
A 151 1 n ASN . 151 A 151 
A 152 1 n LYS . 152 A 152 
A 153 1 n ALA . 153 A 153 
A 154 1 n TYR . 154 A 154 
A 155 1 n PHE . 155 A 155 
A 156 1 n GLU . 156 A 156 
A 157 1 n TRP . 157 A 157 
A 158 1 n THR . 158 A 158 
A 159 1 n ILE . 159 A 159 
A 160 1 n GLU . 160 A 160 
A 161 1 n ALA . 161 A 161 
A 162 1 n ARG . 162 A 162 
A 163 1 n ASP . 163 A 163 
A 164 1 n LEU . 164 A 164 
A 165 1 n SER . 165 A 165 
A 166 1 n LEU . 166 A 166 
A 167 1 n LEU . 167 A 167 
A 168 1 n GLY . 168 A 168 
A 169 1 n SER . 169 A 169 
A 170 1 n HIS . 170 A 170 
A 171 1 n VAL . 171 A 171 
A 172 1 n ARG . 172 A 172 
A 173 1 n LYS . 173 A 173 
A 174 1 n ALA . 174 A 174 
A 175 1 n THR . 175 A 175 
A 176 1 n TYR . 176 A 176 
A 177 1 n GLN . 177 A 177 
A 178 1 n THR . 178 A 178 
A 179 1 n TYR . 179 A 179 
A 180 1 n ALA . 180 A 180 
A 181 1 n PRO . 181 A 181 
A 182 1 n ILE . 182 A 182 
A 183 1 n LEU . 183 A 183 
A 184 1 n TYR . 184 A 184 
B 1   2 n ALA . 1   B 1   
B 2   2 n ARG . 2   B 2   
B 3   2 n GLU . 3   B 3   
B 4   2 n CYS . 4   B 4   
B 5   2 n ARG . 5   B 5   
B 6   2 n GLY . 6   B 6   
B 7   2 n PHE . 7   B 7   
B 8   2 n TYR . 8   B 8   
B 9   2 n PHE . 9   B 9   
B 10  2 n GLU . 10  B 10  
B 11  2 n LEU . 11  B 11  
B 12  2 n GLN . 12  B 12  
B 13  2 n GLU . 13  B 13  
B 14  2 n LEU . 14  B 14  
B 15  2 n LYS . 15  B 15  
B 16  2 n GLU . 16  B 16  
B 17  2 n ASP . 17  B 17  
B 18  2 n ASP . 18  B 18  
B 19  2 n TYR . 19  B 19  
B 20  2 n TYR . 20  B 20  
B 21  2 n GLY . 21  B 21  
B 22  2 n ILE . 22  B 22  
B 23  2 n THR . 23  B 23  
B 24  2 n LEU . 24  B 24  
B 25  2 n SER . 25  B 25  
B 26  2 n ASP . 26  B 26  
B 27  2 n ASP . 27  B 27  
B 28  2 n SER . 28  B 28  
B 29  2 n ASP . 29  B 29  
B 30  2 n HIS . 30  B 30  
B 31  2 n GLN . 31  B 31  
B 32  2 n PHE . 32  B 32  
B 33  2 n LEU . 33  B 33  
B 34  2 n LEU . 34  B 34  
B 35  2 n ALA . 35  B 35  
B 36  2 n ASN . 36  B 36  
B 37  2 n GLN . 37  B 37  
B 38  2 n VAL . 38  B 38  
B 39  2 n VAL . 39  B 39  
B 40  2 n VAL . 40  B 40  
B 41  2 n HIS . 41  B 41  
B 42  2 n ASN . 42  B 42  
#
_software.classification other
_software.date           ?
_software.description    "Structure prediction"
_software.name           AlphaFold
_software.pdbx_ordinal   1
_software.type           package
_software.version        "AlphaFold-beta-20231127 (a5b6a7e50e26c0f7af9a71bddc0aea6cd3ab6731af800c661abdb5b07b9e4a46)"
#
loop_
_struct_asym.entity_id
_struct_asym.id
1 A 
2 B 
#
loop_
_atom_site.group_PDB
_atom_site.id
_atom_site.type_symbol
_atom_site.label_atom_id
_atom_site.label_alt_id
_atom_site.label_comp_id
_atom_site.label_asym_id
_atom_site.label_entity_id
_atom_site.label_seq_id
_atom_site.pdbx_PDB_ins_code
_atom_site.Cartn_x
_atom_site.Cartn_y
_atom_site.Cartn_z
_atom_site.occupancy
_atom_site.B_iso_or_equiv
_atom_site.auth_seq_id
_atom_site.auth_asym_id
_atom_site.pdbx_PDB_model_num
ATOM 1    N N   . CYS A 1 1   ? 6.181   -11.407 -3.604  1.00 92.18 1   A 1 
ATOM 2    C CA  . CYS A 1 1   ? 7.095   -12.371 -2.971  1.00 96.69 1   A 1 
ATOM 3    C C   . CYS A 1 1   ? 7.675   -11.783 -1.692  1.00 97.73 1   A 1 
ATOM 4    O O   . CYS A 1 1   ? 7.576   -10.577 -1.485  1.00 96.93 1   A 1 
ATOM 5    C CB  . CYS A 1 1   ? 8.189   -12.791 -3.956  1.00 94.23 1   A 1 
ATOM 6    S SG  . CYS A 1 1   ? 7.432   -13.535 -5.422  1.00 91.23 1   A 1 
ATOM 7    N N   . PHE A 1 2   ? 8.244   -12.630 -0.826  1.00 98.78 2   A 1 
ATOM 8    C CA  . PHE A 1 2   ? 8.647   -12.247 0.525   1.00 98.84 2   A 1 
ATOM 9    C C   . PHE A 1 2   ? 10.061  -12.727 0.847   1.00 98.85 2   A 1 
ATOM 10   O O   . PHE A 1 2   ? 10.605  -13.599 0.163   1.00 98.69 2   A 1 
ATOM 11   C CB  . PHE A 1 2   ? 7.622   -12.795 1.523   1.00 98.79 2   A 1 
ATOM 12   C CG  . PHE A 1 2   ? 6.215   -12.307 1.258   1.00 98.79 2   A 1 
ATOM 13   C CD1 . PHE A 1 2   ? 5.790   -11.060 1.751   1.00 98.48 2   A 1 
ATOM 14   C CD2 . PHE A 1 2   ? 5.343   -13.065 0.455   1.00 98.46 2   A 1 
ATOM 15   C CE1 . PHE A 1 2   ? 4.516   -10.571 1.443   1.00 98.22 2   A 1 
ATOM 16   C CE2 . PHE A 1 2   ? 4.063   -12.578 0.140   1.00 98.16 2   A 1 
ATOM 17   C CZ  . PHE A 1 2   ? 3.653   -11.329 0.630   1.00 98.28 2   A 1 
ATOM 18   N N   . ALA A 1 3   ? 10.660  -12.155 1.891   1.00 98.78 3   A 1 
ATOM 19   C CA  . ALA A 1 3   ? 11.911  -12.645 2.442   1.00 98.79 3   A 1 
ATOM 20   C C   . ALA A 1 3   ? 11.735  -14.051 3.039   1.00 98.81 3   A 1 
ATOM 21   O O   . ALA A 1 3   ? 10.656  -14.408 3.522   1.00 98.68 3   A 1 
ATOM 22   C CB  . ALA A 1 3   ? 12.415  -11.662 3.499   1.00 98.65 3   A 1 
ATOM 23   N N   . LYS A 1 4   ? 12.832  -14.825 3.064   1.00 98.74 4   A 1 
ATOM 24   C CA  . LYS A 1 4   ? 12.897  -16.107 3.767   1.00 98.74 4   A 1 
ATOM 25   C C   . LYS A 1 4   ? 12.513  -15.939 5.238   1.00 98.77 4   A 1 
ATOM 26   O O   . LYS A 1 4   ? 12.873  -14.935 5.860   1.00 98.60 4   A 1 
ATOM 27   C CB  . LYS A 1 4   ? 14.310  -16.690 3.610   1.00 98.57 4   A 1 
ATOM 28   C CG  . LYS A 1 4   ? 14.368  -18.132 4.121   1.00 97.53 4   A 1 
ATOM 29   C CD  . LYS A 1 4   ? 15.731  -18.768 3.870   1.00 95.72 4   A 1 
ATOM 30   C CE  . LYS A 1 4   ? 15.660  -20.217 4.353   1.00 90.17 4   A 1 
ATOM 31   N NZ  . LYS A 1 4   ? 16.913  -20.953 4.075   1.00 82.60 4   A 1 
ATOM 32   N N   . GLY A 1 5   ? 11.779  -16.900 5.785   1.00 98.71 5   A 1 
ATOM 33   C CA  . GLY A 1 5   ? 11.294  -16.869 7.166   1.00 98.65 5   A 1 
ATOM 34   C C   . GLY A 1 5   ? 10.034  -16.026 7.380   1.00 98.73 5   A 1 
ATOM 35   O O   . GLY A 1 5   ? 9.580   -15.889 8.516   1.00 98.42 5   A 1 
ATOM 36   N N   . THR A 1 6   ? 9.442   -15.451 6.331   1.00 98.81 6   A 1 
ATOM 37   C CA  . THR A 1 6   ? 8.149   -14.759 6.447   1.00 98.84 6   A 1 
ATOM 38   C C   . THR A 1 6   ? 7.064   -15.767 6.818   1.00 98.86 6   A 1 
ATOM 39   O O   . THR A 1 6   ? 6.765   -16.676 6.048   1.00 98.76 6   A 1 
ATOM 40   C CB  . THR A 1 6   ? 7.767   -14.020 5.161   1.00 98.76 6   A 1 
ATOM 41   O OG1 . THR A 1 6   ? 8.752   -13.057 4.861   1.00 98.33 6   A 1 
ATOM 42   C CG2 . THR A 1 6   ? 6.440   -13.264 5.290   1.00 98.40 6   A 1 
ATOM 43   N N   . ASN A 1 7   ? 6.449   -15.572 7.987   1.00 98.75 7   A 1 
ATOM 44   C CA  . ASN A 1 7   ? 5.389   -16.439 8.490   1.00 98.71 7   A 1 
ATOM 45   C C   . ASN A 1 7   ? 4.046   -16.107 7.833   1.00 98.66 7   A 1 
ATOM 46   O O   . ASN A 1 7   ? 3.592   -14.957 7.847   1.00 98.37 7   A 1 
ATOM 47   C CB  . ASN A 1 7   ? 5.327   -16.303 10.017  1.00 98.57 7   A 1 
ATOM 48   C CG  . ASN A 1 7   ? 6.509   -16.948 10.718  1.00 98.05 7   A 1 
ATOM 49   O OD1 . ASN A 1 7   ? 7.070   -17.929 10.282  1.00 92.43 7   A 1 
ATOM 50   N ND2 . ASN A 1 7   ? 6.921   -16.416 11.847  1.00 91.41 7   A 1 
ATOM 51   N N   . VAL A 1 8   ? 3.384   -17.135 7.296   1.00 98.54 8   A 1 
ATOM 52   C CA  . VAL A 1 8   ? 2.084   -17.069 6.621   1.00 98.53 8   A 1 
ATOM 53   C C   . VAL A 1 8   ? 1.038   -17.784 7.468   1.00 98.37 8   A 1 
ATOM 54   O O   . VAL A 1 8   ? 1.308   -18.837 8.042   1.00 98.12 8   A 1 
ATOM 55   C CB  . VAL A 1 8   ? 2.189   -17.678 5.211   1.00 98.52 8   A 1 
ATOM 56   C CG1 . VAL A 1 8   ? 0.848   -17.676 4.469   1.00 98.27 8   A 1 
ATOM 57   C CG2 . VAL A 1 8   ? 3.196   -16.896 4.359   1.00 98.31 8   A 1 
ATOM 58   N N   . LEU A 1 9   ? -0.172  -17.213 7.555   1.00 97.66 9   A 1 
ATOM 59   C CA  . LEU A 1 9   ? -1.309  -17.872 8.192   1.00 97.32 9   A 1 
ATOM 60   C C   . LEU A 1 9   ? -1.929  -18.876 7.211   1.00 97.57 9   A 1 
ATOM 61   O O   . LEU A 1 9   ? -2.394  -18.502 6.136   1.00 97.46 9   A 1 
ATOM 62   C CB  . LEU A 1 9   ? -2.309  -16.808 8.667   1.00 96.45 9   A 1 
ATOM 63   C CG  . LEU A 1 9   ? -3.483  -17.378 9.486   1.00 94.35 9   A 1 
ATOM 64   C CD1 . LEU A 1 9   ? -3.024  -17.970 10.818  1.00 92.93 9   A 1 
ATOM 65   C CD2 . LEU A 1 9   ? -4.481  -16.265 9.789   1.00 92.69 9   A 1 
ATOM 66   N N   . MET A 1 10  ? -1.953  -20.153 7.596   1.00 96.73 10  A 1 
ATOM 67   C CA  . MET A 1 10  ? -2.561  -21.219 6.803   1.00 96.98 10  A 1 
ATOM 68   C C   . MET A 1 10  ? -4.080  -21.255 7.003   1.00 96.17 10  A 1 
ATOM 69   O O   . MET A 1 10  ? -4.620  -20.683 7.956   1.00 96.29 10  A 1 
ATOM 70   C CB  . MET A 1 10  ? -1.878  -22.557 7.139   1.00 97.80 10  A 1 
ATOM 71   C CG  . MET A 1 10  ? -0.353  -22.517 6.947   1.00 98.08 10  A 1 
ATOM 72   S SD  . MET A 1 10  ? 0.212   -21.997 5.294   1.00 98.22 10  A 1 
ATOM 73   C CE  . MET A 1 10  ? -0.164  -23.495 4.355   1.00 97.27 10  A 1 
ATOM 74   N N   . ALA A 1 11  ? -4.800  -21.908 6.091   1.00 96.70 11  A 1 
ATOM 75   C CA  . ALA A 1 11  ? -6.264  -21.954 6.130   1.00 96.22 11  A 1 
ATOM 76   C C   . ALA A 1 11  ? -6.829  -22.665 7.374   1.00 95.31 11  A 1 
ATOM 77   O O   . ALA A 1 11  ? -7.949  -22.361 7.790   1.00 94.17 11  A 1 
ATOM 78   C CB  . ALA A 1 11  ? -6.756  -22.629 4.851   1.00 96.08 11  A 1 
ATOM 79   N N   . ASP A 1 12  ? -6.063  -23.585 7.974   1.00 96.08 12  A 1 
ATOM 80   C CA  . ASP A 1 12  ? -6.402  -24.300 9.211   1.00 95.89 12  A 1 
ATOM 81   C C   . ASP A 1 12  ? -6.062  -23.511 10.490  1.00 95.35 12  A 1 
ATOM 82   O O   . ASP A 1 12  ? -6.373  -23.950 11.596  1.00 94.09 12  A 1 
ATOM 83   C CB  . ASP A 1 12  ? -5.719  -25.679 9.192   1.00 96.38 12  A 1 
ATOM 84   C CG  . ASP A 1 12  ? -4.187  -25.627 9.236   1.00 96.20 12  A 1 
ATOM 85   O OD1 . ASP A 1 12  ? -3.617  -24.515 9.235   1.00 94.63 12  A 1 
ATOM 86   O OD2 . ASP A 1 12  ? -3.580  -26.716 9.272   1.00 94.17 12  A 1 
ATOM 87   N N   . GLY A 1 13  ? -5.456  -22.321 10.356  1.00 95.20 13  A 1 
ATOM 88   C CA  . GLY A 1 13  ? -5.017  -21.472 11.461  1.00 94.47 13  A 1 
ATOM 89   C C   . GLY A 1 13  ? -3.587  -21.732 11.933  1.00 95.13 13  A 1 
ATOM 90   O O   . GLY A 1 13  ? -3.103  -20.976 12.782  1.00 94.65 13  A 1 
ATOM 91   N N   . SER A 1 14  ? -2.888  -22.746 11.394  1.00 96.30 14  A 1 
ATOM 92   C CA  . SER A 1 14  ? -1.459  -22.947 11.636  1.00 96.60 14  A 1 
ATOM 93   C C   . SER A 1 14  ? -0.626  -21.841 10.977  1.00 96.76 14  A 1 
ATOM 94   O O   . SER A 1 14  ? -1.124  -21.029 10.189  1.00 96.79 14  A 1 
ATOM 95   C CB  . SER A 1 14  ? -1.022  -24.350 11.187  1.00 96.88 14  A 1 
ATOM 96   O OG  . SER A 1 14  ? -1.057  -24.465 9.784   1.00 95.79 14  A 1 
ATOM 97   N N   . ILE A 1 15  ? 0.654   -21.759 11.349  1.00 97.52 15  A 1 
ATOM 98   C CA  . ILE A 1 15  ? 1.613   -20.814 10.776  1.00 97.70 15  A 1 
ATOM 99   C C   . ILE A 1 15  ? 2.703   -21.615 10.078  1.00 98.11 15  A 1 
ATOM 100  O O   . ILE A 1 15  ? 3.266   -22.523 10.679  1.00 97.98 15  A 1 
ATOM 101  C CB  . ILE A 1 15  ? 2.185   -19.875 11.860  1.00 96.85 15  A 1 
ATOM 102  C CG1 . ILE A 1 15  ? 1.060   -18.998 12.460  1.00 94.30 15  A 1 
ATOM 103  C CG2 . ILE A 1 15  ? 3.312   -18.997 11.280  1.00 94.17 15  A 1 
ATOM 104  C CD1 . ILE A 1 15  ? 1.490   -18.172 13.684  1.00 87.08 15  A 1 
ATOM 105  N N   . GLU A 1 16  ? 3.048   -21.233 8.840   1.00 98.68 16  A 1 
ATOM 106  C CA  . GLU A 1 16  ? 4.129   -21.839 8.073   1.00 98.70 16  A 1 
ATOM 107  C C   . GLU A 1 16  ? 5.059   -20.761 7.501   1.00 98.76 16  A 1 
ATOM 108  O O   . GLU A 1 16  ? 4.621   -19.653 7.170   1.00 98.62 16  A 1 
ATOM 109  C CB  . GLU A 1 16  ? 3.533   -22.752 6.986   1.00 98.47 16  A 1 
ATOM 110  C CG  . GLU A 1 16  ? 4.570   -23.594 6.230   1.00 92.29 16  A 1 
ATOM 111  C CD  . GLU A 1 16  ? 5.404   -24.471 7.166   1.00 91.92 16  A 1 
ATOM 112  O OE1 . GLU A 1 16  ? 6.499   -24.004 7.571   1.00 85.47 16  A 1 
ATOM 113  O OE2 . GLU A 1 16  ? 4.951   -25.573 7.508   1.00 86.63 16  A 1 
ATOM 114  N N   . CYS A 1 17  ? 6.350   -21.062 7.398   1.00 98.79 17  A 1 
ATOM 115  C CA  . CYS A 1 17  ? 7.296   -20.181 6.721   1.00 98.80 17  A 1 
ATOM 116  C C   . CYS A 1 17  ? 7.049   -20.209 5.206   1.00 98.86 17  A 1 
ATOM 117  O O   . CYS A 1 17  ? 6.826   -21.270 4.632   1.00 98.68 17  A 1 
ATOM 118  C CB  . CYS A 1 17  ? 8.733   -20.597 7.052   1.00 98.45 17  A 1 
ATOM 119  S SG  . CYS A 1 17  ? 9.133   -20.185 8.783   1.00 92.34 17  A 1 
ATOM 120  N N   . ILE A 1 18  ? 7.152   -19.057 4.535   1.00 98.81 18  A 1 
ATOM 121  C CA  . ILE A 1 18  ? 6.858   -18.921 3.097   1.00 98.79 18  A 1 
ATOM 122  C C   . ILE A 1 18  ? 7.662   -19.896 2.222   1.00 98.82 18  A 1 
ATOM 123  O O   . ILE A 1 18  ? 7.156   -20.369 1.208   1.00 98.67 18  A 1 
ATOM 124  C CB  . ILE A 1 18  ? 7.084   -17.454 2.668   1.00 98.45 18  A 1 
ATOM 125  C CG1 . ILE A 1 18  ? 6.597   -17.137 1.236   1.00 96.25 18  A 1 
ATOM 126  C CG2 . ILE A 1 18  ? 8.561   -17.025 2.780   1.00 96.48 18  A 1 
ATOM 127  C CD1 . ILE A 1 18  ? 5.092   -17.233 1.060   1.00 94.12 18  A 1 
ATOM 128  N N   . GLU A 1 19  ? 8.899   -20.221 2.610   1.00 98.75 19  A 1 
ATOM 129  C CA  . GLU A 1 19  ? 9.764   -21.154 1.884   1.00 98.70 19  A 1 
ATOM 130  C C   . GLU A 1 19  ? 9.365   -22.627 2.025   1.00 98.70 19  A 1 
ATOM 131  O O   . GLU A 1 19  ? 9.750   -23.420 1.168   1.00 98.45 19  A 1 
ATOM 132  C CB  . GLU A 1 19  ? 11.239  -20.954 2.281   1.00 98.45 19  A 1 
ATOM 133  C CG  . GLU A 1 19  ? 11.598  -21.273 3.742   1.00 97.46 19  A 1 
ATOM 134  C CD  . GLU A 1 19  ? 11.509  -20.062 4.677   1.00 97.81 19  A 1 
ATOM 135  O OE1 . GLU A 1 19  ? 12.331  -20.004 5.621   1.00 95.68 19  A 1 
ATOM 136  O OE2 . GLU A 1 19  ? 10.691  -19.153 4.447   1.00 96.27 19  A 1 
ATOM 137  N N   . ASN A 1 20  ? 8.585   -22.979 3.057   1.00 98.80 20  A 1 
ATOM 138  C CA  . ASN A 1 20  ? 8.127   -24.345 3.325   1.00 98.78 20  A 1 
ATOM 139  C C   . ASN A 1 20  ? 6.736   -24.631 2.740   1.00 98.80 20  A 1 
ATOM 140  O O   . ASN A 1 20  ? 6.291   -25.772 2.750   1.00 98.51 20  A 1 
ATOM 141  C CB  . ASN A 1 20  ? 8.097   -24.578 4.837   1.00 98.63 20  A 1 
ATOM 142  C CG  . ASN A 1 20  ? 9.429   -24.486 5.547   1.00 98.05 20  A 1 
ATOM 143  O OD1 . ASN A 1 20  ? 10.514  -24.526 4.987   1.00 93.91 20  A 1 
ATOM 144  N ND2 . ASN A 1 20  ? 9.355   -24.373 6.860   1.00 92.79 20  A 1 
ATOM 145  N N   . ILE A 1 21  ? 6.017   -23.606 2.266   1.00 98.85 21  A 1 
ATOM 146  C CA  . ILE A 1 21  ? 4.709   -23.793 1.636   1.00 98.85 21  A 1 
ATOM 147  C C   . ILE A 1 21  ? 4.896   -24.534 0.310   1.00 98.84 21  A 1 
ATOM 148  O O   . ILE A 1 21  ? 5.753   -24.177 -0.500  1.00 98.65 21  A 1 
ATOM 149  C CB  . ILE A 1 21  ? 3.965   -22.455 1.469   1.00 98.78 21  A 1 
ATOM 150  C CG1 . ILE A 1 21  ? 3.675   -21.846 2.860   1.00 98.44 21  A 1 
ATOM 151  C CG2 . ILE A 1 21  ? 2.657   -22.642 0.680   1.00 98.50 21  A 1 
ATOM 152  C CD1 . ILE A 1 21  ? 3.006   -20.470 2.821   1.00 97.96 21  A 1 
ATOM 153  N N   . GLU A 1 22  ? 4.045   -25.531 0.059   1.00 98.80 22  A 1 
ATOM 154  C CA  . GLU A 1 22  ? 4.053   -26.366 -1.133  1.00 98.75 22  A 1 
ATOM 155  C C   . GLU A 1 22  ? 2.835   -26.104 -2.031  1.00 98.80 22  A 1 
ATOM 156  O O   . GLU A 1 22  ? 1.816   -25.540 -1.614  1.00 98.53 22  A 1 
ATOM 157  C CB  . GLU A 1 22  ? 4.153   -27.848 -0.740  1.00 98.45 22  A 1 
ATOM 158  C CG  . GLU A 1 22  ? 5.455   -28.178 0.009   1.00 95.77 22  A 1 
ATOM 159  C CD  . GLU A 1 22  ? 5.642   -29.683 0.263   1.00 88.77 22  A 1 
ATOM 160  O OE1 . GLU A 1 22  ? 6.779   -30.069 0.621   1.00 80.46 22  A 1 
ATOM 161  O OE2 . GLU A 1 22  ? 4.670   -30.452 0.075   1.00 81.07 22  A 1 
ATOM 162  N N   . VAL A 1 23  ? 2.925   -26.511 -3.312  1.00 98.77 23  A 1 
ATOM 163  C CA  . VAL A 1 23  ? 1.779   -26.512 -4.231  1.00 98.77 23  A 1 
ATOM 164  C C   . VAL A 1 23  ? 0.686   -27.435 -3.687  1.00 98.77 23  A 1 
ATOM 165  O O   . VAL A 1 23  ? 0.968   -28.538 -3.237  1.00 98.44 23  A 1 
ATOM 166  C CB  . VAL A 1 23  ? 2.205   -26.928 -5.651  1.00 98.51 23  A 1 
ATOM 167  C CG1 . VAL A 1 23  ? 1.011   -27.064 -6.600  1.00 97.12 23  A 1 
ATOM 168  C CG2 . VAL A 1 23  ? 3.152   -25.884 -6.255  1.00 97.42 23  A 1 
ATOM 169  N N   . GLY A 1 24  ? -0.571  -26.969 -3.732  1.00 98.62 24  A 1 
ATOM 170  C CA  . GLY A 1 24  ? -1.727  -27.656 -3.148  1.00 98.50 24  A 1 
ATOM 171  C C   . GLY A 1 24  ? -2.003  -27.294 -1.686  1.00 98.57 24  A 1 
ATOM 172  O O   . GLY A 1 24  ? -3.115  -27.536 -1.202  1.00 98.12 24  A 1 
ATOM 173  N N   . ASN A 1 25  ? -1.052  -26.668 -0.978  1.00 98.66 25  A 1 
ATOM 174  C CA  . ASN A 1 25  ? -1.322  -26.115 0.348   1.00 98.69 25  A 1 
ATOM 175  C C   . ASN A 1 25  ? -2.367  -24.995 0.258   1.00 98.63 25  A 1 
ATOM 176  O O   . ASN A 1 25  ? -2.534  -24.338 -0.773  1.00 98.40 25  A 1 
ATOM 177  C CB  . ASN A 1 25  ? -0.039  -25.601 1.006   1.00 98.67 25  A 1 
ATOM 178  C CG  . ASN A 1 25  ? 0.945   -26.659 1.472   1.00 98.40 25  A 1 
ATOM 179  O OD1 . ASN A 1 25  ? 2.011   -26.321 1.954   1.00 93.47 25  A 1 
ATOM 180  N ND2 . ASN A 1 25  ? 0.641   -27.934 1.403   1.00 92.36 25  A 1 
ATOM 181  N N   . LYS A 1 26  ? -3.072  -24.757 1.375   1.00 98.21 26  A 1 
ATOM 182  C CA  . LYS A 1 26  ? -4.111  -23.736 1.473   1.00 98.10 26  A 1 
ATOM 183  C C   . LYS A 1 26  ? -3.731  -22.694 2.511   1.00 97.99 26  A 1 
ATOM 184  O O   . LYS A 1 26  ? -3.581  -23.006 3.689   1.00 97.65 26  A 1 
ATOM 185  C CB  . LYS A 1 26  ? -5.472  -24.381 1.764   1.00 97.91 26  A 1 
ATOM 186  C CG  . LYS A 1 26  ? -5.932  -25.250 0.581   1.00 96.64 26  A 1 
ATOM 187  C CD  . LYS A 1 26  ? -7.276  -25.933 0.860   1.00 92.29 26  A 1 
ATOM 188  C CE  . LYS A 1 26  ? -7.587  -26.809 -0.353  1.00 86.66 26  A 1 
ATOM 189  N NZ  . LYS A 1 26  ? -8.836  -27.587 -0.200  1.00 75.87 26  A 1 
ATOM 190  N N   . VAL A 1 27  ? -3.627  -21.440 2.069   1.00 97.71 27  A 1 
ATOM 191  C CA  . VAL A 1 27  ? -3.398  -20.284 2.943   1.00 97.66 27  A 1 
ATOM 192  C C   . VAL A 1 27  ? -4.723  -19.626 3.331   1.00 97.00 27  A 1 
ATOM 193  O O   . VAL A 1 27  ? -5.754  -19.828 2.681   1.00 96.80 27  A 1 
ATOM 194  C CB  . VAL A 1 27  ? -2.409  -19.280 2.325   1.00 97.80 27  A 1 
ATOM 195  C CG1 . VAL A 1 27  ? -1.063  -19.949 2.029   1.00 97.61 27  A 1 
ATOM 196  C CG2 . VAL A 1 27  ? -2.935  -18.634 1.040   1.00 97.69 27  A 1 
ATOM 197  N N   . MET A 1 28  ? -4.717  -18.824 4.392   1.00 96.50 28  A 1 
ATOM 198  C CA  . MET A 1 28  ? -5.886  -18.080 4.864   1.00 95.79 28  A 1 
ATOM 199  C C   . MET A 1 28  ? -6.144  -16.860 3.979   1.00 95.42 28  A 1 
ATOM 200  O O   . MET A 1 28  ? -5.361  -15.907 3.978   1.00 94.96 28  A 1 
ATOM 201  C CB  . MET A 1 28  ? -5.661  -17.681 6.327   1.00 94.99 28  A 1 
ATOM 202  C CG  . MET A 1 28  ? -6.867  -16.965 6.949   1.00 93.25 28  A 1 
ATOM 203  S SD  . MET A 1 28  ? -8.385  -17.958 7.108   1.00 90.42 28  A 1 
ATOM 204  C CE  . MET A 1 28  ? -7.862  -19.146 8.368   1.00 84.70 28  A 1 
ATOM 205  N N   . GLY A 1 29  ? -7.264  -16.838 3.263   1.00 95.30 29  A 1 
ATOM 206  C CA  . GLY A 1 29  ? -7.726  -15.644 2.559   1.00 94.12 29  A 1 
ATOM 207  C C   . GLY A 1 29  ? -8.155  -14.532 3.520   1.00 92.71 29  A 1 
ATOM 208  O O   . GLY A 1 29  ? -8.527  -14.790 4.667   1.00 91.01 29  A 1 
ATOM 209  N N   . LYS A 1 30  ? -8.170  -13.280 3.051   1.00 91.98 30  A 1 
ATOM 210  C CA  . LYS A 1 30  ? -8.594  -12.127 3.880   1.00 90.84 30  A 1 
ATOM 211  C C   . LYS A 1 30  ? -10.050 -12.213 4.363   1.00 90.23 30  A 1 
ATOM 212  O O   . LYS A 1 30  ? -10.403 -11.601 5.365   1.00 87.67 30  A 1 
ATOM 213  C CB  . LYS A 1 30  ? -8.350  -10.812 3.116   1.00 88.58 30  A 1 
ATOM 214  C CG  . LYS A 1 30  ? -9.363  -10.575 1.983   1.00 84.84 30  A 1 
ATOM 215  C CD  . LYS A 1 30  ? -9.114  -9.244  1.269   1.00 82.94 30  A 1 
ATOM 216  C CE  . LYS A 1 30  ? -10.183 -9.059  0.181   1.00 78.21 30  A 1 
ATOM 217  N NZ  . LYS A 1 30  ? -9.820  -7.991  -0.769  1.00 72.55 30  A 1 
ATOM 218  N N   . ASP A 1 31  ? -10.891 -12.970 3.650   1.00 90.61 31  A 1 
ATOM 219  C CA  . ASP A 1 31  ? -12.291 -13.253 3.981   1.00 89.96 31  A 1 
ATOM 220  C C   . ASP A 1 31  ? -12.466 -14.456 4.933   1.00 89.71 31  A 1 
ATOM 221  O O   . ASP A 1 31  ? -13.589 -14.820 5.282   1.00 87.92 31  A 1 
ATOM 222  C CB  . ASP A 1 31  ? -13.083 -13.445 2.673   1.00 89.43 31  A 1 
ATOM 223  C CG  . ASP A 1 31  ? -12.643 -14.667 1.848   1.00 89.88 31  A 1 
ATOM 224  O OD1 . ASP A 1 31  ? -11.602 -15.286 2.159   1.00 88.89 31  A 1 
ATOM 225  O OD2 . ASP A 1 31  ? -13.328 -14.992 0.856   1.00 87.92 31  A 1 
ATOM 226  N N   . GLY A 1 32  ? -11.364 -15.076 5.359   1.00 90.24 32  A 1 
ATOM 227  C CA  . GLY A 1 32  ? -11.353 -16.271 6.199   1.00 89.91 32  A 1 
ATOM 228  C C   . GLY A 1 32  ? -11.530 -17.585 5.435   1.00 90.94 32  A 1 
ATOM 229  O O   . GLY A 1 32  ? -11.541 -18.646 6.068   1.00 89.77 32  A 1 
ATOM 230  N N   . ARG A 1 33  ? -11.660 -17.548 4.103   1.00 91.42 33  A 1 
ATOM 231  C CA  . ARG A 1 33  ? -11.758 -18.739 3.255   1.00 91.96 33  A 1 
ATOM 232  C C   . ARG A 1 33  ? -10.370 -19.200 2.798   1.00 93.43 33  A 1 
ATOM 233  O O   . ARG A 1 33  ? -9.480  -18.365 2.639   1.00 93.57 33  A 1 
ATOM 234  C CB  . ARG A 1 33  ? -12.672 -18.470 2.054   1.00 90.84 33  A 1 
ATOM 235  C CG  . ARG A 1 33  ? -14.104 -18.127 2.480   1.00 86.81 33  A 1 
ATOM 236  C CD  . ARG A 1 33  ? -14.980 -17.950 1.247   1.00 79.23 33  A 1 
ATOM 237  N NE  . ARG A 1 33  ? -16.360 -17.597 1.618   1.00 71.82 33  A 1 
ATOM 238  C CZ  . ARG A 1 33  ? -17.378 -17.474 0.784   1.00 63.41 33  A 1 
ATOM 239  N NH1 . ARG A 1 33  ? -17.232 -17.658 -0.500  1.00 57.00 33  A 1 
ATOM 240  N NH2 . ARG A 1 33  ? -18.560 -17.159 1.239   1.00 55.79 33  A 1 
ATOM 241  N N   . PRO A 1 34  ? -10.183 -20.514 2.550   1.00 94.61 34  A 1 
ATOM 242  C CA  . PRO A 1 34  ? -8.921  -21.023 2.027   1.00 95.33 34  A 1 
ATOM 243  C C   . PRO A 1 34  ? -8.636  -20.484 0.621   1.00 95.43 34  A 1 
ATOM 244  O O   . PRO A 1 34  ? -9.552  -20.252 -0.173  1.00 94.98 34  A 1 
ATOM 245  C CB  . PRO A 1 34  ? -9.057  -22.548 2.048   1.00 95.12 34  A 1 
ATOM 246  C CG  . PRO A 1 34  ? -10.565 -22.778 1.937   1.00 93.09 34  A 1 
ATOM 247  C CD  . PRO A 1 34  ? -11.146 -21.588 2.700   1.00 95.12 34  A 1 
ATOM 248  N N   . ARG A 1 35  ? -7.346  -20.311 0.306   1.00 96.72 35  A 1 
ATOM 249  C CA  . ARG A 1 35  ? -6.804  -20.005 -1.020  1.00 96.88 35  A 1 
ATOM 250  C C   . ARG A 1 35  ? -5.755  -21.051 -1.370  1.00 97.44 35  A 1 
ATOM 251  O O   . ARG A 1 35  ? -4.829  -21.260 -0.594  1.00 97.56 35  A 1 
ATOM 252  C CB  . ARG A 1 35  ? -6.186  -18.601 -1.031  1.00 96.21 35  A 1 
ATOM 253  C CG  . ARG A 1 35  ? -7.175  -17.459 -0.745  1.00 93.98 35  A 1 
ATOM 254  C CD  . ARG A 1 35  ? -8.255  -17.360 -1.822  1.00 91.17 35  A 1 
ATOM 255  N NE  . ARG A 1 35  ? -9.097  -16.180 -1.617  1.00 89.09 35  A 1 
ATOM 256  C CZ  . ARG A 1 35  ? -10.224 -16.102 -0.913  1.00 87.08 35  A 1 
ATOM 257  N NH1 . ARG A 1 35  ? -10.770 -17.129 -0.335  1.00 79.62 35  A 1 
ATOM 258  N NH2 . ARG A 1 35  ? -10.812 -14.960 -0.781  1.00 83.38 35  A 1 
ATOM 259  N N   . GLU A 1 36  ? -5.909  -21.708 -2.516  1.00 97.67 36  A 1 
ATOM 260  C CA  . GLU A 1 36  ? -5.014  -22.780 -2.952  1.00 97.85 36  A 1 
ATOM 261  C C   . GLU A 1 36  ? -3.760  -22.222 -3.625  1.00 97.99 36  A 1 
ATOM 262  O O   . GLU A 1 36  ? -3.837  -21.340 -4.480  1.00 97.76 36  A 1 
ATOM 263  C CB  . GLU A 1 36  ? -5.780  -23.747 -3.859  1.00 97.61 36  A 1 
ATOM 264  C CG  . GLU A 1 36  ? -4.944  -24.975 -4.231  1.00 95.40 36  A 1 
ATOM 265  C CD  . GLU A 1 36  ? -5.759  -26.063 -4.942  1.00 93.02 36  A 1 
ATOM 266  O OE1 . GLU A 1 36  ? -5.120  -27.017 -5.431  1.00 88.02 36  A 1 
ATOM 267  O OE2 . GLU A 1 36  ? -7.011  -25.983 -4.924  1.00 88.87 36  A 1 
ATOM 268  N N   . VAL A 1 37  ? -2.598  -22.746 -3.235  1.00 98.26 37  A 1 
ATOM 269  C CA  . VAL A 1 37  ? -1.301  -22.419 -3.840  1.00 98.45 37  A 1 
ATOM 270  C C   . VAL A 1 37  ? -1.093  -23.281 -5.084  1.00 98.41 37  A 1 
ATOM 271  O O   . VAL A 1 37  ? -1.090  -24.505 -5.000  1.00 98.21 37  A 1 
ATOM 272  C CB  . VAL A 1 37  ? -0.164  -22.620 -2.830  1.00 98.43 37  A 1 
ATOM 273  C CG1 . VAL A 1 37  ? 1.199   -22.312 -3.454  1.00 98.21 37  A 1 
ATOM 274  C CG2 . VAL A 1 37  ? -0.346  -21.708 -1.609  1.00 98.17 37  A 1 
ATOM 275  N N   . ILE A 1 38  ? -0.864  -22.639 -6.236  1.00 98.22 38  A 1 
ATOM 276  C CA  . ILE A 1 38  ? -0.676  -23.313 -7.534  1.00 98.03 38  A 1 
ATOM 277  C C   . ILE A 1 38  ? 0.757   -23.217 -8.074  1.00 98.19 38  A 1 
ATOM 278  O O   . ILE A 1 38  ? 1.148   -24.001 -8.932  1.00 97.92 38  A 1 
ATOM 279  C CB  . ILE A 1 38  ? -1.695  -22.798 -8.573  1.00 97.57 38  A 1 
ATOM 280  C CG1 . ILE A 1 38  ? -1.562  -21.283 -8.841  1.00 95.53 38  A 1 
ATOM 281  C CG2 . ILE A 1 38  ? -3.126  -23.160 -8.127  1.00 92.92 38  A 1 
ATOM 282  C CD1 . ILE A 1 38  ? -2.292  -20.825 -10.109 1.00 91.15 38  A 1 
ATOM 283  N N   . LYS A 1 39  ? 1.547   -22.259 -7.601  1.00 98.22 39  A 1 
ATOM 284  C CA  . LYS A 1 39  ? 2.951   -22.062 -7.997  1.00 98.20 39  A 1 
ATOM 285  C C   . LYS A 1 39  ? 3.775   -21.508 -6.839  1.00 98.40 39  A 1 
ATOM 286  O O   . LYS A 1 39  ? 3.251   -20.853 -5.940  1.00 98.21 39  A 1 
ATOM 287  C CB  . LYS A 1 39  ? 3.060   -21.117 -9.215  1.00 97.59 39  A 1 
ATOM 288  C CG  . LYS A 1 39  ? 2.347   -21.636 -10.476 1.00 90.26 39  A 1 
ATOM 289  C CD  . LYS A 1 39  ? 2.474   -20.658 -11.646 1.00 86.97 39  A 1 
ATOM 290  C CE  . LYS A 1 39  ? 1.656   -21.184 -12.833 1.00 75.43 39  A 1 
ATOM 291  N NZ  . LYS A 1 39  ? 1.537   -20.183 -13.920 1.00 67.17 39  A 1 
ATOM 292  N N   . LEU A 1 40  ? 5.099   -21.715 -6.908  1.00 98.53 40  A 1 
ATOM 293  C CA  . LEU A 1 40  ? 6.078   -21.252 -5.918  1.00 98.54 40  A 1 
ATOM 294  C C   . LEU A 1 40  ? 7.180   -20.415 -6.597  1.00 98.47 40  A 1 
ATOM 295  O O   . LEU A 1 40  ? 8.305   -20.903 -6.760  1.00 97.95 40  A 1 
ATOM 296  C CB  . LEU A 1 40  ? 6.656   -22.469 -5.175  1.00 98.47 40  A 1 
ATOM 297  C CG  . LEU A 1 40  ? 5.626   -23.360 -4.455  1.00 98.23 40  A 1 
ATOM 298  C CD1 . LEU A 1 40  ? 6.344   -24.571 -3.865  1.00 98.07 40  A 1 
ATOM 299  C CD2 . LEU A 1 40  ? 4.903   -22.616 -3.335  1.00 97.86 40  A 1 
ATOM 300  N N   . PRO A 1 41  ? 6.887   -19.173 -7.048  1.00 98.40 41  A 1 
ATOM 301  C CA  . PRO A 1 41  ? 7.903   -18.334 -7.678  1.00 98.17 41  A 1 
ATOM 302  C C   . PRO A 1 41  ? 9.066   -18.070 -6.714  1.00 98.30 41  A 1 
ATOM 303  O O   . PRO A 1 41  ? 8.876   -17.771 -5.530  1.00 97.84 41  A 1 
ATOM 304  C CB  . PRO A 1 41  ? 7.185   -17.056 -8.122  1.00 97.21 41  A 1 
ATOM 305  C CG  . PRO A 1 41  ? 5.957   -16.992 -7.217  1.00 95.02 41  A 1 
ATOM 306  C CD  . PRO A 1 41  ? 5.622   -18.460 -6.972  1.00 97.71 41  A 1 
ATOM 307  N N   . ARG A 1 42  ? 10.283  -18.185 -7.235  1.00 98.17 42  A 1 
ATOM 308  C CA  . ARG A 1 42  ? 11.543  -17.920 -6.539  1.00 98.04 42  A 1 
ATOM 309  C C   . ARG A 1 42  ? 12.417  -17.043 -7.424  1.00 98.07 42  A 1 
ATOM 310  O O   . ARG A 1 42  ? 12.288  -17.076 -8.645  1.00 96.69 42  A 1 
ATOM 311  C CB  . ARG A 1 42  ? 12.283  -19.237 -6.214  1.00 96.99 42  A 1 
ATOM 312  C CG  . ARG A 1 42  ? 11.500  -20.247 -5.361  1.00 94.48 42  A 1 
ATOM 313  C CD  . ARG A 1 42  ? 11.247  -19.750 -3.939  1.00 91.56 42  A 1 
ATOM 314  N NE  . ARG A 1 42  ? 10.517  -20.733 -3.128  1.00 90.96 42  A 1 
ATOM 315  C CZ  . ARG A 1 42  ? 9.221   -20.719 -2.841  1.00 90.45 42  A 1 
ATOM 316  N NH1 . ARG A 1 42  ? 8.413   -19.834 -3.343  1.00 83.11 42  A 1 
ATOM 317  N NH2 . ARG A 1 42  ? 8.711   -21.599 -2.027  1.00 86.51 42  A 1 
ATOM 318  N N   . GLY A 1 43  ? 13.317  -16.298 -6.829  1.00 98.27 43  A 1 
ATOM 319  C CA  . GLY A 1 43  ? 14.280  -15.482 -7.555  1.00 98.16 43  A 1 
ATOM 320  C C   . GLY A 1 43  ? 15.097  -14.629 -6.600  1.00 98.49 43  A 1 
ATOM 321  O O   . GLY A 1 43  ? 15.097  -14.860 -5.388  1.00 98.14 43  A 1 
ATOM 322  N N   . ARG A 1 44  ? 15.787  -13.645 -7.164  1.00 98.35 44  A 1 
ATOM 323  C CA  . ARG A 1 44  ? 16.607  -12.692 -6.432  1.00 98.35 44  A 1 
ATOM 324  C C   . ARG A 1 44  ? 16.295  -11.286 -6.928  1.00 98.36 44  A 1 
ATOM 325  O O   . ARG A 1 44  ? 16.236  -11.063 -8.133  1.00 97.37 44  A 1 
ATOM 326  C CB  . ARG A 1 44  ? 18.078  -13.090 -6.605  1.00 97.68 44  A 1 
ATOM 327  C CG  . ARG A 1 44  ? 18.979  -12.374 -5.608  1.00 90.86 44  A 1 
ATOM 328  C CD  . ARG A 1 44  ? 20.416  -12.853 -5.758  1.00 90.66 44  A 1 
ATOM 329  N NE  . ARG A 1 44  ? 21.302  -12.207 -4.777  1.00 87.61 44  A 1 
ATOM 330  C CZ  . ARG A 1 44  ? 21.516  -12.617 -3.532  1.00 86.05 44  A 1 
ATOM 331  N NH1 . ARG A 1 44  ? 21.007  -13.724 -3.066  1.00 75.84 44  A 1 
ATOM 332  N NH2 . ARG A 1 44  ? 22.255  -11.906 -2.740  1.00 78.98 44  A 1 
ATOM 333  N N   . GLU A 1 45  ? 16.053  -10.354 -6.012  1.00 98.07 45  A 1 
ATOM 334  C CA  . GLU A 1 45  ? 15.697  -8.968  -6.334  1.00 97.84 45  A 1 
ATOM 335  C C   . GLU A 1 45  ? 16.007  -8.050  -5.142  1.00 98.33 45  A 1 
ATOM 336  O O   . GLU A 1 45  ? 16.140  -8.509  -4.006  1.00 98.06 45  A 1 
ATOM 337  C CB  . GLU A 1 45  ? 14.205  -8.912  -6.725  1.00 94.96 45  A 1 
ATOM 338  C CG  . GLU A 1 45  ? 13.800  -7.606  -7.424  1.00 89.20 45  A 1 
ATOM 339  C CD  . GLU A 1 45  ? 12.364  -7.642  -7.966  1.00 92.23 45  A 1 
ATOM 340  O OE1 . GLU A 1 45  ? 12.136  -7.203  -9.106  1.00 86.88 45  A 1 
ATOM 341  O OE2 . GLU A 1 45  ? 11.450  -8.100  -7.236  1.00 87.82 45  A 1 
ATOM 342  N N   . THR A 1 46  ? 16.111  -6.739  -5.379  1.00 98.60 46  A 1 
ATOM 343  C CA  . THR A 1 46  ? 16.132  -5.746  -4.297  1.00 98.63 46  A 1 
ATOM 344  C C   . THR A 1 46  ? 14.928  -5.954  -3.383  1.00 98.72 46  A 1 
ATOM 345  O O   . THR A 1 46  ? 13.790  -6.047  -3.847  1.00 98.50 46  A 1 
ATOM 346  C CB  . THR A 1 46  ? 16.122  -4.319  -4.854  1.00 98.27 46  A 1 
ATOM 347  O OG1 . THR A 1 46  ? 17.241  -4.135  -5.687  1.00 94.01 46  A 1 
ATOM 348  C CG2 . THR A 1 46  ? 16.196  -3.253  -3.764  1.00 94.49 46  A 1 
ATOM 349  N N   . MET A 1 47  ? 15.168  -6.011  -2.074  1.00 98.81 47  A 1 
ATOM 350  C CA  . MET A 1 47  ? 14.130  -6.219  -1.066  1.00 98.84 47  A 1 
ATOM 351  C C   . MET A 1 47  ? 13.726  -4.898  -0.409  1.00 98.84 47  A 1 
ATOM 352  O O   . MET A 1 47  ? 14.495  -3.939  -0.359  1.00 98.69 47  A 1 
ATOM 353  C CB  . MET A 1 47  ? 14.596  -7.259  -0.040  1.00 98.77 47  A 1 
ATOM 354  C CG  . MET A 1 47  ? 14.935  -8.621  -0.669  1.00 98.42 47  A 1 
ATOM 355  S SD  . MET A 1 47  ? 13.557  -9.468  -1.499  1.00 98.27 47  A 1 
ATOM 356  C CE  . MET A 1 47  ? 12.672  -10.110 -0.062  1.00 96.60 47  A 1 
ATOM 357  N N   . TYR A 1 48  ? 12.498  -4.854  0.124   1.00 98.88 48  A 1 
ATOM 358  C CA  . TYR A 1 48  ? 11.953  -3.703  0.837   1.00 98.88 48  A 1 
ATOM 359  C C   . TYR A 1 48  ? 11.391  -4.130  2.191   1.00 98.86 48  A 1 
ATOM 360  O O   . TYR A 1 48  ? 10.560  -5.036  2.278   1.00 98.71 48  A 1 
ATOM 361  C CB  . TYR A 1 48  ? 10.883  -3.014  -0.010  1.00 98.86 48  A 1 
ATOM 362  C CG  . TYR A 1 48  ? 11.436  -2.222  -1.176  1.00 98.83 48  A 1 
ATOM 363  C CD1 . TYR A 1 48  ? 11.664  -0.841  -1.054  1.00 98.62 48  A 1 
ATOM 364  C CD2 . TYR A 1 48  ? 11.743  -2.869  -2.388  1.00 98.63 48  A 1 
ATOM 365  C CE1 . TYR A 1 48  ? 12.193  -0.105  -2.126  1.00 98.40 48  A 1 
ATOM 366  C CE2 . TYR A 1 48  ? 12.282  -2.145  -3.468  1.00 98.40 48  A 1 
ATOM 367  C CZ  . TYR A 1 48  ? 12.505  -0.761  -3.328  1.00 98.42 48  A 1 
ATOM 368  O OH  . TYR A 1 48  ? 13.045  -0.055  -4.372  1.00 97.72 48  A 1 
ATOM 369  N N   . SER A 1 49  ? 11.808  -3.449  3.259   1.00 98.75 49  A 1 
ATOM 370  C CA  . SER A 1 49  ? 11.244  -3.611  4.597   1.00 98.67 49  A 1 
ATOM 371  C C   . SER A 1 49  ? 10.024  -2.711  4.762   1.00 98.70 49  A 1 
ATOM 372  O O   . SER A 1 49  ? 10.115  -1.490  4.610   1.00 98.39 49  A 1 
ATOM 373  C CB  . SER A 1 49  ? 12.302  -3.292  5.652   1.00 98.17 49  A 1 
ATOM 374  O OG  . SER A 1 49  ? 11.778  -3.485  6.949   1.00 90.31 49  A 1 
ATOM 375  N N   . VAL A 1 50  ? 8.885   -3.316  5.107   1.00 98.65 50  A 1 
ATOM 376  C CA  . VAL A 1 50  ? 7.645   -2.636  5.483   1.00 98.62 50  A 1 
ATOM 377  C C   . VAL A 1 50  ? 7.522   -2.680  7.000   1.00 98.55 50  A 1 
ATOM 378  O O   . VAL A 1 50  ? 7.519   -3.761  7.580   1.00 98.24 50  A 1 
ATOM 379  C CB  . VAL A 1 50  ? 6.428   -3.306  4.826   1.00 98.49 50  A 1 
ATOM 380  C CG1 . VAL A 1 50  ? 5.130   -2.608  5.243   1.00 97.86 50  A 1 
ATOM 381  C CG2 . VAL A 1 50  ? 6.527   -3.267  3.297   1.00 97.92 50  A 1 
ATOM 382  N N   . VAL A 1 51  ? 7.389   -1.517  7.649   1.00 98.24 51  A 1 
ATOM 383  C CA  . VAL A 1 51  ? 7.207   -1.413  9.103   1.00 98.10 51  A 1 
ATOM 384  C C   . VAL A 1 51  ? 6.075   -0.434  9.407   1.00 98.11 51  A 1 
ATOM 385  O O   . VAL A 1 51  ? 6.039   0.675   8.873   1.00 97.85 51  A 1 
ATOM 386  C CB  . VAL A 1 51  ? 8.512   -1.002  9.818   1.00 97.55 51  A 1 
ATOM 387  C CG1 . VAL A 1 51  ? 8.332   -0.994  11.341  1.00 94.90 51  A 1 
ATOM 388  C CG2 . VAL A 1 51  ? 9.662   -1.963  9.503   1.00 95.73 51  A 1 
ATOM 389  N N   . GLN A 1 52  ? 5.152   -0.843  10.284  1.00 97.81 52  A 1 
ATOM 390  C CA  . GLN A 1 52  ? 4.090   0.037   10.767  1.00 97.67 52  A 1 
ATOM 391  C C   . GLN A 1 52  ? 4.686   1.290   11.417  1.00 97.45 52  A 1 
ATOM 392  O O   . GLN A 1 52  ? 5.576   1.201   12.262  1.00 96.76 52  A 1 
ATOM 393  C CB  . GLN A 1 52  ? 3.208   -0.739  11.756  1.00 97.03 52  A 1 
ATOM 394  C CG  . GLN A 1 52  ? 2.039   0.099   12.294  1.00 95.97 52  A 1 
ATOM 395  C CD  . GLN A 1 52  ? 1.161   -0.664  13.285  1.00 95.63 52  A 1 
ATOM 396  O OE1 . GLN A 1 52  ? 1.456   -1.757  13.725  1.00 92.87 52  A 1 
ATOM 397  N NE2 . GLN A 1 52  ? 0.036   -0.102  13.679  1.00 91.12 52  A 1 
ATOM 398  N N   . LYS A 1 53  ? 4.156   2.456   11.072  1.00 96.69 53  A 1 
ATOM 399  C CA  . LYS A 1 53  ? 4.526   3.688   11.770  1.00 95.54 53  A 1 
ATOM 400  C C   . LYS A 1 53  ? 3.995   3.634   13.196  1.00 92.93 53  A 1 
ATOM 401  O O   . LYS A 1 53  ? 2.779   3.608   13.404  1.00 85.37 53  A 1 
ATOM 402  C CB  . LYS A 1 53  ? 3.997   4.921   11.039  1.00 93.75 53  A 1 
ATOM 403  C CG  . LYS A 1 53  ? 4.658   5.094   9.669   1.00 85.49 53  A 1 
ATOM 404  C CD  . LYS A 1 53  ? 4.292   6.408   8.987   1.00 84.44 53  A 1 
ATOM 405  C CE  . LYS A 1 53  ? 4.912   7.598   9.743   1.00 76.25 53  A 1 
ATOM 406  N NZ  . LYS A 1 53  ? 5.878   8.349   8.916   1.00 69.50 53  A 1 
ATOM 407  N N   . SER A 1 54  ? 4.900   3.691   14.181  1.00 89.54 54  A 1 
ATOM 408  C CA  . SER A 1 54  ? 4.497   3.902   15.565  1.00 85.04 54  A 1 
ATOM 409  C C   . SER A 1 54  ? 3.854   5.286   15.673  1.00 82.35 54  A 1 
ATOM 410  O O   . SER A 1 54  ? 4.461   6.306   15.340  1.00 71.13 54  A 1 
ATOM 411  C CB  . SER A 1 54  ? 5.686   3.753   16.520  1.00 77.30 54  A 1 
ATOM 412  O OG  . SER A 1 54  ? 6.706   4.675   16.222  1.00 65.45 54  A 1 
ATOM 413  N N   . GLN A 1 55  ? 2.603   5.346   16.160  1.00 69.46 55  A 1 
ATOM 414  C CA  . GLN A 1 55  ? 2.140   6.605   16.720  1.00 66.51 55  A 1 
ATOM 415  C C   . GLN A 1 55  ? 3.009   6.861   17.950  1.00 64.77 55  A 1 
ATOM 416  O O   . GLN A 1 55  ? 2.978   6.071   18.896  1.00 58.81 55  A 1 
ATOM 417  C CB  . GLN A 1 55  ? 0.650   6.559   17.067  1.00 61.21 55  A 1 
ATOM 418  C CG  . GLN A 1 55  ? -0.232  6.525   15.804  1.00 53.90 55  A 1 
ATOM 419  C CD  . GLN A 1 55  ? -1.725  6.665   16.110  1.00 49.54 55  A 1 
ATOM 420  O OE1 . GLN A 1 55  ? -2.167  6.812   17.236  1.00 46.26 55  A 1 
ATOM 421  N NE2 . GLN A 1 55  ? -2.567  6.631   15.098  1.00 44.47 55  A 1 
ATOM 422  N N   . HIS A 1 56  ? 3.780   7.953   17.964  1.00 55.33 56  A 1 
ATOM 423  C CA  . HIS A 1 56  ? 4.402   8.451   19.178  1.00 53.59 56  A 1 
ATOM 424  C C   . HIS A 1 56  ? 3.286   8.808   20.167  1.00 53.82 56  A 1 
ATOM 425  O O   . HIS A 1 56  ? 2.838   9.948   20.241  1.00 50.70 56  A 1 
ATOM 426  C CB  . HIS A 1 56  ? 5.305   9.662   18.884  1.00 48.78 56  A 1 
ATOM 427  C CG  . HIS A 1 56  ? 6.705   9.321   18.457  1.00 44.25 56  A 1 
ATOM 428  N ND1 . HIS A 1 56  ? 7.697   8.822   19.273  1.00 40.85 56  A 1 
ATOM 429  C CD2 . HIS A 1 56  ? 7.271   9.516   17.224  1.00 40.47 56  A 1 
ATOM 430  C CE1 . HIS A 1 56  ? 8.827   8.713   18.547  1.00 37.83 56  A 1 
ATOM 431  N NE2 . HIS A 1 56  ? 8.605   9.134   17.299  1.00 37.11 56  A 1 
ATOM 432  N N   . ARG A 1 57  ? 2.819   7.832   20.955  1.00 48.29 57  A 1 
ATOM 433  C CA  . ARG A 1 57  ? 2.155   8.150   22.211  1.00 49.49 57  A 1 
ATOM 434  C C   . ARG A 1 57  ? 3.248   8.720   23.105  1.00 49.27 57  A 1 
ATOM 435  O O   . ARG A 1 57  ? 4.086   7.983   23.611  1.00 46.87 57  A 1 
ATOM 436  C CB  . ARG A 1 57  ? 1.446   6.937   22.827  1.00 47.09 57  A 1 
ATOM 437  C CG  . ARG A 1 57  ? 0.072   6.713   22.183  1.00 43.19 57  A 1 
ATOM 438  C CD  . ARG A 1 57  ? -0.704  5.640   22.951  1.00 41.19 57  A 1 
ATOM 439  N NE  . ARG A 1 57  ? -2.071  5.470   22.417  1.00 38.33 57  A 1 
ATOM 440  C CZ  . ARG A 1 57  ? -3.023  4.700   22.931  1.00 35.60 57  A 1 
ATOM 441  N NH1 . ARG A 1 57  ? -2.816  3.982   23.999  1.00 32.99 57  A 1 
ATOM 442  N NH2 . ARG A 1 57  ? -4.196  4.646   22.368  1.00 32.26 57  A 1 
ATOM 443  N N   . ALA A 1 58  ? 3.226   10.035  23.283  1.00 44.37 58  A 1 
ATOM 444  C CA  . ALA A 1 58  ? 4.158   10.759  24.144  1.00 44.36 58  A 1 
ATOM 445  C C   . ALA A 1 58  ? 4.077   10.350  25.628  1.00 45.45 58  A 1 
ATOM 446  O O   . ALA A 1 58  ? 4.904   10.802  26.415  1.00 42.38 58  A 1 
ATOM 447  C CB  . ALA A 1 58  ? 3.879   12.255  23.976  1.00 40.93 58  A 1 
ATOM 448  N N   . HIS A 1 59  ? 3.100   9.539   26.032  1.00 46.19 59  A 1 
ATOM 449  C CA  . HIS A 1 59  ? 3.006   9.067   27.408  1.00 46.81 59  A 1 
ATOM 450  C C   . HIS A 1 59  ? 4.134   8.073   27.699  1.00 46.97 59  A 1 
ATOM 451  O O   . HIS A 1 59  ? 3.963   6.862   27.642  1.00 44.22 59  A 1 
ATOM 452  C CB  . HIS A 1 59  ? 1.603   8.527   27.711  1.00 43.59 59  A 1 
ATOM 453  C CG  . HIS A 1 59  ? 0.606   9.633   27.923  1.00 39.58 59  A 1 
ATOM 454  N ND1 . HIS A 1 59  ? 0.555   10.470  29.017  1.00 37.62 59  A 1 
ATOM 455  C CD2 . HIS A 1 59  ? -0.392  10.032  27.070  1.00 37.22 59  A 1 
ATOM 456  C CE1 . HIS A 1 59  ? -0.450  11.344  28.832  1.00 36.54 59  A 1 
ATOM 457  N NE2 . HIS A 1 59  ? -1.047  11.112  27.652  1.00 35.23 59  A 1 
ATOM 458  N N   . LYS A 1 60  ? 5.292   8.625   28.067  1.00 45.16 60  A 1 
ATOM 459  C CA  . LYS A 1 60  ? 6.493   7.926   28.550  1.00 47.02 60  A 1 
ATOM 460  C C   . LYS A 1 60  ? 6.302   7.126   29.844  1.00 47.04 60  A 1 
ATOM 461  O O   . LYS A 1 60  ? 7.266   6.484   30.241  1.00 44.49 60  A 1 
ATOM 462  C CB  . LYS A 1 60  ? 7.596   8.965   28.846  1.00 45.81 60  A 1 
ATOM 463  C CG  . LYS A 1 60  ? 8.334   9.533   27.633  1.00 42.88 60  A 1 
ATOM 464  C CD  . LYS A 1 60  ? 9.473   10.424  28.139  1.00 41.06 60  A 1 
ATOM 465  C CE  . LYS A 1 60  ? 10.344  10.932  27.000  1.00 37.53 60  A 1 
ATOM 466  N NZ  . LYS A 1 60  ? 11.485  11.739  27.499  1.00 34.50 60  A 1 
ATOM 467  N N   . SER A 1 61  ? 5.195   7.288   30.568  1.00 47.19 61  A 1 
ATOM 468  C CA  . SER A 1 61  ? 5.206   6.998   32.003  1.00 49.13 61  A 1 
ATOM 469  C C   . SER A 1 61  ? 5.330   5.520   32.337  1.00 50.65 61  A 1 
ATOM 470  O O   . SER A 1 61  ? 6.302   5.128   32.973  1.00 46.87 61  A 1 
ATOM 471  C CB  . SER A 1 61  ? 4.000   7.616   32.716  1.00 46.11 61  A 1 
ATOM 472  O OG  . SER A 1 61  ? 2.785   7.136   32.188  1.00 41.65 61  A 1 
ATOM 473  N N   . ASP A 1 62  ? 4.343   4.722   31.993  1.00 50.33 62  A 1 
ATOM 474  C CA  . ASP A 1 62  ? 4.215   3.398   32.588  1.00 52.32 62  A 1 
ATOM 475  C C   . ASP A 1 62  ? 4.994   2.362   31.776  1.00 53.27 62  A 1 
ATOM 476  O O   . ASP A 1 62  ? 4.595   1.975   30.677  1.00 49.89 62  A 1 
ATOM 477  C CB  . ASP A 1 62  ? 2.726   3.074   32.785  1.00 49.04 62  A 1 
ATOM 478  C CG  . ASP A 1 62  ? 2.469   2.094   33.924  1.00 42.17 62  A 1 
ATOM 479  O OD1 . ASP A 1 62  ? 3.452   1.568   34.490  1.00 40.99 62  A 1 
ATOM 480  O OD2 . ASP A 1 62  ? 1.271   1.887   34.215  1.00 41.17 62  A 1 
ATOM 481  N N   . SER A 1 63  ? 6.129   1.926   32.339  1.00 51.26 63  A 1 
ATOM 482  C CA  . SER A 1 63  ? 7.068   0.959   31.761  1.00 53.20 63  A 1 
ATOM 483  C C   . SER A 1 63  ? 6.446   -0.411  31.481  1.00 55.11 63  A 1 
ATOM 484  O O   . SER A 1 63  ? 6.981   -1.171  30.678  1.00 51.91 63  A 1 
ATOM 485  C CB  . SER A 1 63  ? 8.237   0.765   32.731  1.00 49.80 63  A 1 
ATOM 486  O OG  . SER A 1 63  ? 7.768   0.467   34.031  1.00 45.62 63  A 1 
ATOM 487  N N   . SER A 1 64  ? 5.338   -0.737  32.168  1.00 50.88 64  A 1 
ATOM 488  C CA  . SER A 1 64  ? 4.654   -2.028  32.084  1.00 51.70 64  A 1 
ATOM 489  C C   . SER A 1 64  ? 3.808   -2.202  30.824  1.00 53.48 64  A 1 
ATOM 490  O O   . SER A 1 64  ? 3.420   -3.322  30.504  1.00 50.45 64  A 1 
ATOM 491  C CB  . SER A 1 64  ? 3.754   -2.198  33.308  1.00 48.58 64  A 1 
ATOM 492  O OG  . SER A 1 64  ? 2.709   -1.243  33.295  1.00 43.97 64  A 1 
ATOM 493  N N   . ARG A 1 65  ? 3.463   -1.123  30.125  1.00 54.35 65  A 1 
ATOM 494  C CA  . ARG A 1 65  ? 2.677   -1.230  28.899  1.00 55.75 65  A 1 
ATOM 495  C C   . ARG A 1 65  ? 3.599   -1.718  27.794  1.00 57.45 65  A 1 
ATOM 496  O O   . ARG A 1 65  ? 4.230   -0.907  27.125  1.00 54.49 65  A 1 
ATOM 497  C CB  . ARG A 1 65  ? 1.961   0.076   28.552  1.00 52.24 65  A 1 
ATOM 498  C CG  . ARG A 1 65  ? 0.842   0.356   29.549  1.00 47.09 65  A 1 
ATOM 499  C CD  . ARG A 1 65  ? 0.043   1.583   29.125  1.00 43.84 65  A 1 
ATOM 500  N NE  . ARG A 1 65  ? -0.922  1.941   30.170  1.00 41.50 65  A 1 
ATOM 501  C CZ  . ARG A 1 65  ? -1.864  2.871   30.094  1.00 37.39 65  A 1 
ATOM 502  N NH1 . ARG A 1 65  ? -2.054  3.557   29.005  1.00 36.65 65  A 1 
ATOM 503  N NH2 . ARG A 1 65  ? -2.608  3.115   31.134  1.00 34.94 65  A 1 
ATOM 504  N N   . GLU A 1 66  ? 3.626   -3.032  27.602  1.00 54.90 66  A 1 
ATOM 505  C CA  . GLU A 1 66  ? 4.192   -3.662  26.422  1.00 56.64 66  A 1 
ATOM 506  C C   . GLU A 1 66  ? 3.675   -2.917  25.194  1.00 58.02 66  A 1 
ATOM 507  O O   . GLU A 1 66  ? 2.473   -2.892  24.903  1.00 55.24 66  A 1 
ATOM 508  C CB  . GLU A 1 66  ? 3.818   -5.148  26.351  1.00 53.01 66  A 1 
ATOM 509  C CG  . GLU A 1 66  ? 4.568   -5.993  27.388  1.00 46.49 66  A 1 
ATOM 510  C CD  . GLU A 1 66  ? 4.271   -7.495  27.262  1.00 41.99 66  A 1 
ATOM 511  O OE1 . GLU A 1 66  ? 5.097   -8.286  27.759  1.00 38.89 66  A 1 
ATOM 512  O OE2 . GLU A 1 66  ? 3.215   -7.844  26.682  1.00 39.55 66  A 1 
ATOM 513  N N   . VAL A 1 67  ? 4.588   -2.209  24.524  1.00 64.55 67  A 1 
ATOM 514  C CA  . VAL A 1 67  ? 4.263   -1.542  23.269  1.00 67.05 67  A 1 
ATOM 515  C C   . VAL A 1 67  ? 3.923   -2.667  22.304  1.00 69.87 67  A 1 
ATOM 516  O O   . VAL A 1 67  ? 4.798   -3.505  22.063  1.00 66.19 67  A 1 
ATOM 517  C CB  . VAL A 1 67  ? 5.424   -0.679  22.757  1.00 61.90 67  A 1 
ATOM 518  C CG1 . VAL A 1 67  ? 5.057   0.003   21.438  1.00 54.25 67  A 1 
ATOM 519  C CG2 . VAL A 1 67  ? 5.774   0.419   23.771  1.00 55.40 67  A 1 
ATOM 520  N N   . PRO A 1 68  ? 2.670   -2.747  21.796  1.00 68.80 68  A 1 
ATOM 521  C CA  . PRO A 1 68  ? 2.286   -3.829  20.907  1.00 70.89 68  A 1 
ATOM 522  C C   . PRO A 1 68  ? 3.260   -3.870  19.733  1.00 74.48 68  A 1 
ATOM 523  O O   . PRO A 1 68  ? 3.607   -2.824  19.168  1.00 71.32 68  A 1 
ATOM 524  C CB  . PRO A 1 68  ? 0.842   -3.543  20.488  1.00 65.79 68  A 1 
ATOM 525  C CG  . PRO A 1 68  ? 0.665   -2.050  20.760  1.00 62.18 68  A 1 
ATOM 526  C CD  . PRO A 1 68  ? 1.586   -1.793  21.942  1.00 64.15 68  A 1 
ATOM 527  N N   . GLU A 1 69  ? 3.735   -5.081  19.395  1.00 80.44 69  A 1 
ATOM 528  C CA  . GLU A 1 69  ? 4.735   -5.254  18.349  1.00 84.62 69  A 1 
ATOM 529  C C   . GLU A 1 69  ? 4.234   -4.630  17.042  1.00 87.76 69  A 1 
ATOM 530  O O   . GLU A 1 69  ? 3.099   -4.847  16.610  1.00 84.83 69  A 1 
ATOM 531  C CB  . GLU A 1 69  ? 5.119   -6.736  18.195  1.00 76.69 69  A 1 
ATOM 532  C CG  . GLU A 1 69  ? 6.331   -6.886  17.266  1.00 64.98 69  A 1 
ATOM 533  C CD  . GLU A 1 69  ? 6.838   -8.321  17.060  1.00 60.63 69  A 1 
ATOM 534  O OE1 . GLU A 1 69  ? 7.877   -8.447  16.353  1.00 54.43 69  A 1 
ATOM 535  O OE2 . GLU A 1 69  ? 6.192   -9.274  17.540  1.00 55.40 69  A 1 
ATOM 536  N N   . LEU A 1 70  ? 5.087   -3.817  16.419  1.00 91.10 70  A 1 
ATOM 537  C CA  . LEU A 1 70  ? 4.759   -3.163  15.162  1.00 93.13 70  A 1 
ATOM 538  C C   . LEU A 1 70  ? 4.581   -4.211  14.064  1.00 94.56 70  A 1 
ATOM 539  O O   . LEU A 1 70  ? 5.423   -5.091  13.886  1.00 93.87 70  A 1 
ATOM 540  C CB  . LEU A 1 70  ? 5.847   -2.151  14.775  1.00 91.11 70  A 1 
ATOM 541  C CG  . LEU A 1 70  ? 6.002   -0.963  15.737  1.00 87.96 70  A 1 
ATOM 542  C CD1 . LEU A 1 70  ? 7.142   -0.067  15.248  1.00 85.80 70  A 1 
ATOM 543  C CD2 . LEU A 1 70  ? 4.732   -0.117  15.834  1.00 86.14 70  A 1 
ATOM 544  N N   . LEU A 1 71  ? 3.502   -4.064  13.283  1.00 96.28 71  A 1 
ATOM 545  C CA  . LEU A 1 71  ? 3.286   -4.878  12.094  1.00 96.82 71  A 1 
ATOM 546  C C   . LEU A 1 71  ? 4.427   -4.645  11.104  1.00 97.37 71  A 1 
ATOM 547  O O   . LEU A 1 71  ? 4.753   -3.501  10.783  1.00 97.29 71  A 1 
ATOM 548  C CB  . LEU A 1 71  ? 1.934   -4.544  11.449  1.00 96.48 71  A 1 
ATOM 549  C CG  . LEU A 1 71  ? 0.710   -4.760  12.356  1.00 95.60 71  A 1 
ATOM 550  C CD1 . LEU A 1 71  ? -0.543  -4.273  11.639  1.00 94.90 71  A 1 
ATOM 551  C CD2 . LEU A 1 71  ? 0.521   -6.228  12.734  1.00 94.60 71  A 1 
ATOM 552  N N   . LYS A 1 72  ? 5.028   -5.735  10.615  1.00 97.95 72  A 1 
ATOM 553  C CA  . LYS A 1 72  ? 6.167   -5.685  9.702   1.00 98.08 72  A 1 
ATOM 554  C C   . LYS A 1 72  ? 6.192   -6.903  8.788   1.00 98.32 72  A 1 
ATOM 555  O O   . LYS A 1 72  ? 5.708   -7.976  9.144   1.00 98.14 72  A 1 
ATOM 556  C CB  . LYS A 1 72  ? 7.480   -5.525  10.508  1.00 96.88 72  A 1 
ATOM 557  C CG  . LYS A 1 72  ? 7.798   -6.742  11.389  1.00 85.18 72  A 1 
ATOM 558  C CD  . LYS A 1 72  ? 8.938   -6.488  12.393  1.00 87.03 72  A 1 
ATOM 559  C CE  . LYS A 1 72  ? 9.077   -7.760  13.247  1.00 73.55 72  A 1 
ATOM 560  N NZ  . LYS A 1 72  ? 9.741   -7.543  14.562  1.00 67.06 72  A 1 
ATOM 561  N N   . PHE A 1 73  ? 6.781   -6.738  7.619   1.00 98.55 73  A 1 
ATOM 562  C CA  . PHE A 1 73  ? 7.194   -7.809  6.713   1.00 98.67 73  A 1 
ATOM 563  C C   . PHE A 1 73  ? 8.248   -7.280  5.739   1.00 98.73 73  A 1 
ATOM 564  O O   . PHE A 1 73  ? 8.433   -6.071  5.613   1.00 98.65 73  A 1 
ATOM 565  C CB  . PHE A 1 73  ? 5.983   -8.396  5.974   1.00 98.66 73  A 1 
ATOM 566  C CG  . PHE A 1 73  ? 5.285   -7.446  5.020   1.00 98.77 73  A 1 
ATOM 567  C CD1 . PHE A 1 73  ? 4.301   -6.554  5.495   1.00 98.62 73  A 1 
ATOM 568  C CD2 . PHE A 1 73  ? 5.579   -7.481  3.648   1.00 98.59 73  A 1 
ATOM 569  C CE1 . PHE A 1 73  ? 3.616   -5.717  4.608   1.00 98.40 73  A 1 
ATOM 570  C CE2 . PHE A 1 73  ? 4.896   -6.642  2.752   1.00 98.38 73  A 1 
ATOM 571  C CZ  . PHE A 1 73  ? 3.909   -5.763  3.233   1.00 98.45 73  A 1 
ATOM 572  N N   . THR A 1 74  ? 8.940   -8.181  5.045   1.00 98.77 74  A 1 
ATOM 573  C CA  . THR A 1 74  ? 9.905   -7.832  3.994   1.00 98.81 74  A 1 
ATOM 574  C C   . THR A 1 74  ? 9.484   -8.491  2.692   1.00 98.82 74  A 1 
ATOM 575  O O   . THR A 1 74  ? 9.200   -9.688  2.673   1.00 98.71 74  A 1 
ATOM 576  C CB  . THR A 1 74  ? 11.331  -8.231  4.393   1.00 98.72 74  A 1 
ATOM 577  O OG1 . THR A 1 74  ? 11.683  -7.592  5.603   1.00 97.94 74  A 1 
ATOM 578  C CG2 . THR A 1 74  ? 12.371  -7.809  3.356   1.00 97.78 74  A 1 
ATOM 579  N N   . CYS A 1 75  ? 9.427   -7.722  1.605   1.00 98.83 75  A 1 
ATOM 580  C CA  . CYS A 1 75  ? 9.029   -8.178  0.276   1.00 98.82 75  A 1 
ATOM 581  C C   . CYS A 1 75  ? 10.066  -7.779  -0.781  1.00 98.84 75  A 1 
ATOM 582  O O   . CYS A 1 75  ? 10.962  -6.981  -0.506  1.00 98.76 75  A 1 
ATOM 583  C CB  . CYS A 1 75  ? 7.627   -7.635  -0.038  1.00 98.72 75  A 1 
ATOM 584  S SG  . CYS A 1 75  ? 7.601   -5.813  -0.074  1.00 98.53 75  A 1 
ATOM 585  N N   . ASN A 1 76  ? 9.950   -8.328  -1.997  1.00 98.74 76  A 1 
ATOM 586  C CA  . ASN A 1 76  ? 10.771  -7.915  -3.136  1.00 98.67 76  A 1 
ATOM 587  C C   . ASN A 1 76  ? 10.260  -6.607  -3.767  1.00 98.71 76  A 1 
ATOM 588  O O   . ASN A 1 76  ? 9.129   -6.183  -3.526  1.00 98.52 76  A 1 
ATOM 589  C CB  . ASN A 1 76  ? 10.873  -9.074  -4.147  1.00 98.37 76  A 1 
ATOM 590  C CG  . ASN A 1 76  ? 9.565   -9.383  -4.847  1.00 98.00 76  A 1 
ATOM 591  O OD1 . ASN A 1 76  ? 8.533   -9.560  -4.230  1.00 94.81 76  A 1 
ATOM 592  N ND2 . ASN A 1 76  ? 9.576   -9.458  -6.159  1.00 93.95 76  A 1 
ATOM 593  N N   . ALA A 1 77  ? 11.092  -5.981  -4.611  1.00 98.57 77  A 1 
ATOM 594  C CA  . ALA A 1 77  ? 10.807  -4.695  -5.255  1.00 98.54 77  A 1 
ATOM 595  C C   . ALA A 1 77  ? 9.511   -4.690  -6.082  1.00 98.57 77  A 1 
ATOM 596  O O   . ALA A 1 77  ? 8.784   -3.692  -6.085  1.00 98.39 77  A 1 
ATOM 597  C CB  . ALA A 1 77  ? 12.009  -4.347  -6.141  1.00 98.30 77  A 1 
ATOM 598  N N   . THR A 1 78  ? 9.202   -5.806  -6.770  1.00 98.32 78  A 1 
ATOM 599  C CA  . THR A 1 78  ? 8.018   -5.968  -7.627  1.00 98.19 78  A 1 
ATOM 600  C C   . THR A 1 78  ? 6.797   -6.527  -6.893  1.00 98.20 78  A 1 
ATOM 601  O O   . THR A 1 78  ? 5.756   -6.720  -7.510  1.00 97.68 78  A 1 
ATOM 602  C CB  . THR A 1 78  ? 8.338   -6.834  -8.856  1.00 97.75 78  A 1 
ATOM 603  O OG1 . THR A 1 78  ? 8.881   -8.077  -8.468  1.00 93.60 78  A 1 
ATOM 604  C CG2 . THR A 1 78  ? 9.358   -6.162  -9.764  1.00 92.43 78  A 1 
ATOM 605  N N   . HIS A 1 79  ? 6.875   -6.775  -5.576  1.00 98.50 79  A 1 
ATOM 606  C CA  . HIS A 1 79  ? 5.712   -7.194  -4.795  1.00 98.54 79  A 1 
ATOM 607  C C   . HIS A 1 79  ? 4.649   -6.096  -4.781  1.00 98.61 79  A 1 
ATOM 608  O O   . HIS A 1 79  ? 4.927   -4.959  -4.384  1.00 98.44 79  A 1 
ATOM 609  C CB  . HIS A 1 79  ? 6.123   -7.558  -3.371  1.00 98.23 79  A 1 
ATOM 610  C CG  . HIS A 1 79  ? 4.944   -7.902  -2.495  1.00 97.63 79  A 1 
ATOM 611  N ND1 . HIS A 1 79  ? 4.120   -9.003  -2.644  1.00 92.47 79  A 1 
ATOM 612  C CD2 . HIS A 1 79  ? 4.430   -7.152  -1.468  1.00 92.86 79  A 1 
ATOM 613  C CE1 . HIS A 1 79  ? 3.140   -8.907  -1.730  1.00 93.17 79  A 1 
ATOM 614  N NE2 . HIS A 1 79  ? 3.301   -7.801  -0.991  1.00 93.62 79  A 1 
ATOM 615  N N   . GLU A 1 80  ? 3.411   -6.445  -5.154  1.00 98.28 80  A 1 
ATOM 616  C CA  . GLU A 1 80  ? 2.278   -5.535  -5.088  1.00 98.23 80  A 1 
ATOM 617  C C   . GLU A 1 80  ? 1.764   -5.408  -3.644  1.00 98.36 80  A 1 
ATOM 618  O O   . GLU A 1 80  ? 1.187   -6.329  -3.067  1.00 98.09 80  A 1 
ATOM 619  C CB  . GLU A 1 80  ? 1.162   -5.980  -6.031  1.00 97.70 80  A 1 
ATOM 620  C CG  . GLU A 1 80  ? 1.545   -5.880  -7.517  1.00 94.03 80  A 1 
ATOM 621  C CD  . GLU A 1 80  ? 0.277   -6.047  -8.348  1.00 90.70 80  A 1 
ATOM 622  O OE1 . GLU A 1 80  ? -0.297  -5.003  -8.727  1.00 84.80 80  A 1 
ATOM 623  O OE2 . GLU A 1 80  ? -0.188  -7.192  -8.491  1.00 84.84 80  A 1 
ATOM 624  N N   . LEU A 1 81  ? 1.952   -4.232  -3.045  1.00 98.73 81  A 1 
ATOM 625  C CA  . LEU A 1 81  ? 1.374   -3.890  -1.750  1.00 98.77 81  A 1 
ATOM 626  C C   . LEU A 1 81  ? -0.131  -3.655  -1.919  1.00 98.75 81  A 1 
ATOM 627  O O   . LEU A 1 81  ? -0.541  -2.819  -2.725  1.00 98.55 81  A 1 
ATOM 628  C CB  . LEU A 1 81  ? 2.054   -2.634  -1.181  1.00 98.74 81  A 1 
ATOM 629  C CG  . LEU A 1 81  ? 3.577   -2.741  -0.985  1.00 98.46 81  A 1 
ATOM 630  C CD1 . LEU A 1 81  ? 4.127   -1.376  -0.568  1.00 98.30 81  A 1 
ATOM 631  C CD2 . LEU A 1 81  ? 3.939   -3.752  0.103   1.00 98.14 81  A 1 
ATOM 632  N N   . VAL A 1 82  ? -0.951  -4.318  -1.096  1.00 98.45 82  A 1 
ATOM 633  C CA  . VAL A 1 82  ? -2.394  -4.060  -0.995  1.00 98.29 82  A 1 
ATOM 634  C C   . VAL A 1 82  ? -2.611  -2.816  -0.139  1.00 98.43 82  A 1 
ATOM 635  O O   . VAL A 1 82  ? -2.381  -2.829  1.072   1.00 98.21 82  A 1 
ATOM 636  C CB  . VAL A 1 82  ? -3.147  -5.266  -0.404  1.00 97.58 82  A 1 
ATOM 637  C CG1 . VAL A 1 82  ? -4.660  -5.003  -0.373  1.00 95.57 82  A 1 
ATOM 638  C CG2 . VAL A 1 82  ? -2.903  -6.536  -1.230  1.00 95.88 82  A 1 
ATOM 639  N N   . VAL A 1 83  ? -3.079  -1.733  -0.760  1.00 98.74 83  A 1 
ATOM 640  C CA  . VAL A 1 83  ? -3.201  -0.428  -0.105  1.00 98.79 83  A 1 
ATOM 641  C C   . VAL A 1 83  ? -4.597  0.172   -0.248  1.00 98.68 83  A 1 
ATOM 642  O O   . VAL A 1 83  ? -5.364  -0.134  -1.158  1.00 98.48 83  A 1 
ATOM 643  C CB  . VAL A 1 83  ? -2.117  0.565   -0.580  1.00 98.80 83  A 1 
ATOM 644  C CG1 . VAL A 1 83  ? -0.712  0.105   -0.189  1.00 98.65 83  A 1 
ATOM 645  C CG2 . VAL A 1 83  ? -2.152  0.826   -2.090  1.00 98.55 83  A 1 
ATOM 646  N N   . ARG A 1 84  ? -4.915  1.076   0.669   1.00 98.68 84  A 1 
ATOM 647  C CA  . ARG A 1 84  ? -6.090  1.941   0.602   1.00 98.65 84  A 1 
ATOM 648  C C   . ARG A 1 84  ? -5.666  3.398   0.722   1.00 98.77 84  A 1 
ATOM 649  O O   . ARG A 1 84  ? -4.794  3.738   1.517   1.00 98.66 84  A 1 
ATOM 650  C CB  . ARG A 1 84  ? -7.106  1.556   1.681   1.00 98.26 84  A 1 
ATOM 651  C CG  . ARG A 1 84  ? -7.736  0.180   1.404   1.00 97.43 84  A 1 
ATOM 652  C CD  . ARG A 1 84  ? -8.758  -0.172  2.482   1.00 96.42 84  A 1 
ATOM 653  N NE  . ARG A 1 84  ? -9.399  -1.460  2.191   1.00 95.19 84  A 1 
ATOM 654  C CZ  . ARG A 1 84  ? -10.213 -2.146  2.971   1.00 93.50 84  A 1 
ATOM 655  N NH1 . ARG A 1 84  ? -10.551 -1.731  4.160   1.00 91.60 84  A 1 
ATOM 656  N NH2 . ARG A 1 84  ? -10.692 -3.276  2.547   1.00 91.71 84  A 1 
ATOM 657  N N   . THR A 1 85  ? -6.322  4.262   -0.042  1.00 98.71 85  A 1 
ATOM 658  C CA  . THR A 1 85  ? -6.163  5.716   0.072   1.00 98.79 85  A 1 
ATOM 659  C C   . THR A 1 85  ? -7.547  6.335   0.218   1.00 98.71 85  A 1 
ATOM 660  O O   . THR A 1 85  ? -8.404  6.048   -0.617  1.00 98.52 85  A 1 
ATOM 661  C CB  . THR A 1 85  ? -5.446  6.304   -1.149  1.00 98.82 85  A 1 
ATOM 662  O OG1 . THR A 1 85  ? -4.231  5.639   -1.379  1.00 98.50 85  A 1 
ATOM 663  C CG2 . THR A 1 85  ? -5.119  7.786   -0.960  1.00 98.50 85  A 1 
ATOM 664  N N   . PRO A 1 86  ? -7.815  7.161   1.248   1.00 98.42 86  A 1 
ATOM 665  C CA  . PRO A 1 86  ? -9.105  7.827   1.380   1.00 98.32 86  A 1 
ATOM 666  C C   . PRO A 1 86  ? -9.455  8.624   0.120   1.00 98.48 86  A 1 
ATOM 667  O O   . PRO A 1 86  ? -8.601  9.307   -0.445  1.00 98.29 86  A 1 
ATOM 668  C CB  . PRO A 1 86  ? -8.974  8.745   2.602   1.00 97.65 86  A 1 
ATOM 669  C CG  . PRO A 1 86  ? -7.875  8.085   3.431   1.00 95.06 86  A 1 
ATOM 670  C CD  . PRO A 1 86  ? -6.950  7.497   2.371   1.00 97.76 86  A 1 
ATOM 671  N N   . ARG A 1 87  ? -10.727 8.576   -0.312  1.00 98.31 87  A 1 
ATOM 672  C CA  . ARG A 1 87  ? -11.226 9.566   -1.266  1.00 98.20 87  A 1 
ATOM 673  C C   . ARG A 1 87  ? -11.196 10.928  -0.580  1.00 98.19 87  A 1 
ATOM 674  O O   . ARG A 1 87  ? -11.583 11.057  0.585   1.00 97.63 87  A 1 
ATOM 675  C CB  . ARG A 1 87  ? -12.627 9.214   -1.767  1.00 97.70 87  A 1 
ATOM 676  C CG  . ARG A 1 87  ? -12.624 7.938   -2.631  1.00 94.39 87  A 1 
ATOM 677  C CD  . ARG A 1 87  ? -14.023 7.593   -3.167  1.00 91.02 87  A 1 
ATOM 678  N NE  . ARG A 1 87  ? -14.522 8.588   -4.132  1.00 86.80 87  A 1 
ATOM 679  C CZ  . ARG A 1 87  ? -14.266 8.650   -5.433  1.00 83.29 87  A 1 
ATOM 680  N NH1 . ARG A 1 87  ? -13.486 7.792   -6.029  1.00 72.82 87  A 1 
ATOM 681  N NH2 . ARG A 1 87  ? -14.812 9.578   -6.172  1.00 77.77 87  A 1 
ATOM 682  N N   . SER A 1 88  ? -10.728 11.948  -1.292  1.00 97.92 88  A 1 
ATOM 683  C CA  . SER A 1 88  ? -10.584 13.292  -0.746  1.00 97.91 88  A 1 
ATOM 684  C C   . SER A 1 88  ? -10.967 14.321  -1.795  1.00 98.30 88  A 1 
ATOM 685  O O   . SER A 1 88  ? -10.463 14.295  -2.913  1.00 97.89 88  A 1 
ATOM 686  C CB  . SER A 1 88  ? -9.152  13.509  -0.257  1.00 96.67 88  A 1 
ATOM 687  O OG  . SER A 1 88  ? -9.006  14.810  0.292   1.00 91.69 88  A 1 
ATOM 688  N N   . VAL A 1 89  ? -11.844 15.237  -1.414  1.00 97.67 89  A 1 
ATOM 689  C CA  . VAL A 1 89  ? -12.173 16.434  -2.181  1.00 97.47 89  A 1 
ATOM 690  C C   . VAL A 1 89  ? -12.218 17.616  -1.225  1.00 96.86 89  A 1 
ATOM 691  O O   . VAL A 1 89  ? -12.879 17.565  -0.186  1.00 95.50 89  A 1 
ATOM 692  C CB  . VAL A 1 89  ? -13.473 16.268  -2.995  1.00 96.88 89  A 1 
ATOM 693  C CG1 . VAL A 1 89  ? -14.707 15.944  -2.143  1.00 94.41 89  A 1 
ATOM 694  C CG2 . VAL A 1 89  ? -13.762 17.516  -3.835  1.00 94.10 89  A 1 
ATOM 695  N N   . ARG A 1 90  ? -11.487 18.680  -1.559  1.00 96.32 90  A 1 
ATOM 696  C CA  . ARG A 1 90  ? -11.501 19.941  -0.818  1.00 95.16 90  A 1 
ATOM 697  C C   . ARG A 1 90  ? -11.578 21.115  -1.779  1.00 95.72 90  A 1 
ATOM 698  O O   . ARG A 1 90  ? -11.015 21.068  -2.867  1.00 94.98 90  A 1 
ATOM 699  C CB  . ARG A 1 90  ? -10.303 20.017  0.151   1.00 92.45 90  A 1 
ATOM 700  C CG  . ARG A 1 90  ? -8.922  20.045  -0.546  1.00 83.95 90  A 1 
ATOM 701  C CD  . ARG A 1 90  ? -7.779  20.060  0.481   1.00 81.59 90  A 1 
ATOM 702  N NE  . ARG A 1 90  ? -6.464  20.243  -0.168  1.00 74.74 90  A 1 
ATOM 703  C CZ  . ARG A 1 90  ? -5.372  19.498  -0.046  1.00 69.60 90  A 1 
ATOM 704  N NH1 . ARG A 1 90  ? -5.301  18.475  0.748   1.00 62.00 90  A 1 
ATOM 705  N NH2 . ARG A 1 90  ? -4.315  19.774  -0.744  1.00 61.90 90  A 1 
ATOM 706  N N   . ARG A 1 91  ? -12.281 22.180  -1.369  1.00 94.11 91  A 1 
ATOM 707  C CA  . ARG A 1 91  ? -12.340 23.444  -2.098  1.00 93.01 91  A 1 
ATOM 708  C C   . ARG A 1 91  ? -11.586 24.496  -1.308  1.00 92.92 91  A 1 
ATOM 709  O O   . ARG A 1 91  ? -11.786 24.620  -0.103  1.00 90.46 91  A 1 
ATOM 710  C CB  . ARG A 1 91  ? -13.803 23.826  -2.367  1.00 89.77 91  A 1 
ATOM 711  C CG  . ARG A 1 91  ? -13.913 24.992  -3.367  1.00 78.73 91  A 1 
ATOM 712  C CD  . ARG A 1 91  ? -15.378 25.371  -3.635  1.00 77.90 91  A 1 
ATOM 713  N NE  . ARG A 1 91  ? -15.977 26.033  -2.465  1.00 71.32 91  A 1 
ATOM 714  C CZ  . ARG A 1 91  ? -17.233 26.454  -2.375  1.00 65.56 91  A 1 
ATOM 715  N NH1 . ARG A 1 91  ? -18.080 26.264  -3.347  1.00 59.10 91  A 1 
ATOM 716  N NH2 . ARG A 1 91  ? -17.648 27.084  -1.311  1.00 56.58 91  A 1 
ATOM 717  N N   . LEU A 1 92  ? -10.727 25.238  -1.991  1.00 93.79 92  A 1 
ATOM 718  C CA  . LEU A 1 92  ? -9.945  26.340  -1.443  1.00 93.12 92  A 1 
ATOM 719  C C   . LEU A 1 92  ? -10.175 27.588  -2.300  1.00 94.20 92  A 1 
ATOM 720  O O   . LEU A 1 92  ? -10.569 27.488  -3.458  1.00 92.93 92  A 1 
ATOM 721  C CB  . LEU A 1 92  ? -8.453  25.953  -1.404  1.00 89.95 92  A 1 
ATOM 722  C CG  . LEU A 1 92  ? -8.115  24.713  -0.552  1.00 83.25 92  A 1 
ATOM 723  C CD1 . LEU A 1 92  ? -6.639  24.354  -0.725  1.00 77.24 92  A 1 
ATOM 724  C CD2 . LEU A 1 92  ? -8.374  24.946  0.940   1.00 76.03 92  A 1 
ATOM 725  N N   . SER A 1 93  ? -9.899  28.761  -1.731  1.00 94.03 93  A 1 
ATOM 726  C CA  . SER A 1 93  ? -9.748  29.999  -2.494  1.00 93.27 93  A 1 
ATOM 727  C C   . SER A 1 93  ? -8.266  30.340  -2.556  1.00 93.61 93  A 1 
ATOM 728  O O   . SER A 1 93  ? -7.565  30.255  -1.543  1.00 91.62 93  A 1 
ATOM 729  C CB  . SER A 1 93  ? -10.556 31.140  -1.877  1.00 90.50 93  A 1 
ATOM 730  O OG  . SER A 1 93  ? -11.935 30.802  -1.856  1.00 76.95 93  A 1 
ATOM 731  N N   . ARG A 1 94  ? -7.768  30.694  -3.745  1.00 93.92 94  A 1 
ATOM 732  C CA  . ARG A 1 94  ? -6.360  31.032  -3.953  1.00 93.25 94  A 1 
ATOM 733  C C   . ARG A 1 94  ? -6.229  32.187  -4.930  1.00 94.99 94  A 1 
ATOM 734  O O   . ARG A 1 94  ? -6.863  32.186  -5.972  1.00 94.34 94  A 1 
ATOM 735  C CB  . ARG A 1 94  ? -5.613  29.780  -4.443  1.00 89.45 94  A 1 
ATOM 736  C CG  . ARG A 1 94  ? -4.100  30.009  -4.517  1.00 79.13 94  A 1 
ATOM 737  C CD  . ARG A 1 94  ? -3.396  28.725  -4.955  1.00 76.72 94  A 1 
ATOM 738  N NE  . ARG A 1 94  ? -1.939  28.903  -4.990  1.00 69.79 94  A 1 
ATOM 739  C CZ  . ARG A 1 94  ? -1.072  27.979  -5.365  1.00 64.56 94  A 1 
ATOM 740  N NH1 . ARG A 1 94  ? -1.466  26.798  -5.763  1.00 59.27 94  A 1 
ATOM 741  N NH2 . ARG A 1 94  ? 0.208   28.233  -5.339  1.00 56.40 94  A 1 
ATOM 742  N N   . THR A 1 95  ? -5.340  33.126  -4.630  1.00 95.01 95  A 1 
ATOM 743  C CA  . THR A 1 95  ? -4.994  34.227  -5.535  1.00 95.00 95  A 1 
ATOM 744  C C   . THR A 1 95  ? -3.696  33.898  -6.266  1.00 94.40 95  A 1 
ATOM 745  O O   . THR A 1 95  ? -2.679  33.589  -5.641  1.00 92.55 95  A 1 
ATOM 746  C CB  . THR A 1 95  ? -4.897  35.555  -4.771  1.00 94.34 95  A 1 
ATOM 747  O OG1 . THR A 1 95  ? -6.048  35.729  -3.977  1.00 90.08 95  A 1 
ATOM 748  C CG2 . THR A 1 95  ? -4.807  36.752  -5.715  1.00 89.49 95  A 1 
ATOM 749  N N   . ILE A 1 96  ? -3.717  33.946  -7.600  1.00 93.54 96  A 1 
ATOM 750  C CA  . ILE A 1 96  ? -2.548  33.731  -8.460  1.00 92.10 96  A 1 
ATOM 751  C C   . ILE A 1 96  ? -2.410  34.944  -9.376  1.00 93.34 96  A 1 
ATOM 752  O O   . ILE A 1 96  ? -3.303  35.227  -10.173 1.00 92.43 96  A 1 
ATOM 753  C CB  . ILE A 1 96  ? -2.659  32.418  -9.271  1.00 89.66 96  A 1 
ATOM 754  C CG1 . ILE A 1 96  ? -2.881  31.194  -8.351  1.00 86.16 96  A 1 
ATOM 755  C CG2 . ILE A 1 96  ? -1.394  32.229  -10.132 1.00 85.90 96  A 1 
ATOM 756  C CD1 . ILE A 1 96  ? -3.126  29.878  -9.100  1.00 78.26 96  A 1 
ATOM 757  N N   . LYS A 1 97  ? -1.284  35.668  -9.283  1.00 92.22 97  A 1 
ATOM 758  C CA  . LYS A 1 97  ? -1.007  36.872  -10.090 1.00 93.43 97  A 1 
ATOM 759  C C   . LYS A 1 97  ? -2.162  37.899  -10.069 1.00 94.60 97  A 1 
ATOM 760  O O   . LYS A 1 97  ? -2.522  38.455  -11.102 1.00 92.35 97  A 1 
ATOM 761  C CB  . LYS A 1 97  ? -0.598  36.486  -11.524 1.00 92.44 97  A 1 
ATOM 762  C CG  . LYS A 1 97  ? 0.664   35.616  -11.612 1.00 88.41 97  A 1 
ATOM 763  C CD  . LYS A 1 97  ? 0.997   35.351  -13.089 1.00 81.26 97  A 1 
ATOM 764  C CE  . LYS A 1 97  ? 2.293   34.549  -13.236 1.00 74.47 97  A 1 
ATOM 765  N NZ  . LYS A 1 97  ? 2.648   34.343  -14.665 1.00 66.04 97  A 1 
ATOM 766  N N   . GLY A 1 98  ? -2.750  38.113  -8.895  1.00 93.90 98  A 1 
ATOM 767  C CA  . GLY A 1 98  ? -3.840  39.080  -8.706  1.00 94.54 98  A 1 
ATOM 768  C C   . GLY A 1 98  ? -5.234  38.593  -9.119  1.00 95.34 98  A 1 
ATOM 769  O O   . GLY A 1 98  ? -6.202  39.309  -8.890  1.00 93.46 98  A 1 
ATOM 770  N N   . VAL A 1 99  ? -5.367  37.381  -9.684  1.00 95.14 99  A 1 
ATOM 771  C CA  . VAL A 1 99  ? -6.662  36.766  -10.006 1.00 95.17 99  A 1 
ATOM 772  C C   . VAL A 1 99  ? -7.023  35.764  -8.913  1.00 96.00 99  A 1 
ATOM 773  O O   . VAL A 1 99  ? -6.217  34.899  -8.561  1.00 95.34 99  A 1 
ATOM 774  C CB  . VAL A 1 99  ? -6.646  36.106  -11.394 1.00 93.34 99  A 1 
ATOM 775  C CG1 . VAL A 1 99  ? -8.023  35.548  -11.761 1.00 89.11 99  A 1 
ATOM 776  C CG2 . VAL A 1 99  ? -6.236  37.108  -12.480 1.00 90.15 99  A 1 
ATOM 777  N N   . GLU A 1 100 ? -8.242  35.866  -8.372  1.00 96.76 100 A 1 
ATOM 778  C CA  . GLU A 1 100 ? -8.780  34.926  -7.396  1.00 96.82 100 A 1 
ATOM 779  C C   . GLU A 1 100 ? -9.444  33.730  -8.086  1.00 97.12 100 A 1 
ATOM 780  O O   . GLU A 1 100 ? -10.198 33.878  -9.052  1.00 96.44 100 A 1 
ATOM 781  C CB  . GLU A 1 100 ? -9.755  35.613  -6.439  1.00 95.89 100 A 1 
ATOM 782  C CG  . GLU A 1 100 ? -9.078  36.688  -5.575  1.00 88.69 100 A 1 
ATOM 783  C CD  . GLU A 1 100 ? -9.967  37.188  -4.434  1.00 82.50 100 A 1 
ATOM 784  O OE1 . GLU A 1 100 ? -9.386  37.740  -3.473  1.00 75.34 100 A 1 
ATOM 785  O OE2 . GLU A 1 100 ? -11.202 37.004  -4.511  1.00 74.69 100 A 1 
ATOM 786  N N   . TYR A 1 101 ? -9.190  32.531  -7.563  1.00 97.10 101 A 1 
ATOM 787  C CA  . TYR A 1 101 ? -9.707  31.261  -8.061  1.00 97.28 101 A 1 
ATOM 788  C C   . TYR A 1 101 ? -10.372 30.462  -6.946  1.00 97.28 101 A 1 
ATOM 789  O O   . TYR A 1 101 ? -9.872  30.399  -5.820  1.00 96.72 101 A 1 
ATOM 790  C CB  . TYR A 1 101 ? -8.575  30.433  -8.683  1.00 96.79 101 A 1 
ATOM 791  C CG  . TYR A 1 101 ? -7.913  31.071  -9.888  1.00 96.69 101 A 1 
ATOM 792  C CD1 . TYR A 1 101 ? -8.374  30.794  -11.190 1.00 95.07 101 A 1 
ATOM 793  C CD2 . TYR A 1 101 ? -6.832  31.957  -9.717  1.00 95.16 101 A 1 
ATOM 794  C CE1 . TYR A 1 101 ? -7.773  31.392  -12.307 1.00 94.09 101 A 1 
ATOM 795  C CE2 . TYR A 1 101 ? -6.225  32.568  -10.829 1.00 94.16 101 A 1 
ATOM 796  C CZ  . TYR A 1 101 ? -6.702  32.283  -12.123 1.00 94.57 101 A 1 
ATOM 797  O OH  . TYR A 1 101 ? -6.118  32.886  -13.211 1.00 92.73 101 A 1 
ATOM 798  N N   . PHE A 1 102 ? -11.459 29.752  -7.299  1.00 96.63 102 A 1 
ATOM 799  C CA  . PHE A 1 102 ? -11.851 28.542  -6.593  1.00 96.26 102 A 1 
ATOM 800  C C   . PHE A 1 102 ? -10.942 27.405  -7.057  1.00 96.38 102 A 1 
ATOM 801  O O   . PHE A 1 102 ? -10.930 27.054  -8.235  1.00 95.62 102 A 1 
ATOM 802  C CB  . PHE A 1 102 ? -13.321 28.210  -6.872  1.00 95.57 102 A 1 
ATOM 803  C CG  . PHE A 1 102 ? -14.287 29.256  -6.366  1.00 94.33 102 A 1 
ATOM 804  C CD1 . PHE A 1 102 ? -14.364 29.544  -4.992  1.00 91.70 102 A 1 
ATOM 805  C CD2 . PHE A 1 102 ? -15.117 29.947  -7.269  1.00 91.61 102 A 1 
ATOM 806  C CE1 . PHE A 1 102 ? -15.257 30.521  -4.520  1.00 90.18 102 A 1 
ATOM 807  C CE2 . PHE A 1 102 ? -16.013 30.922  -6.801  1.00 89.63 102 A 1 
ATOM 808  C CZ  . PHE A 1 102 ? -16.080 31.211  -5.424  1.00 90.23 102 A 1 
ATOM 809  N N   . GLU A 1 103 ? -10.181 26.805  -6.139  1.00 96.91 103 A 1 
ATOM 810  C CA  . GLU A 1 103 ? -9.351  25.633  -6.393  1.00 96.78 103 A 1 
ATOM 811  C C   . GLU A 1 103 ? -10.027 24.403  -5.780  1.00 96.99 103 A 1 
ATOM 812  O O   . GLU A 1 103 ? -10.308 24.362  -4.583  1.00 96.40 103 A 1 
ATOM 813  C CB  . GLU A 1 103 ? -7.927  25.885  -5.864  1.00 95.92 103 A 1 
ATOM 814  C CG  . GLU A 1 103 ? -6.955  24.741  -6.189  1.00 90.54 103 A 1 
ATOM 815  C CD  . GLU A 1 103 ? -5.499  25.042  -5.774  1.00 88.42 103 A 1 
ATOM 816  O OE1 . GLU A 1 103 ? -4.571  24.553  -6.455  1.00 82.54 103 A 1 
ATOM 817  O OE2 . GLU A 1 103 ? -5.280  25.767  -4.777  1.00 82.76 103 A 1 
ATOM 818  N N   . VAL A 1 104 ? -10.305 23.392  -6.606  1.00 97.55 104 A 1 
ATOM 819  C CA  . VAL A 1 104 ? -10.820 22.088  -6.179  1.00 97.73 104 A 1 
ATOM 820  C C   . VAL A 1 104 ? -9.686  21.081  -6.271  1.00 97.74 104 A 1 
ATOM 821  O O   . VAL A 1 104 ? -9.162  20.821  -7.353  1.00 97.33 104 A 1 
ATOM 822  C CB  . VAL A 1 104 ? -12.043 21.646  -7.004  1.00 97.45 104 A 1 
ATOM 823  C CG1 . VAL A 1 104 ? -12.588 20.309  -6.490  1.00 96.47 104 A 1 
ATOM 824  C CG2 . VAL A 1 104 ? -13.175 22.678  -6.921  1.00 96.51 104 A 1 
ATOM 825  N N   . ILE A 1 105 ? -9.310  20.502  -5.122  1.00 98.15 105 A 1 
ATOM 826  C CA  . ILE A 1 105 ? -8.247  19.507  -5.002  1.00 98.09 105 A 1 
ATOM 827  C C   . ILE A 1 105 ? -8.879  18.161  -4.673  1.00 98.23 105 A 1 
ATOM 828  O O   . ILE A 1 105 ? -9.578  18.025  -3.667  1.00 98.01 105 A 1 
ATOM 829  C CB  . ILE A 1 105 ? -7.189  19.925  -3.963  1.00 97.64 105 A 1 
ATOM 830  C CG1 . ILE A 1 105 ? -6.631  21.337  -4.272  1.00 95.89 105 A 1 
ATOM 831  C CG2 . ILE A 1 105 ? -6.058  18.886  -3.934  1.00 95.78 105 A 1 
ATOM 832  C CD1 . ILE A 1 105 ? -5.628  21.856  -3.241  1.00 87.73 105 A 1 
ATOM 833  N N   . THR A 1 106 ? -8.599  17.147  -5.507  1.00 98.43 106 A 1 
ATOM 834  C CA  . THR A 1 106 ? -9.141  15.790  -5.405  1.00 98.51 106 A 1 
ATOM 835  C C   . THR A 1 106 ? -8.029  14.748  -5.384  1.00 98.60 106 A 1 
ATOM 836  O O   . THR A 1 106 ? -6.941  14.965  -5.913  1.00 98.43 106 A 1 
ATOM 837  C CB  . THR A 1 106 ? -10.118 15.491  -6.558  1.00 98.13 106 A 1 
ATOM 838  O OG1 . THR A 1 106 ? -9.549  15.824  -7.806  1.00 95.37 106 A 1 
ATOM 839  C CG2 . THR A 1 106 ? -11.407 16.291  -6.436  1.00 95.35 106 A 1 
ATOM 840  N N   . PHE A 1 107 ? -8.299  13.598  -4.764  1.00 98.67 107 A 1 
ATOM 841  C CA  . PHE A 1 107 ? -7.513  12.389  -4.984  1.00 98.72 107 A 1 
ATOM 842  C C   . PHE A 1 107 ? -8.213  11.535  -6.038  1.00 98.60 107 A 1 
ATOM 843  O O   . PHE A 1 107 ? -9.376  11.174  -5.869  1.00 98.15 107 A 1 
ATOM 844  C CB  . PHE A 1 107 ? -7.314  11.608  -3.682  1.00 98.74 107 A 1 
ATOM 845  C CG  . PHE A 1 107 ? -6.365  12.200  -2.655  1.00 98.77 107 A 1 
ATOM 846  C CD1 . PHE A 1 107 ? -5.658  13.396  -2.872  1.00 98.52 107 A 1 
ATOM 847  C CD2 . PHE A 1 107 ? -6.178  11.506  -1.444  1.00 98.54 107 A 1 
ATOM 848  C CE1 . PHE A 1 107 ? -4.781  13.900  -1.896  1.00 98.40 107 A 1 
ATOM 849  C CE2 . PHE A 1 107 ? -5.304  12.005  -0.466  1.00 98.42 107 A 1 
ATOM 850  C CZ  . PHE A 1 107 ? -4.609  13.203  -0.689  1.00 98.51 107 A 1 
ATOM 851  N N   . GLU A 1 108 ? -7.509  11.209  -7.126  1.00 98.29 108 A 1 
ATOM 852  C CA  . GLU A 1 108 ? -8.049  10.480  -8.269  1.00 98.17 108 A 1 
ATOM 853  C C   . GLU A 1 108 ? -7.067  9.398   -8.721  1.00 98.46 108 A 1 
ATOM 854  O O   . GLU A 1 108 ? -5.849  9.565   -8.606  1.00 98.14 108 A 1 
ATOM 855  C CB  . GLU A 1 108 ? -8.355  11.451  -9.425  1.00 97.13 108 A 1 
ATOM 856  C CG  . GLU A 1 108 ? -9.487  12.436  -9.089  1.00 91.50 108 A 1 
ATOM 857  C CD  . GLU A 1 108 ? -9.794  13.459  -10.191 1.00 87.88 108 A 1 
ATOM 858  O OE1 . GLU A 1 108 ? -10.484 14.457  -9.865  1.00 81.66 108 A 1 
ATOM 859  O OE2 . GLU A 1 108 ? -9.334  13.292  -11.338 1.00 82.02 108 A 1 
ATOM 860  N N   . MET A 1 109 ? -7.596  8.281   -9.263  1.00 98.43 109 A 1 
ATOM 861  C CA  . MET A 1 109 ? -6.755  7.336   -9.992  1.00 98.28 109 A 1 
ATOM 862  C C   . MET A 1 109 ? -6.204  8.013   -11.248 1.00 98.10 109 A 1 
ATOM 863  O O   . MET A 1 109 ? -6.892  8.767   -11.939 1.00 97.43 109 A 1 
ATOM 864  C CB  . MET A 1 109 ? -7.522  6.055   -10.352 1.00 97.94 109 A 1 
ATOM 865  C CG  . MET A 1 109 ? -7.838  5.182   -9.131  1.00 93.19 109 A 1 
ATOM 866  S SD  . MET A 1 109 ? -6.425  4.672   -8.113  1.00 95.52 109 A 1 
ATOM 867  C CE  . MET A 1 109 ? -5.501  3.641   -9.270  1.00 89.55 109 A 1 
ATOM 868  N N   . GLY A 1 110 ? -4.937  7.755   -11.535 1.00 98.41 110 A 1 
ATOM 869  C CA  . GLY A 1 110 ? -4.263  8.288   -12.700 1.00 98.21 110 A 1 
ATOM 870  C C   . GLY A 1 110 ? -2.962  7.562   -12.966 1.00 98.49 110 A 1 
ATOM 871  O O   . GLY A 1 110 ? -2.689  6.517   -12.387 1.00 97.97 110 A 1 
ATOM 872  N N   . GLN A 1 111 ? -2.147  8.120   -13.845 1.00 98.44 111 A 1 
ATOM 873  C CA  . GLN A 1 111 ? -0.893  7.506   -14.250 1.00 98.32 111 A 1 
ATOM 874  C C   . GLN A 1 111 ? 0.288   8.438   -13.990 1.00 98.33 111 A 1 
ATOM 875  O O   . GLN A 1 111 ? 0.179   9.672   -14.073 1.00 97.76 111 A 1 
ATOM 876  C CB  . GLN A 1 111 ? -0.977  7.075   -15.716 1.00 97.47 111 A 1 
ATOM 877  C CG  . GLN A 1 111 ? -1.984  5.928   -15.924 1.00 94.83 111 A 1 
ATOM 878  C CD  . GLN A 1 111 ? -2.153  5.541   -17.390 1.00 93.75 111 A 1 
ATOM 879  O OE1 . GLN A 1 111 ? -1.678  6.214   -18.295 1.00 88.33 111 A 1 
ATOM 880  N NE2 . GLN A 1 111 ? -2.848  4.463   -17.667 1.00 85.48 111 A 1 
ATOM 881  N N   . LYS A 1 112 ? 1.453   7.819   -13.704 1.00 98.42 112 A 1 
ATOM 882  C CA  . LYS A 1 112 ? 2.745   8.496   -13.623 1.00 98.37 112 A 1 
ATOM 883  C C   . LYS A 1 112 ? 3.816   7.629   -14.277 1.00 98.54 112 A 1 
ATOM 884  O O   . LYS A 1 112 ? 3.813   6.412   -14.131 1.00 98.23 112 A 1 
ATOM 885  C CB  . LYS A 1 112 ? 3.048   8.832   -12.155 1.00 97.76 112 A 1 
ATOM 886  C CG  . LYS A 1 112 ? 4.317   9.676   -11.985 1.00 93.72 112 A 1 
ATOM 887  C CD  . LYS A 1 112 ? 4.445   10.153  -10.535 1.00 91.06 112 A 1 
ATOM 888  C CE  . LYS A 1 112 ? 5.760   10.902  -10.317 1.00 85.97 112 A 1 
ATOM 889  N NZ  . LYS A 1 112 ? 5.968   11.208  -8.881  1.00 78.01 112 A 1 
ATOM 890  N N   . LYS A 1 113 ? 4.729   8.264   -15.004 1.00 98.38 113 A 1 
ATOM 891  C CA  . LYS A 1 113 ? 5.894   7.590   -15.570 1.00 98.32 113 A 1 
ATOM 892  C C   . LYS A 1 113 ? 6.951   7.396   -14.479 1.00 98.29 113 A 1 
ATOM 893  O O   . LYS A 1 113 ? 7.362   8.372   -13.848 1.00 97.65 113 A 1 
ATOM 894  C CB  . LYS A 1 113 ? 6.403   8.384   -16.784 1.00 97.78 113 A 1 
ATOM 895  C CG  . LYS A 1 113 ? 7.453   7.593   -17.573 1.00 91.59 113 A 1 
ATOM 896  C CD  . LYS A 1 113 ? 7.853   8.320   -18.866 1.00 87.97 113 A 1 
ATOM 897  C CE  . LYS A 1 113 ? 8.866   7.466   -19.629 1.00 78.15 113 A 1 
ATOM 898  N NZ  . LYS A 1 113 ? 9.275   8.061   -20.927 1.00 69.52 113 A 1 
ATOM 899  N N   . ALA A 1 114 ? 7.366   6.139   -14.255 1.00 98.34 114 A 1 
ATOM 900  C CA  . ALA A 1 114 ? 8.477   5.792   -13.378 1.00 98.25 114 A 1 
ATOM 901  C C   . ALA A 1 114 ? 9.828   6.149   -14.036 1.00 98.28 114 A 1 
ATOM 902  O O   . ALA A 1 114 ? 9.887   6.316   -15.259 1.00 97.77 114 A 1 
ATOM 903  C CB  . ALA A 1 114 ? 8.370   4.303   -13.026 1.00 97.83 114 A 1 
ATOM 904  N N   . PRO A 1 115 ? 10.923  6.251   -13.253 1.00 97.69 115 A 1 
ATOM 905  C CA  . PRO A 1 115 ? 12.258  6.539   -13.795 1.00 97.30 115 A 1 
ATOM 906  C C   . PRO A 1 115 ? 12.732  5.546   -14.867 1.00 97.47 115 A 1 
ATOM 907  O O   . PRO A 1 115 ? 13.433  5.944   -15.795 1.00 96.46 115 A 1 
ATOM 908  C CB  . PRO A 1 115 ? 13.193  6.518   -12.579 1.00 96.34 115 A 1 
ATOM 909  C CG  . PRO A 1 115 ? 12.283  6.893   -11.417 1.00 93.95 115 A 1 
ATOM 910  C CD  . PRO A 1 115 ? 10.959  6.235   -11.799 1.00 96.87 115 A 1 
ATOM 911  N N   . ASP A 1 116 ? 12.319  4.273   -14.780 1.00 97.52 116 A 1 
ATOM 912  C CA  . ASP A 1 116 ? 12.630  3.210   -15.749 1.00 97.29 116 A 1 
ATOM 913  C C   . ASP A 1 116 ? 11.743  3.238   -17.013 1.00 97.85 116 A 1 
ATOM 914  O O   . ASP A 1 116 ? 11.883  2.406   -17.905 1.00 96.89 116 A 1 
ATOM 915  C CB  . ASP A 1 116 ? 12.567  1.850   -15.039 1.00 95.87 116 A 1 
ATOM 916  C CG  . ASP A 1 116 ? 11.164  1.470   -14.534 1.00 93.77 116 A 1 
ATOM 917  O OD1 . ASP A 1 116 ? 10.184  2.198   -14.812 1.00 90.39 116 A 1 
ATOM 918  O OD2 . ASP A 1 116 ? 11.043  0.446   -13.836 1.00 89.08 116 A 1 
ATOM 919  N N   . GLY A 1 117 ? 10.821  4.199   -17.111 1.00 97.75 117 A 1 
ATOM 920  C CA  . GLY A 1 117 ? 9.936   4.389   -18.257 1.00 97.77 117 A 1 
ATOM 921  C C   . GLY A 1 117 ? 8.586   3.683   -18.167 1.00 98.23 117 A 1 
ATOM 922  O O   . GLY A 1 117 ? 7.721   3.978   -19.005 1.00 97.36 117 A 1 
ATOM 923  N N   . ARG A 1 118 ? 8.352   2.811   -17.161 1.00 98.49 118 A 1 
ATOM 924  C CA  . ARG A 1 118 ? 7.044   2.176   -16.939 1.00 98.44 118 A 1 
ATOM 925  C C   . ARG A 1 118 ? 5.977   3.226   -16.644 1.00 98.55 118 A 1 
ATOM 926  O O   . ARG A 1 118 ? 6.237   4.223   -15.962 1.00 98.30 118 A 1 
ATOM 927  C CB  . ARG A 1 118 ? 7.108   1.155   -15.787 1.00 98.12 118 A 1 
ATOM 928  C CG  . ARG A 1 118 ? 7.987   -0.064  -16.108 1.00 96.96 118 A 1 
ATOM 929  C CD  . ARG A 1 118 ? 8.016   -1.066  -14.956 1.00 96.79 118 A 1 
ATOM 930  N NE  . ARG A 1 118 ? 8.616   -0.471  -13.754 1.00 95.93 118 A 1 
ATOM 931  C CZ  . ARG A 1 118 ? 8.019   -0.201  -12.581 1.00 97.10 118 A 1 
ATOM 932  N NH1 . ARG A 1 118 ? 6.803   -0.560  -12.283 1.00 92.55 118 A 1 
ATOM 933  N NH2 . ARG A 1 118 ? 8.671   0.449   -11.678 1.00 94.30 118 A 1 
ATOM 934  N N   . ILE A 1 119 ? 4.754   2.991   -17.141 1.00 98.71 119 A 1 
ATOM 935  C CA  . ILE A 1 119 ? 3.573   3.778   -16.770 1.00 98.70 119 A 1 
ATOM 936  C C   . ILE A 1 119 ? 2.892   3.054   -15.610 1.00 98.77 119 A 1 
ATOM 937  O O   . ILE A 1 119 ? 2.415   1.935   -15.776 1.00 98.58 119 A 1 
ATOM 938  C CB  . ILE A 1 119 ? 2.631   3.987   -17.970 1.00 98.37 119 A 1 
ATOM 939  C CG1 . ILE A 1 119 ? 3.336   4.651   -19.184 1.00 96.42 119 A 1 
ATOM 940  C CG2 . ILE A 1 119 ? 1.411   4.817   -17.551 1.00 96.60 119 A 1 
ATOM 941  C CD1 . ILE A 1 119 ? 3.974   6.016   -18.906 1.00 84.24 119 A 1 
ATOM 942  N N   . VAL A 1 120 ? 2.865   3.688   -14.438 1.00 98.85 120 A 1 
ATOM 943  C CA  . VAL A 1 120 ? 2.303   3.138   -13.203 1.00 98.85 120 A 1 
ATOM 944  C C   . VAL A 1 120 ? 0.960   3.799   -12.929 1.00 98.85 120 A 1 
ATOM 945  O O   . VAL A 1 120 ? 0.871   5.029   -12.886 1.00 98.66 120 A 1 
ATOM 946  C CB  . VAL A 1 120 ? 3.277   3.328   -12.029 1.00 98.74 120 A 1 
ATOM 947  C CG1 . VAL A 1 120 ? 2.728   2.734   -10.733 1.00 98.34 120 A 1 
ATOM 948  C CG2 . VAL A 1 120 ? 4.626   2.655   -12.332 1.00 98.37 120 A 1 
ATOM 949  N N   . GLU A 1 121 ? -0.082  2.983   -12.724 1.00 98.83 121 A 1 
ATOM 950  C CA  . GLU A 1 121 ? -1.379  3.451   -12.251 1.00 98.79 121 A 1 
ATOM 951  C C   . GLU A 1 121 ? -1.333  3.664   -10.732 1.00 98.86 121 A 1 
ATOM 952  O O   . GLU A 1 121 ? -0.918  2.792   -9.971  1.00 98.74 121 A 1 
ATOM 953  C CB  . GLU A 1 121 ? -2.490  2.481   -12.676 1.00 98.46 121 A 1 
ATOM 954  C CG  . GLU A 1 121 ? -3.870  3.073   -12.375 1.00 87.05 121 A 1 
ATOM 955  C CD  . GLU A 1 121 ? -5.040  2.268   -12.945 1.00 78.48 121 A 1 
ATOM 956  O OE1 . GLU A 1 121 ? -6.189  2.721   -12.707 1.00 73.38 121 A 1 
ATOM 957  O OE2 . GLU A 1 121 ? -4.805  1.265   -13.644 1.00 73.83 121 A 1 
ATOM 958  N N   . LEU A 1 122 ? -1.722  4.853   -10.275 1.00 98.88 122 A 1 
ATOM 959  C CA  . LEU A 1 122 ? -1.666  5.234   -8.868  1.00 98.89 122 A 1 
ATOM 960  C C   . LEU A 1 122 ? -2.666  6.349   -8.544  1.00 98.91 122 A 1 
ATOM 961  O O   . LEU A 1 122 ? -3.129  7.075   -9.422  1.00 98.74 122 A 1 
ATOM 962  C CB  . LEU A 1 122 ? -0.216  5.610   -8.489  1.00 98.68 122 A 1 
ATOM 963  C CG  . LEU A 1 122 ? 0.496   6.680   -9.345  1.00 98.20 122 A 1 
ATOM 964  C CD1 . LEU A 1 122 ? 0.051   8.110   -9.061  1.00 96.94 122 A 1 
ATOM 965  C CD2 . LEU A 1 122 ? 2.004   6.622   -9.068  1.00 96.58 122 A 1 
ATOM 966  N N   . VAL A 1 123 ? -2.960  6.518   -7.250  1.00 98.91 123 A 1 
ATOM 967  C CA  . VAL A 1 123 ? -3.718  7.676   -6.772  1.00 98.91 123 A 1 
ATOM 968  C C   . VAL A 1 123 ? -2.825  8.916   -6.808  1.00 98.91 123 A 1 
ATOM 969  O O   . VAL A 1 123 ? -1.719  8.934   -6.267  1.00 98.79 123 A 1 
ATOM 970  C CB  . VAL A 1 123 ? -4.306  7.446   -5.372  1.00 98.83 123 A 1 
ATOM 971  C CG1 . VAL A 1 123 ? -5.087  8.668   -4.882  1.00 98.54 123 A 1 
ATOM 972  C CG2 . VAL A 1 123 ? -5.273  6.256   -5.372  1.00 98.54 123 A 1 
ATOM 973  N N   . LYS A 1 124 ? -3.321  10.001  -7.415  1.00 98.72 124 A 1 
ATOM 974  C CA  . LYS A 1 124 ? -2.647  11.300  -7.469  1.00 98.55 124 A 1 
ATOM 975  C C   . LYS A 1 124 ? -3.543  12.412  -6.936  1.00 98.66 124 A 1 
ATOM 976  O O   . LYS A 1 124 ? -4.766  12.332  -7.010  1.00 98.30 124 A 1 
ATOM 977  C CB  . LYS A 1 124 ? -2.134  11.572  -8.899  1.00 97.30 124 A 1 
ATOM 978  C CG  . LYS A 1 124 ? -3.254  11.696  -9.944  1.00 87.86 124 A 1 
ATOM 979  C CD  . LYS A 1 124 ? -2.678  11.887  -11.353 1.00 88.54 124 A 1 
ATOM 980  C CE  . LYS A 1 124 ? -3.825  12.037  -12.358 1.00 78.74 124 A 1 
ATOM 981  N NZ  . LYS A 1 124 ? -3.350  12.015  -13.760 1.00 72.61 124 A 1 
ATOM 982  N N   . GLU A 1 125 ? -2.920  13.456  -6.413  1.00 98.61 125 A 1 
ATOM 983  C CA  . GLU A 1 125 ? -3.605  14.706  -6.098  1.00 98.45 125 A 1 
ATOM 984  C C   . GLU A 1 125 ? -3.754  15.531  -7.387  1.00 98.37 125 A 1 
ATOM 985  O O   . GLU A 1 125 ? -2.776  15.786  -8.089  1.00 97.64 125 A 1 
ATOM 986  C CB  . GLU A 1 125 ? -2.846  15.448  -4.985  1.00 97.79 125 A 1 
ATOM 987  C CG  . GLU A 1 125 ? -3.608  16.663  -4.438  1.00 94.63 125 A 1 
ATOM 988  C CD  . GLU A 1 125 ? -2.932  17.241  -3.176  1.00 93.82 125 A 1 
ATOM 989  O OE1 . GLU A 1 125 ? -3.597  17.379  -2.126  1.00 88.79 125 A 1 
ATOM 990  O OE2 . GLU A 1 125 ? -1.728  17.561  -3.212  1.00 88.87 125 A 1 
ATOM 991  N N   . VAL A 1 126 ? -4.995  15.914  -7.709  1.00 98.11 126 A 1 
ATOM 992  C CA  . VAL A 1 126 ? -5.339  16.712  -8.889  1.00 97.84 126 A 1 
ATOM 993  C C   . VAL A 1 126 ? -5.930  18.029  -8.417  1.00 98.04 126 A 1 
ATOM 994  O O   . VAL A 1 126 ? -6.800  18.052  -7.552  1.00 97.57 126 A 1 
ATOM 995  C CB  . VAL A 1 126 ? -6.314  15.957  -9.815  1.00 96.83 126 A 1 
ATOM 996  C CG1 . VAL A 1 126 ? -6.663  16.772  -11.064 1.00 93.74 126 A 1 
ATOM 997  C CG2 . VAL A 1 126 ? -5.713  14.624  -10.284 1.00 94.38 126 A 1 
ATOM 998  N N   . SER A 1 127 ? -5.479  19.138  -9.003  1.00 97.52 127 A 1 
ATOM 999  C CA  . SER A 1 127 ? -6.031  20.468  -8.775  1.00 97.07 127 A 1 
ATOM 1000 C C   . SER A 1 127 ? -6.690  20.987  -10.051 1.00 97.03 127 A 1 
ATOM 1001 O O   . SER A 1 127 ? -6.110  20.912  -11.135 1.00 96.07 127 A 1 
ATOM 1002 C CB  . SER A 1 127 ? -4.942  21.424  -8.275  1.00 95.74 127 A 1 
ATOM 1003 O OG  . SER A 1 127 ? -5.478  22.731  -8.174  1.00 83.62 127 A 1 
ATOM 1004 N N   . LYS A 1 128 ? -7.914  21.525  -9.921  1.00 96.86 128 A 1 
ATOM 1005 C CA  . LYS A 1 128 ? -8.592  22.302  -10.957 1.00 96.55 128 A 1 
ATOM 1006 C C   . LYS A 1 128 ? -8.961  23.662  -10.384 1.00 96.78 128 A 1 
ATOM 1007 O O   . LYS A 1 128 ? -9.528  23.739  -9.295  1.00 96.20 128 A 1 
ATOM 1008 C CB  . LYS A 1 128 ? -9.829  21.562  -11.481 1.00 95.80 128 A 1 
ATOM 1009 C CG  . LYS A 1 128 ? -9.469  20.279  -12.247 1.00 89.70 128 A 1 
ATOM 1010 C CD  . LYS A 1 128 ? -10.725 19.600  -12.808 1.00 81.83 128 A 1 
ATOM 1011 C CE  . LYS A 1 128 ? -10.352 18.289  -13.504 1.00 75.01 128 A 1 
ATOM 1012 N NZ  . LYS A 1 128 ? -11.547 17.493  -13.894 1.00 65.88 128 A 1 
ATOM 1013 N N   . SER A 1 129 ? -8.640  24.725  -11.117 1.00 96.53 129 A 1 
ATOM 1014 C CA  . SER A 1 129 ? -8.877  26.101  -10.696 1.00 96.26 129 A 1 
ATOM 1015 C C   . SER A 1 129 ? -9.877  26.781  -11.625 1.00 96.33 129 A 1 
ATOM 1016 O O   . SER A 1 129 ? -9.755  26.689  -12.845 1.00 94.89 129 A 1 
ATOM 1017 C CB  . SER A 1 129 ? -7.567  26.889  -10.631 1.00 94.88 129 A 1 
ATOM 1018 O OG  . SER A 1 129 ? -6.649  26.273  -9.739  1.00 87.10 129 A 1 
ATOM 1019 N N   . TYR A 1 130 ? -10.844 27.485  -11.039 1.00 96.39 130 A 1 
ATOM 1020 C CA  . TYR A 1 130 ? -11.875 28.243  -11.735 1.00 96.00 130 A 1 
ATOM 1021 C C   . TYR A 1 130 ? -11.827 29.693  -11.250 1.00 96.45 130 A 1 
ATOM 1022 O O   . TYR A 1 130 ? -11.854 29.897  -10.034 1.00 95.66 130 A 1 
ATOM 1023 C CB  . TYR A 1 130 ? -13.246 27.623  -11.450 1.00 94.79 130 A 1 
ATOM 1024 C CG  . TYR A 1 130 ? -13.340 26.159  -11.818 1.00 94.10 130 A 1 
ATOM 1025 C CD1 . TYR A 1 130 ? -13.607 25.780  -13.144 1.00 91.37 130 A 1 
ATOM 1026 C CD2 . TYR A 1 130 ? -13.130 25.163  -10.844 1.00 91.69 130 A 1 
ATOM 1027 C CE1 . TYR A 1 130 ? -13.693 24.428  -13.495 1.00 89.73 130 A 1 
ATOM 1028 C CE2 . TYR A 1 130 ? -13.215 23.802  -11.187 1.00 89.66 130 A 1 
ATOM 1029 C CZ  . TYR A 1 130 ? -13.504 23.441  -12.516 1.00 90.26 130 A 1 
ATOM 1030 O OH  . TYR A 1 130 ? -13.609 22.118  -12.863 1.00 87.44 130 A 1 
ATOM 1031 N N   . PRO A 1 131 ? -11.751 30.700  -12.144 1.00 96.65 131 A 1 
ATOM 1032 C CA  . PRO A 1 131 ? -11.788 32.100  -11.730 1.00 96.56 131 A 1 
ATOM 1033 C C   . PRO A 1 131 ? -13.045 32.396  -10.901 1.00 96.66 131 A 1 
ATOM 1034 O O   . PRO A 1 131 ? -14.147 32.014  -11.288 1.00 95.75 131 A 1 
ATOM 1035 C CB  . PRO A 1 131 ? -11.758 32.915  -13.028 1.00 95.52 131 A 1 
ATOM 1036 C CG  . PRO A 1 131 ? -11.121 31.969  -14.043 1.00 92.91 131 A 1 
ATOM 1037 C CD  . PRO A 1 131 ? -11.601 30.598  -13.587 1.00 95.67 131 A 1 
ATOM 1038 N N   . ILE A 1 132 ? -12.895 33.096  -9.761  1.00 96.16 132 A 1 
ATOM 1039 C CA  . ILE A 1 132 ? -14.037 33.475  -8.907  1.00 95.70 132 A 1 
ATOM 1040 C C   . ILE A 1 132 ? -15.031 34.354  -9.675  1.00 95.52 132 A 1 
ATOM 1041 O O   . ILE A 1 132 ? -16.236 34.253  -9.453  1.00 93.56 132 A 1 
ATOM 1042 C CB  . ILE A 1 132 ? -13.539 34.145  -7.605  1.00 94.00 132 A 1 
ATOM 1043 C CG1 . ILE A 1 132 ? -12.873 33.065  -6.723  1.00 88.73 132 A 1 
ATOM 1044 C CG2 . ILE A 1 132 ? -14.666 34.861  -6.843  1.00 88.45 132 A 1 
ATOM 1045 C CD1 . ILE A 1 132 ? -12.330 33.553  -5.374  1.00 80.11 132 A 1 
ATOM 1046 N N   . SER A 1 133 ? -14.547 35.151  -10.639 1.00 95.85 133 A 1 
ATOM 1047 C CA  . SER A 1 133 ? -15.365 35.995  -11.516 1.00 95.22 133 A 1 
ATOM 1048 C C   . SER A 1 133 ? -16.377 35.222  -12.373 1.00 95.14 133 A 1 
ATOM 1049 O O   . SER A 1 133 ? -17.351 35.811  -12.829 1.00 93.06 133 A 1 
ATOM 1050 C CB  . SER A 1 133 ? -14.451 36.804  -12.439 1.00 94.43 133 A 1 
ATOM 1051 O OG  . SER A 1 133 ? -13.590 35.952  -13.177 1.00 88.96 133 A 1 
ATOM 1052 N N   . GLU A 1 134 ? -16.171 33.903  -12.599 1.00 95.24 134 A 1 
ATOM 1053 C CA  . GLU A 1 134 ? -17.090 33.035  -13.356 1.00 94.30 134 A 1 
ATOM 1054 C C   . GLU A 1 134 ? -18.159 32.365  -12.471 1.00 93.74 134 A 1 
ATOM 1055 O O   . GLU A 1 134 ? -18.958 31.559  -12.953 1.00 90.07 134 A 1 
ATOM 1056 C CB  . GLU A 1 134 ? -16.287 31.986  -14.131 1.00 92.69 134 A 1 
ATOM 1057 C CG  . GLU A 1 134 ? -15.342 32.600  -15.176 1.00 88.33 134 A 1 
ATOM 1058 C CD  . GLU A 1 134 ? -14.492 31.534  -15.877 1.00 85.39 134 A 1 
ATOM 1059 O OE1 . GLU A 1 134 ? -13.490 31.890  -16.534 1.00 79.28 134 A 1 
ATOM 1060 O OE2 . GLU A 1 134 ? -14.813 30.328  -15.758 1.00 81.02 134 A 1 
ATOM 1061 N N   . GLY A 1 135 ? -18.179 32.672  -11.173 1.00 93.08 135 A 1 
ATOM 1062 C CA  . GLY A 1 135 ? -19.085 32.065  -10.205 1.00 92.38 135 A 1 
ATOM 1063 C C   . GLY A 1 135 ? -18.618 30.697  -9.687  1.00 93.07 135 A 1 
ATOM 1064 O O   . GLY A 1 135 ? -17.674 30.092  -10.208 1.00 91.37 135 A 1 
ATOM 1065 N N   . PRO A 1 136 ? -19.267 30.174  -8.616  1.00 93.60 136 A 1 
ATOM 1066 C CA  . PRO A 1 136 ? -18.867 28.928  -7.965  1.00 93.37 136 A 1 
ATOM 1067 C C   . PRO A 1 136 ? -19.413 27.659  -8.631  1.00 94.27 136 A 1 
ATOM 1068 O O   . PRO A 1 136 ? -19.060 26.560  -8.207  1.00 93.13 136 A 1 
ATOM 1069 C CB  . PRO A 1 136 ? -19.387 29.090  -6.535  1.00 91.33 136 A 1 
ATOM 1070 C CG  . PRO A 1 136 ? -20.679 29.882  -6.726  1.00 88.77 136 A 1 
ATOM 1071 C CD  . PRO A 1 136 ? -20.334 30.823  -7.879  1.00 91.19 136 A 1 
ATOM 1072 N N   . GLU A 1 137 ? -20.276 27.764  -9.650  1.00 94.97 137 A 1 
ATOM 1073 C CA  . GLU A 1 137 ? -21.102 26.678  -10.182 1.00 95.28 137 A 1 
ATOM 1074 C C   . GLU A 1 137 ? -20.259 25.499  -10.674 1.00 95.70 137 A 1 
ATOM 1075 O O   . GLU A 1 137 ? -20.435 24.375  -10.210 1.00 95.17 137 A 1 
ATOM 1076 C CB  . GLU A 1 137 ? -22.009 27.198  -11.316 1.00 94.61 137 A 1 
ATOM 1077 C CG  . GLU A 1 137 ? -23.141 28.146  -10.865 1.00 84.31 137 A 1 
ATOM 1078 C CD  . GLU A 1 137 ? -22.666 29.516  -10.363 1.00 73.13 137 A 1 
ATOM 1079 O OE1 . GLU A 1 137 ? -23.388 30.113  -9.541  1.00 64.70 137 A 1 
ATOM 1080 O OE2 . GLU A 1 137 ? -21.547 29.944  -10.735 1.00 63.42 137 A 1 
ATOM 1081 N N   . ARG A 1 138 ? -19.253 25.724  -11.538 1.00 95.28 138 A 1 
ATOM 1082 C CA  . ARG A 1 138 ? -18.388 24.657  -12.068 1.00 94.89 138 A 1 
ATOM 1083 C C   . ARG A 1 138 ? -17.547 23.981  -10.979 1.00 95.41 138 A 1 
ATOM 1084 O O   . ARG A 1 138 ? -17.325 22.772  -11.029 1.00 94.76 138 A 1 
ATOM 1085 C CB  . ARG A 1 138 ? -17.479 25.200  -13.176 1.00 93.79 138 A 1 
ATOM 1086 C CG  . ARG A 1 138 ? -18.273 25.631  -14.424 1.00 87.47 138 A 1 
ATOM 1087 C CD  . ARG A 1 138 ? -17.353 25.818  -15.646 1.00 81.99 138 A 1 
ATOM 1088 N NE  . ARG A 1 138 ? -16.426 26.948  -15.497 1.00 73.48 138 A 1 
ATOM 1089 C CZ  . ARG A 1 138 ? -15.402 27.220  -16.296 1.00 67.30 138 A 1 
ATOM 1090 N NH1 . ARG A 1 138 ? -15.101 26.474  -17.320 1.00 61.52 138 A 1 
ATOM 1091 N NH2 . ARG A 1 138 ? -14.666 28.263  -16.093 1.00 58.44 138 A 1 
ATOM 1092 N N   . ALA A 1 139 ? -17.081 24.744  -9.990  1.00 95.52 139 A 1 
ATOM 1093 C CA  . ALA A 1 139 ? -16.352 24.188  -8.854  1.00 95.78 139 A 1 
ATOM 1094 C C   . ALA A 1 139 ? -17.273 23.326  -7.968  1.00 95.97 139 A 1 
ATOM 1095 O O   . ALA A 1 139 ? -16.880 22.236  -7.544  1.00 95.64 139 A 1 
ATOM 1096 C CB  . ALA A 1 139 ? -15.711 25.336  -8.063  1.00 95.52 139 A 1 
ATOM 1097 N N   . ASN A 1 140 ? -18.504 23.781  -7.725  1.00 95.89 140 A 1 
ATOM 1098 C CA  . ASN A 1 140 ? -19.501 23.030  -6.962  1.00 95.32 140 A 1 
ATOM 1099 C C   . ASN A 1 140 ? -19.905 21.737  -7.681  1.00 95.45 140 A 1 
ATOM 1100 O O   . ASN A 1 140 ? -19.945 20.682  -7.048  1.00 94.93 140 A 1 
ATOM 1101 C CB  . ASN A 1 140 ? -20.731 23.915  -6.717  1.00 94.38 140 A 1 
ATOM 1102 C CG  . ASN A 1 140 ? -20.502 25.033  -5.714  1.00 91.82 140 A 1 
ATOM 1103 O OD1 . ASN A 1 140 ? -19.632 24.991  -4.856  1.00 87.39 140 A 1 
ATOM 1104 N ND2 . ASN A 1 140 ? -21.338 26.052  -5.761  1.00 86.65 140 A 1 
ATOM 1105 N N   . GLU A 1 141 ? -20.133 21.790  -8.998  1.00 96.16 141 A 1 
ATOM 1106 C CA  . GLU A 1 141 ? -20.482 20.630  -9.818  1.00 95.99 141 A 1 
ATOM 1107 C C   . GLU A 1 141 ? -19.380 19.561  -9.785  1.00 96.14 141 A 1 
ATOM 1108 O O   . GLU A 1 141 ? -19.664 18.380  -9.592  1.00 95.53 141 A 1 
ATOM 1109 C CB  . GLU A 1 141 ? -20.756 21.110  -11.248 1.00 95.29 141 A 1 
ATOM 1110 C CG  . GLU A 1 141 ? -21.305 19.988  -12.138 1.00 82.45 141 A 1 
ATOM 1111 C CD  . GLU A 1 141 ? -21.590 20.444  -13.575 1.00 76.57 141 A 1 
ATOM 1112 O OE1 . GLU A 1 141 ? -22.239 19.656  -14.297 1.00 70.52 141 A 1 
ATOM 1113 O OE2 . GLU A 1 141 ? -21.131 21.546  -13.963 1.00 70.36 141 A 1 
ATOM 1114 N N   . LEU A 1 142 ? -18.102 19.964  -9.868  1.00 96.36 142 A 1 
ATOM 1115 C CA  . LEU A 1 142 ? -16.975 19.039  -9.741  1.00 96.21 142 A 1 
ATOM 1116 C C   . LEU A 1 142 ? -16.944 18.353  -8.364  1.00 96.46 142 A 1 
ATOM 1117 O O   . LEU A 1 142 ? -16.724 17.144  -8.276  1.00 95.99 142 A 1 
ATOM 1118 C CB  . LEU A 1 142 ? -15.669 19.798  -10.028 1.00 95.60 142 A 1 
ATOM 1119 C CG  . LEU A 1 142 ? -14.407 18.911  -9.935  1.00 91.85 142 A 1 
ATOM 1120 C CD1 . LEU A 1 142 ? -14.413 17.769  -10.953 1.00 87.41 142 A 1 
ATOM 1121 C CD2 . LEU A 1 142 ? -13.169 19.762  -10.186 1.00 86.85 142 A 1 
ATOM 1122 N N   . VAL A 1 143 ? -17.183 19.100  -7.277  1.00 96.56 143 A 1 
ATOM 1123 C CA  . VAL A 1 143 ? -17.236 18.548  -5.910  1.00 96.29 143 A 1 
ATOM 1124 C C   . VAL A 1 143 ? -18.397 17.556  -5.759  1.00 96.01 143 A 1 
ATOM 1125 O O   . VAL A 1 143 ? -18.206 16.466  -5.211  1.00 95.48 143 A 1 
ATOM 1126 C CB  . VAL A 1 143 ? -17.338 19.681  -4.867  1.00 96.03 143 A 1 
ATOM 1127 C CG1 . VAL A 1 143 ? -17.615 19.160  -3.449  1.00 94.89 143 A 1 
ATOM 1128 C CG2 . VAL A 1 143 ? -16.035 20.486  -4.798  1.00 95.24 143 A 1 
ATOM 1129 N N   . GLU A 1 144 ? -19.593 17.908  -6.253  1.00 96.20 144 A 1 
ATOM 1130 C CA  . GLU A 1 144 ? -20.785 17.051  -6.243  1.00 95.70 144 A 1 
ATOM 1131 C C   . GLU A 1 144 ? -20.560 15.759  -7.041  1.00 95.64 144 A 1 
ATOM 1132 O O   . GLU A 1 144 ? -20.791 14.656  -6.537  1.00 94.98 144 A 1 
ATOM 1133 C CB  . GLU A 1 144 ? -21.961 17.832  -6.856  1.00 94.74 144 A 1 
ATOM 1134 C CG  . GLU A 1 144 ? -22.654 18.805  -5.880  1.00 81.65 144 A 1 
ATOM 1135 C CD  . GLU A 1 144 ? -23.728 18.134  -5.011  1.00 73.63 144 A 1 
ATOM 1136 O OE1 . GLU A 1 144 ? -23.776 18.452  -3.801  1.00 66.94 144 A 1 
ATOM 1137 O OE2 . GLU A 1 144 ? -24.475 17.279  -5.543  1.00 65.91 144 A 1 
ATOM 1138 N N   . SER A 1 145 ? -20.031 15.874  -8.269  1.00 96.48 145 A 1 
ATOM 1139 C CA  . SER A 1 145 ? -19.710 14.741  -9.142  1.00 96.34 145 A 1 
ATOM 1140 C C   . SER A 1 145 ? -18.707 13.793  -8.478  1.00 96.51 145 A 1 
ATOM 1141 O O   . SER A 1 145 ? -18.943 12.585  -8.410  1.00 95.74 145 A 1 
ATOM 1142 C CB  . SER A 1 145 ? -19.174 15.265  -10.474 1.00 95.52 145 A 1 
ATOM 1143 O OG  . SER A 1 145 ? -18.861 14.183  -11.336 1.00 80.39 145 A 1 
ATOM 1144 N N   . TYR A 1 146 ? -17.630 14.325  -7.884  1.00 96.92 146 A 1 
ATOM 1145 C CA  . TYR A 1 146 ? -16.629 13.518  -7.179  1.00 96.93 146 A 1 
ATOM 1146 C C   . TYR A 1 146 ? -17.223 12.734  -6.000  1.00 96.40 146 A 1 
ATOM 1147 O O   . TYR A 1 146 ? -16.916 11.552  -5.816  1.00 95.30 146 A 1 
ATOM 1148 C CB  . TYR A 1 146 ? -15.490 14.426  -6.697  1.00 97.25 146 A 1 
ATOM 1149 C CG  . TYR A 1 146 ? -14.356 13.645  -6.065  1.00 97.88 146 A 1 
ATOM 1150 C CD1 . TYR A 1 146 ? -14.365 13.339  -4.687  1.00 97.46 146 A 1 
ATOM 1151 C CD2 . TYR A 1 146 ? -13.290 13.184  -6.868  1.00 97.46 146 A 1 
ATOM 1152 C CE1 . TYR A 1 146 ? -13.330 12.583  -4.120  1.00 97.36 146 A 1 
ATOM 1153 C CE2 . TYR A 1 146 ? -12.247 12.433  -6.305  1.00 97.42 146 A 1 
ATOM 1154 C CZ  . TYR A 1 146 ? -12.273 12.131  -4.930  1.00 97.82 146 A 1 
ATOM 1155 O OH  . TYR A 1 146 ? -11.255 11.390  -4.386  1.00 97.50 146 A 1 
ATOM 1156 N N   . ARG A 1 147 ? -18.088 13.364  -5.203  1.00 96.17 147 A 1 
ATOM 1157 C CA  . ARG A 1 147 ? -18.742 12.719  -4.052  1.00 95.33 147 A 1 
ATOM 1158 C C   . ARG A 1 147 ? -19.693 11.598  -4.475  1.00 95.25 147 A 1 
ATOM 1159 O O   . ARG A 1 147 ? -19.790 10.600  -3.767  1.00 93.82 147 A 1 
ATOM 1160 C CB  . ARG A 1 147 ? -19.496 13.769  -3.225  1.00 94.32 147 A 1 
ATOM 1161 C CG  . ARG A 1 147 ? -18.540 14.653  -2.409  1.00 90.47 147 A 1 
ATOM 1162 C CD  . ARG A 1 147 ? -19.336 15.748  -1.699  1.00 85.66 147 A 1 
ATOM 1163 N NE  . ARG A 1 147 ? -18.478 16.576  -0.831  1.00 80.20 147 A 1 
ATOM 1164 C CZ  . ARG A 1 147 ? -18.855 17.684  -0.211  1.00 74.63 147 A 1 
ATOM 1165 N NH1 . ARG A 1 147 ? -20.067 18.158  -0.327  1.00 67.32 147 A 1 
ATOM 1166 N NH2 . ARG A 1 147 ? -18.013 18.336  0.538   1.00 69.89 147 A 1 
ATOM 1167 N N   . LYS A 1 148 ? -20.362 11.735  -5.630  1.00 96.02 148 A 1 
ATOM 1168 C CA  . LYS A 1 148 ? -21.313 10.748  -6.170  1.00 96.05 148 A 1 
ATOM 1169 C C   . LYS A 1 148 ? -20.638 9.617   -6.962  1.00 95.90 148 A 1 
ATOM 1170 O O   . LYS A 1 148 ? -21.251 8.575   -7.160  1.00 93.99 148 A 1 
ATOM 1171 C CB  . LYS A 1 148 ? -22.368 11.483  -7.015  1.00 95.32 148 A 1 
ATOM 1172 C CG  . LYS A 1 148 ? -23.285 12.362  -6.145  1.00 89.01 148 A 1 
ATOM 1173 C CD  . LYS A 1 148 ? -24.215 13.240  -6.999  1.00 84.71 148 A 1 
ATOM 1174 C CE  . LYS A 1 148 ? -25.013 14.164  -6.071  1.00 74.75 148 A 1 
ATOM 1175 N NZ  . LYS A 1 148 ? -25.652 15.303  -6.776  1.00 65.83 148 A 1 
ATOM 1176 N N   . ALA A 1 149 ? -19.375 9.776   -7.377  1.00 95.30 149 A 1 
ATOM 1177 C CA  . ALA A 1 149 ? -18.683 8.835   -8.261  1.00 94.56 149 A 1 
ATOM 1178 C C   . ALA A 1 149 ? -18.375 7.460   -7.635  1.00 94.54 149 A 1 
ATOM 1179 O O   . ALA A 1 149 ? -18.078 6.509   -8.358  1.00 91.53 149 A 1 
ATOM 1180 C CB  . ALA A 1 149 ? -17.394 9.501   -8.753  1.00 92.75 149 A 1 
ATOM 1181 N N   . SER A 1 150 ? -18.395 7.330   -6.306  1.00 94.68 150 A 1 
ATOM 1182 C CA  . SER A 1 150 ? -18.152 6.057   -5.625  1.00 94.12 150 A 1 
ATOM 1183 C C   . SER A 1 150 ? -18.933 5.963   -4.320  1.00 93.48 150 A 1 
ATOM 1184 O O   . SER A 1 150 ? -19.005 6.919   -3.548  1.00 89.89 150 A 1 
ATOM 1185 C CB  . SER A 1 150 ? -16.655 5.879   -5.353  1.00 92.53 150 A 1 
ATOM 1186 O OG  . SER A 1 150 ? -16.391 4.600   -4.793  1.00 86.58 150 A 1 
ATOM 1187 N N   . ASN A 1 151 ? -19.450 4.752   -4.061  1.00 93.14 151 A 1 
ATOM 1188 C CA  . ASN A 1 151 ? -20.067 4.385   -2.788  1.00 92.60 151 A 1 
ATOM 1189 C C   . ASN A 1 151 ? -19.039 4.076   -1.681  1.00 93.26 151 A 1 
ATOM 1190 O O   . ASN A 1 151 ? -19.394 4.055   -0.505  1.00 89.90 151 A 1 
ATOM 1191 C CB  . ASN A 1 151 ? -21.008 3.194   -3.032  1.00 89.54 151 A 1 
ATOM 1192 C CG  . ASN A 1 151 ? -20.307 1.931   -3.531  1.00 79.49 151 A 1 
ATOM 1193 O OD1 . ASN A 1 151 ? -19.177 1.937   -3.973  1.00 68.61 151 A 1 
ATOM 1194 N ND2 . ASN A 1 151 ? -20.982 0.801   -3.480  1.00 69.37 151 A 1 
ATOM 1195 N N   . LYS A 1 152 ? -17.753 3.842   -2.033  1.00 94.46 152 A 1 
ATOM 1196 C CA  . LYS A 1 152 ? -16.674 3.631   -1.064  1.00 94.81 152 A 1 
ATOM 1197 C C   . LYS A 1 152 ? -16.014 4.967   -0.709  1.00 95.79 152 A 1 
ATOM 1198 O O   . LYS A 1 152 ? -15.732 5.787   -1.579  1.00 94.83 152 A 1 
ATOM 1199 C CB  . LYS A 1 152 ? -15.643 2.617   -1.594  1.00 92.09 152 A 1 
ATOM 1200 C CG  . LYS A 1 152 ? -16.198 1.182   -1.739  1.00 82.85 152 A 1 
ATOM 1201 C CD  . LYS A 1 152 ? -15.067 0.219   -2.147  1.00 80.48 152 A 1 
ATOM 1202 C CE  . LYS A 1 152 ? -15.535 -1.236  -2.276  1.00 72.12 152 A 1 
ATOM 1203 N NZ  . LYS A 1 152 ? -14.396 -2.157  -2.575  1.00 64.51 152 A 1 
ATOM 1204 N N   . ALA A 1 153 ? -15.685 5.139   0.574   1.00 95.32 153 A 1 
ATOM 1205 C CA  . ALA A 1 153 ? -14.964 6.315   1.074   1.00 95.51 153 A 1 
ATOM 1206 C C   . ALA A 1 153 ? -13.441 6.277   0.809   1.00 96.75 153 A 1 
ATOM 1207 O O   . ALA A 1 153 ? -12.711 7.166   1.252   1.00 96.08 153 A 1 
ATOM 1208 C CB  . ALA A 1 153 ? -15.286 6.464   2.566   1.00 93.20 153 A 1 
ATOM 1209 N N   . TYR A 1 154 ? -12.949 5.246   0.121   1.00 97.32 154 A 1 
ATOM 1210 C CA  . TYR A 1 154 ? -11.536 5.031   -0.163  1.00 97.55 154 A 1 
ATOM 1211 C C   . TYR A 1 154 ? -11.349 4.346   -1.523  1.00 97.85 154 A 1 
ATOM 1212 O O   . TYR A 1 154 ? -12.235 3.636   -2.006  1.00 97.59 154 A 1 
ATOM 1213 C CB  . TYR A 1 154 ? -10.893 4.214   0.975   1.00 97.12 154 A 1 
ATOM 1214 C CG  . TYR A 1 154 ? -11.564 2.884   1.270   1.00 96.73 154 A 1 
ATOM 1215 C CD1 . TYR A 1 154 ? -12.538 2.780   2.289   1.00 95.52 154 A 1 
ATOM 1216 C CD2 . TYR A 1 154 ? -11.235 1.734   0.527   1.00 95.15 154 A 1 
ATOM 1217 C CE1 . TYR A 1 154 ? -13.178 1.558   2.549   1.00 94.26 154 A 1 
ATOM 1218 C CE2 . TYR A 1 154 ? -11.871 0.504   0.775   1.00 94.34 154 A 1 
ATOM 1219 C CZ  . TYR A 1 154 ? -12.844 0.423   1.787   1.00 94.30 154 A 1 
ATOM 1220 O OH  . TYR A 1 154 ? -13.477 -0.777  2.023   1.00 92.31 154 A 1 
ATOM 1221 N N   . PHE A 1 155 ? -10.181 4.546   -2.129  1.00 98.06 155 A 1 
ATOM 1222 C CA  . PHE A 1 155 ? -9.639  3.709   -3.191  1.00 98.34 155 A 1 
ATOM 1223 C C   . PHE A 1 155 ? -9.033  2.459   -2.553  1.00 98.39 155 A 1 
ATOM 1224 O O   . PHE A 1 155 ? -8.322  2.567   -1.556  1.00 98.21 155 A 1 
ATOM 1225 C CB  . PHE A 1 155 ? -8.582  4.480   -3.985  1.00 98.41 155 A 1 
ATOM 1226 C CG  . PHE A 1 155 ? -9.095  5.770   -4.588  1.00 98.42 155 A 1 
ATOM 1227 C CD1 . PHE A 1 155 ? -9.793  5.750   -5.812  1.00 97.89 155 A 1 
ATOM 1228 C CD2 . PHE A 1 155 ? -8.892  6.994   -3.924  1.00 97.91 155 A 1 
ATOM 1229 C CE1 . PHE A 1 155 ? -10.282 6.939   -6.369  1.00 97.51 155 A 1 
ATOM 1230 C CE2 . PHE A 1 155 ? -9.383  8.189   -4.478  1.00 97.53 155 A 1 
ATOM 1231 C CZ  . PHE A 1 155 ? -10.078 8.159   -5.700  1.00 97.68 155 A 1 
ATOM 1232 N N   . GLU A 1 156 ? -9.300  1.284   -3.134  1.00 97.63 156 A 1 
ATOM 1233 C CA  . GLU A 1 156 ? -8.641  0.016   -2.832  1.00 97.23 156 A 1 
ATOM 1234 C C   . GLU A 1 156 ? -7.895  -0.396  -4.101  1.00 97.52 156 A 1 
ATOM 1235 O O   . GLU A 1 156 ? -8.513  -0.493  -5.159  1.00 96.92 156 A 1 
ATOM 1236 C CB  . GLU A 1 156 ? -9.690  -1.011  -2.384  1.00 95.59 156 A 1 
ATOM 1237 C CG  . GLU A 1 156 ? -9.077  -2.331  -1.894  1.00 86.91 156 A 1 
ATOM 1238 C CD  . GLU A 1 156 ? -10.161 -3.201  -1.217  1.00 85.33 156 A 1 
ATOM 1239 O OE1 . GLU A 1 156 ? -10.410 -4.325  -1.671  1.00 80.63 156 A 1 
ATOM 1240 O OE2 . GLU A 1 156 ? -10.772 -2.741  -0.211  1.00 80.19 156 A 1 
ATOM 1241 N N   . TRP A 1 157 ? -6.580  -0.531  -4.011  1.00 98.05 157 A 1 
ATOM 1242 C CA  . TRP A 1 157 ? -5.687  -0.673  -5.160  1.00 98.42 157 A 1 
ATOM 1243 C C   . TRP A 1 157 ? -4.370  -1.331  -4.744  1.00 98.52 157 A 1 
ATOM 1244 O O   . TRP A 1 157 ? -4.116  -1.524  -3.551  1.00 98.42 157 A 1 
ATOM 1245 C CB  . TRP A 1 157 ? -5.475  0.714   -5.797  1.00 98.56 157 A 1 
ATOM 1246 C CG  . TRP A 1 157 ? -4.850  1.782   -4.943  1.00 98.65 157 A 1 
ATOM 1247 C CD1 . TRP A 1 157 ? -5.399  2.351   -3.846  1.00 98.44 157 A 1 
ATOM 1248 C CD2 . TRP A 1 157 ? -3.557  2.441   -5.127  1.00 98.72 157 A 1 
ATOM 1249 N NE1 . TRP A 1 157 ? -4.537  3.313   -3.326  1.00 98.52 157 A 1 
ATOM 1250 C CE2 . TRP A 1 157 ? -3.397  3.399   -4.085  1.00 98.67 157 A 1 
ATOM 1251 C CE3 . TRP A 1 157 ? -2.526  2.313   -6.078  1.00 98.62 157 A 1 
ATOM 1252 C CZ2 . TRP A 1 157 ? -2.243  4.210   -3.982  1.00 98.62 157 A 1 
ATOM 1253 C CZ3 . TRP A 1 157 ? -1.375  3.121   -5.976  1.00 98.56 157 A 1 
ATOM 1254 C CH2 . TRP A 1 157 ? -1.238  4.054   -4.939  1.00 98.56 157 A 1 
ATOM 1255 N N   . THR A 1 158 ? -3.536  -1.696  -5.737  1.00 98.33 158 A 1 
ATOM 1256 C CA  . THR A 1 158 ? -2.207  -2.274  -5.513  1.00 98.36 158 A 1 
ATOM 1257 C C   . THR A 1 158 ? -1.124  -1.368  -6.094  1.00 98.53 158 A 1 
ATOM 1258 O O   . THR A 1 158 ? -1.365  -0.584  -7.011  1.00 98.33 158 A 1 
ATOM 1259 C CB  . THR A 1 158 ? -2.090  -3.703  -6.080  1.00 97.69 158 A 1 
ATOM 1260 O OG1 . THR A 1 158 ? -2.382  -3.706  -7.457  1.00 91.94 158 A 1 
ATOM 1261 C CG2 . THR A 1 158 ? -3.057  -4.662  -5.385  1.00 91.60 158 A 1 
ATOM 1262 N N   . ILE A 1 159 ? 0.086   -1.458  -5.537  1.00 98.76 159 A 1 
ATOM 1263 C CA  . ILE A 1 159 ? 1.268   -0.777  -6.063  1.00 98.81 159 A 1 
ATOM 1264 C C   . ILE A 1 159 ? 2.519   -1.585  -5.718  1.00 98.83 159 A 1 
ATOM 1265 O O   . ILE A 1 159 ? 2.671   -2.036  -4.584  1.00 98.74 159 A 1 
ATOM 1266 C CB  . ILE A 1 159 ? 1.343   0.681   -5.563  1.00 98.73 159 A 1 
ATOM 1267 C CG1 . ILE A 1 159 ? 2.481   1.434   -6.281  1.00 98.00 159 A 1 
ATOM 1268 C CG2 . ILE A 1 159 ? 1.478   0.785   -4.027  1.00 97.94 159 A 1 
ATOM 1269 C CD1 . ILE A 1 159 ? 2.433   2.951   -6.099  1.00 97.01 159 A 1 
ATOM 1270 N N   . GLU A 1 160 ? 3.431   -1.740  -6.680  1.00 98.80 160 A 1 
ATOM 1271 C CA  . GLU A 1 160 ? 4.718   -2.374  -6.422  1.00 98.79 160 A 1 
ATOM 1272 C C   . GLU A 1 160 ? 5.508   -1.592  -5.356  1.00 98.82 160 A 1 
ATOM 1273 O O   . GLU A 1 160 ? 5.506   -0.356  -5.333  1.00 98.73 160 A 1 
ATOM 1274 C CB  . GLU A 1 160 ? 5.553   -2.483  -7.703  1.00 98.69 160 A 1 
ATOM 1275 C CG  . GLU A 1 160 ? 4.956   -3.388  -8.794  1.00 98.26 160 A 1 
ATOM 1276 C CD  . GLU A 1 160 ? 5.895   -3.518  -10.013 1.00 97.85 160 A 1 
ATOM 1277 O OE1 . GLU A 1 160 ? 5.550   -4.176  -11.013 1.00 95.86 160 A 1 
ATOM 1278 O OE2 . GLU A 1 160 ? 7.018   -2.958  -9.987  1.00 96.22 160 A 1 
ATOM 1279 N N   . ALA A 1 161 ? 6.223   -2.308  -4.479  1.00 98.82 161 A 1 
ATOM 1280 C CA  . ALA A 1 161 ? 6.979   -1.683  -3.389  1.00 98.84 161 A 1 
ATOM 1281 C C   . ALA A 1 161 ? 7.957   -0.604  -3.896  1.00 98.82 161 A 1 
ATOM 1282 O O   . ALA A 1 161 ? 8.009   0.495   -3.332  1.00 98.68 161 A 1 
ATOM 1283 C CB  . ALA A 1 161 ? 7.703   -2.788  -2.609  1.00 98.77 161 A 1 
ATOM 1284 N N   . ARG A 1 162 ? 8.657   -0.863  -5.004  1.00 98.67 162 A 1 
ATOM 1285 C CA  . ARG A 1 162 ? 9.575   0.098   -5.646  1.00 98.55 162 A 1 
ATOM 1286 C C   . ARG A 1 162 ? 8.881   1.370   -6.139  1.00 98.54 162 A 1 
ATOM 1287 O O   . ARG A 1 162 ? 9.503   2.428   -6.170  1.00 98.20 162 A 1 
ATOM 1288 C CB  . ARG A 1 162 ? 10.349  -0.593  -6.780  1.00 98.16 162 A 1 
ATOM 1289 C CG  . ARG A 1 162 ? 9.462   -1.012  -7.969  1.00 97.61 162 A 1 
ATOM 1290 C CD  . ARG A 1 162 ? 10.290  -1.668  -9.079  1.00 96.98 162 A 1 
ATOM 1291 N NE  . ARG A 1 162 ? 9.400   -2.187  -10.124 1.00 96.01 162 A 1 
ATOM 1292 C CZ  . ARG A 1 162 ? 9.732   -2.824  -11.232 1.00 96.38 162 A 1 
ATOM 1293 N NH1 . ARG A 1 162 ? 10.969  -2.995  -11.597 1.00 93.69 162 A 1 
ATOM 1294 N NH2 . ARG A 1 162 ? 8.793   -3.325  -11.980 1.00 94.19 162 A 1 
ATOM 1295 N N   . ASP A 1 163 ? 7.592   1.288   -6.492  1.00 98.77 163 A 1 
ATOM 1296 C CA  . ASP A 1 163 ? 6.839   2.403   -7.075  1.00 98.81 163 A 1 
ATOM 1297 C C   . ASP A 1 163 ? 6.154   3.284   -6.023  1.00 98.83 163 A 1 
ATOM 1298 O O   . ASP A 1 163 ? 5.685   4.381   -6.337  1.00 98.71 163 A 1 
ATOM 1299 C CB  . ASP A 1 163 ? 5.838   1.864   -8.103  1.00 98.78 163 A 1 
ATOM 1300 C CG  . ASP A 1 163 ? 6.515   1.298   -9.349  1.00 98.64 163 A 1 
ATOM 1301 O OD1 . ASP A 1 163 ? 7.627   1.751   -9.706  1.00 98.13 163 A 1 
ATOM 1302 O OD2 . ASP A 1 163 ? 5.921   0.439   -10.027 1.00 98.02 163 A 1 
ATOM 1303 N N   . LEU A 1 164 ? 6.147   2.878   -4.748  1.00 98.78 164 A 1 
ATOM 1304 C CA  . LEU A 1 164 ? 5.535   3.655   -3.663  1.00 98.76 164 A 1 
ATOM 1305 C C   . LEU A 1 164 ? 6.150   5.063   -3.518  1.00 98.76 164 A 1 
ATOM 1306 O O   . LEU A 1 164 ? 5.472   6.007   -3.107  1.00 98.48 164 A 1 
ATOM 1307 C CB  . LEU A 1 164 ? 5.668   2.846   -2.366  1.00 98.51 164 A 1 
ATOM 1308 C CG  . LEU A 1 164 ? 4.787   3.381   -1.222  1.00 96.81 164 A 1 
ATOM 1309 C CD1 . LEU A 1 164 ? 3.307   3.073   -1.435  1.00 95.53 164 A 1 
ATOM 1310 C CD2 . LEU A 1 164 ? 5.220   2.720   0.087   1.00 95.50 164 A 1 
ATOM 1311 N N   . SER A 1 165 ? 7.418   5.217   -3.896  1.00 98.63 165 A 1 
ATOM 1312 C CA  . SER A 1 165 ? 8.134   6.501   -3.934  1.00 98.47 165 A 1 
ATOM 1313 C C   . SER A 1 165 ? 7.604   7.476   -5.003  1.00 98.56 165 A 1 
ATOM 1314 O O   . SER A 1 165 ? 7.835   8.680   -4.901  1.00 98.11 165 A 1 
ATOM 1315 C CB  . SER A 1 165 ? 9.627   6.236   -4.166  1.00 97.80 165 A 1 
ATOM 1316 O OG  . SER A 1 165 ? 9.820   5.652   -5.438  1.00 92.74 165 A 1 
ATOM 1317 N N   . LEU A 1 166 ? 6.843   6.988   -5.993  1.00 98.70 166 A 1 
ATOM 1318 C CA  . LEU A 1 166 ? 6.217   7.825   -7.018  1.00 98.72 166 A 1 
ATOM 1319 C C   . LEU A 1 166 ? 5.036   8.634   -6.475  1.00 98.73 166 A 1 
ATOM 1320 O O   . LEU A 1 166 ? 4.648   9.631   -7.097  1.00 98.52 166 A 1 
ATOM 1321 C CB  . LEU A 1 166 ? 5.747   6.956   -8.201  1.00 98.66 166 A 1 
ATOM 1322 C CG  . LEU A 1 166 ? 6.845   6.134   -8.896  1.00 98.26 166 A 1 
ATOM 1323 C CD1 . LEU A 1 166 ? 6.210   5.280   -9.993  1.00 97.70 166 A 1 
ATOM 1324 C CD2 . LEU A 1 166 ? 7.910   7.034   -9.528  1.00 97.40 166 A 1 
ATOM 1325 N N   . LEU A 1 167 ? 4.454   8.232   -5.333  1.00 98.86 167 A 1 
ATOM 1326 C CA  . LEU A 1 167 ? 3.314   8.917   -4.736  1.00 98.85 167 A 1 
ATOM 1327 C C   . LEU A 1 167 ? 3.696   10.326  -4.271  1.00 98.80 167 A 1 
ATOM 1328 O O   . LEU A 1 167 ? 4.711   10.544  -3.608  1.00 98.52 167 A 1 
ATOM 1329 C CB  . LEU A 1 167 ? 2.720   8.098   -3.576  1.00 98.80 167 A 1 
ATOM 1330 C CG  . LEU A 1 167 ? 2.193   6.699   -3.949  1.00 98.18 167 A 1 
ATOM 1331 C CD1 . LEU A 1 167 ? 1.512   6.074   -2.734  1.00 97.91 167 A 1 
ATOM 1332 C CD2 . LEU A 1 167 ? 1.185   6.746   -5.093  1.00 97.49 167 A 1 
ATOM 1333 N N   . GLY A 1 168 ? 2.824   11.291  -4.562  1.00 98.65 168 A 1 
ATOM 1334 C CA  . GLY A 1 168 ? 2.933   12.631  -3.996  1.00 98.48 168 A 1 
ATOM 1335 C C   . GLY A 1 168 ? 2.812   12.614  -2.468  1.00 98.55 168 A 1 
ATOM 1336 O O   . GLY A 1 168 ? 2.140   11.759  -1.892  1.00 98.24 168 A 1 
ATOM 1337 N N   . SER A 1 169 ? 3.439   13.586  -1.789  1.00 98.29 169 A 1 
ATOM 1338 C CA  . SER A 1 169 ? 3.545   13.617  -0.318  1.00 98.16 169 A 1 
ATOM 1339 C C   . SER A 1 169 ? 2.197   13.472  0.407   1.00 98.27 169 A 1 
ATOM 1340 O O   . SER A 1 169 ? 2.101   12.714  1.372   1.00 97.78 169 A 1 
ATOM 1341 C CB  . SER A 1 169 ? 4.226   14.924  0.112   1.00 97.44 169 A 1 
ATOM 1342 O OG  . SER A 1 169 ? 4.416   14.964  1.516   1.00 84.15 169 A 1 
ATOM 1343 N N   . HIS A 1 170 ? 1.150   14.160  -0.048  1.00 97.91 170 A 1 
ATOM 1344 C CA  . HIS A 1 170 ? -0.176  14.081  0.577   1.00 97.81 170 A 1 
ATOM 1345 C C   . HIS A 1 170 ? -0.811  12.703  0.390   1.00 98.17 170 A 1 
ATOM 1346 O O   . HIS A 1 170 ? -1.276  12.109  1.367   1.00 97.94 170 A 1 
ATOM 1347 C CB  . HIS A 1 170 ? -1.093  15.176  0.014   1.00 97.20 170 A 1 
ATOM 1348 C CG  . HIS A 1 170 ? -0.662  16.585  0.321   1.00 95.19 170 A 1 
ATOM 1349 N ND1 . HIS A 1 170 ? -1.023  17.700  -0.408  1.00 86.17 170 A 1 
ATOM 1350 C CD2 . HIS A 1 170 ? 0.112   17.040  1.360   1.00 85.74 170 A 1 
ATOM 1351 C CE1 . HIS A 1 170 ? -0.483  18.778  0.170   1.00 87.74 170 A 1 
ATOM 1352 N NE2 . HIS A 1 170 ? 0.222   18.422  1.249   1.00 88.84 170 A 1 
ATOM 1353 N N   . VAL A 1 171 ? -0.772  12.148  -0.828  1.00 98.62 171 A 1 
ATOM 1354 C CA  . VAL A 1 171 ? -1.301  10.809  -1.131  1.00 98.78 171 A 1 
ATOM 1355 C C   . VAL A 1 171 ? -0.525  9.746   -0.354  1.00 98.79 171 A 1 
ATOM 1356 O O   . VAL A 1 171 ? -1.137  8.921   0.321   1.00 98.68 171 A 1 
ATOM 1357 C CB  . VAL A 1 171 ? -1.272  10.523  -2.643  1.00 98.78 171 A 1 
ATOM 1358 C CG1 . VAL A 1 171 ? -1.780  9.114   -2.960  1.00 98.58 171 A 1 
ATOM 1359 C CG2 . VAL A 1 171 ? -2.144  11.523  -3.408  1.00 98.53 171 A 1 
ATOM 1360 N N   . ARG A 1 172 ? 0.814   9.798   -0.346  1.00 98.74 172 A 1 
ATOM 1361 C CA  . ARG A 1 172 ? 1.661   8.836   0.383   1.00 98.68 172 A 1 
ATOM 1362 C C   . ARG A 1 172 ? 1.371   8.802   1.883   1.00 98.61 172 A 1 
ATOM 1363 O O   . ARG A 1 172 ? 1.340   7.723   2.462   1.00 98.39 172 A 1 
ATOM 1364 C CB  . ARG A 1 172 ? 3.144   9.146   0.113   1.00 98.48 172 A 1 
ATOM 1365 C CG  . ARG A 1 172 ? 4.114   8.242   0.900   1.00 97.34 172 A 1 
ATOM 1366 C CD  . ARG A 1 172 ? 3.972   6.757   0.550   1.00 95.72 172 A 1 
ATOM 1367 N NE  . ARG A 1 172 ? 4.789   5.907   1.426   1.00 94.32 172 A 1 
ATOM 1368 C CZ  . ARG A 1 172 ? 4.388   5.285   2.529   1.00 93.55 172 A 1 
ATOM 1369 N NH1 . ARG A 1 172 ? 3.181   5.398   3.007   1.00 88.37 172 A 1 
ATOM 1370 N NH2 . ARG A 1 172 ? 5.207   4.501   3.171   1.00 89.55 172 A 1 
ATOM 1371 N N   . LYS A 1 173 ? 1.171   9.975   2.507   1.00 98.31 173 A 1 
ATOM 1372 C CA  . LYS A 1 173 ? 0.840   10.082  3.938   1.00 98.08 173 A 1 
ATOM 1373 C C   . LYS A 1 173 ? -0.565  9.564   4.257   1.00 98.16 173 A 1 
ATOM 1374 O O   . LYS A 1 173 ? -0.778  9.076   5.360   1.00 97.68 173 A 1 
ATOM 1375 C CB  . LYS A 1 173 ? 0.970   11.541  4.400   1.00 97.44 173 A 1 
ATOM 1376 C CG  . LYS A 1 173 ? 2.435   11.991  4.527   1.00 90.10 173 A 1 
ATOM 1377 C CD  . LYS A 1 173 ? 2.496   13.485  4.858   1.00 85.12 173 A 1 
ATOM 1378 C CE  . LYS A 1 173 ? 3.948   13.956  4.965   1.00 73.89 173 A 1 
ATOM 1379 N NZ  . LYS A 1 173 ? 4.039   15.413  5.230   1.00 66.54 173 A 1 
ATOM 1380 N N   . ALA A 1 174 ? -1.501  9.675   3.315   1.00 98.39 174 A 1 
ATOM 1381 C CA  . ALA A 1 174 ? -2.874  9.199   3.471   1.00 98.41 174 A 1 
ATOM 1382 C C   . ALA A 1 174 ? -3.039  7.707   3.124   1.00 98.51 174 A 1 
ATOM 1383 O O   . ALA A 1 174 ? -4.037  7.102   3.512   1.00 98.28 174 A 1 
ATOM 1384 C CB  . ALA A 1 174 ? -3.777  10.089  2.609   1.00 98.25 174 A 1 
ATOM 1385 N N   . THR A 1 175 ? -2.077  7.104   2.415   1.00 98.69 175 A 1 
ATOM 1386 C CA  . THR A 1 175 ? -2.114  5.700   1.992   1.00 98.78 175 A 1 
ATOM 1387 C C   . THR A 1 175 ? -1.688  4.777   3.126   1.00 98.72 175 A 1 
ATOM 1388 O O   . THR A 1 175 ? -0.666  5.003   3.778   1.00 98.54 175 A 1 
ATOM 1389 C CB  . THR A 1 175 ? -1.253  5.482   0.744   1.00 98.80 175 A 1 
ATOM 1390 O OG1 . THR A 1 175 ? -1.755  6.287   -0.298  1.00 98.60 175 A 1 
ATOM 1391 C CG2 . THR A 1 175 ? -1.283  4.043   0.229   1.00 98.57 175 A 1 
ATOM 1392 N N   . TYR A 1 176 ? -2.466  3.720   3.343   1.00 98.58 176 A 1 
ATOM 1393 C CA  . TYR A 1 176 ? -2.269  2.732   4.399   1.00 98.56 176 A 1 
ATOM 1394 C C   . TYR A 1 176 ? -2.474  1.309   3.873   1.00 98.63 176 A 1 
ATOM 1395 O O   . TYR A 1 176 ? -3.135  1.096   2.861   1.00 98.51 176 A 1 
ATOM 1396 C CB  . TYR A 1 176 ? -3.197  3.054   5.577   1.00 98.30 176 A 1 
ATOM 1397 C CG  . TYR A 1 176 ? -4.685  3.051   5.269   1.00 98.16 176 A 1 
ATOM 1398 C CD1 . TYR A 1 176 ? -5.327  4.217   4.794   1.00 97.63 176 A 1 
ATOM 1399 C CD2 . TYR A 1 176 ? -5.452  1.891   5.474   1.00 97.68 176 A 1 
ATOM 1400 C CE1 . TYR A 1 176 ? -6.705  4.218   4.525   1.00 97.10 176 A 1 
ATOM 1401 C CE2 . TYR A 1 176 ? -6.833  1.880   5.209   1.00 97.11 176 A 1 
ATOM 1402 C CZ  . TYR A 1 176 ? -7.455  3.047   4.734   1.00 97.09 176 A 1 
ATOM 1403 O OH  . TYR A 1 176 ? -8.805  3.036   4.475   1.00 95.75 176 A 1 
ATOM 1404 N N   . GLN A 1 177 ? -1.913  0.327   4.589   1.00 98.51 177 A 1 
ATOM 1405 C CA  . GLN A 1 177 ? -2.208  -1.093  4.401   1.00 98.56 177 A 1 
ATOM 1406 C C   . GLN A 1 177 ? -3.257  -1.552  5.411   1.00 98.39 177 A 1 
ATOM 1407 O O   . GLN A 1 177 ? -3.657  -0.791  6.304   1.00 98.06 177 A 1 
ATOM 1408 C CB  . GLN A 1 177 ? -0.921  -1.916  4.482   1.00 98.60 177 A 1 
ATOM 1409 C CG  . GLN A 1 177 ? -0.012  -1.675  3.276   1.00 98.31 177 A 1 
ATOM 1410 C CD  . GLN A 1 177 ? 1.250   -2.524  3.363   1.00 98.28 177 A 1 
ATOM 1411 O OE1 . GLN A 1 177 ? 1.230   -3.733  3.250   1.00 93.44 177 A 1 
ATOM 1412 N NE2 . GLN A 1 177 ? 2.382   -1.914  3.604   1.00 93.24 177 A 1 
ATOM 1413 N N   . THR A 1 178 ? -3.721  -2.809  5.283   1.00 97.92 178 A 1 
ATOM 1414 C CA  . THR A 1 178 ? -4.730  -3.371  6.182   1.00 97.80 178 A 1 
ATOM 1415 C C   . THR A 1 178 ? -4.265  -4.662  6.842   1.00 97.75 178 A 1 
ATOM 1416 O O   . THR A 1 178 ? -3.455  -5.407  6.293   1.00 97.41 178 A 1 
ATOM 1417 C CB  . THR A 1 178 ? -6.087  -3.571  5.485   1.00 97.28 178 A 1 
ATOM 1418 O OG1 . THR A 1 178 ? -5.986  -4.404  4.355   1.00 93.32 178 A 1 
ATOM 1419 C CG2 . THR A 1 178 ? -6.686  -2.248  5.012   1.00 92.54 178 A 1 
ATOM 1420 N N   . TYR A 1 179 ? -4.798  -4.942  8.023   1.00 97.15 179 A 1 
ATOM 1421 C CA  . TYR A 1 179 ? -4.673  -6.211  8.727   1.00 96.76 179 A 1 
ATOM 1422 C C   . TYR A 1 179 ? -6.047  -6.649  9.228   1.00 96.54 179 A 1 
ATOM 1423 O O   . TYR A 1 179 ? -6.931  -5.817  9.449   1.00 95.92 179 A 1 
ATOM 1424 C CB  . TYR A 1 179 ? -3.645  -6.100  9.861   1.00 96.08 179 A 1 
ATOM 1425 C CG  . TYR A 1 179 ? -4.066  -5.235  11.035  1.00 95.47 179 A 1 
ATOM 1426 C CD1 . TYR A 1 179 ? -4.056  -3.829  10.933  1.00 94.50 179 A 1 
ATOM 1427 C CD2 . TYR A 1 179 ? -4.458  -5.831  12.249  1.00 94.11 179 A 1 
ATOM 1428 C CE1 . TYR A 1 179 ? -4.427  -3.030  12.026  1.00 93.00 179 A 1 
ATOM 1429 C CE2 . TYR A 1 179 ? -4.830  -5.039  13.352  1.00 93.01 179 A 1 
ATOM 1430 C CZ  . TYR A 1 179 ? -4.811  -3.639  13.234  1.00 92.35 179 A 1 
ATOM 1431 O OH  . TYR A 1 179 ? -5.168  -2.860  14.310  1.00 89.48 179 A 1 
ATOM 1432 N N   . ALA A 1 180 ? -6.240  -7.963  9.400   1.00 94.82 180 A 1 
ATOM 1433 C CA  . ALA A 1 180 ? -7.495  -8.558  9.840   1.00 93.60 180 A 1 
ATOM 1434 C C   . ALA A 1 180 ? -7.333  -9.149  11.249  1.00 92.71 180 A 1 
ATOM 1435 O O   . ALA A 1 180 ? -7.067  -10.345 11.379  1.00 88.38 180 A 1 
ATOM 1436 C CB  . ALA A 1 180 ? -7.931  -9.589  8.798   1.00 91.00 180 A 1 
ATOM 1437 N N   . PRO A 1 181 ? -7.446  -8.338  12.325  1.00 86.52 181 A 1 
ATOM 1438 C CA  . PRO A 1 181 ? -7.286  -8.836  13.683  1.00 82.79 181 A 1 
ATOM 1439 C C   . PRO A 1 181 ? -8.336  -9.907  13.984  1.00 79.44 181 A 1 
ATOM 1440 O O   . PRO A 1 181 ? -9.497  -9.807  13.572  1.00 73.28 181 A 1 
ATOM 1441 C CB  . PRO A 1 181 ? -7.419  -7.618  14.596  1.00 79.03 181 A 1 
ATOM 1442 C CG  . PRO A 1 181 ? -8.294  -6.671  13.783  1.00 76.59 181 A 1 
ATOM 1443 C CD  . PRO A 1 181 ? -7.869  -6.945  12.346  1.00 79.61 181 A 1 
ATOM 1444 N N   . ILE A 1 182 ? -7.925  -10.939 14.742  1.00 74.51 182 A 1 
ATOM 1445 C CA  . ILE A 1 182 ? -8.861  -11.889 15.336  1.00 70.23 182 A 1 
ATOM 1446 C C   . ILE A 1 182 ? -9.635  -11.110 16.397  1.00 68.13 182 A 1 
ATOM 1447 O O   . ILE A 1 182 ? -9.072  -10.682 17.402  1.00 60.55 182 A 1 
ATOM 1448 C CB  . ILE A 1 182 ? -8.127  -13.128 15.890  1.00 63.30 182 A 1 
ATOM 1449 C CG1 . ILE A 1 182 ? -7.295  -13.815 14.774  1.00 57.24 182 A 1 
ATOM 1450 C CG2 . ILE A 1 182 ? -9.157  -14.110 16.477  1.00 56.17 182 A 1 
ATOM 1451 C CD1 . ILE A 1 182 ? -6.441  -14.989 15.259  1.00 52.36 182 A 1 
ATOM 1452 N N   . LEU A 1 183 ? -10.922 -10.846 16.124  1.00 63.04 183 A 1 
ATOM 1453 C CA  . LEU A 1 183 ? -11.829 -10.332 17.136  1.00 60.24 183 A 1 
ATOM 1454 C C   . LEU A 1 183 ? -12.183 -11.516 18.036  1.00 58.01 183 A 1 
ATOM 1455 O O   . LEU A 1 183 ? -12.792 -12.478 17.571  1.00 52.06 183 A 1 
ATOM 1456 C CB  . LEU A 1 183 ? -13.061 -9.685  16.483  1.00 54.62 183 A 1 
ATOM 1457 C CG  . LEU A 1 183 ? -12.763 -8.420  15.651  1.00 49.10 183 A 1 
ATOM 1458 C CD1 . LEU A 1 183 ? -14.045 -7.928  14.973  1.00 45.63 183 A 1 
ATOM 1459 C CD2 . LEU A 1 183 ? -12.208 -7.271  16.489  1.00 47.20 183 A 1 
ATOM 1460 N N   . TYR A 1 184 ? -11.722 -11.458 19.284  1.00 51.03 184 A 1 
ATOM 1461 C CA  . TYR A 1 184 ? -12.140 -12.351 20.354  1.00 48.37 184 A 1 
ATOM 1462 C C   . TYR A 1 184 ? -13.534 -11.956 20.840  1.00 44.02 184 A 1 
ATOM 1463 O O   . TYR A 1 184 ? -13.856 -10.749 20.827  1.00 38.45 184 A 1 
ATOM 1464 C CB  . TYR A 1 184 ? -11.107 -12.331 21.487  1.00 43.80 184 A 1 
ATOM 1465 C CG  . TYR A 1 184 ? -9.781  -12.968 21.124  1.00 42.48 184 A 1 
ATOM 1466 C CD1 . TYR A 1 184 ? -9.611  -14.363 21.229  1.00 38.90 184 A 1 
ATOM 1467 C CD2 . TYR A 1 184 ? -8.706  -12.177 20.677  1.00 39.38 184 A 1 
ATOM 1468 C CE1 . TYR A 1 184 ? -8.386  -14.958 20.896  1.00 37.19 184 A 1 
ATOM 1469 C CE2 . TYR A 1 184 ? -7.483  -12.768 20.341  1.00 41.72 184 A 1 
ATOM 1470 C CZ  . TYR A 1 184 ? -7.324  -14.159 20.453  1.00 38.04 184 A 1 
ATOM 1471 O OH  . TYR A 1 184 ? -6.130  -14.748 20.126  1.00 36.45 184 A 1 
ATOM 1472 O OXT . TYR A 1 184 ? -14.289 -12.887 21.232  1.00 36.49 184 A 1 
ATOM 1473 N N   . ALA B 2 1   ? -16.685 -11.049 13.227  1.00 58.31 1   B 1 
ATOM 1474 C CA  . ALA B 2 1   ? -16.144 -11.007 11.859  1.00 61.24 1   B 1 
ATOM 1475 C C   . ALA B 2 1   ? -14.711 -10.492 11.904  1.00 63.98 1   B 1 
ATOM 1476 O O   . ALA B 2 1   ? -14.386 -9.699  12.785  1.00 58.33 1   B 1 
ATOM 1477 C CB  . ALA B 2 1   ? -17.038 -10.121 10.988  1.00 55.34 1   B 1 
ATOM 1478 N N   . ARG B 2 2   ? -13.832 -10.953 10.979  1.00 65.60 2   B 1 
ATOM 1479 C CA  . ARG B 2 2   ? -12.471 -10.410 10.841  1.00 66.97 2   B 1 
ATOM 1480 C C   . ARG B 2 2   ? -12.563 -9.085  10.081  1.00 69.97 2   B 1 
ATOM 1481 O O   . ARG B 2 2   ? -12.496 -9.059  8.863   1.00 67.34 2   B 1 
ATOM 1482 C CB  . ARG B 2 2   ? -11.543 -11.426 10.159  1.00 61.61 2   B 1 
ATOM 1483 C CG  . ARG B 2 2   ? -11.211 -12.633 11.046  1.00 56.10 2   B 1 
ATOM 1484 C CD  . ARG B 2 2   ? -10.250 -13.581 10.323  1.00 53.85 2   B 1 
ATOM 1485 N NE  . ARG B 2 2   ? -9.897  -14.753 11.154  1.00 51.07 2   B 1 
ATOM 1486 C CZ  . ARG B 2 2   ? -9.552  -15.954 10.711  1.00 47.60 2   B 1 
ATOM 1487 N NH1 . ARG B 2 2   ? -9.494  -16.229 9.443   1.00 44.38 2   B 1 
ATOM 1488 N NH2 . ARG B 2 2   ? -9.268  -16.910 11.545  1.00 42.94 2   B 1 
ATOM 1489 N N   . GLU B 2 3   ? -12.778 -7.981  10.782  1.00 76.47 3   B 1 
ATOM 1490 C CA  . GLU B 2 3   ? -12.812 -6.662  10.163  1.00 78.96 3   B 1 
ATOM 1491 C C   . GLU B 2 3   ? -11.397 -6.193  9.841   1.00 82.59 3   B 1 
ATOM 1492 O O   . GLU B 2 3   ? -10.521 -6.171  10.710  1.00 80.03 3   B 1 
ATOM 1493 C CB  . GLU B 2 3   ? -13.527 -5.639  11.050  1.00 71.91 3   B 1 
ATOM 1494 C CG  . GLU B 2 3   ? -15.031 -5.905  11.140  1.00 60.85 3   B 1 
ATOM 1495 C CD  . GLU B 2 3   ? -15.788 -4.800  11.881  1.00 56.00 3   B 1 
ATOM 1496 O OE1 . GLU B 2 3   ? -17.034 -4.859  11.866  1.00 50.25 3   B 1 
ATOM 1497 O OE2 . GLU B 2 3   ? -15.129 -3.898  12.454  1.00 49.83 3   B 1 
ATOM 1498 N N   . CYS B 2 4   ? -11.161 -5.787  8.584   1.00 85.29 4   B 1 
ATOM 1499 C CA  . CYS B 2 4   ? -9.885  -5.215  8.188   1.00 88.28 4   B 1 
ATOM 1500 C C   . CYS B 2 4   ? -9.698  -3.834  8.824   1.00 90.87 4   B 1 
ATOM 1501 O O   . CYS B 2 4   ? -10.511 -2.927  8.635   1.00 89.31 4   B 1 
ATOM 1502 C CB  . CYS B 2 4   ? -9.789  -5.140  6.663   1.00 82.38 4   B 1 
ATOM 1503 S SG  . CYS B 2 4   ? -9.685  -6.810  5.951   1.00 75.76 4   B 1 
ATOM 1504 N N   . ARG B 2 5   ? -8.577  -3.646  9.525   1.00 94.69 5   B 1 
ATOM 1505 C CA  . ARG B 2 5   ? -8.155  -2.367  10.105  1.00 95.08 5   B 1 
ATOM 1506 C C   . ARG B 2 5   ? -6.965  -1.808  9.337   1.00 96.26 5   B 1 
ATOM 1507 O O   . ARG B 2 5   ? -6.111  -2.560  8.882   1.00 95.89 5   B 1 
ATOM 1508 C CB  . ARG B 2 5   ? -7.839  -2.539  11.592  1.00 93.28 5   B 1 
ATOM 1509 C CG  . ARG B 2 5   ? -9.083  -2.954  12.393  1.00 87.67 5   B 1 
ATOM 1510 C CD  . ARG B 2 5   ? -8.773  -2.987  13.888  1.00 79.59 5   B 1 
ATOM 1511 N NE  . ARG B 2 5   ? -9.937  -3.447  14.661  1.00 71.31 5   B 1 
ATOM 1512 C CZ  . ARG B 2 5   ? -10.016 -3.537  15.979  1.00 63.74 5   B 1 
ATOM 1513 N NH1 . ARG B 2 5   ? -9.026  -3.194  16.757  1.00 57.71 5   B 1 
ATOM 1514 N NH2 . ARG B 2 5   ? -11.108 -3.990  16.533  1.00 57.33 5   B 1 
ATOM 1515 N N   . GLY B 2 6   ? -6.903  -0.485  9.197   1.00 96.34 6   B 1 
ATOM 1516 C CA  . GLY B 2 6   ? -5.798  0.190   8.522   1.00 96.68 6   B 1 
ATOM 1517 C C   . GLY B 2 6   ? -4.591  0.405   9.429   1.00 96.96 6   B 1 
ATOM 1518 O O   . GLY B 2 6   ? -4.745  0.653   10.627  1.00 96.55 6   B 1 
ATOM 1519 N N   . PHE B 2 7   ? -3.396  0.372   8.847   1.00 97.42 7   B 1 
ATOM 1520 C CA  . PHE B 2 7   ? -2.168  0.839   9.486   1.00 97.68 7   B 1 
ATOM 1521 C C   . PHE B 2 7   ? -1.314  1.646   8.504   1.00 98.01 7   B 1 
ATOM 1522 O O   . PHE B 2 7   ? -1.108  1.257   7.352   1.00 97.98 7   B 1 
ATOM 1523 C CB  . PHE B 2 7   ? -1.394  -0.332  10.114  1.00 97.57 7   B 1 
ATOM 1524 C CG  . PHE B 2 7   ? -0.730  -1.273  9.125   1.00 97.88 7   B 1 
ATOM 1525 C CD1 . PHE B 2 7   ? -1.460  -2.324  8.535   1.00 97.79 7   B 1 
ATOM 1526 C CD2 . PHE B 2 7   ? 0.628   -1.117  8.811   1.00 97.82 7   B 1 
ATOM 1527 C CE1 . PHE B 2 7   ? -0.835  -3.208  7.647   1.00 97.59 7   B 1 
ATOM 1528 C CE2 . PHE B 2 7   ? 1.260   -2.003  7.920   1.00 97.55 7   B 1 
ATOM 1529 C CZ  . PHE B 2 7   ? 0.530   -3.051  7.340   1.00 97.74 7   B 1 
ATOM 1530 N N   . TYR B 2 8   ? -0.816  2.795   8.961   1.00 97.63 8   B 1 
ATOM 1531 C CA  . TYR B 2 8   ? 0.189   3.559   8.227   1.00 97.83 8   B 1 
ATOM 1532 C C   . TYR B 2 8   ? 1.555   2.893   8.376   1.00 97.88 8   B 1 
ATOM 1533 O O   . TYR B 2 8   ? 1.827   2.249   9.389   1.00 97.30 8   B 1 
ATOM 1534 C CB  . TYR B 2 8   ? 0.215   5.006   8.716   1.00 97.45 8   B 1 
ATOM 1535 C CG  . TYR B 2 8   ? -1.084  5.732   8.457   1.00 96.92 8   B 1 
ATOM 1536 C CD1 . TYR B 2 8   ? -1.422  6.135   7.147   1.00 95.23 8   B 1 
ATOM 1537 C CD2 . TYR B 2 8   ? -1.989  5.976   9.511   1.00 94.89 8   B 1 
ATOM 1538 C CE1 . TYR B 2 8   ? -2.639  6.777   6.893   1.00 93.47 8   B 1 
ATOM 1539 C CE2 . TYR B 2 8   ? -3.211  6.619   9.265   1.00 93.47 8   B 1 
ATOM 1540 C CZ  . TYR B 2 8   ? -3.533  7.017   7.952   1.00 94.58 8   B 1 
ATOM 1541 O OH  . TYR B 2 8   ? -4.731  7.641   7.703   1.00 92.45 8   B 1 
ATOM 1542 N N   . PHE B 2 9   ? 2.422   3.039   7.371   1.00 98.27 9   B 1 
ATOM 1543 C CA  . PHE B 2 9   ? 3.687   2.317   7.312   1.00 98.44 9   B 1 
ATOM 1544 C C   . PHE B 2 9   ? 4.810   3.155   6.701   1.00 98.39 9   B 1 
ATOM 1545 O O   . PHE B 2 9   ? 4.580   4.120   5.964   1.00 98.21 9   B 1 
ATOM 1546 C CB  . PHE B 2 9   ? 3.481   0.997   6.552   1.00 98.53 9   B 1 
ATOM 1547 C CG  . PHE B 2 9   ? 3.170   1.168   5.078   1.00 98.69 9   B 1 
ATOM 1548 C CD1 . PHE B 2 9   ? 1.879   1.540   4.647   1.00 98.56 9   B 1 
ATOM 1549 C CD2 . PHE B 2 9   ? 4.173   0.944   4.119   1.00 98.55 9   B 1 
ATOM 1550 C CE1 . PHE B 2 9   ? 1.599   1.684   3.281   1.00 98.40 9   B 1 
ATOM 1551 C CE2 . PHE B 2 9   ? 3.893   1.084   2.750   1.00 98.35 9   B 1 
ATOM 1552 C CZ  . PHE B 2 9   ? 2.605   1.453   2.329   1.00 98.47 9   B 1 
ATOM 1553 N N   . GLU B 2 10  ? 6.026   2.753   7.020   1.00 98.07 10  B 1 
ATOM 1554 C CA  . GLU B 2 10  ? 7.259   3.188   6.389   1.00 97.84 10  B 1 
ATOM 1555 C C   . GLU B 2 10  ? 7.807   2.059   5.526   1.00 98.22 10  B 1 
ATOM 1556 O O   . GLU B 2 10  ? 7.568   0.880   5.782   1.00 97.66 10  B 1 
ATOM 1557 C CB  . GLU B 2 10  ? 8.254   3.680   7.448   1.00 96.29 10  B 1 
ATOM 1558 C CG  . GLU B 2 10  ? 7.713   4.977   8.049   1.00 83.48 10  B 1 
ATOM 1559 C CD  . GLU B 2 10  ? 8.546   5.618   9.149   1.00 75.56 10  B 1 
ATOM 1560 O OE1 . GLU B 2 10  ? 8.112   6.738   9.539   1.00 69.10 10  B 1 
ATOM 1561 O OE2 . GLU B 2 10  ? 9.526   5.024   9.618   1.00 67.18 10  B 1 
ATOM 1562 N N   . LEU B 2 11  ? 8.516   2.444   4.466   1.00 97.97 11  B 1 
ATOM 1563 C CA  . LEU B 2 11  ? 9.154   1.531   3.536   1.00 97.86 11  B 1 
ATOM 1564 C C   . LEU B 2 11  ? 10.626  1.915   3.453   1.00 98.03 11  B 1 
ATOM 1565 O O   . LEU B 2 11  ? 10.937  3.087   3.249   1.00 97.17 11  B 1 
ATOM 1566 C CB  . LEU B 2 11  ? 8.452   1.650   2.177   1.00 96.42 11  B 1 
ATOM 1567 C CG  . LEU B 2 11  ? 8.874   0.566   1.172   1.00 93.47 11  B 1 
ATOM 1568 C CD1 . LEU B 2 11  ? 8.243   -0.778  1.509   1.00 90.18 11  B 1 
ATOM 1569 C CD2 . LEU B 2 11  ? 8.419   0.971   -0.225  1.00 90.10 11  B 1 
ATOM 1570 N N   . GLN B 2 12  ? 11.511  0.928   3.594   1.00 98.28 12  B 1 
ATOM 1571 C CA  . GLN B 2 12  ? 12.950  1.092   3.458   1.00 98.24 12  B 1 
ATOM 1572 C C   . GLN B 2 12  ? 13.471  0.124   2.402   1.00 98.52 12  B 1 
ATOM 1573 O O   . GLN B 2 12  ? 13.233  -1.076  2.496   1.00 98.24 12  B 1 
ATOM 1574 C CB  . GLN B 2 12  ? 13.612  0.884   4.822   1.00 97.29 12  B 1 
ATOM 1575 C CG  . GLN B 2 12  ? 15.127  1.116   4.758   1.00 86.01 12  B 1 
ATOM 1576 C CD  . GLN B 2 12  ? 15.826  0.953   6.107   1.00 80.15 12  B 1 
ATOM 1577 O OE1 . GLN B 2 12  ? 15.227  0.715   7.143   1.00 73.56 12  B 1 
ATOM 1578 N NE2 . GLN B 2 12  ? 17.135  1.079   6.137   1.00 66.69 12  B 1 
ATOM 1579 N N   . GLU B 2 13  ? 14.183  0.650   1.415   1.00 98.28 13  B 1 
ATOM 1580 C CA  . GLU B 2 13  ? 14.925  -0.162  0.458   1.00 98.38 13  B 1 
ATOM 1581 C C   . GLU B 2 13  ? 16.091  -0.866  1.159   1.00 98.42 13  B 1 
ATOM 1582 O O   . GLU B 2 13  ? 16.817  -0.265  1.960   1.00 97.90 13  B 1 
ATOM 1583 C CB  . GLU B 2 13  ? 15.400  0.722   -0.700  1.00 97.99 13  B 1 
ATOM 1584 C CG  . GLU B 2 13  ? 15.977  -0.087  -1.868  1.00 96.15 13  B 1 
ATOM 1585 C CD  . GLU B 2 13  ? 16.316  0.806   -3.073  1.00 94.80 13  B 1 
ATOM 1586 O OE1 . GLU B 2 13  ? 17.305  0.493   -3.767  1.00 90.15 13  B 1 
ATOM 1587 O OE2 . GLU B 2 13  ? 15.589  1.798   -3.300  1.00 89.67 13  B 1 
ATOM 1588 N N   . LEU B 2 14  ? 16.241  -2.160  0.886   1.00 98.47 14  B 1 
ATOM 1589 C CA  . LEU B 2 14  ? 17.297  -3.026  1.388   1.00 98.44 14  B 1 
ATOM 1590 C C   . LEU B 2 14  ? 18.213  -3.442  0.231   1.00 98.36 14  B 1 
ATOM 1591 O O   . LEU B 2 14  ? 18.022  -3.056  -0.920  1.00 97.25 14  B 1 
ATOM 1592 C CB  . LEU B 2 14  ? 16.673  -4.242  2.101   1.00 98.27 14  B 1 
ATOM 1593 C CG  . LEU B 2 14  ? 15.696  -3.931  3.247   1.00 97.77 14  B 1 
ATOM 1594 C CD1 . LEU B 2 14  ? 15.174  -5.247  3.823   1.00 96.94 14  B 1 
ATOM 1595 C CD2 . LEU B 2 14  ? 16.352  -3.139  4.377   1.00 96.56 14  B 1 
ATOM 1596 N N   . LYS B 2 15  ? 19.220  -4.265  0.548   1.00 98.12 15  B 1 
ATOM 1597 C CA  . LYS B 2 15  ? 20.043  -4.924  -0.465  1.00 98.05 15  B 1 
ATOM 1598 C C   . LYS B 2 15  ? 19.235  -5.962  -1.256  1.00 98.28 15  B 1 
ATOM 1599 O O   . LYS B 2 15  ? 18.160  -6.395  -0.830  1.00 97.51 15  B 1 
ATOM 1600 C CB  . LYS B 2 15  ? 21.300  -5.534  0.194   1.00 96.94 15  B 1 
ATOM 1601 C CG  . LYS B 2 15  ? 20.957  -6.622  1.215   1.00 88.08 15  B 1 
ATOM 1602 C CD  . LYS B 2 15  ? 22.219  -7.274  1.795   1.00 81.03 15  B 1 
ATOM 1603 C CE  . LYS B 2 15  ? 21.776  -8.422  2.699   1.00 67.09 15  B 1 
ATOM 1604 N NZ  . LYS B 2 15  ? 22.920  -9.237  3.182   1.00 58.49 15  B 1 
ATOM 1605 N N   . GLU B 2 16  ? 19.782  -6.400  -2.381  1.00 98.60 16  B 1 
ATOM 1606 C CA  . GLU B 2 16  ? 19.296  -7.559  -3.120  1.00 98.55 16  B 1 
ATOM 1607 C C   . GLU B 2 16  ? 19.434  -8.838  -2.281  1.00 98.64 16  B 1 
ATOM 1608 O O   . GLU B 2 16  ? 20.457  -9.064  -1.625  1.00 98.05 16  B 1 
ATOM 1609 C CB  . GLU B 2 16  ? 20.078  -7.655  -4.434  1.00 97.55 16  B 1 
ATOM 1610 C CG  . GLU B 2 16  ? 19.434  -8.616  -5.430  1.00 85.76 16  B 1 
ATOM 1611 C CD  . GLU B 2 16  ? 20.248  -8.752  -6.724  1.00 85.11 16  B 1 
ATOM 1612 O OE1 . GLU B 2 16  ? 20.104  -9.805  -7.386  1.00 79.42 16  B 1 
ATOM 1613 O OE2 . GLU B 2 16  ? 21.032  -7.832  -7.038  1.00 79.12 16  B 1 
ATOM 1614 N N   . ASP B 2 17  ? 18.387  -9.677  -2.291  1.00 98.67 17  B 1 
ATOM 1615 C CA  . ASP B 2 17  ? 18.352  -10.969 -1.611  1.00 98.65 17  B 1 
ATOM 1616 C C   . ASP B 2 17  ? 17.410  -11.940 -2.330  1.00 98.70 17  B 1 
ATOM 1617 O O   . ASP B 2 17  ? 16.664  -11.552 -3.238  1.00 98.29 17  B 1 
ATOM 1618 C CB  . ASP B 2 17  ? 17.936  -10.772 -0.141  1.00 98.32 17  B 1 
ATOM 1619 C CG  . ASP B 2 17  ? 18.522  -11.823 0.810   1.00 96.58 17  B 1 
ATOM 1620 O OD1 . ASP B 2 17  ? 19.127  -12.805 0.330   1.00 93.37 17  B 1 
ATOM 1621 O OD2 . ASP B 2 17  ? 18.434  -11.595 2.037   1.00 91.73 17  B 1 
ATOM 1622 N N   . ASP B 2 18  ? 17.442  -13.215 -1.921  1.00 98.71 18  B 1 
ATOM 1623 C CA  . ASP B 2 18  ? 16.536  -14.232 -2.436  1.00 98.71 18  B 1 
ATOM 1624 C C   . ASP B 2 18  ? 15.114  -13.976 -1.932  1.00 98.75 18  B 1 
ATOM 1625 O O   . ASP B 2 18  ? 14.891  -13.676 -0.756  1.00 98.49 18  B 1 
ATOM 1626 C CB  . ASP B 2 18  ? 17.014  -15.636 -2.045  1.00 98.48 18  B 1 
ATOM 1627 C CG  . ASP B 2 18  ? 18.412  -15.973 -2.580  1.00 97.55 18  B 1 
ATOM 1628 O OD1 . ASP B 2 18  ? 18.830  -15.403 -3.615  1.00 95.43 18  B 1 
ATOM 1629 O OD2 . ASP B 2 18  ? 19.092  -16.791 -1.925  1.00 94.54 18  B 1 
ATOM 1630 N N   . TYR B 2 19  ? 14.125  -14.128 -2.814  1.00 98.80 19  B 1 
ATOM 1631 C CA  . TYR B 2 19  ? 12.717  -14.009 -2.464  1.00 98.79 19  B 1 
ATOM 1632 C C   . TYR B 2 19  ? 11.950  -15.312 -2.695  1.00 98.80 19  B 1 
ATOM 1633 O O   . TYR B 2 19  ? 12.250  -16.119 -3.579  1.00 98.58 19  B 1 
ATOM 1634 C CB  . TYR B 2 19  ? 12.069  -12.817 -3.185  1.00 98.63 19  B 1 
ATOM 1635 C CG  . TYR B 2 19  ? 11.915  -12.969 -4.684  1.00 98.53 19  B 1 
ATOM 1636 C CD1 . TYR B 2 19  ? 12.724  -12.220 -5.562  1.00 98.08 19  B 1 
ATOM 1637 C CD2 . TYR B 2 19  ? 10.948  -13.837 -5.227  1.00 97.88 19  B 1 
ATOM 1638 C CE1 . TYR B 2 19  ? 12.576  -12.344 -6.952  1.00 97.35 19  B 1 
ATOM 1639 C CE2 . TYR B 2 19  ? 10.802  -13.980 -6.618  1.00 97.12 19  B 1 
ATOM 1640 C CZ  . TYR B 2 19  ? 11.619  -13.229 -7.477  1.00 97.29 19  B 1 
ATOM 1641 O OH  . TYR B 2 19  ? 11.476  -13.367 -8.837  1.00 95.69 19  B 1 
ATOM 1642 N N   . TYR B 2 20  ? 10.896  -15.478 -1.904  1.00 98.77 20  B 1 
ATOM 1643 C CA  . TYR B 2 20  ? 10.027  -16.643 -1.884  1.00 98.80 20  B 1 
ATOM 1644 C C   . TYR B 2 20  ? 8.583   -16.183 -2.065  1.00 98.74 20  B 1 
ATOM 1645 O O   . TYR B 2 20  ? 8.060   -15.397 -1.274  1.00 98.33 20  B 1 
ATOM 1646 C CB  . TYR B 2 20  ? 10.232  -17.395 -0.568  1.00 98.76 20  B 1 
ATOM 1647 C CG  . TYR B 2 20  ? 11.644  -17.910 -0.369  1.00 98.71 20  B 1 
ATOM 1648 C CD1 . TYR B 2 20  ? 11.962  -19.255 -0.637  1.00 98.32 20  B 1 
ATOM 1649 C CD2 . TYR B 2 20  ? 12.663  -17.036 0.055   1.00 98.32 20  B 1 
ATOM 1650 C CE1 . TYR B 2 20  ? 13.274  -19.724 -0.484  1.00 97.92 20  B 1 
ATOM 1651 C CE2 . TYR B 2 20  ? 13.981  -17.493 0.200   1.00 97.90 20  B 1 
ATOM 1652 C CZ  . TYR B 2 20  ? 14.282  -18.839 -0.075  1.00 98.02 20  B 1 
ATOM 1653 O OH  . TYR B 2 20  ? 15.574  -19.281 0.052   1.00 97.03 20  B 1 
ATOM 1654 N N   . GLY B 2 21  ? 7.924   -16.650 -3.133  1.00 98.20 21  B 1 
ATOM 1655 C CA  . GLY B 2 21  ? 6.533   -16.339 -3.426  1.00 98.10 21  B 1 
ATOM 1656 C C   . GLY B 2 21  ? 5.646   -17.566 -3.382  1.00 98.46 21  B 1 
ATOM 1657 O O   . GLY B 2 21  ? 6.120   -18.702 -3.467  1.00 98.04 21  B 1 
ATOM 1658 N N   . ILE B 2 22  ? 4.351   -17.299 -3.288  1.00 98.40 22  B 1 
ATOM 1659 C CA  . ILE B 2 22  ? 3.287   -18.239 -3.613  1.00 98.29 22  B 1 
ATOM 1660 C C   . ILE B 2 22  ? 2.390   -17.572 -4.650  1.00 98.22 22  B 1 
ATOM 1661 O O   . ILE B 2 22  ? 2.176   -16.359 -4.589  1.00 97.65 22  B 1 
ATOM 1662 C CB  . ILE B 2 22  ? 2.510   -18.692 -2.358  1.00 97.88 22  B 1 
ATOM 1663 C CG1 . ILE B 2 22  ? 1.883   -17.511 -1.583  1.00 96.36 22  B 1 
ATOM 1664 C CG2 . ILE B 2 22  ? 3.441   -19.523 -1.462  1.00 95.10 22  B 1 
ATOM 1665 C CD1 . ILE B 2 22  ? 1.034   -17.938 -0.382  1.00 96.05 22  B 1 
ATOM 1666 N N   . THR B 2 23  ? 1.893   -18.343 -5.617  1.00 97.83 23  B 1 
ATOM 1667 C CA  . THR B 2 23  ? 0.846   -17.891 -6.536  1.00 97.70 23  B 1 
ATOM 1668 C C   . THR B 2 23  ? -0.428  -18.625 -6.178  1.00 97.93 23  B 1 
ATOM 1669 O O   . THR B 2 23  ? -0.409  -19.849 -6.044  1.00 97.67 23  B 1 
ATOM 1670 C CB  . THR B 2 23  ? 1.217   -18.130 -8.003  1.00 97.07 23  B 1 
ATOM 1671 O OG1 . THR B 2 23  ? 2.470   -17.557 -8.301  1.00 94.71 23  B 1 
ATOM 1672 C CG2 . THR B 2 23  ? 0.206   -17.523 -8.972  1.00 94.92 23  B 1 
ATOM 1673 N N   . LEU B 2 24  ? -1.508  -17.876 -5.990  1.00 97.81 24  B 1 
ATOM 1674 C CA  . LEU B 2 24  ? -2.829  -18.410 -5.682  1.00 97.68 24  B 1 
ATOM 1675 C C   . LEU B 2 24  ? -3.609  -18.674 -6.971  1.00 97.12 24  B 1 
ATOM 1676 O O   . LEU B 2 24  ? -3.304  -18.099 -8.015  1.00 95.89 24  B 1 
ATOM 1677 C CB  . LEU B 2 24  ? -3.569  -17.454 -4.735  1.00 97.56 24  B 1 
ATOM 1678 C CG  . LEU B 2 24  ? -2.811  -17.117 -3.438  1.00 97.17 24  B 1 
ATOM 1679 C CD1 . LEU B 2 24  ? -3.669  -16.214 -2.559  1.00 96.47 24  B 1 
ATOM 1680 C CD2 . LEU B 2 24  ? -2.440  -18.365 -2.632  1.00 96.18 24  B 1 
ATOM 1681 N N   . SER B 2 25  ? -4.625  -19.544 -6.881  1.00 96.86 25  B 1 
ATOM 1682 C CA  . SER B 2 25  ? -5.521  -19.847 -7.995  1.00 95.55 25  B 1 
ATOM 1683 C C   . SER B 2 25  ? -6.299  -18.608 -8.460  1.00 94.84 25  B 1 
ATOM 1684 O O   . SER B 2 25  ? -6.672  -17.751 -7.657  1.00 91.78 25  B 1 
ATOM 1685 C CB  . SER B 2 25  ? -6.477  -20.978 -7.605  1.00 93.05 25  B 1 
ATOM 1686 O OG  . SER B 2 25  ? -7.112  -20.704 -6.372  1.00 82.18 25  B 1 
ATOM 1687 N N   . ASP B 2 26  ? -6.590  -18.536 -9.776  1.00 93.87 26  B 1 
ATOM 1688 C CA  . ASP B 2 26  ? -7.226  -17.377 -10.424 1.00 91.76 26  B 1 
ATOM 1689 C C   . ASP B 2 26  ? -8.700  -17.166 -10.032 1.00 90.56 26  B 1 
ATOM 1690 O O   . ASP B 2 26  ? -9.269  -16.105 -10.293 1.00 85.34 26  B 1 
ATOM 1691 C CB  . ASP B 2 26  ? -7.112  -17.528 -11.952 1.00 88.51 26  B 1 
ATOM 1692 C CG  . ASP B 2 26  ? -5.668  -17.512 -12.477 1.00 82.66 26  B 1 
ATOM 1693 O OD1 . ASP B 2 26  ? -4.807  -16.852 -11.855 1.00 77.55 26  B 1 
ATOM 1694 O OD2 . ASP B 2 26  ? -5.427  -18.173 -13.512 1.00 77.90 26  B 1 
ATOM 1695 N N   . ASP B 2 27  ? -9.335  -18.145 -9.382  1.00 90.97 27  B 1 
ATOM 1696 C CA  . ASP B 2 27  ? -10.687 -18.034 -8.811  1.00 88.34 27  B 1 
ATOM 1697 C C   . ASP B 2 27  ? -10.731 -17.220 -7.502  1.00 87.90 27  B 1 
ATOM 1698 O O   . ASP B 2 27  ? -11.781 -17.076 -6.870  1.00 79.98 27  B 1 
ATOM 1699 C CB  . ASP B 2 27  ? -11.280 -19.444 -8.631  1.00 83.50 27  B 1 
ATOM 1700 C CG  . ASP B 2 27  ? -10.599 -20.285 -7.542  1.00 74.36 27  B 1 
ATOM 1701 O OD1 . ASP B 2 27  ? -9.414  -20.040 -7.234  1.00 64.86 27  B 1 
ATOM 1702 O OD2 . ASP B 2 27  ? -11.263 -21.205 -7.014  1.00 69.49 27  B 1 
ATOM 1703 N N   . SER B 2 28  ? -9.597  -16.664 -7.090  1.00 86.00 28  B 1 
ATOM 1704 C CA  . SER B 2 28  ? -9.425  -15.885 -5.872  1.00 84.16 28  B 1 
ATOM 1705 C C   . SER B 2 28  ? -9.117  -14.411 -6.157  1.00 86.12 28  B 1 
ATOM 1706 O O   . SER B 2 28  ? -8.866  -13.995 -7.280  1.00 81.02 28  B 1 
ATOM 1707 C CB  . SER B 2 28  ? -8.351  -16.555 -5.004  1.00 77.54 28  B 1 
ATOM 1708 O OG  . SER B 2 28  ? -7.049  -16.161 -5.379  1.00 71.83 28  B 1 
ATOM 1709 N N   . ASP B 2 29  ? -9.114  -13.602 -5.096  1.00 90.17 29  B 1 
ATOM 1710 C CA  . ASP B 2 29  ? -8.687  -12.201 -5.149  1.00 90.19 29  B 1 
ATOM 1711 C C   . ASP B 2 29  ? -7.164  -12.026 -5.024  1.00 91.61 29  B 1 
ATOM 1712 O O   . ASP B 2 29  ? -6.689  -10.898 -4.871  1.00 86.98 29  B 1 
ATOM 1713 C CB  . ASP B 2 29  ? -9.449  -11.405 -4.072  1.00 86.27 29  B 1 
ATOM 1714 C CG  . ASP B 2 29  ? -9.156  -11.841 -2.627  1.00 85.38 29  B 1 
ATOM 1715 O OD1 . ASP B 2 29  ? -8.443  -12.835 -2.388  1.00 81.09 29  B 1 
ATOM 1716 O OD2 . ASP B 2 29  ? -9.687  -11.168 -1.715  1.00 82.17 29  B 1 
ATOM 1717 N N   . HIS B 2 30  ? -6.415  -13.132 -5.042  1.00 92.50 30  B 1 
ATOM 1718 C CA  . HIS B 2 30  ? -4.962  -13.197 -4.858  1.00 94.74 30  B 1 
ATOM 1719 C C   . HIS B 2 30  ? -4.455  -12.598 -3.536  1.00 95.97 30  B 1 
ATOM 1720 O O   . HIS B 2 30  ? -3.267  -12.324 -3.387  1.00 93.40 30  B 1 
ATOM 1721 C CB  . HIS B 2 30  ? -4.249  -12.626 -6.089  1.00 92.54 30  B 1 
ATOM 1722 C CG  . HIS B 2 30  ? -4.633  -13.325 -7.361  1.00 90.83 30  B 1 
ATOM 1723 N ND1 . HIS B 2 30  ? -4.156  -14.542 -7.803  1.00 80.71 30  B 1 
ATOM 1724 C CD2 . HIS B 2 30  ? -5.528  -12.880 -8.292  1.00 79.95 30  B 1 
ATOM 1725 C CE1 . HIS B 2 30  ? -4.745  -14.818 -8.977  1.00 80.73 30  B 1 
ATOM 1726 N NE2 . HIS B 2 30  ? -5.584  -13.832 -9.305  1.00 81.82 30  B 1 
ATOM 1727 N N   . GLN B 2 31  ? -5.333  -12.412 -2.547  1.00 95.88 31  B 1 
ATOM 1728 C CA  . GLN B 2 31  ? -4.989  -11.835 -1.249  1.00 96.37 31  B 1 
ATOM 1729 C C   . GLN B 2 31  ? -5.107  -12.866 -0.127  1.00 96.55 31  B 1 
ATOM 1730 O O   . GLN B 2 31  ? -6.078  -13.615 -0.026  1.00 95.61 31  B 1 
ATOM 1731 C CB  . GLN B 2 31  ? -5.831  -10.584 -0.970  1.00 95.58 31  B 1 
ATOM 1732 C CG  . GLN B 2 31  ? -5.484  -9.465  -1.961  1.00 93.99 31  B 1 
ATOM 1733 C CD  . GLN B 2 31  ? -6.324  -8.201  -1.810  1.00 93.47 31  B 1 
ATOM 1734 O OE1 . GLN B 2 31  ? -6.937  -7.907  -0.794  1.00 88.62 31  B 1 
ATOM 1735 N NE2 . GLN B 2 31  ? -6.376  -7.384  -2.842  1.00 85.21 31  B 1 
ATOM 1736 N N   . PHE B 2 32  ? -4.105  -12.871 0.767   1.00 97.09 32  B 1 
ATOM 1737 C CA  . PHE B 2 32  ? -4.032  -13.763 1.921   1.00 97.46 32  B 1 
ATOM 1738 C C   . PHE B 2 32  ? -3.453  -13.041 3.141   1.00 97.46 32  B 1 
ATOM 1739 O O   . PHE B 2 32  ? -3.050  -11.875 3.054   1.00 97.39 32  B 1 
ATOM 1740 C CB  . PHE B 2 32  ? -3.237  -15.023 1.543   1.00 97.77 32  B 1 
ATOM 1741 C CG  . PHE B 2 32  ? -1.769  -14.788 1.251   1.00 98.12 32  B 1 
ATOM 1742 C CD1 . PHE B 2 32  ? -1.359  -14.312 -0.009  1.00 97.96 32  B 1 
ATOM 1743 C CD2 . PHE B 2 32  ? -0.802  -15.077 2.230   1.00 97.98 32  B 1 
ATOM 1744 C CE1 . PHE B 2 32  ? 0.003   -14.132 -0.285  1.00 97.92 32  B 1 
ATOM 1745 C CE2 . PHE B 2 32  ? 0.561   -14.900 1.957   1.00 97.88 32  B 1 
ATOM 1746 C CZ  . PHE B 2 32  ? 0.966   -14.431 0.697   1.00 98.08 32  B 1 
ATOM 1747 N N   . LEU B 2 33  ? -3.453  -13.705 4.286   1.00 97.07 33  B 1 
ATOM 1748 C CA  . LEU B 2 33  ? -2.960  -13.152 5.543   1.00 96.96 33  B 1 
ATOM 1749 C C   . LEU B 2 33  ? -1.569  -13.696 5.874   1.00 97.39 33  B 1 
ATOM 1750 O O   . LEU B 2 33  ? -1.337  -14.901 5.844   1.00 97.37 33  B 1 
ATOM 1751 C CB  . LEU B 2 33  ? -3.957  -13.429 6.678   1.00 96.24 33  B 1 
ATOM 1752 C CG  . LEU B 2 33  ? -5.396  -12.932 6.432   1.00 94.83 33  B 1 
ATOM 1753 C CD1 . LEU B 2 33  ? -6.241  -13.170 7.682   1.00 93.66 33  B 1 
ATOM 1754 C CD2 . LEU B 2 33  ? -5.458  -11.444 6.092   1.00 92.95 33  B 1 
ATOM 1755 N N   . LEU B 2 34  ? -0.657  -12.808 6.271   1.00 97.55 34  B 1 
ATOM 1756 C CA  . LEU B 2 34  ? 0.537   -13.208 7.011   1.00 97.69 34  B 1 
ATOM 1757 C C   . LEU B 2 34  ? 0.158   -13.636 8.444   1.00 97.29 34  B 1 
ATOM 1758 O O   . LEU B 2 34  ? -0.943  -13.348 8.922   1.00 97.06 34  B 1 
ATOM 1759 C CB  . LEU B 2 34  ? 1.560   -12.058 7.015   1.00 98.04 34  B 1 
ATOM 1760 C CG  . LEU B 2 34  ? 2.057   -11.609 5.627   1.00 98.10 34  B 1 
ATOM 1761 C CD1 . LEU B 2 34  ? 3.139   -10.546 5.801   1.00 98.14 34  B 1 
ATOM 1762 C CD2 . LEU B 2 34  ? 2.646   -12.764 4.813   1.00 98.08 34  B 1 
ATOM 1763 N N   . ALA B 2 35  ? 1.089   -14.272 9.164   1.00 97.23 35  B 1 
ATOM 1764 C CA  . ALA B 2 35  ? 0.870   -14.679 10.557  1.00 96.95 35  B 1 
ATOM 1765 C C   . ALA B 2 35  ? 0.536   -13.497 11.490  1.00 96.36 35  B 1 
ATOM 1766 O O   . ALA B 2 35  ? -0.249  -13.636 12.426  1.00 95.52 35  B 1 
ATOM 1767 C CB  . ALA B 2 35  ? 2.126   -15.402 11.035  1.00 96.92 35  B 1 
ATOM 1768 N N   . ASN B 2 36  ? 1.068   -12.301 11.197  1.00 96.75 36  B 1 
ATOM 1769 C CA  . ASN B 2 36  ? 0.745   -11.055 11.905  1.00 96.48 36  B 1 
ATOM 1770 C C   . ASN B 2 36  ? -0.594  -10.419 11.461  1.00 96.33 36  B 1 
ATOM 1771 O O   . ASN B 2 36  ? -0.875  -9.273  11.810  1.00 95.65 36  B 1 
ATOM 1772 C CB  . ASN B 2 36  ? 1.944   -10.095 11.796  1.00 96.46 36  B 1 
ATOM 1773 C CG  . ASN B 2 36  ? 2.211   -9.600  10.383  1.00 96.60 36  B 1 
ATOM 1774 O OD1 . ASN B 2 36  ? 1.452   -9.808  9.453   1.00 93.97 36  B 1 
ATOM 1775 N ND2 . ASN B 2 36  ? 3.318   -8.918  10.188  1.00 93.16 36  B 1 
ATOM 1776 N N   . GLN B 2 37  ? -1.409  -11.128 10.705  1.00 96.10 37  B 1 
ATOM 1777 C CA  . GLN B 2 37  ? -2.724  -10.739 10.172  1.00 95.95 37  B 1 
ATOM 1778 C C   . GLN B 2 37  ? -2.694  -9.663  9.067   1.00 96.41 37  B 1 
ATOM 1779 O O   . GLN B 2 37  ? -3.761  -9.230  8.621   1.00 95.82 37  B 1 
ATOM 1780 C CB  . GLN B 2 37  ? -3.694  -10.343 11.304  1.00 94.69 37  B 1 
ATOM 1781 C CG  . GLN B 2 37  ? -3.763  -11.327 12.484  1.00 90.37 37  B 1 
ATOM 1782 C CD  . GLN B 2 37  ? -4.324  -12.679 12.070  1.00 84.02 37  B 1 
ATOM 1783 O OE1 . GLN B 2 37  ? -5.328  -12.784 11.379  1.00 75.58 37  B 1 
ATOM 1784 N NE2 . GLN B 2 37  ? -3.712  -13.755 12.492  1.00 71.02 37  B 1 
ATOM 1785 N N   . VAL B 2 38  ? -1.523  -9.227  8.595   1.00 97.37 38  B 1 
ATOM 1786 C CA  . VAL B 2 38  ? -1.423  -8.258  7.493   1.00 97.64 38  B 1 
ATOM 1787 C C   . VAL B 2 38  ? -1.973  -8.885  6.214   1.00 97.60 38  B 1 
ATOM 1788 O O   . VAL B 2 38  ? -1.609  -10.004 5.858   1.00 97.41 38  B 1 
ATOM 1789 C CB  . VAL B 2 38  ? 0.018   -7.758  7.294   1.00 97.75 38  B 1 
ATOM 1790 C CG1 . VAL B 2 38  ? 0.155   -6.829  6.083   1.00 97.42 38  B 1 
ATOM 1791 C CG2 . VAL B 2 38  ? 0.478   -6.962  8.522   1.00 97.43 38  B 1 
ATOM 1792 N N   . VAL B 2 39  ? -2.848  -8.140  5.522   1.00 97.31 39  B 1 
ATOM 1793 C CA  . VAL B 2 39  ? -3.370  -8.520  4.204   1.00 97.41 39  B 1 
ATOM 1794 C C   . VAL B 2 39  ? -2.310  -8.207  3.156   1.00 97.87 39  B 1 
ATOM 1795 O O   . VAL B 2 39  ? -1.898  -7.052  3.014   1.00 97.94 39  B 1 
ATOM 1796 C CB  . VAL B 2 39  ? -4.684  -7.790  3.873   1.00 96.82 39  B 1 
ATOM 1797 C CG1 . VAL B 2 39  ? -5.241  -8.219  2.512   1.00 95.95 39  B 1 
ATOM 1798 C CG2 . VAL B 2 39  ? -5.768  -8.057  4.927   1.00 96.04 39  B 1 
ATOM 1799 N N   . VAL B 2 40  ? -1.904  -9.234  2.405   1.00 98.20 40  B 1 
ATOM 1800 C CA  . VAL B 2 40  ? -0.893  -9.151  1.343   1.00 98.32 40  B 1 
ATOM 1801 C C   . VAL B 2 40  ? -1.418  -9.759  0.046   1.00 98.12 40  B 1 
ATOM 1802 O O   . VAL B 2 40  ? -2.326  -10.594 0.062   1.00 97.80 40  B 1 
ATOM 1803 C CB  . VAL B 2 40  ? 0.433   -9.814  1.763   1.00 98.30 40  B 1 
ATOM 1804 C CG1 . VAL B 2 40  ? 1.065   -9.076  2.947   1.00 97.58 40  B 1 
ATOM 1805 C CG2 . VAL B 2 40  ? 0.275   -11.294 2.132   1.00 97.62 40  B 1 
ATOM 1806 N N   . HIS B 2 41  ? -0.842  -9.327  -1.080  1.00 96.97 41  B 1 
ATOM 1807 C CA  . HIS B 2 41  ? -1.060  -9.907  -2.400  1.00 97.03 41  B 1 
ATOM 1808 C C   . HIS B 2 41  ? -0.025  -11.009 -2.679  1.00 96.54 41  B 1 
ATOM 1809 O O   . HIS B 2 41  ? 1.067   -11.006 -2.106  1.00 93.03 41  B 1 
ATOM 1810 C CB  . HIS B 2 41  ? -1.015  -8.785  -3.443  1.00 95.86 41  B 1 
ATOM 1811 C CG  . HIS B 2 41  ? -1.636  -9.158  -4.757  1.00 94.63 41  B 1 
ATOM 1812 N ND1 . HIS B 2 41  ? -0.992  -9.736  -5.825  1.00 84.93 41  B 1 
ATOM 1813 C CD2 . HIS B 2 41  ? -2.942  -8.981  -5.127  1.00 85.34 41  B 1 
ATOM 1814 C CE1 . HIS B 2 41  ? -1.887  -9.895  -6.820  1.00 85.68 41  B 1 
ATOM 1815 N NE2 . HIS B 2 41  ? -3.081  -9.448  -6.426  1.00 87.20 41  B 1 
ATOM 1816 N N   . ASN B 2 42  ? -0.386  -11.973 -3.540  1.00 92.02 42  B 1 
ATOM 1817 C CA  . ASN B 2 42  ? 0.521   -13.047 -3.949  1.00 91.34 42  B 1 
ATOM 1818 C C   . ASN B 2 42  ? 1.663   -12.577 -4.874  1.00 85.16 42  B 1 
ATOM 1819 O O   . ASN B 2 42  ? 1.663   -11.439 -5.356  1.00 79.94 42  B 1 
ATOM 1820 C CB  . ASN B 2 42  ? -0.301  -14.218 -4.524  1.00 88.01 42  B 1 
ATOM 1821 C CG  . ASN B 2 42  ? -0.922  -13.958 -5.894  1.00 88.96 42  B 1 
ATOM 1822 O OD1 . ASN B 2 42  ? -0.997  -12.864 -6.413  1.00 85.52 42  B 1 
ATOM 1823 N ND2 . ASN B 2 42  ? -1.398  -15.013 -6.537  1.00 84.76 42  B 1 
ATOM 1824 O OXT . ASN B 2 42  ? 2.577   -13.385 -5.134  1.00 84.93 42  B 1 
#
