# Supplementary material for: Use of Split‐Intein Proteins to Design a Small Molecule Biosensor in Plants
Source: Plant Biotechnol J. 2025 Dec 31;24(4):2745–7. doi: 10.1111/pbi.70523 (PMC13140391; doi:10.1111/pbi.70523)
Supplement: Supplementary file 1 — Data S1: pbi70523‐sup‐0001‐Supinfo1.zip. [file PBI-24-2745-s001.zip › alphafold3_models/cif_json/complex_seed-1_sample-1_model.cif]

# By using this file you agree to the legally binding terms of use found at
# https://github.com/google-deepmind/alphafold3/blob/main/OUTPUT_TERMS_OF_USE.md.
# To request access to the AlphaFold 3 model parameters, follow the process set
# out at https://github.com/google-deepmind/alphafold3. You may only use these if
# received directly from Google. Use is subject to terms of use available at
# https://github.com/google-deepmind/alphafold3/blob/main/WEIGHTS_TERMS_OF_USE.md.
data_complex
#
_entry.id complex
#
loop_
_atom_type.symbol
C 
N 
O 
P 
S 
#
loop_
_audit_author.name
_audit_author.pdbx_ordinal
"Google DeepMind" 1 
"Isomorphic Labs" 2 
#
_audit_conform.dict_location https://raw.githubusercontent.com/ihmwg/ModelCIF/master/dist/mmcif_ma.dic
_audit_conform.dict_name     mmcif_ma.dic
_audit_conform.dict_version  1.4.5
#
loop_
_chem_comp.formula
_chem_comp.formula_weight
_chem_comp.id
_chem_comp.mon_nstd_flag
_chem_comp.name
_chem_comp.pdbx_smiles
_chem_comp.pdbx_synonyms
_chem_comp.type
"C3 H7 N O2"     89.093  ALA   y ALANINE                                                                                          C[C@@H](C(=O)O)N                                                                                                                                                                                                         ?    "L-PEPTIDE LINKING" 
"C6 H15 N4 O2"   175.209 ARG   y ARGININE                                                                                         C(C[C@@H](C(=O)O)N)CNC(=[NH2+])N                                                                                                                                                                                         ?    "L-PEPTIDE LINKING" 
"C4 H8 N2 O3"    132.118 ASN   y ASPARAGINE                                                                                       C([C@@H](C(=O)O)N)C(=O)N                                                                                                                                                                                                 ?    "L-PEPTIDE LINKING" 
"C4 H7 N O4"     133.103 ASP   y "ASPARTIC ACID"                                                                                  C([C@@H](C(=O)O)N)C(=O)O                                                                                                                                                                                                 ?    "L-PEPTIDE LINKING" 
"C3 H7 N O2 S"   121.158 CYS   y CYSTEINE                                                                                         C([C@@H](C(=O)O)N)S                                                                                                                                                                                                      ?    "L-PEPTIDE LINKING" 
"C5 H10 N2 O3"   146.144 GLN   y GLUTAMINE                                                                                        C(CC(=O)N)[C@@H](C(=O)O)N                                                                                                                                                                                                ?    "L-PEPTIDE LINKING" 
"C5 H9 N O4"     147.129 GLU   y "GLUTAMIC ACID"                                                                                  C(CC(=O)O)[C@@H](C(=O)O)N                                                                                                                                                                                                ?    "L-PEPTIDE LINKING" 
"C2 H5 N O2"     75.067  GLY   y GLYCINE                                                                                          C(C(=O)O)N                                                                                                                                                                                                               ?    "PEPTIDE LINKING"   
"C6 H10 N3 O2"   156.162 HIS   y HISTIDINE                                                                                        c1c([nH+]c[nH]1)C[C@@H](C(=O)O)N                                                                                                                                                                                         ?    "L-PEPTIDE LINKING" 
"C6 H13 N O2"    131.173 ILE   y ISOLEUCINE                                                                                       CC[C@H](C)[C@@H](C(=O)O)N                                                                                                                                                                                                ?    "L-PEPTIDE LINKING" 
"C6 H13 N O2"    131.173 LEU   y LEUCINE                                                                                          CC(C)C[C@@H](C(=O)O)N                                                                                                                                                                                                    ?    "L-PEPTIDE LINKING" 
?                ?       LIG_C ? ?                                                                                                CC(=O)N[C@H]5[C@H](O)O[C@H](CO)C(O[C@@H]4O[C@H](CO)C(O[C@@H]3O[C@H](CO)C(O[C@@H]2O[C@H](CO)C(O[C@@H]1O[C@H](CO)[C@@H](O)[C@H](O)[C@H]1NC(C)=O)[C@H](O)[C@H]2NC(C)=O)[C@H](O)[C@H]3NC(C)=O)[C@H](O)[C@H]4NC(C)=O)[C@@H]5O ?    non-polymer         
"C6 H15 N2 O2"   147.195 LYS   y LYSINE                                                                                           C(CC[NH3+])C[C@@H](C(=O)O)N                                                                                                                                                                                              ?    "L-PEPTIDE LINKING" 
"C5 H11 N O2 S"  149.211 MET   y METHIONINE                                                                                       CSCC[C@@H](C(=O)O)N                                                                                                                                                                                                      ?    "L-PEPTIDE LINKING" 
"C9 H11 N O2"    165.189 PHE   y PHENYLALANINE                                                                                    c1ccc(cc1)C[C@@H](C(=O)O)N                                                                                                                                                                                               ?    "L-PEPTIDE LINKING" 
"C42 H82 N O8 P" 760.076 POV   . "(2S)-3-(hexadecanoyloxy)-2-[(9Z)-octadec-9-enoyloxy]propyl 2-(trimethylammonio)ethyl phosphate" CCCCCCCCCCCCCCCC(=O)OC[C@@H](CO[P@](=O)([O-])OCC[N+](C)(C)C)OC(=O)CCCCCCC/C=C\CCCCCCCC                                                                                                                                   POPC NON-POLYMER         
"C5 H9 N O2"     115.130 PRO   y PROLINE                                                                                          C1C[C@H](NC1)C(=O)O                                                                                                                                                                                                      ?    "L-PEPTIDE LINKING" 
"C3 H7 N O3"     105.093 SER   y SERINE                                                                                           C([C@@H](C(=O)O)N)O                                                                                                                                                                                                      ?    "L-PEPTIDE LINKING" 
"C4 H9 N O3"     119.119 THR   y THREONINE                                                                                        C[C@H]([C@@H](C(=O)O)N)O                                                                                                                                                                                                 ?    "L-PEPTIDE LINKING" 
"C11 H12 N2 O2"  204.225 TRP   y TRYPTOPHAN                                                                                       c1ccc2c(c1)c(c[nH]2)C[C@@H](C(=O)O)N                                                                                                                                                                                     ?    "L-PEPTIDE LINKING" 
"C9 H11 N O3"    181.189 TYR   y TYROSINE                                                                                         c1cc(ccc1C[C@@H](C(=O)O)N)O                                                                                                                                                                                              ?    "L-PEPTIDE LINKING" 
"C5 H11 N O2"    117.146 VAL   y VALINE                                                                                           CC(C)[C@@H](C(=O)O)N                                                                                                                                                                                                     ?    "L-PEPTIDE LINKING" 
#
_citation.book_publisher          ?
_citation.country                 UK
_citation.id                      primary
_citation.journal_full            Nature
_citation.journal_id_ASTM         NATUAS
_citation.journal_id_CSD          0006
_citation.journal_id_ISSN         0028-0836
_citation.journal_volume          630
_citation.page_first              493
_citation.page_last               500
_citation.pdbx_database_id_DOI    10.1038/s41586-024-07487-w
_citation.pdbx_database_id_PubMed 38718835
_citation.title                   "Accurate structure prediction of biomolecular interactions with AlphaFold 3"
_citation.year                    2024
#
loop_
_citation_author.citation_id
_citation_author.name
_citation_author.ordinal
primary "Google DeepMind" 1 
primary "Isomorphic Labs" 2 
#
loop_
_entity.id
_entity.pdbx_description
_entity.type
1  . polymer     
2  . polymer     
3  . non-polymer 
4  . non-polymer 
5  . non-polymer 
6  . non-polymer 
7  . non-polymer 
8  . non-polymer 
9  . non-polymer 
10 . non-polymer 
11 . non-polymer 
12 . non-polymer 
13 . non-polymer 
14 . non-polymer 
15 . non-polymer 
16 . non-polymer 
17 . non-polymer 
18 . non-polymer 
19 . non-polymer 
20 . non-polymer 
21 . non-polymer 
22 . non-polymer 
23 . non-polymer 
24 . non-polymer 
25 . non-polymer 
#
loop_
_entity_poly.entity_id
_entity_poly.pdbx_strand_id
_entity_poly.type
1 A polypeptide(L) 
2 B polypeptide(L) 
#
loop_
_entity_poly_seq.entity_id
_entity_poly_seq.hetero
_entity_poly_seq.mon_id
_entity_poly_seq.num
1 n GLN 1   
1 n GLN 2   
1 n PRO 3   
1 n TYR 4   
1 n VAL 5   
1 n ASN 6   
1 n ASN 7   
1 n HIS 8   
1 n GLN 9   
1 n LEU 10  
1 n ALA 11  
1 n CYS 12  
1 n GLU 13  
1 n VAL 14  
1 n ARG 15  
1 n VAL 16  
1 n TYR 17  
1 n ASP 18  
1 n ASN 19  
1 n ILE 20  
1 n THR 21  
1 n ASN 22  
1 n GLY 23  
1 n PHE 24  
1 n THR 25  
1 n CYS 26  
1 n ASN 27  
1 n GLY 28  
1 n PRO 29  
1 n PRO 30  
1 n SER 31  
1 n CYS 32  
1 n ARG 33  
1 n SER 34  
1 n TYR 35  
1 n LEU 36  
1 n THR 37  
1 n PHE 38  
1 n TRP 39  
1 n SER 40  
1 n GLN 41  
1 n PRO 42  
1 n PRO 43  
1 n TYR 44  
1 n ASN 45  
1 n THR 46  
1 n ALA 47  
1 n ASP 48  
1 n SER 49  
1 n ILE 50  
1 n ALA 51  
1 n LYS 52  
1 n LEU 53  
1 n LEU 54  
1 n ASN 55  
1 n VAL 56  
1 n SER 57  
1 n ALA 58  
1 n ALA 59  
1 n GLU 60  
1 n ILE 61  
1 n GLN 62  
1 n SER 63  
1 n ILE 64  
1 n ASN 65  
1 n ASN 66  
1 n LEU 67  
1 n PRO 68  
1 n THR 69  
1 n ALA 70  
1 n THR 71  
1 n THR 72  
1 n ARG 73  
1 n ILE 74  
1 n PRO 75  
1 n THR 76  
1 n ARG 77  
1 n GLU 78  
1 n LEU 79  
1 n VAL 80  
1 n VAL 81  
1 n ILE 82  
1 n PRO 83  
1 n ALA 84  
1 n ASN 85  
1 n CYS 86  
1 n SER 87  
1 n CYS 88  
1 n SER 89  
1 n SER 90  
1 n SER 91  
1 n SER 92  
1 n GLY 93  
1 n GLY 94  
1 n PHE 95  
1 n TYR 96  
1 n GLN 97  
1 n HIS 98  
1 n ASN 99  
1 n ALA 100 
1 n THR 101 
1 n TYR 102 
1 n ASN 103 
1 n LEU 104 
1 n SER 105 
1 n GLY 106 
1 n ASN 107 
1 n ARG 108 
1 n GLY 109 
1 n ASP 110 
1 n GLU 111 
1 n THR 112 
1 n TYR 113 
1 n PHE 114 
1 n SER 115 
1 n VAL 116 
1 n ALA 117 
1 n ASN 118 
1 n ASP 119 
1 n THR 120 
1 n TYR 121 
1 n GLN 122 
1 n ALA 123 
1 n LEU 124 
1 n SER 125 
1 n THR 126 
1 n CYS 127 
1 n GLN 128 
1 n ALA 129 
1 n MET 130 
1 n MET 131 
1 n SER 132 
1 n GLN 133 
1 n ASN 134 
1 n ARG 135 
1 n TYR 136 
1 n GLY 137 
1 n GLU 138 
1 n ARG 139 
1 n GLN 140 
1 n LEU 141 
1 n THR 142 
1 n PRO 143 
1 n GLY 144 
1 n LEU 145 
1 n ASN 146 
1 n LEU 147 
1 n LEU 148 
1 n VAL 149 
1 n PRO 150 
1 n LEU 151 
1 n ARG 152 
1 n CYS 153 
1 n ALA 154 
1 n CYS 155 
1 n PRO 156 
1 n THR 157 
1 n ALA 158 
1 n LYS 159 
1 n GLN 160 
1 n THR 161 
1 n THR 162 
1 n ALA 163 
1 n GLY 164 
1 n PHE 165 
1 n LYS 166 
1 n TYR 167 
1 n LEU 168 
1 n LEU 169 
1 n THR 170 
1 n TYR 171 
1 n LEU 172 
1 n VAL 173 
1 n ALA 174 
1 n MET 175 
1 n GLY 176 
1 n ASP 177 
1 n SER 178 
1 n ILE 179 
1 n SER 180 
1 n GLY 181 
1 n ILE 182 
1 n ALA 183 
1 n GLU 184 
1 n MET 185 
1 n PHE 186 
1 n ASN 187 
1 n SER 188 
1 n THR 189 
1 n SER 190 
1 n ALA 191 
1 n ALA 192 
1 n ILE 193 
1 n THR 194 
1 n GLU 195 
1 n GLY 196 
1 n ASN 197 
1 n GLU 198 
1 n LEU 199 
1 n THR 200 
1 n SER 201 
1 n ASP 202 
1 n ASN 203 
1 n ILE 204 
1 n PHE 205 
1 n PHE 206 
1 n PHE 207 
1 n THR 208 
1 n PRO 209 
1 n VAL 210 
1 n LEU 211 
1 n VAL 212 
1 n PRO 213 
1 n LEU 214 
1 n THR 215 
1 n THR 216 
1 n GLU 217 
1 n PRO 218 
1 n THR 219 
1 n LYS 220 
1 n ILE 221 
1 n VAL 222 
1 n ILE 223 
1 n SER 224 
1 n PRO 225 
1 n SER 226 
1 n PRO 227 
1 n PRO 228 
1 n PRO 229 
1 n PRO 230 
1 n PRO 231 
1 n VAL 232 
1 n VAL 233 
1 n ALA 234 
1 n THR 235 
1 n PRO 236 
1 n PRO 237 
1 n GLN 238 
1 n THR 239 
1 n PRO 240 
1 n VAL 241 
1 n ASP 242 
1 n PRO 243 
1 n PRO 244 
1 n GLY 245 
1 n SER 246 
1 n SER 247 
1 n SER 248 
1 n SER 249 
1 n HIS 250 
1 n LYS 251 
1 n TRP 252 
1 n ILE 253 
1 n TYR 254 
1 n ILE 255 
1 n GLY 256 
1 n ILE 257 
1 n GLY 258 
1 n ILE 259 
1 n GLY 260 
1 n ALA 261 
1 n GLY 262 
1 n LEU 263 
1 n LEU 264 
1 n LEU 265 
1 n LEU 266 
1 n LEU 267 
1 n SER 268 
1 n ILE 269 
1 n LEU 270 
1 n ALA 271 
1 n LEU 272 
1 n CYS 273 
1 n PHE 274 
1 n TYR 275 
1 n LYS 276 
1 n ARG 277 
1 n ARG 278 
1 n SER 279 
1 n LYS 280 
1 n LYS 281 
1 n LYS 282 
1 n SER 283 
1 n LEU 284 
1 n PRO 285 
1 n SER 286 
1 n SER 287 
1 n LEU 288 
1 n PRO 289 
1 n GLU 290 
1 n GLU 291 
1 n ASN 292 
1 n LYS 293 
1 n LEU 294 
1 n PHE 295 
1 n ASP 296 
1 n SER 297 
1 n SER 298 
1 n THR 299 
1 n LYS 300 
1 n GLN 301 
1 n SER 302 
1 n ILE 303 
1 n PRO 304 
1 n THR 305 
1 n THR 306 
1 n THR 307 
1 n THR 308 
1 n THR 309 
1 n GLN 310 
1 n TRP 311 
1 n SER 312 
1 n ILE 313 
1 n ASP 314 
1 n LEU 315 
1 n SER 316 
1 n ASN 317 
1 n SER 318 
1 n SER 319 
1 n GLU 320 
1 n ALA 321 
1 n PHE 322 
1 n GLY 323 
1 n LEU 324 
1 n LYS 325 
1 n SER 326 
1 n ALA 327 
1 n ILE 328 
1 n GLU 329 
1 n SER 330 
1 n LEU 331 
1 n THR 332 
1 n LEU 333 
1 n TYR 334 
1 n ARG 335 
1 n PHE 336 
1 n ASN 337 
1 n ASP 338 
1 n LEU 339 
1 n GLN 340 
1 n SER 341 
1 n ALA 342 
1 n THR 343 
1 n SER 344 
1 n ASN 345 
1 n PHE 346 
1 n SER 347 
1 n ASP 348 
1 n GLU 349 
1 n ASN 350 
1 n ARG 351 
1 n ILE 352 
1 n LYS 353 
1 n GLY 354 
1 n SER 355 
1 n VAL 356 
1 n TYR 357 
1 n ARG 358 
1 n ALA 359 
1 n THR 360 
1 n ILE 361 
1 n ASN 362 
1 n GLY 363 
1 n ASP 364 
1 n ASP 365 
1 n ALA 366 
1 n ALA 367 
1 n VAL 368 
1 n LYS 369 
1 n VAL 370 
1 n ILE 371 
1 n LYS 372 
1 n GLY 373 
1 n ASP 374 
1 n VAL 375 
1 n SER 376 
1 n SER 377 
1 n SER 378 
1 n GLU 379 
1 n ILE 380 
1 n ASN 381 
1 n LEU 382 
1 n LEU 383 
1 n LYS 384 
1 n LYS 385 
1 n LEU 386 
1 n ASN 387 
1 n HIS 388 
1 n SER 389 
1 n ASN 390 
1 n ILE 391 
1 n ILE 392 
1 n ARG 393 
1 n LEU 394 
1 n SER 395 
1 n GLY 396 
1 n PHE 397 
1 n CYS 398 
1 n ILE 399 
1 n ARG 400 
1 n GLU 401 
1 n GLY 402 
1 n THR 403 
1 n SER 404 
1 n TYR 405 
1 n LEU 406 
1 n VAL 407 
1 n PHE 408 
1 n GLU 409 
1 n TYR 410 
1 n SER 411 
1 n GLU 412 
1 n ASN 413 
1 n GLY 414 
1 n SER 415 
1 n ILE 416 
1 n SER 417 
1 n ASP 418 
1 n TRP 419 
1 n LEU 420 
1 n HIS 421 
1 n SER 422 
1 n SER 423 
1 n GLY 424 
1 n LYS 425 
1 n LYS 426 
1 n SER 427 
1 n LEU 428 
1 n THR 429 
1 n TRP 430 
1 n LYS 431 
1 n GLN 432 
1 n ARG 433 
1 n VAL 434 
1 n GLU 435 
1 n ILE 436 
1 n ALA 437 
1 n ARG 438 
1 n ASP 439 
1 n VAL 440 
1 n ALA 441 
1 n GLU 442 
1 n ALA 443 
1 n LEU 444 
1 n ASP 445 
1 n TYR 446 
1 n LEU 447 
1 n HIS 448 
1 n ASN 449 
1 n TYR 450 
1 n ILE 451 
1 n THR 452 
1 n PRO 453 
1 n PRO 454 
1 n HIS 455 
1 n ILE 456 
1 n HIS 457 
1 n LYS 458 
1 n ASN 459 
1 n LEU 460 
1 n GLU 461 
1 n SER 462 
1 n THR 463 
1 n ASN 464 
1 n ILE 465 
1 n LEU 466 
1 n LEU 467 
1 n ASP 468 
1 n SER 469 
1 n ASN 470 
1 n PHE 471 
1 n ARG 472 
1 n ALA 473 
1 n LYS 474 
1 n ILE 475 
1 n ALA 476 
1 n ASN 477 
1 n PHE 478 
1 n GLY 479 
1 n VAL 480 
1 n ALA 481 
1 n ARG 482 
1 n ILE 483 
1 n LEU 484 
1 n ASP 485 
1 n GLU 486 
1 n GLY 487 
1 n ASP 488 
1 n LEU 489 
1 n ASP 490 
1 n LEU 491 
1 n GLN 492 
1 n LEU 493 
1 n THR 494 
1 n ARG 495 
1 n HIS 496 
1 n VAL 497 
1 n GLU 498 
1 n GLY 499 
1 n THR 500 
1 n GLN 501 
1 n GLY 502 
1 n TYR 503 
1 n LEU 504 
1 n ALA 505 
1 n PRO 506 
1 n GLU 507 
1 n TYR 508 
1 n VAL 509 
1 n GLU 510 
1 n ASN 511 
1 n GLY 512 
1 n VAL 513 
1 n ILE 514 
1 n THR 515 
1 n SER 516 
1 n LYS 517 
1 n LEU 518 
1 n ASP 519 
1 n VAL 520 
1 n PHE 521 
1 n ALA 522 
1 n PHE 523 
1 n GLY 524 
1 n VAL 525 
1 n ALA 526 
1 n VAL 527 
1 n LEU 528 
1 n GLU 529 
1 n LEU 530 
1 n LEU 531 
1 n SER 532 
1 n GLY 533 
1 n ARG 534 
1 n GLU 535 
1 n ALA 536 
1 n VAL 537 
1 n THR 538 
1 n ILE 539 
1 n HIS 540 
1 n LYS 541 
1 n LYS 542 
1 n LYS 543 
1 n GLU 544 
1 n GLY 545 
1 n GLU 546 
1 n GLU 547 
1 n GLU 548 
1 n VAL 549 
1 n GLU 550 
1 n MET 551 
1 n LEU 552 
1 n CYS 553 
1 n LYS 554 
1 n VAL 555 
1 n ILE 556 
1 n ASN 557 
1 n SER 558 
1 n VAL 559 
1 n LEU 560 
1 n GLY 561 
1 n GLY 562 
1 n GLU 563 
1 n ASN 564 
1 n VAL 565 
1 n ARG 566 
1 n GLU 567 
1 n LYS 568 
1 n LEU 569 
1 n LYS 570 
1 n GLU 571 
1 n PHE 572 
1 n MET 573 
1 n ASP 574 
1 n PRO 575 
1 n SER 576 
1 n LEU 577 
1 n GLY 578 
1 n ASN 579 
1 n GLU 580 
1 n TYR 581 
1 n PRO 582 
1 n LEU 583 
1 n GLU 584 
1 n LEU 585 
1 n ALA 586 
1 n TYR 587 
1 n THR 588 
1 n MET 589 
1 n ALA 590 
1 n GLN 591 
1 n LEU 592 
1 n ALA 593 
1 n LYS 594 
1 n SER 595 
1 n CYS 596 
1 n VAL 597 
1 n ALA 598 
1 n THR 599 
1 n ASP 600 
1 n LEU 601 
1 n ASN 602 
1 n SER 603 
1 n ARG 604 
1 n PRO 605 
1 n SER 606 
1 n VAL 607 
1 n THR 608 
1 n GLN 609 
1 n VAL 610 
1 n LEU 611 
1 n THR 612 
1 n THR 613 
1 n LEU 614 
1 n SER 615 
1 n MET 616 
1 n ILE 617 
1 n VAL 618 
1 n SER 619 
1 n SER 620 
1 n SER 621 
1 n ILE 622 
1 n ASP 623 
1 n TRP 624 
1 n GLU 625 
1 n PRO 626 
1 n SER 627 
1 n ASP 628 
1 n ASP 629 
1 n LEU 630 
1 n LEU 631 
1 n ARG 632 
1 n SER 633 
1 n GLY 634 
1 n SER 635 
1 n LEU 636 
1 n GLY 637 
1 n ASN 638 
1 n ASP 639 
1 n TYR 640 
1 n LYS 641 
1 n ASP 642 
1 n ASP 643 
1 n ASP 644 
1 n ASP 645 
1 n LYS 646 
1 n ASP 647 
1 n TYR 648 
1 n LYS 649 
1 n ASP 650 
1 n ASP 651 
1 n ASP 652 
1 n ASP 653 
1 n LYS 654 
1 n ASP 655 
1 n TYR 656 
1 n LYS 657 
1 n ASP 658 
1 n ASP 659 
1 n ASP 660 
1 n ASP 661 
1 n LYS 662 
1 n ALA 663 
1 n SER 664 
1 n ASN 665 
1 n ASN 666 
1 n GLY 667 
1 n ASN 668 
1 n GLY 669 
1 n ARG 670 
1 n ASN 671 
1 n GLY 672 
1 n MET 673 
1 n VAL 674 
1 n SER 675 
1 n LYS 676 
1 n GLY 677 
1 n GLU 678 
1 n GLU 679 
1 n LEU 680 
1 n PHE 681 
1 n THR 682 
1 n GLY 683 
1 n VAL 684 
1 n VAL 685 
1 n PRO 686 
1 n ILE 687 
1 n LEU 688 
1 n VAL 689 
1 n GLU 690 
1 n LEU 691 
1 n ASP 692 
1 n GLY 693 
1 n ASP 694 
1 n VAL 695 
1 n ASN 696 
1 n GLY 697 
1 n HIS 698 
1 n LYS 699 
1 n PHE 700 
1 n SER 701 
1 n VAL 702 
1 n SER 703 
1 n GLY 704 
1 n GLU 705 
1 n GLY 706 
1 n GLU 707 
1 n GLY 708 
1 n ASP 709 
1 n ALA 710 
1 n THR 711 
1 n TYR 712 
1 n GLY 713 
1 n LYS 714 
1 n LEU 715 
1 n THR 716 
1 n LEU 717 
1 n LYS 718 
1 n PHE 719 
1 n ILE 720 
1 n CYS 721 
1 n THR 722 
1 n THR 723 
1 n GLY 724 
1 n LYS 725 
1 n LEU 726 
1 n PRO 727 
1 n VAL 728 
1 n PRO 729 
1 n TRP 730 
1 n PRO 731 
1 n THR 732 
1 n LEU 733 
1 n VAL 734 
1 n THR 735 
1 n THR 736 
1 n LEU 737 
1 n THR 738 
1 n TYR 739 
1 n GLY 740 
1 n VAL 741 
1 n GLN 742 
1 n CYS 743 
1 n PHE 744 
1 n SER 745 
1 n ARG 746 
1 n TYR 747 
1 n PRO 748 
1 n ASP 749 
1 n HIS 750 
1 n MET 751 
1 n LYS 752 
1 n GLN 753 
1 n HIS 754 
1 n ASP 755 
1 n PHE 756 
1 n PHE 757 
1 n LYS 758 
1 n SER 759 
1 n ALA 760 
1 n MET 761 
1 n PRO 762 
1 n GLU 763 
1 n GLY 764 
1 n TYR 765 
1 n VAL 766 
1 n GLN 767 
1 n GLU 768 
1 n ARG 769 
1 n THR 770 
1 n ILE 771 
1 n PHE 772 
1 n PHE 773 
1 n LYS 774 
1 n ASP 775 
1 n ASP 776 
1 n GLY 777 
1 n ASN 778 
1 n TYR 779 
1 n LYS 780 
1 n THR 781 
1 n ARG 782 
1 n ALA 783 
1 n GLU 784 
1 n VAL 785 
1 n LYS 786 
1 n PHE 787 
1 n GLU 788 
1 n GLY 789 
1 n ASP 790 
1 n THR 791 
1 n LEU 792 
1 n VAL 793 
1 n ASN 794 
1 n ARG 795 
1 n ILE 796 
1 n ILE 797 
1 n LEU 798 
1 n LYS 799 
1 n GLY 800 
1 n CYS 801 
1 n PHE 802 
1 n ALA 803 
1 n LYS 804 
1 n GLY 805 
1 n THR 806 
1 n ASN 807 
1 n VAL 808 
1 n LEU 809 
1 n MET 810 
1 n ALA 811 
1 n ASP 812 
1 n GLY 813 
1 n SER 814 
1 n ILE 815 
1 n GLU 816 
1 n CYS 817 
1 n ILE 818 
1 n GLU 819 
1 n ASN 820 
1 n ILE 821 
1 n GLU 822 
1 n VAL 823 
1 n GLY 824 
1 n ASN 825 
1 n LYS 826 
1 n VAL 827 
1 n MET 828 
1 n GLY 829 
1 n LYS 830 
1 n ASP 831 
1 n GLY 832 
1 n ARG 833 
1 n PRO 834 
1 n ARG 835 
1 n GLU 836 
1 n VAL 837 
1 n ILE 838 
1 n LYS 839 
1 n LEU 840 
1 n PRO 841 
1 n ARG 842 
1 n GLY 843 
1 n ARG 844 
1 n GLU 845 
1 n THR 846 
1 n MET 847 
1 n TYR 848 
1 n SER 849 
1 n VAL 850 
1 n VAL 851 
1 n GLN 852 
1 n LYS 853 
1 n SER 854 
1 n GLN 855 
1 n HIS 856 
1 n ARG 857 
1 n ALA 858 
1 n HIS 859 
1 n LYS 860 
1 n SER 861 
1 n ASP 862 
1 n SER 863 
1 n SER 864 
1 n ARG 865 
1 n GLU 866 
1 n VAL 867 
1 n PRO 868 
1 n GLU 869 
1 n LEU 870 
1 n LEU 871 
1 n LYS 872 
1 n PHE 873 
1 n THR 874 
1 n CYS 875 
1 n ASN 876 
1 n ALA 877 
1 n THR 878 
1 n HIS 879 
1 n GLU 880 
1 n LEU 881 
1 n VAL 882 
1 n VAL 883 
1 n ARG 884 
1 n THR 885 
1 n PRO 886 
1 n ARG 887 
1 n SER 888 
1 n VAL 889 
1 n ARG 890 
1 n ARG 891 
1 n LEU 892 
1 n SER 893 
1 n ARG 894 
1 n THR 895 
1 n ILE 896 
1 n LYS 897 
1 n GLY 898 
1 n VAL 899 
1 n GLU 900 
1 n TYR 901 
1 n PHE 902 
1 n GLU 903 
1 n VAL 904 
1 n ILE 905 
1 n THR 906 
1 n PHE 907 
1 n GLU 908 
1 n MET 909 
1 n GLY 910 
1 n GLN 911 
1 n LYS 912 
1 n LYS 913 
1 n ALA 914 
1 n PRO 915 
1 n ASP 916 
1 n GLY 917 
1 n ARG 918 
1 n ILE 919 
1 n VAL 920 
1 n GLU 921 
1 n LEU 922 
1 n VAL 923 
1 n LYS 924 
1 n GLU 925 
1 n VAL 926 
1 n SER 927 
1 n LYS 928 
1 n SER 929 
1 n TYR 930 
1 n PRO 931 
1 n ILE 932 
1 n SER 933 
1 n GLU 934 
1 n GLY 935 
1 n PRO 936 
1 n GLU 937 
1 n ARG 938 
1 n ALA 939 
1 n ASN 940 
1 n GLU 941 
1 n LEU 942 
1 n VAL 943 
1 n GLU 944 
1 n SER 945 
1 n TYR 946 
1 n ARG 947 
1 n LYS 948 
1 n ALA 949 
1 n SER 950 
1 n ASN 951 
1 n LYS 952 
1 n ALA 953 
1 n TYR 954 
1 n PHE 955 
1 n GLU 956 
1 n TRP 957 
1 n THR 958 
1 n ILE 959 
1 n GLU 960 
1 n ALA 961 
1 n ARG 962 
1 n ASP 963 
1 n LEU 964 
1 n SER 965 
1 n LEU 966 
1 n LEU 967 
1 n GLY 968 
1 n SER 969 
1 n HIS 970 
1 n VAL 971 
1 n ARG 972 
1 n LYS 973 
1 n ALA 974 
1 n THR 975 
1 n TYR 976 
1 n GLN 977 
1 n THR 978 
1 n TYR 979 
1 n ALA 980 
1 n PRO 981 
1 n ILE 982 
1 n LEU 983 
1 n TYR 984 
2 n LYS 1   
2 n CYS 2   
2 n ARG 3   
2 n THR 4   
2 n SER 5   
2 n CYS 6   
2 n PRO 7   
2 n LEU 8   
2 n ALA 9   
2 n LEU 10  
2 n ALA 11  
2 n SER 12  
2 n TYR 13  
2 n TYR 14  
2 n LEU 15  
2 n GLU 16  
2 n ASN 17  
2 n GLY 18  
2 n THR 19  
2 n THR 20  
2 n LEU 21  
2 n SER 22  
2 n VAL 23  
2 n ILE 24  
2 n ASN 25  
2 n GLN 26  
2 n ASN 27  
2 n LEU 28  
2 n ASN 29  
2 n SER 30  
2 n SER 31  
2 n ILE 32  
2 n ALA 33  
2 n PRO 34  
2 n TYR 35  
2 n ASP 36  
2 n GLN 37  
2 n ILE 38  
2 n ASN 39  
2 n PHE 40  
2 n ASP 41  
2 n PRO 42  
2 n ILE 43  
2 n LEU 44  
2 n ARG 45  
2 n TYR 46  
2 n ASN 47  
2 n SER 48  
2 n ASN 49  
2 n ILE 50  
2 n LYS 51  
2 n ASP 52  
2 n LYS 53  
2 n ASP 54  
2 n ARG 55  
2 n ILE 56  
2 n GLN 57  
2 n MET 58  
2 n GLY 59  
2 n SER 60  
2 n ARG 61  
2 n VAL 62  
2 n LEU 63  
2 n VAL 64  
2 n PRO 65  
2 n PHE 66  
2 n PRO 67  
2 n CYS 68  
2 n GLU 69  
2 n CYS 70  
2 n GLN 71  
2 n PRO 72  
2 n GLY 73  
2 n ASP 74  
2 n PHE 75  
2 n LEU 76  
2 n GLY 77  
2 n HIS 78  
2 n ASN 79  
2 n PHE 80  
2 n SER 81  
2 n TYR 82  
2 n SER 83  
2 n VAL 84  
2 n ARG 85  
2 n GLN 86  
2 n GLU 87  
2 n ASP 88  
2 n THR 89  
2 n TYR 90  
2 n GLU 91  
2 n ARG 92  
2 n VAL 93  
2 n ALA 94  
2 n ILE 95  
2 n SER 96  
2 n ASN 97  
2 n TYR 98  
2 n ALA 99  
2 n ASN 100 
2 n LEU 101 
2 n THR 102 
2 n THR 103 
2 n MET 104 
2 n GLU 105 
2 n SER 106 
2 n LEU 107 
2 n GLN 108 
2 n ALA 109 
2 n ARG 110 
2 n ASN 111 
2 n PRO 112 
2 n PHE 113 
2 n PRO 114 
2 n ALA 115 
2 n THR 116 
2 n ASN 117 
2 n ILE 118 
2 n PRO 119 
2 n LEU 120 
2 n SER 121 
2 n ALA 122 
2 n THR 123 
2 n LEU 124 
2 n ASN 125 
2 n VAL 126 
2 n LEU 127 
2 n VAL 128 
2 n ASN 129 
2 n CYS 130 
2 n SER 131 
2 n CYS 132 
2 n GLY 133 
2 n ASP 134 
2 n GLU 135 
2 n SER 136 
2 n VAL 137 
2 n SER 138 
2 n LYS 139 
2 n ASP 140 
2 n PHE 141 
2 n GLY 142 
2 n LEU 143 
2 n PHE 144 
2 n VAL 145 
2 n THR 146 
2 n TYR 147 
2 n PRO 148 
2 n LEU 149 
2 n ARG 150 
2 n PRO 151 
2 n GLU 152 
2 n ASP 153 
2 n SER 154 
2 n LEU 155 
2 n SER 156 
2 n SER 157 
2 n ILE 158 
2 n ALA 159 
2 n ARG 160 
2 n SER 161 
2 n SER 162 
2 n GLY 163 
2 n VAL 164 
2 n SER 165 
2 n ALA 166 
2 n ASP 167 
2 n ILE 168 
2 n LEU 169 
2 n GLN 170 
2 n ARG 171 
2 n TYR 172 
2 n ASN 173 
2 n PRO 174 
2 n GLY 175 
2 n VAL 176 
2 n ASN 177 
2 n PHE 178 
2 n ASN 179 
2 n SER 180 
2 n GLY 181 
2 n ASN 182 
2 n GLY 183 
2 n ILE 184 
2 n VAL 185 
2 n TYR 186 
2 n VAL 187 
2 n PRO 188 
2 n GLY 189 
2 n ARG 190 
2 n ASP 191 
2 n PRO 192 
2 n ASN 193 
2 n GLY 194 
2 n ALA 195 
2 n PHE 196 
2 n PRO 197 
2 n PRO 198 
2 n PHE 199 
2 n LYS 200 
2 n SER 201 
2 n SER 202 
2 n LYS 203 
2 n GLN 204 
2 n ASP 205 
2 n GLY 206 
2 n VAL 207 
2 n GLY 208 
2 n ALA 209 
2 n GLY 210 
2 n VAL 211 
2 n ILE 212 
2 n ALA 213 
2 n GLY 214 
2 n ILE 215 
2 n VAL 216 
2 n ILE 217 
2 n GLY 218 
2 n VAL 219 
2 n ILE 220 
2 n VAL 221 
2 n ALA 222 
2 n LEU 223 
2 n LEU 224 
2 n LEU 225 
2 n ILE 226 
2 n LEU 227 
2 n PHE 228 
2 n ILE 229 
2 n VAL 230 
2 n TYR 231 
2 n TYR 232 
2 n ALA 233 
2 n TYR 234 
2 n ARG 235 
2 n LYS 236 
2 n ASN 237 
2 n LYS 238 
2 n SER 239 
2 n LYS 240 
2 n GLY 241 
2 n ASP 242 
2 n SER 243 
2 n PHE 244 
2 n SER 245 
2 n SER 246 
2 n SER 247 
2 n ILE 248 
2 n PRO 249 
2 n LEU 250 
2 n SER 251 
2 n THR 252 
2 n LYS 253 
2 n ALA 254 
2 n ASP 255 
2 n HIS 256 
2 n ALA 257 
2 n SER 258 
2 n SER 259 
2 n THR 260 
2 n SER 261 
2 n LEU 262 
2 n GLN 263 
2 n SER 264 
2 n GLY 265 
2 n GLY 266 
2 n LEU 267 
2 n GLY 268 
2 n GLY 269 
2 n ALA 270 
2 n GLY 271 
2 n VAL 272 
2 n SER 273 
2 n PRO 274 
2 n GLY 275 
2 n ILE 276 
2 n ALA 277 
2 n ALA 278 
2 n ILE 279 
2 n SER 280 
2 n VAL 281 
2 n ASP 282 
2 n LYS 283 
2 n SER 284 
2 n VAL 285 
2 n GLU 286 
2 n PHE 287 
2 n SER 288 
2 n LEU 289 
2 n GLU 290 
2 n GLU 291 
2 n LEU 292 
2 n ALA 293 
2 n LYS 294 
2 n ALA 295 
2 n THR 296 
2 n ASP 297 
2 n ASN 298 
2 n PHE 299 
2 n ASN 300 
2 n LEU 301 
2 n SER 302 
2 n PHE 303 
2 n LYS 304 
2 n ILE 305 
2 n GLY 306 
2 n GLN 307 
2 n GLY 308 
2 n GLY 309 
2 n PHE 310 
2 n GLY 311 
2 n ALA 312 
2 n VAL 313 
2 n TYR 314 
2 n TYR 315 
2 n ALA 316 
2 n GLU 317 
2 n LEU 318 
2 n ARG 319 
2 n GLY 320 
2 n GLU 321 
2 n LYS 322 
2 n ALA 323 
2 n ALA 324 
2 n ILE 325 
2 n LYS 326 
2 n LYS 327 
2 n MET 328 
2 n ASP 329 
2 n MET 330 
2 n GLU 331 
2 n ALA 332 
2 n SER 333 
2 n LYS 334 
2 n GLN 335 
2 n PHE 336 
2 n LEU 337 
2 n ALA 338 
2 n GLU 339 
2 n LEU 340 
2 n LYS 341 
2 n VAL 342 
2 n LEU 343 
2 n THR 344 
2 n ARG 345 
2 n VAL 346 
2 n HIS 347 
2 n HIS 348 
2 n VAL 349 
2 n ASN 350 
2 n LEU 351 
2 n VAL 352 
2 n ARG 353 
2 n LEU 354 
2 n ILE 355 
2 n GLY 356 
2 n TYR 357 
2 n CYS 358 
2 n VAL 359 
2 n GLU 360 
2 n GLY 361 
2 n SER 362 
2 n LEU 363 
2 n PHE 364 
2 n LEU 365 
2 n VAL 366 
2 n TYR 367 
2 n GLU 368 
2 n TYR 369 
2 n VAL 370 
2 n GLU 371 
2 n ASN 372 
2 n GLY 373 
2 n ASN 374 
2 n LEU 375 
2 n GLY 376 
2 n GLN 377 
2 n HIS 378 
2 n LEU 379 
2 n HIS 380 
2 n GLY 381 
2 n SER 382 
2 n GLY 383 
2 n ARG 384 
2 n GLU 385 
2 n PRO 386 
2 n LEU 387 
2 n PRO 388 
2 n TRP 389 
2 n THR 390 
2 n LYS 391 
2 n ARG 392 
2 n VAL 393 
2 n GLN 394 
2 n ILE 395 
2 n ALA 396 
2 n LEU 397 
2 n ASP 398 
2 n SER 399 
2 n ALA 400 
2 n ARG 401 
2 n GLY 402 
2 n LEU 403 
2 n GLU 404 
2 n PHE 405 
2 n ILE 406 
2 n HIS 407 
2 n GLU 408 
2 n HIS 409 
2 n THR 410 
2 n VAL 411 
2 n PRO 412 
2 n VAL 413 
2 n TYR 414 
2 n VAL 415 
2 n HIS 416 
2 n ARG 417 
2 n ASP 418 
2 n ILE 419 
2 n LYS 420 
2 n SER 421 
2 n ALA 422 
2 n ASN 423 
2 n ILE 424 
2 n LEU 425 
2 n ILE 426 
2 n ASP 427 
2 n GLN 428 
2 n LYS 429 
2 n PHE 430 
2 n ARG 431 
2 n ALA 432 
2 n LYS 433 
2 n VAL 434 
2 n ALA 435 
2 n ASP 436 
2 n PHE 437 
2 n GLY 438 
2 n LEU 439 
2 n THR 440 
2 n LYS 441 
2 n LEU 442 
2 n THR 443 
2 n GLU 444 
2 n VAL 445 
2 n GLY 446 
2 n GLY 447 
2 n SER 448 
2 n ALA 449 
2 n THR 450 
2 n ARG 451 
2 n GLY 452 
2 n ALA 453 
2 n MET 454 
2 n GLY 455 
2 n THR 456 
2 n PHE 457 
2 n GLY 458 
2 n TYR 459 
2 n MET 460 
2 n ALA 461 
2 n PRO 462 
2 n GLU 463 
2 n THR 464 
2 n VAL 465 
2 n TYR 466 
2 n GLY 467 
2 n GLU 468 
2 n VAL 469 
2 n SER 470 
2 n ALA 471 
2 n LYS 472 
2 n VAL 473 
2 n ASP 474 
2 n VAL 475 
2 n TYR 476 
2 n ALA 477 
2 n PHE 478 
2 n GLY 479 
2 n VAL 480 
2 n VAL 481 
2 n LEU 482 
2 n TYR 483 
2 n GLU 484 
2 n LEU 485 
2 n ILE 486 
2 n SER 487 
2 n ALA 488 
2 n LYS 489 
2 n GLY 490 
2 n ALA 491 
2 n VAL 492 
2 n VAL 493 
2 n LYS 494 
2 n MET 495 
2 n THR 496 
2 n GLU 497 
2 n ALA 498 
2 n VAL 499 
2 n GLY 500 
2 n GLU 501 
2 n PHE 502 
2 n ARG 503 
2 n GLY 504 
2 n LEU 505 
2 n VAL 506 
2 n GLY 507 
2 n VAL 508 
2 n PHE 509 
2 n GLU 510 
2 n GLU 511 
2 n SER 512 
2 n PHE 513 
2 n LYS 514 
2 n GLU 515 
2 n THR 516 
2 n ASP 517 
2 n LYS 518 
2 n GLU 519 
2 n GLU 520 
2 n ALA 521 
2 n LEU 522 
2 n ARG 523 
2 n LYS 524 
2 n ILE 525 
2 n ILE 526 
2 n ASP 527 
2 n PRO 528 
2 n ARG 529 
2 n LEU 530 
2 n GLY 531 
2 n ASP 532 
2 n SER 533 
2 n TYR 534 
2 n PRO 535 
2 n PHE 536 
2 n ASP 537 
2 n SER 538 
2 n VAL 539 
2 n TYR 540 
2 n LYS 541 
2 n MET 542 
2 n ALA 543 
2 n GLU 544 
2 n LEU 545 
2 n GLY 546 
2 n LYS 547 
2 n ALA 548 
2 n CYS 549 
2 n THR 550 
2 n GLN 551 
2 n GLU 552 
2 n ASN 553 
2 n ALA 554 
2 n GLN 555 
2 n LEU 556 
2 n ARG 557 
2 n PRO 558 
2 n SER 559 
2 n MET 560 
2 n ARG 561 
2 n TYR 562 
2 n ILE 563 
2 n VAL 564 
2 n VAL 565 
2 n ALA 566 
2 n LEU 567 
2 n SER 568 
2 n THR 569 
2 n LEU 570 
2 n PHE 571 
2 n SER 572 
2 n SER 573 
2 n THR 574 
2 n GLY 575 
2 n ASN 576 
2 n TRP 577 
2 n ASP 578 
2 n VAL 579 
2 n GLY 580 
2 n ASN 581 
2 n PHE 582 
2 n GLN 583 
2 n ASN 584 
2 n GLU 585 
2 n ASP 586 
2 n LEU 587 
2 n VAL 588 
2 n SER 589 
2 n LEU 590 
2 n MET 591 
2 n SER 592 
2 n GLY 593 
2 n ARG 594 
2 n ASP 595 
2 n TYR 596 
2 n LYS 597 
2 n ASP 598 
2 n ASP 599 
2 n ASP 600 
2 n ASP 601 
2 n LYS 602 
2 n ASP 603 
2 n TYR 604 
2 n LYS 605 
2 n ASP 606 
2 n ASP 607 
2 n ASP 608 
2 n ASP 609 
2 n LYS 610 
2 n ASP 611 
2 n TYR 612 
2 n LYS 613 
2 n ASP 614 
2 n ASP 615 
2 n ASP 616 
2 n ASP 617 
2 n LYS 618 
2 n GLY 619 
2 n ASN 620 
2 n ASN 621 
2 n GLY 622 
2 n GLY 623 
2 n ASN 624 
2 n ASN 625 
2 n ASP 626 
2 n VAL 627 
2 n ASP 628 
2 n VAL 629 
2 n LEU 630 
2 n LEU 631 
2 n ASN 632 
2 n VAL 633 
2 n LEU 634 
2 n SER 635 
2 n LYS 636 
2 n CYS 637 
2 n ALA 638 
2 n GLY 639 
2 n SER 640 
2 n LYS 641 
2 n LYS 642 
2 n PHE 643 
2 n ARG 644 
2 n PRO 645 
2 n ALA 646 
2 n PRO 647 
2 n ALA 648 
2 n ALA 649 
2 n ALA 650 
2 n PHE 651 
2 n ALA 652 
2 n ARG 653 
2 n GLU 654 
2 n CYS 655 
2 n ARG 656 
2 n GLY 657 
2 n PHE 658 
2 n TYR 659 
2 n PHE 660 
2 n GLU 661 
2 n LEU 662 
2 n GLN 663 
2 n GLU 664 
2 n LEU 665 
2 n LYS 666 
2 n GLU 667 
2 n ASP 668 
2 n ASP 669 
2 n TYR 670 
2 n TYR 671 
2 n GLY 672 
2 n ILE 673 
2 n THR 674 
2 n LEU 675 
2 n SER 676 
2 n ASP 677 
2 n ASP 678 
2 n SER 679 
2 n ASP 680 
2 n HIS 681 
2 n GLN 682 
2 n PHE 683 
2 n LEU 684 
2 n LEU 685 
2 n ALA 686 
2 n ASN 687 
2 n GLN 688 
2 n VAL 689 
2 n VAL 690 
2 n VAL 691 
2 n HIS 692 
2 n ASN 693 
2 n CYS 694 
2 n ASP 695 
2 n PHE 696 
2 n LYS 697 
2 n GLU 698 
2 n ASP 699 
2 n GLY 700 
2 n ASN 701 
2 n ILE 702 
2 n LEU 703 
2 n GLY 704 
2 n HIS 705 
2 n LYS 706 
2 n LEU 707 
2 n GLU 708 
2 n TYR 709 
2 n ASN 710 
2 n TYR 711 
2 n ASN 712 
2 n SER 713 
2 n HIS 714 
2 n ASN 715 
2 n VAL 716 
2 n TYR 717 
2 n ILE 718 
2 n MET 719 
2 n ALA 720 
2 n ASP 721 
2 n LYS 722 
2 n GLN 723 
2 n LYS 724 
2 n ASN 725 
2 n GLY 726 
2 n ILE 727 
2 n LYS 728 
2 n VAL 729 
2 n ASN 730 
2 n PHE 731 
2 n LYS 732 
2 n ILE 733 
2 n ARG 734 
2 n HIS 735 
2 n ASN 736 
2 n ILE 737 
2 n GLU 738 
2 n ASP 739 
2 n GLY 740 
2 n SER 741 
2 n VAL 742 
2 n GLN 743 
2 n LEU 744 
2 n ALA 745 
2 n ASP 746 
2 n HIS 747 
2 n TYR 748 
2 n GLN 749 
2 n GLN 750 
2 n ASN 751 
2 n THR 752 
2 n PRO 753 
2 n ILE 754 
2 n GLY 755 
2 n ASP 756 
2 n GLY 757 
2 n PRO 758 
2 n VAL 759 
2 n LEU 760 
2 n LEU 761 
2 n PRO 762 
2 n ASP 763 
2 n ASN 764 
2 n HIS 765 
2 n TYR 766 
2 n LEU 767 
2 n SER 768 
2 n THR 769 
2 n GLN 770 
2 n SER 771 
2 n ALA 772 
2 n LEU 773 
2 n SER 774 
2 n LYS 775 
2 n ASP 776 
2 n PRO 777 
2 n ASN 778 
2 n GLU 779 
2 n LYS 780 
2 n ARG 781 
2 n ASP 782 
2 n HIS 783 
2 n MET 784 
2 n VAL 785 
2 n LEU 786 
2 n LEU 787 
2 n GLU 788 
2 n PHE 789 
2 n VAL 790 
2 n THR 791 
2 n ALA 792 
2 n ALA 793 
2 n GLY 794 
2 n ILE 795 
2 n THR 796 
2 n LEU 797 
2 n GLY 798 
2 n MET 799 
2 n ASP 800 
2 n GLU 801 
2 n LEU 802 
2 n TYR 803 
2 n LYS 804 
#
_ma_data.content_type "model coordinates"
_ma_data.id           1
_ma_data.name         Model
#
_ma_model_list.data_id          1
_ma_model_list.model_group_id   1
_ma_model_list.model_group_name "AlphaFold-beta-20231127 (3.0.1 @ 2025-07-19 19:41:15)"
_ma_model_list.model_id         1
_ma_model_list.model_name       "Top ranked model"
_ma_model_list.model_type       "Ab initio model"
_ma_model_list.ordinal_id       1
#
loop_
_ma_protocol_step.method_type
_ma_protocol_step.ordinal_id
_ma_protocol_step.protocol_id
_ma_protocol_step.step_id
"coevolution MSA" 1 1 1 
"template search" 2 1 2 
modeling          3 1 3 
#
loop_
_ma_qa_metric.id
_ma_qa_metric.mode
_ma_qa_metric.name
_ma_qa_metric.software_group_id
_ma_qa_metric.type
1 global pLDDT 1 pLDDT 
2 local  pLDDT 1 pLDDT 
#
_ma_qa_metric_global.metric_id    1
_ma_qa_metric_global.metric_value 67.35
_ma_qa_metric_global.model_id     1
_ma_qa_metric_global.ordinal_id   1
#
loop_
_ma_qa_metric_local.label_asym_id
_ma_qa_metric_local.label_comp_id
_ma_qa_metric_local.label_seq_id
_ma_qa_metric_local.metric_id
_ma_qa_metric_local.metric_value
_ma_qa_metric_local.model_id
_ma_qa_metric_local.ordinal_id
A GLN   1   2 64.22 1 1    
A GLN   2   2 81.21 1 2    
A PRO   3   2 83.96 1 3    
A TYR   4   2 83.01 1 4    
A VAL   5   2 81.58 1 5    
A ASN   6   2 79.85 1 6    
A ASN   7   2 80.25 1 7    
A HIS   8   2 81.32 1 8    
A GLN   9   2 81.83 1 9    
A LEU   10  2 80.63 1 10   
A ALA   11  2 83.07 1 11   
A CYS   12  2 83.64 1 12   
A GLU   13  2 70.35 1 13   
A VAL   14  2 78.37 1 14   
A ARG   15  2 70.03 1 15   
A VAL   16  2 80.15 1 16   
A TYR   17  2 80.43 1 17   
A ASP   18  2 81.25 1 18   
A ASN   19  2 78.75 1 19   
A ILE   20  2 83.04 1 20   
A THR   21  2 85.22 1 21   
A ASN   22  2 84.79 1 22   
A GLY   23  2 87.98 1 23   
A PHE   24  2 85.99 1 24   
A THR   25  2 83.31 1 25   
A CYS   26  2 86.07 1 26   
A ASN   27  2 82.32 1 27   
A GLY   28  2 86.39 1 28   
A PRO   29  2 88.03 1 29   
A PRO   30  2 87.22 1 30   
A SER   31  2 87.46 1 31   
A CYS   32  2 88.78 1 32   
A ARG   33  2 81.38 1 33   
A SER   34  2 88.67 1 34   
A TYR   35  2 86.83 1 35   
A LEU   36  2 87.33 1 36   
A THR   37  2 86.59 1 37   
A PHE   38  2 85.20 1 38   
A TRP   39  2 81.53 1 39   
A SER   40  2 86.61 1 40   
A GLN   41  2 77.06 1 41   
A PRO   42  2 83.60 1 42   
A PRO   43  2 84.14 1 43   
A TYR   44  2 85.49 1 44   
A ASN   45  2 84.60 1 45   
A THR   46  2 86.64 1 46   
A ALA   47  2 90.60 1 47   
A ASP   48  2 86.00 1 48   
A SER   49  2 89.21 1 49   
A ILE   50  2 89.47 1 50   
A ALA   51  2 91.68 1 51   
A LYS   52  2 80.41 1 52   
A LEU   53  2 88.29 1 53   
A LEU   54  2 87.82 1 54   
A ASN   55  2 88.18 1 55   
A VAL   56  2 87.12 1 56   
A SER   57  2 88.45 1 57   
A ALA   58  2 90.64 1 58   
A ALA   59  2 91.01 1 59   
A GLU   60  2 83.64 1 60   
A ILE   61  2 88.89 1 61   
A GLN   62  2 86.05 1 62   
A SER   63  2 86.82 1 63   
A ILE   64  2 85.38 1 64   
A ASN   65  2 85.46 1 65   
A ASN   66  2 81.14 1 66   
A LEU   67  2 84.00 1 67   
A PRO   68  2 86.87 1 68   
A THR   69  2 82.39 1 69   
A ALA   70  2 86.96 1 70   
A THR   71  2 84.51 1 71   
A THR   72  2 83.39 1 72   
A ARG   73  2 74.28 1 73   
A ILE   74  2 85.78 1 74   
A PRO   75  2 84.87 1 75   
A THR   76  2 79.40 1 76   
A ARG   77  2 68.64 1 77   
A GLU   78  2 78.26 1 78   
A LEU   79  2 84.59 1 79   
A VAL   80  2 87.19 1 80   
A VAL   81  2 87.82 1 81   
A ILE   82  2 86.99 1 82   
A PRO   83  2 90.01 1 83   
A ALA   84  2 89.67 1 84   
A ASN   85  2 82.31 1 85   
A CYS   86  2 89.36 1 86   
A SER   87  2 86.73 1 87   
A CYS   88  2 85.16 1 88   
A SER   89  2 74.11 1 89   
A SER   90  2 70.23 1 90   
A SER   91  2 71.03 1 91   
A SER   92  2 68.82 1 92   
A GLY   93  2 76.54 1 93   
A GLY   94  2 83.91 1 94   
A PHE   95  2 84.62 1 95   
A TYR   96  2 87.18 1 96   
A GLN   97  2 84.83 1 97   
A HIS   98  2 87.60 1 98   
A ASN   99  2 86.72 1 99   
A ALA   100 2 90.63 1 100  
A THR   101 2 85.45 1 101  
A TYR   102 2 84.90 1 102  
A ASN   103 2 80.83 1 103  
A LEU   104 2 80.58 1 104  
A SER   105 2 71.83 1 105  
A GLY   106 2 61.94 1 106  
A ASN   107 2 52.38 1 107  
A ARG   108 2 47.09 1 108  
A GLY   109 2 57.32 1 109  
A ASP   110 2 61.27 1 110  
A GLU   111 2 77.16 1 111  
A THR   112 2 82.09 1 112  
A TYR   113 2 86.08 1 113  
A PHE   114 2 82.58 1 114  
A SER   115 2 85.17 1 115  
A VAL   116 2 87.20 1 116  
A ALA   117 2 90.15 1 117  
A ASN   118 2 83.88 1 118  
A ASP   119 2 82.63 1 119  
A THR   120 2 85.60 1 120  
A TYR   121 2 87.17 1 121  
A GLN   122 2 86.80 1 122  
A ALA   123 2 89.40 1 123  
A LEU   124 2 87.49 1 124  
A SER   125 2 89.65 1 125  
A THR   126 2 87.02 1 126  
A CYS   127 2 88.50 1 127  
A GLN   128 2 86.77 1 128  
A ALA   129 2 90.43 1 129  
A MET   130 2 88.03 1 130  
A MET   131 2 84.49 1 131  
A SER   132 2 85.31 1 132  
A GLN   133 2 84.38 1 133  
A ASN   134 2 84.83 1 134  
A ARG   135 2 69.76 1 135  
A TYR   136 2 79.11 1 136  
A GLY   137 2 82.43 1 137  
A GLU   138 2 70.91 1 138  
A ARG   139 2 63.29 1 139  
A GLN   140 2 71.12 1 140  
A LEU   141 2 79.60 1 141  
A THR   142 2 77.30 1 142  
A PRO   143 2 80.02 1 143  
A GLY   144 2 83.46 1 144  
A LEU   145 2 80.72 1 145  
A ASN   146 2 84.59 1 146  
A LEU   147 2 86.34 1 147  
A LEU   148 2 86.57 1 148  
A VAL   149 2 88.80 1 149  
A PRO   150 2 90.87 1 150  
A LEU   151 2 88.78 1 151  
A ARG   152 2 84.97 1 152  
A CYS   153 2 89.36 1 153  
A ALA   154 2 90.64 1 154  
A CYS   155 2 89.70 1 155  
A PRO   156 2 89.52 1 156  
A THR   157 2 85.56 1 157  
A ALA   158 2 89.64 1 158  
A LYS   159 2 79.02 1 159  
A GLN   160 2 85.98 1 160  
A THR   161 2 85.95 1 161  
A THR   162 2 86.68 1 162  
A ALA   163 2 87.87 1 163  
A GLY   164 2 87.97 1 164  
A PHE   165 2 86.23 1 165  
A LYS   166 2 82.92 1 166  
A TYR   167 2 85.94 1 167  
A LEU   168 2 87.86 1 168  
A LEU   169 2 88.24 1 169  
A THR   170 2 87.42 1 170  
A TYR   171 2 85.83 1 171  
A LEU   172 2 83.74 1 172  
A VAL   173 2 85.05 1 173  
A ALA   174 2 83.77 1 174  
A MET   175 2 74.52 1 175  
A GLY   176 2 79.45 1 176  
A ASP   177 2 81.01 1 177  
A SER   178 2 83.92 1 178  
A ILE   179 2 84.97 1 179  
A SER   180 2 85.67 1 180  
A GLY   181 2 87.48 1 181  
A ILE   182 2 87.37 1 182  
A ALA   183 2 89.11 1 183  
A GLU   184 2 78.23 1 184  
A MET   185 2 83.92 1 185  
A PHE   186 2 85.36 1 186  
A ASN   187 2 82.07 1 187  
A SER   188 2 86.85 1 188  
A THR   189 2 85.04 1 189  
A SER   190 2 87.23 1 190  
A ALA   191 2 88.80 1 191  
A ALA   192 2 89.19 1 192  
A ILE   193 2 88.32 1 193  
A THR   194 2 85.55 1 194  
A GLU   195 2 79.06 1 195  
A GLY   196 2 87.64 1 196  
A ASN   197 2 85.27 1 197  
A GLU   198 2 80.53 1 198  
A LEU   199 2 82.30 1 199  
A THR   200 2 77.81 1 200  
A SER   201 2 77.02 1 201  
A ASP   202 2 72.73 1 202  
A ASN   203 2 74.25 1 203  
A ILE   204 2 81.43 1 204  
A PHE   205 2 78.50 1 205  
A PHE   206 2 76.40 1 206  
A PHE   207 2 78.50 1 207  
A THR   208 2 84.02 1 208  
A PRO   209 2 88.15 1 209  
A VAL   210 2 86.21 1 210  
A LEU   211 2 86.87 1 211  
A VAL   212 2 87.99 1 212  
A PRO   213 2 90.33 1 213  
A LEU   214 2 86.68 1 214  
A THR   215 2 85.96 1 215  
A THR   216 2 83.44 1 216  
A GLU   217 2 78.15 1 217  
A PRO   218 2 84.06 1 218  
A THR   219 2 74.32 1 219  
A LYS   220 2 65.27 1 220  
A ILE   221 2 63.67 1 221  
A VAL   222 2 59.19 1 222  
A ILE   223 2 54.25 1 223  
A SER   224 2 46.75 1 224  
A PRO   225 2 44.69 1 225  
A SER   226 2 42.51 1 226  
A PRO   227 2 40.72 1 227  
A PRO   228 2 39.64 1 228  
A PRO   229 2 38.34 1 229  
A PRO   230 2 39.80 1 230  
A PRO   231 2 37.95 1 231  
A VAL   232 2 38.35 1 232  
A VAL   233 2 39.28 1 233  
A ALA   234 2 39.73 1 234  
A THR   235 2 38.78 1 235  
A PRO   236 2 38.29 1 236  
A PRO   237 2 37.09 1 237  
A GLN   238 2 33.70 1 238  
A THR   239 2 35.98 1 239  
A PRO   240 2 34.47 1 240  
A VAL   241 2 36.00 1 241  
A ASP   242 2 37.09 1 242  
A PRO   243 2 35.52 1 243  
A PRO   244 2 36.19 1 244  
A GLY   245 2 39.69 1 245  
A SER   246 2 38.64 1 246  
A SER   247 2 41.87 1 247  
A SER   248 2 46.50 1 248  
A SER   249 2 50.87 1 249  
A HIS   250 2 56.26 1 250  
A LYS   251 2 59.38 1 251  
A TRP   252 2 60.65 1 252  
A ILE   253 2 66.44 1 253  
A TYR   254 2 66.44 1 254  
A ILE   255 2 72.13 1 255  
A GLY   256 2 73.90 1 256  
A ILE   257 2 72.05 1 257  
A GLY   258 2 78.19 1 258  
A ILE   259 2 75.09 1 259  
A GLY   260 2 77.20 1 260  
A ALA   261 2 79.03 1 261  
A GLY   262 2 82.64 1 262  
A LEU   263 2 75.33 1 263  
A LEU   264 2 75.37 1 264  
A LEU   265 2 77.71 1 265  
A LEU   266 2 75.37 1 266  
A LEU   267 2 74.13 1 267  
A SER   268 2 72.41 1 268  
A ILE   269 2 77.07 1 269  
A LEU   270 2 74.89 1 270  
A ALA   271 2 75.74 1 271  
A LEU   272 2 70.84 1 272  
A CYS   273 2 75.23 1 273  
A PHE   274 2 66.20 1 274  
A TYR   275 2 62.78 1 275  
A LYS   276 2 61.66 1 276  
A ARG   277 2 55.88 1 277  
A ARG   278 2 54.34 1 278  
A SER   279 2 56.96 1 279  
A LYS   280 2 48.93 1 280  
A LYS   281 2 45.06 1 281  
A LYS   282 2 41.39 1 282  
A SER   283 2 40.09 1 283  
A LEU   284 2 37.15 1 284  
A PRO   285 2 36.72 1 285  
A SER   286 2 36.77 1 286  
A SER   287 2 34.30 1 287  
A LEU   288 2 36.53 1 288  
A PRO   289 2 35.35 1 289  
A GLU   290 2 34.24 1 290  
A GLU   291 2 31.67 1 291  
A ASN   292 2 33.05 1 292  
A LYS   293 2 31.90 1 293  
A LEU   294 2 30.54 1 294  
A PHE   295 2 28.91 1 295  
A ASP   296 2 31.08 1 296  
A SER   297 2 32.78 1 297  
A SER   298 2 33.33 1 298  
A THR   299 2 33.54 1 299  
A LYS   300 2 32.52 1 300  
A GLN   301 2 31.94 1 301  
A SER   302 2 32.94 1 302  
A ILE   303 2 34.47 1 303  
A PRO   304 2 33.99 1 304  
A THR   305 2 34.05 1 305  
A THR   306 2 33.88 1 306  
A THR   307 2 33.60 1 307  
A THR   308 2 32.46 1 308  
A THR   309 2 30.78 1 309  
A GLN   310 2 29.93 1 310  
A TRP   311 2 26.81 1 311  
A SER   312 2 33.23 1 312  
A ILE   313 2 31.38 1 313  
A ASP   314 2 34.52 1 314  
A LEU   315 2 36.05 1 315  
A SER   316 2 38.15 1 316  
A ASN   317 2 38.32 1 317  
A SER   318 2 41.81 1 318  
A SER   319 2 42.51 1 319  
A GLU   320 2 42.43 1 320  
A ALA   321 2 48.81 1 321  
A PHE   322 2 42.17 1 322  
A GLY   323 2 58.15 1 323  
A LEU   324 2 60.66 1 324  
A LYS   325 2 58.64 1 325  
A SER   326 2 60.76 1 326  
A ALA   327 2 63.21 1 327  
A ILE   328 2 63.92 1 328  
A GLU   329 2 61.53 1 329  
A SER   330 2 73.70 1 330  
A LEU   331 2 78.96 1 331  
A THR   332 2 80.30 1 332  
A LEU   333 2 79.31 1 333  
A TYR   334 2 85.48 1 334  
A ARG   335 2 74.56 1 335  
A PHE   336 2 87.65 1 336  
A ASN   337 2 85.18 1 337  
A ASP   338 2 85.75 1 338  
A LEU   339 2 87.86 1 339  
A GLN   340 2 84.57 1 340  
A SER   341 2 86.96 1 341  
A ALA   342 2 89.15 1 342  
A THR   343 2 86.13 1 343  
A SER   344 2 86.51 1 344  
A ASN   345 2 83.63 1 345  
A PHE   346 2 84.63 1 346  
A SER   347 2 85.97 1 347  
A ASP   348 2 82.10 1 348  
A GLU   349 2 77.01 1 349  
A ASN   350 2 85.58 1 350  
A ARG   351 2 81.11 1 351  
A ILE   352 2 81.57 1 352  
A LYS   353 2 72.97 1 353  
A GLY   354 2 82.23 1 354  
A SER   355 2 84.66 1 355  
A VAL   356 2 87.38 1 356  
A TYR   357 2 88.04 1 357  
A ARG   358 2 81.36 1 358  
A ALA   359 2 90.45 1 359  
A THR   360 2 85.11 1 360  
A ILE   361 2 83.42 1 361  
A ASN   362 2 77.23 1 362  
A GLY   363 2 81.36 1 363  
A ASP   364 2 77.52 1 364  
A ASP   365 2 83.94 1 365  
A ALA   366 2 90.79 1 366  
A ALA   367 2 91.70 1 367  
A VAL   368 2 88.99 1 368  
A LYS   369 2 85.35 1 369  
A VAL   370 2 86.87 1 370  
A ILE   371 2 82.10 1 371  
A LYS   372 2 70.37 1 372  
A GLY   373 2 76.04 1 373  
A ASP   374 2 66.38 1 374  
A VAL   375 2 71.56 1 375  
A SER   376 2 70.13 1 376  
A SER   377 2 72.18 1 377  
A SER   378 2 73.82 1 378  
A GLU   379 2 75.94 1 379  
A ILE   380 2 81.06 1 380  
A ASN   381 2 78.57 1 381  
A LEU   382 2 83.80 1 382  
A LEU   383 2 84.00 1 383  
A LYS   384 2 79.89 1 384  
A LYS   385 2 80.50 1 385  
A LEU   386 2 85.87 1 386  
A ASN   387 2 85.43 1 387  
A HIS   388 2 88.49 1 388  
A SER   389 2 88.84 1 389  
A ASN   390 2 89.77 1 390  
A ILE   391 2 90.47 1 391  
A ILE   392 2 87.23 1 392  
A ARG   393 2 76.50 1 393  
A LEU   394 2 87.21 1 394  
A SER   395 2 85.13 1 395  
A GLY   396 2 88.75 1 396  
A PHE   397 2 83.66 1 397  
A CYS   398 2 87.10 1 398  
A ILE   399 2 79.47 1 399  
A ARG   400 2 72.98 1 400  
A GLU   401 2 70.03 1 401  
A GLY   402 2 80.70 1 402  
A THR   403 2 82.13 1 403  
A SER   404 2 84.80 1 404  
A TYR   405 2 86.94 1 405  
A LEU   406 2 87.45 1 406  
A VAL   407 2 88.87 1 407  
A PHE   408 2 88.16 1 408  
A GLU   409 2 86.03 1 409  
A TYR   410 2 86.12 1 410  
A SER   411 2 87.53 1 411  
A GLU   412 2 78.15 1 412  
A ASN   413 2 86.13 1 413  
A GLY   414 2 88.79 1 414  
A SER   415 2 88.52 1 415  
A ILE   416 2 86.96 1 416  
A SER   417 2 87.16 1 417  
A ASP   418 2 83.82 1 418  
A TRP   419 2 86.35 1 419  
A LEU   420 2 86.09 1 420  
A HIS   421 2 79.15 1 421  
A SER   422 2 72.45 1 422  
A SER   423 2 65.80 1 423  
A GLY   424 2 68.55 1 424  
A LYS   425 2 56.01 1 425  
A LYS   426 2 69.99 1 426  
A SER   427 2 81.46 1 427  
A LEU   428 2 86.17 1 428  
A THR   429 2 86.08 1 429  
A TRP   430 2 89.30 1 430  
A LYS   431 2 79.18 1 431  
A GLN   432 2 88.51 1 432  
A ARG   433 2 89.47 1 433  
A VAL   434 2 89.99 1 434  
A GLU   435 2 87.27 1 435  
A ILE   436 2 92.72 1 436  
A ALA   437 2 94.80 1 437  
A ARG   438 2 86.54 1 438  
A ASP   439 2 92.41 1 439  
A VAL   440 2 92.92 1 440  
A ALA   441 2 94.78 1 441  
A GLU   442 2 86.16 1 442  
A ALA   443 2 93.93 1 443  
A LEU   444 2 91.76 1 444  
A ASP   445 2 90.87 1 445  
A TYR   446 2 90.29 1 446  
A LEU   447 2 88.54 1 447  
A HIS   448 2 88.90 1 448  
A ASN   449 2 86.94 1 449  
A TYR   450 2 87.53 1 450  
A ILE   451 2 84.62 1 451  
A THR   452 2 80.57 1 452  
A PRO   453 2 83.10 1 453  
A PRO   454 2 86.40 1 454  
A HIS   455 2 83.43 1 455  
A ILE   456 2 84.67 1 456  
A HIS   457 2 86.52 1 457  
A LYS   458 2 80.65 1 458  
A ASN   459 2 82.26 1 459  
A LEU   460 2 87.50 1 460  
A GLU   461 2 82.80 1 461  
A SER   462 2 88.23 1 462  
A THR   463 2 84.72 1 463  
A ASN   464 2 87.03 1 464  
A ILE   465 2 91.79 1 465  
A LEU   466 2 90.91 1 466  
A LEU   467 2 90.56 1 467  
A ASP   468 2 86.83 1 468  
A SER   469 2 86.80 1 469  
A ASN   470 2 84.22 1 470  
A PHE   471 2 86.97 1 471  
A ARG   472 2 81.16 1 472  
A ALA   473 2 93.55 1 473  
A LYS   474 2 89.59 1 474  
A ILE   475 2 89.60 1 475  
A ALA   476 2 88.98 1 476  
A ASN   477 2 80.07 1 477  
A PHE   478 2 79.14 1 478  
A GLY   479 2 76.37 1 479  
A VAL   480 2 70.99 1 480  
A ALA   481 2 72.96 1 481  
A ARG   482 2 60.78 1 482  
A ILE   483 2 65.13 1 483  
A LEU   484 2 60.17 1 484  
A ASP   485 2 51.38 1 485  
A GLU   486 2 42.95 1 486  
A GLY   487 2 42.19 1 487  
A ASP   488 2 35.41 1 488  
A LEU   489 2 39.16 1 489  
A ASP   490 2 39.34 1 490  
A LEU   491 2 42.25 1 491  
A GLN   492 2 48.79 1 492  
A LEU   493 2 48.66 1 493  
A THR   494 2 52.58 1 494  
A ARG   495 2 44.39 1 495  
A HIS   496 2 49.92 1 496  
A VAL   497 2 57.64 1 497  
A GLU   498 2 55.68 1 498  
A GLY   499 2 67.19 1 499  
A THR   500 2 69.33 1 500  
A GLN   501 2 64.90 1 501  
A GLY   502 2 81.82 1 502  
A TYR   503 2 83.20 1 503  
A LEU   504 2 81.65 1 504  
A ALA   505 2 85.44 1 505  
A PRO   506 2 83.82 1 506  
A GLU   507 2 80.79 1 507  
A TYR   508 2 78.89 1 508  
A VAL   509 2 78.04 1 509  
A GLU   510 2 72.49 1 510  
A ASN   511 2 71.27 1 511  
A GLY   512 2 75.70 1 512  
A VAL   513 2 76.52 1 513  
A ILE   514 2 78.11 1 514  
A THR   515 2 82.79 1 515  
A SER   516 2 86.88 1 516  
A LYS   517 2 87.17 1 517  
A LEU   518 2 84.97 1 518  
A ASP   519 2 90.23 1 519  
A VAL   520 2 91.18 1 520  
A PHE   521 2 90.21 1 521  
A ALA   522 2 92.77 1 522  
A PHE   523 2 91.99 1 523  
A GLY   524 2 93.63 1 524  
A VAL   525 2 90.68 1 525  
A ALA   526 2 93.05 1 526  
A VAL   527 2 92.12 1 527  
A LEU   528 2 90.72 1 528  
A GLU   529 2 89.10 1 529  
A LEU   530 2 90.51 1 530  
A LEU   531 2 90.17 1 531  
A SER   532 2 89.24 1 532  
A GLY   533 2 88.69 1 533  
A ARG   534 2 80.03 1 534  
A GLU   535 2 80.05 1 535  
A ALA   536 2 86.81 1 536  
A VAL   537 2 81.15 1 537  
A THR   538 2 77.35 1 538  
A ILE   539 2 73.24 1 539  
A HIS   540 2 68.82 1 540  
A LYS   541 2 62.38 1 541  
A LYS   542 2 60.51 1 542  
A LYS   543 2 55.70 1 543  
A GLU   544 2 53.93 1 544  
A GLY   545 2 61.70 1 545  
A GLU   546 2 57.98 1 546  
A GLU   547 2 60.99 1 547  
A GLU   548 2 66.26 1 548  
A VAL   549 2 75.29 1 549  
A GLU   550 2 74.94 1 550  
A MET   551 2 80.74 1 551  
A LEU   552 2 83.66 1 552  
A CYS   553 2 86.05 1 553  
A LYS   554 2 78.10 1 554  
A VAL   555 2 85.38 1 555  
A ILE   556 2 87.23 1 556  
A ASN   557 2 84.66 1 557  
A SER   558 2 85.20 1 558  
A VAL   559 2 85.80 1 559  
A LEU   560 2 84.58 1 560  
A GLY   561 2 83.95 1 561  
A GLY   562 2 82.02 1 562  
A GLU   563 2 70.37 1 563  
A ASN   564 2 77.23 1 564  
A VAL   565 2 82.62 1 565  
A ARG   566 2 74.26 1 566  
A GLU   567 2 78.26 1 567  
A LYS   568 2 85.07 1 568  
A LEU   569 2 87.45 1 569  
A LYS   570 2 82.60 1 570  
A GLU   571 2 80.53 1 571  
A PHE   572 2 87.61 1 572  
A MET   573 2 87.87 1 573  
A ASP   574 2 87.30 1 574  
A PRO   575 2 86.50 1 575  
A SER   576 2 84.40 1 576  
A LEU   577 2 83.22 1 577  
A GLY   578 2 81.86 1 578  
A ASN   579 2 75.94 1 579  
A GLU   580 2 75.38 1 580  
A TYR   581 2 83.97 1 581  
A PRO   582 2 83.87 1 582  
A LEU   583 2 82.38 1 583  
A GLU   584 2 75.17 1 584  
A LEU   585 2 83.61 1 585  
A ALA   586 2 89.83 1 586  
A TYR   587 2 82.45 1 587  
A THR   588 2 86.18 1 588  
A MET   589 2 88.13 1 589  
A ALA   590 2 92.39 1 590  
A GLN   591 2 83.86 1 591  
A LEU   592 2 89.94 1 592  
A ALA   593 2 93.13 1 593  
A LYS   594 2 88.31 1 594  
A SER   595 2 90.43 1 595  
A CYS   596 2 92.66 1 596  
A VAL   597 2 89.14 1 597  
A ALA   598 2 90.52 1 598  
A THR   599 2 85.07 1 599  
A ASP   600 2 82.60 1 600  
A LEU   601 2 82.07 1 601  
A ASN   602 2 80.88 1 602  
A SER   603 2 86.36 1 603  
A ARG   604 2 88.19 1 604  
A PRO   605 2 91.22 1 605  
A SER   606 2 89.29 1 606  
A VAL   607 2 88.96 1 607  
A THR   608 2 86.62 1 608  
A GLN   609 2 83.44 1 609  
A VAL   610 2 90.09 1 610  
A LEU   611 2 88.03 1 611  
A THR   612 2 83.65 1 612  
A THR   613 2 85.94 1 613  
A LEU   614 2 87.95 1 614  
A SER   615 2 85.00 1 615  
A MET   616 2 76.09 1 616  
A ILE   617 2 85.90 1 617  
A VAL   618 2 84.69 1 618  
A SER   619 2 78.16 1 619  
A SER   620 2 78.67 1 620  
A SER   621 2 80.29 1 621  
A ILE   622 2 70.89 1 622  
A ASP   623 2 64.11 1 623  
A TRP   624 2 66.77 1 624  
A GLU   625 2 55.86 1 625  
A PRO   626 2 56.71 1 626  
A SER   627 2 46.13 1 627  
A ASP   628 2 37.32 1 628  
A ASP   629 2 33.69 1 629  
A LEU   630 2 31.08 1 630  
A LEU   631 2 33.35 1 631  
A ARG   632 2 29.31 1 632  
A SER   633 2 33.01 1 633  
A GLY   634 2 33.67 1 634  
A SER   635 2 30.71 1 635  
A LEU   636 2 28.34 1 636  
A GLY   637 2 31.16 1 637  
A ASN   638 2 28.13 1 638  
A ASP   639 2 28.86 1 639  
A TYR   640 2 27.02 1 640  
A LYS   641 2 29.32 1 641  
A ASP   642 2 27.90 1 642  
A ASP   643 2 28.23 1 643  
A ASP   644 2 27.39 1 644  
A ASP   645 2 28.13 1 645  
A LYS   646 2 28.78 1 646  
A ASP   647 2 27.77 1 647  
A TYR   648 2 27.37 1 648  
A LYS   649 2 28.01 1 649  
A ASP   650 2 27.15 1 650  
A ASP   651 2 27.75 1 651  
A ASP   652 2 28.00 1 652  
A ASP   653 2 27.82 1 653  
A LYS   654 2 28.03 1 654  
A ASP   655 2 27.91 1 655  
A TYR   656 2 27.68 1 656  
A LYS   657 2 28.21 1 657  
A ASP   658 2 27.39 1 658  
A ASP   659 2 29.18 1 659  
A ASP   660 2 28.47 1 660  
A ASP   661 2 29.94 1 661  
A LYS   662 2 30.47 1 662  
A ALA   663 2 31.29 1 663  
A SER   664 2 29.97 1 664  
A ASN   665 2 28.89 1 665  
A ASN   666 2 29.81 1 666  
A GLY   667 2 31.98 1 667  
A ASN   668 2 29.87 1 668  
A GLY   669 2 33.32 1 669  
A ARG   670 2 31.54 1 670  
A ASN   671 2 34.24 1 671  
A GLY   672 2 40.84 1 672  
A MET   673 2 45.89 1 673  
A VAL   674 2 54.98 1 674  
A SER   675 2 63.79 1 675  
A LYS   676 2 62.63 1 676  
A GLY   677 2 78.70 1 677  
A GLU   678 2 73.50 1 678  
A GLU   679 2 71.28 1 679  
A LEU   680 2 79.70 1 680  
A PHE   681 2 79.29 1 681  
A THR   682 2 73.87 1 682  
A GLY   683 2 80.50 1 683  
A VAL   684 2 82.09 1 684  
A VAL   685 2 83.54 1 685  
A PRO   686 2 86.48 1 686  
A ILE   687 2 84.97 1 687  
A LEU   688 2 81.52 1 688  
A VAL   689 2 83.35 1 689  
A GLU   690 2 77.36 1 690  
A LEU   691 2 79.33 1 691  
A ASP   692 2 74.05 1 692  
A GLY   693 2 76.33 1 693  
A ASP   694 2 67.15 1 694  
A VAL   695 2 69.96 1 695  
A ASN   696 2 65.02 1 696  
A GLY   697 2 68.89 1 697  
A HIS   698 2 70.43 1 698  
A LYS   699 2 68.16 1 699  
A PHE   700 2 76.03 1 700  
A SER   701 2 81.43 1 701  
A VAL   702 2 82.96 1 702  
A SER   703 2 84.68 1 703  
A GLY   704 2 86.66 1 704  
A GLU   705 2 79.08 1 705  
A GLY   706 2 87.39 1 706  
A GLU   707 2 80.40 1 707  
A GLY   708 2 85.92 1 708  
A ASP   709 2 81.20 1 709  
A ALA   710 2 83.69 1 710  
A THR   711 2 79.01 1 711  
A TYR   712 2 73.13 1 712  
A GLY   713 2 82.88 1 713  
A LYS   714 2 79.39 1 714  
A LEU   715 2 80.84 1 715  
A THR   716 2 82.67 1 716  
A LEU   717 2 84.06 1 717  
A LYS   718 2 84.61 1 718  
A PHE   719 2 83.97 1 719  
A ILE   720 2 84.07 1 720  
A CYS   721 2 86.47 1 721  
A THR   722 2 83.16 1 722  
A THR   723 2 79.58 1 723  
A GLY   724 2 83.99 1 724  
A LYS   725 2 73.92 1 725  
A LEU   726 2 81.18 1 726  
A PRO   727 2 80.90 1 727  
A VAL   728 2 80.01 1 728  
A PRO   729 2 84.90 1 729  
A TRP   730 2 86.83 1 730  
A PRO   731 2 85.77 1 731  
A THR   732 2 81.17 1 732  
A LEU   733 2 80.50 1 733  
A VAL   734 2 82.26 1 734  
A THR   735 2 80.08 1 735  
A THR   736 2 76.41 1 736  
A LEU   737 2 79.67 1 737  
A THR   738 2 74.69 1 738  
A TYR   739 2 62.79 1 739  
A GLY   740 2 70.43 1 740  
A VAL   741 2 73.58 1 741  
A GLN   742 2 77.32 1 742  
A CYS   743 2 83.91 1 743  
A PHE   744 2 82.80 1 744  
A SER   745 2 83.72 1 745  
A ARG   746 2 76.68 1 746  
A TYR   747 2 81.47 1 747  
A PRO   748 2 81.43 1 748  
A ASP   749 2 75.58 1 749  
A HIS   750 2 74.62 1 750  
A MET   751 2 79.61 1 751  
A LYS   752 2 78.40 1 752  
A GLN   753 2 75.02 1 753  
A HIS   754 2 81.10 1 754  
A ASP   755 2 83.48 1 755  
A PHE   756 2 82.28 1 756  
A PHE   757 2 82.29 1 757  
A LYS   758 2 83.55 1 758  
A SER   759 2 84.77 1 759  
A ALA   760 2 84.80 1 760  
A MET   761 2 83.01 1 761  
A PRO   762 2 82.38 1 762  
A GLU   763 2 76.88 1 763  
A GLY   764 2 84.33 1 764  
A TYR   765 2 80.03 1 765  
A VAL   766 2 80.46 1 766  
A GLN   767 2 79.51 1 767  
A GLU   768 2 75.56 1 768  
A ARG   769 2 73.37 1 769  
A THR   770 2 74.46 1 770  
A ILE   771 2 76.98 1 771  
A PHE   772 2 69.29 1 772  
A PHE   773 2 75.56 1 773  
A LYS   774 2 69.07 1 774  
A ASP   775 2 67.77 1 775  
A ASP   776 2 68.90 1 776  
A GLY   777 2 74.10 1 777  
A ASN   778 2 67.60 1 778  
A TYR   779 2 73.53 1 779  
A LYS   780 2 65.47 1 780  
A THR   781 2 75.46 1 781  
A ARG   782 2 72.37 1 782  
A ALA   783 2 82.10 1 783  
A GLU   784 2 78.13 1 784  
A VAL   785 2 82.06 1 785  
A LYS   786 2 78.32 1 786  
A PHE   787 2 79.54 1 787  
A GLU   788 2 76.15 1 788  
A GLY   789 2 78.67 1 789  
A ASP   790 2 73.22 1 790  
A THR   791 2 77.08 1 791  
A LEU   792 2 76.87 1 792  
A VAL   793 2 76.08 1 793  
A ASN   794 2 74.78 1 794  
A ARG   795 2 68.29 1 795  
A ILE   796 2 68.51 1 796  
A ILE   797 2 55.73 1 797  
A LEU   798 2 45.93 1 798  
A LYS   799 2 46.30 1 799  
A GLY   800 2 59.65 1 800  
A CYS   801 2 71.14 1 801  
A PHE   802 2 76.55 1 802  
A ALA   803 2 81.04 1 803  
A LYS   804 2 76.21 1 804  
A GLY   805 2 80.68 1 805  
A THR   806 2 79.49 1 806  
A ASN   807 2 78.74 1 807  
A VAL   808 2 80.75 1 808  
A LEU   809 2 79.63 1 809  
A MET   810 2 83.60 1 810  
A ALA   811 2 84.35 1 811  
A ASP   812 2 79.54 1 812  
A GLY   813 2 80.63 1 813  
A SER   814 2 81.23 1 814  
A ILE   815 2 79.03 1 815  
A GLU   816 2 78.65 1 816  
A CYS   817 2 82.67 1 817  
A ILE   818 2 82.16 1 818  
A GLU   819 2 81.02 1 819  
A ASN   820 2 82.81 1 820  
A ILE   821 2 84.10 1 821  
A GLU   822 2 77.26 1 822  
A VAL   823 2 83.53 1 823  
A GLY   824 2 86.96 1 824  
A ASN   825 2 84.32 1 825  
A LYS   826 2 81.66 1 826  
A VAL   827 2 82.99 1 827  
A MET   828 2 81.08 1 828  
A GLY   829 2 82.01 1 829  
A LYS   830 2 74.49 1 830  
A ASP   831 2 77.42 1 831  
A GLY   832 2 79.89 1 832  
A ARG   833 2 72.29 1 833  
A PRO   834 2 85.05 1 834  
A ARG   835 2 80.31 1 835  
A GLU   836 2 77.36 1 836  
A VAL   837 2 82.84 1 837  
A ILE   838 2 79.93 1 838  
A LYS   839 2 75.11 1 839  
A LEU   840 2 81.06 1 840  
A PRO   841 2 81.39 1 841  
A ARG   842 2 75.58 1 842  
A GLY   843 2 82.34 1 843  
A ARG   844 2 73.81 1 844  
A GLU   845 2 77.19 1 845  
A THR   846 2 81.33 1 846  
A MET   847 2 83.71 1 847  
A TYR   848 2 82.86 1 848  
A SER   849 2 82.69 1 849  
A VAL   850 2 83.20 1 850  
A VAL   851 2 77.30 1 851  
A GLN   852 2 74.37 1 852  
A LYS   853 2 68.34 1 853  
A SER   854 2 62.43 1 854  
A GLN   855 2 47.78 1 855  
A HIS   856 2 44.50 1 856  
A ARG   857 2 40.99 1 857  
A ALA   858 2 52.01 1 858  
A HIS   859 2 47.79 1 859  
A LYS   860 2 50.53 1 860  
A SER   861 2 51.98 1 861  
A ASP   862 2 50.63 1 862  
A SER   863 2 52.45 1 863  
A SER   864 2 53.29 1 864  
A ARG   865 2 44.27 1 865  
A GLU   866 2 48.13 1 866  
A VAL   867 2 53.34 1 867  
A PRO   868 2 57.82 1 868  
A GLU   869 2 57.38 1 869  
A LEU   870 2 64.73 1 870  
A LEU   871 2 75.28 1 871  
A LYS   872 2 73.00 1 872  
A PHE   873 2 81.59 1 873  
A THR   874 2 81.81 1 874  
A CYS   875 2 85.44 1 875  
A ASN   876 2 82.45 1 876  
A ALA   877 2 87.01 1 877  
A THR   878 2 83.65 1 878  
A HIS   879 2 84.10 1 879  
A GLU   880 2 81.80 1 880  
A LEU   881 2 85.28 1 881  
A VAL   882 2 85.44 1 882  
A VAL   883 2 86.62 1 883  
A ARG   884 2 83.96 1 884  
A THR   885 2 86.71 1 885  
A PRO   886 2 86.52 1 886  
A ARG   887 2 79.86 1 887  
A SER   888 2 82.77 1 888  
A VAL   889 2 79.32 1 889  
A ARG   890 2 66.97 1 890  
A ARG   891 2 63.54 1 891  
A LEU   892 2 65.66 1 892  
A SER   893 2 65.10 1 893  
A ARG   894 2 55.87 1 894  
A THR   895 2 60.84 1 895  
A ILE   896 2 59.42 1 896  
A LYS   897 2 56.16 1 897  
A GLY   898 2 61.01 1 898  
A VAL   899 2 65.99 1 899  
A GLU   900 2 64.94 1 900  
A TYR   901 2 66.25 1 901  
A PHE   902 2 69.65 1 902  
A GLU   903 2 71.73 1 903  
A VAL   904 2 78.12 1 904  
A ILE   905 2 79.43 1 905  
A THR   906 2 81.67 1 906  
A PHE   907 2 84.70 1 907  
A GLU   908 2 79.92 1 908  
A MET   909 2 86.13 1 909  
A GLY   910 2 89.34 1 910  
A GLN   911 2 83.54 1 911  
A LYS   912 2 82.17 1 912  
A LYS   913 2 78.68 1 913  
A ALA   914 2 86.63 1 914  
A PRO   915 2 84.20 1 915  
A ASP   916 2 79.60 1 916  
A GLY   917 2 86.03 1 917  
A ARG   918 2 83.01 1 918  
A ILE   919 2 83.84 1 919  
A VAL   920 2 86.15 1 920  
A GLU   921 2 81.17 1 921  
A LEU   922 2 85.89 1 922  
A VAL   923 2 87.66 1 923  
A LYS   924 2 81.51 1 924  
A GLU   925 2 81.21 1 925  
A VAL   926 2 80.91 1 926  
A SER   927 2 78.06 1 927  
A LYS   928 2 70.80 1 928  
A SER   929 2 71.85 1 929  
A TYR   930 2 66.06 1 930  
A PRO   931 2 72.46 1 931  
A ILE   932 2 66.71 1 932  
A SER   933 2 71.59 1 933  
A GLU   934 2 66.80 1 934  
A GLY   935 2 71.83 1 935  
A PRO   936 2 71.16 1 936  
A GLU   937 2 68.00 1 937  
A ARG   938 2 69.23 1 938  
A ALA   939 2 80.10 1 939  
A ASN   940 2 77.82 1 940  
A GLU   941 2 74.13 1 941  
A LEU   942 2 78.03 1 942  
A VAL   943 2 80.12 1 943  
A GLU   944 2 73.42 1 944  
A SER   945 2 80.95 1 945  
A TYR   946 2 80.39 1 946  
A ARG   947 2 72.00 1 947  
A LYS   948 2 73.46 1 948  
A ALA   949 2 78.78 1 949  
A SER   950 2 74.74 1 950  
A ASN   951 2 71.34 1 951  
A LYS   952 2 74.28 1 952  
A ALA   953 2 85.11 1 953  
A TYR   954 2 81.54 1 954  
A PHE   955 2 85.87 1 955  
A GLU   956 2 80.56 1 956  
A TRP   957 2 88.67 1 957  
A THR   958 2 85.57 1 958  
A ILE   959 2 88.04 1 959  
A GLU   960 2 85.17 1 960  
A ALA   961 2 88.33 1 961  
A ARG   962 2 82.33 1 962  
A ASP   963 2 86.73 1 963  
A LEU   964 2 84.54 1 964  
A SER   965 2 84.64 1 965  
A LEU   966 2 84.95 1 966  
A LEU   967 2 85.56 1 967  
A GLY   968 2 85.09 1 968  
A SER   969 2 77.62 1 969  
A HIS   970 2 76.08 1 970  
A VAL   971 2 85.08 1 971  
A ARG   972 2 79.60 1 972  
A LYS   973 2 73.32 1 973  
A ALA   974 2 86.32 1 974  
A THR   975 2 85.79 1 975  
A TYR   976 2 83.45 1 976  
A GLN   977 2 84.46 1 977  
A THR   978 2 81.42 1 978  
A TYR   979 2 74.89 1 979  
A ALA   980 2 78.99 1 980  
A PRO   981 2 74.74 1 981  
A ILE   982 2 70.87 1 982  
A LEU   983 2 69.37 1 983  
A TYR   984 2 63.18 1 984  
B LYS   1   2 47.93 1 985  
B CYS   2   2 66.77 1 986  
B ARG   3   2 53.99 1 987  
B THR   4   2 67.42 1 988  
B SER   5   2 75.68 1 989  
B CYS   6   2 81.66 1 990  
B PRO   7   2 82.69 1 991  
B LEU   8   2 84.64 1 992  
B ALA   9   2 90.86 1 993  
B LEU   10  2 89.01 1 994  
B ALA   11  2 92.19 1 995  
B SER   12  2 91.19 1 996  
B TYR   13  2 87.81 1 997  
B TYR   14  2 85.09 1 998  
B LEU   15  2 81.66 1 999  
B GLU   16  2 69.93 1 1000 
B ASN   17  2 60.68 1 1001 
B GLY   18  2 72.19 1 1002 
B THR   19  2 75.19 1 1003 
B THR   20  2 79.19 1 1004 
B LEU   21  2 82.78 1 1005 
B SER   22  2 83.30 1 1006 
B VAL   23  2 84.00 1 1007 
B ILE   24  2 86.98 1 1008 
B ASN   25  2 85.59 1 1009 
B GLN   26  2 81.03 1 1010 
B ASN   27  2 86.59 1 1011 
B LEU   28  2 87.90 1 1012 
B ASN   29  2 84.39 1 1013 
B SER   30  2 86.71 1 1014 
B SER   31  2 85.88 1 1015 
B ILE   32  2 84.44 1 1016 
B ALA   33  2 87.21 1 1017 
B PRO   34  2 84.94 1 1018 
B TYR   35  2 78.12 1 1019 
B ASP   36  2 73.49 1 1020 
B GLN   37  2 65.96 1 1021 
B ILE   38  2 69.59 1 1022 
B ASN   39  2 73.69 1 1023 
B PHE   40  2 80.81 1 1024 
B ASP   41  2 79.36 1 1025 
B PRO   42  2 87.40 1 1026 
B ILE   43  2 86.74 1 1027 
B LEU   44  2 85.26 1 1028 
B ARG   45  2 78.66 1 1029 
B TYR   46  2 86.48 1 1030 
B ASN   47  2 85.25 1 1031 
B SER   48  2 82.11 1 1032 
B ASN   49  2 77.86 1 1033 
B ILE   50  2 80.89 1 1034 
B LYS   51  2 70.24 1 1035 
B ASP   52  2 73.02 1 1036 
B LYS   53  2 71.88 1 1037 
B ASP   54  2 70.30 1 1038 
B ARG   55  2 62.79 1 1039 
B ILE   56  2 74.34 1 1040 
B GLN   57  2 71.99 1 1041 
B MET   58  2 73.51 1 1042 
B GLY   59  2 84.13 1 1043 
B SER   60  2 84.21 1 1044 
B ARG   61  2 85.62 1 1045 
B VAL   62  2 87.32 1 1046 
B LEU   63  2 88.52 1 1047 
B VAL   64  2 89.21 1 1048 
B PRO   65  2 91.49 1 1049 
B PHE   66  2 88.73 1 1050 
B PRO   67  2 89.78 1 1051 
B CYS   68  2 88.96 1 1052 
B GLU   69  2 80.79 1 1053 
B CYS   70  2 82.89 1 1054 
B GLN   71  2 81.01 1 1055 
B PRO   72  2 76.24 1 1056 
B GLY   73  2 75.63 1 1057 
B ASP   74  2 70.67 1 1058 
B PHE   75  2 79.95 1 1059 
B LEU   76  2 85.50 1 1060 
B GLY   77  2 89.77 1 1061 
B HIS   78  2 87.43 1 1062 
B ASN   79  2 84.09 1 1063 
B PHE   80  2 87.51 1 1064 
B SER   81  2 86.28 1 1065 
B TYR   82  2 84.33 1 1066 
B SER   83  2 83.46 1 1067 
B VAL   84  2 82.33 1 1068 
B ARG   85  2 70.42 1 1069 
B GLN   86  2 68.66 1 1070 
B GLU   87  2 70.08 1 1071 
B ASP   88  2 81.21 1 1072 
B THR   89  2 83.55 1 1073 
B TYR   90  2 85.44 1 1074 
B GLU   91  2 80.91 1 1075 
B ARG   92  2 75.36 1 1076 
B VAL   93  2 87.22 1 1077 
B ALA   94  2 90.44 1 1078 
B ILE   95  2 84.66 1 1079 
B SER   96  2 85.08 1 1080 
B ASN   97  2 84.91 1 1081 
B TYR   98  2 87.60 1 1082 
B ALA   99  2 90.13 1 1083 
B ASN   100 2 86.81 1 1084 
B LEU   101 2 88.96 1 1085 
B THR   102 2 87.08 1 1086 
B THR   103 2 86.16 1 1087 
B MET   104 2 84.53 1 1088 
B GLU   105 2 78.89 1 1089 
B SER   106 2 87.36 1 1090 
B LEU   107 2 86.51 1 1091 
B GLN   108 2 81.11 1 1092 
B ALA   109 2 85.79 1 1093 
B ARG   110 2 78.38 1 1094 
B ASN   111 2 83.50 1 1095 
B PRO   112 2 81.42 1 1096 
B PHE   113 2 78.46 1 1097 
B PRO   114 2 81.04 1 1098 
B ALA   115 2 81.38 1 1099 
B THR   116 2 75.64 1 1100 
B ASN   117 2 73.12 1 1101 
B ILE   118 2 79.80 1 1102 
B PRO   119 2 80.66 1 1103 
B LEU   120 2 73.43 1 1104 
B SER   121 2 75.28 1 1105 
B ALA   122 2 82.95 1 1106 
B THR   123 2 81.76 1 1107 
B LEU   124 2 85.50 1 1108 
B ASN   125 2 84.41 1 1109 
B VAL   126 2 88.25 1 1110 
B LEU   127 2 87.64 1 1111 
B VAL   128 2 89.01 1 1112 
B ASN   129 2 87.85 1 1113 
B CYS   130 2 88.92 1 1114 
B SER   131 2 87.23 1 1115 
B CYS   132 2 83.91 1 1116 
B GLY   133 2 82.64 1 1117 
B ASP   134 2 78.06 1 1118 
B GLU   135 2 71.34 1 1119 
B SER   136 2 79.91 1 1120 
B VAL   137 2 82.24 1 1121 
B SER   138 2 81.73 1 1122 
B LYS   139 2 73.95 1 1123 
B ASP   140 2 81.57 1 1124 
B PHE   141 2 84.99 1 1125 
B GLY   142 2 86.80 1 1126 
B LEU   143 2 86.82 1 1127 
B PHE   144 2 87.13 1 1128 
B VAL   145 2 89.49 1 1129 
B THR   146 2 89.20 1 1130 
B TYR   147 2 88.71 1 1131 
B PRO   148 2 91.28 1 1132 
B LEU   149 2 87.65 1 1133 
B ARG   150 2 81.28 1 1134 
B PRO   151 2 87.59 1 1135 
B GLU   152 2 79.82 1 1136 
B ASP   153 2 85.12 1 1137 
B SER   154 2 87.14 1 1138 
B LEU   155 2 86.29 1 1139 
B SER   156 2 86.87 1 1140 
B SER   157 2 88.11 1 1141 
B ILE   158 2 88.23 1 1142 
B ALA   159 2 90.14 1 1143 
B ARG   160 2 75.67 1 1144 
B SER   161 2 86.00 1 1145 
B SER   162 2 85.35 1 1146 
B GLY   163 2 86.59 1 1147 
B VAL   164 2 84.33 1 1148 
B SER   165 2 86.23 1 1149 
B ALA   166 2 89.19 1 1150 
B ASP   167 2 81.70 1 1151 
B ILE   168 2 84.95 1 1152 
B LEU   169 2 86.69 1 1153 
B GLN   170 2 84.75 1 1154 
B ARG   171 2 80.30 1 1155 
B TYR   172 2 86.35 1 1156 
B ASN   173 2 86.69 1 1157 
B PRO   174 2 85.94 1 1158 
B GLY   175 2 85.59 1 1159 
B VAL   176 2 83.30 1 1160 
B ASN   177 2 81.98 1 1161 
B PHE   178 2 84.11 1 1162 
B ASN   179 2 82.09 1 1163 
B SER   180 2 84.87 1 1164 
B GLY   181 2 86.44 1 1165 
B ASN   182 2 79.94 1 1166 
B GLY   183 2 88.58 1 1167 
B ILE   184 2 86.51 1 1168 
B VAL   185 2 87.92 1 1169 
B TYR   186 2 88.17 1 1170 
B VAL   187 2 88.17 1 1171 
B PRO   188 2 89.68 1 1172 
B GLY   189 2 88.59 1 1173 
B ARG   190 2 81.78 1 1174 
B ASP   191 2 82.54 1 1175 
B PRO   192 2 86.34 1 1176 
B ASN   193 2 80.87 1 1177 
B GLY   194 2 85.38 1 1178 
B ALA   195 2 85.75 1 1179 
B PHE   196 2 84.31 1 1180 
B PRO   197 2 85.85 1 1181 
B PRO   198 2 83.69 1 1182 
B PHE   199 2 75.61 1 1183 
B LYS   200 2 63.54 1 1184 
B SER   201 2 62.01 1 1185 
B SER   202 2 55.62 1 1186 
B LYS   203 2 45.28 1 1187 
B GLN   204 2 45.24 1 1188 
B ASP   205 2 48.08 1 1189 
B GLY   206 2 54.25 1 1190 
B VAL   207 2 56.73 1 1191 
B GLY   208 2 60.65 1 1192 
B ALA   209 2 64.69 1 1193 
B GLY   210 2 68.34 1 1194 
B VAL   211 2 69.17 1 1195 
B ILE   212 2 69.39 1 1196 
B ALA   213 2 74.87 1 1197 
B GLY   214 2 75.47 1 1198 
B ILE   215 2 74.31 1 1199 
B VAL   216 2 76.39 1 1200 
B ILE   217 2 75.98 1 1201 
B GLY   218 2 81.47 1 1202 
B VAL   219 2 78.82 1 1203 
B ILE   220 2 78.60 1 1204 
B VAL   221 2 81.37 1 1205 
B ALA   222 2 83.24 1 1206 
B LEU   223 2 78.83 1 1207 
B LEU   224 2 78.70 1 1208 
B LEU   225 2 77.94 1 1209 
B ILE   226 2 78.18 1 1210 
B LEU   227 2 75.30 1 1211 
B PHE   228 2 70.93 1 1212 
B ILE   229 2 76.42 1 1213 
B VAL   230 2 75.90 1 1214 
B TYR   231 2 72.08 1 1215 
B TYR   232 2 69.06 1 1216 
B ALA   233 2 74.10 1 1217 
B TYR   234 2 65.61 1 1218 
B ARG   235 2 59.83 1 1219 
B LYS   236 2 60.48 1 1220 
B ASN   237 2 59.90 1 1221 
B LYS   238 2 54.15 1 1222 
B SER   239 2 53.13 1 1223 
B LYS   240 2 46.86 1 1224 
B GLY   241 2 44.12 1 1225 
B ASP   242 2 38.67 1 1226 
B SER   243 2 33.13 1 1227 
B PHE   244 2 29.23 1 1228 
B SER   245 2 30.70 1 1229 
B SER   246 2 30.96 1 1230 
B SER   247 2 29.83 1 1231 
B ILE   248 2 30.55 1 1232 
B PRO   249 2 30.92 1 1233 
B LEU   250 2 29.93 1 1234 
B SER   251 2 31.61 1 1235 
B THR   252 2 31.57 1 1236 
B LYS   253 2 31.21 1 1237 
B ALA   254 2 33.61 1 1238 
B ASP   255 2 33.24 1 1239 
B HIS   256 2 33.03 1 1240 
B ALA   257 2 35.50 1 1241 
B SER   258 2 32.56 1 1242 
B SER   259 2 31.12 1 1243 
B THR   260 2 31.90 1 1244 
B SER   261 2 31.46 1 1245 
B LEU   262 2 30.47 1 1246 
B GLN   263 2 30.48 1 1247 
B SER   264 2 30.90 1 1248 
B GLY   265 2 33.29 1 1249 
B GLY   266 2 32.29 1 1250 
B LEU   267 2 29.83 1 1251 
B GLY   268 2 32.78 1 1252 
B GLY   269 2 32.48 1 1253 
B ALA   270 2 33.54 1 1254 
B GLY   271 2 33.16 1 1255 
B VAL   272 2 31.65 1 1256 
B SER   273 2 33.07 1 1257 
B PRO   274 2 33.74 1 1258 
B GLY   275 2 34.48 1 1259 
B ILE   276 2 34.09 1 1260 
B ALA   277 2 37.47 1 1261 
B ALA   278 2 40.60 1 1262 
B ILE   279 2 46.02 1 1263 
B SER   280 2 47.84 1 1264 
B VAL   281 2 52.05 1 1265 
B ASP   282 2 52.76 1 1266 
B LYS   283 2 51.88 1 1267 
B SER   284 2 64.00 1 1268 
B VAL   285 2 71.29 1 1269 
B GLU   286 2 76.06 1 1270 
B PHE   287 2 84.17 1 1271 
B SER   288 2 85.39 1 1272 
B LEU   289 2 85.61 1 1273 
B GLU   290 2 79.11 1 1274 
B GLU   291 2 83.16 1 1275 
B LEU   292 2 87.11 1 1276 
B ALA   293 2 88.68 1 1277 
B LYS   294 2 79.36 1 1278 
B ALA   295 2 87.93 1 1279 
B THR   296 2 83.87 1 1280 
B ASP   297 2 80.07 1 1281 
B ASN   298 2 80.04 1 1282 
B PHE   299 2 81.89 1 1283 
B ASN   300 2 80.25 1 1284 
B LEU   301 2 76.90 1 1285 
B SER   302 2 82.55 1 1286 
B PHE   303 2 82.69 1 1287 
B LYS   304 2 80.91 1 1288 
B ILE   305 2 78.45 1 1289 
B GLY   306 2 80.04 1 1290 
B GLN   307 2 68.39 1 1291 
B GLY   308 2 69.43 1 1292 
B GLY   309 2 65.15 1 1293 
B PHE   310 2 62.69 1 1294 
B GLY   311 2 77.12 1 1295 
B ALA   312 2 85.22 1 1296 
B VAL   313 2 85.28 1 1297 
B TYR   314 2 85.59 1 1298 
B TYR   315 2 84.97 1 1299 
B ALA   316 2 89.21 1 1300 
B GLU   317 2 81.32 1 1301 
B LEU   318 2 83.84 1 1302 
B ARG   319 2 77.64 1 1303 
B GLY   320 2 84.27 1 1304 
B GLU   321 2 80.50 1 1305 
B LYS   322 2 83.31 1 1306 
B ALA   323 2 90.01 1 1307 
B ALA   324 2 90.24 1 1308 
B ILE   325 2 88.19 1 1309 
B LYS   326 2 84.51 1 1310 
B LYS   327 2 83.12 1 1311 
B MET   328 2 80.40 1 1312 
B ASP   329 2 72.59 1 1313 
B MET   330 2 69.35 1 1314 
B GLU   331 2 64.14 1 1315 
B ALA   332 2 74.39 1 1316 
B SER   333 2 76.27 1 1317 
B LYS   334 2 69.16 1 1318 
B GLN   335 2 73.54 1 1319 
B PHE   336 2 82.14 1 1320 
B LEU   337 2 79.44 1 1321 
B ALA   338 2 81.90 1 1322 
B GLU   339 2 80.44 1 1323 
B LEU   340 2 82.77 1 1324 
B LYS   341 2 75.86 1 1325 
B VAL   342 2 82.38 1 1326 
B LEU   343 2 83.23 1 1327 
B THR   344 2 81.77 1 1328 
B ARG   345 2 77.00 1 1329 
B VAL   346 2 85.04 1 1330 
B HIS   347 2 84.38 1 1331 
B HIS   348 2 89.29 1 1332 
B VAL   349 2 88.34 1 1333 
B ASN   350 2 90.03 1 1334 
B LEU   351 2 89.19 1 1335 
B VAL   352 2 86.82 1 1336 
B ARG   353 2 80.23 1 1337 
B LEU   354 2 85.57 1 1338 
B ILE   355 2 83.44 1 1339 
B GLY   356 2 88.08 1 1340 
B TYR   357 2 83.96 1 1341 
B CYS   358 2 87.08 1 1342 
B VAL   359 2 79.97 1 1343 
B GLU   360 2 74.83 1 1344 
B GLY   361 2 78.17 1 1345 
B SER   362 2 80.88 1 1346 
B LEU   363 2 83.17 1 1347 
B PHE   364 2 85.99 1 1348 
B LEU   365 2 86.53 1 1349 
B VAL   366 2 88.03 1 1350 
B TYR   367 2 85.15 1 1351 
B GLU   368 2 84.18 1 1352 
B TYR   369 2 84.40 1 1353 
B VAL   370 2 84.72 1 1354 
B GLU   371 2 74.08 1 1355 
B ASN   372 2 81.49 1 1356 
B GLY   373 2 86.44 1 1357 
B ASN   374 2 84.93 1 1358 
B LEU   375 2 88.53 1 1359 
B GLY   376 2 88.32 1 1360 
B GLN   377 2 82.14 1 1361 
B HIS   378 2 84.17 1 1362 
B LEU   379 2 84.91 1 1363 
B HIS   380 2 76.87 1 1364 
B GLY   381 2 74.18 1 1365 
B SER   382 2 63.75 1 1366 
B GLY   383 2 68.28 1 1367 
B ARG   384 2 66.72 1 1368 
B GLU   385 2 68.55 1 1369 
B PRO   386 2 80.33 1 1370 
B LEU   387 2 82.53 1 1371 
B PRO   388 2 85.93 1 1372 
B TRP   389 2 87.93 1 1373 
B THR   390 2 83.76 1 1374 
B LYS   391 2 82.80 1 1375 
B ARG   392 2 88.40 1 1376 
B VAL   393 2 89.85 1 1377 
B GLN   394 2 87.39 1 1378 
B ILE   395 2 91.64 1 1379 
B ALA   396 2 94.35 1 1380 
B LEU   397 2 90.09 1 1381 
B ASP   398 2 92.31 1 1382 
B SER   399 2 92.43 1 1383 
B ALA   400 2 94.66 1 1384 
B ARG   401 2 85.30 1 1385 
B GLY   402 2 93.60 1 1386 
B LEU   403 2 90.55 1 1387 
B GLU   404 2 88.52 1 1388 
B PHE   405 2 89.24 1 1389 
B ILE   406 2 87.78 1 1390 
B HIS   407 2 87.95 1 1391 
B GLU   408 2 81.16 1 1392 
B HIS   409 2 84.02 1 1393 
B THR   410 2 85.40 1 1394 
B VAL   411 2 80.12 1 1395 
B PRO   412 2 81.51 1 1396 
B VAL   413 2 82.42 1 1397 
B TYR   414 2 82.58 1 1398 
B VAL   415 2 84.70 1 1399 
B HIS   416 2 85.01 1 1400 
B ARG   417 2 76.94 1 1401 
B ASP   418 2 82.79 1 1402 
B ILE   419 2 88.03 1 1403 
B LYS   420 2 84.08 1 1404 
B SER   421 2 87.96 1 1405 
B ALA   422 2 86.55 1 1406 
B ASN   423 2 86.04 1 1407 
B ILE   424 2 90.34 1 1408 
B LEU   425 2 88.65 1 1409 
B ILE   426 2 87.90 1 1410 
B ASP   427 2 86.44 1 1411 
B GLN   428 2 78.68 1 1412 
B LYS   429 2 79.83 1 1413 
B PHE   430 2 84.79 1 1414 
B ARG   431 2 84.95 1 1415 
B ALA   432 2 92.79 1 1416 
B LYS   433 2 88.39 1 1417 
B VAL   434 2 90.02 1 1418 
B ALA   435 2 87.05 1 1419 
B ASP   436 2 77.13 1 1420 
B PHE   437 2 75.67 1 1421 
B GLY   438 2 74.00 1 1422 
B LEU   439 2 68.16 1 1423 
B THR   440 2 69.67 1 1424 
B LYS   441 2 58.13 1 1425 
B LEU   442 2 55.05 1 1426 
B THR   443 2 52.03 1 1427 
B GLU   444 2 38.63 1 1428 
B VAL   445 2 35.92 1 1429 
B GLY   446 2 36.11 1 1430 
B GLY   447 2 37.13 1 1431 
B SER   448 2 34.58 1 1432 
B ALA   449 2 37.32 1 1433 
B THR   450 2 39.20 1 1434 
B ARG   451 2 34.23 1 1435 
B GLY   452 2 47.51 1 1436 
B ALA   453 2 52.26 1 1437 
B MET   454 2 56.34 1 1438 
B GLY   455 2 66.69 1 1439 
B THR   456 2 71.09 1 1440 
B PHE   457 2 63.39 1 1441 
B GLY   458 2 78.94 1 1442 
B TYR   459 2 80.52 1 1443 
B MET   460 2 76.25 1 1444 
B ALA   461 2 82.72 1 1445 
B PRO   462 2 81.23 1 1446 
B GLU   463 2 77.99 1 1447 
B THR   464 2 73.29 1 1448 
B VAL   465 2 67.13 1 1449 
B TYR   466 2 60.11 1 1450 
B GLY   467 2 69.74 1 1451 
B GLU   468 2 67.40 1 1452 
B VAL   469 2 75.45 1 1453 
B SER   470 2 82.37 1 1454 
B ALA   471 2 87.86 1 1455 
B LYS   472 2 85.92 1 1456 
B VAL   473 2 85.43 1 1457 
B ASP   474 2 89.22 1 1458 
B VAL   475 2 90.49 1 1459 
B TYR   476 2 88.86 1 1460 
B ALA   477 2 92.21 1 1461 
B PHE   478 2 91.59 1 1462 
B GLY   479 2 93.43 1 1463 
B VAL   480 2 90.26 1 1464 
B VAL   481 2 91.19 1 1465 
B LEU   482 2 91.47 1 1466 
B TYR   483 2 89.25 1 1467 
B GLU   484 2 88.58 1 1468 
B LEU   485 2 90.42 1 1469 
B ILE   486 2 89.20 1 1470 
B SER   487 2 87.47 1 1471 
B ALA   488 2 86.36 1 1472 
B LYS   489 2 79.22 1 1473 
B GLY   490 2 83.58 1 1474 
B ALA   491 2 82.23 1 1475 
B VAL   492 2 75.34 1 1476 
B VAL   493 2 72.11 1 1477 
B LYS   494 2 59.52 1 1478 
B MET   495 2 58.53 1 1479 
B THR   496 2 55.10 1 1480 
B GLU   497 2 47.95 1 1481 
B ALA   498 2 52.27 1 1482 
B VAL   499 2 47.32 1 1483 
B GLY   500 2 54.20 1 1484 
B GLU   501 2 54.18 1 1485 
B PHE   502 2 58.86 1 1486 
B ARG   503 2 62.89 1 1487 
B GLY   504 2 79.42 1 1488 
B LEU   505 2 82.87 1 1489 
B VAL   506 2 84.47 1 1490 
B GLY   507 2 84.40 1 1491 
B VAL   508 2 82.82 1 1492 
B PHE   509 2 85.50 1 1493 
B GLU   510 2 78.46 1 1494 
B GLU   511 2 74.10 1 1495 
B SER   512 2 81.80 1 1496 
B PHE   513 2 80.35 1 1497 
B LYS   514 2 75.32 1 1498 
B GLU   515 2 74.18 1 1499 
B THR   516 2 75.01 1 1500 
B ASP   517 2 74.93 1 1501 
B LYS   518 2 74.59 1 1502 
B GLU   519 2 76.20 1 1503 
B GLU   520 2 75.26 1 1504 
B ALA   521 2 85.95 1 1505 
B LEU   522 2 82.11 1 1506 
B ARG   523 2 77.14 1 1507 
B LYS   524 2 76.80 1 1508 
B ILE   525 2 81.23 1 1509 
B ILE   526 2 83.90 1 1510 
B ASP   527 2 83.75 1 1511 
B PRO   528 2 82.80 1 1512 
B ARG   529 2 74.82 1 1513 
B LEU   530 2 80.12 1 1514 
B GLY   531 2 78.81 1 1515 
B ASP   532 2 71.55 1 1516 
B SER   533 2 77.17 1 1517 
B TYR   534 2 78.92 1 1518 
B PRO   535 2 82.40 1 1519 
B PHE   536 2 80.76 1 1520 
B ASP   537 2 77.00 1 1521 
B SER   538 2 85.96 1 1522 
B VAL   539 2 86.72 1 1523 
B TYR   540 2 81.13 1 1524 
B LYS   541 2 79.69 1 1525 
B MET   542 2 88.59 1 1526 
B ALA   543 2 90.82 1 1527 
B GLU   544 2 81.77 1 1528 
B LEU   545 2 87.60 1 1529 
B GLY   546 2 91.76 1 1530 
B LYS   547 2 83.97 1 1531 
B ALA   548 2 90.42 1 1532 
B CYS   549 2 90.96 1 1533 
B THR   550 2 87.33 1 1534 
B GLN   551 2 82.94 1 1535 
B GLU   552 2 76.11 1 1536 
B ASN   553 2 80.04 1 1537 
B ALA   554 2 84.82 1 1538 
B GLN   555 2 73.77 1 1539 
B LEU   556 2 80.96 1 1540 
B ARG   557 2 86.51 1 1541 
B PRO   558 2 88.83 1 1542 
B SER   559 2 87.64 1 1543 
B MET   560 2 89.67 1 1544 
B ARG   561 2 76.86 1 1545 
B TYR   562 2 79.78 1 1546 
B ILE   563 2 89.78 1 1547 
B VAL   564 2 88.62 1 1548 
B VAL   565 2 84.12 1 1549 
B ALA   566 2 87.59 1 1550 
B LEU   567 2 88.13 1 1551 
B SER   568 2 84.91 1 1552 
B THR   569 2 80.45 1 1553 
B LEU   570 2 82.26 1 1554 
B PHE   571 2 79.94 1 1555 
B SER   572 2 74.62 1 1556 
B SER   573 2 70.59 1 1557 
B THR   574 2 65.77 1 1558 
B GLY   575 2 54.11 1 1559 
B ASN   576 2 35.52 1 1560 
B TRP   577 2 26.42 1 1561 
B ASP   578 2 27.40 1 1562 
B VAL   579 2 28.34 1 1563 
B GLY   580 2 30.25 1 1564 
B ASN   581 2 26.62 1 1565 
B PHE   582 2 26.07 1 1566 
B GLN   583 2 27.85 1 1567 
B ASN   584 2 29.13 1 1568 
B GLU   585 2 29.15 1 1569 
B ASP   586 2 32.12 1 1570 
B LEU   587 2 31.85 1 1571 
B VAL   588 2 32.85 1 1572 
B SER   589 2 34.37 1 1573 
B LEU   590 2 31.98 1 1574 
B MET   591 2 32.91 1 1575 
B SER   592 2 31.69 1 1576 
B GLY   593 2 31.28 1 1577 
B ARG   594 2 25.71 1 1578 
B ASP   595 2 26.42 1 1579 
B TYR   596 2 26.03 1 1580 
B LYS   597 2 26.98 1 1581 
B ASP   598 2 26.39 1 1582 
B ASP   599 2 25.98 1 1583 
B ASP   600 2 26.42 1 1584 
B ASP   601 2 27.29 1 1585 
B LYS   602 2 28.14 1 1586 
B ASP   603 2 26.78 1 1587 
B TYR   604 2 26.13 1 1588 
B LYS   605 2 27.41 1 1589 
B ASP   606 2 25.51 1 1590 
B ASP   607 2 25.66 1 1591 
B ASP   608 2 25.83 1 1592 
B ASP   609 2 26.08 1 1593 
B LYS   610 2 26.80 1 1594 
B ASP   611 2 26.12 1 1595 
B TYR   612 2 25.53 1 1596 
B LYS   613 2 27.01 1 1597 
B ASP   614 2 25.24 1 1598 
B ASP   615 2 25.92 1 1599 
B ASP   616 2 26.72 1 1600 
B ASP   617 2 27.27 1 1601 
B LYS   618 2 28.06 1 1602 
B GLY   619 2 29.84 1 1603 
B ASN   620 2 27.44 1 1604 
B ASN   621 2 27.51 1 1605 
B GLY   622 2 31.20 1 1606 
B GLY   623 2 31.40 1 1607 
B ASN   624 2 29.00 1 1608 
B ASN   625 2 30.30 1 1609 
B ASP   626 2 30.41 1 1610 
B VAL   627 2 33.16 1 1611 
B ASP   628 2 33.85 1 1612 
B VAL   629 2 33.40 1 1613 
B LEU   630 2 30.37 1 1614 
B LEU   631 2 33.53 1 1615 
B ASN   632 2 35.14 1 1616 
B VAL   633 2 30.43 1 1617 
B LEU   634 2 31.07 1 1618 
B SER   635 2 34.22 1 1619 
B LYS   636 2 31.61 1 1620 
B CYS   637 2 33.05 1 1621 
B ALA   638 2 32.47 1 1622 
B GLY   639 2 34.10 1 1623 
B SER   640 2 32.53 1 1624 
B LYS   641 2 31.30 1 1625 
B LYS   642 2 31.94 1 1626 
B PHE   643 2 30.81 1 1627 
B ARG   644 2 31.55 1 1628 
B PRO   645 2 36.00 1 1629 
B ALA   646 2 37.62 1 1630 
B PRO   647 2 37.89 1 1631 
B ALA   648 2 39.11 1 1632 
B ALA   649 2 41.36 1 1633 
B ALA   650 2 43.46 1 1634 
B PHE   651 2 39.22 1 1635 
B ALA   652 2 47.68 1 1636 
B ARG   653 2 47.41 1 1637 
B GLU   654 2 54.68 1 1638 
B CYS   655 2 66.73 1 1639 
B ARG   656 2 59.51 1 1640 
B GLY   657 2 73.42 1 1641 
B PHE   658 2 71.35 1 1642 
B TYR   659 2 69.92 1 1643 
B PHE   660 2 73.93 1 1644 
B GLU   661 2 67.40 1 1645 
B LEU   662 2 72.72 1 1646 
B GLN   663 2 69.01 1 1647 
B GLU   664 2 72.87 1 1648 
B LEU   665 2 74.25 1 1649 
B LYS   666 2 67.52 1 1650 
B GLU   667 2 72.95 1 1651 
B ASP   668 2 73.18 1 1652 
B ASP   669 2 76.22 1 1653 
B TYR   670 2 74.46 1 1654 
B TYR   671 2 74.33 1 1655 
B GLY   672 2 78.49 1 1656 
B ILE   673 2 73.84 1 1657 
B THR   674 2 75.44 1 1658 
B LEU   675 2 73.39 1 1659 
B SER   676 2 70.66 1 1660 
B ASP   677 2 61.22 1 1661 
B ASP   678 2 61.17 1 1662 
B SER   679 2 64.45 1 1663 
B ASP   680 2 66.42 1 1664 
B HIS   681 2 65.37 1 1665 
B GLN   682 2 69.37 1 1666 
B PHE   683 2 68.84 1 1667 
B LEU   684 2 68.39 1 1668 
B LEU   685 2 69.35 1 1669 
B ALA   686 2 62.74 1 1670 
B ASN   687 2 49.42 1 1671 
B GLN   688 2 44.36 1 1672 
B VAL   689 2 45.42 1 1673 
B VAL   690 2 43.26 1 1674 
B VAL   691 2 41.51 1 1675 
B HIS   692 2 39.01 1 1676 
B ASN   693 2 39.96 1 1677 
B CYS   694 2 46.22 1 1678 
B ASP   695 2 54.77 1 1679 
B PHE   696 2 70.78 1 1680 
B LYS   697 2 70.40 1 1681 
B GLU   698 2 70.56 1 1682 
B ASP   699 2 72.47 1 1683 
B GLY   700 2 81.41 1 1684 
B ASN   701 2 81.55 1 1685 
B ILE   702 2 80.24 1 1686 
B LEU   703 2 79.03 1 1687 
B GLY   704 2 84.98 1 1688 
B HIS   705 2 81.61 1 1689 
B LYS   706 2 82.61 1 1690 
B LEU   707 2 84.53 1 1691 
B GLU   708 2 82.84 1 1692 
B TYR   709 2 84.67 1 1693 
B ASN   710 2 81.41 1 1694 
B TYR   711 2 80.53 1 1695 
B ASN   712 2 81.32 1 1696 
B SER   713 2 80.18 1 1697 
B HIS   714 2 79.71 1 1698 
B ASN   715 2 80.35 1 1699 
B VAL   716 2 82.10 1 1700 
B TYR   717 2 74.07 1 1701 
B ILE   718 2 84.59 1 1702 
B MET   719 2 79.14 1 1703 
B ALA   720 2 87.32 1 1704 
B ASP   721 2 81.98 1 1705 
B LYS   722 2 75.24 1 1706 
B GLN   723 2 72.99 1 1707 
B LYS   724 2 74.58 1 1708 
B ASN   725 2 82.56 1 1709 
B GLY   726 2 87.09 1 1710 
B ILE   727 2 84.72 1 1711 
B LYS   728 2 78.38 1 1712 
B VAL   729 2 82.74 1 1713 
B ASN   730 2 77.40 1 1714 
B PHE   731 2 80.82 1 1715 
B LYS   732 2 76.37 1 1716 
B ILE   733 2 84.85 1 1717 
B ARG   734 2 74.63 1 1718 
B HIS   735 2 84.03 1 1719 
B ASN   736 2 84.51 1 1720 
B ILE   737 2 85.49 1 1721 
B GLU   738 2 80.16 1 1722 
B ASP   739 2 78.12 1 1723 
B GLY   740 2 80.39 1 1724 
B SER   741 2 80.57 1 1725 
B VAL   742 2 80.50 1 1726 
B GLN   743 2 83.68 1 1727 
B LEU   744 2 79.70 1 1728 
B ALA   745 2 85.93 1 1729 
B ASP   746 2 78.62 1 1730 
B HIS   747 2 82.70 1 1731 
B TYR   748 2 74.10 1 1732 
B GLN   749 2 82.59 1 1733 
B GLN   750 2 77.14 1 1734 
B ASN   751 2 83.38 1 1735 
B THR   752 2 81.81 1 1736 
B PRO   753 2 85.87 1 1737 
B ILE   754 2 80.80 1 1738 
B GLY   755 2 83.11 1 1739 
B ASP   756 2 76.18 1 1740 
B GLY   757 2 82.69 1 1741 
B PRO   758 2 82.70 1 1742 
B VAL   759 2 83.00 1 1743 
B LEU   760 2 84.45 1 1744 
B LEU   761 2 83.72 1 1745 
B PRO   762 2 86.56 1 1746 
B ASP   763 2 81.40 1 1747 
B ASN   764 2 80.51 1 1748 
B HIS   765 2 83.34 1 1749 
B TYR   766 2 78.77 1 1750 
B LEU   767 2 83.61 1 1751 
B SER   768 2 82.91 1 1752 
B THR   769 2 81.51 1 1753 
B GLN   770 2 75.20 1 1754 
B SER   771 2 82.69 1 1755 
B ALA   772 2 85.52 1 1756 
B LEU   773 2 84.28 1 1757 
B SER   774 2 87.06 1 1758 
B LYS   775 2 85.82 1 1759 
B ASP   776 2 85.49 1 1760 
B PRO   777 2 86.92 1 1761 
B ASN   778 2 83.37 1 1762 
B GLU   779 2 83.18 1 1763 
B LYS   780 2 76.68 1 1764 
B ARG   781 2 81.09 1 1765 
B ASP   782 2 85.17 1 1766 
B HIS   783 2 85.72 1 1767 
B MET   784 2 86.53 1 1768 
B VAL   785 2 86.86 1 1769 
B LEU   786 2 83.16 1 1770 
B LEU   787 2 83.25 1 1771 
B GLU   788 2 80.77 1 1772 
B PHE   789 2 76.07 1 1773 
B VAL   790 2 82.16 1 1774 
B THR   791 2 80.97 1 1775 
B ALA   792 2 85.02 1 1776 
B ALA   793 2 81.02 1 1777 
B GLY   794 2 74.21 1 1778 
B ILE   795 2 68.34 1 1779 
B THR   796 2 56.71 1 1780 
B LEU   797 2 52.37 1 1781 
B GLY   798 2 45.04 1 1782 
B MET   799 2 35.25 1 1783 
B ASP   800 2 38.10 1 1784 
B GLU   801 2 37.80 1 1785 
B LEU   802 2 34.87 1 1786 
B TYR   803 2 33.74 1 1787 
B LYS   804 2 29.85 1 1788 
C LIG_C .   2 14.55 1 1789 
D POV   .   2 12.74 1 1790 
E POV   .   2 14.14 1 1791 
F POV   .   2 13.76 1 1792 
G POV   .   2 11.13 1 1793 
H POV   .   2 9.00  1 1794 
I POV   .   2 11.87 1 1795 
J POV   .   2 5.95  1 1796 
K POV   .   2 7.82  1 1797 
L POV   .   2 3.63  1 1798 
M POV   .   2 6.42  1 1799 
N POV   .   2 5.60  1 1800 
O POV   .   2 6.76  1 1801 
P POV   .   2 5.51  1 1802 
Q POV   .   2 4.79  1 1803 
R POV   .   2 2.86  1 1804 
S POV   .   2 1.72  1 1805 
T POV   .   2 1.93  1 1806 
U POV   .   2 2.52  1 1807 
V POV   .   2 2.69  1 1808 
W POV   .   2 1.71  1 1809 
X POV   .   2 1.50  1 1810 
Y POV   .   2 1.88  1 1811 
#
_ma_software_group.group_id    1
_ma_software_group.ordinal_id  1
_ma_software_group.software_id 1
#
loop_
_ma_target_entity.data_id
_ma_target_entity.entity_id
_ma_target_entity.origin
1 1  . 
1 2  . 
1 3  . 
1 4  . 
1 5  . 
1 6  . 
1 7  . 
1 8  . 
1 9  . 
1 10 . 
1 11 . 
1 12 . 
1 13 . 
1 14 . 
1 15 . 
1 16 . 
1 17 . 
1 18 . 
1 19 . 
1 20 . 
1 21 . 
1 22 . 
1 23 . 
1 24 . 
1 25 . 
#
loop_
_ma_target_entity_instance.asym_id
_ma_target_entity_instance.details
_ma_target_entity_instance.entity_id
A . 1  
B . 2  
C . 3  
D . 4  
E . 5  
F . 6  
G . 7  
H . 8  
I . 9  
J . 10 
K . 11 
L . 12 
M . 13 
N . 14 
O . 15 
P . 16 
Q . 17 
R . 18 
S . 19 
T . 20 
U . 21 
V . 22 
W . 23 
X . 24 
Y . 25 
#
loop_
_pdbx_data_usage.details
_pdbx_data_usage.id
_pdbx_data_usage.type
_pdbx_data_usage.url
;Non-commercial use only, by using this file you agree to the terms of use found
at https://github.com/google-deepmind/alphafold3/blob/main/OUTPUT_TERMS_OF_USE.md.
To request access to the AlphaFold 3 model parameters, follow the process set
out at https://github.com/google-deepmind/alphafold3. You may only use these if
received directly from Google. Use is subject to terms of use available at
https://github.com/google-deepmind/alphafold3/blob/main/WEIGHTS_TERMS_OF_USE.md.
;
1 license    https://github.com/google-deepmind/alphafold3/blob/main/OUTPUT_TERMS_OF_USE.md 
;AlphaFold 3 and its output are not intended for, have not been validated for,
and are not approved for clinical use. They are provided "as-is" without any
warranty of any kind, whether expressed or implied. No warranty is given that
use shall not infringe the rights of any third party.
;
2 disclaimer ?                                                                              
#
loop_
_pdbx_nonpoly_scheme.asym_id
_pdbx_nonpoly_scheme.auth_seq_num
_pdbx_nonpoly_scheme.entity_id
_pdbx_nonpoly_scheme.mon_id
_pdbx_nonpoly_scheme.pdb_ins_code
_pdbx_nonpoly_scheme.pdb_seq_num
_pdbx_nonpoly_scheme.pdb_strand_id
C 1 3  LIG_C . 1 C 
D 1 4  POV   . 1 D 
E 1 5  POV   . 1 E 
F 1 6  POV   . 1 F 
G 1 7  POV   . 1 G 
H 1 8  POV   . 1 H 
I 1 9  POV   . 1 I 
J 1 10 POV   . 1 J 
K 1 11 POV   . 1 K 
L 1 12 POV   . 1 L 
M 1 13 POV   . 1 M 
N 1 14 POV   . 1 N 
O 1 15 POV   . 1 O 
P 1 16 POV   . 1 P 
Q 1 17 POV   . 1 Q 
R 1 18 POV   . 1 R 
S 1 19 POV   . 1 S 
T 1 20 POV   . 1 T 
U 1 21 POV   . 1 U 
V 1 22 POV   . 1 V 
W 1 23 POV   . 1 W 
X 1 24 POV   . 1 X 
Y 1 25 POV   . 1 Y 
#
loop_
_pdbx_poly_seq_scheme.asym_id
_pdbx_poly_seq_scheme.auth_seq_num
_pdbx_poly_seq_scheme.entity_id
_pdbx_poly_seq_scheme.hetero
_pdbx_poly_seq_scheme.mon_id
_pdbx_poly_seq_scheme.pdb_ins_code
_pdbx_poly_seq_scheme.pdb_seq_num
_pdbx_poly_seq_scheme.pdb_strand_id
_pdbx_poly_seq_scheme.seq_id
A 1   1 n GLN . 1   A 1   
A 2   1 n GLN . 2   A 2   
A 3   1 n PRO . 3   A 3   
A 4   1 n TYR . 4   A 4   
A 5   1 n VAL . 5   A 5   
A 6   1 n ASN . 6   A 6   
A 7   1 n ASN . 7   A 7   
A 8   1 n HIS . 8   A 8   
A 9   1 n GLN . 9   A 9   
A 10  1 n LEU . 10  A 10  
A 11  1 n ALA . 11  A 11  
A 12  1 n CYS . 12  A 12  
A 13  1 n GLU . 13  A 13  
A 14  1 n VAL . 14  A 14  
A 15  1 n ARG . 15  A 15  
A 16  1 n VAL . 16  A 16  
A 17  1 n TYR . 17  A 17  
A 18  1 n ASP . 18  A 18  
A 19  1 n ASN . 19  A 19  
A 20  1 n ILE . 20  A 20  
A 21  1 n THR . 21  A 21  
A 22  1 n ASN . 22  A 22  
A 23  1 n GLY . 23  A 23  
A 24  1 n PHE . 24  A 24  
A 25  1 n THR . 25  A 25  
A 26  1 n CYS . 26  A 26  
A 27  1 n ASN . 27  A 27  
A 28  1 n GLY . 28  A 28  
A 29  1 n PRO . 29  A 29  
A 30  1 n PRO . 30  A 30  
A 31  1 n SER . 31  A 31  
A 32  1 n CYS . 32  A 32  
A 33  1 n ARG . 33  A 33  
A 34  1 n SER . 34  A 34  
A 35  1 n TYR . 35  A 35  
A 36  1 n LEU . 36  A 36  
A 37  1 n THR . 37  A 37  
A 38  1 n PHE . 38  A 38  
A 39  1 n TRP . 39  A 39  
A 40  1 n SER . 40  A 40  
A 41  1 n GLN . 41  A 41  
A 42  1 n PRO . 42  A 42  
A 43  1 n PRO . 43  A 43  
A 44  1 n TYR . 44  A 44  
A 45  1 n ASN . 45  A 45  
A 46  1 n THR . 46  A 46  
A 47  1 n ALA . 47  A 47  
A 48  1 n ASP . 48  A 48  
A 49  1 n SER . 49  A 49  
A 50  1 n ILE . 50  A 50  
A 51  1 n ALA . 51  A 51  
A 52  1 n LYS . 52  A 52  
A 53  1 n LEU . 53  A 53  
A 54  1 n LEU . 54  A 54  
A 55  1 n ASN . 55  A 55  
A 56  1 n VAL . 56  A 56  
A 57  1 n SER . 57  A 57  
A 58  1 n ALA . 58  A 58  
A 59  1 n ALA . 59  A 59  
A 60  1 n GLU . 60  A 60  
A 61  1 n ILE . 61  A 61  
A 62  1 n GLN . 62  A 62  
A 63  1 n SER . 63  A 63  
A 64  1 n ILE . 64  A 64  
A 65  1 n ASN . 65  A 65  
A 66  1 n ASN . 66  A 66  
A 67  1 n LEU . 67  A 67  
A 68  1 n PRO . 68  A 68  
A 69  1 n THR . 69  A 69  
A 70  1 n ALA . 70  A 70  
A 71  1 n THR . 71  A 71  
A 72  1 n THR . 72  A 72  
A 73  1 n ARG . 73  A 73  
A 74  1 n ILE . 74  A 74  
A 75  1 n PRO . 75  A 75  
A 76  1 n THR . 76  A 76  
A 77  1 n ARG . 77  A 77  
A 78  1 n GLU . 78  A 78  
A 79  1 n LEU . 79  A 79  
A 80  1 n VAL . 80  A 80  
A 81  1 n VAL . 81  A 81  
A 82  1 n ILE . 82  A 82  
A 83  1 n PRO . 83  A 83  
A 84  1 n ALA . 84  A 84  
A 85  1 n ASN . 85  A 85  
A 86  1 n CYS . 86  A 86  
A 87  1 n SER . 87  A 87  
A 88  1 n CYS . 88  A 88  
A 89  1 n SER . 89  A 89  
A 90  1 n SER . 90  A 90  
A 91  1 n SER . 91  A 91  
A 92  1 n SER . 92  A 92  
A 93  1 n GLY . 93  A 93  
A 94  1 n GLY . 94  A 94  
A 95  1 n PHE . 95  A 95  
A 96  1 n TYR . 96  A 96  
A 97  1 n GLN . 97  A 97  
A 98  1 n HIS . 98  A 98  
A 99  1 n ASN . 99  A 99  
A 100 1 n ALA . 100 A 100 
A 101 1 n THR . 101 A 101 
A 102 1 n TYR . 102 A 102 
A 103 1 n ASN . 103 A 103 
A 104 1 n LEU . 104 A 104 
A 105 1 n SER . 105 A 105 
A 106 1 n GLY . 106 A 106 
A 107 1 n ASN . 107 A 107 
A 108 1 n ARG . 108 A 108 
A 109 1 n GLY . 109 A 109 
A 110 1 n ASP . 110 A 110 
A 111 1 n GLU . 111 A 111 
A 112 1 n THR . 112 A 112 
A 113 1 n TYR . 113 A 113 
A 114 1 n PHE . 114 A 114 
A 115 1 n SER . 115 A 115 
A 116 1 n VAL . 116 A 116 
A 117 1 n ALA . 117 A 117 
A 118 1 n ASN . 118 A 118 
A 119 1 n ASP . 119 A 119 
A 120 1 n THR . 120 A 120 
A 121 1 n TYR . 121 A 121 
A 122 1 n GLN . 122 A 122 
A 123 1 n ALA . 123 A 123 
A 124 1 n LEU . 124 A 124 
A 125 1 n SER . 125 A 125 
A 126 1 n THR . 126 A 126 
A 127 1 n CYS . 127 A 127 
A 128 1 n GLN . 128 A 128 
A 129 1 n ALA . 129 A 129 
A 130 1 n MET . 130 A 130 
A 131 1 n MET . 131 A 131 
A 132 1 n SER . 132 A 132 
A 133 1 n GLN . 133 A 133 
A 134 1 n ASN . 134 A 134 
A 135 1 n ARG . 135 A 135 
A 136 1 n TYR . 136 A 136 
A 137 1 n GLY . 137 A 137 
A 138 1 n GLU . 138 A 138 
A 139 1 n ARG . 139 A 139 
A 140 1 n GLN . 140 A 140 
A 141 1 n LEU . 141 A 141 
A 142 1 n THR . 142 A 142 
A 143 1 n PRO . 143 A 143 
A 144 1 n GLY . 144 A 144 
A 145 1 n LEU . 145 A 145 
A 146 1 n ASN . 146 A 146 
A 147 1 n LEU . 147 A 147 
A 148 1 n LEU . 148 A 148 
A 149 1 n VAL . 149 A 149 
A 150 1 n PRO . 150 A 150 
A 151 1 n LEU . 151 A 151 
A 152 1 n ARG . 152 A 152 
A 153 1 n CYS . 153 A 153 
A 154 1 n ALA . 154 A 154 
A 155 1 n CYS . 155 A 155 
A 156 1 n PRO . 156 A 156 
A 157 1 n THR . 157 A 157 
A 158 1 n ALA . 158 A 158 
A 159 1 n LYS . 159 A 159 
A 160 1 n GLN . 160 A 160 
A 161 1 n THR . 161 A 161 
A 162 1 n THR . 162 A 162 
A 163 1 n ALA . 163 A 163 
A 164 1 n GLY . 164 A 164 
A 165 1 n PHE . 165 A 165 
A 166 1 n LYS . 166 A 166 
A 167 1 n TYR . 167 A 167 
A 168 1 n LEU . 168 A 168 
A 169 1 n LEU . 169 A 169 
A 170 1 n THR . 170 A 170 
A 171 1 n TYR . 171 A 171 
A 172 1 n LEU . 172 A 172 
A 173 1 n VAL . 173 A 173 
A 174 1 n ALA . 174 A 174 
A 175 1 n MET . 175 A 175 
A 176 1 n GLY . 176 A 176 
A 177 1 n ASP . 177 A 177 
A 178 1 n SER . 178 A 178 
A 179 1 n ILE . 179 A 179 
A 180 1 n SER . 180 A 180 
A 181 1 n GLY . 181 A 181 
A 182 1 n ILE . 182 A 182 
A 183 1 n ALA . 183 A 183 
A 184 1 n GLU . 184 A 184 
A 185 1 n MET . 185 A 185 
A 186 1 n PHE . 186 A 186 
A 187 1 n ASN . 187 A 187 
A 188 1 n SER . 188 A 188 
A 189 1 n THR . 189 A 189 
A 190 1 n SER . 190 A 190 
A 191 1 n ALA . 191 A 191 
A 192 1 n ALA . 192 A 192 
A 193 1 n ILE . 193 A 193 
A 194 1 n THR . 194 A 194 
A 195 1 n GLU . 195 A 195 
A 196 1 n GLY . 196 A 196 
A 197 1 n ASN . 197 A 197 
A 198 1 n GLU . 198 A 198 
A 199 1 n LEU . 199 A 199 
A 200 1 n THR . 200 A 200 
A 201 1 n SER . 201 A 201 
A 202 1 n ASP . 202 A 202 
A 203 1 n ASN . 203 A 203 
A 204 1 n ILE . 204 A 204 
A 205 1 n PHE . 205 A 205 
A 206 1 n PHE . 206 A 206 
A 207 1 n PHE . 207 A 207 
A 208 1 n THR . 208 A 208 
A 209 1 n PRO . 209 A 209 
A 210 1 n VAL . 210 A 210 
A 211 1 n LEU . 211 A 211 
A 212 1 n VAL . 212 A 212 
A 213 1 n PRO . 213 A 213 
A 214 1 n LEU . 214 A 214 
A 215 1 n THR . 215 A 215 
A 216 1 n THR . 216 A 216 
A 217 1 n GLU . 217 A 217 
A 218 1 n PRO . 218 A 218 
A 219 1 n THR . 219 A 219 
A 220 1 n LYS . 220 A 220 
A 221 1 n ILE . 221 A 221 
A 222 1 n VAL . 222 A 222 
A 223 1 n ILE . 223 A 223 
A 224 1 n SER . 224 A 224 
A 225 1 n PRO . 225 A 225 
A 226 1 n SER . 226 A 226 
A 227 1 n PRO . 227 A 227 
A 228 1 n PRO . 228 A 228 
A 229 1 n PRO . 229 A 229 
A 230 1 n PRO . 230 A 230 
A 231 1 n PRO . 231 A 231 
A 232 1 n VAL . 232 A 232 
A 233 1 n VAL . 233 A 233 
A 234 1 n ALA . 234 A 234 
A 235 1 n THR . 235 A 235 
A 236 1 n PRO . 236 A 236 
A 237 1 n PRO . 237 A 237 
A 238 1 n GLN . 238 A 238 
A 239 1 n THR . 239 A 239 
A 240 1 n PRO . 240 A 240 
A 241 1 n VAL . 241 A 241 
A 242 1 n ASP . 242 A 242 
A 243 1 n PRO . 243 A 243 
A 244 1 n PRO . 244 A 244 
A 245 1 n GLY . 245 A 245 
A 246 1 n SER . 246 A 246 
A 247 1 n SER . 247 A 247 
A 248 1 n SER . 248 A 248 
A 249 1 n SER . 249 A 249 
A 250 1 n HIS . 250 A 250 
A 251 1 n LYS . 251 A 251 
A 252 1 n TRP . 252 A 252 
A 253 1 n ILE . 253 A 253 
A 254 1 n TYR . 254 A 254 
A 255 1 n ILE . 255 A 255 
A 256 1 n GLY . 256 A 256 
A 257 1 n ILE . 257 A 257 
A 258 1 n GLY . 258 A 258 
A 259 1 n ILE . 259 A 259 
A 260 1 n GLY . 260 A 260 
A 261 1 n ALA . 261 A 261 
A 262 1 n GLY . 262 A 262 
A 263 1 n LEU . 263 A 263 
A 264 1 n LEU . 264 A 264 
A 265 1 n LEU . 265 A 265 
A 266 1 n LEU . 266 A 266 
A 267 1 n LEU . 267 A 267 
A 268 1 n SER . 268 A 268 
A 269 1 n ILE . 269 A 269 
A 270 1 n LEU . 270 A 270 
A 271 1 n ALA . 271 A 271 
A 272 1 n LEU . 272 A 272 
A 273 1 n CYS . 273 A 273 
A 274 1 n PHE . 274 A 274 
A 275 1 n TYR . 275 A 275 
A 276 1 n LYS . 276 A 276 
A 277 1 n ARG . 277 A 277 
A 278 1 n ARG . 278 A 278 
A 279 1 n SER . 279 A 279 
A 280 1 n LYS . 280 A 280 
A 281 1 n LYS . 281 A 281 
A 282 1 n LYS . 282 A 282 
A 283 1 n SER . 283 A 283 
A 284 1 n LEU . 284 A 284 
A 285 1 n PRO . 285 A 285 
A 286 1 n SER . 286 A 286 
A 287 1 n SER . 287 A 287 
A 288 1 n LEU . 288 A 288 
A 289 1 n PRO . 289 A 289 
A 290 1 n GLU . 290 A 290 
A 291 1 n GLU . 291 A 291 
A 292 1 n ASN . 292 A 292 
A 293 1 n LYS . 293 A 293 
A 294 1 n LEU . 294 A 294 
A 295 1 n PHE . 295 A 295 
A 296 1 n ASP . 296 A 296 
A 297 1 n SER . 297 A 297 
A 298 1 n SER . 298 A 298 
A 299 1 n THR . 299 A 299 
A 300 1 n LYS . 300 A 300 
A 301 1 n GLN . 301 A 301 
A 302 1 n SER . 302 A 302 
A 303 1 n ILE . 303 A 303 
A 304 1 n PRO . 304 A 304 
A 305 1 n THR . 305 A 305 
A 306 1 n THR . 306 A 306 
A 307 1 n THR . 307 A 307 
A 308 1 n THR . 308 A 308 
A 309 1 n THR . 309 A 309 
A 310 1 n GLN . 310 A 310 
A 311 1 n TRP . 311 A 311 
A 312 1 n SER . 312 A 312 
A 313 1 n ILE . 313 A 313 
A 314 1 n ASP . 314 A 314 
A 315 1 n LEU . 315 A 315 
A 316 1 n SER . 316 A 316 
A 317 1 n ASN . 317 A 317 
A 318 1 n SER . 318 A 318 
A 319 1 n SER . 319 A 319 
A 320 1 n GLU . 320 A 320 
A 321 1 n ALA . 321 A 321 
A 322 1 n PHE . 322 A 322 
A 323 1 n GLY . 323 A 323 
A 324 1 n LEU . 324 A 324 
A 325 1 n LYS . 325 A 325 
A 326 1 n SER . 326 A 326 
A 327 1 n ALA . 327 A 327 
A 328 1 n ILE . 328 A 328 
A 329 1 n GLU . 329 A 329 
A 330 1 n SER . 330 A 330 
A 331 1 n LEU . 331 A 331 
A 332 1 n THR . 332 A 332 
A 333 1 n LEU . 333 A 333 
A 334 1 n TYR . 334 A 334 
A 335 1 n ARG . 335 A 335 
A 336 1 n PHE . 336 A 336 
A 337 1 n ASN . 337 A 337 
A 338 1 n ASP . 338 A 338 
A 339 1 n LEU . 339 A 339 
A 340 1 n GLN . 340 A 340 
A 341 1 n SER . 341 A 341 
A 342 1 n ALA . 342 A 342 
A 343 1 n THR . 343 A 343 
A 344 1 n SER . 344 A 344 
A 345 1 n ASN . 345 A 345 
A 346 1 n PHE . 346 A 346 
A 347 1 n SER . 347 A 347 
A 348 1 n ASP . 348 A 348 
A 349 1 n GLU . 349 A 349 
A 350 1 n ASN . 350 A 350 
A 351 1 n ARG . 351 A 351 
A 352 1 n ILE . 352 A 352 
A 353 1 n LYS . 353 A 353 
A 354 1 n GLY . 354 A 354 
A 355 1 n SER . 355 A 355 
A 356 1 n VAL . 356 A 356 
A 357 1 n TYR . 357 A 357 
A 358 1 n ARG . 358 A 358 
A 359 1 n ALA . 359 A 359 
A 360 1 n THR . 360 A 360 
A 361 1 n ILE . 361 A 361 
A 362 1 n ASN . 362 A 362 
A 363 1 n GLY . 363 A 363 
A 364 1 n ASP . 364 A 364 
A 365 1 n ASP . 365 A 365 
A 366 1 n ALA . 366 A 366 
A 367 1 n ALA . 367 A 367 
A 368 1 n VAL . 368 A 368 
A 369 1 n LYS . 369 A 369 
A 370 1 n VAL . 370 A 370 
A 371 1 n ILE . 371 A 371 
A 372 1 n LYS . 372 A 372 
A 373 1 n GLY . 373 A 373 
A 374 1 n ASP . 374 A 374 
A 375 1 n VAL . 375 A 375 
A 376 1 n SER . 376 A 376 
A 377 1 n SER . 377 A 377 
A 378 1 n SER . 378 A 378 
A 379 1 n GLU . 379 A 379 
A 380 1 n ILE . 380 A 380 
A 381 1 n ASN . 381 A 381 
A 382 1 n LEU . 382 A 382 
A 383 1 n LEU . 383 A 383 
A 384 1 n LYS . 384 A 384 
A 385 1 n LYS . 385 A 385 
A 386 1 n LEU . 386 A 386 
A 387 1 n ASN . 387 A 387 
A 388 1 n HIS . 388 A 388 
A 389 1 n SER . 389 A 389 
A 390 1 n ASN . 390 A 390 
A 391 1 n ILE . 391 A 391 
A 392 1 n ILE . 392 A 392 
A 393 1 n ARG . 393 A 393 
A 394 1 n LEU . 394 A 394 
A 395 1 n SER . 395 A 395 
A 396 1 n GLY . 396 A 396 
A 397 1 n PHE . 397 A 397 
A 398 1 n CYS . 398 A 398 
A 399 1 n ILE . 399 A 399 
A 400 1 n ARG . 400 A 400 
A 401 1 n GLU . 401 A 401 
A 402 1 n GLY . 402 A 402 
A 403 1 n THR . 403 A 403 
A 404 1 n SER . 404 A 404 
A 405 1 n TYR . 405 A 405 
A 406 1 n LEU . 406 A 406 
A 407 1 n VAL . 407 A 407 
A 408 1 n PHE . 408 A 408 
A 409 1 n GLU . 409 A 409 
A 410 1 n TYR . 410 A 410 
A 411 1 n SER . 411 A 411 
A 412 1 n GLU . 412 A 412 
A 413 1 n ASN . 413 A 413 
A 414 1 n GLY . 414 A 414 
A 415 1 n SER . 415 A 415 
A 416 1 n ILE . 416 A 416 
A 417 1 n SER . 417 A 417 
A 418 1 n ASP . 418 A 418 
A 419 1 n TRP . 419 A 419 
A 420 1 n LEU . 420 A 420 
A 421 1 n HIS . 421 A 421 
A 422 1 n SER . 422 A 422 
A 423 1 n SER . 423 A 423 
A 424 1 n GLY . 424 A 424 
A 425 1 n LYS . 425 A 425 
A 426 1 n LYS . 426 A 426 
A 427 1 n SER . 427 A 427 
A 428 1 n LEU . 428 A 428 
A 429 1 n THR . 429 A 429 
A 430 1 n TRP . 430 A 430 
A 431 1 n LYS . 431 A 431 
A 432 1 n GLN . 432 A 432 
A 433 1 n ARG . 433 A 433 
A 434 1 n VAL . 434 A 434 
A 435 1 n GLU . 435 A 435 
A 436 1 n ILE . 436 A 436 
A 437 1 n ALA . 437 A 437 
A 438 1 n ARG . 438 A 438 
A 439 1 n ASP . 439 A 439 
A 440 1 n VAL . 440 A 440 
A 441 1 n ALA . 441 A 441 
A 442 1 n GLU . 442 A 442 
A 443 1 n ALA . 443 A 443 
A 444 1 n LEU . 444 A 444 
A 445 1 n ASP . 445 A 445 
A 446 1 n TYR . 446 A 446 
A 447 1 n LEU . 447 A 447 
A 448 1 n HIS . 448 A 448 
A 449 1 n ASN . 449 A 449 
A 450 1 n TYR . 450 A 450 
A 451 1 n ILE . 451 A 451 
A 452 1 n THR . 452 A 452 
A 453 1 n PRO . 453 A 453 
A 454 1 n PRO . 454 A 454 
A 455 1 n HIS . 455 A 455 
A 456 1 n ILE . 456 A 456 
A 457 1 n HIS . 457 A 457 
A 458 1 n LYS . 458 A 458 
A 459 1 n ASN . 459 A 459 
A 460 1 n LEU . 460 A 460 
A 461 1 n GLU . 461 A 461 
A 462 1 n SER . 462 A 462 
A 463 1 n THR . 463 A 463 
A 464 1 n ASN . 464 A 464 
A 465 1 n ILE . 465 A 465 
A 466 1 n LEU . 466 A 466 
A 467 1 n LEU . 467 A 467 
A 468 1 n ASP . 468 A 468 
A 469 1 n SER . 469 A 469 
A 470 1 n ASN . 470 A 470 
A 471 1 n PHE . 471 A 471 
A 472 1 n ARG . 472 A 472 
A 473 1 n ALA . 473 A 473 
A 474 1 n LYS . 474 A 474 
A 475 1 n ILE . 475 A 475 
A 476 1 n ALA . 476 A 476 
A 477 1 n ASN . 477 A 477 
A 478 1 n PHE . 478 A 478 
A 479 1 n GLY . 479 A 479 
A 480 1 n VAL . 480 A 480 
A 481 1 n ALA . 481 A 481 
A 482 1 n ARG . 482 A 482 
A 483 1 n ILE . 483 A 483 
A 484 1 n LEU . 484 A 484 
A 485 1 n ASP . 485 A 485 
A 486 1 n GLU . 486 A 486 
A 487 1 n GLY . 487 A 487 
A 488 1 n ASP . 488 A 488 
A 489 1 n LEU . 489 A 489 
A 490 1 n ASP . 490 A 490 
A 491 1 n LEU . 491 A 491 
A 492 1 n GLN . 492 A 492 
A 493 1 n LEU . 493 A 493 
A 494 1 n THR . 494 A 494 
A 495 1 n ARG . 495 A 495 
A 496 1 n HIS . 496 A 496 
A 497 1 n VAL . 497 A 497 
A 498 1 n GLU . 498 A 498 
A 499 1 n GLY . 499 A 499 
A 500 1 n THR . 500 A 500 
A 501 1 n GLN . 501 A 501 
A 502 1 n GLY . 502 A 502 
A 503 1 n TYR . 503 A 503 
A 504 1 n LEU . 504 A 504 
A 505 1 n ALA . 505 A 505 
A 506 1 n PRO . 506 A 506 
A 507 1 n GLU . 507 A 507 
A 508 1 n TYR . 508 A 508 
A 509 1 n VAL . 509 A 509 
A 510 1 n GLU . 510 A 510 
A 511 1 n ASN . 511 A 511 
A 512 1 n GLY . 512 A 512 
A 513 1 n VAL . 513 A 513 
A 514 1 n ILE . 514 A 514 
A 515 1 n THR . 515 A 515 
A 516 1 n SER . 516 A 516 
A 517 1 n LYS . 517 A 517 
A 518 1 n LEU . 518 A 518 
A 519 1 n ASP . 519 A 519 
A 520 1 n VAL . 520 A 520 
A 521 1 n PHE . 521 A 521 
A 522 1 n ALA . 522 A 522 
A 523 1 n PHE . 523 A 523 
A 524 1 n GLY . 524 A 524 
A 525 1 n VAL . 525 A 525 
A 526 1 n ALA . 526 A 526 
A 527 1 n VAL . 527 A 527 
A 528 1 n LEU . 528 A 528 
A 529 1 n GLU . 529 A 529 
A 530 1 n LEU . 530 A 530 
A 531 1 n LEU . 531 A 531 
A 532 1 n SER . 532 A 532 
A 533 1 n GLY . 533 A 533 
A 534 1 n ARG . 534 A 534 
A 535 1 n GLU . 535 A 535 
A 536 1 n ALA . 536 A 536 
A 537 1 n VAL . 537 A 537 
A 538 1 n THR . 538 A 538 
A 539 1 n ILE . 539 A 539 
A 540 1 n HIS . 540 A 540 
A 541 1 n LYS . 541 A 541 
A 542 1 n LYS . 542 A 542 
A 543 1 n LYS . 543 A 543 
A 544 1 n GLU . 544 A 544 
A 545 1 n GLY . 545 A 545 
A 546 1 n GLU . 546 A 546 
A 547 1 n GLU . 547 A 547 
A 548 1 n GLU . 548 A 548 
A 549 1 n VAL . 549 A 549 
A 550 1 n GLU . 550 A 550 
A 551 1 n MET . 551 A 551 
A 552 1 n LEU . 552 A 552 
A 553 1 n CYS . 553 A 553 
A 554 1 n LYS . 554 A 554 
A 555 1 n VAL . 555 A 555 
A 556 1 n ILE . 556 A 556 
A 557 1 n ASN . 557 A 557 
A 558 1 n SER . 558 A 558 
A 559 1 n VAL . 559 A 559 
A 560 1 n LEU . 560 A 560 
A 561 1 n GLY . 561 A 561 
A 562 1 n GLY . 562 A 562 
A 563 1 n GLU . 563 A 563 
A 564 1 n ASN . 564 A 564 
A 565 1 n VAL . 565 A 565 
A 566 1 n ARG . 566 A 566 
A 567 1 n GLU . 567 A 567 
A 568 1 n LYS . 568 A 568 
A 569 1 n LEU . 569 A 569 
A 570 1 n LYS . 570 A 570 
A 571 1 n GLU . 571 A 571 
A 572 1 n PHE . 572 A 572 
A 573 1 n MET . 573 A 573 
A 574 1 n ASP . 574 A 574 
A 575 1 n PRO . 575 A 575 
A 576 1 n SER . 576 A 576 
A 577 1 n LEU . 577 A 577 
A 578 1 n GLY . 578 A 578 
A 579 1 n ASN . 579 A 579 
A 580 1 n GLU . 580 A 580 
A 581 1 n TYR . 581 A 581 
A 582 1 n PRO . 582 A 582 
A 583 1 n LEU . 583 A 583 
A 584 1 n GLU . 584 A 584 
A 585 1 n LEU . 585 A 585 
A 586 1 n ALA . 586 A 586 
A 587 1 n TYR . 587 A 587 
A 588 1 n THR . 588 A 588 
A 589 1 n MET . 589 A 589 
A 590 1 n ALA . 590 A 590 
A 591 1 n GLN . 591 A 591 
A 592 1 n LEU . 592 A 592 
A 593 1 n ALA . 593 A 593 
A 594 1 n LYS . 594 A 594 
A 595 1 n SER . 595 A 595 
A 596 1 n CYS . 596 A 596 
A 597 1 n VAL . 597 A 597 
A 598 1 n ALA . 598 A 598 
A 599 1 n THR . 599 A 599 
A 600 1 n ASP . 600 A 600 
A 601 1 n LEU . 601 A 601 
A 602 1 n ASN . 602 A 602 
A 603 1 n SER . 603 A 603 
A 604 1 n ARG . 604 A 604 
A 605 1 n PRO . 605 A 605 
A 606 1 n SER . 606 A 606 
A 607 1 n VAL . 607 A 607 
A 608 1 n THR . 608 A 608 
A 609 1 n GLN . 609 A 609 
A 610 1 n VAL . 610 A 610 
A 611 1 n LEU . 611 A 611 
A 612 1 n THR . 612 A 612 
A 613 1 n THR . 613 A 613 
A 614 1 n LEU . 614 A 614 
A 615 1 n SER . 615 A 615 
A 616 1 n MET . 616 A 616 
A 617 1 n ILE . 617 A 617 
A 618 1 n VAL . 618 A 618 
A 619 1 n SER . 619 A 619 
A 620 1 n SER . 620 A 620 
A 621 1 n SER . 621 A 621 
A 622 1 n ILE . 622 A 622 
A 623 1 n ASP . 623 A 623 
A 624 1 n TRP . 624 A 624 
A 625 1 n GLU . 625 A 625 
A 626 1 n PRO . 626 A 626 
A 627 1 n SER . 627 A 627 
A 628 1 n ASP . 628 A 628 
A 629 1 n ASP . 629 A 629 
A 630 1 n LEU . 630 A 630 
A 631 1 n LEU . 631 A 631 
A 632 1 n ARG . 632 A 632 
A 633 1 n SER . 633 A 633 
A 634 1 n GLY . 634 A 634 
A 635 1 n SER . 635 A 635 
A 636 1 n LEU . 636 A 636 
A 637 1 n GLY . 637 A 637 
A 638 1 n ASN . 638 A 638 
A 639 1 n ASP . 639 A 639 
A 640 1 n TYR . 640 A 640 
A 641 1 n LYS . 641 A 641 
A 642 1 n ASP . 642 A 642 
A 643 1 n ASP . 643 A 643 
A 644 1 n ASP . 644 A 644 
A 645 1 n ASP . 645 A 645 
A 646 1 n LYS . 646 A 646 
A 647 1 n ASP . 647 A 647 
A 648 1 n TYR . 648 A 648 
A 649 1 n LYS . 649 A 649 
A 650 1 n ASP . 650 A 650 
A 651 1 n ASP . 651 A 651 
A 652 1 n ASP . 652 A 652 
A 653 1 n ASP . 653 A 653 
A 654 1 n LYS . 654 A 654 
A 655 1 n ASP . 655 A 655 
A 656 1 n TYR . 656 A 656 
A 657 1 n LYS . 657 A 657 
A 658 1 n ASP . 658 A 658 
A 659 1 n ASP . 659 A 659 
A 660 1 n ASP . 660 A 660 
A 661 1 n ASP . 661 A 661 
A 662 1 n LYS . 662 A 662 
A 663 1 n ALA . 663 A 663 
A 664 1 n SER . 664 A 664 
A 665 1 n ASN . 665 A 665 
A 666 1 n ASN . 666 A 666 
A 667 1 n GLY . 667 A 667 
A 668 1 n ASN . 668 A 668 
A 669 1 n GLY . 669 A 669 
A 670 1 n ARG . 670 A 670 
A 671 1 n ASN . 671 A 671 
A 672 1 n GLY . 672 A 672 
A 673 1 n MET . 673 A 673 
A 674 1 n VAL . 674 A 674 
A 675 1 n SER . 675 A 675 
A 676 1 n LYS . 676 A 676 
A 677 1 n GLY . 677 A 677 
A 678 1 n GLU . 678 A 678 
A 679 1 n GLU . 679 A 679 
A 680 1 n LEU . 680 A 680 
A 681 1 n PHE . 681 A 681 
A 682 1 n THR . 682 A 682 
A 683 1 n GLY . 683 A 683 
A 684 1 n VAL . 684 A 684 
A 685 1 n VAL . 685 A 685 
A 686 1 n PRO . 686 A 686 
A 687 1 n ILE . 687 A 687 
A 688 1 n LEU . 688 A 688 
A 689 1 n VAL . 689 A 689 
A 690 1 n GLU . 690 A 690 
A 691 1 n LEU . 691 A 691 
A 692 1 n ASP . 692 A 692 
A 693 1 n GLY . 693 A 693 
A 694 1 n ASP . 694 A 694 
A 695 1 n VAL . 695 A 695 
A 696 1 n ASN . 696 A 696 
A 697 1 n GLY . 697 A 697 
A 698 1 n HIS . 698 A 698 
A 699 1 n LYS . 699 A 699 
A 700 1 n PHE . 700 A 700 
A 701 1 n SER . 701 A 701 
A 702 1 n VAL . 702 A 702 
A 703 1 n SER . 703 A 703 
A 704 1 n GLY . 704 A 704 
A 705 1 n GLU . 705 A 705 
A 706 1 n GLY . 706 A 706 
A 707 1 n GLU . 707 A 707 
A 708 1 n GLY . 708 A 708 
A 709 1 n ASP . 709 A 709 
A 710 1 n ALA . 710 A 710 
A 711 1 n THR . 711 A 711 
A 712 1 n TYR . 712 A 712 
A 713 1 n GLY . 713 A 713 
A 714 1 n LYS . 714 A 714 
A 715 1 n LEU . 715 A 715 
A 716 1 n THR . 716 A 716 
A 717 1 n LEU . 717 A 717 
A 718 1 n LYS . 718 A 718 
A 719 1 n PHE . 719 A 719 
A 720 1 n ILE . 720 A 720 
A 721 1 n CYS . 721 A 721 
A 722 1 n THR . 722 A 722 
A 723 1 n THR . 723 A 723 
A 724 1 n GLY . 724 A 724 
A 725 1 n LYS . 725 A 725 
A 726 1 n LEU . 726 A 726 
A 727 1 n PRO . 727 A 727 
A 728 1 n VAL . 728 A 728 
A 729 1 n PRO . 729 A 729 
A 730 1 n TRP . 730 A 730 
A 731 1 n PRO . 731 A 731 
A 732 1 n THR . 732 A 732 
A 733 1 n LEU . 733 A 733 
A 734 1 n VAL . 734 A 734 
A 735 1 n THR . 735 A 735 
A 736 1 n THR . 736 A 736 
A 737 1 n LEU . 737 A 737 
A 738 1 n THR . 738 A 738 
A 739 1 n TYR . 739 A 739 
A 740 1 n GLY . 740 A 740 
A 741 1 n VAL . 741 A 741 
A 742 1 n GLN . 742 A 742 
A 743 1 n CYS . 743 A 743 
A 744 1 n PHE . 744 A 744 
A 745 1 n SER . 745 A 745 
A 746 1 n ARG . 746 A 746 
A 747 1 n TYR . 747 A 747 
A 748 1 n PRO . 748 A 748 
A 749 1 n ASP . 749 A 749 
A 750 1 n HIS . 750 A 750 
A 751 1 n MET . 751 A 751 
A 752 1 n LYS . 752 A 752 
A 753 1 n GLN . 753 A 753 
A 754 1 n HIS . 754 A 754 
A 755 1 n ASP . 755 A 755 
A 756 1 n PHE . 756 A 756 
A 757 1 n PHE . 757 A 757 
A 758 1 n LYS . 758 A 758 
A 759 1 n SER . 759 A 759 
A 760 1 n ALA . 760 A 760 
A 761 1 n MET . 761 A 761 
A 762 1 n PRO . 762 A 762 
A 763 1 n GLU . 763 A 763 
A 764 1 n GLY . 764 A 764 
A 765 1 n TYR . 765 A 765 
A 766 1 n VAL . 766 A 766 
A 767 1 n GLN . 767 A 767 
A 768 1 n GLU . 768 A 768 
A 769 1 n ARG . 769 A 769 
A 770 1 n THR . 770 A 770 
A 771 1 n ILE . 771 A 771 
A 772 1 n PHE . 772 A 772 
A 773 1 n PHE . 773 A 773 
A 774 1 n LYS . 774 A 774 
A 775 1 n ASP . 775 A 775 
A 776 1 n ASP . 776 A 776 
A 777 1 n GLY . 777 A 777 
A 778 1 n ASN . 778 A 778 
A 779 1 n TYR . 779 A 779 
A 780 1 n LYS . 780 A 780 
A 781 1 n THR . 781 A 781 
A 782 1 n ARG . 782 A 782 
A 783 1 n ALA . 783 A 783 
A 784 1 n GLU . 784 A 784 
A 785 1 n VAL . 785 A 785 
A 786 1 n LYS . 786 A 786 
A 787 1 n PHE . 787 A 787 
A 788 1 n GLU . 788 A 788 
A 789 1 n GLY . 789 A 789 
A 790 1 n ASP . 790 A 790 
A 791 1 n THR . 791 A 791 
A 792 1 n LEU . 792 A 792 
A 793 1 n VAL . 793 A 793 
A 794 1 n ASN . 794 A 794 
A 795 1 n ARG . 795 A 795 
A 796 1 n ILE . 796 A 796 
A 797 1 n ILE . 797 A 797 
A 798 1 n LEU . 798 A 798 
A 799 1 n LYS . 799 A 799 
A 800 1 n GLY . 800 A 800 
A 801 1 n CYS . 801 A 801 
A 802 1 n PHE . 802 A 802 
A 803 1 n ALA . 803 A 803 
A 804 1 n LYS . 804 A 804 
A 805 1 n GLY . 805 A 805 
A 806 1 n THR . 806 A 806 
A 807 1 n ASN . 807 A 807 
A 808 1 n VAL . 808 A 808 
A 809 1 n LEU . 809 A 809 
A 810 1 n MET . 810 A 810 
A 811 1 n ALA . 811 A 811 
A 812 1 n ASP . 812 A 812 
A 813 1 n GLY . 813 A 813 
A 814 1 n SER . 814 A 814 
A 815 1 n ILE . 815 A 815 
A 816 1 n GLU . 816 A 816 
A 817 1 n CYS . 817 A 817 
A 818 1 n ILE . 818 A 818 
A 819 1 n GLU . 819 A 819 
A 820 1 n ASN . 820 A 820 
A 821 1 n ILE . 821 A 821 
A 822 1 n GLU . 822 A 822 
A 823 1 n VAL . 823 A 823 
A 824 1 n GLY . 824 A 824 
A 825 1 n ASN . 825 A 825 
A 826 1 n LYS . 826 A 826 
A 827 1 n VAL . 827 A 827 
A 828 1 n MET . 828 A 828 
A 829 1 n GLY . 829 A 829 
A 830 1 n LYS . 830 A 830 
A 831 1 n ASP . 831 A 831 
A 832 1 n GLY . 832 A 832 
A 833 1 n ARG . 833 A 833 
A 834 1 n PRO . 834 A 834 
A 835 1 n ARG . 835 A 835 
A 836 1 n GLU . 836 A 836 
A 837 1 n VAL . 837 A 837 
A 838 1 n ILE . 838 A 838 
A 839 1 n LYS . 839 A 839 
A 840 1 n LEU . 840 A 840 
A 841 1 n PRO . 841 A 841 
A 842 1 n ARG . 842 A 842 
A 843 1 n GLY . 843 A 843 
A 844 1 n ARG . 844 A 844 
A 845 1 n GLU . 845 A 845 
A 846 1 n THR . 846 A 846 
A 847 1 n MET . 847 A 847 
A 848 1 n TYR . 848 A 848 
A 849 1 n SER . 849 A 849 
A 850 1 n VAL . 850 A 850 
A 851 1 n VAL . 851 A 851 
A 852 1 n GLN . 852 A 852 
A 853 1 n LYS . 853 A 853 
A 854 1 n SER . 854 A 854 
A 855 1 n GLN . 855 A 855 
A 856 1 n HIS . 856 A 856 
A 857 1 n ARG . 857 A 857 
A 858 1 n ALA . 858 A 858 
A 859 1 n HIS . 859 A 859 
A 860 1 n LYS . 860 A 860 
A 861 1 n SER . 861 A 861 
A 862 1 n ASP . 862 A 862 
A 863 1 n SER . 863 A 863 
A 864 1 n SER . 864 A 864 
A 865 1 n ARG . 865 A 865 
A 866 1 n GLU . 866 A 866 
A 867 1 n VAL . 867 A 867 
A 868 1 n PRO . 868 A 868 
A 869 1 n GLU . 869 A 869 
A 870 1 n LEU . 870 A 870 
A 871 1 n LEU . 871 A 871 
A 872 1 n LYS . 872 A 872 
A 873 1 n PHE . 873 A 873 
A 874 1 n THR . 874 A 874 
A 875 1 n CYS . 875 A 875 
A 876 1 n ASN . 876 A 876 
A 877 1 n ALA . 877 A 877 
A 878 1 n THR . 878 A 878 
A 879 1 n HIS . 879 A 879 
A 880 1 n GLU . 880 A 880 
A 881 1 n LEU . 881 A 881 
A 882 1 n VAL . 882 A 882 
A 883 1 n VAL . 883 A 883 
A 884 1 n ARG . 884 A 884 
A 885 1 n THR . 885 A 885 
A 886 1 n PRO . 886 A 886 
A 887 1 n ARG . 887 A 887 
A 888 1 n SER . 888 A 888 
A 889 1 n VAL . 889 A 889 
A 890 1 n ARG . 890 A 890 
A 891 1 n ARG . 891 A 891 
A 892 1 n LEU . 892 A 892 
A 893 1 n SER . 893 A 893 
A 894 1 n ARG . 894 A 894 
A 895 1 n THR . 895 A 895 
A 896 1 n ILE . 896 A 896 
A 897 1 n LYS . 897 A 897 
A 898 1 n GLY . 898 A 898 
A 899 1 n VAL . 899 A 899 
A 900 1 n GLU . 900 A 900 
A 901 1 n TYR . 901 A 901 
A 902 1 n PHE . 902 A 902 
A 903 1 n GLU . 903 A 903 
A 904 1 n VAL . 904 A 904 
A 905 1 n ILE . 905 A 905 
A 906 1 n THR . 906 A 906 
A 907 1 n PHE . 907 A 907 
A 908 1 n GLU . 908 A 908 
A 909 1 n MET . 909 A 909 
A 910 1 n GLY . 910 A 910 
A 911 1 n GLN . 911 A 911 
A 912 1 n LYS . 912 A 912 
A 913 1 n LYS . 913 A 913 
A 914 1 n ALA . 914 A 914 
A 915 1 n PRO . 915 A 915 
A 916 1 n ASP . 916 A 916 
A 917 1 n GLY . 917 A 917 
A 918 1 n ARG . 918 A 918 
A 919 1 n ILE . 919 A 919 
A 920 1 n VAL . 920 A 920 
A 921 1 n GLU . 921 A 921 
A 922 1 n LEU . 922 A 922 
A 923 1 n VAL . 923 A 923 
A 924 1 n LYS . 924 A 924 
A 925 1 n GLU . 925 A 925 
A 926 1 n VAL . 926 A 926 
A 927 1 n SER . 927 A 927 
A 928 1 n LYS . 928 A 928 
A 929 1 n SER . 929 A 929 
A 930 1 n TYR . 930 A 930 
A 931 1 n PRO . 931 A 931 
A 932 1 n ILE . 932 A 932 
A 933 1 n SER . 933 A 933 
A 934 1 n GLU . 934 A 934 
A 935 1 n GLY . 935 A 935 
A 936 1 n PRO . 936 A 936 
A 937 1 n GLU . 937 A 937 
A 938 1 n ARG . 938 A 938 
A 939 1 n ALA . 939 A 939 
A 940 1 n ASN . 940 A 940 
A 941 1 n GLU . 941 A 941 
A 942 1 n LEU . 942 A 942 
A 943 1 n VAL . 943 A 943 
A 944 1 n GLU . 944 A 944 
A 945 1 n SER . 945 A 945 
A 946 1 n TYR . 946 A 946 
A 947 1 n ARG . 947 A 947 
A 948 1 n LYS . 948 A 948 
A 949 1 n ALA . 949 A 949 
A 950 1 n SER . 950 A 950 
A 951 1 n ASN . 951 A 951 
A 952 1 n LYS . 952 A 952 
A 953 1 n ALA . 953 A 953 
A 954 1 n TYR . 954 A 954 
A 955 1 n PHE . 955 A 955 
A 956 1 n GLU . 956 A 956 
A 957 1 n TRP . 957 A 957 
A 958 1 n THR . 958 A 958 
A 959 1 n ILE . 959 A 959 
A 960 1 n GLU . 960 A 960 
A 961 1 n ALA . 961 A 961 
A 962 1 n ARG . 962 A 962 
A 963 1 n ASP . 963 A 963 
A 964 1 n LEU . 964 A 964 
A 965 1 n SER . 965 A 965 
A 966 1 n LEU . 966 A 966 
A 967 1 n LEU . 967 A 967 
A 968 1 n GLY . 968 A 968 
A 969 1 n SER . 969 A 969 
A 970 1 n HIS . 970 A 970 
A 971 1 n VAL . 971 A 971 
A 972 1 n ARG . 972 A 972 
A 973 1 n LYS . 973 A 973 
A 974 1 n ALA . 974 A 974 
A 975 1 n THR . 975 A 975 
A 976 1 n TYR . 976 A 976 
A 977 1 n GLN . 977 A 977 
A 978 1 n THR . 978 A 978 
A 979 1 n TYR . 979 A 979 
A 980 1 n ALA . 980 A 980 
A 981 1 n PRO . 981 A 981 
A 982 1 n ILE . 982 A 982 
A 983 1 n LEU . 983 A 983 
A 984 1 n TYR . 984 A 984 
B 1   2 n LYS . 1   B 1   
B 2   2 n CYS . 2   B 2   
B 3   2 n ARG . 3   B 3   
B 4   2 n THR . 4   B 4   
B 5   2 n SER . 5   B 5   
B 6   2 n CYS . 6   B 6   
B 7   2 n PRO . 7   B 7   
B 8   2 n LEU . 8   B 8   
B 9   2 n ALA . 9   B 9   
B 10  2 n LEU . 10  B 10  
B 11  2 n ALA . 11  B 11  
B 12  2 n SER . 12  B 12  
B 13  2 n TYR . 13  B 13  
B 14  2 n TYR . 14  B 14  
B 15  2 n LEU . 15  B 15  
B 16  2 n GLU . 16  B 16  
B 17  2 n ASN . 17  B 17  
B 18  2 n GLY . 18  B 18  
B 19  2 n THR . 19  B 19  
B 20  2 n THR . 20  B 20  
B 21  2 n LEU . 21  B 21  
B 22  2 n SER . 22  B 22  
B 23  2 n VAL . 23  B 23  
B 24  2 n ILE . 24  B 24  
B 25  2 n ASN . 25  B 25  
B 26  2 n GLN . 26  B 26  
B 27  2 n ASN . 27  B 27  
B 28  2 n LEU . 28  B 28  
B 29  2 n ASN . 29  B 29  
B 30  2 n SER . 30  B 30  
B 31  2 n SER . 31  B 31  
B 32  2 n ILE . 32  B 32  
B 33  2 n ALA . 33  B 33  
B 34  2 n PRO . 34  B 34  
B 35  2 n TYR . 35  B 35  
B 36  2 n ASP . 36  B 36  
B 37  2 n GLN . 37  B 37  
B 38  2 n ILE . 38  B 38  
B 39  2 n ASN . 39  B 39  
B 40  2 n PHE . 40  B 40  
B 41  2 n ASP . 41  B 41  
B 42  2 n PRO . 42  B 42  
B 43  2 n ILE . 43  B 43  
B 44  2 n LEU . 44  B 44  
B 45  2 n ARG . 45  B 45  
B 46  2 n TYR . 46  B 46  
B 47  2 n ASN . 47  B 47  
B 48  2 n SER . 48  B 48  
B 49  2 n ASN . 49  B 49  
B 50  2 n ILE . 50  B 50  
B 51  2 n LYS . 51  B 51  
B 52  2 n ASP . 52  B 52  
B 53  2 n LYS . 53  B 53  
B 54  2 n ASP . 54  B 54  
B 55  2 n ARG . 55  B 55  
B 56  2 n ILE . 56  B 56  
B 57  2 n GLN . 57  B 57  
B 58  2 n MET . 58  B 58  
B 59  2 n GLY . 59  B 59  
B 60  2 n SER . 60  B 60  
B 61  2 n ARG . 61  B 61  
B 62  2 n VAL . 62  B 62  
B 63  2 n LEU . 63  B 63  
B 64  2 n VAL . 64  B 64  
B 65  2 n PRO . 65  B 65  
B 66  2 n PHE . 66  B 66  
B 67  2 n PRO . 67  B 67  
B 68  2 n CYS . 68  B 68  
B 69  2 n GLU . 69  B 69  
B 70  2 n CYS . 70  B 70  
B 71  2 n GLN . 71  B 71  
B 72  2 n PRO . 72  B 72  
B 73  2 n GLY . 73  B 73  
B 74  2 n ASP . 74  B 74  
B 75  2 n PHE . 75  B 75  
B 76  2 n LEU . 76  B 76  
B 77  2 n GLY . 77  B 77  
B 78  2 n HIS . 78  B 78  
B 79  2 n ASN . 79  B 79  
B 80  2 n PHE . 80  B 80  
B 81  2 n SER . 81  B 81  
B 82  2 n TYR . 82  B 82  
B 83  2 n SER . 83  B 83  
B 84  2 n VAL . 84  B 84  
B 85  2 n ARG . 85  B 85  
B 86  2 n GLN . 86  B 86  
B 87  2 n GLU . 87  B 87  
B 88  2 n ASP . 88  B 88  
B 89  2 n THR . 89  B 89  
B 90  2 n TYR . 90  B 90  
B 91  2 n GLU . 91  B 91  
B 92  2 n ARG . 92  B 92  
B 93  2 n VAL . 93  B 93  
B 94  2 n ALA . 94  B 94  
B 95  2 n ILE . 95  B 95  
B 96  2 n SER . 96  B 96  
B 97  2 n ASN . 97  B 97  
B 98  2 n TYR . 98  B 98  
B 99  2 n ALA . 99  B 99  
B 100 2 n ASN . 100 B 100 
B 101 2 n LEU . 101 B 101 
B 102 2 n THR . 102 B 102 
B 103 2 n THR . 103 B 103 
B 104 2 n MET . 104 B 104 
B 105 2 n GLU . 105 B 105 
B 106 2 n SER . 106 B 106 
B 107 2 n LEU . 107 B 107 
B 108 2 n GLN . 108 B 108 
B 109 2 n ALA . 109 B 109 
B 110 2 n ARG . 110 B 110 
B 111 2 n ASN . 111 B 111 
B 112 2 n PRO . 112 B 112 
B 113 2 n PHE . 113 B 113 
B 114 2 n PRO . 114 B 114 
B 115 2 n ALA . 115 B 115 
B 116 2 n THR . 116 B 116 
B 117 2 n ASN . 117 B 117 
B 118 2 n ILE . 118 B 118 
B 119 2 n PRO . 119 B 119 
B 120 2 n LEU . 120 B 120 
B 121 2 n SER . 121 B 121 
B 122 2 n ALA . 122 B 122 
B 123 2 n THR . 123 B 123 
B 124 2 n LEU . 124 B 124 
B 125 2 n ASN . 125 B 125 
B 126 2 n VAL . 126 B 126 
B 127 2 n LEU . 127 B 127 
B 128 2 n VAL . 128 B 128 
B 129 2 n ASN . 129 B 129 
B 130 2 n CYS . 130 B 130 
B 131 2 n SER . 131 B 131 
B 132 2 n CYS . 132 B 132 
B 133 2 n GLY . 133 B 133 
B 134 2 n ASP . 134 B 134 
B 135 2 n GLU . 135 B 135 
B 136 2 n SER . 136 B 136 
B 137 2 n VAL . 137 B 137 
B 138 2 n SER . 138 B 138 
B 139 2 n LYS . 139 B 139 
B 140 2 n ASP . 140 B 140 
B 141 2 n PHE . 141 B 141 
B 142 2 n GLY . 142 B 142 
B 143 2 n LEU . 143 B 143 
B 144 2 n PHE . 144 B 144 
B 145 2 n VAL . 145 B 145 
B 146 2 n THR . 146 B 146 
B 147 2 n TYR . 147 B 147 
B 148 2 n PRO . 148 B 148 
B 149 2 n LEU . 149 B 149 
B 150 2 n ARG . 150 B 150 
B 151 2 n PRO . 151 B 151 
B 152 2 n GLU . 152 B 152 
B 153 2 n ASP . 153 B 153 
B 154 2 n SER . 154 B 154 
B 155 2 n LEU . 155 B 155 
B 156 2 n SER . 156 B 156 
B 157 2 n SER . 157 B 157 
B 158 2 n ILE . 158 B 158 
B 159 2 n ALA . 159 B 159 
B 160 2 n ARG . 160 B 160 
B 161 2 n SER . 161 B 161 
B 162 2 n SER . 162 B 162 
B 163 2 n GLY . 163 B 163 
B 164 2 n VAL . 164 B 164 
B 165 2 n SER . 165 B 165 
B 166 2 n ALA . 166 B 166 
B 167 2 n ASP . 167 B 167 
B 168 2 n ILE . 168 B 168 
B 169 2 n LEU . 169 B 169 
B 170 2 n GLN . 170 B 170 
B 171 2 n ARG . 171 B 171 
B 172 2 n TYR . 172 B 172 
B 173 2 n ASN . 173 B 173 
B 174 2 n PRO . 174 B 174 
B 175 2 n GLY . 175 B 175 
B 176 2 n VAL . 176 B 176 
B 177 2 n ASN . 177 B 177 
B 178 2 n PHE . 178 B 178 
B 179 2 n ASN . 179 B 179 
B 180 2 n SER . 180 B 180 
B 181 2 n GLY . 181 B 181 
B 182 2 n ASN . 182 B 182 
B 183 2 n GLY . 183 B 183 
B 184 2 n ILE . 184 B 184 
B 185 2 n VAL . 185 B 185 
B 186 2 n TYR . 186 B 186 
B 187 2 n VAL . 187 B 187 
B 188 2 n PRO . 188 B 188 
B 189 2 n GLY . 189 B 189 
B 190 2 n ARG . 190 B 190 
B 191 2 n ASP . 191 B 191 
B 192 2 n PRO . 192 B 192 
B 193 2 n ASN . 193 B 193 
B 194 2 n GLY . 194 B 194 
B 195 2 n ALA . 195 B 195 
B 196 2 n PHE . 196 B 196 
B 197 2 n PRO . 197 B 197 
B 198 2 n PRO . 198 B 198 
B 199 2 n PHE . 199 B 199 
B 200 2 n LYS . 200 B 200 
B 201 2 n SER . 201 B 201 
B 202 2 n SER . 202 B 202 
B 203 2 n LYS . 203 B 203 
B 204 2 n GLN . 204 B 204 
B 205 2 n ASP . 205 B 205 
B 206 2 n GLY . 206 B 206 
B 207 2 n VAL . 207 B 207 
B 208 2 n GLY . 208 B 208 
B 209 2 n ALA . 209 B 209 
B 210 2 n GLY . 210 B 210 
B 211 2 n VAL . 211 B 211 
B 212 2 n ILE . 212 B 212 
B 213 2 n ALA . 213 B 213 
B 214 2 n GLY . 214 B 214 
B 215 2 n ILE . 215 B 215 
B 216 2 n VAL . 216 B 216 
B 217 2 n ILE . 217 B 217 
B 218 2 n GLY . 218 B 218 
B 219 2 n VAL . 219 B 219 
B 220 2 n ILE . 220 B 220 
B 221 2 n VAL . 221 B 221 
B 222 2 n ALA . 222 B 222 
B 223 2 n LEU . 223 B 223 
B 224 2 n LEU . 224 B 224 
B 225 2 n LEU . 225 B 225 
B 226 2 n ILE . 226 B 226 
B 227 2 n LEU . 227 B 227 
B 228 2 n PHE . 228 B 228 
B 229 2 n ILE . 229 B 229 
B 230 2 n VAL . 230 B 230 
B 231 2 n TYR . 231 B 231 
B 232 2 n TYR . 232 B 232 
B 233 2 n ALA . 233 B 233 
B 234 2 n TYR . 234 B 234 
B 235 2 n ARG . 235 B 235 
B 236 2 n LYS . 236 B 236 
B 237 2 n ASN . 237 B 237 
B 238 2 n LYS . 238 B 238 
B 239 2 n SER . 239 B 239 
B 240 2 n LYS . 240 B 240 
B 241 2 n GLY . 241 B 241 
B 242 2 n ASP . 242 B 242 
B 243 2 n SER . 243 B 243 
B 244 2 n PHE . 244 B 244 
B 245 2 n SER . 245 B 245 
B 246 2 n SER . 246 B 246 
B 247 2 n SER . 247 B 247 
B 248 2 n ILE . 248 B 248 
B 249 2 n PRO . 249 B 249 
B 250 2 n LEU . 250 B 250 
B 251 2 n SER . 251 B 251 
B 252 2 n THR . 252 B 252 
B 253 2 n LYS . 253 B 253 
B 254 2 n ALA . 254 B 254 
B 255 2 n ASP . 255 B 255 
B 256 2 n HIS . 256 B 256 
B 257 2 n ALA . 257 B 257 
B 258 2 n SER . 258 B 258 
B 259 2 n SER . 259 B 259 
B 260 2 n THR . 260 B 260 
B 261 2 n SER . 261 B 261 
B 262 2 n LEU . 262 B 262 
B 263 2 n GLN . 263 B 263 
B 264 2 n SER . 264 B 264 
B 265 2 n GLY . 265 B 265 
B 266 2 n GLY . 266 B 266 
B 267 2 n LEU . 267 B 267 
B 268 2 n GLY . 268 B 268 
B 269 2 n GLY . 269 B 269 
B 270 2 n ALA . 270 B 270 
B 271 2 n GLY . 271 B 271 
B 272 2 n VAL . 272 B 272 
B 273 2 n SER . 273 B 273 
B 274 2 n PRO . 274 B 274 
B 275 2 n GLY . 275 B 275 
B 276 2 n ILE . 276 B 276 
B 277 2 n ALA . 277 B 277 
B 278 2 n ALA . 278 B 278 
B 279 2 n ILE . 279 B 279 
B 280 2 n SER . 280 B 280 
B 281 2 n VAL . 281 B 281 
B 282 2 n ASP . 282 B 282 
B 283 2 n LYS . 283 B 283 
B 284 2 n SER . 284 B 284 
B 285 2 n VAL . 285 B 285 
B 286 2 n GLU . 286 B 286 
B 287 2 n PHE . 287 B 287 
B 288 2 n SER . 288 B 288 
B 289 2 n LEU . 289 B 289 
B 290 2 n GLU . 290 B 290 
B 291 2 n GLU . 291 B 291 
B 292 2 n LEU . 292 B 292 
B 293 2 n ALA . 293 B 293 
B 294 2 n LYS . 294 B 294 
B 295 2 n ALA . 295 B 295 
B 296 2 n THR . 296 B 296 
B 297 2 n ASP . 297 B 297 
B 298 2 n ASN . 298 B 298 
B 299 2 n PHE . 299 B 299 
B 300 2 n ASN . 300 B 300 
B 301 2 n LEU . 301 B 301 
B 302 2 n SER . 302 B 302 
B 303 2 n PHE . 303 B 303 
B 304 2 n LYS . 304 B 304 
B 305 2 n ILE . 305 B 305 
B 306 2 n GLY . 306 B 306 
B 307 2 n GLN . 307 B 307 
B 308 2 n GLY . 308 B 308 
B 309 2 n GLY . 309 B 309 
B 310 2 n PHE . 310 B 310 
B 311 2 n GLY . 311 B 311 
B 312 2 n ALA . 312 B 312 
B 313 2 n VAL . 313 B 313 
B 314 2 n TYR . 314 B 314 
B 315 2 n TYR . 315 B 315 
B 316 2 n ALA . 316 B 316 
B 317 2 n GLU . 317 B 317 
B 318 2 n LEU . 318 B 318 
B 319 2 n ARG . 319 B 319 
B 320 2 n GLY . 320 B 320 
B 321 2 n GLU . 321 B 321 
B 322 2 n LYS . 322 B 322 
B 323 2 n ALA . 323 B 323 
B 324 2 n ALA . 324 B 324 
B 325 2 n ILE . 325 B 325 
B 326 2 n LYS . 326 B 326 
B 327 2 n LYS . 327 B 327 
B 328 2 n MET . 328 B 328 
B 329 2 n ASP . 329 B 329 
B 330 2 n MET . 330 B 330 
B 331 2 n GLU . 331 B 331 
B 332 2 n ALA . 332 B 332 
B 333 2 n SER . 333 B 333 
B 334 2 n LYS . 334 B 334 
B 335 2 n GLN . 335 B 335 
B 336 2 n PHE . 336 B 336 
B 337 2 n LEU . 337 B 337 
B 338 2 n ALA . 338 B 338 
B 339 2 n GLU . 339 B 339 
B 340 2 n LEU . 340 B 340 
B 341 2 n LYS . 341 B 341 
B 342 2 n VAL . 342 B 342 
B 343 2 n LEU . 343 B 343 
B 344 2 n THR . 344 B 344 
B 345 2 n ARG . 345 B 345 
B 346 2 n VAL . 346 B 346 
B 347 2 n HIS . 347 B 347 
B 348 2 n HIS . 348 B 348 
B 349 2 n VAL . 349 B 349 
B 350 2 n ASN . 350 B 350 
B 351 2 n LEU . 351 B 351 
B 352 2 n VAL . 352 B 352 
B 353 2 n ARG . 353 B 353 
B 354 2 n LEU . 354 B 354 
B 355 2 n ILE . 355 B 355 
B 356 2 n GLY . 356 B 356 
B 357 2 n TYR . 357 B 357 
B 358 2 n CYS . 358 B 358 
B 359 2 n VAL . 359 B 359 
B 360 2 n GLU . 360 B 360 
B 361 2 n GLY . 361 B 361 
B 362 2 n SER . 362 B 362 
B 363 2 n LEU . 363 B 363 
B 364 2 n PHE . 364 B 364 
B 365 2 n LEU . 365 B 365 
B 366 2 n VAL . 366 B 366 
B 367 2 n TYR . 367 B 367 
B 368 2 n GLU . 368 B 368 
B 369 2 n TYR . 369 B 369 
B 370 2 n VAL . 370 B 370 
B 371 2 n GLU . 371 B 371 
B 372 2 n ASN . 372 B 372 
B 373 2 n GLY . 373 B 373 
B 374 2 n ASN . 374 B 374 
B 375 2 n LEU . 375 B 375 
B 376 2 n GLY . 376 B 376 
B 377 2 n GLN . 377 B 377 
B 378 2 n HIS . 378 B 378 
B 379 2 n LEU . 379 B 379 
B 380 2 n HIS . 380 B 380 
B 381 2 n GLY . 381 B 381 
B 382 2 n SER . 382 B 382 
B 383 2 n GLY . 383 B 383 
B 384 2 n ARG . 384 B 384 
B 385 2 n GLU . 385 B 385 
B 386 2 n PRO . 386 B 386 
B 387 2 n LEU . 387 B 387 
B 388 2 n PRO . 388 B 388 
B 389 2 n TRP . 389 B 389 
B 390 2 n THR . 390 B 390 
B 391 2 n LYS . 391 B 391 
B 392 2 n ARG . 392 B 392 
B 393 2 n VAL . 393 B 393 
B 394 2 n GLN . 394 B 394 
B 395 2 n ILE . 395 B 395 
B 396 2 n ALA . 396 B 396 
B 397 2 n LEU . 397 B 397 
B 398 2 n ASP . 398 B 398 
B 399 2 n SER . 399 B 399 
B 400 2 n ALA . 400 B 400 
B 401 2 n ARG . 401 B 401 
B 402 2 n GLY . 402 B 402 
B 403 2 n LEU . 403 B 403 
B 404 2 n GLU . 404 B 404 
B 405 2 n PHE . 405 B 405 
B 406 2 n ILE . 406 B 406 
B 407 2 n HIS . 407 B 407 
B 408 2 n GLU . 408 B 408 
B 409 2 n HIS . 409 B 409 
B 410 2 n THR . 410 B 410 
B 411 2 n VAL . 411 B 411 
B 412 2 n PRO . 412 B 412 
B 413 2 n VAL . 413 B 413 
B 414 2 n TYR . 414 B 414 
B 415 2 n VAL . 415 B 415 
B 416 2 n HIS . 416 B 416 
B 417 2 n ARG . 417 B 417 
B 418 2 n ASP . 418 B 418 
B 419 2 n ILE . 419 B 419 
B 420 2 n LYS . 420 B 420 
B 421 2 n SER . 421 B 421 
B 422 2 n ALA . 422 B 422 
B 423 2 n ASN . 423 B 423 
B 424 2 n ILE . 424 B 424 
B 425 2 n LEU . 425 B 425 
B 426 2 n ILE . 426 B 426 
B 427 2 n ASP . 427 B 427 
B 428 2 n GLN . 428 B 428 
B 429 2 n LYS . 429 B 429 
B 430 2 n PHE . 430 B 430 
B 431 2 n ARG . 431 B 431 
B 432 2 n ALA . 432 B 432 
B 433 2 n LYS . 433 B 433 
B 434 2 n VAL . 434 B 434 
B 435 2 n ALA . 435 B 435 
B 436 2 n ASP . 436 B 436 
B 437 2 n PHE . 437 B 437 
B 438 2 n GLY . 438 B 438 
B 439 2 n LEU . 439 B 439 
B 440 2 n THR . 440 B 440 
B 441 2 n LYS . 441 B 441 
B 442 2 n LEU . 442 B 442 
B 443 2 n THR . 443 B 443 
B 444 2 n GLU . 444 B 444 
B 445 2 n VAL . 445 B 445 
B 446 2 n GLY . 446 B 446 
B 447 2 n GLY . 447 B 447 
B 448 2 n SER . 448 B 448 
B 449 2 n ALA . 449 B 449 
B 450 2 n THR . 450 B 450 
B 451 2 n ARG . 451 B 451 
B 452 2 n GLY . 452 B 452 
B 453 2 n ALA . 453 B 453 
B 454 2 n MET . 454 B 454 
B 455 2 n GLY . 455 B 455 
B 456 2 n THR . 456 B 456 
B 457 2 n PHE . 457 B 457 
B 458 2 n GLY . 458 B 458 
B 459 2 n TYR . 459 B 459 
B 460 2 n MET . 460 B 460 
B 461 2 n ALA . 461 B 461 
B 462 2 n PRO . 462 B 462 
B 463 2 n GLU . 463 B 463 
B 464 2 n THR . 464 B 464 
B 465 2 n VAL . 465 B 465 
B 466 2 n TYR . 466 B 466 
B 467 2 n GLY . 467 B 467 
B 468 2 n GLU . 468 B 468 
B 469 2 n VAL . 469 B 469 
B 470 2 n SER . 470 B 470 
B 471 2 n ALA . 471 B 471 
B 472 2 n LYS . 472 B 472 
B 473 2 n VAL . 473 B 473 
B 474 2 n ASP . 474 B 474 
B 475 2 n VAL . 475 B 475 
B 476 2 n TYR . 476 B 476 
B 477 2 n ALA . 477 B 477 
B 478 2 n PHE . 478 B 478 
B 479 2 n GLY . 479 B 479 
B 480 2 n VAL . 480 B 480 
B 481 2 n VAL . 481 B 481 
B 482 2 n LEU . 482 B 482 
B 483 2 n TYR . 483 B 483 
B 484 2 n GLU . 484 B 484 
B 485 2 n LEU . 485 B 485 
B 486 2 n ILE . 486 B 486 
B 487 2 n SER . 487 B 487 
B 488 2 n ALA . 488 B 488 
B 489 2 n LYS . 489 B 489 
B 490 2 n GLY . 490 B 490 
B 491 2 n ALA . 491 B 491 
B 492 2 n VAL . 492 B 492 
B 493 2 n VAL . 493 B 493 
B 494 2 n LYS . 494 B 494 
B 495 2 n MET . 495 B 495 
B 496 2 n THR . 496 B 496 
B 497 2 n GLU . 497 B 497 
B 498 2 n ALA . 498 B 498 
B 499 2 n VAL . 499 B 499 
B 500 2 n GLY . 500 B 500 
B 501 2 n GLU . 501 B 501 
B 502 2 n PHE . 502 B 502 
B 503 2 n ARG . 503 B 503 
B 504 2 n GLY . 504 B 504 
B 505 2 n LEU . 505 B 505 
B 506 2 n VAL . 506 B 506 
B 507 2 n GLY . 507 B 507 
B 508 2 n VAL . 508 B 508 
B 509 2 n PHE . 509 B 509 
B 510 2 n GLU . 510 B 510 
B 511 2 n GLU . 511 B 511 
B 512 2 n SER . 512 B 512 
B 513 2 n PHE . 513 B 513 
B 514 2 n LYS . 514 B 514 
B 515 2 n GLU . 515 B 515 
B 516 2 n THR . 516 B 516 
B 517 2 n ASP . 517 B 517 
B 518 2 n LYS . 518 B 518 
B 519 2 n GLU . 519 B 519 
B 520 2 n GLU . 520 B 520 
B 521 2 n ALA . 521 B 521 
B 522 2 n LEU . 522 B 522 
B 523 2 n ARG . 523 B 523 
B 524 2 n LYS . 524 B 524 
B 525 2 n ILE . 525 B 525 
B 526 2 n ILE . 526 B 526 
B 527 2 n ASP . 527 B 527 
B 528 2 n PRO . 528 B 528 
B 529 2 n ARG . 529 B 529 
B 530 2 n LEU . 530 B 530 
B 531 2 n GLY . 531 B 531 
B 532 2 n ASP . 532 B 532 
B 533 2 n SER . 533 B 533 
B 534 2 n TYR . 534 B 534 
B 535 2 n PRO . 535 B 535 
B 536 2 n PHE . 536 B 536 
B 537 2 n ASP . 537 B 537 
B 538 2 n SER . 538 B 538 
B 539 2 n VAL . 539 B 539 
B 540 2 n TYR . 540 B 540 
B 541 2 n LYS . 541 B 541 
B 542 2 n MET . 542 B 542 
B 543 2 n ALA . 543 B 543 
B 544 2 n GLU . 544 B 544 
B 545 2 n LEU . 545 B 545 
B 546 2 n GLY . 546 B 546 
B 547 2 n LYS . 547 B 547 
B 548 2 n ALA . 548 B 548 
B 549 2 n CYS . 549 B 549 
B 550 2 n THR . 550 B 550 
B 551 2 n GLN . 551 B 551 
B 552 2 n GLU . 552 B 552 
B 553 2 n ASN . 553 B 553 
B 554 2 n ALA . 554 B 554 
B 555 2 n GLN . 555 B 555 
B 556 2 n LEU . 556 B 556 
B 557 2 n ARG . 557 B 557 
B 558 2 n PRO . 558 B 558 
B 559 2 n SER . 559 B 559 
B 560 2 n MET . 560 B 560 
B 561 2 n ARG . 561 B 561 
B 562 2 n TYR . 562 B 562 
B 563 2 n ILE . 563 B 563 
B 564 2 n VAL . 564 B 564 
B 565 2 n VAL . 565 B 565 
B 566 2 n ALA . 566 B 566 
B 567 2 n LEU . 567 B 567 
B 568 2 n SER . 568 B 568 
B 569 2 n THR . 569 B 569 
B 570 2 n LEU . 570 B 570 
B 571 2 n PHE . 571 B 571 
B 572 2 n SER . 572 B 572 
B 573 2 n SER . 573 B 573 
B 574 2 n THR . 574 B 574 
B 575 2 n GLY . 575 B 575 
B 576 2 n ASN . 576 B 576 
B 577 2 n TRP . 577 B 577 
B 578 2 n ASP . 578 B 578 
B 579 2 n VAL . 579 B 579 
B 580 2 n GLY . 580 B 580 
B 581 2 n ASN . 581 B 581 
B 582 2 n PHE . 582 B 582 
B 583 2 n GLN . 583 B 583 
B 584 2 n ASN . 584 B 584 
B 585 2 n GLU . 585 B 585 
B 586 2 n ASP . 586 B 586 
B 587 2 n LEU . 587 B 587 
B 588 2 n VAL . 588 B 588 
B 589 2 n SER . 589 B 589 
B 590 2 n LEU . 590 B 590 
B 591 2 n MET . 591 B 591 
B 592 2 n SER . 592 B 592 
B 593 2 n GLY . 593 B 593 
B 594 2 n ARG . 594 B 594 
B 595 2 n ASP . 595 B 595 
B 596 2 n TYR . 596 B 596 
B 597 2 n LYS . 597 B 597 
B 598 2 n ASP . 598 B 598 
B 599 2 n ASP . 599 B 599 
B 600 2 n ASP . 600 B 600 
B 601 2 n ASP . 601 B 601 
B 602 2 n LYS . 602 B 602 
B 603 2 n ASP . 603 B 603 
B 604 2 n TYR . 604 B 604 
B 605 2 n LYS . 605 B 605 
B 606 2 n ASP . 606 B 606 
B 607 2 n ASP . 607 B 607 
B 608 2 n ASP . 608 B 608 
B 609 2 n ASP . 609 B 609 
B 610 2 n LYS . 610 B 610 
B 611 2 n ASP . 611 B 611 
B 612 2 n TYR . 612 B 612 
B 613 2 n LYS . 613 B 613 
B 614 2 n ASP . 614 B 614 
B 615 2 n ASP . 615 B 615 
B 616 2 n ASP . 616 B 616 
B 617 2 n ASP . 617 B 617 
B 618 2 n LYS . 618 B 618 
B 619 2 n GLY . 619 B 619 
B 620 2 n ASN . 620 B 620 
B 621 2 n ASN . 621 B 621 
B 622 2 n GLY . 622 B 622 
B 623 2 n GLY . 623 B 623 
B 624 2 n ASN . 624 B 624 
B 625 2 n ASN . 625 B 625 
B 626 2 n ASP . 626 B 626 
B 627 2 n VAL . 627 B 627 
B 628 2 n ASP . 628 B 628 
B 629 2 n VAL . 629 B 629 
B 630 2 n LEU . 630 B 630 
B 631 2 n LEU . 631 B 631 
B 632 2 n ASN . 632 B 632 
B 633 2 n VAL . 633 B 633 
B 634 2 n LEU . 634 B 634 
B 635 2 n SER . 635 B 635 
B 636 2 n LYS . 636 B 636 
B 637 2 n CYS . 637 B 637 
B 638 2 n ALA . 638 B 638 
B 639 2 n GLY . 639 B 639 
B 640 2 n SER . 640 B 640 
B 641 2 n LYS . 641 B 641 
B 642 2 n LYS . 642 B 642 
B 643 2 n PHE . 643 B 643 
B 644 2 n ARG . 644 B 644 
B 645 2 n PRO . 645 B 645 
B 646 2 n ALA . 646 B 646 
B 647 2 n PRO . 647 B 647 
B 648 2 n ALA . 648 B 648 
B 649 2 n ALA . 649 B 649 
B 650 2 n ALA . 650 B 650 
B 651 2 n PHE . 651 B 651 
B 652 2 n ALA . 652 B 652 
B 653 2 n ARG . 653 B 653 
B 654 2 n GLU . 654 B 654 
B 655 2 n CYS . 655 B 655 
B 656 2 n ARG . 656 B 656 
B 657 2 n GLY . 657 B 657 
B 658 2 n PHE . 658 B 658 
B 659 2 n TYR . 659 B 659 
B 660 2 n PHE . 660 B 660 
B 661 2 n GLU . 661 B 661 
B 662 2 n LEU . 662 B 662 
B 663 2 n GLN . 663 B 663 
B 664 2 n GLU . 664 B 664 
B 665 2 n LEU . 665 B 665 
B 666 2 n LYS . 666 B 666 
B 667 2 n GLU . 667 B 667 
B 668 2 n ASP . 668 B 668 
B 669 2 n ASP . 669 B 669 
B 670 2 n TYR . 670 B 670 
B 671 2 n TYR . 671 B 671 
B 672 2 n GLY . 672 B 672 
B 673 2 n ILE . 673 B 673 
B 674 2 n THR . 674 B 674 
B 675 2 n LEU . 675 B 675 
B 676 2 n SER . 676 B 676 
B 677 2 n ASP . 677 B 677 
B 678 2 n ASP . 678 B 678 
B 679 2 n SER . 679 B 679 
B 680 2 n ASP . 680 B 680 
B 681 2 n HIS . 681 B 681 
B 682 2 n GLN . 682 B 682 
B 683 2 n PHE . 683 B 683 
B 684 2 n LEU . 684 B 684 
B 685 2 n LEU . 685 B 685 
B 686 2 n ALA . 686 B 686 
B 687 2 n ASN . 687 B 687 
B 688 2 n GLN . 688 B 688 
B 689 2 n VAL . 689 B 689 
B 690 2 n VAL . 690 B 690 
B 691 2 n VAL . 691 B 691 
B 692 2 n HIS . 692 B 692 
B 693 2 n ASN . 693 B 693 
B 694 2 n CYS . 694 B 694 
B 695 2 n ASP . 695 B 695 
B 696 2 n PHE . 696 B 696 
B 697 2 n LYS . 697 B 697 
B 698 2 n GLU . 698 B 698 
B 699 2 n ASP . 699 B 699 
B 700 2 n GLY . 700 B 700 
B 701 2 n ASN . 701 B 701 
B 702 2 n ILE . 702 B 702 
B 703 2 n LEU . 703 B 703 
B 704 2 n GLY . 704 B 704 
B 705 2 n HIS . 705 B 705 
B 706 2 n LYS . 706 B 706 
B 707 2 n LEU . 707 B 707 
B 708 2 n GLU . 708 B 708 
B 709 2 n TYR . 709 B 709 
B 710 2 n ASN . 710 B 710 
B 711 2 n TYR . 711 B 711 
B 712 2 n ASN . 712 B 712 
B 713 2 n SER . 713 B 713 
B 714 2 n HIS . 714 B 714 
B 715 2 n ASN . 715 B 715 
B 716 2 n VAL . 716 B 716 
B 717 2 n TYR . 717 B 717 
B 718 2 n ILE . 718 B 718 
B 719 2 n MET . 719 B 719 
B 720 2 n ALA . 720 B 720 
B 721 2 n ASP . 721 B 721 
B 722 2 n LYS . 722 B 722 
B 723 2 n GLN . 723 B 723 
B 724 2 n LYS . 724 B 724 
B 725 2 n ASN . 725 B 725 
B 726 2 n GLY . 726 B 726 
B 727 2 n ILE . 727 B 727 
B 728 2 n LYS . 728 B 728 
B 729 2 n VAL . 729 B 729 
B 730 2 n ASN . 730 B 730 
B 731 2 n PHE . 731 B 731 
B 732 2 n LYS . 732 B 732 
B 733 2 n ILE . 733 B 733 
B 734 2 n ARG . 734 B 734 
B 735 2 n HIS . 735 B 735 
B 736 2 n ASN . 736 B 736 
B 737 2 n ILE . 737 B 737 
B 738 2 n GLU . 738 B 738 
B 739 2 n ASP . 739 B 739 
B 740 2 n GLY . 740 B 740 
B 741 2 n SER . 741 B 741 
B 742 2 n VAL . 742 B 742 
B 743 2 n GLN . 743 B 743 
B 744 2 n LEU . 744 B 744 
B 745 2 n ALA . 745 B 745 
B 746 2 n ASP . 746 B 746 
B 747 2 n HIS . 747 B 747 
B 748 2 n TYR . 748 B 748 
B 749 2 n GLN . 749 B 749 
B 750 2 n GLN . 750 B 750 
B 751 2 n ASN . 751 B 751 
B 752 2 n THR . 752 B 752 
B 753 2 n PRO . 753 B 753 
B 754 2 n ILE . 754 B 754 
B 755 2 n GLY . 755 B 755 
B 756 2 n ASP . 756 B 756 
B 757 2 n GLY . 757 B 757 
B 758 2 n PRO . 758 B 758 
B 759 2 n VAL . 759 B 759 
B 760 2 n LEU . 760 B 760 
B 761 2 n LEU . 761 B 761 
B 762 2 n PRO . 762 B 762 
B 763 2 n ASP . 763 B 763 
B 764 2 n ASN . 764 B 764 
B 765 2 n HIS . 765 B 765 
B 766 2 n TYR . 766 B 766 
B 767 2 n LEU . 767 B 767 
B 768 2 n SER . 768 B 768 
B 769 2 n THR . 769 B 769 
B 770 2 n GLN . 770 B 770 
B 771 2 n SER . 771 B 771 
B 772 2 n ALA . 772 B 772 
B 773 2 n LEU . 773 B 773 
B 774 2 n SER . 774 B 774 
B 775 2 n LYS . 775 B 775 
B 776 2 n ASP . 776 B 776 
B 777 2 n PRO . 777 B 777 
B 778 2 n ASN . 778 B 778 
B 779 2 n GLU . 779 B 779 
B 780 2 n LYS . 780 B 780 
B 781 2 n ARG . 781 B 781 
B 782 2 n ASP . 782 B 782 
B 783 2 n HIS . 783 B 783 
B 784 2 n MET . 784 B 784 
B 785 2 n VAL . 785 B 785 
B 786 2 n LEU . 786 B 786 
B 787 2 n LEU . 787 B 787 
B 788 2 n GLU . 788 B 788 
B 789 2 n PHE . 789 B 789 
B 790 2 n VAL . 790 B 790 
B 791 2 n THR . 791 B 791 
B 792 2 n ALA . 792 B 792 
B 793 2 n ALA . 793 B 793 
B 794 2 n GLY . 794 B 794 
B 795 2 n ILE . 795 B 795 
B 796 2 n THR . 796 B 796 
B 797 2 n LEU . 797 B 797 
B 798 2 n GLY . 798 B 798 
B 799 2 n MET . 799 B 799 
B 800 2 n ASP . 800 B 800 
B 801 2 n GLU . 801 B 801 
B 802 2 n LEU . 802 B 802 
B 803 2 n TYR . 803 B 803 
B 804 2 n LYS . 804 B 804 
#
_software.classification other
_software.date           ?
_software.description    "Structure prediction"
_software.name           AlphaFold
_software.pdbx_ordinal   1
_software.type           package
_software.version        "AlphaFold-beta-20231127 (a5b6a7e50e26c0f7af9a71bddc0aea6cd3ab6731af800c661abdb5b07b9e4a46)"
#
loop_
_struct_asym.entity_id
_struct_asym.id
1  A 
2  B 
3  C 
4  D 
5  E 
6  F 
7  G 
8  H 
9  I 
10 J 
11 K 
12 L 
13 M 
14 N 
15 O 
16 P 
17 Q 
18 R 
19 S 
20 T 
21 U 
22 V 
23 W 
24 X 
25 Y 
#
loop_
_atom_site.group_PDB
_atom_site.id
_atom_site.type_symbol
_atom_site.label_atom_id
_atom_site.label_alt_id
_atom_site.label_comp_id
_atom_site.label_asym_id
_atom_site.label_entity_id
_atom_site.label_seq_id
_atom_site.pdbx_PDB_ins_code
_atom_site.Cartn_x
_atom_site.Cartn_y
_atom_site.Cartn_z
_atom_site.occupancy
_atom_site.B_iso_or_equiv
_atom_site.auth_seq_id
_atom_site.auth_asym_id
_atom_site.pdbx_PDB_model_num
ATOM   1     N N    . GLN   A 1  1   ? -44.677 1.825   32.781  1.00 70.74 1   A 1 
ATOM   2     C CA   . GLN   A 1  1   ? -45.579 2.796   32.145  1.00 75.25 1   A 1 
ATOM   3     C C    . GLN   A 1  1   ? -44.971 4.190   32.013  1.00 79.32 1   A 1 
ATOM   4     O O    . GLN   A 1  1   ? -45.623 5.113   31.531  1.00 71.39 1   A 1 
ATOM   5     C CB   . GLN   A 1  1   ? -46.921 2.862   32.881  1.00 67.18 1   A 1 
ATOM   6     C CG   . GLN   A 1  1   ? -47.672 1.532   32.821  1.00 61.82 1   A 1 
ATOM   7     C CD   . GLN   A 1  1   ? -49.153 1.686   33.160  1.00 55.13 1   A 1 
ATOM   8     O OE1  . GLN   A 1  1   ? -49.644 2.719   33.565  1.00 50.42 1   A 1 
ATOM   9     N NE2  . GLN   A 1  1   ? -49.926 0.646   32.977  1.00 46.73 1   A 1 
ATOM   10    N N    . GLN   A 1  2   ? -43.730 4.330   32.452  1.00 82.47 2   A 1 
ATOM   11    C CA   . GLN   A 1  2   ? -42.934 5.529   32.249  1.00 84.85 2   A 1 
ATOM   12    C C    . GLN   A 1  2   ? -41.695 5.148   31.443  1.00 86.66 2   A 1 
ATOM   13    O O    . GLN   A 1  2   ? -41.046 4.162   31.795  1.00 82.41 2   A 1 
ATOM   14    C CB   . GLN   A 1  2   ? -42.543 6.134   33.603  1.00 81.73 2   A 1 
ATOM   15    C CG   . GLN   A 1  2   ? -43.723 6.716   34.382  1.00 81.52 2   A 1 
ATOM   16    C CD   . GLN   A 1  2   ? -44.285 8.013   33.790  1.00 82.38 2   A 1 
ATOM   17    O OE1  . GLN   A 1  2   ? -43.856 8.539   32.780  1.00 74.67 2   A 1 
ATOM   18    N NE2  . GLN   A 1  2   ? -45.274 8.589   34.438  1.00 74.19 2   A 1 
ATOM   19    N N    . PRO   A 1  3   ? -41.359 5.897   30.402  1.00 84.89 3   A 1 
ATOM   20    C CA   . PRO   A 1  3   ? -40.188 5.565   29.607  1.00 85.80 3   A 1 
ATOM   21    C C    . PRO   A 1  3   ? -38.909 5.727   30.432  1.00 86.95 3   A 1 
ATOM   22    O O    . PRO   A 1  3   ? -38.706 6.731   31.127  1.00 83.81 3   A 1 
ATOM   23    C CB   . PRO   A 1  3   ? -40.241 6.493   28.393  1.00 83.13 3   A 1 
ATOM   24    C CG   . PRO   A 1  3   ? -41.044 7.688   28.892  1.00 79.90 3   A 1 
ATOM   25    C CD   . PRO   A 1  3   ? -42.024 7.072   29.884  1.00 83.24 3   A 1 
ATOM   26    N N    . TYR   A 1  4   ? -38.039 4.747   30.336  1.00 86.48 4   A 1 
ATOM   27    C CA   . TYR   A 1  4   ? -36.730 4.795   30.970  1.00 87.26 4   A 1 
ATOM   28    C C    . TYR   A 1  4   ? -35.819 5.792   30.249  1.00 87.19 4   A 1 
ATOM   29    O O    . TYR   A 1  4   ? -35.773 5.832   29.026  1.00 83.53 4   A 1 
ATOM   30    C CB   . TYR   A 1  4   ? -36.140 3.382   30.994  1.00 86.29 4   A 1 
ATOM   31    C CG   . TYR   A 1  4   ? -34.764 3.293   31.613  1.00 87.07 4   A 1 
ATOM   32    C CD1  . TYR   A 1  4   ? -33.691 2.743   30.883  1.00 77.50 4   A 1 
ATOM   33    C CD2  . TYR   A 1  4   ? -34.550 3.746   32.928  1.00 77.93 4   A 1 
ATOM   34    C CE1  . TYR   A 1  4   ? -32.428 2.630   31.466  1.00 77.19 4   A 1 
ATOM   35    C CE2  . TYR   A 1  4   ? -33.283 3.645   33.515  1.00 76.79 4   A 1 
ATOM   36    C CZ   . TYR   A 1  4   ? -32.222 3.076   32.784  1.00 84.75 4   A 1 
ATOM   37    O OH   . TYR   A 1  4   ? -30.991 2.951   33.361  1.00 84.13 4   A 1 
ATOM   38    N N    . VAL   A 1  5   ? -35.077 6.569   31.014  1.00 86.96 5   A 1 
ATOM   39    C CA   . VAL   A 1  5   ? -34.236 7.645   30.456  1.00 86.90 5   A 1 
ATOM   40    C C    . VAL   A 1  5   ? -33.095 7.129   29.574  1.00 86.19 5   A 1 
ATOM   41    O O    . VAL   A 1  5   ? -32.634 7.847   28.692  1.00 79.85 5   A 1 
ATOM   42    C CB   . VAL   A 1  5   ? -33.726 8.544   31.601  1.00 85.62 5   A 1 
ATOM   43    C CG1  . VAL   A 1  5   ? -32.604 7.907   32.426  1.00 72.55 5   A 1 
ATOM   44    C CG2  . VAL   A 1  5   ? -33.266 9.906   31.087  1.00 72.99 5   A 1 
ATOM   45    N N    . ASN   A 1  6   ? -32.658 5.909   29.797  1.00 85.19 6   A 1 
ATOM   46    C CA   . ASN   A 1  6   ? -31.746 5.156   28.937  1.00 85.47 6   A 1 
ATOM   47    C C    . ASN   A 1  6   ? -30.471 5.928   28.521  1.00 85.62 6   A 1 
ATOM   48    O O    . ASN   A 1  6   ? -30.070 5.897   27.363  1.00 79.61 6   A 1 
ATOM   49    C CB   . ASN   A 1  6   ? -32.567 4.586   27.764  1.00 82.79 6   A 1 
ATOM   50    C CG   . ASN   A 1  6   ? -31.922 3.383   27.102  1.00 79.90 6   A 1 
ATOM   51    O OD1  . ASN   A 1  6   ? -31.125 2.672   27.680  1.00 70.20 6   A 1 
ATOM   52    N ND2  . ASN   A 1  6   ? -32.295 3.099   25.873  1.00 69.99 6   A 1 
ATOM   53    N N    . ASN   A 1  7   ? -29.869 6.645   29.465  1.00 84.55 7   A 1 
ATOM   54    C CA   . ASN   A 1  7   ? -28.699 7.512   29.263  1.00 85.53 7   A 1 
ATOM   55    C C    . ASN   A 1  7   ? -28.884 8.715   28.310  1.00 85.76 7   A 1 
ATOM   56    O O    . ASN   A 1  7   ? -27.924 9.457   28.100  1.00 80.03 7   A 1 
ATOM   57    C CB   . ASN   A 1  7   ? -27.447 6.678   28.927  1.00 82.67 7   A 1 
ATOM   58    C CG   . ASN   A 1  7   ? -26.797 6.028   30.134  1.00 81.02 7   A 1 
ATOM   59    O OD1  . ASN   A 1  7   ? -26.960 6.437   31.264  1.00 71.66 7   A 1 
ATOM   60    N ND2  . ASN   A 1  7   ? -25.976 5.023   29.903  1.00 70.74 7   A 1 
ATOM   61    N N    . HIS   A 1  8   ? -30.080 8.976   27.806  1.00 85.80 8   A 1 
ATOM   62    C CA   . HIS   A 1  8   ? -30.305 10.129  26.926  1.00 85.70 8   A 1 
ATOM   63    C C    . HIS   A 1  8   ? -30.054 11.479  27.618  1.00 85.55 8   A 1 
ATOM   64    O O    . HIS   A 1  8   ? -29.723 12.461  26.956  1.00 82.12 8   A 1 
ATOM   65    C CB   . HIS   A 1  8   ? -31.717 10.059  26.340  1.00 85.32 8   A 1 
ATOM   66    C CG   . HIS   A 1  8   ? -31.911 8.903   25.400  1.00 85.77 8   A 1 
ATOM   67    N ND1  . HIS   A 1  8   ? -31.101 8.581   24.330  1.00 74.41 8   A 1 
ATOM   68    C CD2  . HIS   A 1  8   ? -32.906 7.957   25.433  1.00 74.50 8   A 1 
ATOM   69    C CE1  . HIS   A 1  8   ? -31.594 7.470   23.744  1.00 76.50 8   A 1 
ATOM   70    N NE2  . HIS   A 1  8   ? -32.693 7.063   24.385  1.00 77.54 8   A 1 
ATOM   71    N N    . GLN   A 1  9   ? -30.116 11.519  28.941  1.00 87.46 9   A 1 
ATOM   72    C CA   . GLN   A 1  9   ? -29.819 12.717  29.725  1.00 86.65 9   A 1 
ATOM   73    C C    . GLN   A 1  9   ? -28.357 13.189  29.627  1.00 86.24 9   A 1 
ATOM   74    O O    . GLN   A 1  9   ? -28.068 14.318  30.010  1.00 81.98 9   A 1 
ATOM   75    C CB   . GLN   A 1  9   ? -30.233 12.500  31.195  1.00 85.37 9   A 1 
ATOM   76    C CG   . GLN   A 1  9   ? -29.250 11.707  32.090  1.00 81.64 9   A 1 
ATOM   77    C CD   . GLN   A 1  9   ? -29.168 10.205  31.804  1.00 81.32 9   A 1 
ATOM   78    O OE1  . GLN   A 1  9   ? -29.843 9.651   30.963  1.00 73.24 9   A 1 
ATOM   79    N NE2  . GLN   A 1  9   ? -28.321 9.498   32.521  1.00 72.60 9   A 1 
ATOM   80    N N    . LEU   A 1  10  ? -27.449 12.354  29.135  1.00 86.15 10  A 1 
ATOM   81    C CA   . LEU   A 1  10  ? -26.030 12.711  29.020  1.00 85.40 10  A 1 
ATOM   82    C C    . LEU   A 1  10  ? -25.733 13.648  27.843  1.00 84.50 10  A 1 
ATOM   83    O O    . LEU   A 1  10  ? -24.691 14.296  27.827  1.00 79.94 10  A 1 
ATOM   84    C CB   . LEU   A 1  10  ? -25.183 11.428  28.918  1.00 83.68 10  A 1 
ATOM   85    C CG   . LEU   A 1  10  ? -25.261 10.497  30.144  1.00 80.49 10  A 1 
ATOM   86    C CD1  . LEU   A 1  10  ? -24.458 9.227   29.872  1.00 72.80 10  A 1 
ATOM   87    C CD2  . LEU   A 1  10  ? -24.701 11.160  31.403  1.00 72.06 10  A 1 
ATOM   88    N N    . ALA   A 1  11  ? -26.633 13.732  26.885  1.00 83.68 11  A 1 
ATOM   89    C CA   . ALA   A 1  11  ? -26.467 14.544  25.684  1.00 84.35 11  A 1 
ATOM   90    C C    . ALA   A 1  11  ? -27.346 15.807  25.750  1.00 84.93 11  A 1 
ATOM   91    O O    . ALA   A 1  11  ? -28.411 15.871  25.144  1.00 80.99 11  A 1 
ATOM   92    C CB   . ALA   A 1  11  ? -26.745 13.657  24.466  1.00 81.40 11  A 1 
ATOM   93    N N    . CYS   A 1  12  ? -26.896 16.813  26.498  1.00 86.17 12  A 1 
ATOM   94    C CA   . CYS   A 1  12  ? -27.679 18.029  26.761  1.00 85.65 12  A 1 
ATOM   95    C C    . CYS   A 1  12  ? -28.100 18.801  25.500  1.00 85.20 12  A 1 
ATOM   96    O O    . CYS   A 1  12  ? -29.161 19.420  25.491  1.00 79.87 12  A 1 
ATOM   97    C CB   . CYS   A 1  12  ? -26.879 18.956  27.686  1.00 84.23 12  A 1 
ATOM   98    S SG   . CYS   A 1  12  ? -26.512 18.213  29.302  1.00 80.75 12  A 1 
ATOM   99    N N    . GLU   A 1  13  ? -27.298 18.731  24.460  1.00 83.27 13  A 1 
ATOM   100   C CA   . GLU   A 1  13  ? -27.561 19.388  23.172  1.00 81.63 13  A 1 
ATOM   101   C C    . GLU   A 1  13  ? -28.637 18.664  22.338  1.00 82.47 13  A 1 
ATOM   102   O O    . GLU   A 1  13  ? -29.244 19.242  21.439  1.00 76.71 13  A 1 
ATOM   103   C CB   . GLU   A 1  13  ? -26.244 19.449  22.371  1.00 77.73 13  A 1 
ATOM   104   C CG   . GLU   A 1  13  ? -25.082 20.186  23.076  1.00 68.33 13  A 1 
ATOM   105   C CD   . GLU   A 1  13  ? -25.314 21.690  23.291  1.00 60.28 13  A 1 
ATOM   106   O OE1  . GLU   A 1  13  ? -24.598 22.257  24.140  1.00 51.07 13  A 1 
ATOM   107   O OE2  . GLU   A 1  13  ? -26.197 22.260  22.611  1.00 51.63 13  A 1 
ATOM   108   N N    . VAL   A 1  14  ? -28.876 17.392  22.633  1.00 81.62 14  A 1 
ATOM   109   C CA   . VAL   A 1  14  ? -29.783 16.553  21.841  1.00 82.40 14  A 1 
ATOM   110   C C    . VAL   A 1  14  ? -31.210 16.691  22.361  1.00 82.61 14  A 1 
ATOM   111   O O    . VAL   A 1  14  ? -31.546 16.225  23.450  1.00 79.54 14  A 1 
ATOM   112   C CB   . VAL   A 1  14  ? -29.322 15.087  21.818  1.00 79.93 14  A 1 
ATOM   113   C CG1  . VAL   A 1  14  ? -30.256 14.220  20.968  1.00 71.12 14  A 1 
ATOM   114   C CG2  . VAL   A 1  14  ? -27.918 14.968  21.218  1.00 71.35 14  A 1 
ATOM   115   N N    . ARG   A 1  15  ? -32.059 17.284  21.542  1.00 83.41 15  A 1 
ATOM   116   C CA   . ARG   A 1  15  ? -33.472 17.549  21.860  1.00 82.29 15  A 1 
ATOM   117   C C    . ARG   A 1  15  ? -34.434 16.444  21.418  1.00 83.56 15  A 1 
ATOM   118   O O    . ARG   A 1  15  ? -35.604 16.473  21.778  1.00 78.78 15  A 1 
ATOM   119   C CB   . ARG   A 1  15  ? -33.866 18.904  21.248  1.00 78.53 15  A 1 
ATOM   120   C CG   . ARG   A 1  15  ? -33.158 20.102  21.921  1.00 72.57 15  A 1 
ATOM   121   C CD   . ARG   A 1  15  ? -33.624 20.226  23.363  1.00 68.67 15  A 1 
ATOM   122   N NE   . ARG   A 1  15  ? -33.152 21.457  24.005  1.00 62.48 15  A 1 
ATOM   123   C CZ   . ARG   A 1  15  ? -33.761 22.046  25.019  1.00 56.58 15  A 1 
ATOM   124   N NH1  . ARG   A 1  15  ? -34.876 21.573  25.521  1.00 51.67 15  A 1 
ATOM   125   N NH2  . ARG   A 1  15  ? -33.252 23.123  25.551  1.00 51.82 15  A 1 
ATOM   126   N N    . VAL   A 1  16  ? -33.956 15.467  20.693  1.00 83.78 16  A 1 
ATOM   127   C CA   . VAL   A 1  16  ? -34.786 14.385  20.125  1.00 84.18 16  A 1 
ATOM   128   C C    . VAL   A 1  16  ? -35.528 13.593  21.208  1.00 85.14 16  A 1 
ATOM   129   O O    . VAL   A 1  16  ? -36.652 13.145  20.997  1.00 81.87 16  A 1 
ATOM   130   C CB   . VAL   A 1  16  ? -33.914 13.442  19.274  1.00 81.69 16  A 1 
ATOM   131   C CG1  . VAL   A 1  16  ? -34.728 12.321  18.624  1.00 72.12 16  A 1 
ATOM   132   C CG2  . VAL   A 1  16  ? -33.212 14.209  18.144  1.00 72.29 16  A 1 
ATOM   133   N N    . TYR   A 1  17  ? -34.926 13.471  22.391  1.00 86.15 17  A 1 
ATOM   134   C CA   . TYR   A 1  17  ? -35.473 12.711  23.515  1.00 86.55 17  A 1 
ATOM   135   C C    . TYR   A 1  17  ? -36.083 13.598  24.610  1.00 86.80 17  A 1 
ATOM   136   O O    . TYR   A 1  17  ? -36.243 13.145  25.740  1.00 82.37 17  A 1 
ATOM   137   C CB   . TYR   A 1  17  ? -34.394 11.767  24.052  1.00 85.01 17  A 1 
ATOM   138   C CG   . TYR   A 1  17  ? -33.810 10.854  23.003  1.00 84.07 17  A 1 
ATOM   139   C CD1  . TYR   A 1  17  ? -34.569 9.785   22.480  1.00 75.20 17  A 1 
ATOM   140   C CD2  . TYR   A 1  17  ? -32.504 11.071  22.522  1.00 75.03 17  A 1 
ATOM   141   C CE1  . TYR   A 1  17  ? -34.027 8.935   21.508  1.00 73.95 17  A 1 
ATOM   142   C CE2  . TYR   A 1  17  ? -31.952 10.226  21.548  1.00 73.51 17  A 1 
ATOM   143   C CZ   . TYR   A 1  17  ? -32.717 9.153   21.044  1.00 79.32 17  A 1 
ATOM   144   O OH   . TYR   A 1  17  ? -32.176 8.316   20.100  1.00 77.23 17  A 1 
ATOM   145   N N    . ASP   A 1  18  ? -36.442 14.844  24.298  1.00 86.01 18  A 1 
ATOM   146   C CA   . ASP   A 1  18  ? -37.005 15.785  25.276  1.00 85.65 18  A 1 
ATOM   147   C C    . ASP   A 1  18  ? -38.264 15.239  25.971  1.00 86.09 18  A 1 
ATOM   148   O O    . ASP   A 1  18  ? -38.482 15.478  27.157  1.00 82.32 18  A 1 
ATOM   149   C CB   . ASP   A 1  18  ? -37.316 17.133  24.593  1.00 83.24 18  A 1 
ATOM   150   C CG   . ASP   A 1  18  ? -36.150 18.131  24.573  1.00 80.77 18  A 1 
ATOM   151   O OD1  . ASP   A 1  18  ? -35.022 17.784  24.963  1.00 72.58 18  A 1 
ATOM   152   O OD2  . ASP   A 1  18  ? -36.393 19.313  24.228  1.00 73.38 18  A 1 
ATOM   153   N N    . ASN   A 1  19  ? -39.050 14.440  25.283  1.00 87.22 19  A 1 
ATOM   154   C CA   . ASN   A 1  19  ? -40.215 13.757  25.855  1.00 85.98 19  A 1 
ATOM   155   C C    . ASN   A 1  19  ? -39.857 12.717  26.939  1.00 86.45 19  A 1 
ATOM   156   O O    . ASN   A 1  19  ? -40.720 12.336  27.728  1.00 82.96 19  A 1 
ATOM   157   C CB   . ASN   A 1  19  ? -41.023 13.113  24.712  1.00 83.62 19  A 1 
ATOM   158   C CG   . ASN   A 1  19  ? -40.257 12.020  23.978  1.00 75.04 19  A 1 
ATOM   159   O OD1  . ASN   A 1  19  ? -39.081 12.120  23.701  1.00 64.31 19  A 1 
ATOM   160   N ND2  . ASN   A 1  19  ? -40.913 10.936  23.633  1.00 64.44 19  A 1 
ATOM   161   N N    . ILE   A 1  20  ? -38.620 12.267  26.992  1.00 87.74 20  A 1 
ATOM   162   C CA   . ILE   A 1  20  ? -38.109 11.322  27.990  1.00 88.09 20  A 1 
ATOM   163   C C    . ILE   A 1  20  ? -37.247 12.058  29.019  1.00 88.34 20  A 1 
ATOM   164   O O    . ILE   A 1  20  ? -37.338 11.804  30.222  1.00 84.81 20  A 1 
ATOM   165   C CB   . ILE   A 1  20  ? -37.323 10.186  27.287  1.00 86.66 20  A 1 
ATOM   166   C CG1  . ILE   A 1  20  ? -38.221 9.446   26.262  1.00 79.28 20  A 1 
ATOM   167   C CG2  . ILE   A 1  20  ? -36.759 9.209   28.329  1.00 77.43 20  A 1 
ATOM   168   C CD1  . ILE   A 1  20  ? -37.494 8.364   25.451  1.00 71.95 20  A 1 
ATOM   169   N N    . THR   A 1  21  ? -36.422 12.990  28.565  1.00 89.38 21  A 1 
ATOM   170   C CA   . THR   A 1  21  ? -35.441 13.683  29.407  1.00 89.65 21  A 1 
ATOM   171   C C    . THR   A 1  21  ? -36.037 14.843  30.201  1.00 89.45 21  A 1 
ATOM   172   O O    . THR   A 1  21  ? -35.550 15.122  31.290  1.00 86.53 21  A 1 
ATOM   173   C CB   . THR   A 1  21  ? -34.245 14.171  28.583  1.00 89.01 21  A 1 
ATOM   174   O OG1  . THR   A 1  21  ? -34.685 14.987  27.530  1.00 76.79 21  A 1 
ATOM   175   C CG2  . THR   A 1  21  ? -33.451 13.012  27.985  1.00 75.72 21  A 1 
ATOM   176   N N    . ASN   A 1  22  ? -37.118 15.460  29.742  1.00 89.49 22  A 1 
ATOM   177   C CA   . ASN   A 1  22  ? -37.741 16.579  30.455  1.00 89.10 22  A 1 
ATOM   178   C C    . ASN   A 1  22  ? -38.499 16.163  31.723  1.00 88.37 22  A 1 
ATOM   179   O O    . ASN   A 1  22  ? -38.682 16.974  32.625  1.00 84.16 22  A 1 
ATOM   180   C CB   . ASN   A 1  22  ? -38.640 17.366  29.490  1.00 88.23 22  A 1 
ATOM   181   C CG   . ASN   A 1  22  ? -37.850 18.244  28.534  1.00 87.42 22  A 1 
ATOM   182   O OD1  . ASN   A 1  22  ? -36.708 18.580  28.757  1.00 76.28 22  A 1 
ATOM   183   N ND2  . ASN   A 1  22  ? -38.472 18.679  27.459  1.00 75.29 22  A 1 
ATOM   184   N N    . GLY   A 1  23  ? -38.919 14.914  31.822  1.00 88.36 23  A 1 
ATOM   185   C CA   . GLY   A 1  23  ? -39.610 14.396  32.999  1.00 88.61 23  A 1 
ATOM   186   C C    . GLY   A 1  23  ? -40.411 13.144  32.704  1.00 89.36 23  A 1 
ATOM   187   O O    . GLY   A 1  23  ? -40.497 12.689  31.565  1.00 85.58 23  A 1 
ATOM   188   N N    . PHE   A 1  24  ? -41.014 12.586  33.765  1.00 89.16 24  A 1 
ATOM   189   C CA   . PHE   A 1  24  ? -41.987 11.512  33.608  1.00 89.67 24  A 1 
ATOM   190   C C    . PHE   A 1  24  ? -43.341 12.077  33.165  1.00 89.23 24  A 1 
ATOM   191   O O    . PHE   A 1  24  ? -43.762 13.131  33.629  1.00 86.13 24  A 1 
ATOM   192   C CB   . PHE   A 1  24  ? -42.095 10.726  34.910  1.00 89.49 24  A 1 
ATOM   193   C CG   . PHE   A 1  24  ? -40.845 9.951   35.267  1.00 90.19 24  A 1 
ATOM   194   C CD1  . PHE   A 1  24  ? -40.348 8.971   34.394  1.00 81.22 24  A 1 
ATOM   195   C CD2  . PHE   A 1  24  ? -40.181 10.187  36.482  1.00 82.00 24  A 1 
ATOM   196   C CE1  . PHE   A 1  24  ? -39.204 8.227   34.731  1.00 80.63 24  A 1 
ATOM   197   C CE2  . PHE   A 1  24  ? -39.041 9.445   36.824  1.00 80.70 24  A 1 
ATOM   198   C CZ   . PHE   A 1  24  ? -38.554 8.461   35.947  1.00 87.50 24  A 1 
ATOM   199   N N    . THR   A 1  25  ? -44.017 11.367  32.286  1.00 88.98 25  A 1 
ATOM   200   C CA   . THR   A 1  25  ? -45.307 11.802  31.739  1.00 88.77 25  A 1 
ATOM   201   C C    . THR   A 1  25  ? -46.404 11.807  32.802  1.00 89.03 25  A 1 
ATOM   202   O O    . THR   A 1  25  ? -46.478 10.923  33.656  1.00 86.27 25  A 1 
ATOM   203   C CB   . THR   A 1  25  ? -45.732 10.931  30.548  1.00 86.84 25  A 1 
ATOM   204   O OG1  . THR   A 1  25  ? -45.578 9.569   30.837  1.00 72.34 25  A 1 
ATOM   205   C CG2  . THR   A 1  25  ? -44.892 11.223  29.309  1.00 70.91 25  A 1 
ATOM   206   N N    . CYS   A 1  26  ? -47.295 12.792  32.741  1.00 88.76 26  A 1 
ATOM   207   C CA   . CYS   A 1  26  ? -48.459 12.881  33.619  1.00 88.60 26  A 1 
ATOM   208   C C    . CYS   A 1  26  ? -49.519 11.845  33.224  1.00 88.30 26  A 1 
ATOM   209   O O    . CYS   A 1  26  ? -50.484 12.162  32.529  1.00 83.82 26  A 1 
ATOM   210   C CB   . CYS   A 1  26  ? -49.024 14.299  33.580  1.00 86.51 26  A 1 
ATOM   211   S SG   . CYS   A 1  26  ? -47.929 15.582  34.247  1.00 80.41 26  A 1 
ATOM   212   N N    . ASN   A 1  27  ? -49.350 10.615  33.683  1.00 89.03 27  A 1 
ATOM   213   C CA   . ASN   A 1  27  ? -50.219 9.483   33.353  1.00 88.18 27  A 1 
ATOM   214   C C    . ASN   A 1  27  ? -51.026 8.939   34.547  1.00 88.36 27  A 1 
ATOM   215   O O    . ASN   A 1  27  ? -51.673 7.901   34.450  1.00 81.80 27  A 1 
ATOM   216   C CB   . ASN   A 1  27  ? -49.368 8.410   32.653  1.00 84.47 27  A 1 
ATOM   217   C CG   . ASN   A 1  27  ? -48.295 7.795   33.540  1.00 81.69 27  A 1 
ATOM   218   O OD1  . ASN   A 1  27  ? -48.147 8.107   34.705  1.00 71.06 27  A 1 
ATOM   219   N ND2  . ASN   A 1  27  ? -47.513 6.890   32.987  1.00 74.00 27  A 1 
ATOM   220   N N    . GLY   A 1  28  ? -50.993 9.652   35.666  1.00 86.56 28  A 1 
ATOM   221   C CA   . GLY   A 1  28  ? -51.714 9.338   36.891  1.00 86.43 28  A 1 
ATOM   222   C C    . GLY   A 1  28  ? -52.376 10.574  37.508  1.00 87.98 28  A 1 
ATOM   223   O O    . GLY   A 1  28  ? -52.698 11.521  36.793  1.00 84.60 28  A 1 
ATOM   224   N N    . PRO   A 1  29  ? -52.592 10.582  38.848  1.00 89.11 29  A 1 
ATOM   225   C CA   . PRO   A 1  29  ? -53.186 11.732  39.521  1.00 89.36 29  A 1 
ATOM   226   C C    . PRO   A 1  29  ? -52.322 12.995  39.361  1.00 89.84 29  A 1 
ATOM   227   O O    . PRO   A 1  29  ? -51.100 12.902  39.256  1.00 86.95 29  A 1 
ATOM   228   C CB   . PRO   A 1  29  ? -53.355 11.310  40.985  1.00 87.68 29  A 1 
ATOM   229   C CG   . PRO   A 1  29  ? -52.307 10.218  41.169  1.00 85.26 29  A 1 
ATOM   230   C CD   . PRO   A 1  29  ? -52.255 9.547   39.798  1.00 88.01 29  A 1 
ATOM   231   N N    . PRO   A 1  30  ? -52.927 14.189  39.396  1.00 89.61 30  A 1 
ATOM   232   C CA   . PRO   A 1  30  ? -52.193 15.440  39.159  1.00 89.13 30  A 1 
ATOM   233   C C    . PRO   A 1  30  ? -51.191 15.791  40.265  1.00 89.52 30  A 1 
ATOM   234   O O    . PRO   A 1  30  ? -50.307 16.612  40.063  1.00 85.67 30  A 1 
ATOM   235   C CB   . PRO   A 1  30  ? -53.280 16.511  39.014  1.00 87.30 30  A 1 
ATOM   236   C CG   . PRO   A 1  30  ? -54.447 15.946  39.819  1.00 83.07 30  A 1 
ATOM   237   C CD   . PRO   A 1  30  ? -54.342 14.450  39.580  1.00 86.21 30  A 1 
ATOM   238   N N    . SER   A 1  31  ? -51.338 15.199  41.434  1.00 90.84 31  A 1 
ATOM   239   C CA   . SER   A 1  31  ? -50.409 15.337  42.557  1.00 90.93 31  A 1 
ATOM   240   C C    . SER   A 1  31  ? -50.455 14.077  43.407  1.00 91.15 31  A 1 
ATOM   241   O O    . SER   A 1  31  ? -51.508 13.458  43.553  1.00 87.80 31  A 1 
ATOM   242   C CB   . SER   A 1  31  ? -50.738 16.609  43.359  1.00 88.24 31  A 1 
ATOM   243   O OG   . SER   A 1  31  ? -50.685 16.429  44.753  1.00 75.82 31  A 1 
ATOM   244   N N    . CYS   A 1  32  ? -49.336 13.711  43.981  1.00 90.91 32  A 1 
ATOM   245   C CA   . CYS   A 1  32  ? -49.224 12.589  44.895  1.00 90.72 32  A 1 
ATOM   246   C C    . CYS   A 1  32  ? -48.006 12.746  45.802  1.00 91.29 32  A 1 
ATOM   247   O O    . CYS   A 1  32  ? -47.098 13.534  45.533  1.00 88.33 32  A 1 
ATOM   248   C CB   . CYS   A 1  32  ? -49.144 11.284  44.091  1.00 88.34 32  A 1 
ATOM   249   S SG   . CYS   A 1  32  ? -47.600 11.099  43.154  1.00 83.06 32  A 1 
ATOM   250   N N    . ARG   A 1  33  ? -47.948 11.940  46.846  1.00 91.13 33  A 1 
ATOM   251   C CA   . ARG   A 1  33  ? -46.728 11.747  47.622  1.00 91.25 33  A 1 
ATOM   252   C C    . ARG   A 1  33  ? -45.842 10.739  46.894  1.00 91.68 33  A 1 
ATOM   253   O O    . ARG   A 1  33  ? -46.288 9.635   46.594  1.00 88.90 33  A 1 
ATOM   254   C CB   . ARG   A 1  33  ? -47.089 11.327  49.045  1.00 89.30 33  A 1 
ATOM   255   C CG   . ARG   A 1  33  ? -45.873 11.366  49.988  1.00 83.71 33  A 1 
ATOM   256   C CD   . ARG   A 1  33  ? -46.326 11.142  51.429  1.00 80.30 33  A 1 
ATOM   257   N NE   . ARG   A 1  33  ? -45.201 11.222  52.373  1.00 76.87 33  A 1 
ATOM   258   C CZ   . ARG   A 1  33  ? -45.255 11.570  53.647  1.00 71.21 33  A 1 
ATOM   259   N NH1  . ARG   A 1  33  ? -46.367 11.828  54.260  1.00 63.20 33  A 1 
ATOM   260   N NH2  . ARG   A 1  33  ? -44.171 11.672  54.339  1.00 67.59 33  A 1 
ATOM   261   N N    . SER   A 1  34  ? -44.598 11.131  46.618  1.00 91.80 34  A 1 
ATOM   262   C CA   . SER   A 1  34  ? -43.576 10.274  46.025  1.00 91.73 34  A 1 
ATOM   263   C C    . SER   A 1  34  ? -42.341 10.249  46.917  1.00 92.09 34  A 1 
ATOM   264   O O    . SER   A 1  34  ? -42.258 10.984  47.904  1.00 89.62 34  A 1 
ATOM   265   C CB   . SER   A 1  34  ? -43.250 10.747  44.602  1.00 90.01 34  A 1 
ATOM   266   O OG   . SER   A 1  34  ? -42.518 11.949  44.613  1.00 76.77 34  A 1 
ATOM   267   N N    . TYR   A 1  35  ? -41.391 9.411   46.579  1.00 91.86 35  A 1 
ATOM   268   C CA   . TYR   A 1  35  ? -40.119 9.318   47.278  1.00 92.27 35  A 1 
ATOM   269   C C    . TYR   A 1  35  ? -38.966 9.422   46.287  1.00 92.15 35  A 1 
ATOM   270   O O    . TYR   A 1  35  ? -39.053 8.952   45.154  1.00 89.67 35  A 1 
ATOM   271   C CB   . TYR   A 1  35  ? -40.057 8.029   48.104  1.00 91.81 35  A 1 
ATOM   272   C CG   . TYR   A 1  35  ? -41.122 7.949   49.176  1.00 91.54 35  A 1 
ATOM   273   C CD1  . TYR   A 1  35  ? -40.894 8.475   50.461  1.00 80.08 35  A 1 
ATOM   274   C CD2  . TYR   A 1  35  ? -42.381 7.400   48.872  1.00 81.02 35  A 1 
ATOM   275   C CE1  . TYR   A 1  35  ? -41.908 8.476   51.429  1.00 79.31 35  A 1 
ATOM   276   C CE2  . TYR   A 1  35  ? -43.409 7.403   49.832  1.00 78.31 35  A 1 
ATOM   277   C CZ   . TYR   A 1  35  ? -43.169 7.951   51.103  1.00 87.36 35  A 1 
ATOM   278   O OH   . TYR   A 1  35  ? -44.186 7.992   52.023  1.00 86.61 35  A 1 
ATOM   279   N N    . LEU   A 1  36  ? -37.889 10.045  46.744  1.00 92.12 36  A 1 
ATOM   280   C CA   . LEU   A 1  36  ? -36.630 10.150  46.023  1.00 91.90 36  A 1 
ATOM   281   C C    . LEU   A 1  36  ? -35.541 9.445   46.826  1.00 91.99 36  A 1 
ATOM   282   O O    . LEU   A 1  36  ? -35.646 9.313   48.046  1.00 89.85 36  A 1 
ATOM   283   C CB   . LEU   A 1  36  ? -36.281 11.634  45.798  1.00 90.43 36  A 1 
ATOM   284   C CG   . LEU   A 1  36  ? -37.334 12.447  45.027  1.00 87.92 36  A 1 
ATOM   285   C CD1  . LEU   A 1  36  ? -36.963 13.926  45.033  1.00 76.92 36  A 1 
ATOM   286   C CD2  . LEU   A 1  36  ? -37.451 12.000  43.575  1.00 77.47 36  A 1 
ATOM   287   N N    . THR   A 1  37  ? -34.479 9.042   46.162  1.00 91.64 37  A 1 
ATOM   288   C CA   . THR   A 1  37  ? -33.254 8.583   46.822  1.00 91.29 37  A 1 
ATOM   289   C C    . THR   A 1  37  ? -32.109 9.538   46.533  1.00 91.14 37  A 1 
ATOM   290   O O    . THR   A 1  37  ? -31.990 10.061  45.426  1.00 88.60 37  A 1 
ATOM   291   C CB   . THR   A 1  37  ? -32.874 7.151   46.446  1.00 89.87 37  A 1 
ATOM   292   O OG1  . THR   A 1  37  ? -32.726 7.006   45.055  1.00 77.58 37  A 1 
ATOM   293   C CG2  . THR   A 1  37  ? -33.929 6.151   46.903  1.00 76.00 37  A 1 
ATOM   294   N N    . PHE   A 1  38  ? -31.281 9.765   47.538  1.00 89.93 38  A 1 
ATOM   295   C CA   . PHE   A 1  38  ? -30.121 10.638  47.430  1.00 90.25 38  A 1 
ATOM   296   C C    . PHE   A 1  38  ? -28.942 10.015  48.171  1.00 89.94 38  A 1 
ATOM   297   O O    . PHE   A 1  38  ? -29.074 9.611   49.325  1.00 87.45 38  A 1 
ATOM   298   C CB   . PHE   A 1  38  ? -30.486 12.016  47.985  1.00 89.88 38  A 1 
ATOM   299   C CG   . PHE   A 1  38  ? -29.456 13.081  47.696  1.00 90.01 38  A 1 
ATOM   300   C CD1  . PHE   A 1  38  ? -28.428 13.353  48.612  1.00 78.56 38  A 1 
ATOM   301   C CD2  . PHE   A 1  38  ? -29.523 13.808  46.495  1.00 78.99 38  A 1 
ATOM   302   C CE1  . PHE   A 1  38  ? -27.469 14.338  48.329  1.00 77.97 38  A 1 
ATOM   303   C CE2  . PHE   A 1  38  ? -28.568 14.795  46.209  1.00 77.44 38  A 1 
ATOM   304   C CZ   . PHE   A 1  38  ? -27.538 15.059  47.125  1.00 86.73 38  A 1 
ATOM   305   N N    . TRP   A 1  39  ? -27.790 9.924   47.521  1.00 89.84 39  A 1 
ATOM   306   C CA   . TRP   A 1  39  ? -26.577 9.406   48.141  1.00 89.27 39  A 1 
ATOM   307   C C    . TRP   A 1  39  ? -25.887 10.517  48.929  1.00 89.06 39  A 1 
ATOM   308   O O    . TRP   A 1  39  ? -25.542 11.556  48.370  1.00 86.00 39  A 1 
ATOM   309   C CB   . TRP   A 1  39  ? -25.666 8.797   47.080  1.00 87.73 39  A 1 
ATOM   310   C CG   . TRP   A 1  39  ? -26.244 7.598   46.396  1.00 86.27 39  A 1 
ATOM   311   C CD1  . TRP   A 1  39  ? -26.930 7.607   45.233  1.00 76.77 39  A 1 
ATOM   312   C CD2  . TRP   A 1  39  ? -26.214 6.201   46.843  1.00 80.83 39  A 1 
ATOM   313   N NE1  . TRP   A 1  39  ? -27.320 6.305   44.915  1.00 75.76 39  A 1 
ATOM   314   C CE2  . TRP   A 1  39  ? -26.899 5.424   45.875  1.00 78.12 39  A 1 
ATOM   315   C CE3  . TRP   A 1  39  ? -25.654 5.547   47.958  1.00 77.47 39  A 1 
ATOM   316   C CZ2  . TRP   A 1  39  ? -27.029 4.021   46.009  1.00 78.57 39  A 1 
ATOM   317   C CZ3  . TRP   A 1  39  ? -25.790 4.147   48.090  1.00 72.33 39  A 1 
ATOM   318   C CH2  . TRP   A 1  39  ? -26.468 3.402   47.126  1.00 73.46 39  A 1 
ATOM   319   N N    . SER   A 1  40  ? -25.686 10.301  50.211  1.00 88.80 40  A 1 
ATOM   320   C CA   . SER   A 1  40  ? -25.015 11.271  51.068  1.00 89.26 40  A 1 
ATOM   321   C C    . SER   A 1  40  ? -23.596 11.554  50.574  1.00 88.42 40  A 1 
ATOM   322   O O    . SER   A 1  40  ? -22.767 10.652  50.452  1.00 85.25 40  A 1 
ATOM   323   C CB   . SER   A 1  40  ? -24.985 10.762  52.509  1.00 88.64 40  A 1 
ATOM   324   O OG   . SER   A 1  40  ? -24.265 11.652  53.327  1.00 79.31 40  A 1 
ATOM   325   N N    . GLN   A 1  41  ? -23.319 12.833  50.344  1.00 86.92 41  A 1 
ATOM   326   C CA   . GLN   A 1  41  ? -21.989 13.313  50.000  1.00 86.66 41  A 1 
ATOM   327   C C    . GLN   A 1  41  ? -21.813 14.757  50.489  1.00 87.34 41  A 1 
ATOM   328   O O    . GLN   A 1  41  ? -22.778 15.525  50.484  1.00 83.56 41  A 1 
ATOM   329   C CB   . GLN   A 1  41  ? -21.737 13.185  48.489  1.00 83.27 41  A 1 
ATOM   330   C CG   . GLN   A 1  41  ? -22.745 13.949  47.621  1.00 74.57 41  A 1 
ATOM   331   C CD   . GLN   A 1  41  ? -22.436 13.851  46.125  1.00 70.71 41  A 1 
ATOM   332   O OE1  . GLN   A 1  41  ? -21.428 13.309  45.705  1.00 61.31 41  A 1 
ATOM   333   N NE2  . GLN   A 1  41  ? -23.285 14.381  45.274  1.00 59.18 41  A 1 
ATOM   334   N N    . PRO   A 1  42  ? -20.606 15.156  50.908  1.00 86.44 42  A 1 
ATOM   335   C CA   . PRO   A 1  42  ? -20.358 16.549  51.263  1.00 85.57 42  A 1 
ATOM   336   C C    . PRO   A 1  42  ? -20.591 17.483  50.066  1.00 85.20 42  A 1 
ATOM   337   O O    . PRO   A 1  42  ? -20.171 17.160  48.958  1.00 81.19 42  A 1 
ATOM   338   C CB   . PRO   A 1  42  ? -18.904 16.600  51.746  1.00 83.16 42  A 1 
ATOM   339   C CG   . PRO   A 1  42  ? -18.570 15.152  52.084  1.00 80.53 42  A 1 
ATOM   340   C CD   . PRO   A 1  42  ? -19.428 14.351  51.118  1.00 83.12 42  A 1 
ATOM   341   N N    . PRO   A 1  43  ? -21.216 18.655  50.249  1.00 85.85 43  A 1 
ATOM   342   C CA   . PRO   A 1  43  ? -21.744 19.227  51.491  1.00 86.49 43  A 1 
ATOM   343   C C    . PRO   A 1  43  ? -23.162 18.761  51.854  1.00 87.89 43  A 1 
ATOM   344   O O    . PRO   A 1  43  ? -23.699 19.192  52.870  1.00 84.71 43  A 1 
ATOM   345   C CB   . PRO   A 1  43  ? -21.684 20.740  51.246  1.00 83.50 43  A 1 
ATOM   346   C CG   . PRO   A 1  43  ? -22.009 20.844  49.759  1.00 79.05 43  A 1 
ATOM   347   C CD   . PRO   A 1  43  ? -21.327 19.614  49.164  1.00 81.46 43  A 1 
ATOM   348   N N    . TYR   A 1  44  ? -23.764 17.903  51.057  1.00 89.27 44  A 1 
ATOM   349   C CA   . TYR   A 1  44  ? -25.142 17.430  51.219  1.00 90.28 44  A 1 
ATOM   350   C C    . TYR   A 1  44  ? -25.180 16.103  51.985  1.00 90.32 44  A 1 
ATOM   351   O O    . TYR   A 1  44  ? -25.503 15.050  51.442  1.00 86.56 44  A 1 
ATOM   352   C CB   . TYR   A 1  44  ? -25.817 17.356  49.851  1.00 89.65 44  A 1 
ATOM   353   C CG   . TYR   A 1  44  ? -25.727 18.632  49.053  1.00 89.53 44  A 1 
ATOM   354   C CD1  . TYR   A 1  44  ? -26.405 19.794  49.478  1.00 79.37 44  A 1 
ATOM   355   C CD2  . TYR   A 1  44  ? -24.927 18.685  47.893  1.00 80.62 44  A 1 
ATOM   356   C CE1  . TYR   A 1  44  ? -26.299 20.988  48.748  1.00 79.36 44  A 1 
ATOM   357   C CE2  . TYR   A 1  44  ? -24.815 19.872  47.157  1.00 79.36 44  A 1 
ATOM   358   C CZ   . TYR   A 1  44  ? -25.505 21.024  47.587  1.00 86.44 44  A 1 
ATOM   359   O OH   . TYR   A 1  44  ? -25.397 22.187  46.869  1.00 85.17 44  A 1 
ATOM   360   N N    . ASN   A 1  45  ? -24.818 16.171  53.254  1.00 89.64 45  A 1 
ATOM   361   C CA   . ASN   A 1  45  ? -24.659 14.996  54.109  1.00 90.05 45  A 1 
ATOM   362   C C    . ASN   A 1  45  ? -25.398 15.098  55.455  1.00 90.40 45  A 1 
ATOM   363   O O    . ASN   A 1  45  ? -25.061 14.403  56.411  1.00 86.01 45  A 1 
ATOM   364   C CB   . ASN   A 1  45  ? -23.162 14.707  54.260  1.00 87.13 45  A 1 
ATOM   365   C CG   . ASN   A 1  45  ? -22.385 15.807  54.971  1.00 84.99 45  A 1 
ATOM   366   O OD1  . ASN   A 1  45  ? -22.859 16.875  55.304  1.00 73.89 45  A 1 
ATOM   367   N ND2  . ASN   A 1  45  ? -21.118 15.559  55.205  1.00 74.67 45  A 1 
ATOM   368   N N    . THR   A 1  46  ? -26.382 15.974  55.531  1.00 90.54 46  A 1 
ATOM   369   C CA   . THR   A 1  46  ? -27.284 16.115  56.680  1.00 90.84 46  A 1 
ATOM   370   C C    . THR   A 1  46  ? -28.725 16.214  56.187  1.00 91.06 46  A 1 
ATOM   371   O O    . THR   A 1  46  ? -28.960 16.639  55.056  1.00 88.75 46  A 1 
ATOM   372   C CB   . THR   A 1  46  ? -26.946 17.343  57.538  1.00 89.34 46  A 1 
ATOM   373   O OG1  . THR   A 1  46  ? -27.163 18.541  56.825  1.00 78.07 46  A 1 
ATOM   374   C CG2  . THR   A 1  46  ? -25.501 17.368  58.030  1.00 77.86 46  A 1 
ATOM   375   N N    . ALA   A 1  47  ? -29.690 15.871  57.040  1.00 90.92 47  A 1 
ATOM   376   C CA   . ALA   A 1  47  ? -31.095 16.018  56.670  1.00 91.27 47  A 1 
ATOM   377   C C    . ALA   A 1  47  ? -31.433 17.470  56.295  1.00 91.43 47  A 1 
ATOM   378   O O    . ALA   A 1  47  ? -32.113 17.698  55.300  1.00 89.08 47  A 1 
ATOM   379   C CB   . ALA   A 1  47  ? -31.966 15.512  57.822  1.00 90.30 47  A 1 
ATOM   380   N N    . ASP   A 1  48  ? -30.890 18.454  57.014  1.00 91.46 48  A 1 
ATOM   381   C CA   . ASP   A 1  48  ? -31.093 19.874  56.714  1.00 91.45 48  A 1 
ATOM   382   C C    . ASP   A 1  48  ? -30.498 20.294  55.366  1.00 91.57 48  A 1 
ATOM   383   O O    . ASP   A 1  48  ? -31.145 21.006  54.595  1.00 89.58 48  A 1 
ATOM   384   C CB   . ASP   A 1  48  ? -30.479 20.747  57.822  1.00 90.03 48  A 1 
ATOM   385   C CG   . ASP   A 1  48  ? -31.400 21.010  59.012  1.00 83.99 48  A 1 
ATOM   386   O OD1  . ASP   A 1  48  ? -32.632 20.944  58.848  1.00 75.49 48  A 1 
ATOM   387   O OD2  . ASP   A 1  48  ? -30.849 21.338  60.085  1.00 74.41 48  A 1 
ATOM   388   N N    . SER   A 1  49  ? -29.274 19.877  55.072  1.00 91.55 49  A 1 
ATOM   389   C CA   . SER   A 1  49  ? -28.618 20.259  53.817  1.00 91.46 49  A 1 
ATOM   390   C C    . SER   A 1  49  ? -29.290 19.625  52.600  1.00 91.66 49  A 1 
ATOM   391   O O    . SER   A 1  49  ? -29.497 20.305  51.596  1.00 89.50 49  A 1 
ATOM   392   C CB   . SER   A 1  49  ? -27.120 19.940  53.849  1.00 90.09 49  A 1 
ATOM   393   O OG   . SER   A 1  49  ? -26.851 18.565  53.991  1.00 81.02 49  A 1 
ATOM   394   N N    . ILE   A 1  50  ? -29.706 18.362  52.718  1.00 91.97 50  A 1 
ATOM   395   C CA   . ILE   A 1  50  ? -30.429 17.653  51.660  1.00 92.08 50  A 1 
ATOM   396   C C    . ILE   A 1  50  ? -31.830 18.245  51.476  1.00 92.11 50  A 1 
ATOM   397   O O    . ILE   A 1  50  ? -32.254 18.487  50.349  1.00 90.51 50  A 1 
ATOM   398   C CB   . ILE   A 1  50  ? -30.467 16.142  51.961  1.00 91.52 50  A 1 
ATOM   399   C CG1  . ILE   A 1  50  ? -29.037 15.545  51.957  1.00 87.42 50  A 1 
ATOM   400   C CG2  . ILE   A 1  50  ? -31.336 15.408  50.931  1.00 86.71 50  A 1 
ATOM   401   C CD1  . ILE   A 1  50  ? -28.954 14.127  52.526  1.00 83.47 50  A 1 
ATOM   402   N N    . ALA   A 1  51  ? -32.532 18.538  52.579  1.00 92.27 51  A 1 
ATOM   403   C CA   . ALA   A 1  51  ? -33.853 19.157  52.531  1.00 92.28 51  A 1 
ATOM   404   C C    . ALA   A 1  51  ? -33.829 20.512  51.821  1.00 92.13 51  A 1 
ATOM   405   O O    . ALA   A 1  51  ? -34.700 20.810  51.005  1.00 90.13 51  A 1 
ATOM   406   C CB   . ALA   A 1  51  ? -34.364 19.313  53.962  1.00 91.59 51  A 1 
ATOM   407   N N    . LYS   A 1  52  ? -32.806 21.302  52.094  1.00 92.10 52  A 1 
ATOM   408   C CA   . LYS   A 1  52  ? -32.620 22.610  51.461  1.00 91.34 52  A 1 
ATOM   409   C C    . LYS   A 1  52  ? -32.309 22.498  49.970  1.00 91.30 52  A 1 
ATOM   410   O O    . LYS   A 1  52  ? -32.810 23.296  49.190  1.00 89.39 52  A 1 
ATOM   411   C CB   . LYS   A 1  52  ? -31.520 23.365  52.211  1.00 90.20 52  A 1 
ATOM   412   C CG   . LYS   A 1  52  ? -31.869 24.832  52.412  1.00 79.42 52  A 1 
ATOM   413   C CD   . LYS   A 1  52  ? -30.768 25.503  53.232  1.00 72.97 52  A 1 
ATOM   414   C CE   . LYS   A 1  52  ? -31.183 26.923  53.609  1.00 62.17 52  A 1 
ATOM   415   N NZ   . LYS   A 1  52  ? -30.153 27.580  54.442  1.00 54.83 52  A 1 
ATOM   416   N N    . LEU   A 1  53  ? -31.509 21.505  49.591  1.00 91.74 53  A 1 
ATOM   417   C CA   . LEU   A 1  53  ? -31.165 21.254  48.194  1.00 91.91 53  A 1 
ATOM   418   C C    . LEU   A 1  53  ? -32.386 20.815  47.379  1.00 92.10 53  A 1 
ATOM   419   O O    . LEU   A 1  53  ? -32.622 21.332  46.290  1.00 90.28 53  A 1 
ATOM   420   C CB   . LEU   A 1  53  ? -30.046 20.195  48.150  1.00 91.23 53  A 1 
ATOM   421   C CG   . LEU   A 1  53  ? -29.535 19.894  46.723  1.00 89.84 53  A 1 
ATOM   422   C CD1  . LEU   A 1  53  ? -28.767 21.077  46.145  1.00 79.53 53  A 1 
ATOM   423   C CD2  . LEU   A 1  53  ? -28.626 18.675  46.737  1.00 79.68 53  A 1 
ATOM   424   N N    . LEU   A 1  54  ? -33.170 19.883  47.929  1.00 91.89 54  A 1 
ATOM   425   C CA   . LEU   A 1  54  ? -34.274 19.235  47.212  1.00 92.01 54  A 1 
ATOM   426   C C    . LEU   A 1  54  ? -35.644 19.893  47.453  1.00 91.96 54  A 1 
ATOM   427   O O    . LEU   A 1  54  ? -36.642 19.432  46.917  1.00 88.59 54  A 1 
ATOM   428   C CB   . LEU   A 1  54  ? -34.284 17.739  47.568  1.00 91.40 54  A 1 
ATOM   429   C CG   . LEU   A 1  54  ? -32.980 16.983  47.239  1.00 90.74 54  A 1 
ATOM   430   C CD1  . LEU   A 1  54  ? -33.126 15.527  47.648  1.00 77.80 54  A 1 
ATOM   431   C CD2  . LEU   A 1  54  ? -32.632 17.010  45.758  1.00 78.18 54  A 1 
ATOM   432   N N    . ASN   A 1  55  ? -35.691 20.969  48.237  1.00 91.76 55  A 1 
ATOM   433   C CA   . ASN   A 1  55  ? -36.926 21.667  48.606  1.00 92.17 55  A 1 
ATOM   434   C C    . ASN   A 1  55  ? -37.972 20.745  49.267  1.00 92.23 55  A 1 
ATOM   435   O O    . ASN   A 1  55  ? -39.143 20.712  48.883  1.00 89.06 55  A 1 
ATOM   436   C CB   . ASN   A 1  55  ? -37.440 22.451  47.392  1.00 91.22 55  A 1 
ATOM   437   C CG   . ASN   A 1  55  ? -38.544 23.433  47.747  1.00 89.55 55  A 1 
ATOM   438   O OD1  . ASN   A 1  55  ? -38.580 24.016  48.815  1.00 80.09 55  A 1 
ATOM   439   N ND2  . ASN   A 1  55  ? -39.459 23.665  46.833  1.00 79.36 55  A 1 
ATOM   440   N N    . VAL   A 1  56  ? -37.536 19.979  50.264  1.00 91.68 56  A 1 
ATOM   441   C CA   . VAL   A 1  56  ? -38.367 19.039  51.028  1.00 91.64 56  A 1 
ATOM   442   C C    . VAL   A 1  56  ? -38.228 19.284  52.535  1.00 91.65 56  A 1 
ATOM   443   O O    . VAL   A 1  56  ? -37.399 20.075  52.985  1.00 88.30 56  A 1 
ATOM   444   C CB   . VAL   A 1  56  ? -38.049 17.577  50.657  1.00 90.13 56  A 1 
ATOM   445   C CG1  . VAL   A 1  56  ? -38.407 17.271  49.202  1.00 78.63 56  A 1 
ATOM   446   C CG2  . VAL   A 1  56  ? -36.583 17.219  50.882  1.00 77.81 56  A 1 
ATOM   447   N N    . SER   A 1  57  ? -39.053 18.608  53.337  1.00 90.98 57  A 1 
ATOM   448   C CA   . SER   A 1  57  ? -39.034 18.758  54.795  1.00 90.83 57  A 1 
ATOM   449   C C    . SER   A 1  57  ? -37.862 18.006  55.431  1.00 90.94 57  A 1 
ATOM   450   O O    . SER   A 1  57  ? -37.806 16.780  55.394  1.00 88.60 57  A 1 
ATOM   451   C CB   . SER   A 1  57  ? -40.364 18.275  55.368  1.00 89.08 57  A 1 
ATOM   452   O OG   . SER   A 1  57  ? -40.344 18.308  56.775  1.00 80.27 57  A 1 
ATOM   453   N N    . ALA   A 1  58  ? -36.973 18.724  56.112  1.00 91.18 58  A 1 
ATOM   454   C CA   . ALA   A 1  58  ? -35.884 18.116  56.877  1.00 91.48 58  A 1 
ATOM   455   C C    . ALA   A 1  58  ? -36.392 17.185  57.988  1.00 91.62 58  A 1 
ATOM   456   O O    . ALA   A 1  58  ? -35.795 16.145  58.254  1.00 88.91 58  A 1 
ATOM   457   C CB   . ALA   A 1  58  ? -35.020 19.234  57.466  1.00 90.03 58  A 1 
ATOM   458   N N    . ALA   A 1  59  ? -37.524 17.523  58.612  1.00 91.74 59  A 1 
ATOM   459   C CA   . ALA   A 1  59  ? -38.139 16.701  59.652  1.00 91.60 59  A 1 
ATOM   460   C C    . ALA   A 1  59  ? -38.637 15.356  59.106  1.00 91.67 59  A 1 
ATOM   461   O O    . ALA   A 1  59  ? -38.494 14.330  59.769  1.00 89.26 59  A 1 
ATOM   462   C CB   . ALA   A 1  59  ? -39.274 17.504  60.289  1.00 90.80 59  A 1 
ATOM   463   N N    . GLU   A 1  60  ? -39.181 15.337  57.897  1.00 91.58 60  A 1 
ATOM   464   C CA   . GLU   A 1  60  ? -39.594 14.086  57.260  1.00 90.74 60  A 1 
ATOM   465   C C    . GLU   A 1  60  ? -38.393 13.216  56.875  1.00 91.00 60  A 1 
ATOM   466   O O    . GLU   A 1  60  ? -38.411 12.015  57.127  1.00 88.93 60  A 1 
ATOM   467   C CB   . GLU   A 1  60  ? -40.472 14.356  56.036  1.00 89.29 60  A 1 
ATOM   468   C CG   . GLU   A 1  60  ? -41.886 14.815  56.408  1.00 83.76 60  A 1 
ATOM   469   C CD   . GLU   A 1  60  ? -42.819 14.794  55.190  1.00 78.30 60  A 1 
ATOM   470   O OE1  . GLU   A 1  60  ? -43.970 14.326  55.329  1.00 69.39 60  A 1 
ATOM   471   O OE2  . GLU   A 1  60  ? -42.380 15.180  54.084  1.00 69.76 60  A 1 
ATOM   472   N N    . ILE   A 1  61  ? -37.317 13.817  56.355  1.00 91.02 61  A 1 
ATOM   473   C CA   . ILE   A 1  61  ? -36.074 13.088  56.065  1.00 91.40 61  A 1 
ATOM   474   C C    . ILE   A 1  61  ? -35.505 12.482  57.348  1.00 91.17 61  A 1 
ATOM   475   O O    . ILE   A 1  61  ? -35.132 11.311  57.372  1.00 89.12 61  A 1 
ATOM   476   C CB   . ILE   A 1  61  ? -35.028 13.997  55.386  1.00 91.02 61  A 1 
ATOM   477   C CG1  . ILE   A 1  61  ? -35.544 14.513  54.027  1.00 87.33 61  A 1 
ATOM   478   C CG2  . ILE   A 1  61  ? -33.697 13.250  55.194  1.00 86.46 61  A 1 
ATOM   479   C CD1  . ILE   A 1  61  ? -34.612 15.528  53.359  1.00 83.60 61  A 1 
ATOM   480   N N    . GLN   A 1  62  ? -35.463 13.254  58.419  1.00 91.17 62  A 1 
ATOM   481   C CA   . GLN   A 1  62  ? -34.980 12.787  59.715  1.00 90.98 62  A 1 
ATOM   482   C C    . GLN   A 1  62  ? -35.801 11.596  60.225  1.00 90.79 62  A 1 
ATOM   483   O O    . GLN   A 1  62  ? -35.229 10.606  60.683  1.00 88.88 62  A 1 
ATOM   484   C CB   . GLN   A 1  62  ? -35.013 13.960  60.700  1.00 90.44 62  A 1 
ATOM   485   C CG   . GLN   A 1  62  ? -34.416 13.579  62.056  1.00 85.43 62  A 1 
ATOM   486   C CD   . GLN   A 1  62  ? -34.598 14.646  63.127  1.00 84.65 62  A 1 
ATOM   487   O OE1  . GLN   A 1  62  ? -34.978 15.777  62.901  1.00 77.80 62  A 1 
ATOM   488   N NE2  . GLN   A 1  62  ? -34.355 14.294  64.371  1.00 74.27 62  A 1 
ATOM   489   N N    . SER   A 1  63  ? -37.125 11.674  60.124  1.00 90.66 63  A 1 
ATOM   490   C CA   . SER   A 1  63  ? -38.038 10.624  60.577  1.00 89.84 63  A 1 
ATOM   491   C C    . SER   A 1  63  ? -37.883 9.333   59.774  1.00 89.66 63  A 1 
ATOM   492   O O    . SER   A 1  63  ? -37.691 8.268   60.356  1.00 86.79 63  A 1 
ATOM   493   C CB   . SER   A 1  63  ? -39.474 11.142  60.501  1.00 88.42 63  A 1 
ATOM   494   O OG   . SER   A 1  63  ? -40.376 10.166  60.972  1.00 75.53 63  A 1 
ATOM   495   N N    . ILE   A 1  64  ? -37.921 9.420   58.448  1.00 90.31 64  A 1 
ATOM   496   C CA   . ILE   A 1  64  ? -37.863 8.239   57.571  1.00 90.21 64  A 1 
ATOM   497   C C    . ILE   A 1  64  ? -36.514 7.526   57.663  1.00 89.83 64  A 1 
ATOM   498   O O    . ILE   A 1  64  ? -36.454 6.298   57.659  1.00 86.54 64  A 1 
ATOM   499   C CB   . ILE   A 1  64  ? -38.211 8.641   56.122  1.00 89.26 64  A 1 
ATOM   500   C CG1  . ILE   A 1  64  ? -39.703 9.038   56.057  1.00 82.15 64  A 1 
ATOM   501   C CG2  . ILE   A 1  64  ? -37.916 7.514   55.120  1.00 79.85 64  A 1 
ATOM   502   C CD1  . ILE   A 1  64  ? -40.136 9.623   54.714  1.00 74.85 64  A 1 
ATOM   503   N N    . ASN   A 1  65  ? -35.423 8.280   57.779  1.00 89.58 65  A 1 
ATOM   504   C CA   . ASN   A 1  65  ? -34.070 7.720   57.834  1.00 88.95 65  A 1 
ATOM   505   C C    . ASN   A 1  65  ? -33.576 7.429   59.261  1.00 88.56 65  A 1 
ATOM   506   O O    . ASN   A 1  65  ? -32.405 7.090   59.432  1.00 83.91 65  A 1 
ATOM   507   C CB   . ASN   A 1  65  ? -33.115 8.612   57.037  1.00 88.74 65  A 1 
ATOM   508   C CG   . ASN   A 1  65  ? -33.477 8.654   55.564  1.00 89.20 65  A 1 
ATOM   509   O OD1  . ASN   A 1  65  ? -33.119 7.788   54.791  1.00 76.94 65  A 1 
ATOM   510   N ND2  . ASN   A 1  65  ? -34.214 9.657   55.147  1.00 77.79 65  A 1 
ATOM   511   N N    . ASN   A 1  66  ? -34.441 7.553   60.281  1.00 88.53 66  A 1 
ATOM   512   C CA   . ASN   A 1  66  ? -34.088 7.350   61.692  1.00 88.16 66  A 1 
ATOM   513   C C    . ASN   A 1  66  ? -32.833 8.125   62.127  1.00 88.20 66  A 1 
ATOM   514   O O    . ASN   A 1  66  ? -31.962 7.601   62.823  1.00 82.00 66  A 1 
ATOM   515   C CB   . ASN   A 1  66  ? -34.026 5.841   62.012  1.00 85.26 66  A 1 
ATOM   516   C CG   . ASN   A 1  66  ? -35.374 5.225   62.335  1.00 79.09 66  A 1 
ATOM   517   O OD1  . ASN   A 1  66  ? -36.321 5.880   62.703  1.00 69.67 66  A 1 
ATOM   518   N ND2  . ASN   A 1  66  ? -35.476 3.918   62.267  1.00 68.19 66  A 1 
ATOM   519   N N    . LEU   A 1  67  ? -32.733 9.382   61.712  1.00 87.25 67  A 1 
ATOM   520   C CA   . LEU   A 1  67  ? -31.632 10.254  62.112  1.00 87.78 67  A 1 
ATOM   521   C C    . LEU   A 1  67  ? -31.953 10.915  63.457  1.00 87.93 67  A 1 
ATOM   522   O O    . LEU   A 1  67  ? -33.065 11.407  63.644  1.00 84.65 67  A 1 
ATOM   523   C CB   . LEU   A 1  67  ? -31.368 11.295  61.018  1.00 86.13 67  A 1 
ATOM   524   C CG   . LEU   A 1  67  ? -30.927 10.698  59.671  1.00 84.97 67  A 1 
ATOM   525   C CD1  . LEU   A 1  67  ? -30.918 11.788  58.605  1.00 76.36 67  A 1 
ATOM   526   C CD2  . LEU   A 1  67  ? -29.533 10.080  59.744  1.00 76.97 67  A 1 
ATOM   527   N N    . PRO   A 1  68  ? -30.986 10.977  64.391  1.00 89.04 68  A 1 
ATOM   528   C CA   . PRO   A 1  68  ? -31.214 11.569  65.708  1.00 88.54 68  A 1 
ATOM   529   C C    . PRO   A 1  68  ? -31.507 13.070  65.652  1.00 88.82 68  A 1 
ATOM   530   O O    . PRO   A 1  68  ? -32.339 13.563  66.410  1.00 83.81 68  A 1 
ATOM   531   C CB   . PRO   A 1  68  ? -29.960 11.243  66.527  1.00 86.18 68  A 1 
ATOM   532   C CG   . PRO   A 1  68  ? -28.895 10.921  65.493  1.00 84.66 68  A 1 
ATOM   533   C CD   . PRO   A 1  68  ? -29.671 10.394  64.296  1.00 87.01 68  A 1 
ATOM   534   N N    . THR   A 1  69  ? -30.857 13.791  64.753  1.00 87.44 69  A 1 
ATOM   535   C CA   . THR   A 1  69  ? -31.106 15.218  64.517  1.00 87.24 69  A 1 
ATOM   536   C C    . THR   A 1  69  ? -31.009 15.544  63.030  1.00 87.70 69  A 1 
ATOM   537   O O    . THR   A 1  69  ? -30.318 14.857  62.280  1.00 84.24 69  A 1 
ATOM   538   C CB   . THR   A 1  69  ? -30.132 16.128  65.291  1.00 83.99 69  A 1 
ATOM   539   O OG1  . THR   A 1  69  ? -28.816 15.956  64.836  1.00 73.92 69  A 1 
ATOM   540   C CG2  . THR   A 1  69  ? -30.125 15.903  66.801  1.00 72.18 69  A 1 
ATOM   541   N N    . ALA   A 1  70  ? -31.633 16.635  62.613  1.00 87.68 70  A 1 
ATOM   542   C CA   . ALA   A 1  70  ? -31.549 17.105  61.232  1.00 88.01 70  A 1 
ATOM   543   C C    . ALA   A 1  70  ? -30.132 17.542  60.815  1.00 88.87 70  A 1 
ATOM   544   O O    . ALA   A 1  70  ? -29.807 17.568  59.631  1.00 84.56 70  A 1 
ATOM   545   C CB   . ALA   A 1  70  ? -32.555 18.246  61.069  1.00 85.67 70  A 1 
ATOM   546   N N    . THR   A 1  71  ? -29.261 17.836  61.777  1.00 89.34 71  A 1 
ATOM   547   C CA   . THR   A 1  71  ? -27.851 18.204  61.565  1.00 89.05 71  A 1 
ATOM   548   C C    . THR   A 1  71  ? -26.888 17.022  61.688  1.00 89.51 71  A 1 
ATOM   549   O O    . THR   A 1  71  ? -25.676 17.196  61.553  1.00 85.20 71  A 1 
ATOM   550   C CB   . THR   A 1  71  ? -27.439 19.317  62.535  1.00 86.74 71  A 1 
ATOM   551   O OG1  . THR   A 1  71  ? -27.699 18.928  63.865  1.00 77.67 71  A 1 
ATOM   552   C CG2  . THR   A 1  71  ? -28.217 20.608  62.286  1.00 74.06 71  A 1 
ATOM   553   N N    . THR   A 1  72  ? -27.394 15.831  61.955  1.00 88.27 72  A 1 
ATOM   554   C CA   . THR   A 1  72  ? -26.561 14.629  62.058  1.00 87.70 72  A 1 
ATOM   555   C C    . THR   A 1  72  ? -25.901 14.340  60.721  1.00 88.21 72  A 1 
ATOM   556   O O    . THR   A 1  72  ? -26.571 14.262  59.692  1.00 85.85 72  A 1 
ATOM   557   C CB   . THR   A 1  72  ? -27.370 13.416  62.521  1.00 85.55 72  A 1 
ATOM   558   O OG1  . THR   A 1  72  ? -27.948 13.698  63.774  1.00 75.60 72  A 1 
ATOM   559   C CG2  . THR   A 1  72  ? -26.509 12.171  62.724  1.00 72.54 72  A 1 
ATOM   560   N N    . ARG   A 1  73  ? -24.587 14.170  60.749  1.00 88.72 73  A 1 
ATOM   561   C CA   . ARG   A 1  73  ? -23.819 13.799  59.560  1.00 88.77 73  A 1 
ATOM   562   C C    . ARG   A 1  73  ? -24.149 12.369  59.158  1.00 88.75 73  A 1 
ATOM   563   O O    . ARG   A 1  73  ? -23.953 11.446  59.945  1.00 85.38 73  A 1 
ATOM   564   C CB   . ARG   A 1  73  ? -22.317 13.974  59.815  1.00 86.86 73  A 1 
ATOM   565   C CG   . ARG   A 1  73  ? -21.713 15.014  58.878  1.00 76.77 73  A 1 
ATOM   566   C CD   . ARG   A 1  73  ? -20.219 15.155  59.131  1.00 74.37 73  A 1 
ATOM   567   N NE   . ARG   A 1  73  ? -19.637 16.218  58.297  1.00 65.27 73  A 1 
ATOM   568   C CZ   . ARG   A 1  73  ? -18.375 16.612  58.306  1.00 57.85 73  A 1 
ATOM   569   N NH1  . ARG   A 1  73  ? -17.490 16.057  59.083  1.00 52.27 73  A 1 
ATOM   570   N NH2  . ARG   A 1  73  ? -17.987 17.581  57.530  1.00 52.06 73  A 1 
ATOM   571   N N    . ILE   A 1  74  ? -24.623 12.218  57.941  1.00 88.47 74  A 1 
ATOM   572   C CA   . ILE   A 1  74  ? -24.880 10.915  57.337  1.00 88.70 74  A 1 
ATOM   573   C C    . ILE   A 1  74  ? -23.567 10.435  56.711  1.00 88.42 74  A 1 
ATOM   574   O O    . ILE   A 1  74  ? -22.898 11.232  56.043  1.00 85.39 74  A 1 
ATOM   575   C CB   . ILE   A 1  74  ? -26.032 11.014  56.322  1.00 88.06 74  A 1 
ATOM   576   C CG1  . ILE   A 1  74  ? -27.291 11.651  56.959  1.00 84.34 74  A 1 
ATOM   577   C CG2  . ILE   A 1  74  ? -26.363 9.625   55.770  1.00 83.01 74  A 1 
ATOM   578   C CD1  . ILE   A 1  74  ? -28.384 12.004  55.954  1.00 79.85 74  A 1 
ATOM   579   N N    . PRO   A 1  75  ? -23.165 9.175   56.913  1.00 87.05 75  A 1 
ATOM   580   C CA   . PRO   A 1  75  ? -21.967 8.628   56.286  1.00 86.17 75  A 1 
ATOM   581   C C    . PRO   A 1  75  ? -21.986 8.809   54.766  1.00 85.96 75  A 1 
ATOM   582   O O    . PRO   A 1  75  ? -23.033 8.705   54.127  1.00 83.41 75  A 1 
ATOM   583   C CB   . PRO   A 1  75  ? -21.930 7.147   56.673  1.00 84.33 75  A 1 
ATOM   584   C CG   . PRO   A 1  75  ? -22.746 7.085   57.955  1.00 82.42 75  A 1 
ATOM   585   C CD   . PRO   A 1  75  ? -23.785 8.183   57.765  1.00 84.73 75  A 1 
ATOM   586   N N    . THR   A 1  76  ? -20.832 9.077   54.180  1.00 85.21 76  A 1 
ATOM   587   C CA   . THR   A 1  76  ? -20.703 9.240   52.726  1.00 84.25 76  A 1 
ATOM   588   C C    . THR   A 1  76  ? -21.128 7.965   52.007  1.00 83.32 76  A 1 
ATOM   589   O O    . THR   A 1  76  ? -20.781 6.870   52.434  1.00 78.81 76  A 1 
ATOM   590   C CB   . THR   A 1  76  ? -19.267 9.616   52.337  1.00 81.27 76  A 1 
ATOM   591   O OG1  . THR   A 1  76  ? -18.791 10.642  53.174  1.00 72.81 76  A 1 
ATOM   592   C CG2  . THR   A 1  76  ? -19.163 10.139  50.910  1.00 70.15 76  A 1 
ATOM   593   N N    . ARG   A 1  77  ? -21.859 8.119   50.891  1.00 84.15 77  A 1 
ATOM   594   C CA   . ARG   A 1  77  ? -22.474 7.025   50.123  1.00 84.14 77  A 1 
ATOM   595   C C    . ARG   A 1  77  ? -23.525 6.199   50.865  1.00 85.11 77  A 1 
ATOM   596   O O    . ARG   A 1  77  ? -23.891 5.127   50.387  1.00 80.35 77  A 1 
ATOM   597   C CB   . ARG   A 1  77  ? -21.424 6.122   49.476  1.00 80.70 77  A 1 
ATOM   598   C CG   . ARG   A 1  77  ? -20.622 6.813   48.380  1.00 72.56 77  A 1 
ATOM   599   C CD   . ARG   A 1  77  ? -19.988 5.711   47.541  1.00 66.57 77  A 1 
ATOM   600   N NE   . ARG   A 1  77  ? -19.431 6.231   46.284  1.00 58.39 77  A 1 
ATOM   601   C CZ   . ARG   A 1  77  ? -19.183 5.498   45.213  1.00 50.76 77  A 1 
ATOM   602   N NH1  . ARG   A 1  77  ? -19.420 4.222   45.174  1.00 46.32 77  A 1 
ATOM   603   N NH2  . ARG   A 1  77  ? -18.682 6.048   44.155  1.00 45.95 77  A 1 
ATOM   604   N N    . GLU   A 1  78  ? -24.060 6.674   51.967  1.00 84.86 78  A 1 
ATOM   605   C CA   . GLU   A 1  78  ? -25.273 6.090   52.526  1.00 86.06 78  A 1 
ATOM   606   C C    . GLU   A 1  78  ? -26.491 6.585   51.739  1.00 86.78 78  A 1 
ATOM   607   O O    . GLU   A 1  78  ? -26.573 7.758   51.370  1.00 84.30 78  A 1 
ATOM   608   C CB   . GLU   A 1  78  ? -25.357 6.376   54.033  1.00 84.31 78  A 1 
ATOM   609   C CG   . GLU   A 1  78  ? -26.225 5.351   54.775  1.00 76.57 78  A 1 
ATOM   610   C CD   . GLU   A 1  78  ? -26.203 5.517   56.307  1.00 72.74 78  A 1 
ATOM   611   O OE1  . GLU   A 1  78  ? -26.902 4.753   57.010  1.00 64.06 78  A 1 
ATOM   612   O OE2  . GLU   A 1  78  ? -25.500 6.408   56.817  1.00 64.68 78  A 1 
ATOM   613   N N    . LEU   A 1  79  ? -27.423 5.687   51.447  1.00 87.63 79  A 1 
ATOM   614   C CA   . LEU   A 1  79  ? -28.633 6.020   50.714  1.00 88.66 79  A 1 
ATOM   615   C C    . LEU   A 1  79  ? -29.647 6.671   51.656  1.00 89.07 79  A 1 
ATOM   616   O O    . LEU   A 1  79  ? -30.053 6.077   52.652  1.00 86.45 79  A 1 
ATOM   617   C CB   . LEU   A 1  79  ? -29.191 4.752   50.047  1.00 87.03 79  A 1 
ATOM   618   C CG   . LEU   A 1  79  ? -30.323 5.046   49.046  1.00 85.41 79  A 1 
ATOM   619   C CD1  . LEU   A 1  79  ? -29.792 5.695   47.779  1.00 76.04 79  A 1 
ATOM   620   C CD2  . LEU   A 1  79  ? -31.019 3.752   48.645  1.00 76.43 79  A 1 
ATOM   621   N N    . VAL   A 1  80  ? -30.082 7.862   51.305  1.00 90.01 80  A 1 
ATOM   622   C CA   . VAL   A 1  80  ? -31.100 8.615   52.036  1.00 90.68 80  A 1 
ATOM   623   C C    . VAL   A 1  80  ? -32.408 8.555   51.265  1.00 90.75 80  A 1 
ATOM   624   O O    . VAL   A 1  80  ? -32.446 8.864   50.075  1.00 88.96 80  A 1 
ATOM   625   C CB   . VAL   A 1  80  ? -30.647 10.062  52.281  1.00 90.24 80  A 1 
ATOM   626   C CG1  . VAL   A 1  80  ? -31.631 10.809  53.178  1.00 80.82 80  A 1 
ATOM   627   C CG2  . VAL   A 1  80  ? -29.278 10.113  52.961  1.00 78.89 80  A 1 
ATOM   628   N N    . VAL   A 1  81  ? -33.489 8.175   51.948  1.00 90.87 81  A 1 
ATOM   629   C CA   . VAL   A 1  81  ? -34.847 8.200   51.392  1.00 91.30 81  A 1 
ATOM   630   C C    . VAL   A 1  81  ? -35.498 9.533   51.731  1.00 91.46 81  A 1 
ATOM   631   O O    . VAL   A 1  81  ? -35.494 9.960   52.881  1.00 89.50 81  A 1 
ATOM   632   C CB   . VAL   A 1  81  ? -35.691 7.022   51.894  1.00 90.29 81  A 1 
ATOM   633   C CG1  . VAL   A 1  81  ? -37.082 7.034   51.254  1.00 81.69 81  A 1 
ATOM   634   C CG2  . VAL   A 1  81  ? -35.033 5.685   51.548  1.00 79.61 81  A 1 
ATOM   635   N N    . ILE   A 1  82  ? -36.058 10.178  50.724  1.00 91.56 82  A 1 
ATOM   636   C CA   . ILE   A 1  82  ? -36.568 11.543  50.815  1.00 91.76 82  A 1 
ATOM   637   C C    . ILE   A 1  82  ? -38.004 11.573  50.298  1.00 92.06 82  A 1 
ATOM   638   O O    . ILE   A 1  82  ? -38.231 11.284  49.126  1.00 89.96 82  A 1 
ATOM   639   C CB   . ILE   A 1  82  ? -35.663 12.491  50.009  1.00 90.27 82  A 1 
ATOM   640   C CG1  . ILE   A 1  82  ? -34.216 12.489  50.543  1.00 82.98 82  A 1 
ATOM   641   C CG2  . ILE   A 1  82  ? -36.223 13.919  50.020  1.00 80.76 82  A 1 
ATOM   642   C CD1  . ILE   A 1  82  ? -33.207 12.756  49.444  1.00 76.58 82  A 1 
ATOM   643   N N    . PRO   A 1  83  ? -38.982 11.933  51.128  1.00 92.12 83  A 1 
ATOM   644   C CA   . PRO   A 1  83  ? -40.339 12.147  50.656  1.00 91.94 83  A 1 
ATOM   645   C C    . PRO   A 1  83  ? -40.435 13.473  49.902  1.00 92.05 83  A 1 
ATOM   646   O O    . PRO   A 1  83  ? -39.949 14.505  50.364  1.00 89.44 83  A 1 
ATOM   647   C CB   . PRO   A 1  83  ? -41.200 12.128  51.913  1.00 90.06 83  A 1 
ATOM   648   C CG   . PRO   A 1  83  ? -40.258 12.668  52.979  1.00 85.58 83  A 1 
ATOM   649   C CD   . PRO   A 1  83  ? -38.875 12.204  52.537  1.00 88.89 83  A 1 
ATOM   650   N N    . ALA   A 1  84  ? -41.100 13.449  48.755  1.00 90.65 84  A 1 
ATOM   651   C CA   . ALA   A 1  84  ? -41.321 14.626  47.935  1.00 90.73 84  A 1 
ATOM   652   C C    . ALA   A 1  84  ? -42.748 14.638  47.383  1.00 91.08 84  A 1 
ATOM   653   O O    . ALA   A 1  84  ? -43.289 13.610  46.984  1.00 87.27 84  A 1 
ATOM   654   C CB   . ALA   A 1  84  ? -40.274 14.660  46.819  1.00 88.60 84  A 1 
ATOM   655   N N    . ASN   A 1  85  ? -43.358 15.813  47.338  1.00 91.12 85  A 1 
ATOM   656   C CA   . ASN   A 1  85  ? -44.625 15.964  46.635  1.00 90.80 85  A 1 
ATOM   657   C C    . ASN   A 1  85  ? -44.371 16.067  45.139  1.00 90.85 85  A 1 
ATOM   658   O O    . ASN   A 1  85  ? -43.711 16.993  44.677  1.00 87.46 85  A 1 
ATOM   659   C CB   . ASN   A 1  85  ? -45.408 17.164  47.176  1.00 88.58 85  A 1 
ATOM   660   C CG   . ASN   A 1  85  ? -46.283 16.809  48.364  1.00 77.50 85  A 1 
ATOM   661   O OD1  . ASN   A 1  85  ? -46.614 15.673  48.630  1.00 66.82 85  A 1 
ATOM   662   N ND2  . ASN   A 1  85  ? -46.728 17.799  49.103  1.00 65.39 85  A 1 
ATOM   663   N N    . CYS   A 1  86  ? -44.935 15.134  44.403  1.00 90.73 86  A 1 
ATOM   664   C CA   . CYS   A 1  86  ? -44.862 15.125  42.953  1.00 91.06 86  A 1 
ATOM   665   C C    . CYS   A 1  86  ? -46.144 15.713  42.375  1.00 91.27 86  A 1 
ATOM   666   O O    . CYS   A 1  86  ? -47.240 15.324  42.775  1.00 87.38 86  A 1 
ATOM   667   C CB   . CYS   A 1  86  ? -44.626 13.691  42.486  1.00 89.73 86  A 1 
ATOM   668   S SG   . CYS   A 1  86  ? -44.034 13.633  40.783  1.00 86.00 86  A 1 
ATOM   669   N N    . SER   A 1  87  ? -46.023 16.639  41.447  1.00 90.93 87  A 1 
ATOM   670   C CA   . SER   A 1  87  ? -47.169 17.269  40.805  1.00 90.43 87  A 1 
ATOM   671   C C    . SER   A 1  87  ? -46.960 17.419  39.310  1.00 90.57 87  A 1 
ATOM   672   O O    . SER   A 1  87  ? -45.846 17.645  38.840  1.00 87.23 87  A 1 
ATOM   673   C CB   . SER   A 1  87  ? -47.491 18.611  41.464  1.00 87.44 87  A 1 
ATOM   674   O OG   . SER   A 1  87  ? -46.403 19.500  41.377  1.00 73.77 87  A 1 
ATOM   675   N N    . CYS   A 1  88  ? -48.051 17.319  38.578  1.00 89.51 88  A 1 
ATOM   676   C CA   . CYS   A 1  88  ? -48.059 17.635  37.158  1.00 88.66 88  A 1 
ATOM   677   C C    . CYS   A 1  88  ? -48.159 19.150  36.993  1.00 87.34 88  A 1 
ATOM   678   O O    . CYS   A 1  88  ? -49.173 19.760  37.328  1.00 80.64 88  A 1 
ATOM   679   C CB   . CYS   A 1  88  ? -49.212 16.899  36.483  1.00 86.47 88  A 1 
ATOM   680   S SG   . CYS   A 1  88  ? -49.151 17.078  34.682  1.00 78.35 88  A 1 
ATOM   681   N N    . SER   A 1  89  ? -47.099 19.754  36.496  1.00 81.87 89  A 1 
ATOM   682   C CA   . SER   A 1  89  ? -47.051 21.193  36.268  1.00 78.46 89  A 1 
ATOM   683   C C    . SER   A 1  89  ? -47.404 21.517  34.822  1.00 78.18 89  A 1 
ATOM   684   O O    . SER   A 1  89  ? -46.855 20.938  33.889  1.00 70.74 89  A 1 
ATOM   685   C CB   . SER   A 1  89  ? -45.672 21.736  36.630  1.00 72.43 89  A 1 
ATOM   686   O OG   . SER   A 1  89  ? -45.622 23.119  36.349  1.00 63.01 89  A 1 
ATOM   687   N N    . SER   A 1  90  ? -48.268 22.495  34.632  1.00 75.17 90  A 1 
ATOM   688   C CA   . SER   A 1  90  ? -48.565 23.014  33.293  1.00 73.73 90  A 1 
ATOM   689   C C    . SER   A 1  90  ? -47.350 23.679  32.645  1.00 74.25 90  A 1 
ATOM   690   O O    . SER   A 1  90  ? -47.192 23.619  31.430  1.00 68.07 90  A 1 
ATOM   691   C CB   . SER   A 1  90  ? -49.723 24.011  33.374  1.00 68.95 90  A 1 
ATOM   692   O OG   . SER   A 1  90  ? -49.457 25.001  34.350  1.00 61.18 90  A 1 
ATOM   693   N N    . SER   A 1  91  ? -46.469 24.266  33.453  1.00 74.79 91  A 1 
ATOM   694   C CA   . SER   A 1  91  ? -45.244 24.897  32.959  1.00 74.19 91  A 1 
ATOM   695   C C    . SER   A 1  91  ? -44.189 23.899  32.473  1.00 75.48 91  A 1 
ATOM   696   O O    . SER   A 1  91  ? -43.296 24.287  31.727  1.00 69.33 91  A 1 
ATOM   697   C CB   . SER   A 1  91  ? -44.634 25.793  34.039  1.00 69.93 91  A 1 
ATOM   698   O OG   . SER   A 1  91  ? -44.361 25.073  35.218  1.00 62.46 91  A 1 
ATOM   699   N N    . SER   A 1  92  ? -44.298 22.639  32.872  1.00 72.38 92  A 1 
ATOM   700   C CA   . SER   A 1  92  ? -43.357 21.592  32.449  1.00 71.60 92  A 1 
ATOM   701   C C    . SER   A 1  92  ? -43.727 20.926  31.123  1.00 72.84 92  A 1 
ATOM   702   O O    . SER   A 1  92  ? -43.054 19.996  30.695  1.00 65.97 92  A 1 
ATOM   703   C CB   . SER   A 1  92  ? -43.207 20.537  33.547  1.00 67.55 92  A 1 
ATOM   704   O OG   . SER   A 1  92  ? -44.379 19.768  33.689  1.00 62.60 92  A 1 
ATOM   705   N N    . GLY   A 1  93  ? -44.794 21.352  30.486  1.00 77.14 93  A 1 
ATOM   706   C CA   . GLY   A 1  93  ? -45.251 20.722  29.245  1.00 77.05 93  A 1 
ATOM   707   C C    . GLY   A 1  93  ? -45.930 19.358  29.441  1.00 79.50 93  A 1 
ATOM   708   O O    . GLY   A 1  93  ? -45.941 18.541  28.527  1.00 72.47 93  A 1 
ATOM   709   N N    . GLY   A 1  94  ? -46.489 19.109  30.638  1.00 82.37 94  A 1 
ATOM   710   C CA   . GLY   A 1  94  ? -47.218 17.869  30.929  1.00 84.03 94  A 1 
ATOM   711   C C    . GLY   A 1  94  ? -46.374 16.767  31.570  1.00 86.66 94  A 1 
ATOM   712   O O    . GLY   A 1  94  ? -46.731 15.593  31.494  1.00 82.56 94  A 1 
ATOM   713   N N    . PHE   A 1  95  ? -45.274 17.137  32.214  1.00 88.44 95  A 1 
ATOM   714   C CA   . PHE   A 1  95  ? -44.428 16.220  32.973  1.00 89.54 95  A 1 
ATOM   715   C C    . PHE   A 1  95  ? -44.647 16.357  34.481  1.00 89.73 95  A 1 
ATOM   716   O O    . PHE   A 1  95  ? -44.876 17.454  34.998  1.00 87.26 95  A 1 
ATOM   717   C CB   . PHE   A 1  95  ? -42.960 16.436  32.600  1.00 88.49 95  A 1 
ATOM   718   C CG   . PHE   A 1  95  ? -42.667 16.219  31.133  1.00 88.55 95  A 1 
ATOM   719   C CD1  . PHE   A 1  95  ? -42.657 14.921  30.597  1.00 78.85 95  A 1 
ATOM   720   C CD2  . PHE   A 1  95  ? -42.435 17.315  30.282  1.00 78.84 95  A 1 
ATOM   721   C CE1  . PHE   A 1  95  ? -42.418 14.715  29.231  1.00 78.20 95  A 1 
ATOM   722   C CE2  . PHE   A 1  95  ? -42.194 17.112  28.912  1.00 77.86 95  A 1 
ATOM   723   C CZ   . PHE   A 1  95  ? -42.186 15.809  28.387  1.00 85.03 95  A 1 
ATOM   724   N N    . TYR   A 1  96  ? -44.554 15.232  35.187  1.00 90.22 96  A 1 
ATOM   725   C CA   . TYR   A 1  96  ? -44.444 15.236  36.635  1.00 90.88 96  A 1 
ATOM   726   C C    . TYR   A 1  96  ? -43.102 15.811  37.065  1.00 90.81 96  A 1 
ATOM   727   O O    . TYR   A 1  96  ? -42.063 15.463  36.514  1.00 88.79 96  A 1 
ATOM   728   C CB   . TYR   A 1  96  ? -44.597 13.823  37.189  1.00 90.69 96  A 1 
ATOM   729   C CG   . TYR   A 1  96  ? -46.021 13.326  37.236  1.00 90.57 96  A 1 
ATOM   730   C CD1  . TYR   A 1  96  ? -46.963 13.973  38.059  1.00 83.43 96  A 1 
ATOM   731   C CD2  . TYR   A 1  96  ? -46.406 12.191  36.497  1.00 83.26 96  A 1 
ATOM   732   C CE1  . TYR   A 1  96  ? -48.278 13.498  38.140  1.00 81.91 96  A 1 
ATOM   733   C CE2  . TYR   A 1  96  ? -47.719 11.710  36.572  1.00 81.22 96  A 1 
ATOM   734   C CZ   . TYR   A 1  96  ? -48.653 12.366  37.396  1.00 88.08 96  A 1 
ATOM   735   O OH   . TYR   A 1  96  ? -49.938 11.904  37.478  1.00 86.25 96  A 1 
ATOM   736   N N    . GLN   A 1  97  ? -43.115 16.640  38.091  1.00 90.19 97  A 1 
ATOM   737   C CA   . GLN   A 1  97  ? -41.886 17.129  38.707  1.00 90.37 97  A 1 
ATOM   738   C C    . GLN   A 1  97  ? -42.123 17.621  40.136  1.00 90.63 97  A 1 
ATOM   739   O O    . GLN   A 1  97  ? -43.227 18.037  40.500  1.00 88.22 97  A 1 
ATOM   740   C CB   . GLN   A 1  97  ? -41.240 18.211  37.824  1.00 87.65 97  A 1 
ATOM   741   C CG   . GLN   A 1  97  ? -42.086 19.474  37.643  1.00 83.09 97  A 1 
ATOM   742   C CD   . GLN   A 1  97  ? -41.481 20.435  36.616  1.00 83.86 97  A 1 
ATOM   743   O OE1  . GLN   A 1  97  ? -40.806 20.055  35.682  1.00 75.40 97  A 1 
ATOM   744   N NE2  . GLN   A 1  97  ? -41.725 21.716  36.747  1.00 74.05 97  A 1 
ATOM   745   N N    . HIS   A 1  98  ? -41.055 17.599  40.920  1.00 91.49 98  A 1 
ATOM   746   C CA   . HIS   A 1  98  ? -40.943 18.336  42.166  1.00 91.70 98  A 1 
ATOM   747   C C    . HIS   A 1  98  ? -39.927 19.456  41.966  1.00 91.66 98  A 1 
ATOM   748   O O    . HIS   A 1  98  ? -38.784 19.194  41.600  1.00 90.05 98  A 1 
ATOM   749   C CB   . HIS   A 1  98  ? -40.543 17.386  43.293  1.00 91.83 98  A 1 
ATOM   750   C CG   . HIS   A 1  98  ? -40.453 18.095  44.608  1.00 92.36 98  A 1 
ATOM   751   N ND1  . HIS   A 1  98  ? -41.522 18.523  45.367  1.00 80.26 98  A 1 
ATOM   752   C CD2  . HIS   A 1  98  ? -39.314 18.518  45.237  1.00 80.28 98  A 1 
ATOM   753   C CE1  . HIS   A 1  98  ? -41.028 19.180  46.429  1.00 82.16 98  A 1 
ATOM   754   N NE2  . HIS   A 1  98  ? -39.700 19.193  46.383  1.00 84.25 98  A 1 
ATOM   755   N N    . ASN   A 1  99  ? -40.328 20.698  42.164  1.00 91.29 99  A 1 
ATOM   756   C CA   . ASN   A 1  99  ? -39.465 21.835  41.868  1.00 90.99 99  A 1 
ATOM   757   C C    . ASN   A 1  99  ? -38.554 22.157  43.050  1.00 91.12 99  A 1 
ATOM   758   O O    . ASN   A 1  99  ? -39.025 22.514  44.128  1.00 88.19 99  A 1 
ATOM   759   C CB   . ASN   A 1  99  ? -40.322 23.042  41.466  1.00 88.85 99  A 1 
ATOM   760   C CG   . ASN   A 1  99  ? -40.974 22.880  40.101  1.00 87.05 99  A 1 
ATOM   761   O OD1  . ASN   A 1  99  ? -40.559 22.115  39.261  1.00 78.40 99  A 1 
ATOM   762   N ND2  . ASN   A 1  99  ? -42.021 23.635  39.839  1.00 77.91 99  A 1 
ATOM   763   N N    . ALA   A 1  100 ? -37.260 22.101  42.816  1.00 91.11 100 A 1 
ATOM   764   C CA   . ALA   A 1  100 ? -36.245 22.647  43.697  1.00 91.34 100 A 1 
ATOM   765   C C    . ALA   A 1  100 ? -35.650 23.923  43.089  1.00 91.46 100 A 1 
ATOM   766   O O    . ALA   A 1  100 ? -35.771 24.186  41.892  1.00 88.66 100 A 1 
ATOM   767   C CB   . ALA   A 1  100 ? -35.192 21.571  43.973  1.00 90.59 100 A 1 
ATOM   768   N N    . THR   A 1  101 ? -35.009 24.727  43.928  1.00 91.43 101 A 1 
ATOM   769   C CA   . THR   A 1  101 ? -34.280 25.917  43.477  1.00 91.16 101 A 1 
ATOM   770   C C    . THR   A 1  101 ? -32.827 25.790  43.898  1.00 91.01 101 A 1 
ATOM   771   O O    . THR   A 1  101 ? -32.539 25.616  45.079  1.00 87.91 101 A 1 
ATOM   772   C CB   . THR   A 1  101 ? -34.896 27.208  44.029  1.00 89.20 101 A 1 
ATOM   773   O OG1  . THR   A 1  101 ? -36.278 27.253  43.752  1.00 74.80 101 A 1 
ATOM   774   C CG2  . THR   A 1  101 ? -34.285 28.454  43.392  1.00 72.67 101 A 1 
ATOM   775   N N    . TYR   A 1  102 ? -31.931 25.887  42.940  1.00 90.06 102 A 1 
ATOM   776   C CA   . TYR   A 1  102 ? -30.495 25.860  43.176  1.00 89.84 102 A 1 
ATOM   777   C C    . TYR   A 1  102 ? -29.901 27.244  42.966  1.00 89.72 102 A 1 
ATOM   778   O O    . TYR   A 1  102 ? -30.152 27.885  41.949  1.00 86.96 102 A 1 
ATOM   779   C CB   . TYR   A 1  102 ? -29.841 24.821  42.268  1.00 89.05 102 A 1 
ATOM   780   C CG   . TYR   A 1  102 ? -28.361 24.662  42.538  1.00 89.20 102 A 1 
ATOM   781   C CD1  . TYR   A 1  102 ? -27.404 25.120  41.612  1.00 78.59 102 A 1 
ATOM   782   C CD2  . TYR   A 1  102 ? -27.936 24.068  43.739  1.00 79.04 102 A 1 
ATOM   783   C CE1  . TYR   A 1  102 ? -26.034 24.971  41.883  1.00 78.39 102 A 1 
ATOM   784   C CE2  . TYR   A 1  102 ? -26.569 23.922  44.018  1.00 77.53 102 A 1 
ATOM   785   C CZ   . TYR   A 1  102 ? -25.618 24.370  43.085  1.00 85.77 102 A 1 
ATOM   786   O OH   . TYR   A 1  102 ? -24.286 24.216  43.367  1.00 84.69 102 A 1 
ATOM   787   N N    . ASN   A 1  103 ? -29.128 27.703  43.933  1.00 88.07 103 A 1 
ATOM   788   C CA   . ASN   A 1  103 ? -28.376 28.941  43.805  1.00 87.44 103 A 1 
ATOM   789   C C    . ASN   A 1  103 ? -26.949 28.595  43.373  1.00 86.56 103 A 1 
ATOM   790   O O    . ASN   A 1  103 ? -26.248 27.898  44.107  1.00 83.33 103 A 1 
ATOM   791   C CB   . ASN   A 1  103 ? -28.456 29.714  45.130  1.00 85.33 103 A 1 
ATOM   792   C CG   . ASN   A 1  103 ? -27.968 31.152  44.998  1.00 79.61 103 A 1 
ATOM   793   O OD1  . ASN   A 1  103 ? -27.180 31.520  44.158  1.00 68.06 103 A 1 
ATOM   794   N ND2  . ASN   A 1  103 ? -28.445 32.033  45.849  1.00 68.28 103 A 1 
ATOM   795   N N    . LEU   A 1  104 ? -26.557 29.072  42.193  1.00 86.39 104 A 1 
ATOM   796   C CA   . LEU   A 1  104 ? -25.225 28.827  41.651  1.00 85.62 104 A 1 
ATOM   797   C C    . LEU   A 1  104 ? -24.160 29.373  42.596  1.00 83.99 104 A 1 
ATOM   798   O O    . LEU   A 1  104 ? -24.094 30.576  42.865  1.00 78.96 104 A 1 
ATOM   799   C CB   . LEU   A 1  104 ? -25.106 29.464  40.258  1.00 84.09 104 A 1 
ATOM   800   C CG   . LEU   A 1  104 ? -25.745 28.618  39.146  1.00 80.98 104 A 1 
ATOM   801   C CD1  . LEU   A 1  104 ? -25.970 29.476  37.906  1.00 72.03 104 A 1 
ATOM   802   C CD2  . LEU   A 1  104 ? -24.855 27.450  38.741  1.00 72.57 104 A 1 
ATOM   803   N N    . SER   A 1  105 ? -23.326 28.479  43.102  1.00 81.19 105 A 1 
ATOM   804   C CA   . SER   A 1  105 ? -22.264 28.834  44.032  1.00 77.25 105 A 1 
ATOM   805   C C    . SER   A 1  105 ? -21.016 29.269  43.271  1.00 74.56 105 A 1 
ATOM   806   O O    . SER   A 1  105 ? -20.458 28.516  42.478  1.00 64.34 105 A 1 
ATOM   807   C CB   . SER   A 1  105 ? -21.997 27.680  45.001  1.00 71.41 105 A 1 
ATOM   808   O OG   . SER   A 1  105 ? -21.332 26.592  44.416  1.00 62.24 105 A 1 
ATOM   809   N N    . GLY   A 1  106 ? -20.535 30.468  43.542  1.00 65.86 106 A 1 
ATOM   810   C CA   . GLY   A 1  106 ? -19.341 30.983  42.866  1.00 62.31 106 A 1 
ATOM   811   C C    . GLY   A 1  106 ? -18.038 30.235  43.172  1.00 62.67 106 A 1 
ATOM   812   O O    . GLY   A 1  106 ? -17.058 30.409  42.451  1.00 56.90 106 A 1 
ATOM   813   N N    . ASN   A 1  107 ? -18.013 29.403  44.202  1.00 60.60 107 A 1 
ATOM   814   C CA   . ASN   A 1  107 ? -16.788 28.721  44.631  1.00 58.30 107 A 1 
ATOM   815   C C    . ASN   A 1  107 ? -16.474 27.428  43.864  1.00 57.97 107 A 1 
ATOM   816   O O    . ASN   A 1  107 ? -15.353 26.936  43.970  1.00 52.65 107 A 1 
ATOM   817   C CB   . ASN   A 1  107 ? -16.875 28.434  46.141  1.00 52.53 107 A 1 
ATOM   818   C CG   . ASN   A 1  107 ? -16.635 29.653  47.019  1.00 48.64 107 A 1 
ATOM   819   O OD1  . ASN   A 1  107 ? -16.268 30.724  46.591  1.00 44.47 107 A 1 
ATOM   820   N ND2  . ASN   A 1  107 ? -16.824 29.504  48.312  1.00 43.91 107 A 1 
ATOM   821   N N    . ARG   A 1  108 ? -17.434 26.846  43.164  1.00 58.65 108 A 1 
ATOM   822   C CA   . ARG   A 1  108 ? -17.276 25.521  42.531  1.00 57.24 108 A 1 
ATOM   823   C C    . ARG   A 1  108 ? -16.856 25.571  41.055  1.00 58.26 108 A 1 
ATOM   824   O O    . ARG   A 1  108 ? -17.050 24.599  40.345  1.00 52.43 108 A 1 
ATOM   825   C CB   . ARG   A 1  108 ? -18.522 24.659  42.779  1.00 52.22 108 A 1 
ATOM   826   C CG   . ARG   A 1  108 ? -18.423 23.881  44.094  1.00 48.53 108 A 1 
ATOM   827   C CD   . ARG   A 1  108 ? -19.591 22.903  44.178  1.00 44.93 108 A 1 
ATOM   828   N NE   . ARG   A 1  108 ? -19.457 21.977  45.317  1.00 40.47 108 A 1 
ATOM   829   C CZ   . ARG   A 1  108 ? -20.242 20.937  45.533  1.00 36.89 108 A 1 
ATOM   830   N NH1  . ARG   A 1  108 ? -21.272 20.680  44.771  1.00 35.21 108 A 1 
ATOM   831   N NH2  . ARG   A 1  108 ? -19.998 20.130  46.524  1.00 33.21 108 A 1 
ATOM   832   N N    . GLY   A 1  109 ? -16.260 26.654  40.628  1.00 57.10 109 A 1 
ATOM   833   C CA   . GLY   A 1  109 ? -15.890 26.814  39.223  1.00 56.45 109 A 1 
ATOM   834   C C    . GLY   A 1  109 ? -17.113 27.000  38.315  1.00 60.18 109 A 1 
ATOM   835   O O    . GLY   A 1  109 ? -18.177 27.419  38.770  1.00 55.53 109 A 1 
ATOM   836   N N    . ASP   A 1  110 ? -16.944 26.695  37.048  1.00 67.90 110 A 1 
ATOM   837   C CA   . ASP   A 1  110 ? -17.993 26.877  36.045  1.00 69.83 110 A 1 
ATOM   838   C C    . ASP   A 1  110 ? -19.043 25.762  36.133  1.00 73.87 110 A 1 
ATOM   839   O O    . ASP   A 1  110 ? -18.978 24.733  35.459  1.00 68.49 110 A 1 
ATOM   840   C CB   . ASP   A 1  110 ? -17.370 27.010  34.646  1.00 62.59 110 A 1 
ATOM   841   C CG   . ASP   A 1  110 ? -16.626 28.337  34.445  1.00 54.14 110 A 1 
ATOM   842   O OD1  . ASP   A 1  110 ? -17.019 29.334  35.089  1.00 47.60 110 A 1 
ATOM   843   O OD2  . ASP   A 1  110 ? -15.670 28.353  33.645  1.00 45.70 110 A 1 
ATOM   844   N N    . GLU   A 1  111 ? -20.037 25.969  37.001  1.00 77.84 111 A 1 
ATOM   845   C CA   . GLU   A 1  111 ? -21.216 25.113  37.061  1.00 81.46 111 A 1 
ATOM   846   C C    . GLU   A 1  111 ? -22.057 25.276  35.787  1.00 82.67 111 A 1 
ATOM   847   O O    . GLU   A 1  111 ? -22.439 26.379  35.398  1.00 80.39 111 A 1 
ATOM   848   C CB   . GLU   A 1  111 ? -22.053 25.404  38.320  1.00 80.09 111 A 1 
ATOM   849   C CG   . GLU   A 1  111 ? -21.379 24.921  39.615  1.00 77.02 111 A 1 
ATOM   850   C CD   . GLU   A 1  111 ? -22.244 25.182  40.863  1.00 76.22 111 A 1 
ATOM   851   O OE1  . GLU   A 1  111 ? -22.438 24.258  41.681  1.00 68.36 111 A 1 
ATOM   852   O OE2  . GLU   A 1  111 ? -22.728 26.318  41.042  1.00 70.42 111 A 1 
ATOM   853   N N    . THR   A 1  112 ? -22.378 24.149  35.177  1.00 84.78 112 A 1 
ATOM   854   C CA   . THR   A 1  112 ? -23.235 24.078  33.991  1.00 85.78 112 A 1 
ATOM   855   C C    . THR   A 1  112 ? -24.577 23.445  34.345  1.00 87.37 112 A 1 
ATOM   856   O O    . THR   A 1  112 ? -24.728 22.823  35.400  1.00 85.73 112 A 1 
ATOM   857   C CB   . THR   A 1  112 ? -22.559 23.285  32.858  1.00 83.63 112 A 1 
ATOM   858   O OG1  . THR   A 1  112 ? -22.398 21.936  33.219  1.00 74.36 112 A 1 
ATOM   859   C CG2  . THR   A 1  112 ? -21.187 23.840  32.475  1.00 72.97 112 A 1 
ATOM   860   N N    . TYR   A 1  113 ? -25.559 23.540  33.463  1.00 88.07 113 A 1 
ATOM   861   C CA   . TYR   A 1  113 ? -26.809 22.795  33.651  1.00 89.44 113 A 1 
ATOM   862   C C    . TYR   A 1  113 ? -26.570 21.291  33.811  1.00 89.79 113 A 1 
ATOM   863   O O    . TYR   A 1  113 ? -27.246 20.648  34.611  1.00 88.05 113 A 1 
ATOM   864   C CB   . TYR   A 1  113 ? -27.755 23.040  32.473  1.00 89.34 113 A 1 
ATOM   865   C CG   . TYR   A 1  113 ? -28.444 24.383  32.494  1.00 89.77 113 A 1 
ATOM   866   C CD1  . TYR   A 1  113 ? -29.274 24.732  33.577  1.00 81.69 113 A 1 
ATOM   867   C CD2  . TYR   A 1  113 ? -28.292 25.288  31.424  1.00 81.83 113 A 1 
ATOM   868   C CE1  . TYR   A 1  113 ? -29.940 25.966  33.599  1.00 80.84 113 A 1 
ATOM   869   C CE2  . TYR   A 1  113 ? -28.951 26.522  31.437  1.00 80.22 113 A 1 
ATOM   870   C CZ   . TYR   A 1  113 ? -29.777 26.861  32.527  1.00 87.72 113 A 1 
ATOM   871   O OH   . TYR   A 1  113 ? -30.428 28.070  32.549  1.00 86.20 113 A 1 
ATOM   872   N N    . PHE   A 1  114 ? -25.589 20.754  33.111  1.00 88.39 114 A 1 
ATOM   873   C CA   . PHE   A 1  114 ? -25.218 19.353  33.240  1.00 88.42 114 A 1 
ATOM   874   C C    . PHE   A 1  114 ? -24.614 19.052  34.615  1.00 88.51 114 A 1 
ATOM   875   O O    . PHE   A 1  114 ? -25.072 18.129  35.275  1.00 87.47 114 A 1 
ATOM   876   C CB   . PHE   A 1  114 ? -24.265 18.951  32.116  1.00 87.54 114 A 1 
ATOM   877   C CG   . PHE   A 1  114 ? -23.930 17.475  32.145  1.00 86.92 114 A 1 
ATOM   878   C CD1  . PHE   A 1  114 ? -22.752 17.028  32.761  1.00 76.70 114 A 1 
ATOM   879   C CD2  . PHE   A 1  114 ? -24.828 16.533  31.611  1.00 75.82 114 A 1 
ATOM   880   C CE1  . PHE   A 1  114 ? -22.474 15.656  32.844  1.00 74.86 114 A 1 
ATOM   881   C CE2  . PHE   A 1  114 ? -24.553 15.159  31.690  1.00 73.07 114 A 1 
ATOM   882   C CZ   . PHE   A 1  114 ? -23.378 14.725  32.310  1.00 80.70 114 A 1 
ATOM   883   N N    . SER   A 1  115 ? -23.652 19.839  35.080  1.00 87.59 115 A 1 
ATOM   884   C CA   . SER   A 1  115 ? -23.020 19.593  36.380  1.00 87.24 115 A 1 
ATOM   885   C C    . SER   A 1  115 ? -24.009 19.744  37.531  1.00 87.65 115 A 1 
ATOM   886   O O    . SER   A 1  115 ? -24.025 18.919  38.446  1.00 86.01 115 A 1 
ATOM   887   C CB   . SER   A 1  115 ? -21.792 20.489  36.585  1.00 85.43 115 A 1 
ATOM   888   O OG   . SER   A 1  115 ? -22.127 21.833  36.848  1.00 77.11 115 A 1 
ATOM   889   N N    . VAL   A 1  116 ? -24.899 20.725  37.462  1.00 89.63 116 A 1 
ATOM   890   C CA   . VAL   A 1  116 ? -25.942 20.902  38.477  1.00 90.05 116 A 1 
ATOM   891   C C    . VAL   A 1  116 ? -26.896 19.707  38.485  1.00 90.25 116 A 1 
ATOM   892   O O    . VAL   A 1  116 ? -27.143 19.134  39.545  1.00 89.07 116 A 1 
ATOM   893   C CB   . VAL   A 1  116 ? -26.695 22.229  38.273  1.00 89.88 116 A 1 
ATOM   894   C CG1  . VAL   A 1  116 ? -27.859 22.381  39.257  1.00 81.81 116 A 1 
ATOM   895   C CG2  . VAL   A 1  116 ? -25.765 23.429  38.499  1.00 79.69 116 A 1 
ATOM   896   N N    . ALA   A 1  117 ? -27.406 19.308  37.333  1.00 90.61 117 A 1 
ATOM   897   C CA   . ALA   A 1  117 ? -28.346 18.195  37.252  1.00 90.78 117 A 1 
ATOM   898   C C    . ALA   A 1  117 ? -27.702 16.844  37.604  1.00 90.36 117 A 1 
ATOM   899   O O    . ALA   A 1  117 ? -28.278 16.057  38.356  1.00 88.20 117 A 1 
ATOM   900   C CB   . ALA   A 1  117 ? -28.958 18.169  35.849  1.00 90.79 117 A 1 
ATOM   901   N N    . ASN   A 1  118 ? -26.511 16.578  37.081  1.00 90.67 118 A 1 
ATOM   902   C CA   . ASN   A 1  118 ? -25.863 15.274  37.184  1.00 89.63 118 A 1 
ATOM   903   C C    . ASN   A 1  118 ? -25.033 15.120  38.463  1.00 88.39 118 A 1 
ATOM   904   O O    . ASN   A 1  118 ? -25.160 14.115  39.155  1.00 84.41 118 A 1 
ATOM   905   C CB   . ASN   A 1  118 ? -25.023 15.042  35.918  1.00 87.93 118 A 1 
ATOM   906   C CG   . ASN   A 1  118 ? -24.666 13.580  35.741  1.00 83.39 118 A 1 
ATOM   907   O OD1  . ASN   A 1  118 ? -25.505 12.747  35.478  1.00 73.83 118 A 1 
ATOM   908   N ND2  . ASN   A 1  118 ? -23.404 13.237  35.876  1.00 72.80 118 A 1 
ATOM   909   N N    . ASP   A 1  119 ? -24.222 16.121  38.814  1.00 88.37 119 A 1 
ATOM   910   C CA   . ASP   A 1  119 ? -23.295 16.005  39.940  1.00 87.55 119 A 1 
ATOM   911   C C    . ASP   A 1  119 ? -23.931 16.479  41.247  1.00 87.65 119 A 1 
ATOM   912   O O    . ASP   A 1  119 ? -23.905 15.772  42.255  1.00 84.43 119 A 1 
ATOM   913   C CB   . ASP   A 1  119 ? -21.993 16.772  39.650  1.00 85.36 119 A 1 
ATOM   914   C CG   . ASP   A 1  119 ? -21.270 16.329  38.383  1.00 81.65 119 A 1 
ATOM   915   O OD1  . ASP   A 1  119 ? -21.427 15.158  37.980  1.00 73.33 119 A 1 
ATOM   916   O OD2  . ASP   A 1  119 ? -20.542 17.170  37.815  1.00 72.73 119 A 1 
ATOM   917   N N    . THR   A 1  120 ? -24.532 17.663  41.236  1.00 89.36 120 A 1 
ATOM   918   C CA   . THR   A 1  120 ? -25.121 18.238  42.450  1.00 89.64 120 A 1 
ATOM   919   C C    . THR   A 1  120 ? -26.433 17.556  42.819  1.00 89.86 120 A 1 
ATOM   920   O O    . THR   A 1  120 ? -26.640 17.210  43.981  1.00 87.60 120 A 1 
ATOM   921   C CB   . THR   A 1  120 ? -25.320 19.752  42.312  1.00 88.86 120 A 1 
ATOM   922   O OG1  . THR   A 1  120 ? -24.111 20.365  41.931  1.00 78.02 120 A 1 
ATOM   923   C CG2  . THR   A 1  120 ? -25.749 20.400  43.619  1.00 75.86 120 A 1 
ATOM   924   N N    . TYR   A 1  121 ? -27.299 17.325  41.847  1.00 90.75 121 A 1 
ATOM   925   C CA   . TYR   A 1  121 ? -28.606 16.685  42.051  1.00 91.47 121 A 1 
ATOM   926   C C    . TYR   A 1  121 ? -28.595 15.173  41.792  1.00 90.77 121 A 1 
ATOM   927   O O    . TYR   A 1  121 ? -29.653 14.546  41.841  1.00 86.40 121 A 1 
ATOM   928   C CB   . TYR   A 1  121 ? -29.683 17.416  41.246  1.00 91.75 121 A 1 
ATOM   929   C CG   . TYR   A 1  121 ? -30.106 18.717  41.887  1.00 92.57 121 A 1 
ATOM   930   C CD1  . TYR   A 1  121 ? -31.183 18.733  42.795  1.00 80.02 121 A 1 
ATOM   931   C CD2  . TYR   A 1  121 ? -29.417 19.912  41.615  1.00 81.22 121 A 1 
ATOM   932   C CE1  . TYR   A 1  121 ? -31.574 19.924  43.415  1.00 80.64 121 A 1 
ATOM   933   C CE2  . TYR   A 1  121 ? -29.797 21.109  42.237  1.00 80.03 121 A 1 
ATOM   934   C CZ   . TYR   A 1  121 ? -30.880 21.112  43.136  1.00 90.49 121 A 1 
ATOM   935   O OH   . TYR   A 1  121 ? -31.257 22.282  43.744  1.00 89.88 121 A 1 
ATOM   936   N N    . GLN   A 1  122 ? -27.438 14.575  41.552  1.00 90.35 122 A 1 
ATOM   937   C CA   . GLN   A 1  122 ? -27.261 13.127  41.387  1.00 90.45 122 A 1 
ATOM   938   C C    . GLN   A 1  122 ? -28.228 12.517  40.356  1.00 90.51 122 A 1 
ATOM   939   O O    . GLN   A 1  122 ? -28.926 11.543  40.636  1.00 87.08 122 A 1 
ATOM   940   C CB   . GLN   A 1  122 ? -27.346 12.422  42.747  1.00 89.39 122 A 1 
ATOM   941   C CG   . GLN   A 1  122 ? -26.311 12.934  43.751  1.00 88.17 122 A 1 
ATOM   942   C CD   . GLN   A 1  122 ? -26.356 12.181  45.080  1.00 87.04 122 A 1 
ATOM   943   O OE1  . GLN   A 1  122 ? -27.036 11.192  45.270  1.00 79.99 122 A 1 
ATOM   944   N NE2  . GLN   A 1  122 ? -25.616 12.632  46.066  1.00 78.19 122 A 1 
ATOM   945   N N    . ALA   A 1  123 ? -28.298 13.123  39.194  1.00 89.83 123 A 1 
ATOM   946   C CA   . ALA   A 1  123 ? -29.181 12.723  38.096  1.00 90.32 123 A 1 
ATOM   947   C C    . ALA   A 1  123 ? -30.686 12.653  38.449  1.00 90.77 123 A 1 
ATOM   948   O O    . ALA   A 1  123 ? -31.475 12.094  37.688  1.00 87.33 123 A 1 
ATOM   949   C CB   . ALA   A 1  123 ? -28.638 11.454  37.431  1.00 88.76 123 A 1 
ATOM   950   N N    . LEU   A 1  124 ? -31.111 13.261  39.561  1.00 91.07 124 A 1 
ATOM   951   C CA   . LEU   A 1  124 ? -32.536 13.445  39.873  1.00 91.16 124 A 1 
ATOM   952   C C    . LEU   A 1  124 ? -33.208 14.479  38.964  1.00 91.09 124 A 1 
ATOM   953   O O    . LEU   A 1  124 ? -34.431 14.550  38.913  1.00 88.42 124 A 1 
ATOM   954   C CB   . LEU   A 1  124 ? -32.696 13.860  41.345  1.00 90.68 124 A 1 
ATOM   955   C CG   . LEU   A 1  124 ? -32.367 12.764  42.370  1.00 88.75 124 A 1 
ATOM   956   C CD1  . LEU   A 1  124 ? -32.426 13.357  43.777  1.00 78.95 124 A 1 
ATOM   957   C CD2  . LEU   A 1  124 ? -33.365 11.609  42.308  1.00 79.80 124 A 1 
ATOM   958   N N    . SER   A 1  125 ? -32.431 15.267  38.265  1.00 91.63 125 A 1 
ATOM   959   C CA   . SER   A 1  125 ? -32.872 16.157  37.198  1.00 92.00 125 A 1 
ATOM   960   C C    . SER   A 1  125 ? -32.030 15.907  35.945  1.00 91.63 125 A 1 
ATOM   961   O O    . SER   A 1  125 ? -31.122 15.073  35.948  1.00 88.42 125 A 1 
ATOM   962   C CB   . SER   A 1  125 ? -32.781 17.611  37.669  1.00 91.43 125 A 1 
ATOM   963   O OG   . SER   A 1  125 ? -33.466 18.458  36.773  1.00 82.81 125 A 1 
ATOM   964   N N    . THR   A 1  126 ? -32.346 16.616  34.872  1.00 91.38 126 A 1 
ATOM   965   C CA   . THR   A 1  126 ? -31.588 16.536  33.619  1.00 91.42 126 A 1 
ATOM   966   C C    . THR   A 1  126 ? -31.250 17.931  33.115  1.00 91.33 126 A 1 
ATOM   967   O O    . THR   A 1  126 ? -31.993 18.884  33.363  1.00 89.15 126 A 1 
ATOM   968   C CB   . THR   A 1  126 ? -32.342 15.748  32.537  1.00 90.28 126 A 1 
ATOM   969   O OG1  . THR   A 1  126 ? -33.500 16.437  32.143  1.00 78.36 126 A 1 
ATOM   970   C CG2  . THR   A 1  126 ? -32.767 14.355  32.994  1.00 77.22 126 A 1 
ATOM   971   N N    . CYS   A 1  127 ? -30.154 18.061  32.393  1.00 90.48 127 A 1 
ATOM   972   C CA   . CYS   A 1  127 ? -29.795 19.329  31.771  1.00 90.39 127 A 1 
ATOM   973   C C    . CYS   A 1  127 ? -30.867 19.799  30.787  1.00 90.73 127 A 1 
ATOM   974   O O    . CYS   A 1  127 ? -31.193 20.983  30.775  1.00 88.48 127 A 1 
ATOM   975   C CB   . CYS   A 1  127 ? -28.417 19.221  31.112  1.00 88.70 127 A 1 
ATOM   976   S SG   . CYS   A 1  127 ? -28.231 17.822  29.974  1.00 82.24 127 A 1 
ATOM   977   N N    . GLN   A 1  128 ? -31.504 18.902  30.062  1.00 90.50 128 A 1 
ATOM   978   C CA   . GLN   A 1  128 ? -32.588 19.220  29.134  1.00 90.45 128 A 1 
ATOM   979   C C    . GLN   A 1  128 ? -33.796 19.823  29.862  1.00 90.48 128 A 1 
ATOM   980   O O    . GLN   A 1  128 ? -34.312 20.858  29.442  1.00 88.78 128 A 1 
ATOM   981   C CB   . GLN   A 1  128 ? -33.024 17.972  28.353  1.00 89.93 128 A 1 
ATOM   982   C CG   . GLN   A 1  128 ? -31.944 17.324  27.467  1.00 87.76 128 A 1 
ATOM   983   C CD   . GLN   A 1  128 ? -31.077 16.291  28.170  1.00 87.08 128 A 1 
ATOM   984   O OE1  . GLN   A 1  128 ? -31.050 16.163  29.382  1.00 78.91 128 A 1 
ATOM   985   N NE2  . GLN   A 1  128 ? -30.337 15.499  27.422  1.00 77.06 128 A 1 
ATOM   986   N N    . ALA   A 1  129 ? -34.207 19.223  30.977  1.00 90.99 129 A 1 
ATOM   987   C CA   . ALA   A 1  129 ? -35.318 19.731  31.775  1.00 90.91 129 A 1 
ATOM   988   C C    . ALA   A 1  129 ? -34.999 21.107  32.377  1.00 90.78 129 A 1 
ATOM   989   O O    . ALA   A 1  129 ? -35.826 22.020  32.321  1.00 88.90 129 A 1 
ATOM   990   C CB   . ALA   A 1  129 ? -35.660 18.707  32.863  1.00 90.57 129 A 1 
ATOM   991   N N    . MET   A 1  130 ? -33.782 21.290  32.886  1.00 91.00 130 A 1 
ATOM   992   C CA   . MET   A 1  130 ? -33.342 22.583  33.408  1.00 91.04 130 A 1 
ATOM   993   C C    . MET   A 1  130 ? -33.265 23.647  32.310  1.00 90.76 130 A 1 
ATOM   994   O O    . MET   A 1  130 ? -33.765 24.751  32.500  1.00 89.41 130 A 1 
ATOM   995   C CB   . MET   A 1  130 ? -31.984 22.448  34.104  1.00 91.15 130 A 1 
ATOM   996   C CG   . MET   A 1  130 ? -32.071 21.676  35.416  1.00 88.55 130 A 1 
ATOM   997   S SD   . MET   A 1  130 ? -30.502 21.650  36.337  1.00 85.85 130 A 1 
ATOM   998   C CE   . MET   A 1  130 ? -30.418 23.374  36.875  1.00 76.47 130 A 1 
ATOM   999   N N    . MET   A 1  131 ? -32.686 23.324  31.166  1.00 90.11 131 A 1 
ATOM   1000  C CA   . MET   A 1  131 ? -32.578 24.255  30.037  1.00 89.14 131 A 1 
ATOM   1001  C C    . MET   A 1  131 ? -33.947 24.654  29.478  1.00 88.69 131 A 1 
ATOM   1002  O O    . MET   A 1  131 ? -34.126 25.793  29.067  1.00 86.87 131 A 1 
ATOM   1003  C CB   . MET   A 1  131 ? -31.730 23.636  28.921  1.00 88.53 131 A 1 
ATOM   1004  C CG   . MET   A 1  131 ? -30.241 23.559  29.270  1.00 83.82 131 A 1 
ATOM   1005  S SD   . MET   A 1  131 ? -29.270 22.590  28.084  1.00 79.38 131 A 1 
ATOM   1006  C CE   . MET   A 1  131 ? -29.169 23.758  26.705  1.00 69.37 131 A 1 
ATOM   1007  N N    . SER   A 1  132 ? -34.914 23.747  29.498  1.00 89.70 132 A 1 
ATOM   1008  C CA   . SER   A 1  132 ? -36.264 24.046  29.014  1.00 88.33 132 A 1 
ATOM   1009  C C    . SER   A 1  132 ? -37.063 24.948  29.956  1.00 87.83 132 A 1 
ATOM   1010  O O    . SER   A 1  132 ? -37.945 25.676  29.502  1.00 84.66 132 A 1 
ATOM   1011  C CB   . SER   A 1  132 ? -37.028 22.749  28.734  1.00 87.15 132 A 1 
ATOM   1012  O OG   . SER   A 1  132 ? -37.357 22.059  29.921  1.00 74.19 132 A 1 
ATOM   1013  N N    . GLN   A 1  133 ? -36.755 24.939  31.258  1.00 89.06 133 A 1 
ATOM   1014  C CA   . GLN   A 1  133 ? -37.516 25.663  32.282  1.00 88.68 133 A 1 
ATOM   1015  C C    . GLN   A 1  133 ? -36.786 26.880  32.861  1.00 88.36 133 A 1 
ATOM   1016  O O    . GLN   A 1  133 ? -37.383 27.653  33.616  1.00 84.20 133 A 1 
ATOM   1017  C CB   . GLN   A 1  133 ? -37.957 24.693  33.380  1.00 88.16 133 A 1 
ATOM   1018  C CG   . GLN   A 1  133 ? -38.888 23.600  32.839  1.00 86.56 133 A 1 
ATOM   1019  C CD   . GLN   A 1  133 ? -39.494 22.739  33.944  1.00 84.18 133 A 1 
ATOM   1020  O OE1  . GLN   A 1  133 ? -39.955 23.215  34.964  1.00 76.28 133 A 1 
ATOM   1021  N NE2  . GLN   A 1  133 ? -39.528 21.441  33.765  1.00 73.97 133 A 1 
ATOM   1022  N N    . ASN   A 1  134 ? -35.528 27.076  32.508  1.00 88.58 134 A 1 
ATOM   1023  C CA   . ASN   A 1  134 ? -34.772 28.261  32.874  1.00 88.21 134 A 1 
ATOM   1024  C C    . ASN   A 1  134 ? -34.581 29.175  31.663  1.00 87.09 134 A 1 
ATOM   1025  O O    . ASN   A 1  134 ? -34.303 28.739  30.559  1.00 82.26 134 A 1 
ATOM   1026  C CB   . ASN   A 1  134 ? -33.441 27.874  33.523  1.00 88.13 134 A 1 
ATOM   1027  C CG   . ASN   A 1  134 ? -33.641 27.297  34.910  1.00 88.66 134 A 1 
ATOM   1028  O OD1  . ASN   A 1  134 ? -33.811 28.019  35.880  1.00 78.01 134 A 1 
ATOM   1029  N ND2  . ASN   A 1  134 ? -33.638 25.989  35.036  1.00 77.71 134 A 1 
ATOM   1030  N N    . ARG   A 1  135 ? -34.671 30.464  31.910  1.00 86.69 135 A 1 
ATOM   1031  C CA   . ARG   A 1  135 ? -34.537 31.496  30.868  1.00 85.47 135 A 1 
ATOM   1032  C C    . ARG   A 1  135 ? -33.092 31.788  30.452  1.00 85.76 135 A 1 
ATOM   1033  O O    . ARG   A 1  135 ? -32.878 32.557  29.524  1.00 79.93 135 A 1 
ATOM   1034  C CB   . ARG   A 1  135 ? -35.249 32.777  31.333  1.00 82.17 135 A 1 
ATOM   1035  C CG   . ARG   A 1  135 ? -34.631 33.356  32.617  1.00 73.33 135 A 1 
ATOM   1036  C CD   . ARG   A 1  135 ? -35.372 34.611  33.075  1.00 69.34 135 A 1 
ATOM   1037  N NE   . ARG   A 1  135 ? -34.802 35.114  34.333  1.00 58.99 135 A 1 
ATOM   1038  C CZ   . ARG   A 1  135 ? -35.199 36.182  35.011  1.00 51.86 135 A 1 
ATOM   1039  N NH1  . ARG   A 1  135 ? -36.175 36.932  34.587  1.00 47.22 135 A 1 
ATOM   1040  N NH2  . ARG   A 1  135 ? -34.607 36.497  36.125  1.00 46.57 135 A 1 
ATOM   1041  N N    . TYR   A 1  136 ? -32.134 31.276  31.190  1.00 85.51 136 A 1 
ATOM   1042  C CA   . TYR   A 1  136 ? -30.721 31.578  30.986  1.00 85.44 136 A 1 
ATOM   1043  C C    . TYR   A 1  136 ? -30.093 30.539  30.058  1.00 85.29 136 A 1 
ATOM   1044  O O    . TYR   A 1  136 ? -30.273 29.341  30.260  1.00 80.82 136 A 1 
ATOM   1045  C CB   . TYR   A 1  136 ? -30.008 31.634  32.338  1.00 83.95 136 A 1 
ATOM   1046  C CG   . TYR   A 1  136 ? -30.670 32.537  33.356  1.00 82.97 136 A 1 
ATOM   1047  C CD1  . TYR   A 1  136 ? -30.648 33.934  33.193  1.00 74.42 136 A 1 
ATOM   1048  C CD2  . TYR   A 1  136 ? -31.344 31.981  34.463  1.00 74.12 136 A 1 
ATOM   1049  C CE1  . TYR   A 1  136 ? -31.265 34.771  34.136  1.00 72.46 136 A 1 
ATOM   1050  C CE2  . TYR   A 1  136 ? -31.963 32.808  35.411  1.00 71.43 136 A 1 
ATOM   1051  C CZ   . TYR   A 1  136 ? -31.917 34.206  35.249  1.00 77.49 136 A 1 
ATOM   1052  O OH   . TYR   A 1  136 ? -32.505 35.024  36.184  1.00 75.43 136 A 1 
ATOM   1053  N N    . GLY   A 1  137 ? -29.364 30.997  29.068  1.00 84.14 137 A 1 
ATOM   1054  C CA   . GLY   A 1  137 ? -28.569 30.111  28.228  1.00 82.94 137 A 1 
ATOM   1055  C C    . GLY   A 1  137 ? -27.408 29.491  29.007  1.00 83.09 137 A 1 
ATOM   1056  O O    . GLY   A 1  137 ? -26.935 30.067  29.989  1.00 79.54 137 A 1 
ATOM   1057  N N    . GLU   A 1  138 ? -26.927 28.353  28.566  1.00 81.24 138 A 1 
ATOM   1058  C CA   . GLU   A 1  138 ? -25.878 27.597  29.260  1.00 79.72 138 A 1 
ATOM   1059  C C    . GLU   A 1  138 ? -24.604 28.427  29.509  1.00 79.39 138 A 1 
ATOM   1060  O O    . GLU   A 1  138 ? -24.024 28.380  30.589  1.00 74.05 138 A 1 
ATOM   1061  C CB   . GLU   A 1  138 ? -25.583 26.342  28.434  1.00 76.84 138 A 1 
ATOM   1062  C CG   . GLU   A 1  138 ? -24.770 25.310  29.223  1.00 69.35 138 A 1 
ATOM   1063  C CD   . GLU   A 1  138 ? -24.594 23.992  28.467  1.00 63.97 138 A 1 
ATOM   1064  O OE1  . GLU   A 1  138 ? -24.323 22.986  29.158  1.00 56.44 138 A 1 
ATOM   1065  O OE2  . GLU   A 1  138 ? -24.746 24.007  27.231  1.00 57.17 138 A 1 
ATOM   1066  N N    . ARG   A 1  139 ? -24.226 29.270  28.554  1.00 77.80 139 A 1 
ATOM   1067  C CA   . ARG   A 1  139 ? -23.065 30.179  28.667  1.00 76.68 139 A 1 
ATOM   1068  C C    . ARG   A 1  139 ? -23.317 31.430  29.518  1.00 77.89 139 A 1 
ATOM   1069  O O    . ARG   A 1  139 ? -22.405 32.231  29.699  1.00 72.74 139 A 1 
ATOM   1070  C CB   . ARG   A 1  139 ? -22.587 30.585  27.266  1.00 73.09 139 A 1 
ATOM   1071  C CG   . ARG   A 1  139 ? -22.092 29.392  26.440  1.00 67.55 139 A 1 
ATOM   1072  C CD   . ARG   A 1  139 ? -21.505 29.904  25.121  1.00 61.42 139 A 1 
ATOM   1073  N NE   . ARG   A 1  139 ? -21.036 28.795  24.274  1.00 54.05 139 A 1 
ATOM   1074  C CZ   . ARG   A 1  139 ? -20.468 28.903  23.079  1.00 48.05 139 A 1 
ATOM   1075  N NH1  . ARG   A 1  139 ? -20.251 30.068  22.527  1.00 43.76 139 A 1 
ATOM   1076  N NH2  . ARG   A 1  139 ? -20.113 27.832  22.425  1.00 43.20 139 A 1 
ATOM   1077  N N    . GLN   A 1  140 ? -24.539 31.635  29.981  1.00 78.67 140 A 1 
ATOM   1078  C CA   . GLN   A 1  140 ? -24.941 32.812  30.761  1.00 78.78 140 A 1 
ATOM   1079  C C    . GLN   A 1  140 ? -25.083 32.497  32.256  1.00 79.55 140 A 1 
ATOM   1080  O O    . GLN   A 1  140 ? -25.548 33.339  33.022  1.00 75.20 140 A 1 
ATOM   1081  C CB   . GLN   A 1  140 ? -26.240 33.397  30.188  1.00 76.17 140 A 1 
ATOM   1082  C CG   . GLN   A 1  140 ? -26.094 33.884  28.739  1.00 71.51 140 A 1 
ATOM   1083  C CD   . GLN   A 1  140 ? -27.409 34.429  28.167  1.00 65.94 140 A 1 
ATOM   1084  O OE1  . GLN   A 1  140 ? -28.489 34.280  28.713  1.00 57.83 140 A 1 
ATOM   1085  N NE2  . GLN   A 1  140 ? -27.362 35.073  27.022  1.00 56.46 140 A 1 
ATOM   1086  N N    . LEU   A 1  141 ? -24.707 31.296  32.661  1.00 81.78 141 A 1 
ATOM   1087  C CA   . LEU   A 1  141 ? -24.739 30.883  34.055  1.00 82.62 141 A 1 
ATOM   1088  C C    . LEU   A 1  141 ? -23.648 31.618  34.837  1.00 81.71 141 A 1 
ATOM   1089  O O    . LEU   A 1  141 ? -22.457 31.396  34.644  1.00 78.01 141 A 1 
ATOM   1090  C CB   . LEU   A 1  141 ? -24.602 29.355  34.154  1.00 82.21 141 A 1 
ATOM   1091  C CG   . LEU   A 1  141 ? -25.729 28.569  33.459  1.00 82.18 141 A 1 
ATOM   1092  C CD1  . LEU   A 1  141 ? -25.474 27.072  33.598  1.00 73.94 141 A 1 
ATOM   1093  C CD2  . LEU   A 1  141 ? -27.103 28.877  34.049  1.00 74.33 141 A 1 
ATOM   1094  N N    . THR   A 1  142 ? -24.087 32.501  35.728  1.00 82.61 142 A 1 
ATOM   1095  C CA   . THR   A 1  142 ? -23.194 33.290  36.576  1.00 81.89 142 A 1 
ATOM   1096  C C    . THR   A 1  142 ? -23.429 32.962  38.048  1.00 82.86 142 A 1 
ATOM   1097  O O    . THR   A 1  142 ? -24.559 32.634  38.431  1.00 79.66 142 A 1 
ATOM   1098  C CB   . THR   A 1  142 ? -23.349 34.798  36.325  1.00 77.99 142 A 1 
ATOM   1099  O OG1  . THR   A 1  142 ? -24.695 35.200  36.367  1.00 69.35 142 A 1 
ATOM   1100  C CG2  . THR   A 1  142 ? -22.795 35.210  34.967  1.00 66.75 142 A 1 
ATOM   1101  N N    . PRO   A 1  143 ? -22.400 33.067  38.890  1.00 82.39 143 A 1 
ATOM   1102  C CA   . PRO   A 1  143 ? -22.549 32.850  40.323  1.00 82.18 143 A 1 
ATOM   1103  C C    . PRO   A 1  143 ? -23.655 33.721  40.930  1.00 82.29 143 A 1 
ATOM   1104  O O    . PRO   A 1  143 ? -23.815 34.891  40.580  1.00 78.36 143 A 1 
ATOM   1105  C CB   . PRO   A 1  143 ? -21.180 33.171  40.931  1.00 79.59 143 A 1 
ATOM   1106  C CG   . PRO   A 1  143 ? -20.209 32.927  39.782  1.00 76.38 143 A 1 
ATOM   1107  C CD   . PRO   A 1  143 ? -21.008 33.342  38.560  1.00 78.94 143 A 1 
ATOM   1108  N N    . GLY   A 1  144 ? -24.416 33.146  41.872  1.00 83.87 144 A 1 
ATOM   1109  C CA   . GLY   A 1  144 ? -25.540 33.815  42.533  1.00 83.68 144 A 1 
ATOM   1110  C C    . GLY   A 1  144 ? -26.879 33.712  41.793  1.00 85.20 144 A 1 
ATOM   1111  O O    . GLY   A 1  144 ? -27.904 34.109  42.348  1.00 81.08 144 A 1 
ATOM   1112  N N    . LEU   A 1  145 ? -26.899 33.165  40.594  1.00 85.39 145 A 1 
ATOM   1113  C CA   . LEU   A 1  145 ? -28.136 32.927  39.852  1.00 86.24 145 A 1 
ATOM   1114  C C    . LEU   A 1  145 ? -28.966 31.822  40.517  1.00 87.39 145 A 1 
ATOM   1115  O O    . LEU   A 1  145 ? -28.446 30.773  40.879  1.00 85.21 145 A 1 
ATOM   1116  C CB   . LEU   A 1  145 ? -27.808 32.565  38.397  1.00 83.73 145 A 1 
ATOM   1117  C CG   . LEU   A 1  145 ? -28.548 33.443  37.379  1.00 78.09 145 A 1 
ATOM   1118  C CD1  . LEU   A 1  145 ? -27.601 34.429  36.718  1.00 69.81 145 A 1 
ATOM   1119  C CD2  . LEU   A 1  145 ? -29.157 32.577  36.294  1.00 69.87 145 A 1 
ATOM   1120  N N    . ASN   A 1  146 ? -30.270 32.036  40.623  1.00 88.34 146 A 1 
ATOM   1121  C CA   . ASN   A 1  146 ? -31.206 30.997  41.042  1.00 88.96 146 A 1 
ATOM   1122  C C    . ASN   A 1  146 ? -31.733 30.252  39.817  1.00 89.38 146 A 1 
ATOM   1123  O O    . ASN   A 1  146 ? -32.375 30.849  38.946  1.00 87.01 146 A 1 
ATOM   1124  C CB   . ASN   A 1  146 ? -32.347 31.604  41.868  1.00 87.33 146 A 1 
ATOM   1125  C CG   . ASN   A 1  146 ? -31.926 32.008  43.273  1.00 84.79 146 A 1 
ATOM   1126  O OD1  . ASN   A 1  146 ? -31.025 31.475  43.880  1.00 76.05 146 A 1 
ATOM   1127  N ND2  . ASN   A 1  146 ? -32.613 32.972  43.852  1.00 74.87 146 A 1 
ATOM   1128  N N    . LEU   A 1  147 ? -31.495 28.952  39.795  1.00 89.82 147 A 1 
ATOM   1129  C CA   . LEU   A 1  147 ? -31.986 28.051  38.765  1.00 90.33 147 A 1 
ATOM   1130  C C    . LEU   A 1  147 ? -33.143 27.215  39.309  1.00 90.86 147 A 1 
ATOM   1131  O O    . LEU   A 1  147 ? -33.094 26.724  40.437  1.00 89.13 147 A 1 
ATOM   1132  C CB   . LEU   A 1  147 ? -30.846 27.152  38.264  1.00 89.00 147 A 1 
ATOM   1133  C CG   . LEU   A 1  147 ? -29.663 27.904  37.625  1.00 86.92 147 A 1 
ATOM   1134  C CD1  . LEU   A 1  147 ? -28.610 26.892  37.195  1.00 77.12 147 A 1 
ATOM   1135  C CD2  . LEU   A 1  147 ? -30.082 28.723  36.406  1.00 77.58 147 A 1 
ATOM   1136  N N    . LEU   A 1  148 ? -34.169 27.036  38.495  1.00 91.08 148 A 1 
ATOM   1137  C CA   . LEU   A 1  148 ? -35.195 26.036  38.745  1.00 91.47 148 A 1 
ATOM   1138  C C    . LEU   A 1  148 ? -34.636 24.657  38.383  1.00 91.51 148 A 1 
ATOM   1139  O O    . LEU   A 1  148 ? -34.158 24.462  37.262  1.00 89.88 148 A 1 
ATOM   1140  C CB   . LEU   A 1  148 ? -36.452 26.387  37.928  1.00 90.46 148 A 1 
ATOM   1141  C CG   . LEU   A 1  148 ? -37.618 25.397  38.125  1.00 87.08 148 A 1 
ATOM   1142  C CD1  . LEU   A 1  148 ? -38.212 25.500  39.529  1.00 75.82 148 A 1 
ATOM   1143  C CD2  . LEU   A 1  148 ? -38.732 25.697  37.129  1.00 75.24 148 A 1 
ATOM   1144  N N    . VAL   A 1  149 ? -34.740 23.716  39.316  1.00 92.21 149 A 1 
ATOM   1145  C CA   . VAL   A 1  149 ? -34.315 22.327  39.120  1.00 92.55 149 A 1 
ATOM   1146  C C    . VAL   A 1  149 ? -35.538 21.425  39.240  1.00 92.43 149 A 1 
ATOM   1147  O O    . VAL   A 1  149 ? -35.996 21.159  40.352  1.00 90.45 149 A 1 
ATOM   1148  C CB   . VAL   A 1  149 ? -33.208 21.929  40.110  1.00 91.97 149 A 1 
ATOM   1149  C CG1  . VAL   A 1  149 ? -32.707 20.520  39.807  1.00 82.52 149 A 1 
ATOM   1150  C CG2  . VAL   A 1  149 ? -32.019 22.891  40.032  1.00 79.44 149 A 1 
ATOM   1151  N N    . PRO   A 1  150 ? -36.110 20.968  38.121  1.00 92.60 150 A 1 
ATOM   1152  C CA   . PRO   A 1  150 ? -37.214 20.028  38.136  1.00 92.30 150 A 1 
ATOM   1153  C C    . PRO   A 1  150 ? -36.708 18.622  38.462  1.00 92.26 150 A 1 
ATOM   1154  O O    . PRO   A 1  150 ? -35.995 18.004  37.667  1.00 89.94 150 A 1 
ATOM   1155  C CB   . PRO   A 1  150 ? -37.840 20.137  36.744  1.00 90.87 150 A 1 
ATOM   1156  C CG   . PRO   A 1  150 ? -36.674 20.539  35.847  1.00 87.74 150 A 1 
ATOM   1157  C CD   . PRO   A 1  150 ? -35.773 21.365  36.764  1.00 90.41 150 A 1 
ATOM   1158  N N    . LEU   A 1  151 ? -37.087 18.107  39.628  1.00 92.05 151 A 1 
ATOM   1159  C CA   . LEU   A 1  151 ? -36.711 16.767  40.064  1.00 92.35 151 A 1 
ATOM   1160  C C    . LEU   A 1  151 ? -37.652 15.726  39.466  1.00 92.11 151 A 1 
ATOM   1161  O O    . LEU   A 1  151 ? -38.871 15.906  39.463  1.00 89.89 151 A 1 
ATOM   1162  C CB   . LEU   A 1  151 ? -36.707 16.688  41.599  1.00 91.98 151 A 1 
ATOM   1163  C CG   . LEU   A 1  151 ? -35.784 17.702  42.292  1.00 91.03 151 A 1 
ATOM   1164  C CD1  . LEU   A 1  151 ? -35.887 17.537  43.803  1.00 79.95 151 A 1 
ATOM   1165  C CD2  . LEU   A 1  151 ? -34.322 17.520  41.890  1.00 80.84 151 A 1 
ATOM   1166  N N    . ARG   A 1  152 ? -37.074 14.630  38.996  1.00 92.10 152 A 1 
ATOM   1167  C CA   . ARG   A 1  152 ? -37.827 13.530  38.391  1.00 92.06 152 A 1 
ATOM   1168  C C    . ARG   A 1  152 ? -38.576 12.737  39.454  1.00 92.04 152 A 1 
ATOM   1169  O O    . ARG   A 1  152 ? -37.979 12.051  40.277  1.00 88.98 152 A 1 
ATOM   1170  C CB   . ARG   A 1  152 ? -36.907 12.626  37.569  1.00 90.65 152 A 1 
ATOM   1171  C CG   . ARG   A 1  152 ? -36.272 13.360  36.377  1.00 85.11 152 A 1 
ATOM   1172  C CD   . ARG   A 1  152 ? -35.412 12.408  35.541  1.00 83.15 152 A 1 
ATOM   1173  N NE   . ARG   A 1  152 ? -36.218 11.475  34.739  1.00 82.34 152 A 1 
ATOM   1174  C CZ   . ARG   A 1  152 ? -36.622 11.650  33.483  1.00 81.99 152 A 1 
ATOM   1175  N NH1  . ARG   A 1  152 ? -36.339 12.725  32.804  1.00 69.98 152 A 1 
ATOM   1176  N NH2  . ARG   A 1  152 ? -37.319 10.742  32.875  1.00 76.30 152 A 1 
ATOM   1177  N N    . CYS   A 1  153 ? -39.886 12.804  39.395  1.00 91.44 153 A 1 
ATOM   1178  C CA   . CYS   A 1  153 ? -40.790 12.007  40.210  1.00 91.28 153 A 1 
ATOM   1179  C C    . CYS   A 1  153 ? -42.001 11.611  39.369  1.00 91.44 153 A 1 
ATOM   1180  O O    . CYS   A 1  153 ? -42.238 12.186  38.304  1.00 88.48 153 A 1 
ATOM   1181  C CB   . CYS   A 1  153 ? -41.179 12.802  41.465  1.00 89.38 153 A 1 
ATOM   1182  S SG   . CYS   A 1  153 ? -42.130 14.308  41.118  1.00 84.17 153 A 1 
ATOM   1183  N N    . ALA   A 1  154 ? -42.771 10.634  39.840  1.00 91.11 154 A 1 
ATOM   1184  C CA   . ALA   A 1  154 ? -44.007 10.234  39.187  1.00 91.35 154 A 1 
ATOM   1185  C C    . ALA   A 1  154 ? -45.062 9.822   40.211  1.00 91.62 154 A 1 
ATOM   1186  O O    . ALA   A 1  154 ? -44.754 9.461   41.349  1.00 89.11 154 A 1 
ATOM   1187  C CB   . ALA   A 1  154 ? -43.717 9.120   38.176  1.00 89.99 154 A 1 
ATOM   1188  N N    . CYS   A 1  155 ? -46.316 9.861   39.785  1.00 91.17 155 A 1 
ATOM   1189  C CA   . CYS   A 1  155 ? -47.445 9.343   40.541  1.00 91.22 155 A 1 
ATOM   1190  C C    . CYS   A 1  155 ? -47.872 7.981   39.979  1.00 91.29 155 A 1 
ATOM   1191  O O    . CYS   A 1  155 ? -47.784 7.772   38.767  1.00 88.41 155 A 1 
ATOM   1192  C CB   . CYS   A 1  155 ? -48.586 10.358  40.513  1.00 90.08 155 A 1 
ATOM   1193  S SG   . CYS   A 1  155 ? -48.190 11.867  41.435  1.00 86.03 155 A 1 
ATOM   1194  N N    . PRO   A 1  156 ? -48.338 7.066   40.837  1.00 91.16 156 A 1 
ATOM   1195  C CA   . PRO   A 1  156 ? -48.760 5.752   40.375  1.00 90.99 156 A 1 
ATOM   1196  C C    . PRO   A 1  156 ? -49.942 5.864   39.411  1.00 90.95 156 A 1 
ATOM   1197  O O    . PRO   A 1  156 ? -50.901 6.602   39.640  1.00 88.09 156 A 1 
ATOM   1198  C CB   . PRO   A 1  156 ? -49.084 4.945   41.632  1.00 89.48 156 A 1 
ATOM   1199  C CG   . PRO   A 1  156 ? -49.316 5.997   42.707  1.00 86.65 156 A 1 
ATOM   1200  C CD   . PRO   A 1  156 ? -48.482 7.190   42.265  1.00 89.35 156 A 1 
ATOM   1201  N N    . THR   A 1  157 ? -49.860 5.099   38.343  1.00 90.34 157 A 1 
ATOM   1202  C CA   . THR   A 1  157 ? -50.934 5.004   37.354  1.00 89.95 157 A 1 
ATOM   1203  C C    . THR   A 1  157 ? -52.137 4.259   37.927  1.00 90.09 157 A 1 
ATOM   1204  O O    . THR   A 1  157 ? -52.050 3.560   38.942  1.00 87.58 157 A 1 
ATOM   1205  C CB   . THR   A 1  157 ? -50.456 4.314   36.068  1.00 88.15 157 A 1 
ATOM   1206  O OG1  . THR   A 1  157 ? -50.109 2.976   36.327  1.00 76.85 157 A 1 
ATOM   1207  C CG2  . THR   A 1  157 ? -49.257 5.009   35.436  1.00 75.96 157 A 1 
ATOM   1208  N N    . ALA   A 1  158 ? -53.277 4.348   37.260  1.00 90.35 158 A 1 
ATOM   1209  C CA   . ALA   A 1  158 ? -54.462 3.582   37.636  1.00 90.18 158 A 1 
ATOM   1210  C C    . ALA   A 1  158 ? -54.171 2.073   37.684  1.00 90.47 158 A 1 
ATOM   1211  O O    . ALA   A 1  158 ? -54.594 1.385   38.612  1.00 88.08 158 A 1 
ATOM   1212  C CB   . ALA   A 1  158 ? -55.579 3.909   36.644  1.00 89.10 158 A 1 
ATOM   1213  N N    . LYS   A 1  159 ? -53.377 1.578   36.740  1.00 89.73 159 A 1 
ATOM   1214  C CA   . LYS   A 1  159 ? -52.982 0.168   36.675  1.00 89.12 159 A 1 
ATOM   1215  C C    . LYS   A 1  159 ? -52.113 -0.236  37.872  1.00 89.59 159 A 1 
ATOM   1216  O O    . LYS   A 1  159 ? -52.392 -1.239  38.522  1.00 87.14 159 A 1 
ATOM   1217  C CB   . LYS   A 1  159 ? -52.276 -0.089  35.330  1.00 87.17 159 A 1 
ATOM   1218  C CG   . LYS   A 1  159 ? -52.355 -1.559  34.885  1.00 77.77 159 A 1 
ATOM   1219  C CD   . LYS   A 1  159 ? -51.524 -1.789  33.616  1.00 72.09 159 A 1 
ATOM   1220  C CE   . LYS   A 1  159 ? -51.618 -3.238  33.126  1.00 62.79 159 A 1 
ATOM   1221  N NZ   . LYS   A 1  159 ? -50.543 -3.569  32.152  1.00 55.80 159 A 1 
ATOM   1222  N N    . GLN   A 1  160 ? -51.131 0.578   38.221  1.00 88.30 160 A 1 
ATOM   1223  C CA   . GLN   A 1  160 ? -50.269 0.356   39.387  1.00 88.68 160 A 1 
ATOM   1224  C C    . GLN   A 1  160 ? -51.056 0.434   40.701  1.00 88.88 160 A 1 
ATOM   1225  O O    . GLN   A 1  160 ? -50.888 -0.409  41.580  1.00 86.81 160 A 1 
ATOM   1226  C CB   . GLN   A 1  160 ? -49.142 1.394   39.392  1.00 88.03 160 A 1 
ATOM   1227  C CG   . GLN   A 1  160 ? -48.067 1.106   38.337  1.00 87.03 160 A 1 
ATOM   1228  C CD   . GLN   A 1  160 ? -47.087 2.261   38.172  1.00 87.26 160 A 1 
ATOM   1229  O OE1  . GLN   A 1  160 ? -47.434 3.420   38.314  1.00 80.51 160 A 1 
ATOM   1230  N NE2  . GLN   A 1  160 ? -45.846 1.986   37.844  1.00 78.32 160 A 1 
ATOM   1231  N N    . THR   A 1  161 ? -51.963 1.398   40.807  1.00 90.63 161 A 1 
ATOM   1232  C CA   . THR   A 1  161 ? -52.815 1.552   41.997  1.00 90.25 161 A 1 
ATOM   1233  C C    . THR   A 1  161 ? -53.731 0.343   42.182  1.00 90.37 161 A 1 
ATOM   1234  O O    . THR   A 1  161 ? -53.879 -0.158  43.293  1.00 87.76 161 A 1 
ATOM   1235  C CB   . THR   A 1  161 ? -53.651 2.836   41.909  1.00 89.33 161 A 1 
ATOM   1236  O OG1  . THR   A 1  161 ? -52.851 3.947   41.589  1.00 78.57 161 A 1 
ATOM   1237  C CG2  . THR   A 1  161 ? -54.328 3.170   43.238  1.00 74.77 161 A 1 
ATOM   1238  N N    . THR   A 1  162 ? -54.284 -0.165  41.098  1.00 91.23 162 A 1 
ATOM   1239  C CA   . THR   A 1  162 ? -55.125 -1.375  41.119  1.00 90.95 162 A 1 
ATOM   1240  C C    . THR   A 1  162 ? -54.329 -2.621  41.521  1.00 90.76 162 A 1 
ATOM   1241  O O    . THR   A 1  162 ? -54.860 -3.493  42.205  1.00 88.13 162 A 1 
ATOM   1242  C CB   . THR   A 1  162 ? -55.791 -1.608  39.756  1.00 90.25 162 A 1 
ATOM   1243  O OG1  . THR   A 1  162 ? -56.356 -0.422  39.246  1.00 79.52 162 A 1 
ATOM   1244  C CG2  . THR   A 1  162 ? -56.941 -2.609  39.838  1.00 75.92 162 A 1 
ATOM   1245  N N    . ALA   A 1  163 ? -53.056 -2.673  41.169  1.00 89.66 163 A 1 
ATOM   1246  C CA   . ALA   A 1  163 ? -52.142 -3.741  41.580  1.00 88.76 163 A 1 
ATOM   1247  C C    . ALA   A 1  163 ? -51.665 -3.623  43.046  1.00 89.14 163 A 1 
ATOM   1248  O O    . ALA   A 1  163 ? -50.907 -4.467  43.520  1.00 84.92 163 A 1 
ATOM   1249  C CB   . ALA   A 1  163 ? -50.978 -3.788  40.591  1.00 86.89 163 A 1 
ATOM   1250  N N    . GLY   A 1  164 ? -52.106 -2.592  43.777  1.00 88.84 164 A 1 
ATOM   1251  C CA   . GLY   A 1  164 ? -51.805 -2.380  45.195  1.00 88.31 164 A 1 
ATOM   1252  C C    . GLY   A 1  164 ? -50.617 -1.461  45.476  1.00 89.41 164 A 1 
ATOM   1253  O O    . GLY   A 1  164 ? -50.316 -1.206  46.644  1.00 85.34 164 A 1 
ATOM   1254  N N    . PHE   A 1  165 ? -49.956 -0.928  44.449  1.00 89.90 165 A 1 
ATOM   1255  C CA   . PHE   A 1  165 ? -48.874 0.042   44.608  1.00 90.25 165 A 1 
ATOM   1256  C C    . PHE   A 1  165 ? -49.436 1.431   44.926  1.00 90.23 165 A 1 
ATOM   1257  O O    . PHE   A 1  165 ? -50.254 1.973   44.184  1.00 87.41 165 A 1 
ATOM   1258  C CB   . PHE   A 1  165 ? -47.993 0.056   43.363  1.00 89.45 165 A 1 
ATOM   1259  C CG   . PHE   A 1  165 ? -47.344 -1.278  43.061  1.00 89.83 165 A 1 
ATOM   1260  C CD1  . PHE   A 1  165 ? -46.315 -1.765  43.881  1.00 81.48 165 A 1 
ATOM   1261  C CD2  . PHE   A 1  165 ? -47.793 -2.061  41.982  1.00 82.00 165 A 1 
ATOM   1262  C CE1  . PHE   A 1  165 ? -45.735 -3.018  43.630  1.00 80.92 165 A 1 
ATOM   1263  C CE2  . PHE   A 1  165 ? -47.217 -3.316  41.726  1.00 80.40 165 A 1 
ATOM   1264  C CZ   . PHE   A 1  165 ? -46.187 -3.794  42.553  1.00 86.63 165 A 1 
ATOM   1265  N N    . LYS   A 1  166 ? -48.990 2.006   46.047  1.00 90.56 166 A 1 
ATOM   1266  C CA   . LYS   A 1  166 ? -49.471 3.311   46.530  1.00 90.33 166 A 1 
ATOM   1267  C C    . LYS   A 1  166 ? -48.522 4.458   46.220  1.00 90.61 166 A 1 
ATOM   1268  O O    . LYS   A 1  166 ? -48.973 5.590   46.070  1.00 87.13 166 A 1 
ATOM   1269  C CB   . LYS   A 1  166 ? -49.714 3.242   48.037  1.00 88.71 166 A 1 
ATOM   1270  C CG   . LYS   A 1  166 ? -50.884 2.322   48.398  1.00 84.75 166 A 1 
ATOM   1271  C CD   . LYS   A 1  166 ? -51.149 2.414   49.901  1.00 79.46 166 A 1 
ATOM   1272  C CE   . LYS   A 1  166 ? -52.329 1.529   50.288  1.00 71.92 166 A 1 
ATOM   1273  N NZ   . LYS   A 1  166 ? -52.578 1.592   51.747  1.00 62.82 166 A 1 
ATOM   1274  N N    . TYR   A 1  167 ? -47.236 4.171   46.158  1.00 91.04 167 A 1 
ATOM   1275  C CA   . TYR   A 1  167 ? -46.190 5.173   45.991  1.00 91.03 167 A 1 
ATOM   1276  C C    . TYR   A 1  167 ? -45.216 4.751   44.894  1.00 91.34 167 A 1 
ATOM   1277  O O    . TYR   A 1  167 ? -44.971 3.564   44.699  1.00 88.98 167 A 1 
ATOM   1278  C CB   . TYR   A 1  167 ? -45.459 5.378   47.325  1.00 90.06 167 A 1 
ATOM   1279  C CG   . TYR   A 1  167 ? -46.362 5.605   48.519  1.00 90.00 167 A 1 
ATOM   1280  C CD1  . TYR   A 1  167 ? -47.068 6.812   48.661  1.00 80.63 167 A 1 
ATOM   1281  C CD2  . TYR   A 1  167 ? -46.518 4.594   49.487  1.00 81.28 167 A 1 
ATOM   1282  C CE1  . TYR   A 1  167 ? -47.907 7.026   49.767  1.00 79.18 167 A 1 
ATOM   1283  C CE2  . TYR   A 1  167 ? -47.352 4.800   50.601  1.00 79.02 167 A 1 
ATOM   1284  C CZ   . TYR   A 1  167 ? -48.039 6.021   50.740  1.00 85.10 167 A 1 
ATOM   1285  O OH   . TYR   A 1  167 ? -48.834 6.234   51.837  1.00 83.56 167 A 1 
ATOM   1286  N N    . LEU   A 1  168 ? -44.643 5.732   44.225  1.00 91.25 168 A 1 
ATOM   1287  C CA   . LEU   A 1  168 ? -43.497 5.527   43.349  1.00 91.58 168 A 1 
ATOM   1288  C C    . LEU   A 1  168 ? -42.267 6.161   43.990  1.00 91.63 168 A 1 
ATOM   1289  O O    . LEU   A 1  168 ? -42.297 7.323   44.395  1.00 89.61 168 A 1 
ATOM   1290  C CB   . LEU   A 1  168 ? -43.765 6.101   41.949  1.00 90.88 168 A 1 
ATOM   1291  C CG   . LEU   A 1  168 ? -44.881 5.380   41.166  1.00 89.58 168 A 1 
ATOM   1292  C CD1  . LEU   A 1  168 ? -45.085 6.057   39.813  1.00 78.89 168 A 1 
ATOM   1293  C CD2  . LEU   A 1  168 ? -44.558 3.914   40.901  1.00 79.49 168 A 1 
ATOM   1294  N N    . LEU   A 1  169 ? -41.207 5.394   44.069  1.00 91.61 169 A 1 
ATOM   1295  C CA   . LEU   A 1  169 ? -39.909 5.863   44.520  1.00 92.12 169 A 1 
ATOM   1296  C C    . LEU   A 1  169 ? -38.983 5.993   43.313  1.00 91.96 169 A 1 
ATOM   1297  O O    . LEU   A 1  169 ? -38.828 5.049   42.541  1.00 90.38 169 A 1 
ATOM   1298  C CB   . LEU   A 1  169 ? -39.401 4.918   45.628  1.00 91.67 169 A 1 
ATOM   1299  C CG   . LEU   A 1  169 ? -37.996 5.266   46.165  1.00 91.27 169 A 1 
ATOM   1300  C CD1  . LEU   A 1  169 ? -37.900 4.939   47.652  1.00 78.36 169 A 1 
ATOM   1301  C CD2  . LEU   A 1  169 ? -36.904 4.461   45.460  1.00 78.53 169 A 1 
ATOM   1302  N N    . THR   A 1  170 ? -38.354 7.155   43.170  1.00 92.05 170 A 1 
ATOM   1303  C CA   . THR   A 1  170 ? -37.306 7.362   42.167  1.00 91.93 170 A 1 
ATOM   1304  C C    . THR   A 1  170 ? -35.979 6.918   42.766  1.00 91.66 170 A 1 
ATOM   1305  O O    . THR   A 1  170 ? -35.411 7.610   43.610  1.00 89.27 170 A 1 
ATOM   1306  C CB   . THR   A 1  170 ? -37.246 8.825   41.711  1.00 91.26 170 A 1 
ATOM   1307  O OG1  . THR   A 1  170 ? -38.523 9.266   41.299  1.00 79.69 170 A 1 
ATOM   1308  C CG2  . THR   A 1  170 ? -36.311 9.014   40.524  1.00 76.09 170 A 1 
ATOM   1309  N N    . TYR   A 1  171 ? -35.513 5.758   42.353  1.00 90.54 171 A 1 
ATOM   1310  C CA   . TYR   A 1  171 ? -34.240 5.198   42.781  1.00 90.45 171 A 1 
ATOM   1311  C C    . TYR   A 1  171 ? -33.143 5.549   41.787  1.00 90.36 171 A 1 
ATOM   1312  O O    . TYR   A 1  171 ? -33.309 5.358   40.584  1.00 88.43 171 A 1 
ATOM   1313  C CB   . TYR   A 1  171 ? -34.371 3.681   42.943  1.00 90.14 171 A 1 
ATOM   1314  C CG   . TYR   A 1  171 ? -33.084 3.022   43.391  1.00 89.91 171 A 1 
ATOM   1315  C CD1  . TYR   A 1  171 ? -32.339 2.216   42.512  1.00 79.12 171 A 1 
ATOM   1316  C CD2  . TYR   A 1  171 ? -32.607 3.246   44.693  1.00 79.91 171 A 1 
ATOM   1317  C CE1  . TYR   A 1  171 ? -31.133 1.633   42.937  1.00 79.28 171 A 1 
ATOM   1318  C CE2  . TYR   A 1  171 ? -31.403 2.673   45.123  1.00 78.38 171 A 1 
ATOM   1319  C CZ   . TYR   A 1  171 ? -30.668 1.863   44.245  1.00 87.09 171 A 1 
ATOM   1320  O OH   . TYR   A 1  171 ? -29.496 1.303   44.678  1.00 86.40 171 A 1 
ATOM   1321  N N    . LEU   A 1  172 ? -32.020 6.044   42.287  1.00 89.72 172 A 1 
ATOM   1322  C CA   . LEU   A 1  172 ? -30.843 6.267   41.465  1.00 89.54 172 A 1 
ATOM   1323  C C    . LEU   A 1  172 ? -30.009 4.985   41.431  1.00 89.59 172 A 1 
ATOM   1324  O O    . LEU   A 1  172 ? -29.490 4.566   42.465  1.00 85.70 172 A 1 
ATOM   1325  C CB   . LEU   A 1  172 ? -30.052 7.459   42.018  1.00 87.24 172 A 1 
ATOM   1326  C CG   . LEU   A 1  172 ? -29.067 7.999   40.967  1.00 81.74 172 A 1 
ATOM   1327  C CD1  . LEU   A 1  172 ? -29.791 8.878   39.954  1.00 72.40 172 A 1 
ATOM   1328  C CD2  . LEU   A 1  172 ? -27.992 8.832   41.641  1.00 73.98 172 A 1 
ATOM   1329  N N    . VAL   A 1  173 ? -29.897 4.389   40.260  1.00 88.65 173 A 1 
ATOM   1330  C CA   . VAL   A 1  173 ? -29.213 3.104   40.075  1.00 88.89 173 A 1 
ATOM   1331  C C    . VAL   A 1  173 ? -27.753 3.219   40.506  1.00 87.86 173 A 1 
ATOM   1332  O O    . VAL   A 1  173 ? -26.996 4.023   39.962  1.00 84.97 173 A 1 
ATOM   1333  C CB   . VAL   A 1  173 ? -29.331 2.626   38.620  1.00 88.60 173 A 1 
ATOM   1334  C CG1  . VAL   A 1  173 ? -28.585 1.317   38.370  1.00 79.10 173 A 1 
ATOM   1335  C CG2  . VAL   A 1  173 ? -30.796 2.395   38.235  1.00 77.26 173 A 1 
ATOM   1336  N N    . ALA   A 1  174 ? -27.359 2.411   41.474  1.00 85.65 174 A 1 
ATOM   1337  C CA   . ALA   A 1  174 ? -25.984 2.296   41.923  1.00 84.95 174 A 1 
ATOM   1338  C C    . ALA   A 1  174 ? -25.200 1.305   41.051  1.00 84.43 174 A 1 
ATOM   1339  O O    . ALA   A 1  174 ? -25.741 0.576   40.213  1.00 81.01 174 A 1 
ATOM   1340  C CB   . ALA   A 1  174 ? -25.965 1.922   43.410  1.00 82.82 174 A 1 
ATOM   1341  N N    . MET   A 1  175 ? -23.895 1.297   41.231  1.00 83.34 175 A 1 
ATOM   1342  C CA   . MET   A 1  175 ? -23.048 0.413   40.452  1.00 82.33 175 A 1 
ATOM   1343  C C    . MET   A 1  175 ? -23.264 -1.054  40.839  1.00 81.40 175 A 1 
ATOM   1344  O O    . MET   A 1  175 ? -23.149 -1.418  42.003  1.00 75.67 175 A 1 
ATOM   1345  C CB   . MET   A 1  175 ? -21.596 0.843   40.627  1.00 79.16 175 A 1 
ATOM   1346  C CG   . MET   A 1  175 ? -20.721 0.143   39.600  1.00 71.77 175 A 1 
ATOM   1347  S SD   . MET   A 1  175 ? -19.003 0.681   39.643  1.00 65.26 175 A 1 
ATOM   1348  C CE   . MET   A 1  175 ? -18.317 -0.647  38.642  1.00 57.24 175 A 1 
ATOM   1349  N N    . GLY   A 1  176 ? -23.523 -1.885  39.838  1.00 80.43 176 A 1 
ATOM   1350  C CA   . GLY   A 1  176 ? -23.779 -3.313  40.034  1.00 80.13 176 A 1 
ATOM   1351  C C    . GLY   A 1  176 ? -25.208 -3.658  40.446  1.00 81.56 176 A 1 
ATOM   1352  O O    . GLY   A 1  176 ? -25.495 -4.836  40.654  1.00 75.69 176 A 1 
ATOM   1353  N N    . ASP   A 1  177 ? -26.094 -2.673  40.538  1.00 83.75 177 A 1 
ATOM   1354  C CA   . ASP   A 1  177 ? -27.500 -2.937  40.805  1.00 84.77 177 A 1 
ATOM   1355  C C    . ASP   A 1  177 ? -28.153 -3.729  39.669  1.00 84.61 177 A 1 
ATOM   1356  O O    . ASP   A 1  177 ? -27.910 -3.517  38.479  1.00 80.64 177 A 1 
ATOM   1357  C CB   . ASP   A 1  177 ? -28.277 -1.636  41.040  1.00 82.74 177 A 1 
ATOM   1358  C CG   . ASP   A 1  177 ? -28.070 -1.005  42.418  1.00 81.97 177 A 1 
ATOM   1359  O OD1  . ASP   A 1  177 ? -27.628 -1.702  43.351  1.00 74.00 177 A 1 
ATOM   1360  O OD2  . ASP   A 1  177 ? -28.430 0.185   42.550  1.00 75.60 177 A 1 
ATOM   1361  N N    . SER   A 1  178 ? -29.039 -4.615  40.076  1.00 85.62 178 A 1 
ATOM   1362  C CA   . SER   A 1  178 ? -29.932 -5.346  39.183  1.00 86.47 178 A 1 
ATOM   1363  C C    . SER   A 1  178 ? -31.380 -5.035  39.534  1.00 87.35 178 A 1 
ATOM   1364  O O    . SER   A 1  178 ? -31.692 -4.690  40.673  1.00 84.97 178 A 1 
ATOM   1365  C CB   . SER   A 1  178 ? -29.648 -6.848  39.267  1.00 83.67 178 A 1 
ATOM   1366  O OG   . SER   A 1  178 ? -29.955 -7.352  40.553  1.00 75.43 178 A 1 
ATOM   1367  N N    . ILE   A 1  179 ? -32.284 -5.214  38.580  1.00 88.48 179 A 1 
ATOM   1368  C CA   . ILE   A 1  179 ? -33.721 -5.010  38.815  1.00 89.32 179 A 1 
ATOM   1369  C C    . ILE   A 1  179 ? -34.214 -5.889  39.967  1.00 89.37 179 A 1 
ATOM   1370  O O    . ILE   A 1  179 ? -34.970 -5.422  40.820  1.00 87.22 179 A 1 
ATOM   1371  C CB   . ILE   A 1  179 ? -34.517 -5.270  37.519  1.00 88.43 179 A 1 
ATOM   1372  C CG1  . ILE   A 1  179 ? -34.111 -4.239  36.440  1.00 83.11 179 A 1 
ATOM   1373  C CG2  . ILE   A 1  179 ? -36.032 -5.209  37.776  1.00 80.55 179 A 1 
ATOM   1374  C CD1  . ILE   A 1  179 ? -34.726 -4.510  35.066  1.00 73.28 179 A 1 
ATOM   1375  N N    . SER   A 1  180 ? -33.747 -7.125  40.042  1.00 88.98 180 A 1 
ATOM   1376  C CA   . SER   A 1  180 ? -34.086 -8.033  41.136  1.00 88.45 180 A 1 
ATOM   1377  C C    . SER   A 1  180 ? -33.550 -7.540  42.481  1.00 88.58 180 A 1 
ATOM   1378  O O    . SER   A 1  180 ? -34.286 -7.555  43.464  1.00 85.61 180 A 1 
ATOM   1379  C CB   . SER   A 1  180 ? -33.575 -9.444  40.846  1.00 86.77 180 A 1 
ATOM   1380  O OG   . SER   A 1  180 ? -32.192 -9.452  40.562  1.00 75.61 180 A 1 
ATOM   1381  N N    . GLY   A 1  181 ? -32.313 -7.042  42.518  1.00 88.00 181 A 1 
ATOM   1382  C CA   . GLY   A 1  181 ? -31.721 -6.488  43.732  1.00 87.54 181 A 1 
ATOM   1383  C C    . GLY   A 1  181 ? -32.437 -5.227  44.215  1.00 88.39 181 A 1 
ATOM   1384  O O    . GLY   A 1  181 ? -32.717 -5.089  45.402  1.00 85.99 181 A 1 
ATOM   1385  N N    . ILE   A 1  182 ? -32.811 -4.344  43.285  1.00 89.40 182 A 1 
ATOM   1386  C CA   . ILE   A 1  182 ? -33.593 -3.139  43.596  1.00 89.81 182 A 1 
ATOM   1387  C C    . ILE   A 1  182 ? -34.982 -3.525  44.121  1.00 89.70 182 A 1 
ATOM   1388  O O    . ILE   A 1  182 ? -35.446 -2.965  45.111  1.00 87.88 182 A 1 
ATOM   1389  C CB   . ILE   A 1  182 ? -33.686 -2.221  42.361  1.00 89.58 182 A 1 
ATOM   1390  C CG1  . ILE   A 1  182 ? -32.289 -1.715  41.929  1.00 86.03 182 A 1 
ATOM   1391  C CG2  . ILE   A 1  182 ? -34.596 -1.014  42.640  1.00 85.24 182 A 1 
ATOM   1392  C CD1  . ILE   A 1  182 ? -32.264 -1.113  40.521  1.00 81.31 182 A 1 
ATOM   1393  N N    . ALA   A 1  183 ? -35.629 -4.496  43.493  1.00 89.84 183 A 1 
ATOM   1394  C CA   . ALA   A 1  183 ? -36.933 -4.976  43.939  1.00 89.70 183 A 1 
ATOM   1395  C C    . ALA   A 1  183 ? -36.877 -5.543  45.363  1.00 89.48 183 A 1 
ATOM   1396  O O    . ALA   A 1  183 ? -37.753 -5.249  46.175  1.00 87.17 183 A 1 
ATOM   1397  C CB   . ALA   A 1  183 ? -37.437 -6.026  42.946  1.00 89.36 183 A 1 
ATOM   1398  N N    . GLU   A 1  184 ? -35.839 -6.293  45.676  1.00 88.82 184 A 1 
ATOM   1399  C CA   . GLU   A 1  184 ? -35.626 -6.856  47.005  1.00 88.12 184 A 1 
ATOM   1400  C C    . GLU   A 1  184 ? -35.321 -5.761  48.040  1.00 87.96 184 A 1 
ATOM   1401  O O    . GLU   A 1  184 ? -35.885 -5.756  49.131  1.00 85.53 184 A 1 
ATOM   1402  C CB   . GLU   A 1  184 ? -34.504 -7.904  46.900  1.00 86.94 184 A 1 
ATOM   1403  C CG   . GLU   A 1  184 ? -34.715 -9.089  47.842  1.00 76.16 184 A 1 
ATOM   1404  C CD   . GLU   A 1  184 ? -33.690 -10.213 47.639  1.00 69.63 184 A 1 
ATOM   1405  O OE1  . GLU   A 1  184 ? -34.000 -11.355 48.054  1.00 60.42 184 A 1 
ATOM   1406  O OE2  . GLU   A 1  184 ? -32.603 -9.947  47.085  1.00 60.53 184 A 1 
ATOM   1407  N N    . MET   A 1  185 ? -34.501 -4.783  47.670  1.00 89.08 185 A 1 
ATOM   1408  C CA   . MET   A 1  185 ? -34.117 -3.658  48.521  1.00 88.75 185 A 1 
ATOM   1409  C C    . MET   A 1  185 ? -35.322 -2.824  48.983  1.00 88.94 185 A 1 
ATOM   1410  O O    . MET   A 1  185 ? -35.374 -2.385  50.130  1.00 86.59 185 A 1 
ATOM   1411  C CB   . MET   A 1  185 ? -33.123 -2.799  47.741  1.00 87.30 185 A 1 
ATOM   1412  C CG   . MET   A 1  185 ? -32.474 -1.703  48.592  1.00 80.86 185 A 1 
ATOM   1413  S SD   . MET   A 1  185 ? -31.416 -0.546  47.671  1.00 79.05 185 A 1 
ATOM   1414  C CE   . MET   A 1  185 ? -30.180 -1.664  46.968  1.00 70.77 185 A 1 
ATOM   1415  N N    . PHE   A 1  186 ? -36.289 -2.619  48.102  1.00 89.13 186 A 1 
ATOM   1416  C CA   . PHE   A 1  186 ? -37.476 -1.806  48.369  1.00 89.05 186 A 1 
ATOM   1417  C C    . PHE   A 1  186 ? -38.746 -2.622  48.633  1.00 88.44 186 A 1 
ATOM   1418  O O    . PHE   A 1  186 ? -39.833 -2.051  48.729  1.00 83.92 186 A 1 
ATOM   1419  C CB   . PHE   A 1  186 ? -37.653 -0.796  47.240  1.00 88.51 186 A 1 
ATOM   1420  C CG   . PHE   A 1  186 ? -36.580 0.264   47.205  1.00 89.29 186 A 1 
ATOM   1421  C CD1  . PHE   A 1  186 ? -36.637 1.345   48.099  1.00 80.77 186 A 1 
ATOM   1422  C CD2  . PHE   A 1  186 ? -35.514 0.178   46.297  1.00 81.82 186 A 1 
ATOM   1423  C CE1  . PHE   A 1  186 ? -35.641 2.332   48.078  1.00 80.65 186 A 1 
ATOM   1424  C CE2  . PHE   A 1  186 ? -34.514 1.162   46.277  1.00 80.79 186 A 1 
ATOM   1425  C CZ   . PHE   A 1  186 ? -34.578 2.238   47.168  1.00 86.61 186 A 1 
ATOM   1426  N N    . ASN   A 1  187 ? -38.622 -3.948  48.760  1.00 88.46 187 A 1 
ATOM   1427  C CA   . ASN   A 1  187 ? -39.761 -4.842  48.961  1.00 88.50 187 A 1 
ATOM   1428  C C    . ASN   A 1  187 ? -40.830 -4.706  47.856  1.00 88.73 187 A 1 
ATOM   1429  O O    . ASN   A 1  187 ? -42.033 -4.723  48.111  1.00 84.02 187 A 1 
ATOM   1430  C CB   . ASN   A 1  187 ? -40.266 -4.676  50.407  1.00 86.66 187 A 1 
ATOM   1431  C CG   . ASN   A 1  187 ? -40.555 -5.983  51.112  1.00 80.00 187 A 1 
ATOM   1432  O OD1  . ASN   A 1  187 ? -40.228 -7.068  50.683  1.00 71.32 187 A 1 
ATOM   1433  N ND2  . ASN   A 1  187 ? -41.164 -5.906  52.275  1.00 68.85 187 A 1 
ATOM   1434  N N    . SER   A 1  188 ? -40.363 -4.527  46.635  1.00 88.83 188 A 1 
ATOM   1435  C CA   . SER   A 1  188 ? -41.167 -4.467  45.413  1.00 89.30 188 A 1 
ATOM   1436  C C    . SER   A 1  188 ? -41.020 -5.772  44.618  1.00 89.22 188 A 1 
ATOM   1437  O O    . SER   A 1  188 ? -40.523 -6.777  45.122  1.00 84.88 188 A 1 
ATOM   1438  C CB   . SER   A 1  188 ? -40.750 -3.229  44.607  1.00 88.09 188 A 1 
ATOM   1439  O OG   . SER   A 1  188 ? -41.682 -2.965  43.579  1.00 80.76 188 A 1 
ATOM   1440  N N    . THR   A 1  189 ? -41.458 -5.770  43.365  1.00 89.53 189 A 1 
ATOM   1441  C CA   . THR   A 1  189 ? -41.290 -6.918  42.468  1.00 89.29 189 A 1 
ATOM   1442  C C    . THR   A 1  189 ? -40.537 -6.514  41.208  1.00 89.68 189 A 1 
ATOM   1443  O O    . THR   A 1  189 ? -40.751 -5.425  40.676  1.00 86.90 189 A 1 
ATOM   1444  C CB   . THR   A 1  189 ? -42.628 -7.582  42.108  1.00 87.31 189 A 1 
ATOM   1445  O OG1  . THR   A 1  189 ? -43.450 -6.719  41.369  1.00 77.30 189 A 1 
ATOM   1446  C CG2  . THR   A 1  189 ? -43.422 -8.029  43.333  1.00 75.29 189 A 1 
ATOM   1447  N N    . SER   A 1  190 ? -39.704 -7.403  40.684  1.00 89.53 190 A 1 
ATOM   1448  C CA   . SER   A 1  190 ? -38.977 -7.153  39.434  1.00 89.72 190 A 1 
ATOM   1449  C C    . SER   A 1  190 ? -39.923 -6.838  38.276  1.00 89.84 190 A 1 
ATOM   1450  O O    . SER   A 1  190 ? -39.680 -5.903  37.526  1.00 87.00 190 A 1 
ATOM   1451  C CB   . SER   A 1  190 ? -38.111 -8.357  39.064  1.00 88.28 190 A 1 
ATOM   1452  O OG   . SER   A 1  190 ? -37.279 -8.717  40.147  1.00 78.99 190 A 1 
ATOM   1453  N N    . ALA   A 1  191 ? -41.034 -7.551  38.183  1.00 89.67 191 A 1 
ATOM   1454  C CA   . ALA   A 1  191 ? -42.041 -7.303  37.156  1.00 89.40 191 A 1 
ATOM   1455  C C    . ALA   A 1  191 ? -42.640 -5.890  37.247  1.00 89.81 191 A 1 
ATOM   1456  O O    . ALA   A 1  191 ? -42.814 -5.229  36.229  1.00 87.22 191 A 1 
ATOM   1457  C CB   . ALA   A 1  191 ? -43.125 -8.375  37.281  1.00 87.88 191 A 1 
ATOM   1458  N N    . ALA   A 1  192 ? -42.915 -5.407  38.461  1.00 89.86 192 A 1 
ATOM   1459  C CA   . ALA   A 1  192 ? -43.463 -4.069  38.659  1.00 89.65 192 A 1 
ATOM   1460  C C    . ALA   A 1  192 ? -42.473 -2.965  38.264  1.00 89.96 192 A 1 
ATOM   1461  O O    . ALA   A 1  192 ? -42.880 -1.945  37.709  1.00 87.61 192 A 1 
ATOM   1462  C CB   . ALA   A 1  192 ? -43.891 -3.929  40.119  1.00 88.85 192 A 1 
ATOM   1463  N N    . ILE   A 1  193 ? -41.182 -3.172  38.519  1.00 90.52 193 A 1 
ATOM   1464  C CA   . ILE   A 1  193 ? -40.130 -2.237  38.106  1.00 90.81 193 A 1 
ATOM   1465  C C    . ILE   A 1  193 ? -39.971 -2.259  36.587  1.00 90.51 193 A 1 
ATOM   1466  O O    . ILE   A 1  193 ? -39.962 -1.204  35.964  1.00 88.55 193 A 1 
ATOM   1467  C CB   . ILE   A 1  193 ? -38.800 -2.542  38.824  1.00 90.52 193 A 1 
ATOM   1468  C CG1  . ILE   A 1  193 ? -38.964 -2.378  40.353  1.00 86.76 193 A 1 
ATOM   1469  C CG2  . ILE   A 1  193 ? -37.681 -1.621  38.310  1.00 86.01 193 A 1 
ATOM   1470  C CD1  . ILE   A 1  193 ? -37.746 -2.838  41.161  1.00 82.88 193 A 1 
ATOM   1471  N N    . THR   A 1  194 ? -39.899 -3.435  35.986  1.00 90.53 194 A 1 
ATOM   1472  C CA   . THR   A 1  194 ? -39.750 -3.586  34.532  1.00 90.18 194 A 1 
ATOM   1473  C C    . THR   A 1  194 ? -40.924 -2.953  33.787  1.00 89.74 194 A 1 
ATOM   1474  O O    . THR   A 1  194 ? -40.720 -2.119  32.913  1.00 87.24 194 A 1 
ATOM   1475  C CB   . THR   A 1  194 ? -39.603 -5.064  34.147  1.00 89.41 194 A 1 
ATOM   1476  O OG1  . THR   A 1  194 ? -38.569 -5.666  34.882  1.00 77.36 194 A 1 
ATOM   1477  C CG2  . THR   A 1  194 ? -39.253 -5.262  32.676  1.00 74.39 194 A 1 
ATOM   1478  N N    . GLU   A 1  195 ? -42.142 -3.280  34.187  1.00 89.44 195 A 1 
ATOM   1479  C CA   . GLU   A 1  195 ? -43.345 -2.723  33.561  1.00 88.45 195 A 1 
ATOM   1480  C C    . GLU   A 1  195 ? -43.498 -1.220  33.856  1.00 88.27 195 A 1 
ATOM   1481  O O    . GLU   A 1  195 ? -43.874 -0.445  32.982  1.00 85.42 195 A 1 
ATOM   1482  C CB   . GLU   A 1  195 ? -44.573 -3.534  34.021  1.00 87.12 195 A 1 
ATOM   1483  C CG   . GLU   A 1  195 ? -45.805 -3.312  33.131  1.00 77.05 195 A 1 
ATOM   1484  C CD   . GLU   A 1  195 ? -47.073 -4.069  33.588  1.00 71.14 195 A 1 
ATOM   1485  O OE1  . GLU   A 1  195 ? -48.093 -4.022  32.853  1.00 62.34 195 A 1 
ATOM   1486  O OE2  . GLU   A 1  195 ? -47.084 -4.666  34.679  1.00 62.35 195 A 1 
ATOM   1487  N N    . GLY   A 1  196 ? -43.167 -0.801  35.067  1.00 88.78 196 A 1 
ATOM   1488  C CA   . GLY   A 1  196 ? -43.278 0.590   35.500  1.00 88.22 196 A 1 
ATOM   1489  C C    . GLY   A 1  196 ? -42.331 1.554   34.788  1.00 88.66 196 A 1 
ATOM   1490  O O    . GLY   A 1  196 ? -42.645 2.739   34.694  1.00 84.89 196 A 1 
ATOM   1491  N N    . ASN   A 1  197 ? -41.215 1.070   34.269  1.00 89.35 197 A 1 
ATOM   1492  C CA   . ASN   A 1  197 ? -40.218 1.850   33.526  1.00 89.44 197 A 1 
ATOM   1493  C C    . ASN   A 1  197 ? -40.171 1.510   32.026  1.00 88.95 197 A 1 
ATOM   1494  O O    . ASN   A 1  197 ? -39.216 1.895   31.358  1.00 84.17 197 A 1 
ATOM   1495  C CB   . ASN   A 1  197 ? -38.838 1.689   34.185  1.00 89.13 197 A 1 
ATOM   1496  C CG   . ASN   A 1  197 ? -38.775 2.245   35.595  1.00 89.20 197 A 1 
ATOM   1497  O OD1  . ASN   A 1  197 ? -38.469 3.399   35.830  1.00 75.56 197 A 1 
ATOM   1498  N ND2  . ASN   A 1  197 ? -39.043 1.424   36.580  1.00 76.35 197 A 1 
ATOM   1499  N N    . GLU   A 1  198 ? -41.157 0.775   31.532  1.00 87.68 198 A 1 
ATOM   1500  C CA   . GLU   A 1  198 ? -41.209 0.327   30.131  1.00 87.38 198 A 1 
ATOM   1501  C C    . GLU   A 1  198 ? -39.909 -0.346  29.649  1.00 87.24 198 A 1 
ATOM   1502  O O    . GLU   A 1  198 ? -39.479 -0.184  28.507  1.00 82.56 198 A 1 
ATOM   1503  C CB   . GLU   A 1  198 ? -41.685 1.463   29.208  1.00 85.38 198 A 1 
ATOM   1504  C CG   . GLU   A 1  198 ? -43.113 1.926   29.525  1.00 80.21 198 A 1 
ATOM   1505  C CD   . GLU   A 1  198 ? -43.618 3.058   28.613  1.00 76.10 198 A 1 
ATOM   1506  O OE1  . GLU   A 1  198 ? -44.833 3.353   28.692  1.00 68.24 198 A 1 
ATOM   1507  O OE2  . GLU   A 1  198 ? -42.817 3.647   27.859  1.00 69.94 198 A 1 
ATOM   1508  N N    . LEU   A 1  199 ? -39.262 -1.097  30.532  1.00 86.70 199 A 1 
ATOM   1509  C CA   . LEU   A 1  199 ? -38.008 -1.760  30.202  1.00 86.55 199 A 1 
ATOM   1510  C C    . LEU   A 1  199 ? -38.275 -2.959  29.292  1.00 85.35 199 A 1 
ATOM   1511  O O    . LEU   A 1  199 ? -39.025 -3.869  29.635  1.00 80.09 199 A 1 
ATOM   1512  C CB   . LEU   A 1  199 ? -37.265 -2.182  31.477  1.00 85.16 199 A 1 
ATOM   1513  C CG   . LEU   A 1  199 ? -36.837 -1.014  32.383  1.00 84.03 199 A 1 
ATOM   1514  C CD1  . LEU   A 1  199 ? -36.258 -1.549  33.690  1.00 74.97 199 A 1 
ATOM   1515  C CD2  . LEU   A 1  199 ? -35.771 -0.138  31.729  1.00 75.52 199 A 1 
ATOM   1516  N N    . THR   A 1  200 ? -37.593 -2.971  28.147  1.00 84.92 200 A 1 
ATOM   1517  C CA   . THR   A 1  200 ? -37.643 -4.100  27.204  1.00 82.59 200 A 1 
ATOM   1518  C C    . THR   A 1  200 ? -36.635 -5.198  27.532  1.00 82.01 200 A 1 
ATOM   1519  O O    . THR   A 1  200 ? -36.703 -6.299  26.987  1.00 74.95 200 A 1 
ATOM   1520  C CB   . THR   A 1  200 ? -37.408 -3.612  25.772  1.00 79.35 200 A 1 
ATOM   1521  O OG1  . THR   A 1  200 ? -36.208 -2.883  25.691  1.00 71.70 200 A 1 
ATOM   1522  C CG2  . THR   A 1  200 ? -38.530 -2.690  25.289  1.00 69.16 200 A 1 
ATOM   1523  N N    . SER   A 1  201 ? -35.681 -4.889  28.403  1.00 81.71 201 A 1 
ATOM   1524  C CA   . SER   A 1  201 ? -34.653 -5.808  28.874  1.00 80.36 201 A 1 
ATOM   1525  C C    . SER   A 1  201 ? -34.314 -5.507  30.332  1.00 80.58 201 A 1 
ATOM   1526  O O    . SER   A 1  201 ? -34.654 -4.444  30.850  1.00 74.86 201 A 1 
ATOM   1527  C CB   . SER   A 1  201 ? -33.408 -5.688  27.990  1.00 76.38 201 A 1 
ATOM   1528  O OG   . SER   A 1  201 ? -32.746 -4.457  28.190  1.00 68.26 201 A 1 
ATOM   1529  N N    . ASP   A 1  202 ? -33.573 -6.401  30.966  1.00 80.16 202 A 1 
ATOM   1530  C CA   . ASP   A 1  202 ? -33.092 -6.204  32.336  1.00 79.68 202 A 1 
ATOM   1531  C C    . ASP   A 1  202 ? -31.910 -5.218  32.437  1.00 80.44 202 A 1 
ATOM   1532  O O    . ASP   A 1  202 ? -31.326 -5.035  33.504  1.00 73.82 202 A 1 
ATOM   1533  C CB   . ASP   A 1  202 ? -32.751 -7.565  32.951  1.00 75.27 202 A 1 
ATOM   1534  C CG   . ASP   A 1  202 ? -33.962 -8.488  33.097  1.00 69.65 202 A 1 
ATOM   1535  O OD1  . ASP   A 1  202 ? -35.089 -7.972  33.257  1.00 61.44 202 A 1 
ATOM   1536  O OD2  . ASP   A 1  202 ? -33.746 -9.714  33.057  1.00 61.41 202 A 1 
ATOM   1537  N N    . ASN   A 1  203 ? -31.538 -4.583  31.343  1.00 81.26 203 A 1 
ATOM   1538  C CA   . ASN   A 1  203 ? -30.421 -3.653  31.304  1.00 81.88 203 A 1 
ATOM   1539  C C    . ASN   A 1  203 ? -30.837 -2.276  31.826  1.00 82.98 203 A 1 
ATOM   1540  O O    . ASN   A 1  203 ? -31.610 -1.556  31.196  1.00 78.85 203 A 1 
ATOM   1541  C CB   . ASN   A 1  203 ? -29.854 -3.565  29.883  1.00 77.27 203 A 1 
ATOM   1542  C CG   . ASN   A 1  203 ? -29.133 -4.824  29.437  1.00 69.84 203 A 1 
ATOM   1543  O OD1  . ASN   A 1  203 ? -28.686 -5.648  30.208  1.00 61.22 203 A 1 
ATOM   1544  N ND2  . ASN   A 1  203 ? -28.972 -4.996  28.145  1.00 60.71 203 A 1 
ATOM   1545  N N    . ILE   A 1  204 ? -30.238 -1.906  32.945  1.00 84.59 204 A 1 
ATOM   1546  C CA   . ILE   A 1  204 ? -30.324 -0.573  33.532  1.00 86.12 204 A 1 
ATOM   1547  C C    . ILE   A 1  204 ? -28.923 0.030   33.622  1.00 85.70 204 A 1 
ATOM   1548  O O    . ILE   A 1  204 ? -27.938 -0.681  33.831  1.00 81.85 204 A 1 
ATOM   1549  C CB   . ILE   A 1  204 ? -31.045 -0.608  34.894  1.00 85.25 204 A 1 
ATOM   1550  C CG1  . ILE   A 1  204 ? -30.382 -1.590  35.890  1.00 78.05 204 A 1 
ATOM   1551  C CG2  . ILE   A 1  204 ? -32.532 -0.928  34.672  1.00 74.99 204 A 1 
ATOM   1552  C CD1  . ILE   A 1  204 ? -30.988 -1.552  37.295  1.00 74.92 204 A 1 
ATOM   1553  N N    . PHE   A 1  205 ? -28.833 1.348   33.474  1.00 85.86 205 A 1 
ATOM   1554  C CA   . PHE   A 1  205 ? -27.559 2.054   33.502  1.00 85.51 205 A 1 
ATOM   1555  C C    . PHE   A 1  205 ? -27.299 2.669   34.872  1.00 85.11 205 A 1 
ATOM   1556  O O    . PHE   A 1  205 ? -28.197 3.220   35.511  1.00 82.11 205 A 1 
ATOM   1557  C CB   . PHE   A 1  205 ? -27.522 3.101   32.394  1.00 83.25 205 A 1 
ATOM   1558  C CG   . PHE   A 1  205 ? -27.609 2.511   31.006  1.00 81.29 205 A 1 
ATOM   1559  C CD1  . PHE   A 1  205 ? -26.483 1.905   30.421  1.00 73.23 205 A 1 
ATOM   1560  C CD2  . PHE   A 1  205 ? -28.821 2.537   30.299  1.00 72.04 205 A 1 
ATOM   1561  C CE1  . PHE   A 1  205 ? -26.566 1.340   29.142  1.00 70.18 205 A 1 
ATOM   1562  C CE2  . PHE   A 1  205 ? -28.909 1.971   29.016  1.00 69.58 205 A 1 
ATOM   1563  C CZ   . PHE   A 1  205 ? -27.778 1.372   28.439  1.00 75.31 205 A 1 
ATOM   1564  N N    . PHE   A 1  206 ? -26.045 2.596   35.284  1.00 85.88 206 A 1 
ATOM   1565  C CA   . PHE   A 1  206 ? -25.576 3.284   36.473  1.00 85.55 206 A 1 
ATOM   1566  C C    . PHE   A 1  206 ? -25.873 4.787   36.389  1.00 85.46 206 A 1 
ATOM   1567  O O    . PHE   A 1  206 ? -25.789 5.391   35.322  1.00 81.72 206 A 1 
ATOM   1568  C CB   . PHE   A 1  206 ? -24.074 3.017   36.636  1.00 82.41 206 A 1 
ATOM   1569  C CG   . PHE   A 1  206 ? -23.429 3.788   37.767  1.00 80.24 206 A 1 
ATOM   1570  C CD1  . PHE   A 1  206 ? -22.409 4.720   37.504  1.00 69.40 206 A 1 
ATOM   1571  C CD2  . PHE   A 1  206 ? -23.866 3.598   39.086  1.00 68.66 206 A 1 
ATOM   1572  C CE1  . PHE   A 1  206 ? -21.832 5.449   38.556  1.00 65.94 206 A 1 
ATOM   1573  C CE2  . PHE   A 1  206 ? -23.296 4.333   40.136  1.00 64.72 206 A 1 
ATOM   1574  C CZ   . PHE   A 1  206 ? -22.277 5.257   39.873  1.00 70.39 206 A 1 
ATOM   1575  N N    . PHE   A 1  207 ? -26.193 5.366   37.533  1.00 85.28 207 A 1 
ATOM   1576  C CA   . PHE   A 1  207 ? -26.458 6.799   37.651  1.00 85.82 207 A 1 
ATOM   1577  C C    . PHE   A 1  207 ? -27.675 7.303   36.854  1.00 85.99 207 A 1 
ATOM   1578  O O    . PHE   A 1  207 ? -27.751 8.467   36.467  1.00 82.24 207 A 1 
ATOM   1579  C CB   . PHE   A 1  207 ? -25.161 7.580   37.400  1.00 83.59 207 A 1 
ATOM   1580  C CG   . PHE   A 1  207 ? -24.953 8.727   38.351  1.00 81.90 207 A 1 
ATOM   1581  C CD1  . PHE   A 1  207 ? -25.104 10.053  37.919  1.00 72.15 207 A 1 
ATOM   1582  C CD2  . PHE   A 1  207 ? -24.585 8.463   39.676  1.00 72.23 207 A 1 
ATOM   1583  C CE1  . PHE   A 1  207 ? -24.878 11.112  38.805  1.00 69.96 207 A 1 
ATOM   1584  C CE2  . PHE   A 1  207 ? -24.360 9.521   40.568  1.00 68.64 207 A 1 
ATOM   1585  C CZ   . PHE   A 1  207 ? -24.507 10.843  40.135  1.00 75.74 207 A 1 
ATOM   1586  N N    . THR   A 1  208 ? -28.651 6.425   36.641  1.00 87.66 208 A 1 
ATOM   1587  C CA   . THR   A 1  208 ? -29.939 6.779   36.032  1.00 88.50 208 A 1 
ATOM   1588  C C    . THR   A 1  208 ? -31.091 6.547   37.011  1.00 88.75 208 A 1 
ATOM   1589  O O    . THR   A 1  208 ? -31.015 5.635   37.837  1.00 86.22 208 A 1 
ATOM   1590  C CB   . THR   A 1  208 ? -30.190 6.020   34.725  1.00 87.31 208 A 1 
ATOM   1591  O OG1  . THR   A 1  208 ? -30.164 4.633   34.925  1.00 75.09 208 A 1 
ATOM   1592  C CG2  . THR   A 1  208 ? -29.164 6.366   33.652  1.00 74.59 208 A 1 
ATOM   1593  N N    . PRO   A 1  209 ? -32.149 7.360   36.956  1.00 89.80 209 A 1 
ATOM   1594  C CA   . PRO   A 1  209 ? -33.315 7.172   37.810  1.00 90.05 209 A 1 
ATOM   1595  C C    . PRO   A 1  209 ? -34.222 6.057   37.280  1.00 90.35 209 A 1 
ATOM   1596  O O    . PRO   A 1  209 ? -34.620 6.061   36.113  1.00 87.93 209 A 1 
ATOM   1597  C CB   . PRO   A 1  209 ? -34.005 8.536   37.833  1.00 88.43 209 A 1 
ATOM   1598  C CG   . PRO   A 1  209 ? -33.654 9.131   36.470  1.00 83.90 209 A 1 
ATOM   1599  C CD   . PRO   A 1  209 ? -32.270 8.567   36.163  1.00 86.56 209 A 1 
ATOM   1600  N N    . VAL   A 1  210 ? -34.602 5.157   38.183  1.00 90.21 210 A 1 
ATOM   1601  C CA   . VAL   A 1  210 ? -35.585 4.095   37.943  1.00 90.94 210 A 1 
ATOM   1602  C C    . VAL   A 1  210 ? -36.751 4.277   38.910  1.00 90.75 210 A 1 
ATOM   1603  O O    . VAL   A 1  210 ? -36.555 4.562   40.088  1.00 88.73 210 A 1 
ATOM   1604  C CB   . VAL   A 1  210 ? -34.931 2.708   38.082  1.00 90.04 210 A 1 
ATOM   1605  C CG1  . VAL   A 1  210 ? -35.938 1.561   38.012  1.00 77.58 210 A 1 
ATOM   1606  C CG2  . VAL   A 1  210 ? -33.921 2.481   36.956  1.00 75.19 210 A 1 
ATOM   1607  N N    . LEU   A 1  211 ? -37.965 4.105   38.427  1.00 91.00 211 A 1 
ATOM   1608  C CA   . LEU   A 1  211 ? -39.154 4.119   39.273  1.00 91.32 211 A 1 
ATOM   1609  C C    . LEU   A 1  211 ? -39.376 2.750   39.911  1.00 91.29 211 A 1 
ATOM   1610  O O    . LEU   A 1  211 ? -39.499 1.740   39.223  1.00 89.21 211 A 1 
ATOM   1611  C CB   . LEU   A 1  211 ? -40.382 4.554   38.467  1.00 90.47 211 A 1 
ATOM   1612  C CG   . LEU   A 1  211 ? -40.393 6.046   38.095  1.00 88.16 211 A 1 
ATOM   1613  C CD1  . LEU   A 1  211 ? -41.566 6.317   37.158  1.00 76.31 211 A 1 
ATOM   1614  C CD2  . LEU   A 1  211 ? -40.551 6.942   39.322  1.00 77.16 211 A 1 
ATOM   1615  N N    . VAL   A 1  212 ? -39.478 2.748   41.232  1.00 90.96 212 A 1 
ATOM   1616  C CA   . VAL   A 1  212 ? -39.773 1.556   42.029  1.00 91.25 212 A 1 
ATOM   1617  C C    . VAL   A 1  212 ? -41.170 1.704   42.623  1.00 91.33 212 A 1 
ATOM   1618  O O    . VAL   A 1  212 ? -41.377 2.556   43.490  1.00 89.58 212 A 1 
ATOM   1619  C CB   . VAL   A 1  212 ? -38.709 1.335   43.114  1.00 90.64 212 A 1 
ATOM   1620  C CG1  . VAL   A 1  212 ? -38.981 0.041   43.881  1.00 82.07 212 A 1 
ATOM   1621  C CG2  . VAL   A 1  212 ? -37.307 1.242   42.506  1.00 80.12 212 A 1 
ATOM   1622  N N    . PRO   A 1  213 ? -42.137 0.900   42.177  1.00 91.76 213 A 1 
ATOM   1623  C CA   . PRO   A 1  213 ? -43.464 0.898   42.775  1.00 91.66 213 A 1 
ATOM   1624  C C    . PRO   A 1  213 ? -43.436 0.279   44.175  1.00 91.36 213 A 1 
ATOM   1625  O O    . PRO   A 1  213 ? -42.931 -0.825  44.369  1.00 88.86 213 A 1 
ATOM   1626  C CB   . PRO   A 1  213 ? -44.363 0.114   41.812  1.00 90.44 213 A 1 
ATOM   1627  C CG   . PRO   A 1  213 ? -43.562 0.018   40.516  1.00 88.01 213 A 1 
ATOM   1628  C CD   . PRO   A 1  213 ? -42.117 0.052   41.000  1.00 90.25 213 A 1 
ATOM   1629  N N    . LEU   A 1  214 ? -44.026 0.982   45.151  1.00 90.72 214 A 1 
ATOM   1630  C CA   . LEU   A 1  214 ? -44.058 0.584   46.558  1.00 90.65 214 A 1 
ATOM   1631  C C    . LEU   A 1  214 ? -45.494 0.368   47.039  1.00 90.60 214 A 1 
ATOM   1632  O O    . LEU   A 1  214 ? -46.390 1.160   46.754  1.00 88.18 214 A 1 
ATOM   1633  C CB   . LEU   A 1  214 ? -43.364 1.651   47.418  1.00 89.27 214 A 1 
ATOM   1634  C CG   . LEU   A 1  214 ? -41.904 1.964   47.050  1.00 88.01 214 A 1 
ATOM   1635  C CD1  . LEU   A 1  214 ? -41.391 3.064   47.965  1.00 77.52 214 A 1 
ATOM   1636  C CD2  . LEU   A 1  214 ? -40.994 0.751   47.202  1.00 78.52 214 A 1 
ATOM   1637  N N    . THR   A 1  215 ? -45.679 -0.675  47.826  1.00 90.98 215 A 1 
ATOM   1638  C CA   . THR   A 1  215 ? -46.971 -0.968  48.479  1.00 90.38 215 A 1 
ATOM   1639  C C    . THR   A 1  215 ? -47.110 -0.285  49.839  1.00 89.97 215 A 1 
ATOM   1640  O O    . THR   A 1  215 ? -48.219 0.010   50.281  1.00 85.22 215 A 1 
ATOM   1641  C CB   . THR   A 1  215 ? -47.157 -2.475  48.648  1.00 88.91 215 A 1 
ATOM   1642  O OG1  . THR   A 1  215 ? -46.059 -3.027  49.333  1.00 79.30 215 A 1 
ATOM   1643  C CG2  . THR   A 1  215 ? -47.263 -3.204  47.311  1.00 76.97 215 A 1 
ATOM   1644  N N    . THR   A 1  216 ? -45.990 -0.010  50.488  1.00 89.38 216 A 1 
ATOM   1645  C CA   . THR   A 1  216 ? -45.883 0.641   51.797  1.00 88.69 216 A 1 
ATOM   1646  C C    . THR   A 1  216 ? -44.901 1.804   51.736  1.00 88.83 216 A 1 
ATOM   1647  O O    . THR   A 1  216 ? -44.102 1.896   50.806  1.00 84.97 216 A 1 
ATOM   1648  C CB   . THR   A 1  216 ? -45.453 -0.358  52.876  1.00 86.04 216 A 1 
ATOM   1649  O OG1  . THR   A 1  216 ? -44.276 -1.029  52.503  1.00 74.22 216 A 1 
ATOM   1650  C CG2  . THR   A 1  216 ? -46.515 -1.427  53.130  1.00 71.95 216 A 1 
ATOM   1651  N N    . GLU   A 1  217 ? -44.962 2.691   52.734  1.00 87.43 217 A 1 
ATOM   1652  C CA   . GLU   A 1  217 ? -43.953 3.744   52.840  1.00 86.75 217 A 1 
ATOM   1653  C C    . GLU   A 1  217 ? -42.560 3.139   53.047  1.00 86.66 217 A 1 
ATOM   1654  O O    . GLU   A 1  217 ? -42.395 2.242   53.881  1.00 82.76 217 A 1 
ATOM   1655  C CB   . GLU   A 1  217 ? -44.282 4.725   53.971  1.00 84.28 217 A 1 
ATOM   1656  C CG   . GLU   A 1  217 ? -45.440 5.651   53.596  1.00 75.66 217 A 1 
ATOM   1657  C CD   . GLU   A 1  217 ? -45.657 6.810   54.578  1.00 71.40 217 A 1 
ATOM   1658  O OE1  . GLU   A 1  217 ? -46.204 7.848   54.131  1.00 63.64 217 A 1 
ATOM   1659  O OE2  . GLU   A 1  217 ? -45.270 6.690   55.757  1.00 64.81 217 A 1 
ATOM   1660  N N    . PRO   A 1  218 ? -41.554 3.620   52.305  1.00 86.34 218 A 1 
ATOM   1661  C CA   . PRO   A 1  218 ? -40.191 3.152   52.482  1.00 85.74 218 A 1 
ATOM   1662  C C    . PRO   A 1  218 ? -39.635 3.642   53.820  1.00 85.23 218 A 1 
ATOM   1663  O O    . PRO   A 1  218 ? -39.868 4.772   54.248  1.00 80.60 218 A 1 
ATOM   1664  C CB   . PRO   A 1  218 ? -39.418 3.696   51.281  1.00 83.58 218 A 1 
ATOM   1665  C CG   . PRO   A 1  218 ? -40.157 4.988   50.949  1.00 82.06 218 A 1 
ATOM   1666  C CD   . PRO   A 1  218 ? -41.609 4.665   51.301  1.00 84.87 218 A 1 
ATOM   1667  N N    . THR   A 1  219 ? -38.868 2.790   54.479  1.00 82.28 219 A 1 
ATOM   1668  C CA   . THR   A 1  219 ? -38.099 3.113   55.680  1.00 80.10 219 A 1 
ATOM   1669  C C    . THR   A 1  219 ? -36.611 3.082   55.371  1.00 79.47 219 A 1 
ATOM   1670  O O    . THR   A 1  219 ? -36.209 2.746   54.251  1.00 72.12 219 A 1 
ATOM   1671  C CB   . THR   A 1  219 ? -38.452 2.166   56.831  1.00 75.27 219 A 1 
ATOM   1672  O OG1  . THR   A 1  219 ? -38.283 0.826   56.447  1.00 66.54 219 A 1 
ATOM   1673  C CG2  . THR   A 1  219 ? -39.902 2.333   57.288  1.00 64.45 219 A 1 
ATOM   1674  N N    . LYS   A 1  220 ? -35.791 3.421   56.346  1.00 74.78 220 A 1 
ATOM   1675  C CA   . LYS   A 1  220 ? -34.338 3.349   56.194  1.00 72.98 220 A 1 
ATOM   1676  C C    . LYS   A 1  220 ? -33.928 1.969   55.688  1.00 73.00 220 A 1 
ATOM   1677  O O    . LYS   A 1  220 ? -34.151 0.964   56.360  1.00 67.45 220 A 1 
ATOM   1678  C CB   . LYS   A 1  220 ? -33.646 3.695   57.519  1.00 68.42 220 A 1 
ATOM   1679  C CG   . LYS   A 1  220 ? -32.124 3.678   57.350  1.00 65.36 220 A 1 
ATOM   1680  C CD   . LYS   A 1  220 ? -31.354 4.175   58.572  1.00 61.79 220 A 1 
ATOM   1681  C CE   . LYS   A 1  220 ? -29.875 4.164   58.169  1.00 54.95 220 A 1 
ATOM   1682  N NZ   . LYS   A 1  220 ? -28.969 4.872   59.094  1.00 48.69 220 A 1 
ATOM   1683  N N    . ILE   A 1  221 ? -33.304 1.951   54.542  1.00 72.86 221 A 1 
ATOM   1684  C CA   . ILE   A 1  221 ? -32.835 0.718   53.921  1.00 69.82 221 A 1 
ATOM   1685  C C    . ILE   A 1  221 ? -31.482 0.386   54.517  1.00 68.47 221 A 1 
ATOM   1686  O O    . ILE   A 1  221 ? -30.485 1.054   54.256  1.00 61.75 221 A 1 
ATOM   1687  C CB   . ILE   A 1  221 ? -32.792 0.854   52.393  1.00 64.50 221 A 1 
ATOM   1688  C CG1  . ILE   A 1  221 ? -34.202 1.195   51.861  1.00 60.50 221 A 1 
ATOM   1689  C CG2  . ILE   A 1  221 ? -32.283 -0.452  51.749  1.00 57.94 221 A 1 
ATOM   1690  C CD1  . ILE   A 1  221 ? -34.155 1.725   50.442  1.00 53.50 221 A 1 
ATOM   1691  N N    . VAL   A 1  222 ? -31.455 -0.650  55.323  1.00 66.89 222 A 1 
ATOM   1692  C CA   . VAL   A 1  222 ? -30.195 -1.257  55.745  1.00 64.10 222 A 1 
ATOM   1693  C C    . VAL   A 1  222 ? -29.829 -2.254  54.661  1.00 62.93 222 A 1 
ATOM   1694  O O    . VAL   A 1  222 ? -30.397 -3.342  54.600  1.00 57.75 222 A 1 
ATOM   1695  C CB   . VAL   A 1  222 ? -30.299 -1.904  57.135  1.00 58.11 222 A 1 
ATOM   1696  C CG1  . VAL   A 1  222 ? -28.934 -2.410  57.590  1.00 52.32 222 A 1 
ATOM   1697  C CG2  . VAL   A 1  222 ? -30.794 -0.889  58.177  1.00 52.24 222 A 1 
ATOM   1698  N N    . ILE   A 1  223 ? -28.909 -1.866  53.800  1.00 61.29 223 A 1 
ATOM   1699  C CA   . ILE   A 1  223 ? -28.330 -2.810  52.844  1.00 59.29 223 A 1 
ATOM   1700  C C    . ILE   A 1  223 ? -27.554 -3.826  53.671  1.00 57.66 223 A 1 
ATOM   1701  O O    . ILE   A 1  223 ? -26.398 -3.603  54.030  1.00 52.71 223 A 1 
ATOM   1702  C CB   . ILE   A 1  223 ? -27.456 -2.106  51.783  1.00 54.73 223 A 1 
ATOM   1703  C CG1  . ILE   A 1  223 ? -28.240 -0.985  51.055  1.00 51.54 223 A 1 
ATOM   1704  C CG2  . ILE   A 1  223 ? -26.938 -3.148  50.772  1.00 50.38 223 A 1 
ATOM   1705  C CD1  . ILE   A 1  223 ? -27.386 -0.146  50.092  1.00 46.43 223 A 1 
ATOM   1706  N N    . SER   A 1  224 ? -28.201 -4.917  54.043  1.00 51.86 224 A 1 
ATOM   1707  C CA   . SER   A 1  224 ? -27.503 -6.014  54.692  1.00 49.71 224 A 1 
ATOM   1708  C C    . SER   A 1  224 ? -26.503 -6.568  53.687  1.00 48.14 224 A 1 
ATOM   1709  O O    . SER   A 1  224 ? -26.916 -6.957  52.593  1.00 44.18 224 A 1 
ATOM   1710  C CB   . SER   A 1  224 ? -28.474 -7.102  55.167  1.00 44.62 224 A 1 
ATOM   1711  O OG   . SER   A 1  224 ? -29.242 -7.608  54.104  1.00 41.97 224 A 1 
ATOM   1712  N N    . PRO   A 1  225 ? -25.206 -6.603  54.007  1.00 48.80 225 A 1 
ATOM   1713  C CA   . PRO   A 1  225 ? -24.264 -7.286  53.147  1.00 46.33 225 A 1 
ATOM   1714  C C    . PRO   A 1  225 ? -24.747 -8.726  53.008  1.00 45.45 225 A 1 
ATOM   1715  O O    . PRO   A 1  225 ? -24.956 -9.407  54.013  1.00 42.73 225 A 1 
ATOM   1716  C CB   . PRO   A 1  225 ? -22.904 -7.158  53.841  1.00 41.86 225 A 1 
ATOM   1717  C CG   . PRO   A 1  225 ? -23.256 -6.949  55.309  1.00 42.10 225 A 1 
ATOM   1718  C CD   . PRO   A 1  225 ? -24.593 -6.215  55.262  1.00 45.57 225 A 1 
ATOM   1719  N N    . SER   A 1  226 ? -24.979 -9.159  51.794  1.00 45.93 226 A 1 
ATOM   1720  C CA   . SER   A 1  226 ? -25.372 -10.540 51.544  1.00 44.70 226 A 1 
ATOM   1721  C C    . SER   A 1  226 ? -24.351 -11.460 52.214  1.00 42.76 226 A 1 
ATOM   1722  O O    . SER   A 1  226 ? -23.146 -11.203 52.110  1.00 40.41 226 A 1 
ATOM   1723  C CB   . SER   A 1  226 ? -25.496 -10.827 50.042  1.00 41.57 226 A 1 
ATOM   1724  O OG   . SER   A 1  226 ? -24.479 -10.202 49.295  1.00 39.68 226 A 1 
ATOM   1725  N N    . PRO   A 1  227 ? -24.802 -12.468 52.949  1.00 43.07 227 A 1 
ATOM   1726  C CA   . PRO   A 1  227 ? -23.890 -13.330 53.678  1.00 42.39 227 A 1 
ATOM   1727  C C    . PRO   A 1  227 ? -22.888 -13.922 52.686  1.00 42.14 227 A 1 
ATOM   1728  O O    . PRO   A 1  227 ? -23.277 -14.287 51.574  1.00 39.81 227 A 1 
ATOM   1729  C CB   . PRO   A 1  227 ? -24.757 -14.389 54.362  1.00 38.26 227 A 1 
ATOM   1730  C CG   . PRO   A 1  227 ? -26.042 -14.383 53.544  1.00 37.95 227 A 1 
ATOM   1731  C CD   . PRO   A 1  227 ? -26.162 -12.946 53.064  1.00 41.41 227 A 1 
ATOM   1732  N N    . PRO   A 1  228 ? -21.614 -13.986 53.049  1.00 41.18 228 A 1 
ATOM   1733  C CA   . PRO   A 1  228 ? -20.621 -14.565 52.165  1.00 40.74 228 A 1 
ATOM   1734  C C    . PRO   A 1  228 ? -21.080 -15.978 51.802  1.00 40.52 228 A 1 
ATOM   1735  O O    . PRO   A 1  228 ? -21.514 -16.710 52.694  1.00 38.80 228 A 1 
ATOM   1736  C CB   . PRO   A 1  228 ? -19.300 -14.548 52.941  1.00 37.61 228 A 1 
ATOM   1737  C CG   . PRO   A 1  228 ? -19.737 -14.497 54.399  1.00 37.52 228 A 1 
ATOM   1738  C CD   . PRO   A 1  228 ? -21.047 -13.720 54.356  1.00 41.13 228 A 1 
ATOM   1739  N N    . PRO   A 1  229 ? -21.042 -16.358 50.536  1.00 39.82 229 A 1 
ATOM   1740  C CA   . PRO   A 1  229 ? -21.421 -17.705 50.153  1.00 39.45 229 A 1 
ATOM   1741  C C    . PRO   A 1  229 ? -20.600 -18.689 50.986  1.00 39.14 229 A 1 
ATOM   1742  O O    . PRO   A 1  229 ? -19.429 -18.410 51.267  1.00 37.60 229 A 1 
ATOM   1743  C CB   . PRO   A 1  229 ? -21.153 -17.814 48.650  1.00 36.66 229 A 1 
ATOM   1744  C CG   . PRO   A 1  229 ? -20.132 -16.715 48.384  1.00 36.11 229 A 1 
ATOM   1745  C CD   . PRO   A 1  229 ? -20.468 -15.645 49.410  1.00 39.62 229 A 1 
ATOM   1746  N N    . PRO   A 1  230 ? -21.193 -19.793 51.423  1.00 40.33 230 A 1 
ATOM   1747  C CA   . PRO   A 1  230 ? -20.501 -20.736 52.285  1.00 40.76 230 A 1 
ATOM   1748  C C    . PRO   A 1  230 ? -19.196 -21.151 51.606  1.00 40.78 230 A 1 
ATOM   1749  O O    . PRO   A 1  230 ? -19.191 -21.363 50.391  1.00 39.34 230 A 1 
ATOM   1750  C CB   . PRO   A 1  230 ? -21.461 -21.909 52.494  1.00 37.87 230 A 1 
ATOM   1751  C CG   . PRO   A 1  230 ? -22.414 -21.809 51.313  1.00 37.80 230 A 1 
ATOM   1752  C CD   . PRO   A 1  230 ? -22.486 -20.313 51.037  1.00 41.72 230 A 1 
ATOM   1753  N N    . PRO   A 1  231 ? -18.108 -21.238 52.356  1.00 38.18 231 A 1 
ATOM   1754  C CA   . PRO   A 1  231 ? -16.829 -21.605 51.781  1.00 38.72 231 A 1 
ATOM   1755  C C    . PRO   A 1  231 ? -16.989 -22.973 51.129  1.00 38.86 231 A 1 
ATOM   1756  O O    . PRO   A 1  231 ? -17.241 -23.964 51.810  1.00 37.64 231 A 1 
ATOM   1757  C CB   . PRO   A 1  231 ? -15.828 -21.599 52.942  1.00 35.86 231 A 1 
ATOM   1758  C CG   . PRO   A 1  231 ? -16.701 -21.810 54.172  1.00 36.00 231 A 1 
ATOM   1759  C CD   . PRO   A 1  231 ? -18.020 -21.136 53.798  1.00 40.37 231 A 1 
ATOM   1760  N N    . VAL   A 1  232 ? -16.906 -23.007 49.822  1.00 39.93 232 A 1 
ATOM   1761  C CA   . VAL   A 1  232 ? -16.845 -24.274 49.103  1.00 40.53 232 A 1 
ATOM   1762  C C    . VAL   A 1  232 ? -15.619 -24.979 49.649  1.00 39.27 232 A 1 
ATOM   1763  O O    . VAL   A 1  232 ? -14.521 -24.429 49.591  1.00 37.65 232 A 1 
ATOM   1764  C CB   . VAL   A 1  232 ? -16.761 -24.080 47.583  1.00 38.24 232 A 1 
ATOM   1765  C CG1  . VAL   A 1  232 ? -16.690 -25.418 46.855  1.00 35.06 232 A 1 
ATOM   1766  C CG2  . VAL   A 1  232 ? -17.994 -23.325 47.064  1.00 37.79 232 A 1 
ATOM   1767  N N    . VAL   A 1  233 ? -15.834 -26.130 50.238  1.00 41.02 233 A 1 
ATOM   1768  C CA   . VAL   A 1  233 ? -14.749 -26.934 50.796  1.00 41.52 233 A 1 
ATOM   1769  C C    . VAL   A 1  233 ? -13.806 -27.231 49.643  1.00 40.36 233 A 1 
ATOM   1770  O O    . VAL   A 1  233 ? -14.127 -28.032 48.769  1.00 38.62 233 A 1 
ATOM   1771  C CB   . VAL   A 1  233 ? -15.276 -28.224 51.447  1.00 39.23 233 A 1 
ATOM   1772  C CG1  . VAL   A 1  233 ? -14.144 -29.077 52.010  1.00 35.83 233 A 1 
ATOM   1773  C CG2  . VAL   A 1  233 ? -16.237 -27.898 52.601  1.00 38.36 233 A 1 
ATOM   1774  N N    . ALA   A 1  234 ? -12.699 -26.513 49.625  1.00 40.61 234 A 1 
ATOM   1775  C CA   . ALA   A 1  234 ? -11.669 -26.752 48.641  1.00 41.19 234 A 1 
ATOM   1776  C C    . ALA   A 1  234 ? -11.226 -28.199 48.820  1.00 40.07 234 A 1 
ATOM   1777  O O    . ALA   A 1  234 ? -10.712 -28.572 49.875  1.00 38.36 234 A 1 
ATOM   1778  C CB   . ALA   A 1  234 ? -10.529 -25.749 48.843  1.00 38.44 234 A 1 
ATOM   1779  N N    . THR   A 1  235 ? -11.485 -28.999 47.827  1.00 41.29 235 A 1 
ATOM   1780  C CA   . THR   A 1  235 ? -10.932 -30.350 47.771  1.00 41.41 235 A 1 
ATOM   1781  C C    . THR   A 1  235 ? -9.426  -30.213 47.949  1.00 39.80 235 A 1 
ATOM   1782  O O    . THR   A 1  235 ? -8.841  -29.335 47.315  1.00 37.50 235 A 1 
ATOM   1783  C CB   . THR   A 1  235 ? -11.236 -31.043 46.436  1.00 38.79 235 A 1 
ATOM   1784  O OG1  . THR   A 1  235 ? -12.332 -30.467 45.779  1.00 36.00 235 A 1 
ATOM   1785  C CG2  . THR   A 1  235 ? -11.580 -32.519 46.646  1.00 36.68 235 A 1 
ATOM   1786  N N    . PRO   A 1  236 ? -8.819  -30.988 48.837  1.00 38.94 236 A 1 
ATOM   1787  C CA   . PRO   A 1  236 ? -7.418  -30.799 49.169  1.00 39.46 236 A 1 
ATOM   1788  C C    . PRO   A 1  236 ? -6.608  -30.800 47.871  1.00 39.11 236 A 1 
ATOM   1789  O O    . PRO   A 1  236 ? -6.815  -31.693 47.045  1.00 37.50 236 A 1 
ATOM   1790  C CB   . PRO   A 1  236 ? -7.045  -31.955 50.103  1.00 36.32 236 A 1 
ATOM   1791  C CG   . PRO   A 1  236 ? -8.123  -32.996 49.843  1.00 36.28 236 A 1 
ATOM   1792  C CD   . PRO   A 1  236 ? -9.348  -32.167 49.487  1.00 40.42 236 A 1 
ATOM   1793  N N    . PRO   A 1  237 ? -5.763  -29.797 47.668  1.00 37.39 237 A 1 
ATOM   1794  C CA   . PRO   A 1  237 ? -4.986  -29.714 46.445  1.00 37.94 237 A 1 
ATOM   1795  C C    . PRO   A 1  237 ? -4.195  -31.013 46.331  1.00 37.72 237 A 1 
ATOM   1796  O O    . PRO   A 1  237 ? -3.447  -31.359 47.247  1.00 36.24 237 A 1 
ATOM   1797  C CB   . PRO   A 1  237 ? -4.102  -28.470 46.591  1.00 35.29 237 A 1 
ATOM   1798  C CG   . PRO   A 1  237 ? -4.020  -28.255 48.098  1.00 35.40 237 A 1 
ATOM   1799  C CD   . PRO   A 1  237 ? -5.356  -28.770 48.609  1.00 39.66 237 A 1 
ATOM   1800  N N    . GLN   A 1  238 ? -4.429  -31.749 45.275  1.00 36.00 238 A 1 
ATOM   1801  C CA   . GLN   A 1  238 ? -3.596  -32.907 45.005  1.00 36.58 238 A 1 
ATOM   1802  C C    . GLN   A 1  238 ? -2.160  -32.404 44.966  1.00 35.10 238 A 1 
ATOM   1803  O O    . GLN   A 1  238 ? -1.869  -31.434 44.268  1.00 33.50 238 A 1 
ATOM   1804  C CB   . GLN   A 1  238 ? -3.979  -33.588 43.691  1.00 34.58 238 A 1 
ATOM   1805  C CG   . GLN   A 1  238 ? -5.248  -34.440 43.830  1.00 33.51 238 A 1 
ATOM   1806  C CD   . GLN   A 1  238 ? -5.590  -35.219 42.560  1.00 31.44 238 A 1 
ATOM   1807  O OE1  . GLN   A 1  238 ? -5.100  -34.973 41.477  1.00 31.26 238 A 1 
ATOM   1808  N NE2  . GLN   A 1  238 ? -6.456  -36.203 42.650  1.00 31.34 238 A 1 
ATOM   1809  N N    . THR   A 1  239 ? -1.324  -33.009 45.762  1.00 37.76 239 A 1 
ATOM   1810  C CA   . THR   A 1  239 ? 0.096   -32.686 45.812  1.00 38.88 239 A 1 
ATOM   1811  C C    . THR   A 1  239 ? 0.622   -32.655 44.384  1.00 37.87 239 A 1 
ATOM   1812  O O    . THR   A 1  239 ? 0.487   -33.668 43.693  1.00 35.55 239 A 1 
ATOM   1813  C CB   . THR   A 1  239 ? 0.884   -33.742 46.600  1.00 35.74 239 A 1 
ATOM   1814  O OG1  . THR   A 1  239 ? 0.339   -35.021 46.391  1.00 32.93 239 A 1 
ATOM   1815  C CG2  . THR   A 1  239 ? 0.843   -33.463 48.102  1.00 33.14 239 A 1 
ATOM   1816  N N    . PRO   A 1  240 ? 1.149   -31.518 43.937  1.00 35.00 240 A 1 
ATOM   1817  C CA   . PRO   A 1  240 ? 1.704   -31.429 42.602  1.00 35.70 240 A 1 
ATOM   1818  C C    . PRO   A 1  240 ? 2.776   -32.508 42.501  1.00 35.80 240 A 1 
ATOM   1819  O O    . PRO   A 1  240 ? 3.718   -32.525 43.292  1.00 34.05 240 A 1 
ATOM   1820  C CB   . PRO   A 1  240 ? 2.247   -30.004 42.464  1.00 32.57 240 A 1 
ATOM   1821  C CG   . PRO   A 1  240 ? 2.480   -29.560 43.903  1.00 32.20 240 A 1 
ATOM   1822  C CD   . PRO   A 1  240 ? 1.408   -30.307 44.689  1.00 35.98 240 A 1 
ATOM   1823  N N    . VAL   A 1  241 ? 2.555   -33.449 41.614  1.00 37.60 241 A 1 
ATOM   1824  C CA   . VAL   A 1  241 ? 3.542   -34.494 41.376  1.00 38.37 241 A 1 
ATOM   1825  C C    . VAL   A 1  241 ? 4.774   -33.769 40.872  1.00 37.29 241 A 1 
ATOM   1826  O O    . VAL   A 1  241 ? 4.698   -33.117 39.831  1.00 35.56 241 A 1 
ATOM   1827  C CB   . VAL   A 1  241 ? 3.039   -35.537 40.370  1.00 35.60 241 A 1 
ATOM   1828  C CG1  . VAL   A 1  241 ? 4.085   -36.605 40.087  1.00 32.79 241 A 1 
ATOM   1829  C CG2  . VAL   A 1  241 ? 1.776   -36.238 40.894  1.00 34.76 241 A 1 
ATOM   1830  N N    . ASP   A 1  242 ? 5.844   -33.842 41.636  1.00 40.47 242 A 1 
ATOM   1831  C CA   . ASP   A 1  242 ? 7.113   -33.242 41.245  1.00 41.26 242 A 1 
ATOM   1832  C C    . ASP   A 1  242 ? 7.431   -33.681 39.816  1.00 39.26 242 A 1 
ATOM   1833  O O    . ASP   A 1  242 ? 7.511   -34.888 39.556  1.00 36.40 242 A 1 
ATOM   1834  C CB   . ASP   A 1  242 ? 8.247   -33.682 42.189  1.00 37.99 242 A 1 
ATOM   1835  C CG   . ASP   A 1  242 ? 8.449   -32.764 43.394  1.00 34.37 242 A 1 
ATOM   1836  O OD1  . ASP   A 1  242 ? 8.252   -31.543 43.234  1.00 33.44 242 A 1 
ATOM   1837  O OD2  . ASP   A 1  242 ? 8.847   -33.296 44.452  1.00 33.55 242 A 1 
ATOM   1838  N N    . PRO   A 1  243 ? 7.567   -32.750 38.887  1.00 36.23 243 A 1 
ATOM   1839  C CA   . PRO   A 1  243 ? 7.884   -33.123 37.525  1.00 37.11 243 A 1 
ATOM   1840  C C    . PRO   A 1  243 ? 9.211   -33.885 37.557  1.00 37.26 243 A 1 
ATOM   1841  O O    . PRO   A 1  243 ? 10.159  -33.408 38.192  1.00 34.78 243 A 1 
ATOM   1842  C CB   . PRO   A 1  243 ? 7.949   -31.808 36.738  1.00 33.90 243 A 1 
ATOM   1843  C CG   . PRO   A 1  243 ? 8.235   -30.756 37.802  1.00 33.03 243 A 1 
ATOM   1844  C CD   . PRO   A 1  243 ? 7.562   -31.306 39.049  1.00 36.32 243 A 1 
ATOM   1845  N N    . PRO   A 1  244 ? 9.316   -35.019 36.913  1.00 36.76 244 A 1 
ATOM   1846  C CA   . PRO   A 1  244 ? 10.523  -35.834 36.989  1.00 37.64 244 A 1 
ATOM   1847  C C    . PRO   A 1  244 ? 11.691  -35.107 36.305  1.00 38.34 244 A 1 
ATOM   1848  O O    . PRO   A 1  244 ? 11.921  -35.239 35.105  1.00 36.07 244 A 1 
ATOM   1849  C CB   . PRO   A 1  244 ? 10.138  -37.174 36.351  1.00 34.24 244 A 1 
ATOM   1850  C CG   . PRO   A 1  244 ? 9.006   -36.820 35.400  1.00 33.57 244 A 1 
ATOM   1851  C CD   . PRO   A 1  244 ? 8.294   -35.674 36.101  1.00 36.71 244 A 1 
ATOM   1852  N N    . GLY   A 1  245 ? 12.387  -34.308 37.063  1.00 39.00 245 A 1 
ATOM   1853  C CA   . GLY   A 1  245 ? 13.407  -33.396 36.550  1.00 40.48 245 A 1 
ATOM   1854  C C    . GLY   A 1  245 ? 14.711  -34.062 36.113  1.00 40.96 245 A 1 
ATOM   1855  O O    . GLY   A 1  245 ? 15.504  -33.457 35.397  1.00 38.31 245 A 1 
ATOM   1856  N N    . SER   A 1  246 ? 14.941  -35.280 36.525  1.00 39.20 246 A 1 
ATOM   1857  C CA   . SER   A 1  246 ? 16.278  -35.868 36.393  1.00 40.34 246 A 1 
ATOM   1858  C C    . SER   A 1  246 ? 16.650  -36.338 34.984  1.00 40.94 246 A 1 
ATOM   1859  O O    . SER   A 1  246 ? 17.833  -36.453 34.673  1.00 38.40 246 A 1 
ATOM   1860  C CB   . SER   A 1  246 ? 16.425  -37.028 37.382  1.00 37.50 246 A 1 
ATOM   1861  O OG   . SER   A 1  246 ? 15.538  -38.075 37.054  1.00 35.48 246 A 1 
ATOM   1862  N N    . SER   A 1  247 ? 15.681  -36.621 34.142  1.00 41.74 247 A 1 
ATOM   1863  C CA   . SER   A 1  247 ? 15.969  -37.250 32.847  1.00 43.72 247 A 1 
ATOM   1864  C C    . SER   A 1  247 ? 16.586  -36.315 31.808  1.00 44.92 247 A 1 
ATOM   1865  O O    . SER   A 1  247 ? 17.101  -36.777 30.787  1.00 42.14 247 A 1 
ATOM   1866  C CB   . SER   A 1  247 ? 14.700  -37.900 32.289  1.00 40.69 247 A 1 
ATOM   1867  O OG   . SER   A 1  247 ? 13.745  -36.918 31.934  1.00 38.02 247 A 1 
ATOM   1868  N N    . SER   A 1  248 ? 16.535  -35.018 32.046  1.00 46.81 248 A 1 
ATOM   1869  C CA   . SER   A 1  248 ? 16.982  -34.038 31.055  1.00 48.33 248 A 1 
ATOM   1870  C C    . SER   A 1  248 ? 18.499  -33.983 30.883  1.00 50.27 248 A 1 
ATOM   1871  O O    . SER   A 1  248 ? 18.978  -33.685 29.787  1.00 47.53 248 A 1 
ATOM   1872  C CB   . SER   A 1  248 ? 16.440  -32.654 31.420  1.00 44.79 248 A 1 
ATOM   1873  O OG   . SER   A 1  248 ? 16.981  -32.217 32.650  1.00 41.28 248 A 1 
ATOM   1874  N N    . SER   A 1  249 ? 19.246  -34.285 31.920  1.00 50.89 249 A 1 
ATOM   1875  C CA   . SER   A 1  249 ? 20.700  -34.098 31.908  1.00 52.90 249 A 1 
ATOM   1876  C C    . SER   A 1  249 ? 21.412  -34.932 30.844  1.00 56.03 249 A 1 
ATOM   1877  O O    . SER   A 1  249 ? 22.262  -34.420 30.113  1.00 52.70 249 A 1 
ATOM   1878  C CB   . SER   A 1  249 ? 21.277  -34.416 33.290  1.00 48.75 249 A 1 
ATOM   1879  O OG   . SER   A 1  249 ? 21.050  -35.765 33.640  1.00 43.96 249 A 1 
ATOM   1880  N N    . HIS   A 1  250 ? 21.017  -36.167 30.713  1.00 60.00 250 A 1 
ATOM   1881  C CA   . HIS   A 1  250 ? 21.643  -37.064 29.743  1.00 63.01 250 A 1 
ATOM   1882  C C    . HIS   A 1  250 ? 21.421  -36.608 28.304  1.00 65.87 250 A 1 
ATOM   1883  O O    . HIS   A 1  250 ? 22.334  -36.678 27.484  1.00 63.07 250 A 1 
ATOM   1884  C CB   . HIS   A 1  250 ? 21.103  -38.481 29.941  1.00 59.08 250 A 1 
ATOM   1885  C CG   . HIS   A 1  250 ? 21.584  -39.130 31.203  1.00 55.69 250 A 1 
ATOM   1886  N ND1  . HIS   A 1  250 ? 21.270  -38.768 32.486  1.00 51.12 250 A 1 
ATOM   1887  C CD2  . HIS   A 1  250 ? 22.422  -40.215 31.304  1.00 50.28 250 A 1 
ATOM   1888  C CE1  . HIS   A 1  250 ? 21.899  -39.602 33.327  1.00 47.58 250 A 1 
ATOM   1889  N NE2  . HIS   A 1  250 ? 22.600  -40.497 32.647  1.00 46.91 250 A 1 
ATOM   1890  N N    . LYS   A 1  251 ? 20.251  -36.093 28.023  1.00 63.04 251 A 1 
ATOM   1891  C CA   . LYS   A 1  251 ? 19.923  -35.618 26.676  1.00 66.33 251 A 1 
ATOM   1892  C C    . LYS   A 1  251 ? 20.874  -34.517 26.219  1.00 67.95 251 A 1 
ATOM   1893  O O    . LYS   A 1  251 ? 21.389  -34.565 25.105  1.00 66.82 251 A 1 
ATOM   1894  C CB   . LYS   A 1  251 ? 18.471  -35.130 26.617  1.00 64.77 251 A 1 
ATOM   1895  C CG   . LYS   A 1  251 ? 17.451  -36.236 26.886  1.00 58.53 251 A 1 
ATOM   1896  C CD   . LYS   A 1  251 ? 16.025  -35.709 26.709  1.00 55.42 251 A 1 
ATOM   1897  C CE   . LYS   A 1  251 ? 14.993  -36.819 26.929  1.00 48.04 251 A 1 
ATOM   1898  N NZ   . LYS   A 1  251 ? 13.614  -36.358 26.654  1.00 43.48 251 A 1 
ATOM   1899  N N    . TRP   A 1  252 ? 21.122  -33.573 27.094  1.00 68.70 252 A 1 
ATOM   1900  C CA   . TRP   A 1  252 ? 22.024  -32.463 26.791  1.00 69.00 252 A 1 
ATOM   1901  C C    . TRP   A 1  252 ? 23.471  -32.910 26.567  1.00 69.95 252 A 1 
ATOM   1902  O O    . TRP   A 1  252 ? 24.150  -32.366 25.700  1.00 67.48 252 A 1 
ATOM   1903  C CB   . TRP   A 1  252 ? 21.939  -31.432 27.912  1.00 66.04 252 A 1 
ATOM   1904  C CG   . TRP   A 1  252 ? 20.637  -30.704 27.951  1.00 64.58 252 A 1 
ATOM   1905  C CD1  . TRP   A 1  252 ? 19.695  -30.778 28.911  1.00 57.42 252 A 1 
ATOM   1906  C CD2  . TRP   A 1  252 ? 20.115  -29.781 26.948  1.00 62.03 252 A 1 
ATOM   1907  N NE1  . TRP   A 1  252 ? 18.623  -29.960 28.583  1.00 54.56 252 A 1 
ATOM   1908  C CE2  . TRP   A 1  252 ? 18.844  -29.332 27.392  1.00 57.33 252 A 1 
ATOM   1909  C CE3  . TRP   A 1  252 ? 20.613  -29.280 25.724  1.00 54.51 252 A 1 
ATOM   1910  C CZ2  . TRP   A 1  252 ? 18.079  -28.417 26.638  1.00 54.46 252 A 1 
ATOM   1911  C CZ3  . TRP   A 1  252 ? 19.846  -28.366 24.974  1.00 51.38 252 A 1 
ATOM   1912  C CH2  . TRP   A 1  252 ? 18.600  -27.941 25.426  1.00 51.66 252 A 1 
ATOM   1913  N N    . ILE   A 1  253 ? 23.898  -33.903 27.305  1.00 69.52 253 A 1 
ATOM   1914  C CA   . ILE   A 1  253 ? 25.233  -34.466 27.107  1.00 70.40 253 A 1 
ATOM   1915  C C    . ILE   A 1  253 ? 25.350  -35.092 25.720  1.00 71.95 253 A 1 
ATOM   1916  O O    . ILE   A 1  253 ? 26.314  -34.818 25.008  1.00 69.92 253 A 1 
ATOM   1917  C CB   . ILE   A 1  253 ? 25.570  -35.470 28.221  1.00 67.82 253 A 1 
ATOM   1918  C CG1  . ILE   A 1  253 ? 25.741  -34.707 29.549  1.00 62.85 253 A 1 
ATOM   1919  C CG2  . ILE   A 1  253 ? 26.835  -36.274 27.888  1.00 62.48 253 A 1 
ATOM   1920  C CD1  . ILE   A 1  253 ? 25.726  -35.604 30.776  1.00 56.57 253 A 1 
ATOM   1921  N N    . TYR   A 1  254 ? 24.359  -35.865 25.320  1.00 71.57 254 A 1 
ATOM   1922  C CA   . TYR   A 1  254 ? 24.381  -36.462 23.988  1.00 73.33 254 A 1 
ATOM   1923  C C    . TYR   A 1  254 ? 24.319  -35.423 22.870  1.00 74.40 254 A 1 
ATOM   1924  O O    . TYR   A 1  254 ? 25.030  -35.560 21.878  1.00 75.06 254 A 1 
ATOM   1925  C CB   . TYR   A 1  254 ? 23.250  -37.479 23.850  1.00 71.02 254 A 1 
ATOM   1926  C CG   . TYR   A 1  254 ? 23.399  -38.682 24.746  1.00 69.36 254 A 1 
ATOM   1927  C CD1  . TYR   A 1  254 ? 24.562  -39.463 24.699  1.00 63.08 254 A 1 
ATOM   1928  C CD2  . TYR   A 1  254 ? 22.376  -39.026 25.642  1.00 64.21 254 A 1 
ATOM   1929  C CE1  . TYR   A 1  254 ? 24.707  -40.569 25.544  1.00 59.85 254 A 1 
ATOM   1930  C CE2  . TYR   A 1  254 ? 22.514  -40.133 26.487  1.00 58.75 254 A 1 
ATOM   1931  C CZ   . TYR   A 1  254 ? 23.679  -40.898 26.437  1.00 60.48 254 A 1 
ATOM   1932  O OH   . TYR   A 1  254 ? 23.819  -41.979 27.269  1.00 56.15 254 A 1 
ATOM   1933  N N    . ILE   A 1  255 ? 23.543  -34.369 23.056  1.00 74.71 255 A 1 
ATOM   1934  C CA   . ILE   A 1  255 ? 23.527  -33.243 22.123  1.00 75.78 255 A 1 
ATOM   1935  C C    . ILE   A 1  255 ? 24.918  -32.603 22.037  1.00 77.02 255 A 1 
ATOM   1936  O O    . ILE   A 1  255 ? 25.423  -32.382 20.939  1.00 76.05 255 A 1 
ATOM   1937  C CB   . ILE   A 1  255 ? 22.436  -32.224 22.513  1.00 74.16 255 A 1 
ATOM   1938  C CG1  . ILE   A 1  255 ? 21.034  -32.827 22.300  1.00 69.61 255 A 1 
ATOM   1939  C CG2  . ILE   A 1  255 ? 22.577  -30.931 21.702  1.00 68.45 255 A 1 
ATOM   1940  C CD1  . ILE   A 1  255 ? 19.912  -32.063 23.006  1.00 61.28 255 A 1 
ATOM   1941  N N    . GLY   A 1  256 ? 25.530  -32.346 23.176  1.00 73.59 256 A 1 
ATOM   1942  C CA   . GLY   A 1  256 ? 26.880  -31.790 23.218  1.00 73.38 256 A 1 
ATOM   1943  C C    . GLY   A 1  256 ? 27.907  -32.664 22.502  1.00 74.53 256 A 1 
ATOM   1944  O O    . GLY   A 1  256 ? 28.696  -32.160 21.699  1.00 74.11 256 A 1 
ATOM   1945  N N    . ILE   A 1  257 ? 27.844  -33.941 22.730  1.00 74.70 257 A 1 
ATOM   1946  C CA   . ILE   A 1  257 ? 28.713  -34.902 22.048  1.00 76.13 257 A 1 
ATOM   1947  C C    . ILE   A 1  257 ? 28.446  -34.898 20.538  1.00 77.20 257 A 1 
ATOM   1948  O O    . ILE   A 1  257 ? 29.391  -34.870 19.756  1.00 76.70 257 A 1 
ATOM   1949  C CB   . ILE   A 1  257 ? 28.552  -36.312 22.649  1.00 73.96 257 A 1 
ATOM   1950  C CG1  . ILE   A 1  257 ? 29.060  -36.344 24.106  1.00 69.28 257 A 1 
ATOM   1951  C CG2  . ILE   A 1  257 ? 29.307  -37.353 21.814  1.00 67.38 257 A 1 
ATOM   1952  C CD1  . ILE   A 1  257 ? 28.642  -37.595 24.874  1.00 61.01 257 A 1 
ATOM   1953  N N    . GLY   A 1  258 ? 27.184  -34.897 20.151  1.00 77.25 258 A 1 
ATOM   1954  C CA   . GLY   A 1  258 ? 26.814  -34.854 18.739  1.00 78.03 258 A 1 
ATOM   1955  C C    . GLY   A 1  258 ? 27.330  -33.606 18.029  1.00 78.76 258 A 1 
ATOM   1956  O O    . GLY   A 1  258 ? 27.926  -33.711 16.958  1.00 78.72 258 A 1 
ATOM   1957  N N    . ILE   A 1  259 ? 27.158  -32.453 18.641  1.00 77.63 259 A 1 
ATOM   1958  C CA   . ILE   A 1  259 ? 27.690  -31.193 18.110  1.00 78.65 259 A 1 
ATOM   1959  C C    . ILE   A 1  259 ? 29.218  -31.256 18.004  1.00 79.31 259 A 1 
ATOM   1960  O O    . ILE   A 1  259 ? 29.773  -30.928 16.959  1.00 79.23 259 A 1 
ATOM   1961  C CB   . ILE   A 1  259 ? 27.220  -29.990 18.955  1.00 77.00 259 A 1 
ATOM   1962  C CG1  . ILE   A 1  259 ? 25.695  -29.795 18.824  1.00 73.25 259 A 1 
ATOM   1963  C CG2  . ILE   A 1  259 ? 27.942  -28.704 18.528  1.00 71.13 259 A 1 
ATOM   1964  C CD1  . ILE   A 1  259 ? 25.097  -28.839 19.860  1.00 64.53 259 A 1 
ATOM   1965  N N    . GLY   A 1  260 ? 29.876  -31.706 19.053  1.00 76.86 260 A 1 
ATOM   1966  C CA   . GLY   A 1  260 ? 31.330  -31.846 19.053  1.00 76.79 260 A 1 
ATOM   1967  C C    . GLY   A 1  260 ? 31.835  -32.767 17.945  1.00 77.71 260 A 1 
ATOM   1968  O O    . GLY   A 1  260 ? 32.752  -32.403 17.206  1.00 77.46 260 A 1 
ATOM   1969  N N    . ALA   A 1  261 ? 31.198  -33.896 17.792  1.00 77.57 261 A 1 
ATOM   1970  C CA   . ALA   A 1  261 ? 31.540  -34.838 16.741  1.00 80.20 261 A 1 
ATOM   1971  C C    . ALA   A 1  261 ? 31.304  -34.262 15.338  1.00 80.67 261 A 1 
ATOM   1972  O O    . ALA   A 1  261 ? 32.157  -34.405 14.463  1.00 78.93 261 A 1 
ATOM   1973  C CB   . ALA   A 1  261 ? 30.739  -36.119 16.970  1.00 77.76 261 A 1 
ATOM   1974  N N    . GLY   A 1  262 ? 30.186  -33.576 15.151  1.00 81.63 262 A 1 
ATOM   1975  C CA   . GLY   A 1  262 ? 29.891  -32.921 13.881  1.00 82.80 262 A 1 
ATOM   1976  C C    . GLY   A 1  262 ? 30.894  -31.829 13.521  1.00 83.25 262 A 1 
ATOM   1977  O O    . GLY   A 1  262 ? 31.340  -31.751 12.376  1.00 82.87 262 A 1 
ATOM   1978  N N    . LEU   A 1  263 ? 31.272  -31.028 14.493  1.00 78.74 263 A 1 
ATOM   1979  C CA   . LEU   A 1  263 ? 32.302  -30.008 14.300  1.00 79.99 263 A 1 
ATOM   1980  C C    . LEU   A 1  263 ? 33.658  -30.616 13.953  1.00 80.16 263 A 1 
ATOM   1981  O O    . LEU   A 1  263 ? 34.333  -30.135 13.045  1.00 80.60 263 A 1 
ATOM   1982  C CB   . LEU   A 1  263 ? 32.417  -29.149 15.560  1.00 78.05 263 A 1 
ATOM   1983  C CG   . LEU   A 1  263 ? 31.259  -28.162 15.761  1.00 72.95 263 A 1 
ATOM   1984  C CD1  . LEU   A 1  263 ? 31.384  -27.513 17.131  1.00 65.21 263 A 1 
ATOM   1985  C CD2  . LEU   A 1  263 ? 31.256  -27.082 14.691  1.00 66.91 263 A 1 
ATOM   1986  N N    . LEU   A 1  264 ? 34.031  -31.665 14.634  1.00 79.32 264 A 1 
ATOM   1987  C CA   . LEU   A 1  264 ? 35.270  -32.377 14.332  1.00 80.75 264 A 1 
ATOM   1988  C C    . LEU   A 1  264 ? 35.261  -32.961 12.921  1.00 80.74 264 A 1 
ATOM   1989  O O    . LEU   A 1  264 ? 36.263  -32.878 12.211  1.00 81.26 264 A 1 
ATOM   1990  C CB   . LEU   A 1  264 ? 35.477  -33.484 15.367  1.00 79.03 264 A 1 
ATOM   1991  C CG   . LEU   A 1  264 ? 35.945  -32.976 16.737  1.00 71.90 264 A 1 
ATOM   1992  C CD1  . LEU   A 1  264 ? 35.873  -34.104 17.753  1.00 64.16 264 A 1 
ATOM   1993  C CD2  . LEU   A 1  264 ? 37.378  -32.476 16.669  1.00 65.83 264 A 1 
ATOM   1994  N N    . LEU   A 1  265 ? 34.137  -33.495 12.521  1.00 81.43 265 A 1 
ATOM   1995  C CA   . LEU   A 1  265 ? 33.970  -34.006 11.169  1.00 83.33 265 A 1 
ATOM   1996  C C    . LEU   A 1  265 ? 34.096  -32.892 10.132  1.00 82.90 265 A 1 
ATOM   1997  O O    . LEU   A 1  265 ? 34.842  -33.032 9.164   1.00 84.14 265 A 1 
ATOM   1998  C CB   . LEU   A 1  265 ? 32.615  -34.720 11.082  1.00 82.82 265 A 1 
ATOM   1999  C CG   . LEU   A 1  265 ? 32.412  -35.450 9.748   1.00 73.60 265 A 1 
ATOM   2000  C CD1  . LEU   A 1  265 ? 33.314  -36.662 9.627   1.00 65.93 265 A 1 
ATOM   2001  C CD2  . LEU   A 1  265 ? 30.962  -35.896 9.624   1.00 67.54 265 A 1 
ATOM   2002  N N    . LEU   A 1  266 ? 33.415  -31.785 10.363  1.00 79.54 266 A 1 
ATOM   2003  C CA   . LEU   A 1  266 ? 33.481  -30.619 9.484   1.00 80.83 266 A 1 
ATOM   2004  C C    . LEU   A 1  266 ? 34.915  -30.108 9.340   1.00 80.03 266 A 1 
ATOM   2005  O O    . LEU   A 1  266 ? 35.389  -29.893 8.225   1.00 81.56 266 A 1 
ATOM   2006  C CB   . LEU   A 1  266 ? 32.551  -29.528 10.040  1.00 80.08 266 A 1 
ATOM   2007  C CG   . LEU   A 1  266 ? 32.515  -28.247 9.191   1.00 71.46 266 A 1 
ATOM   2008  C CD1  . LEU   A 1  266 ? 31.929  -28.479 7.812   1.00 63.78 266 A 1 
ATOM   2009  C CD2  . LEU   A 1  266 ? 31.684  -27.180 9.890   1.00 65.69 266 A 1 
ATOM   2010  N N    . LEU   A 1  267 ? 35.590  -29.947 10.446  1.00 78.29 267 A 1 
ATOM   2011  C CA   . LEU   A 1  267 ? 36.985  -29.515 10.452  1.00 78.87 267 A 1 
ATOM   2012  C C    . LEU   A 1  267 ? 37.891  -30.496 9.719   1.00 79.06 267 A 1 
ATOM   2013  O O    . LEU   A 1  267 ? 38.783  -30.077 8.982   1.00 79.13 267 A 1 
ATOM   2014  C CB   . LEU   A 1  267 ? 37.442  -29.335 11.899  1.00 76.98 267 A 1 
ATOM   2015  C CG   . LEU   A 1  267 ? 36.876  -28.068 12.560  1.00 71.40 267 A 1 
ATOM   2016  C CD1  . LEU   A 1  267 ? 37.101  -28.118 14.056  1.00 63.60 267 A 1 
ATOM   2017  C CD2  . LEU   A 1  267 ? 37.550  -26.816 12.008  1.00 65.74 267 A 1 
ATOM   2018  N N    . SER   A 1  268 ? 37.646  -31.763 9.873   1.00 73.48 268 A 1 
ATOM   2019  C CA   . SER   A 1  268 ? 38.398  -32.795 9.165   1.00 74.09 268 A 1 
ATOM   2020  C C    . SER   A 1  268 ? 38.184  -32.708 7.653   1.00 73.48 268 A 1 
ATOM   2021  O O    . SER   A 1  268 ? 39.144  -32.748 6.888   1.00 75.70 268 A 1 
ATOM   2022  C CB   . SER   A 1  268 ? 38.009  -34.181 9.670   1.00 72.36 268 A 1 
ATOM   2023  O OG   . SER   A 1  268 ? 38.201  -34.284 11.057  1.00 65.33 268 A 1 
ATOM   2024  N N    . ILE   A 1  269 ? 36.944  -32.524 7.234   1.00 78.19 269 A 1 
ATOM   2025  C CA   . ILE   A 1  269 ? 36.610  -32.353 5.817   1.00 79.29 269 A 1 
ATOM   2026  C C    . ILE   A 1  269 ? 37.243  -31.076 5.255   1.00 78.60 269 A 1 
ATOM   2027  O O    . ILE   A 1  269 ? 37.849  -31.108 4.179   1.00 80.55 269 A 1 
ATOM   2028  C CB   . ILE   A 1  269 ? 35.082  -32.371 5.618   1.00 79.87 269 A 1 
ATOM   2029  C CG1  . ILE   A 1  269 ? 34.503  -33.762 5.948   1.00 77.63 269 A 1 
ATOM   2030  C CG2  . ILE   A 1  269 ? 34.722  -31.995 4.172   1.00 74.70 269 A 1 
ATOM   2031  C CD1  . ILE   A 1  269 ? 32.991  -33.771 6.149   1.00 67.73 269 A 1 
ATOM   2032  N N    . LEU   A 1  270 ? 37.152  -29.982 5.988   1.00 78.43 270 A 1 
ATOM   2033  C CA   . LEU   A 1  270 ? 37.767  -28.716 5.584   1.00 78.94 270 A 1 
ATOM   2034  C C    . LEU   A 1  270 ? 39.287  -28.834 5.466   1.00 78.59 270 A 1 
ATOM   2035  O O    . LEU   A 1  270 ? 39.869  -28.348 4.493   1.00 79.15 270 A 1 
ATOM   2036  C CB   . LEU   A 1  270 ? 37.382  -27.614 6.577   1.00 77.96 270 A 1 
ATOM   2037  C CG   . LEU   A 1  270 ? 35.924  -27.132 6.464   1.00 73.31 270 A 1 
ATOM   2038  C CD1  . LEU   A 1  270 ? 35.607  -26.194 7.617   1.00 64.87 270 A 1 
ATOM   2039  C CD2  . LEU   A 1  270 ? 35.668  -26.386 5.160   1.00 67.86 270 A 1 
ATOM   2040  N N    . ALA   A 1  271 ? 39.915  -29.500 6.394   1.00 75.73 271 A 1 
ATOM   2041  C CA   . ALA   A 1  271 ? 41.348  -29.750 6.339   1.00 76.59 271 A 1 
ATOM   2042  C C    . ALA   A 1  271 ? 41.739  -30.591 5.115   1.00 76.04 271 A 1 
ATOM   2043  O O    . ALA   A 1  271 ? 42.700  -30.261 4.418   1.00 75.13 271 A 1 
ATOM   2044  C CB   . ALA   A 1  271 ? 41.776  -30.423 7.644   1.00 75.19 271 A 1 
ATOM   2045  N N    . LEU   A 1  272 ? 40.966  -31.610 4.820   1.00 73.76 272 A 1 
ATOM   2046  C CA   . LEU   A 1  272 ? 41.172  -32.435 3.629   1.00 75.05 272 A 1 
ATOM   2047  C C    . LEU   A 1  272 ? 40.988  -31.634 2.338   1.00 74.87 272 A 1 
ATOM   2048  O O    . LEU   A 1  272 ? 41.817  -31.728 1.432   1.00 76.36 272 A 1 
ATOM   2049  C CB   . LEU   A 1  272 ? 40.212  -33.633 3.670   1.00 74.85 272 A 1 
ATOM   2050  C CG   . LEU   A 1  272 ? 40.613  -34.731 4.664   1.00 67.29 272 A 1 
ATOM   2051  C CD1  . LEU   A 1  272 ? 39.461  -35.701 4.863   1.00 60.65 272 A 1 
ATOM   2052  C CD2  . LEU   A 1  272 ? 41.821  -35.520 4.156   1.00 63.91 272 A 1 
ATOM   2053  N N    . CYS   A 1  273 ? 39.953  -30.808 2.275   1.00 76.69 273 A 1 
ATOM   2054  C CA   . CYS   A 1  273 ? 39.715  -29.928 1.133   1.00 76.82 273 A 1 
ATOM   2055  C C    . CYS   A 1  273 ? 40.854  -28.928 0.935   1.00 76.45 273 A 1 
ATOM   2056  O O    . CYS   A 1  273 ? 41.333  -28.745 -0.185  1.00 76.23 273 A 1 
ATOM   2057  C CB   . CYS   A 1  273 ? 38.390  -29.189 1.328   1.00 76.49 273 A 1 
ATOM   2058  S SG   . CYS   A 1  273 ? 37.015  -30.325 1.082   1.00 68.68 273 A 1 
ATOM   2059  N N    . PHE   A 1  274 ? 41.298  -28.326 2.005   1.00 76.88 274 A 1 
ATOM   2060  C CA   . PHE   A 1  274 ? 42.431  -27.408 1.971   1.00 75.35 274 A 1 
ATOM   2061  C C    . PHE   A 1  274 ? 43.702  -28.105 1.481   1.00 74.54 274 A 1 
ATOM   2062  O O    . PHE   A 1  274 ? 44.404  -27.596 0.601   1.00 72.61 274 A 1 
ATOM   2063  C CB   . PHE   A 1  274 ? 42.630  -26.807 3.358   1.00 72.69 274 A 1 
ATOM   2064  C CG   . PHE   A 1  274 ? 43.728  -25.776 3.386   1.00 67.96 274 A 1 
ATOM   2065  C CD1  . PHE   A 1  274 ? 45.019  -26.120 3.812   1.00 61.94 274 A 1 
ATOM   2066  C CD2  . PHE   A 1  274 ? 43.466  -24.465 2.948   1.00 61.59 274 A 1 
ATOM   2067  C CE1  . PHE   A 1  274 ? 46.034  -25.154 3.810   1.00 56.09 274 A 1 
ATOM   2068  C CE2  . PHE   A 1  274 ? 44.478  -23.503 2.950   1.00 53.96 274 A 1 
ATOM   2069  C CZ   . PHE   A 1  274 ? 45.761  -23.848 3.382   1.00 54.54 274 A 1 
ATOM   2070  N N    . TYR   A 1  275 ? 43.950  -29.272 1.995   1.00 73.68 275 A 1 
ATOM   2071  C CA   . TYR   A 1  275 ? 45.092  -30.068 1.566   1.00 72.07 275 A 1 
ATOM   2072  C C    . TYR   A 1  275 ? 45.016  -30.412 0.076   1.00 70.34 275 A 1 
ATOM   2073  O O    . TYR   A 1  275 ? 45.998  -30.237 -0.651  1.00 69.19 275 A 1 
ATOM   2074  C CB   . TYR   A 1  275 ? 45.180  -31.322 2.432   1.00 70.16 275 A 1 
ATOM   2075  C CG   . TYR   A 1  275 ? 46.435  -32.113 2.175   1.00 65.04 275 A 1 
ATOM   2076  C CD1  . TYR   A 1  275 ? 46.447  -33.153 1.230   1.00 60.31 275 A 1 
ATOM   2077  C CD2  . TYR   A 1  275 ? 47.614  -31.787 2.867   1.00 60.16 275 A 1 
ATOM   2078  C CE1  . TYR   A 1  275 ? 47.630  -33.865 0.983   1.00 53.99 275 A 1 
ATOM   2079  C CE2  . TYR   A 1  275 ? 48.796  -32.497 2.627   1.00 53.24 275 A 1 
ATOM   2080  C CZ   . TYR   A 1  275 ? 48.798  -33.534 1.687   1.00 53.55 275 A 1 
ATOM   2081  O OH   . TYR   A 1  275 ? 49.956  -34.229 1.457   1.00 51.65 275 A 1 
ATOM   2082  N N    . LYS   A 1  276 ? 43.852  -30.803 -0.378  1.00 70.58 276 A 1 
ATOM   2083  C CA   . LYS   A 1  276 ? 43.617  -31.154 -1.781  1.00 69.52 276 A 1 
ATOM   2084  C C    . LYS   A 1  276 ? 43.778  -29.945 -2.707  1.00 67.11 276 A 1 
ATOM   2085  O O    . LYS   A 1  276 ? 44.429  -30.054 -3.745  1.00 65.11 276 A 1 
ATOM   2086  C CB   . LYS   A 1  276 ? 42.244  -31.822 -1.897  1.00 67.63 276 A 1 
ATOM   2087  C CG   . LYS   A 1  276 ? 42.065  -32.608 -3.201  1.00 60.83 276 A 1 
ATOM   2088  C CD   . LYS   A 1  276 ? 40.721  -33.349 -3.203  1.00 58.18 276 A 1 
ATOM   2089  C CE   . LYS   A 1  276 ? 40.550  -34.248 -4.427  1.00 49.87 276 A 1 
ATOM   2090  N NZ   . LYS   A 1  276 ? 39.266  -35.000 -4.402  1.00 46.10 276 A 1 
ATOM   2091  N N    . ARG   A 1  277 ? 43.236  -28.795 -2.325  1.00 69.32 277 A 1 
ATOM   2092  C CA   . ARG   A 1  277 ? 43.463  -27.538 -3.066  1.00 67.76 277 A 1 
ATOM   2093  C C    . ARG   A 1  277 ? 44.940  -27.196 -3.167  1.00 66.04 277 A 1 
ATOM   2094  O O    . ARG   A 1  277 ? 45.416  -26.811 -4.232  1.00 61.64 277 A 1 
ATOM   2095  C CB   . ARG   A 1  277 ? 42.717  -26.374 -2.408  1.00 63.79 277 A 1 
ATOM   2096  C CG   . ARG   A 1  277 ? 41.317  -26.170 -2.991  1.00 56.78 277 A 1 
ATOM   2097  C CD   . ARG   A 1  277 ? 40.684  -24.914 -2.401  1.00 55.55 277 A 1 
ATOM   2098  N NE   . ARG   A 1  277 ? 39.416  -24.557 -3.071  1.00 48.49 277 A 1 
ATOM   2099  C CZ   . ARG   A 1  277 ? 38.635  -23.532 -2.774  1.00 45.04 277 A 1 
ATOM   2100  N NH1  . ARG   A 1  277 ? 38.914  -22.710 -1.800  1.00 40.68 277 A 1 
ATOM   2101  N NH2  . ARG   A 1  277 ? 37.547  -23.317 -3.449  1.00 39.62 277 A 1 
ATOM   2102  N N    . ARG   A 1  278 ? 45.644  -27.354 -2.088  1.00 66.60 278 A 1 
ATOM   2103  C CA   . ARG   A 1  278 ? 47.073  -27.055 -2.058  1.00 65.22 278 A 1 
ATOM   2104  C C    . ARG   A 1  278 ? 47.885  -28.039 -2.899  1.00 63.73 278 A 1 
ATOM   2105  O O    . ARG   A 1  278 ? 48.884  -27.645 -3.483  1.00 59.90 278 A 1 
ATOM   2106  C CB   . ARG   A 1  278 ? 47.527  -27.002 -0.603  1.00 61.26 278 A 1 
ATOM   2107  C CG   . ARG   A 1  278 ? 48.687  -26.030 -0.434  1.00 55.71 278 A 1 
ATOM   2108  C CD   . ARG   A 1  278 ? 49.107  -25.980 1.026   1.00 54.36 278 A 1 
ATOM   2109  N NE   . ARG   A 1  278 ? 50.043  -24.880 1.290   1.00 47.09 278 A 1 
ATOM   2110  C CZ   . ARG   A 1  278 ? 50.491  -24.520 2.472   1.00 44.65 278 A 1 
ATOM   2111  N NH1  . ARG   A 1  278 ? 50.225  -25.201 3.546   1.00 40.27 278 A 1 
ATOM   2112  N NH2  . ARG   A 1  278 ? 51.204  -23.454 2.609   1.00 38.92 278 A 1 
ATOM   2113  N N    . SER   A 1  279 ? 47.466  -29.259 -2.977  1.00 61.68 279 A 1 
ATOM   2114  C CA   . SER   A 1  279 ? 48.136  -30.255 -3.813  1.00 60.42 279 A 1 
ATOM   2115  C C    . SER   A 1  279 ? 47.970  -29.969 -5.303  1.00 59.59 279 A 1 
ATOM   2116  O O    . SER   A 1  279 ? 48.947  -30.048 -6.042  1.00 55.28 279 A 1 
ATOM   2117  C CB   . SER   A 1  279 ? 47.691  -31.673 -3.459  1.00 55.54 279 A 1 
ATOM   2118  O OG   . SER   A 1  279 ? 46.443  -32.000 -4.016  1.00 49.28 279 A 1 
ATOM   2119  N N    . LYS   A 1  280 ? 46.789  -29.536 -5.717  1.00 57.18 280 A 1 
ATOM   2120  C CA   . LYS   A 1  280 ? 46.558  -29.146 -7.119  1.00 55.54 280 A 1 
ATOM   2121  C C    . LYS   A 1  280 ? 47.439  -27.974 -7.554  1.00 53.17 280 A 1 
ATOM   2122  O O    . LYS   A 1  280 ? 48.013  -28.024 -8.636  1.00 49.94 280 A 1 
ATOM   2123  C CB   . LYS   A 1  280 ? 45.077  -28.824 -7.379  1.00 52.27 280 A 1 
ATOM   2124  C CG   . LYS   A 1  280 ? 44.226  -30.056 -7.713  1.00 48.09 280 A 1 
ATOM   2125  C CD   . LYS   A 1  280 ? 42.827  -29.649 -8.204  1.00 46.25 280 A 1 
ATOM   2126  C CE   . LYS   A 1  280 ? 41.990  -30.851 -8.659  1.00 39.72 280 A 1 
ATOM   2127  N NZ   . LYS   A 1  280 ? 40.650  -30.469 -9.174  1.00 38.23 280 A 1 
ATOM   2128  N N    . LYS   A 1  281 ? 47.583  -26.970 -6.715  1.00 52.83 281 A 1 
ATOM   2129  C CA   . LYS   A 1  281 ? 48.472  -25.839 -7.043  1.00 51.23 281 A 1 
ATOM   2130  C C    . LYS   A 1  281 ? 49.937  -26.243 -7.234  1.00 49.15 281 A 1 
ATOM   2131  O O    . LYS   A 1  281 ? 50.654  -25.548 -7.934  1.00 45.70 281 A 1 
ATOM   2132  C CB   . LYS   A 1  281 ? 48.371  -24.725 -5.996  1.00 48.00 281 A 1 
ATOM   2133  C CG   . LYS   A 1  281 ? 47.292  -23.694 -6.343  1.00 44.16 281 A 1 
ATOM   2134  C CD   . LYS   A 1  281 ? 47.409  -22.447 -5.460  1.00 42.12 281 A 1 
ATOM   2135  C CE   . LYS   A 1  281 ? 46.426  -21.359 -5.909  1.00 36.88 281 A 1 
ATOM   2136  N NZ   . LYS   A 1  281 ? 46.584  -20.095 -5.161  1.00 35.46 281 A 1 
ATOM   2137  N N    . LYS   A 1  282 ? 50.359  -27.291 -6.615  1.00 47.11 282 A 1 
ATOM   2138  C CA   . LYS   A 1  282 ? 51.739  -27.766 -6.805  1.00 46.83 282 A 1 
ATOM   2139  C C    . LYS   A 1  282 ? 51.968  -28.427 -8.163  1.00 45.43 282 A 1 
ATOM   2140  O O    . LYS   A 1  282 ? 53.104  -28.447 -8.609  1.00 42.36 282 A 1 
ATOM   2141  C CB   . LYS   A 1  282 ? 52.131  -28.761 -5.707  1.00 43.70 282 A 1 
ATOM   2142  C CG   . LYS   A 1  282 ? 52.684  -28.101 -4.446  1.00 40.57 282 A 1 
ATOM   2143  C CD   . LYS   A 1  282 ? 53.292  -29.176 -3.546  1.00 38.96 282 A 1 
ATOM   2144  C CE   . LYS   A 1  282 ? 54.045  -28.562 -2.371  1.00 34.36 282 A 1 
ATOM   2145  N NZ   . LYS   A 1  282 ? 54.788  -29.580 -1.593  1.00 33.21 282 A 1 
ATOM   2146  N N    . SER   A 1  283 ? 50.967  -29.017 -8.738  1.00 42.21 283 A 1 
ATOM   2147  C CA   . SER   A 1  283 ? 51.152  -29.810 -9.954  1.00 42.15 283 A 1 
ATOM   2148  C C    . SER   A 1  283 ? 51.146  -28.992 -11.237 1.00 41.60 283 A 1 
ATOM   2149  O O    . SER   A 1  283 ? 51.617  -29.489 -12.254 1.00 39.26 283 A 1 
ATOM   2150  C CB   . SER   A 1  283 ? 50.100  -30.915 -10.042 1.00 38.99 283 A 1 
ATOM   2151  O OG   . SER   A 1  283 ? 48.793  -30.395 -10.129 1.00 36.30 283 A 1 
ATOM   2152  N N    . LEU   A 1  284 ? 50.622  -27.787 -11.200 1.00 40.79 284 A 1 
ATOM   2153  C CA   . LEU   A 1  284 ? 50.756  -26.873 -12.330 1.00 40.56 284 A 1 
ATOM   2154  C C    . LEU   A 1  284 ? 52.187  -26.316 -12.322 1.00 39.93 284 A 1 
ATOM   2155  O O    . LEU   A 1  284 ? 52.510  -25.530 -11.428 1.00 36.85 284 A 1 
ATOM   2156  C CB   . LEU   A 1  284 ? 49.688  -25.770 -12.249 1.00 37.44 284 A 1 
ATOM   2157  C CG   . LEU   A 1  284 ? 48.386  -26.180 -12.965 1.00 34.14 284 A 1 
ATOM   2158  C CD1  . LEU   A 1  284 ? 47.184  -25.464 -12.367 1.00 33.57 284 A 1 
ATOM   2159  C CD2  . LEU   A 1  284 ? 48.455  -25.847 -14.457 1.00 33.90 284 A 1 
ATOM   2160  N N    . PRO   A 1  285 ? 53.023  -26.705 -13.252 1.00 37.65 285 A 1 
ATOM   2161  C CA   . PRO   A 1  285 ? 54.337  -26.106 -13.369 1.00 37.86 285 A 1 
ATOM   2162  C C    . PRO   A 1  285 ? 54.134  -24.657 -13.811 1.00 38.15 285 A 1 
ATOM   2163  O O    . PRO   A 1  285 ? 53.746  -24.398 -14.950 1.00 36.10 285 A 1 
ATOM   2164  C CB   . PRO   A 1  285 ? 55.082  -26.971 -14.396 1.00 34.85 285 A 1 
ATOM   2165  C CG   . PRO   A 1  285 ? 53.966  -27.544 -15.269 1.00 34.31 285 A 1 
ATOM   2166  C CD   . PRO   A 1  285 ? 52.771  -27.648 -14.328 1.00 38.13 285 A 1 
ATOM   2167  N N    . SER   A 1  286 ? 54.366  -23.724 -12.924 1.00 38.17 286 A 1 
ATOM   2168  C CA   . SER   A 1  286 ? 54.427  -22.313 -13.279 1.00 38.47 286 A 1 
ATOM   2169  C C    . SER   A 1  286 ? 55.673  -22.087 -14.135 1.00 38.32 286 A 1 
ATOM   2170  O O    . SER   A 1  286 ? 56.748  -21.806 -13.612 1.00 36.13 286 A 1 
ATOM   2171  C CB   . SER   A 1  286 ? 54.437  -21.439 -12.017 1.00 35.56 286 A 1 
ATOM   2172  O OG   . SER   A 1  286 ? 55.522  -21.766 -11.182 1.00 33.98 286 A 1 
ATOM   2173  N N    . SER   A 1  287 ? 55.528  -22.256 -15.430 1.00 35.53 287 A 1 
ATOM   2174  C CA   . SER   A 1  287 ? 56.614  -21.993 -16.380 1.00 36.17 287 A 1 
ATOM   2175  C C    . SER   A 1  287 ? 56.808  -20.514 -16.696 1.00 35.84 287 A 1 
ATOM   2176  O O    . SER   A 1  287 ? 57.693  -20.180 -17.476 1.00 33.69 287 A 1 
ATOM   2177  C CB   . SER   A 1  287 ? 56.358  -22.753 -17.680 1.00 32.90 287 A 1 
ATOM   2178  O OG   . SER   A 1  287 ? 55.217  -22.244 -18.333 1.00 31.67 287 A 1 
ATOM   2179  N N    . LEU   A 1  288 ? 55.944  -19.651 -16.178 1.00 38.84 288 A 1 
ATOM   2180  C CA   . LEU   A 1  288 ? 56.114  -18.222 -16.420 1.00 39.87 288 A 1 
ATOM   2181  C C    . LEU   A 1  288 ? 57.371  -17.737 -15.692 1.00 39.20 288 A 1 
ATOM   2182  O O    . LEU   A 1  288 ? 57.566  -18.088 -14.526 1.00 36.73 288 A 1 
ATOM   2183  C CB   . LEU   A 1  288 ? 54.847  -17.453 -16.015 1.00 36.30 288 A 1 
ATOM   2184  C CG   . LEU   A 1  288 ? 53.809  -17.418 -17.155 1.00 33.28 288 A 1 
ATOM   2185  C CD1  . LEU   A 1  288 ? 52.423  -17.078 -16.608 1.00 33.34 288 A 1 
ATOM   2186  C CD2  . LEU   A 1  288 ? 54.168  -16.373 -18.220 1.00 34.65 288 A 1 
ATOM   2187  N N    . PRO   A 1  289 ? 58.203  -16.980 -16.371 1.00 35.25 289 A 1 
ATOM   2188  C CA   . PRO   A 1  289 ? 59.494  -16.573 -15.839 1.00 36.46 289 A 1 
ATOM   2189  C C    . PRO   A 1  289 ? 59.325  -15.672 -14.616 1.00 36.80 289 A 1 
ATOM   2190  O O    . PRO   A 1  289 ? 58.433  -14.825 -14.554 1.00 34.89 289 A 1 
ATOM   2191  C CB   . PRO   A 1  289 ? 60.215  -15.876 -16.998 1.00 33.18 289 A 1 
ATOM   2192  C CG   . PRO   A 1  289 ? 59.078  -15.372 -17.884 1.00 33.18 289 A 1 
ATOM   2193  C CD   . PRO   A 1  289 ? 57.994  -16.425 -17.699 1.00 37.72 289 A 1 
ATOM   2194  N N    . GLU   A 1  290 ? 60.210  -15.852 -13.670 1.00 36.36 290 A 1 
ATOM   2195  C CA   . GLU   A 1  290 ? 60.352  -14.989 -12.501 1.00 37.32 290 A 1 
ATOM   2196  C C    . GLU   A 1  290 ? 60.797  -13.584 -12.937 1.00 36.51 290 A 1 
ATOM   2197  O O    . GLU   A 1  290 ? 61.986  -13.308 -13.058 1.00 34.93 290 A 1 
ATOM   2198  C CB   . GLU   A 1  290 ? 61.377  -15.585 -11.517 1.00 35.59 290 A 1 
ATOM   2199  C CG   . GLU   A 1  290 ? 60.921  -16.854 -10.784 1.00 33.40 290 A 1 
ATOM   2200  C CD   . GLU   A 1  290 ? 61.962  -17.365 -9.766  1.00 31.92 290 A 1 
ATOM   2201  O OE1  . GLU   A 1  290 ? 61.532  -17.894 -8.714  1.00 29.01 290 A 1 
ATOM   2202  O OE2  . GLU   A 1  290 ? 63.171  -17.242 -10.032 1.00 33.15 290 A 1 
ATOM   2203  N N    . GLU   A 1  291 ? 59.851  -12.688 -13.181 1.00 33.58 291 A 1 
ATOM   2204  C CA   . GLU   A 1  291 ? 60.217  -11.280 -13.284 1.00 34.40 291 A 1 
ATOM   2205  C C    . GLU   A 1  291 ? 60.711  -10.729 -11.942 1.00 33.39 291 A 1 
ATOM   2206  O O    . GLU   A 1  291 ? 60.294  -11.136 -10.852 1.00 32.18 291 A 1 
ATOM   2207  C CB   . GLU   A 1  291 ? 59.092  -10.420 -13.872 1.00 32.66 291 A 1 
ATOM   2208  C CG   . GLU   A 1  291 ? 59.123  -10.400 -15.404 1.00 30.67 291 A 1 
ATOM   2209  C CD   . GLU   A 1  291 ? 58.233  -9.309  -16.019 1.00 29.78 291 A 1 
ATOM   2210  O OE1  . GLU   A 1  291 ? 58.471  -8.980  -17.204 1.00 27.18 291 A 1 
ATOM   2211  O OE2  . GLU   A 1  291 ? 57.339  -8.795  -15.310 1.00 31.19 291 A 1 
ATOM   2212  N N    . ASN   A 1  292 ? 61.640  -9.794  -12.055 1.00 35.64 292 A 1 
ATOM   2213  C CA   . ASN   A 1  292 ? 62.456  -9.273  -10.969 1.00 36.16 292 A 1 
ATOM   2214  C C    . ASN   A 1  292 ? 61.631  -8.680  -9.819  1.00 34.72 292 A 1 
ATOM   2215  O O    . ASN   A 1  292 ? 61.044  -7.607  -9.921  1.00 32.31 292 A 1 
ATOM   2216  C CB   . ASN   A 1  292 ? 63.414  -8.210  -11.541 1.00 33.61 292 A 1 
ATOM   2217  C CG   . ASN   A 1  292 ? 64.684  -8.784  -12.137 1.00 30.20 292 A 1 
ATOM   2218  O OD1  . ASN   A 1  292 ? 65.252  -9.734  -11.640 1.00 30.69 292 A 1 
ATOM   2219  N ND2  . ASN   A 1  292 ? 65.187  -8.199  -13.199 1.00 31.03 292 A 1 
ATOM   2220  N N    . LYS   A 1  293 ? 61.735  -9.314  -8.676  1.00 34.49 293 A 1 
ATOM   2221  C CA   . LYS   A 1  293 ? 61.382  -8.732  -7.379  1.00 35.67 293 A 1 
ATOM   2222  C C    . LYS   A 1  293 ? 62.372  -7.613  -7.030  1.00 33.95 293 A 1 
ATOM   2223  O O    . LYS   A 1  293 ? 63.363  -7.864  -6.349  1.00 31.94 293 A 1 
ATOM   2224  C CB   . LYS   A 1  293 ? 61.414  -9.808  -6.287  1.00 34.07 293 A 1 
ATOM   2225  C CG   . LYS   A 1  293 ? 60.247  -10.790 -6.339  1.00 31.71 293 A 1 
ATOM   2226  C CD   . LYS   A 1  293 ? 60.416  -11.795 -5.196  1.00 30.96 293 A 1 
ATOM   2227  C CE   . LYS   A 1  293 ? 59.240  -12.760 -5.163  1.00 27.40 293 A 1 
ATOM   2228  N NZ   . LYS   A 1  293 ? 59.433  -13.811 -4.146  1.00 26.93 293 A 1 
ATOM   2229  N N    . LEU   A 1  294 ? 62.101  -6.398  -7.468  1.00 32.24 294 A 1 
ATOM   2230  C CA   . LEU   A 1  294 ? 62.787  -5.240  -6.907  1.00 32.80 294 A 1 
ATOM   2231  C C    . LEU   A 1  294 ? 62.332  -5.062  -5.456  1.00 31.69 294 A 1 
ATOM   2232  O O    . LEU   A 1  294 ? 61.221  -4.635  -5.164  1.00 30.05 294 A 1 
ATOM   2233  C CB   . LEU   A 1  294 ? 62.563  -3.998  -7.789  1.00 30.47 294 A 1 
ATOM   2234  C CG   . LEU   A 1  294 ? 63.655  -3.841  -8.861  1.00 28.40 294 A 1 
ATOM   2235  C CD1  . LEU   A 1  294 ? 63.165  -2.954  -10.005 1.00 28.64 294 A 1 
ATOM   2236  C CD2  . LEU   A 1  294 ? 64.923  -3.213  -8.279  1.00 30.01 294 A 1 
ATOM   2237  N N    . PHE   A 1  295 ? 63.213  -5.462  -4.571  1.00 31.59 295 A 1 
ATOM   2238  C CA   . PHE   A 1  295 ? 63.118  -5.319  -3.122  1.00 32.47 295 A 1 
ATOM   2239  C C    . PHE   A 1  295 ? 63.398  -3.862  -2.728  1.00 31.64 295 A 1 
ATOM   2240  O O    . PHE   A 1  295 ? 64.469  -3.567  -2.206  1.00 29.71 295 A 1 
ATOM   2241  C CB   . PHE   A 1  295 ? 64.129  -6.272  -2.468  1.00 29.90 295 A 1 
ATOM   2242  C CG   . PHE   A 1  295 ? 63.575  -7.544  -1.880  1.00 28.29 295 A 1 
ATOM   2243  C CD1  . PHE   A 1  295 ? 63.221  -7.573  -0.522  1.00 27.40 295 A 1 
ATOM   2244  C CD2  . PHE   A 1  295 ? 63.479  -8.711  -2.649  1.00 28.23 295 A 1 
ATOM   2245  C CE1  . PHE   A 1  295 ? 62.781  -8.767  0.069   1.00 26.49 295 A 1 
ATOM   2246  C CE2  . PHE   A 1  295 ? 63.038  -9.906  -2.062  1.00 26.39 295 A 1 
ATOM   2247  C CZ   . PHE   A 1  295 ? 62.692  -9.940  -0.700  1.00 25.91 295 A 1 
ATOM   2248  N N    . ASP   A 1  296 ? 62.476  -2.939  -2.968  1.00 33.47 296 A 1 
ATOM   2249  C CA   . ASP   A 1  296 ? 62.685  -1.597  -2.427  1.00 34.10 296 A 1 
ATOM   2250  C C    . ASP   A 1  296 ? 62.445  -1.598  -0.916  1.00 33.44 296 A 1 
ATOM   2251  O O    . ASP   A 1  296 ? 61.338  -1.807  -0.410  1.00 31.20 296 A 1 
ATOM   2252  C CB   . ASP   A 1  296 ? 61.906  -0.528  -3.208  1.00 31.85 296 A 1 
ATOM   2253  C CG   . ASP   A 1  296 ? 62.813  0.461   -3.948  1.00 28.37 296 A 1 
ATOM   2254  O OD1  . ASP   A 1  296 ? 64.018  0.516   -3.623  1.00 28.12 296 A 1 
ATOM   2255  O OD2  . ASP   A 1  296 ? 62.275  1.186   -4.809  1.00 28.08 296 A 1 
ATOM   2256  N N    . SER   A 1  297 ? 63.518  -1.410  -0.192  1.00 34.26 297 A 1 
ATOM   2257  C CA   . SER   A 1  297 ? 63.672  -1.689  1.236   1.00 34.51 297 A 1 
ATOM   2258  C C    . SER   A 1  297 ? 63.433  -0.481  2.143   1.00 33.80 297 A 1 
ATOM   2259  O O    . SER   A 1  297 ? 64.003  -0.439  3.234   1.00 31.37 297 A 1 
ATOM   2260  C CB   . SER   A 1  297 ? 65.075  -2.265  1.464   1.00 32.10 297 A 1 
ATOM   2261  O OG   . SER   A 1  297 ? 66.069  -1.309  1.160   1.00 30.63 297 A 1 
ATOM   2262  N N    . SER   A 1  298 ? 62.711  0.535   1.711   1.00 34.13 298 A 1 
ATOM   2263  C CA   . SER   A 1  298 ? 62.748  1.814   2.429   1.00 35.38 298 A 1 
ATOM   2264  C C    . SER   A 1  298 ? 62.245  1.696   3.871   1.00 34.69 298 A 1 
ATOM   2265  O O    . SER   A 1  298 ? 61.097  1.353   4.145   1.00 32.28 298 A 1 
ATOM   2266  C CB   . SER   A 1  298 ? 62.017  2.916   1.656   1.00 32.73 298 A 1 
ATOM   2267  O OG   . SER   A 1  298 ? 60.628  2.700   1.628   1.00 30.78 298 A 1 
ATOM   2268  N N    . THR   A 1  299 ? 63.123  2.039   4.766   1.00 34.94 299 A 1 
ATOM   2269  C CA   . THR   A 1  299 ? 63.118  1.720   6.203   1.00 36.50 299 A 1 
ATOM   2270  C C    . THR   A 1  299 ? 62.340  2.672   7.111   1.00 35.94 299 A 1 
ATOM   2271  O O    . THR   A 1  299 ? 62.531  2.595   8.323   1.00 32.80 299 A 1 
ATOM   2272  C CB   . THR   A 1  299 ? 64.574  1.705   6.705   1.00 33.03 299 A 1 
ATOM   2273  O OG1  . THR   A 1  299 ? 65.357  2.650   6.010   1.00 30.29 299 A 1 
ATOM   2274  C CG2  . THR   A 1  299 ? 65.247  0.353   6.521   1.00 31.28 299 A 1 
ATOM   2275  N N    . LYS   A 1  300 ? 61.565  3.621   6.597   1.00 35.16 300 A 1 
ATOM   2276  C CA   . LYS   A 1  300 ? 61.172  4.774   7.423   1.00 36.31 300 A 1 
ATOM   2277  C C    . LYS   A 1  300 ? 60.397  4.362   8.681   1.00 35.04 300 A 1 
ATOM   2278  O O    . LYS   A 1  300 ? 59.337  3.757   8.623   1.00 32.82 300 A 1 
ATOM   2279  C CB   . LYS   A 1  300 ? 60.431  5.843   6.605   1.00 34.34 300 A 1 
ATOM   2280  C CG   . LYS   A 1  300 ? 61.409  6.784   5.888   1.00 31.89 300 A 1 
ATOM   2281  C CD   . LYS   A 1  300 ? 60.669  7.938   5.206   1.00 31.29 300 A 1 
ATOM   2282  C CE   . LYS   A 1  300 ? 61.659  8.918   4.565   1.00 28.15 300 A 1 
ATOM   2283  N NZ   . LYS   A 1  300 ? 60.980  10.033  3.864   1.00 27.66 300 A 1 
ATOM   2284  N N    . GLN   A 1  301 ? 60.943  4.797   9.797   1.00 34.11 301 A 1 
ATOM   2285  C CA   . GLN   A 1  301 ? 60.539  4.550   11.191  1.00 35.15 301 A 1 
ATOM   2286  C C    . GLN   A 1  301 ? 59.299  5.349   11.649  1.00 34.20 301 A 1 
ATOM   2287  O O    . GLN   A 1  301 ? 59.361  5.995   12.689  1.00 32.16 301 A 1 
ATOM   2288  C CB   . GLN   A 1  301 ? 61.717  4.947   12.103  1.00 32.99 301 A 1 
ATOM   2289  C CG   . GLN   A 1  301 ? 62.947  4.046   12.080  1.00 31.31 301 A 1 
ATOM   2290  C CD   . GLN   A 1  301 ? 64.021  4.570   13.040  1.00 29.60 301 A 1 
ATOM   2291  O OE1  . GLN   A 1  301 ? 64.120  5.744   13.351  1.00 28.61 301 A 1 
ATOM   2292  N NE2  . GLN   A 1  301 ? 64.886  3.721   13.539  1.00 29.32 301 A 1 
ATOM   2293  N N    . SER   A 1  302 ? 58.211  5.407   10.907  1.00 34.90 302 A 1 
ATOM   2294  C CA   . SER   A 1  302 ? 57.106  6.282   11.314  1.00 34.92 302 A 1 
ATOM   2295  C C    . SER   A 1  302 ? 56.602  5.956   12.723  1.00 33.90 302 A 1 
ATOM   2296  O O    . SER   A 1  302 ? 56.440  4.797   13.095  1.00 31.65 302 A 1 
ATOM   2297  C CB   . SER   A 1  302 ? 55.960  6.254   10.301  1.00 32.07 302 A 1 
ATOM   2298  O OG   . SER   A 1  302 ? 55.472  4.945   10.131  1.00 30.18 302 A 1 
ATOM   2299  N N    . ILE   A 1  303 ? 56.384  7.021   13.473  1.00 36.52 303 A 1 
ATOM   2300  C CA   . ILE   A 1  303 ? 56.064  7.026   14.903  1.00 36.76 303 A 1 
ATOM   2301  C C    . ILE   A 1  303 ? 54.778  6.223   15.154  1.00 35.79 303 A 1 
ATOM   2302  O O    . ILE   A 1  303 ? 53.823  6.361   14.393  1.00 33.41 303 A 1 
ATOM   2303  C CB   . ILE   A 1  303 ? 55.932  8.491   15.380  1.00 34.38 303 A 1 
ATOM   2304  C CG1  . ILE   A 1  303 ? 57.263  9.254   15.169  1.00 32.64 303 A 1 
ATOM   2305  C CG2  . ILE   A 1  303 ? 55.496  8.591   16.852  1.00 34.50 303 A 1 
ATOM   2306  C CD1  . ILE   A 1  303 ? 57.160  10.775  15.333  1.00 31.75 303 A 1 
ATOM   2307  N N    . PRO   A 1  304 ? 54.713  5.439   16.228  1.00 35.31 304 A 1 
ATOM   2308  C CA   . PRO   A 1  304 ? 53.540  4.659   16.589  1.00 35.36 304 A 1 
ATOM   2309  C C    . PRO   A 1  304 ? 52.431  5.595   17.083  1.00 35.61 304 A 1 
ATOM   2310  O O    . PRO   A 1  304 ? 52.319  5.869   18.273  1.00 33.14 304 A 1 
ATOM   2311  C CB   . PRO   A 1  304 ? 54.035  3.677   17.658  1.00 32.10 304 A 1 
ATOM   2312  C CG   . PRO   A 1  304 ? 55.159  4.439   18.347  1.00 31.53 304 A 1 
ATOM   2313  C CD   . PRO   A 1  304 ? 55.771  5.260   17.211  1.00 34.86 304 A 1 
ATOM   2314  N N    . THR   A 1  305 ? 51.633  6.120   16.189  1.00 36.53 305 A 1 
ATOM   2315  C CA   . THR   A 1  305 ? 50.411  6.809   16.592  1.00 36.67 305 A 1 
ATOM   2316  C C    . THR   A 1  305 ? 49.508  5.802   17.287  1.00 36.17 305 A 1 
ATOM   2317  O O    . THR   A 1  305 ? 49.227  4.729   16.759  1.00 33.07 305 A 1 
ATOM   2318  C CB   . THR   A 1  305 ? 49.680  7.487   15.422  1.00 33.51 305 A 1 
ATOM   2319  O OG1  . THR   A 1  305 ? 50.020  6.917   14.188  1.00 31.01 305 A 1 
ATOM   2320  C CG2  . THR   A 1  305 ? 50.043  8.966   15.347  1.00 31.41 305 A 1 
ATOM   2321  N N    . THR   A 1  306 ? 49.092  6.169   18.479  1.00 35.99 306 A 1 
ATOM   2322  C CA   . THR   A 1  306 ? 48.187  5.376   19.314  1.00 36.69 306 A 1 
ATOM   2323  C C    . THR   A 1  306 ? 46.840  5.259   18.614  1.00 36.20 306 A 1 
ATOM   2324  O O    . THR   A 1  306 ? 45.980  6.125   18.757  1.00 32.94 306 A 1 
ATOM   2325  C CB   . THR   A 1  306 ? 48.000  6.039   20.687  1.00 33.37 306 A 1 
ATOM   2326  O OG1  . THR   A 1  306 ? 47.885  7.433   20.538  1.00 30.77 306 A 1 
ATOM   2327  C CG2  . THR   A 1  306 ? 49.182  5.772   21.615  1.00 31.20 306 A 1 
ATOM   2328  N N    . THR   A 1  307 ? 46.684  4.213   17.848  1.00 35.79 307 A 1 
ATOM   2329  C CA   . THR   A 1  307 ? 45.391  3.829   17.297  1.00 36.19 307 A 1 
ATOM   2330  C C    . THR   A 1  307 ? 44.494  3.457   18.469  1.00 35.34 307 A 1 
ATOM   2331  O O    . THR   A 1  307 ? 44.628  2.376   19.037  1.00 32.28 307 A 1 
ATOM   2332  C CB   . THR   A 1  307 ? 45.523  2.639   16.330  1.00 33.29 307 A 1 
ATOM   2333  O OG1  . THR   A 1  307 ? 46.475  1.717   16.794  1.00 30.76 307 A 1 
ATOM   2334  C CG2  . THR   A 1  307 ? 45.972  3.099   14.944  1.00 31.58 307 A 1 
ATOM   2335  N N    . THR   A 1  308 ? 43.623  4.379   18.839  1.00 34.56 308 A 1 
ATOM   2336  C CA   . THR   A 1  308 ? 42.501  4.073   19.717  1.00 35.14 308 A 1 
ATOM   2337  C C    . THR   A 1  308 ? 41.689  2.990   19.022  1.00 34.85 308 A 1 
ATOM   2338  O O    . THR   A 1  308 ? 41.012  3.247   18.028  1.00 32.09 308 A 1 
ATOM   2339  C CB   . THR   A 1  308 ? 41.631  5.310   19.979  1.00 31.80 308 A 1 
ATOM   2340  O OG1  . THR   A 1  308 ? 41.580  6.137   18.842  1.00 29.20 308 A 1 
ATOM   2341  C CG2  . THR   A 1  308 ? 42.198  6.147   21.123  1.00 29.58 308 A 1 
ATOM   2342  N N    . THR   A 1  309 ? 41.823  1.795   19.521  1.00 32.50 309 A 1 
ATOM   2343  C CA   . THR   A 1  309 ? 41.053  0.636   19.092  1.00 33.17 309 A 1 
ATOM   2344  C C    . THR   A 1  309 ? 39.605  0.853   19.520  1.00 32.91 309 A 1 
ATOM   2345  O O    . THR   A 1  309 ? 39.187  0.378   20.571  1.00 30.31 309 A 1 
ATOM   2346  C CB   . THR   A 1  309 ? 41.609  -0.658  19.718  1.00 30.23 309 A 1 
ATOM   2347  O OG1  . THR   A 1  309 ? 41.950  -0.446  21.067  1.00 27.97 309 A 1 
ATOM   2348  C CG2  . THR   A 1  309 ? 42.866  -1.142  19.000  1.00 28.34 309 A 1 
ATOM   2349  N N    . GLN   A 1  310 ? 38.877  1.622   18.728  1.00 33.03 310 A 1 
ATOM   2350  C CA   . GLN   A 1  310 ? 37.433  1.565   18.799  1.00 33.34 310 A 1 
ATOM   2351  C C    . GLN   A 1  310 ? 37.065  0.128   18.450  1.00 33.12 310 A 1 
ATOM   2352  O O    . GLN   A 1  310 ? 37.262  -0.318  17.320  1.00 31.00 310 A 1 
ATOM   2353  C CB   . GLN   A 1  310 ? 36.779  2.578   17.854  1.00 30.73 310 A 1 
ATOM   2354  C CG   . GLN   A 1  310 ? 36.628  3.957   18.514  1.00 28.50 310 A 1 
ATOM   2355  C CD   . GLN   A 1  310 ? 35.935  4.974   17.608  1.00 26.85 310 A 1 
ATOM   2356  O OE1  . GLN   A 1  310 ? 36.062  4.963   16.400  1.00 26.19 310 A 1 
ATOM   2357  N NE2  . GLN   A 1  310 ? 35.184  5.899   18.163  1.00 26.59 310 A 1 
ATOM   2358  N N    . TRP   A 1  311 ? 36.593  -0.572  19.443  1.00 33.56 311 A 1 
ATOM   2359  C CA   . TRP   A 1  311 ? 35.937  -1.854  19.267  1.00 31.99 311 A 1 
ATOM   2360  C C    . TRP   A 1  311 ? 34.611  -1.587  18.556  1.00 32.04 311 A 1 
ATOM   2361  O O    . TRP   A 1  311 ? 33.558  -1.556  19.179  1.00 29.93 311 A 1 
ATOM   2362  C CB   . TRP   A 1  311 ? 35.742  -2.538  20.630  1.00 29.03 311 A 1 
ATOM   2363  C CG   . TRP   A 1  311 ? 36.929  -3.229  21.225  1.00 27.25 311 A 1 
ATOM   2364  C CD1  . TRP   A 1  311 ? 38.223  -2.838  21.160  1.00 24.48 311 A 1 
ATOM   2365  C CD2  . TRP   A 1  311 ? 36.918  -4.466  22.003  1.00 25.01 311 A 1 
ATOM   2366  N NE1  . TRP   A 1  311 ? 39.023  -3.741  21.843  1.00 23.05 311 A 1 
ATOM   2367  C CE2  . TRP   A 1  311 ? 38.256  -4.759  22.376  1.00 23.36 311 A 1 
ATOM   2368  C CE3  . TRP   A 1  311 ? 35.916  -5.361  22.420  1.00 24.66 311 A 1 
ATOM   2369  C CZ2  . TRP   A 1  311 ? 38.588  -5.898  23.135  1.00 23.36 311 A 1 
ATOM   2370  C CZ3  . TRP   A 1  311 ? 36.245  -6.492  23.175  1.00 24.04 311 A 1 
ATOM   2371  C CH2  . TRP   A 1  311 ? 37.572  -6.759  23.528  1.00 23.54 311 A 1 
ATOM   2372  N N    . SER   A 1  312 ? 34.685  -1.325  17.281  1.00 35.33 312 A 1 
ATOM   2373  C CA   . SER   A 1  312 ? 33.511  -1.465  16.447  1.00 34.59 312 A 1 
ATOM   2374  C C    . SER   A 1  312 ? 33.154  -2.939  16.520  1.00 34.43 312 A 1 
ATOM   2375  O O    . SER   A 1  312 ? 33.857  -3.774  15.947  1.00 32.98 312 A 1 
ATOM   2376  C CB   . SER   A 1  312 ? 33.795  -1.015  15.007  1.00 32.11 312 A 1 
ATOM   2377  O OG   . SER   A 1  312 ? 34.852  -1.749  14.437  1.00 29.93 312 A 1 
ATOM   2378  N N    . ILE   A 1  313 ? 32.138  -3.243  17.292  1.00 33.38 313 A 1 
ATOM   2379  C CA   . ILE   A 1  313 ? 31.560  -4.580  17.283  1.00 33.14 313 A 1 
ATOM   2380  C C    . ILE   A 1  313 ? 31.106  -4.789  15.845  1.00 33.45 313 A 1 
ATOM   2381  O O    . ILE   A 1  313 ? 30.164  -4.144  15.386  1.00 31.77 313 A 1 
ATOM   2382  C CB   . ILE   A 1  313 ? 30.413  -4.704  18.302  1.00 31.43 313 A 1 
ATOM   2383  C CG1  . ILE   A 1  313 ? 30.944  -4.474  19.737  1.00 29.27 313 A 1 
ATOM   2384  C CG2  . ILE   A 1  313 ? 29.749  -6.087  18.180  1.00 30.41 313 A 1 
ATOM   2385  C CD1  . ILE   A 1  313 ? 29.853  -4.411  20.805  1.00 28.16 313 A 1 
ATOM   2386  N N    . ASP   A 1  314 ? 31.837  -5.610  15.145  1.00 38.33 314 A 1 
ATOM   2387  C CA   . ASP   A 1  314 ? 31.549  -5.895  13.755  1.00 38.00 314 A 1 
ATOM   2388  C C    . ASP   A 1  314 ? 30.297  -6.779  13.739  1.00 37.97 314 A 1 
ATOM   2389  O O    . ASP   A 1  314 ? 30.358  -8.004  13.729  1.00 35.42 314 A 1 
ATOM   2390  C CB   . ASP   A 1  314 ? 32.805  -6.485  13.084  1.00 35.03 314 A 1 
ATOM   2391  C CG   . ASP   A 1  314 ? 32.809  -6.387  11.554  1.00 31.28 314 A 1 
ATOM   2392  O OD1  . ASP   A 1  314 ? 31.817  -5.899  10.975  1.00 30.35 314 A 1 
ATOM   2393  O OD2  . ASP   A 1  314 ? 33.808  -6.837  10.953  1.00 29.78 314 A 1 
ATOM   2394  N N    . LEU   A 1  315 ? 29.162  -6.125  13.800  1.00 40.11 315 A 1 
ATOM   2395  C CA   . LEU   A 1  315 ? 27.833  -6.739  13.770  1.00 39.11 315 A 1 
ATOM   2396  C C    . LEU   A 1  315 ? 27.582  -7.463  12.441  1.00 39.60 315 A 1 
ATOM   2397  O O    . LEU   A 1  315 ? 26.520  -8.043  12.256  1.00 37.10 315 A 1 
ATOM   2398  C CB   . LEU   A 1  315 ? 26.779  -5.645  14.034  1.00 36.19 315 A 1 
ATOM   2399  C CG   . LEU   A 1  315 ? 26.502  -5.396  15.528  1.00 32.96 315 A 1 
ATOM   2400  C CD1  . LEU   A 1  315 ? 25.958  -3.993  15.744  1.00 31.24 315 A 1 
ATOM   2401  C CD2  . LEU   A 1  315 ? 25.467  -6.388  16.066  1.00 32.07 315 A 1 
ATOM   2402  N N    . SER   A 1  316 ? 28.548  -7.458  11.560  1.00 40.66 316 A 1 
ATOM   2403  C CA   . SER   A 1  316 ? 28.494  -8.022  10.210  1.00 39.94 316 A 1 
ATOM   2404  C C    . SER   A 1  316 ? 27.962  -9.456  10.110  1.00 40.19 316 A 1 
ATOM   2405  O O    . SER   A 1  316 ? 27.420  -9.824  9.069   1.00 37.09 316 A 1 
ATOM   2406  C CB   . SER   A 1  316 ? 29.899  -7.978  9.601   1.00 36.62 316 A 1 
ATOM   2407  O OG   . SER   A 1  316 ? 30.822  -8.729  10.348  1.00 34.39 316 A 1 
ATOM   2408  N N    . ASN   A 1  317 ? 28.111  -10.236 11.150  1.00 42.32 317 A 1 
ATOM   2409  C CA   . ASN   A 1  317 ? 27.792  -11.662 11.083  1.00 42.26 317 A 1 
ATOM   2410  C C    . ASN   A 1  317 ? 26.353  -12.029 11.463  1.00 42.33 317 A 1 
ATOM   2411  O O    . ASN   A 1  317 ? 25.911  -13.126 11.115  1.00 38.91 317 A 1 
ATOM   2412  C CB   . ASN   A 1  317 ? 28.813  -12.438 11.932  1.00 38.56 317 A 1 
ATOM   2413  C CG   . ASN   A 1  317 ? 30.168  -12.554 11.259  1.00 34.90 317 A 1 
ATOM   2414  O OD1  . ASN   A 1  317 ? 30.317  -12.493 10.057  1.00 33.85 317 A 1 
ATOM   2415  N ND2  . ASN   A 1  317 ? 31.204  -12.770 12.032  1.00 33.44 317 A 1 
ATOM   2416  N N    . SER   A 1  318 ? 25.634  -11.169 12.152  1.00 43.95 318 A 1 
ATOM   2417  C CA   . SER   A 1  318 ? 24.227  -11.463 12.418  1.00 43.45 318 A 1 
ATOM   2418  C C    . SER   A 1  318 ? 23.380  -11.194 11.170  1.00 44.13 318 A 1 
ATOM   2419  O O    . SER   A 1  318 ? 23.685  -10.322 10.356  1.00 41.72 318 A 1 
ATOM   2420  C CB   . SER   A 1  318 ? 23.714  -10.727 13.662  1.00 39.97 318 A 1 
ATOM   2421  O OG   . SER   A 1  318 ? 23.464  -9.374  13.378  1.00 37.67 318 A 1 
ATOM   2422  N N    . SER   A 1  319 ? 22.306  -11.926 11.021  1.00 44.63 319 A 1 
ATOM   2423  C CA   . SER   A 1  319 ? 21.350  -11.690 9.932   1.00 44.01 319 A 1 
ATOM   2424  C C    . SER   A 1  319 ? 20.807  -10.259 9.940   1.00 44.98 319 A 1 
ATOM   2425  O O    . SER   A 1  319 ? 20.594  -9.667  8.884   1.00 42.85 319 A 1 
ATOM   2426  C CB   . SER   A 1  319 ? 20.188  -12.680 10.046  1.00 40.40 319 A 1 
ATOM   2427  O OG   . SER   A 1  319 ? 19.625  -12.652 11.342  1.00 38.21 319 A 1 
ATOM   2428  N N    . GLU   A 1  320 ? 20.664  -9.700  11.119  1.00 46.94 320 A 1 
ATOM   2429  C CA   . GLU   A 1  320 ? 20.259  -8.310  11.316  1.00 46.86 320 A 1 
ATOM   2430  C C    . GLU   A 1  320 ? 21.315  -7.331  10.805  1.00 47.49 320 A 1 
ATOM   2431  O O    . GLU   A 1  320 ? 20.978  -6.354  10.143  1.00 45.22 320 A 1 
ATOM   2432  C CB   . GLU   A 1  320 ? 19.995  -8.059  12.802  1.00 44.10 320 A 1 
ATOM   2433  C CG   . GLU   A 1  320 ? 18.806  -8.873  13.319  1.00 41.19 320 A 1 
ATOM   2434  C CD   . GLU   A 1  320 ? 18.495  -8.598  14.791  1.00 38.40 320 A 1 
ATOM   2435  O OE1  . GLU   A 1  320 ? 17.361  -8.928  15.196  1.00 34.99 320 A 1 
ATOM   2436  O OE2  . GLU   A 1  320 ? 19.394  -8.074  15.492  1.00 36.69 320 A 1 
ATOM   2437  N N    . ALA   A 1  321 ? 22.571  -7.605  11.039  1.00 50.58 321 A 1 
ATOM   2438  C CA   . ALA   A 1  321 ? 23.640  -6.732  10.578  1.00 49.41 321 A 1 
ATOM   2439  C C    . ALA   A 1  321 ? 23.813  -6.755  9.065   1.00 50.96 321 A 1 
ATOM   2440  O O    . ALA   A 1  321 ? 24.121  -5.727  8.462   1.00 47.75 321 A 1 
ATOM   2441  C CB   . ALA   A 1  321 ? 24.925  -7.151  11.242  1.00 45.34 321 A 1 
ATOM   2442  N N    . PHE   A 1  322 ? 23.555  -7.881  8.445   1.00 50.17 322 A 1 
ATOM   2443  C CA   . PHE   A 1  322 ? 23.511  -7.926  6.990   1.00 49.84 322 A 1 
ATOM   2444  C C    . PHE   A 1  322 ? 22.376  -7.047  6.449   1.00 52.80 322 A 1 
ATOM   2445  O O    . PHE   A 1  322 ? 22.563  -6.298  5.490   1.00 47.93 322 A 1 
ATOM   2446  C CB   . PHE   A 1  322 ? 23.377  -9.377  6.524   1.00 44.65 322 A 1 
ATOM   2447  C CG   . PHE   A 1  322 ? 23.571  -9.506  5.033   1.00 41.35 322 A 1 
ATOM   2448  C CD1  . PHE   A 1  322 ? 22.472  -9.477  4.160   1.00 38.42 322 A 1 
ATOM   2449  C CD2  . PHE   A 1  322 ? 24.871  -9.616  4.513   1.00 37.62 322 A 1 
ATOM   2450  C CE1  . PHE   A 1  322 ? 22.670  -9.561  2.774   1.00 33.95 322 A 1 
ATOM   2451  C CE2  . PHE   A 1  322 ? 25.073  -9.700  3.128   1.00 33.68 322 A 1 
ATOM   2452  C CZ   . PHE   A 1  322 ? 23.972  -9.671  2.260   1.00 33.50 322 A 1 
ATOM   2453  N N    . GLY   A 1  323 ? 21.244  -7.098  7.103   1.00 56.58 323 A 1 
ATOM   2454  C CA   . GLY   A 1  323 ? 20.133  -6.204  6.813   1.00 57.40 323 A 1 
ATOM   2455  C C    . GLY   A 1  323 ? 20.507  -4.736  7.016   1.00 60.64 323 A 1 
ATOM   2456  O O    . GLY   A 1  323 ? 20.272  -3.920  6.128   1.00 57.99 323 A 1 
ATOM   2457  N N    . LEU   A 1  324 ? 21.163  -4.423  8.110   1.00 62.23 324 A 1 
ATOM   2458  C CA   . LEU   A 1  324 ? 21.613  -3.076  8.446   1.00 63.07 324 A 1 
ATOM   2459  C C    . LEU   A 1  324 ? 22.592  -2.528  7.402   1.00 64.75 324 A 1 
ATOM   2460  O O    . LEU   A 1  324 ? 22.380  -1.447  6.852   1.00 61.88 324 A 1 
ATOM   2461  C CB   . LEU   A 1  324 ? 22.246  -3.112  9.846   1.00 62.17 324 A 1 
ATOM   2462  C CG   . LEU   A 1  324 ? 22.679  -1.729  10.358  1.00 59.38 324 A 1 
ATOM   2463  C CD1  . LEU   A 1  324 ? 21.475  -0.859  10.692  1.00 53.12 324 A 1 
ATOM   2464  C CD2  . LEU   A 1  324 ? 23.536  -1.879  11.605  1.00 58.69 324 A 1 
ATOM   2465  N N    . LYS   A 1  325 ? 23.612  -3.291  7.076   1.00 65.76 325 A 1 
ATOM   2466  C CA   . LYS   A 1  325 ? 24.605  -2.898  6.079   1.00 66.10 325 A 1 
ATOM   2467  C C    . LYS   A 1  325 ? 23.958  -2.656  4.716   1.00 67.05 325 A 1 
ATOM   2468  O O    . LYS   A 1  325 ? 24.196  -1.627  4.091   1.00 65.03 325 A 1 
ATOM   2469  C CB   . LYS   A 1  325 ? 25.705  -3.963  6.031   1.00 63.55 325 A 1 
ATOM   2470  C CG   . LYS   A 1  325 ? 26.861  -3.513  5.137   1.00 58.13 325 A 1 
ATOM   2471  C CD   . LYS   A 1  325 ? 28.007  -4.526  5.181   1.00 53.81 325 A 1 
ATOM   2472  C CE   . LYS   A 1  325 ? 29.126  -4.019  4.280   1.00 46.48 325 A 1 
ATOM   2473  N NZ   . LYS   A 1  325 ? 30.304  -4.905  4.309   1.00 41.82 325 A 1 
ATOM   2474  N N    . SER   A 1  326 ? 23.090  -3.547  4.307   1.00 63.35 326 A 1 
ATOM   2475  C CA   . SER   A 1  326 ? 22.317  -3.389  3.075   1.00 62.46 326 A 1 
ATOM   2476  C C    . SER   A 1  326 ? 21.373  -2.185  3.111   1.00 63.60 326 A 1 
ATOM   2477  O O    . SER   A 1  326 ? 21.105  -1.588  2.068   1.00 61.26 326 A 1 
ATOM   2478  C CB   . SER   A 1  326 ? 21.504  -4.660  2.815   1.00 59.24 326 A 1 
ATOM   2479  O OG   . SER   A 1  326 ? 20.747  -4.531  1.625   1.00 54.67 326 A 1 
ATOM   2480  N N    . ALA   A 1  327 ? 20.870  -1.835  4.273   1.00 64.74 327 A 1 
ATOM   2481  C CA   . ALA   A 1  327 ? 19.993  -0.685  4.433   1.00 63.18 327 A 1 
ATOM   2482  C C    . ALA   A 1  327 ? 20.757  0.640   4.337   1.00 64.27 327 A 1 
ATOM   2483  O O    . ALA   A 1  327 ? 20.265  1.564   3.699   1.00 62.91 327 A 1 
ATOM   2484  C CB   . ALA   A 1  327 ? 19.219  -0.809  5.745   1.00 60.96 327 A 1 
ATOM   2485  N N    . ILE   A 1  328 ? 21.957  0.725   4.880   1.00 67.95 328 A 1 
ATOM   2486  C CA   . ILE   A 1  328 ? 22.735  1.972   4.947   1.00 67.13 328 A 1 
ATOM   2487  C C    . ILE   A 1  328 ? 23.528  2.241   3.664   1.00 68.58 328 A 1 
ATOM   2488  O O    . ILE   A 1  328 ? 23.622  3.380   3.212   1.00 65.85 328 A 1 
ATOM   2489  C CB   . ILE   A 1  328 ? 23.662  1.930   6.173   1.00 65.10 328 A 1 
ATOM   2490  C CG1  . ILE   A 1  328 ? 22.852  1.793   7.482   1.00 62.06 328 A 1 
ATOM   2491  C CG2  . ILE   A 1  328 ? 24.537  3.194   6.259   1.00 60.01 328 A 1 
ATOM   2492  C CD1  . ILE   A 1  328 ? 23.705  1.214   8.599   1.00 54.72 328 A 1 
ATOM   2493  N N    . GLU   A 1  329 ? 24.098  1.216   3.070   1.00 69.53 329 A 1 
ATOM   2494  C CA   . GLU   A 1  329 ? 24.923  1.380   1.875   1.00 70.05 329 A 1 
ATOM   2495  C C    . GLU   A 1  329 ? 24.053  1.632   0.639   1.00 72.04 329 A 1 
ATOM   2496  O O    . GLU   A 1  329 ? 23.459  0.725   0.062   1.00 66.88 329 A 1 
ATOM   2497  C CB   . GLU   A 1  329 ? 25.890  0.201   1.698   1.00 64.15 329 A 1 
ATOM   2498  C CG   . GLU   A 1  329 ? 26.998  0.220   2.768   1.00 59.13 329 A 1 
ATOM   2499  C CD   . GLU   A 1  329 ? 28.072  -0.860  2.598   1.00 53.66 329 A 1 
ATOM   2500  O OE1  . GLU   A 1  329 ? 29.066  -0.806  3.365   1.00 47.53 329 A 1 
ATOM   2501  O OE2  . GLU   A 1  329 ? 27.929  -1.739  1.724   1.00 50.78 329 A 1 
ATOM   2502  N N    . SER   A 1  330 ? 24.016  2.901   0.232   1.00 75.37 330 A 1 
ATOM   2503  C CA   . SER   A 1  330 ? 23.296  3.324   -0.973  1.00 76.98 330 A 1 
ATOM   2504  C C    . SER   A 1  330 ? 24.168  3.376   -2.227  1.00 79.81 330 A 1 
ATOM   2505  O O    . SER   A 1  330 ? 23.645  3.278   -3.330  1.00 75.34 330 A 1 
ATOM   2506  C CB   . SER   A 1  330 ? 22.632  4.685   -0.740  1.00 70.97 330 A 1 
ATOM   2507  O OG   . SER   A 1  330 ? 23.582  5.684   -0.447  1.00 63.74 330 A 1 
ATOM   2508  N N    . LEU   A 1  331 ? 25.473  3.532   -2.067  1.00 80.13 331 A 1 
ATOM   2509  C CA   . LEU   A 1  331 ? 26.428  3.560   -3.171  1.00 82.49 331 A 1 
ATOM   2510  C C    . LEU   A 1  331 ? 27.309  2.317   -3.153  1.00 83.28 331 A 1 
ATOM   2511  O O    . LEU   A 1  331 ? 27.805  1.904   -2.109  1.00 80.11 331 A 1 
ATOM   2512  C CB   . LEU   A 1  331 ? 27.296  4.826   -3.114  1.00 80.65 331 A 1 
ATOM   2513  C CG   . LEU   A 1  331 ? 26.561  6.131   -3.464  1.00 79.26 331 A 1 
ATOM   2514  C CD1  . LEU   A 1  331 ? 27.537  7.298   -3.333  1.00 72.17 331 A 1 
ATOM   2515  C CD2  . LEU   A 1  331 ? 26.017  6.135   -4.891  1.00 73.57 331 A 1 
ATOM   2516  N N    . THR   A 1  332 ? 27.558  1.784   -4.336  1.00 82.97 332 A 1 
ATOM   2517  C CA   . THR   A 1  332 ? 28.487  0.669   -4.505  1.00 84.25 332 A 1 
ATOM   2518  C C    . THR   A 1  332 ? 29.889  1.201   -4.773  1.00 85.40 332 A 1 
ATOM   2519  O O    . THR   A 1  332 ? 30.091  2.032   -5.652  1.00 83.19 332 A 1 
ATOM   2520  C CB   . THR   A 1  332 ? 28.018  -0.266  -5.621  1.00 81.18 332 A 1 
ATOM   2521  O OG1  . THR   A 1  332 ? 26.700  -0.694  -5.345  1.00 73.36 332 A 1 
ATOM   2522  C CG2  . THR   A 1  332 ? 28.875  -1.522  -5.722  1.00 71.72 332 A 1 
ATOM   2523  N N    . LEU   A 1  333 ? 30.856  0.700   -4.032  1.00 85.76 333 A 1 
ATOM   2524  C CA   . LEU   A 1  333 ? 32.258  0.953   -4.333  1.00 86.29 333 A 1 
ATOM   2525  C C    . LEU   A 1  333 ? 32.740  -0.119  -5.317  1.00 86.72 333 A 1 
ATOM   2526  O O    . LEU   A 1  333 ? 32.946  -1.271  -4.935  1.00 83.98 333 A 1 
ATOM   2527  C CB   . LEU   A 1  333 ? 33.067  0.983   -3.026  1.00 83.64 333 A 1 
ATOM   2528  C CG   . LEU   A 1  333 ? 34.317  1.867   -3.167  1.00 74.34 333 A 1 
ATOM   2529  C CD1  . LEU   A 1  333 ? 34.079  3.221   -2.502  1.00 66.52 333 A 1 
ATOM   2530  C CD2  . LEU   A 1  333 ? 35.534  1.235   -2.508  1.00 67.26 333 A 1 
ATOM   2531  N N    . TYR   A 1  334 ? 32.900  0.265   -6.571  1.00 88.08 334 A 1 
ATOM   2532  C CA   . TYR   A 1  334 ? 33.327  -0.668  -7.608  1.00 88.79 334 A 1 
ATOM   2533  C C    . TYR   A 1  334 ? 34.837  -0.891  -7.563  1.00 88.53 334 A 1 
ATOM   2534  O O    . TYR   A 1  334 ? 35.624  0.020   -7.302  1.00 85.64 334 A 1 
ATOM   2535  C CB   . TYR   A 1  334 ? 32.868  -0.176  -8.979  1.00 88.18 334 A 1 
ATOM   2536  C CG   . TYR   A 1  334 ? 31.369  -0.248  -9.168  1.00 89.04 334 A 1 
ATOM   2537  C CD1  . TYR   A 1  334 ? 30.758  -1.458  -9.554  1.00 81.81 334 A 1 
ATOM   2538  C CD2  . TYR   A 1  334 ? 30.566  0.888   -8.943  1.00 82.32 334 A 1 
ATOM   2539  C CE1  . TYR   A 1  334 ? 29.370  -1.535  -9.725  1.00 81.43 334 A 1 
ATOM   2540  C CE2  . TYR   A 1  334 ? 29.173  0.819   -9.106  1.00 81.02 334 A 1 
ATOM   2541  C CZ   . TYR   A 1  334 ? 28.578  -0.396  -9.502  1.00 86.21 334 A 1 
ATOM   2542  O OH   . TYR   A 1  334 ? 27.215  -0.465  -9.667  1.00 84.71 334 A 1 
ATOM   2543  N N    . ARG   A 1  335 ? 35.240  -2.100  -7.875  1.00 88.73 335 A 1 
ATOM   2544  C CA   . ARG   A 1  335 ? 36.650  -2.399  -8.117  1.00 89.29 335 A 1 
ATOM   2545  C C    . ARG   A 1  335 ? 37.008  -1.968  -9.533  1.00 89.28 335 A 1 
ATOM   2546  O O    . ARG   A 1  335 ? 36.252  -2.199  -10.469 1.00 86.55 335 A 1 
ATOM   2547  C CB   . ARG   A 1  335 ? 36.932  -3.888  -7.914  1.00 87.35 335 A 1 
ATOM   2548  C CG   . ARG   A 1  335 ? 36.674  -4.315  -6.465  1.00 79.20 335 A 1 
ATOM   2549  C CD   . ARG   A 1  335 ? 36.954  -5.812  -6.328  1.00 76.08 335 A 1 
ATOM   2550  N NE   . ARG   A 1  335 ? 36.738  -6.262  -4.951  1.00 64.91 335 A 1 
ATOM   2551  C CZ   . ARG   A 1  335 ? 36.871  -7.500  -4.522  1.00 57.66 335 A 1 
ATOM   2552  N NH1  . ARG   A 1  335 ? 37.223  -8.462  -5.333  1.00 51.47 335 A 1 
ATOM   2553  N NH2  . ARG   A 1  335 ? 36.649  -7.789  -3.274  1.00 49.66 335 A 1 
ATOM   2554  N N    . PHE   A 1  336 ? 38.199  -1.414  -9.687  1.00 90.96 336 A 1 
ATOM   2555  C CA   . PHE   A 1  336 ? 38.658  -0.986  -11.005 1.00 91.38 336 A 1 
ATOM   2556  C C    . PHE   A 1  336 ? 38.647  -2.126  -12.031 1.00 91.57 336 A 1 
ATOM   2557  O O    . PHE   A 1  336 ? 38.199  -1.928  -13.154 1.00 89.98 336 A 1 
ATOM   2558  C CB   . PHE   A 1  336 ? 40.055  -0.386  -10.885 1.00 90.38 336 A 1 
ATOM   2559  C CG   . PHE   A 1  336 ? 40.600  0.072   -12.213 1.00 89.94 336 A 1 
ATOM   2560  C CD1  . PHE   A 1  336 ? 41.470  -0.749  -12.948 1.00 84.32 336 A 1 
ATOM   2561  C CD2  . PHE   A 1  336 ? 40.180  1.299   -12.755 1.00 84.52 336 A 1 
ATOM   2562  C CE1  . PHE   A 1  336 ? 41.925  -0.342  -14.209 1.00 83.32 336 A 1 
ATOM   2563  C CE2  . PHE   A 1  336 ? 40.635  1.707   -14.014 1.00 82.52 336 A 1 
ATOM   2564  C CZ   . PHE   A 1  336 ? 41.507  0.887   -14.739 1.00 85.25 336 A 1 
ATOM   2565  N N    . ASN   A 1  337 ? 39.067  -3.303  -11.635 1.00 91.29 337 A 1 
ATOM   2566  C CA   . ASN   A 1  337 ? 39.081  -4.460  -12.534 1.00 91.17 337 A 1 
ATOM   2567  C C    . ASN   A 1  337 ? 37.674  -4.842  -13.016 1.00 91.12 337 A 1 
ATOM   2568  O O    . ASN   A 1  337 ? 37.522  -5.277  -14.154 1.00 88.62 337 A 1 
ATOM   2569  C CB   . ASN   A 1  337 ? 39.720  -5.657  -11.820 1.00 90.14 337 A 1 
ATOM   2570  C CG   . ASN   A 1  337 ? 41.194  -5.478  -11.492 1.00 83.90 337 A 1 
ATOM   2571  O OD1  . ASN   A 1  337 ? 41.839  -4.487  -11.754 1.00 72.90 337 A 1 
ATOM   2572  N ND2  . ASN   A 1  337 ? 41.779  -6.472  -10.858 1.00 72.30 337 A 1 
ATOM   2573  N N    . ASP   A 1  338 ? 36.673  -4.654  -12.173 1.00 90.34 338 A 1 
ATOM   2574  C CA   . ASP   A 1  338 ? 35.287  -4.942  -12.526 1.00 89.88 338 A 1 
ATOM   2575  C C    . ASP   A 1  338 ? 34.796  -3.920  -13.562 1.00 90.32 338 A 1 
ATOM   2576  O O    . ASP   A 1  338 ? 34.253  -4.304  -14.594 1.00 88.14 338 A 1 
ATOM   2577  C CB   . ASP   A 1  338 ? 34.396  -4.963  -11.268 1.00 88.24 338 A 1 
ATOM   2578  C CG   . ASP   A 1  338 ? 34.835  -5.956  -10.180 1.00 84.35 338 A 1 
ATOM   2579  O OD1  . ASP   A 1  338 ? 35.551  -6.934  -10.492 1.00 76.96 338 A 1 
ATOM   2580  O OD2  . ASP   A 1  338 ? 34.516  -5.704  -8.993  1.00 77.75 338 A 1 
ATOM   2581  N N    . LEU   A 1  339 ? 35.101  -2.639  -13.367 1.00 90.08 339 A 1 
ATOM   2582  C CA   . LEU   A 1  339 ? 34.791  -1.586  -14.344 1.00 90.72 339 A 1 
ATOM   2583  C C    . LEU   A 1  339 ? 35.552  -1.764  -15.660 1.00 90.65 339 A 1 
ATOM   2584  O O    . LEU   A 1  339 ? 35.000  -1.540  -16.733 1.00 88.13 339 A 1 
ATOM   2585  C CB   . LEU   A 1  339 ? 35.112  -0.201  -13.759 1.00 89.86 339 A 1 
ATOM   2586  C CG   . LEU   A 1  339 ? 34.262  0.208   -12.542 1.00 88.61 339 A 1 
ATOM   2587  C CD1  . LEU   A 1  339 ? 34.660  1.618   -12.113 1.00 82.37 339 A 1 
ATOM   2588  C CD2  . LEU   A 1  339 ? 32.766  0.199   -12.851 1.00 82.49 339 A 1 
ATOM   2589  N N    . GLN   A 1  340 ? 36.793  -2.172  -15.575 1.00 91.03 340 A 1 
ATOM   2590  C CA   . GLN   A 1  340 ? 37.612  -2.429  -16.751 1.00 90.94 340 A 1 
ATOM   2591  C C    . GLN   A 1  340 ? 37.037  -3.587  -17.574 1.00 90.78 340 A 1 
ATOM   2592  O O    . GLN   A 1  340 ? 36.953  -3.496  -18.790 1.00 88.94 340 A 1 
ATOM   2593  C CB   . GLN   A 1  340 ? 39.050  -2.702  -16.283 1.00 89.71 340 A 1 
ATOM   2594  C CG   . GLN   A 1  340 ? 40.048  -2.500  -17.418 1.00 83.18 340 A 1 
ATOM   2595  C CD   . GLN   A 1  340 ? 41.504  -2.676  -16.990 1.00 82.13 340 A 1 
ATOM   2596  O OE1  . GLN   A 1  340 ? 41.843  -3.150  -15.919 1.00 73.48 340 A 1 
ATOM   2597  N NE2  . GLN   A 1  340 ? 42.434  -2.302  -17.835 1.00 70.90 340 A 1 
ATOM   2598  N N    . SER   A 1  341 ? 36.590  -4.623  -16.914 1.00 90.29 341 A 1 
ATOM   2599  C CA   . SER   A 1  341 ? 35.920  -5.748  -17.568 1.00 89.98 341 A 1 
ATOM   2600  C C    . SER   A 1  341 ? 34.564  -5.333  -18.146 1.00 90.06 341 A 1 
ATOM   2601  O O    . SER   A 1  341 ? 34.275  -5.635  -19.300 1.00 87.16 341 A 1 
ATOM   2602  C CB   . SER   A 1  341 ? 35.744  -6.908  -16.587 1.00 88.70 341 A 1 
ATOM   2603  O OG   . SER   A 1  341 ? 36.992  -7.288  -16.041 1.00 75.58 341 A 1 
ATOM   2604  N N    . ALA   A 1  342 ? 33.788  -4.577  -17.392 1.00 89.99 342 A 1 
ATOM   2605  C CA   . ALA   A 1  342 ? 32.462  -4.117  -17.799 1.00 89.77 342 A 1 
ATOM   2606  C C    . ALA   A 1  342 ? 32.479  -3.174  -19.014 1.00 90.02 342 A 1 
ATOM   2607  O O    . ALA   A 1  342 ? 31.512  -3.129  -19.772 1.00 87.19 342 A 1 
ATOM   2608  C CB   . ALA   A 1  342 ? 31.816  -3.441  -16.590 1.00 88.80 342 A 1 
ATOM   2609  N N    . THR   A 1  343 ? 33.564  -2.439  -19.216 1.00 90.33 343 A 1 
ATOM   2610  C CA   . THR   A 1  343 ? 33.750  -1.499  -20.337 1.00 89.64 343 A 1 
ATOM   2611  C C    . THR   A 1  343 ? 34.613  -2.055  -21.466 1.00 89.31 343 A 1 
ATOM   2612  O O    . THR   A 1  343 ? 34.989  -1.309  -22.370 1.00 85.39 343 A 1 
ATOM   2613  C CB   . THR   A 1  343 ? 34.330  -0.168  -19.853 1.00 88.56 343 A 1 
ATOM   2614  O OG1  . THR   A 1  343 ? 35.548  -0.379  -19.177 1.00 80.26 343 A 1 
ATOM   2615  C CG2  . THR   A 1  343 ? 33.394  0.573   -18.908 1.00 79.41 343 A 1 
ATOM   2616  N N    . SER   A 1  344 ? 34.965  -3.313  -21.422 1.00 89.50 344 A 1 
ATOM   2617  C CA   . SER   A 1  344 ? 35.931  -3.924  -22.348 1.00 89.23 344 A 1 
ATOM   2618  C C    . SER   A 1  344 ? 37.247  -3.133  -22.422 1.00 89.78 344 A 1 
ATOM   2619  O O    . SER   A 1  344 ? 37.711  -2.761  -23.496 1.00 84.50 344 A 1 
ATOM   2620  C CB   . SER   A 1  344 ? 35.309  -4.145  -23.732 1.00 87.36 344 A 1 
ATOM   2621  O OG   . SER   A 1  344 ? 34.150  -4.945  -23.627 1.00 78.71 344 A 1 
ATOM   2622  N N    . ASN   A 1  345 ? 37.828  -2.856  -21.269 1.00 88.83 345 A 1 
ATOM   2623  C CA   . ASN   A 1  345 ? 39.031  -2.025  -21.109 1.00 89.37 345 A 1 
ATOM   2624  C C    . ASN   A 1  345 ? 38.879  -0.576  -21.598 1.00 89.64 345 A 1 
ATOM   2625  O O    . ASN   A 1  345 ? 39.827  0.004   -22.115 1.00 84.49 345 A 1 
ATOM   2626  C CB   . ASN   A 1  345 ? 40.265  -2.727  -21.710 1.00 87.46 345 A 1 
ATOM   2627  C CG   . ASN   A 1  345 ? 40.743  -3.921  -20.918 1.00 82.90 345 A 1 
ATOM   2628  O OD1  . ASN   A 1  345 ? 40.579  -4.020  -19.722 1.00 73.92 345 A 1 
ATOM   2629  N ND2  . ASN   A 1  345 ? 41.424  -4.846  -21.558 1.00 72.42 345 A 1 
ATOM   2630  N N    . PHE   A 1  346 ? 37.702  0.009   -21.406 1.00 87.68 346 A 1 
ATOM   2631  C CA   . PHE   A 1  346 ? 37.393  1.359   -21.882 1.00 88.45 346 A 1 
ATOM   2632  C C    . PHE   A 1  346 ? 37.618  1.506   -23.398 1.00 88.92 346 A 1 
ATOM   2633  O O    . PHE   A 1  346 ? 38.175  2.498   -23.864 1.00 83.33 346 A 1 
ATOM   2634  C CB   . PHE   A 1  346 ? 38.129  2.412   -21.045 1.00 86.88 346 A 1 
ATOM   2635  C CG   . PHE   A 1  346 ? 37.854  2.333   -19.560 1.00 87.40 346 A 1 
ATOM   2636  C CD1  . PHE   A 1  346 ? 36.732  2.981   -19.017 1.00 81.29 346 A 1 
ATOM   2637  C CD2  . PHE   A 1  346 ? 38.699  1.596   -18.715 1.00 82.10 346 A 1 
ATOM   2638  C CE1  . PHE   A 1  346 ? 36.457  2.896   -17.647 1.00 80.32 346 A 1 
ATOM   2639  C CE2  . PHE   A 1  346 ? 38.422  1.507   -17.339 1.00 80.06 346 A 1 
ATOM   2640  C CZ   . PHE   A 1  346 ? 37.299  2.154   -16.809 1.00 84.46 346 A 1 
ATOM   2641  N N    . SER   A 1  347 ? 37.196  0.504   -24.146 1.00 88.63 347 A 1 
ATOM   2642  C CA   . SER   A 1  347 ? 37.300  0.517   -25.601 1.00 88.54 347 A 1 
ATOM   2643  C C    . SER   A 1  347 ? 36.506  1.676   -26.203 1.00 88.68 347 A 1 
ATOM   2644  O O    . SER   A 1  347 ? 35.449  2.054   -25.697 1.00 85.92 347 A 1 
ATOM   2645  C CB   . SER   A 1  347 ? 36.840  -0.818  -26.197 1.00 86.45 347 A 1 
ATOM   2646  O OG   . SER   A 1  347 ? 35.449  -1.001  -26.052 1.00 77.61 347 A 1 
ATOM   2647  N N    . ASP   A 1  348 ? 36.980  2.210   -27.322 1.00 89.40 348 A 1 
ATOM   2648  C CA   . ASP   A 1  348 ? 36.261  3.263   -28.043 1.00 89.50 348 A 1 
ATOM   2649  C C    . ASP   A 1  348 ? 34.891  2.795   -28.560 1.00 89.69 348 A 1 
ATOM   2650  O O    . ASP   A 1  348 ? 33.989  3.607   -28.702 1.00 85.87 348 A 1 
ATOM   2651  C CB   . ASP   A 1  348 ? 37.118  3.804   -29.196 1.00 86.71 348 A 1 
ATOM   2652  C CG   . ASP   A 1  348 ? 38.119  4.888   -28.781 1.00 78.39 348 A 1 
ATOM   2653  O OD1  . ASP   A 1  348 ? 37.789  5.723   -27.904 1.00 68.92 348 A 1 
ATOM   2654  O OD2  . ASP   A 1  348 ? 39.209  4.921   -29.390 1.00 68.33 348 A 1 
ATOM   2655  N N    . GLU   A 1  349 ? 34.698  1.506   -28.767 1.00 89.06 349 A 1 
ATOM   2656  C CA   . GLU   A 1  349 ? 33.398  0.926   -29.140 1.00 88.72 349 A 1 
ATOM   2657  C C    . GLU   A 1  349 ? 32.324  1.151   -28.066 1.00 89.38 349 A 1 
ATOM   2658  O O    . GLU   A 1  349 ? 31.147  1.322   -28.379 1.00 85.24 349 A 1 
ATOM   2659  C CB   . GLU   A 1  349 ? 33.555  -0.584  -29.369 1.00 86.50 349 A 1 
ATOM   2660  C CG   . GLU   A 1  349 ? 34.484  -0.917  -30.546 1.00 75.28 349 A 1 
ATOM   2661  C CD   . GLU   A 1  349 ? 34.683  -2.424  -30.761 1.00 65.41 349 A 1 
ATOM   2662  O OE1  . GLU   A 1  349 ? 35.375  -2.768  -31.747 1.00 56.65 349 A 1 
ATOM   2663  O OE2  . GLU   A 1  349 ? 34.179  -3.225  -29.942 1.00 56.89 349 A 1 
ATOM   2664  N N    . ASN   A 1  350 ? 32.738  1.194   -26.820 1.00 89.29 350 A 1 
ATOM   2665  C CA   . ASN   A 1  350 ? 31.854  1.452   -25.689 1.00 89.96 350 A 1 
ATOM   2666  C C    . ASN   A 1  350 ? 31.784  2.939   -25.312 1.00 90.48 350 A 1 
ATOM   2667  O O    . ASN   A 1  350 ? 31.101  3.300   -24.362 1.00 86.88 350 A 1 
ATOM   2668  C CB   . ASN   A 1  350 ? 32.288  0.563   -24.518 1.00 88.29 350 A 1 
ATOM   2669  C CG   . ASN   A 1  350 ? 31.940  -0.899  -24.739 1.00 87.38 350 A 1 
ATOM   2670  O OD1  . ASN   A 1  350 ? 30.992  -1.258  -25.411 1.00 76.56 350 A 1 
ATOM   2671  N ND2  . ASN   A 1  350 ? 32.689  -1.794  -24.143 1.00 75.77 350 A 1 
ATOM   2672  N N    . ARG   A 1  351 ? 32.475  3.799   -26.033 1.00 89.50 351 A 1 
ATOM   2673  C CA   . ARG   A 1  351 ? 32.476  5.228   -25.743 1.00 90.39 351 A 1 
ATOM   2674  C C    . ARG   A 1  351 ? 31.172  5.855   -26.221 1.00 89.37 351 A 1 
ATOM   2675  O O    . ARG   A 1  351 ? 30.885  5.877   -27.409 1.00 86.20 351 A 1 
ATOM   2676  C CB   . ARG   A 1  351 ? 33.718  5.855   -26.376 1.00 89.39 351 A 1 
ATOM   2677  C CG   . ARG   A 1  351 ? 33.955  7.273   -25.867 1.00 85.03 351 A 1 
ATOM   2678  C CD   . ARG   A 1  351 ? 35.235  7.778   -26.525 1.00 83.43 351 A 1 
ATOM   2679  N NE   . ARG   A 1  351 ? 35.647  9.077   -25.989 1.00 77.22 351 A 1 
ATOM   2680  C CZ   . ARG   A 1  351 ? 36.743  9.713   -26.350 1.00 72.44 351 A 1 
ATOM   2681  N NH1  . ARG   A 1  351 ? 37.542  9.225   -27.261 1.00 63.58 351 A 1 
ATOM   2682  N NH2  . ARG   A 1  351 ? 37.052  10.844  -25.798 1.00 65.71 351 A 1 
ATOM   2683  N N    . ILE   A 1  352 ? 30.425  6.420   -25.290 1.00 87.53 352 A 1 
ATOM   2684  C CA   . ILE   A 1  352 ? 29.173  7.122   -25.592 1.00 85.96 352 A 1 
ATOM   2685  C C    . ILE   A 1  352 ? 29.492  8.539   -26.070 1.00 84.80 352 A 1 
ATOM   2686  O O    . ILE   A 1  352 ? 29.209  8.910   -27.209 1.00 80.14 352 A 1 
ATOM   2687  C CB   . ILE   A 1  352 ? 28.234  7.125   -24.365 1.00 84.58 352 A 1 
ATOM   2688  C CG1  . ILE   A 1  352 ? 27.943  5.693   -23.856 1.00 78.99 352 A 1 
ATOM   2689  C CG2  . ILE   A 1  352 ? 26.918  7.843   -24.718 1.00 76.75 352 A 1 
ATOM   2690  C CD1  . ILE   A 1  352 ? 27.246  5.669   -22.489 1.00 73.79 352 A 1 
ATOM   2691  N N    . LYS   A 1  353 ? 30.102  9.330   -25.190 1.00 84.88 353 A 1 
ATOM   2692  C CA   . LYS   A 1  353 ? 30.457  10.721  -25.475 1.00 84.01 353 A 1 
ATOM   2693  C C    . LYS   A 1  353 ? 31.563  11.189  -24.534 1.00 84.80 353 A 1 
ATOM   2694  O O    . LYS   A 1  353 ? 31.516  10.939  -23.334 1.00 78.09 353 A 1 
ATOM   2695  C CB   . LYS   A 1  353 ? 29.188  11.587  -25.353 1.00 78.96 353 A 1 
ATOM   2696  C CG   . LYS   A 1  353 ? 29.260  12.940  -26.076 1.00 71.42 353 A 1 
ATOM   2697  C CD   . LYS   A 1  353 ? 27.868  13.594  -26.074 1.00 66.40 353 A 1 
ATOM   2698  C CE   . LYS   A 1  353 ? 27.778  14.837  -26.958 1.00 57.39 353 A 1 
ATOM   2699  N NZ   . LYS   A 1  353 ? 26.363  15.266  -27.137 1.00 50.82 353 A 1 
ATOM   2700  N N    . GLY   A 1  354 ? 32.545  11.885  -25.073 1.00 81.40 354 A 1 
ATOM   2701  C CA   . GLY   A 1  354 ? 33.648  12.420  -24.277 1.00 82.18 354 A 1 
ATOM   2702  C C    . GLY   A 1  354 ? 34.371  11.344  -23.463 1.00 85.00 354 A 1 
ATOM   2703  O O    . GLY   A 1  354 ? 35.024  10.471  -24.034 1.00 80.33 354 A 1 
ATOM   2704  N N    . SER   A 1  355 ? 34.262  11.427  -22.150 1.00 86.45 355 A 1 
ATOM   2705  C CA   . SER   A 1  355 ? 34.871  10.490  -21.205 1.00 87.48 355 A 1 
ATOM   2706  C C    . SER   A 1  355 ? 33.866  9.516   -20.587 1.00 89.24 355 A 1 
ATOM   2707  O O    . SER   A 1  355 ? 34.132  8.964   -19.523 1.00 86.01 355 A 1 
ATOM   2708  C CB   . SER   A 1  355 ? 35.629  11.268  -20.123 1.00 84.38 355 A 1 
ATOM   2709  O OG   . SER   A 1  355 ? 34.754  12.133  -19.431 1.00 74.42 355 A 1 
ATOM   2710  N N    . VAL   A 1  356 ? 32.719  9.342   -21.210 1.00 89.49 356 A 1 
ATOM   2711  C CA   . VAL   A 1  356 ? 31.664  8.441   -20.740 1.00 90.50 356 A 1 
ATOM   2712  C C    . VAL   A 1  356 ? 31.661  7.178   -21.594 1.00 90.96 356 A 1 
ATOM   2713  O O    . VAL   A 1  356 ? 31.607  7.257   -22.821 1.00 89.09 356 A 1 
ATOM   2714  C CB   . VAL   A 1  356 ? 30.285  9.119   -20.734 1.00 89.36 356 A 1 
ATOM   2715  C CG1  . VAL   A 1  356 ? 29.237  8.213   -20.082 1.00 80.83 356 A 1 
ATOM   2716  C CG2  . VAL   A 1  356 ? 30.308  10.433  -19.948 1.00 81.42 356 A 1 
ATOM   2717  N N    . TYR   A 1  357 ? 31.699  6.049   -20.929 1.00 91.55 357 A 1 
ATOM   2718  C CA   . TYR   A 1  357 ? 31.727  4.729   -21.548 1.00 92.24 357 A 1 
ATOM   2719  C C    . TYR   A 1  357 ? 30.513  3.921   -21.111 1.00 92.40 357 A 1 
ATOM   2720  O O    . TYR   A 1  357 ? 30.117  3.971   -19.946 1.00 90.22 357 A 1 
ATOM   2721  C CB   . TYR   A 1  357 ? 33.024  4.008   -21.171 1.00 91.45 357 A 1 
ATOM   2722  C CG   . TYR   A 1  357 ? 34.275  4.696   -21.671 1.00 91.33 357 A 1 
ATOM   2723  C CD1  . TYR   A 1  357 ? 34.856  4.322   -22.896 1.00 83.82 357 A 1 
ATOM   2724  C CD2  . TYR   A 1  357 ? 34.860  5.739   -20.925 1.00 84.25 357 A 1 
ATOM   2725  C CE1  . TYR   A 1  357 ? 36.000  4.969   -23.376 1.00 83.02 357 A 1 
ATOM   2726  C CE2  . TYR   A 1  357 ? 36.006  6.404   -21.397 1.00 82.29 357 A 1 
ATOM   2727  C CZ   . TYR   A 1  357 ? 36.572  6.011   -22.626 1.00 87.57 357 A 1 
ATOM   2728  O OH   . TYR   A 1  357 ? 37.689  6.661   -23.098 1.00 86.32 357 A 1 
ATOM   2729  N N    . ARG   A 1  358 ? 29.950  3.170   -22.029 1.00 91.81 358 A 1 
ATOM   2730  C CA   . ARG   A 1  358 ? 28.951  2.161   -21.692 1.00 92.58 358 A 1 
ATOM   2731  C C    . ARG   A 1  358 ? 29.632  0.996   -20.982 1.00 92.43 358 A 1 
ATOM   2732  O O    . ARG   A 1  358 ? 30.709  0.561   -21.394 1.00 89.76 358 A 1 
ATOM   2733  C CB   . ARG   A 1  358 ? 28.204  1.723   -22.958 1.00 90.90 358 A 1 
ATOM   2734  C CG   . ARG   A 1  358 ? 27.040  0.764   -22.648 1.00 84.91 358 A 1 
ATOM   2735  C CD   . ARG   A 1  358 ? 26.303  0.416   -23.935 1.00 82.69 358 A 1 
ATOM   2736  N NE   . ARG   A 1  358 ? 25.210  -0.538  -23.703 1.00 75.55 358 A 1 
ATOM   2737  C CZ   . ARG   A 1  358 ? 24.417  -1.052  -24.618 1.00 70.29 358 A 1 
ATOM   2738  N NH1  . ARG   A 1  358 ? 24.521  -0.732  -25.877 1.00 61.94 358 A 1 
ATOM   2739  N NH2  . ARG   A 1  358 ? 23.495  -1.902  -24.294 1.00 62.10 358 A 1 
ATOM   2740  N N    . ALA   A 1  359 ? 28.993  0.507   -19.950 1.00 91.35 359 A 1 
ATOM   2741  C CA   . ALA   A 1  359 ? 29.431  -0.652  -19.203 1.00 91.12 359 A 1 
ATOM   2742  C C    . ALA   A 1  359 ? 28.269  -1.619  -19.022 1.00 91.28 359 A 1 
ATOM   2743  O O    . ALA   A 1  359 ? 27.133  -1.189  -18.874 1.00 88.87 359 A 1 
ATOM   2744  C CB   . ALA   A 1  359 ? 29.981  -0.181  -17.854 1.00 89.65 359 A 1 
ATOM   2745  N N    . THR   A 1  360 ? 28.571  -2.888  -18.969 1.00 90.84 360 A 1 
ATOM   2746  C CA   . THR   A 1  360 ? 27.602  -3.913  -18.582 1.00 90.38 360 A 1 
ATOM   2747  C C    . THR   A 1  360 ? 28.056  -4.507  -17.258 1.00 90.14 360 A 1 
ATOM   2748  O O    . THR   A 1  360 ? 29.102  -5.157  -17.186 1.00 86.91 360 A 1 
ATOM   2749  C CB   . THR   A 1  360 ? 27.445  -4.983  -19.666 1.00 88.42 360 A 1 
ATOM   2750  O OG1  . THR   A 1  360 ? 27.237  -4.378  -20.926 1.00 76.10 360 A 1 
ATOM   2751  C CG2  . THR   A 1  360 ? 26.249  -5.879  -19.389 1.00 72.95 360 A 1 
ATOM   2752  N N    . ILE   A 1  361 ? 27.303  -4.242  -16.208 1.00 88.36 361 A 1 
ATOM   2753  C CA   . ILE   A 1  361 ? 27.623  -4.654  -14.840 1.00 87.61 361 A 1 
ATOM   2754  C C    . ILE   A 1  361 ? 26.499  -5.557  -14.344 1.00 86.04 361 A 1 
ATOM   2755  O O    . ILE   A 1  361 ? 25.371  -5.105  -14.196 1.00 81.95 361 A 1 
ATOM   2756  C CB   . ILE   A 1  361 ? 27.826  -3.432  -13.916 1.00 86.29 361 A 1 
ATOM   2757  C CG1  . ILE   A 1  361 ? 28.933  -2.496  -14.451 1.00 81.89 361 A 1 
ATOM   2758  C CG2  . ILE   A 1  361 ? 28.167  -3.909  -12.491 1.00 79.42 361 A 1 
ATOM   2759  C CD1  . ILE   A 1  361 ? 29.112  -1.199  -13.652 1.00 75.77 361 A 1 
ATOM   2760  N N    . ASN   A 1  362 ? 26.813  -6.813  -14.074 1.00 84.77 362 A 1 
ATOM   2761  C CA   . ASN   A 1  362 ? 25.828  -7.817  -13.649 1.00 83.69 362 A 1 
ATOM   2762  C C    . ASN   A 1  362 ? 24.599  -7.921  -14.579 1.00 83.66 362 A 1 
ATOM   2763  O O    . ASN   A 1  362 ? 23.489  -8.122  -14.100 1.00 77.20 362 A 1 
ATOM   2764  C CB   . ASN   A 1  362 ? 25.429  -7.585  -12.179 1.00 80.52 362 A 1 
ATOM   2765  C CG   . ASN   A 1  362 ? 26.565  -7.697  -11.188 1.00 75.60 362 A 1 
ATOM   2766  O OD1  . ASN   A 1  362 ? 27.591  -8.311  -11.408 1.00 66.31 362 A 1 
ATOM   2767  N ND2  . ASN   A 1  362 ? 26.392  -7.117  -10.020 1.00 66.08 362 A 1 
ATOM   2768  N N    . GLY   A 1  363 ? 24.801  -7.759  -15.870 1.00 82.66 363 A 1 
ATOM   2769  C CA   . GLY   A 1  363 ? 23.724  -7.768  -16.864 1.00 81.90 363 A 1 
ATOM   2770  C C    . GLY   A 1  363 ? 23.068  -6.406  -17.115 1.00 82.92 363 A 1 
ATOM   2771  O O    . GLY   A 1  363 ? 22.531  -6.190  -18.199 1.00 77.96 363 A 1 
ATOM   2772  N N    . ASP   A 1  364 ? 23.184  -5.461  -16.177 1.00 83.91 364 A 1 
ATOM   2773  C CA   . ASP   A 1  364 ? 22.678  -4.103  -16.355 1.00 84.14 364 A 1 
ATOM   2774  C C    . ASP   A 1  364 ? 23.627  -3.237  -17.171 1.00 86.15 364 A 1 
ATOM   2775  O O    . ASP   A 1  364 ? 24.837  -3.204  -16.946 1.00 83.21 364 A 1 
ATOM   2776  C CB   . ASP   A 1  364 ? 22.444  -3.409  -15.013 1.00 79.49 364 A 1 
ATOM   2777  C CG   . ASP   A 1  364 ? 21.167  -3.853  -14.327 1.00 73.10 364 A 1 
ATOM   2778  O OD1  . ASP   A 1  364 ? 20.172  -4.096  -15.041 1.00 65.24 364 A 1 
ATOM   2779  O OD2  . ASP   A 1  364 ? 21.182  -3.911  -13.082 1.00 64.92 364 A 1 
ATOM   2780  N N    . ASP   A 1  365 ? 23.045  -2.441  -18.050 1.00 88.08 365 A 1 
ATOM   2781  C CA   . ASP   A 1  365 ? 23.780  -1.364  -18.689 1.00 89.00 365 A 1 
ATOM   2782  C C    . ASP   A 1  365 ? 23.973  -0.191  -17.718 1.00 89.80 365 A 1 
ATOM   2783  O O    . ASP   A 1  365 ? 23.054  0.268   -17.046 1.00 86.95 365 A 1 
ATOM   2784  C CB   . ASP   A 1  365 ? 23.066  -0.919  -19.965 1.00 86.33 365 A 1 
ATOM   2785  C CG   . ASP   A 1  365 ? 23.237  -1.877  -21.136 1.00 83.31 365 A 1 
ATOM   2786  O OD1  . ASP   A 1  365 ? 24.338  -2.441  -21.321 1.00 74.06 365 A 1 
ATOM   2787  O OD2  . ASP   A 1  365 ? 22.334  -1.923  -21.993 1.00 73.96 365 A 1 
ATOM   2788  N N    . ALA   A 1  366 ? 25.185  0.321   -17.697 1.00 90.66 366 A 1 
ATOM   2789  C CA   . ALA   A 1  366 ? 25.566  1.494   -16.933 1.00 91.47 366 A 1 
ATOM   2790  C C    . ALA   A 1  366 ? 26.405  2.449   -17.787 1.00 91.98 366 A 1 
ATOM   2791  O O    . ALA   A 1  366 ? 26.974  2.073   -18.809 1.00 89.90 366 A 1 
ATOM   2792  C CB   . ALA   A 1  366 ? 26.304  1.035   -15.665 1.00 89.96 366 A 1 
ATOM   2793  N N    . ALA   A 1  367 ? 26.513  3.690   -17.353 1.00 92.00 367 A 1 
ATOM   2794  C CA   . ALA   A 1  367 ? 27.395  4.680   -17.945 1.00 92.22 367 A 1 
ATOM   2795  C C    . ALA   A 1  367 ? 28.519  5.017   -16.964 1.00 92.36 367 A 1 
ATOM   2796  O O    . ALA   A 1  367 ? 28.274  5.523   -15.871 1.00 90.72 367 A 1 
ATOM   2797  C CB   . ALA   A 1  367 ? 26.570  5.900   -18.359 1.00 91.22 367 A 1 
ATOM   2798  N N    . VAL   A 1  368 ? 29.747  4.766   -17.354 1.00 91.33 368 A 1 
ATOM   2799  C CA   . VAL   A 1  368 ? 30.934  5.064   -16.544 1.00 92.01 368 A 1 
ATOM   2800  C C    . VAL   A 1  368 ? 31.580  6.342   -17.054 1.00 91.64 368 A 1 
ATOM   2801  O O    . VAL   A 1  368 ? 32.139  6.373   -18.149 1.00 89.74 368 A 1 
ATOM   2802  C CB   . VAL   A 1  368 ? 31.927  3.892   -16.529 1.00 91.58 368 A 1 
ATOM   2803  C CG1  . VAL   A 1  368 ? 33.116  4.198   -15.616 1.00 83.14 368 A 1 
ATOM   2804  C CG2  . VAL   A 1  368 ? 31.263  2.611   -16.013 1.00 83.48 368 A 1 
ATOM   2805  N N    . LYS   A 1  369 ? 31.535  7.398   -16.256 1.00 91.15 369 A 1 
ATOM   2806  C CA   . LYS   A 1  369 ? 32.213  8.663   -16.541 1.00 90.75 369 A 1 
ATOM   2807  C C    . LYS   A 1  369 ? 33.601  8.647   -15.914 1.00 90.46 369 A 1 
ATOM   2808  O O    . LYS   A 1  369 ? 33.736  8.528   -14.699 1.00 89.10 369 A 1 
ATOM   2809  C CB   . LYS   A 1  369 ? 31.344  9.836   -16.057 1.00 89.69 369 A 1 
ATOM   2810  C CG   . LYS   A 1  369 ? 31.911  11.220  -16.432 1.00 86.75 369 A 1 
ATOM   2811  C CD   . LYS   A 1  369 ? 30.954  12.330  -15.962 1.00 83.15 369 A 1 
ATOM   2812  C CE   . LYS   A 1  369 ? 31.465  13.726  -16.332 1.00 77.10 369 A 1 
ATOM   2813  N NZ   . LYS   A 1  369 ? 30.572  14.805  -15.827 1.00 69.99 369 A 1 
ATOM   2814  N N    . VAL   A 1  370 ? 34.606  8.808   -16.743 1.00 90.04 370 A 1 
ATOM   2815  C CA   . VAL   A 1  370 ? 36.009  8.876   -16.324 1.00 89.88 370 A 1 
ATOM   2816  C C    . VAL   A 1  370 ? 36.411  10.337  -16.172 1.00 89.22 370 A 1 
ATOM   2817  O O    . VAL   A 1  370 ? 36.383  11.098  -17.140 1.00 86.98 370 A 1 
ATOM   2818  C CB   . VAL   A 1  370 ? 36.930  8.148   -17.319 1.00 88.95 370 A 1 
ATOM   2819  C CG1  . VAL   A 1  370 ? 38.361  8.095   -16.792 1.00 81.24 370 A 1 
ATOM   2820  C CG2  . VAL   A 1  370 ? 36.461  6.710   -17.579 1.00 81.81 370 A 1 
ATOM   2821  N N    . ILE   A 1  371 ? 36.799  10.723  -14.976 1.00 88.05 371 A 1 
ATOM   2822  C CA   . ILE   A 1  371 ? 37.203  12.086  -14.637 1.00 86.69 371 A 1 
ATOM   2823  C C    . ILE   A 1  371 ? 38.664  12.050  -14.197 1.00 85.67 371 A 1 
ATOM   2824  O O    . ILE   A 1  371 ? 39.027  11.326  -13.272 1.00 82.57 371 A 1 
ATOM   2825  C CB   . ILE   A 1  371 ? 36.274  12.693  -13.566 1.00 84.52 371 A 1 
ATOM   2826  C CG1  . ILE   A 1  371 ? 34.792  12.614  -14.014 1.00 79.28 371 A 1 
ATOM   2827  C CG2  . ILE   A 1  371 ? 36.685  14.148  -13.281 1.00 77.50 371 A 1 
ATOM   2828  C CD1  . ILE   A 1  371 ? 33.787  13.121  -12.977 1.00 72.52 371 A 1 
ATOM   2829  N N    . LYS   A 1  372 ? 39.502  12.832  -14.867 1.00 84.29 372 A 1 
ATOM   2830  C CA   . LYS   A 1  372 ? 40.890  12.999  -14.439 1.00 82.24 372 A 1 
ATOM   2831  C C    . LYS   A 1  372 ? 40.934  13.905  -13.216 1.00 80.64 372 A 1 
ATOM   2832  O O    . LYS   A 1  372 ? 40.465  15.038  -13.284 1.00 73.37 372 A 1 
ATOM   2833  C CB   . LYS   A 1  372 ? 41.753  13.571  -15.563 1.00 78.98 372 A 1 
ATOM   2834  C CG   . LYS   A 1  372 ? 41.986  12.548  -16.682 1.00 70.84 372 A 1 
ATOM   2835  C CD   . LYS   A 1  372 ? 42.948  13.130  -17.723 1.00 63.05 372 A 1 
ATOM   2836  C CE   . LYS   A 1  372 ? 43.218  12.093  -18.815 1.00 53.68 372 A 1 
ATOM   2837  N NZ   . LYS   A 1  372 ? 44.144  12.605  -19.850 1.00 46.25 372 A 1 
ATOM   2838  N N    . GLY   A 1  373 ? 41.543  13.427  -12.162 1.00 78.05 373 A 1 
ATOM   2839  C CA   . GLY   A 1  373 ? 41.547  14.084  -10.867 1.00 76.36 373 A 1 
ATOM   2840  C C    . GLY   A 1  373 ? 40.506  13.493  -9.918  1.00 77.99 373 A 1 
ATOM   2841  O O    . GLY   A 1  373 ? 39.702  12.638  -10.292 1.00 71.78 373 A 1 
ATOM   2842  N N    . ASP   A 1  374 ? 40.568  13.965  -8.689  1.00 75.65 374 A 1 
ATOM   2843  C CA   . ASP   A 1  374 ? 39.628  13.540  -7.665  1.00 73.98 374 A 1 
ATOM   2844  C C    . ASP   A 1  374 ? 38.325  14.325  -7.807  1.00 75.28 374 A 1 
ATOM   2845  O O    . ASP   A 1  374 ? 38.316  15.558  -7.797  1.00 69.41 374 A 1 
ATOM   2846  C CB   . ASP   A 1  374 ? 40.240  13.693  -6.266  1.00 67.46 374 A 1 
ATOM   2847  C CG   . ASP   A 1  374 ? 41.393  12.717  -6.005  1.00 61.06 374 A 1 
ATOM   2848  O OD1  . ASP   A 1  374 ? 41.353  11.592  -6.552  1.00 53.68 374 A 1 
ATOM   2849  O OD2  . ASP   A 1  374 ? 42.314  13.101  -5.252  1.00 54.53 374 A 1 
ATOM   2850  N N    . VAL   A 1  375 ? 37.233  13.609  -7.921  1.00 75.09 375 A 1 
ATOM   2851  C CA   . VAL   A 1  375 ? 35.900  14.203  -7.808  1.00 75.27 375 A 1 
ATOM   2852  C C    . VAL   A 1  375 ? 35.716  14.694  -6.379  1.00 75.53 375 A 1 
ATOM   2853  O O    . VAL   A 1  375 ? 36.085  14.007  -5.424  1.00 71.93 375 A 1 
ATOM   2854  C CB   . VAL   A 1  375 ? 34.806  13.202  -8.204  1.00 72.02 375 A 1 
ATOM   2855  C CG1  . VAL   A 1  375 ? 33.406  13.790  -8.064  1.00 64.77 375 A 1 
ATOM   2856  C CG2  . VAL   A 1  375 ? 34.973  12.799  -9.667  1.00 66.28 375 A 1 
ATOM   2857  N N    . SER   A 1  376 ? 35.140  15.873  -6.230  1.00 73.37 376 A 1 
ATOM   2858  C CA   . SER   A 1  376 ? 34.923  16.427  -4.903  1.00 72.98 376 A 1 
ATOM   2859  C C    . SER   A 1  376 ? 33.978  15.536  -4.093  1.00 75.30 376 A 1 
ATOM   2860  O O    . SER   A 1  376 ? 32.991  15.005  -4.606  1.00 71.71 376 A 1 
ATOM   2861  C CB   . SER   A 1  376 ? 34.419  17.870  -4.994  1.00 66.83 376 A 1 
ATOM   2862  O OG   . SER   A 1  376 ? 33.100  17.927  -5.487  1.00 60.58 376 A 1 
ATOM   2863  N N    . SER   A 1  377 ? 34.247  15.416  -2.806  1.00 73.34 377 A 1 
ATOM   2864  C CA   . SER   A 1  377 ? 33.339  14.707  -1.900  1.00 74.10 377 A 1 
ATOM   2865  C C    . SER   A 1  377 ? 31.941  15.322  -1.894  1.00 76.91 377 A 1 
ATOM   2866  O O    . SER   A 1  377 ? 30.956  14.603  -1.766  1.00 75.25 377 A 1 
ATOM   2867  C CB   . SER   A 1  377 ? 33.912  14.699  -0.483  1.00 70.19 377 A 1 
ATOM   2868  O OG   . SER   A 1  377 ? 34.213  16.013  -0.063  1.00 63.29 377 A 1 
ATOM   2869  N N    . SER   A 1  378 ? 31.854  16.635  -2.103  1.00 75.55 378 A 1 
ATOM   2870  C CA   . SER   A 1  378 ? 30.582  17.342  -2.219  1.00 75.96 378 A 1 
ATOM   2871  C C    . SER   A 1  378 ? 29.765  16.888  -3.428  1.00 78.64 378 A 1 
ATOM   2872  O O    . SER   A 1  378 ? 28.559  16.711  -3.293  1.00 76.69 378 A 1 
ATOM   2873  C CB   . SER   A 1  378 ? 30.809  18.854  -2.283  1.00 72.13 378 A 1 
ATOM   2874  O OG   . SER   A 1  378 ? 31.713  19.212  -3.304  1.00 63.93 378 A 1 
ATOM   2875  N N    . GLU   A 1  379 ? 30.392  16.657  -4.569  1.00 81.06 379 A 1 
ATOM   2876  C CA   . GLU   A 1  379 ? 29.695  16.168  -5.760  1.00 81.59 379 A 1 
ATOM   2877  C C    . GLU   A 1  379 ? 29.167  14.745  -5.544  1.00 83.41 379 A 1 
ATOM   2878  O O    . GLU   A 1  379 ? 27.996  14.477  -5.806  1.00 82.66 379 A 1 
ATOM   2879  C CB   . GLU   A 1  379 ? 30.626  16.251  -6.984  1.00 79.44 379 A 1 
ATOM   2880  C CG   . GLU   A 1  379 ? 29.911  15.904  -8.301  1.00 73.82 379 A 1 
ATOM   2881  C CD   . GLU   A 1  379 ? 30.819  15.991  -9.537  1.00 71.19 379 A 1 
ATOM   2882  O OE1  . GLU   A 1  379 ? 30.362  15.592  -10.633 1.00 64.33 379 A 1 
ATOM   2883  O OE2  . GLU   A 1  379 ? 31.979  16.448  -9.423  1.00 65.95 379 A 1 
ATOM   2884  N N    . ILE   A 1  380 ? 29.980  13.864  -4.989  1.00 82.99 380 A 1 
ATOM   2885  C CA   . ILE   A 1  380 ? 29.542  12.493  -4.692  1.00 84.55 380 A 1 
ATOM   2886  C C    . ILE   A 1  380 ? 28.434  12.486  -3.637  1.00 85.02 380 A 1 
ATOM   2887  O O    . ILE   A 1  380 ? 27.449  11.767  -3.791  1.00 83.62 380 A 1 
ATOM   2888  C CB   . ILE   A 1  380 ? 30.737  11.602  -4.287  1.00 83.64 380 A 1 
ATOM   2889  C CG1  . ILE   A 1  380 ? 31.696  11.482  -5.496  1.00 79.57 380 A 1 
ATOM   2890  C CG2  . ILE   A 1  380 ? 30.265  10.215  -3.810  1.00 77.51 380 A 1 
ATOM   2891  C CD1  . ILE   A 1  380 ? 32.903  10.575  -5.269  1.00 71.58 380 A 1 
ATOM   2892  N N    . ASN   A 1  381 ? 28.555  13.303  -2.603  1.00 82.75 381 A 1 
ATOM   2893  C CA   . ASN   A 1  381 ? 27.530  13.416  -1.568  1.00 82.95 381 A 1 
ATOM   2894  C C    . ASN   A 1  381 ? 26.220  13.995  -2.108  1.00 84.10 381 A 1 
ATOM   2895  O O    . ASN   A 1  381 ? 25.151  13.521  -1.726  1.00 83.07 381 A 1 
ATOM   2896  C CB   . ASN   A 1  381 ? 28.078  14.241  -0.389  1.00 81.15 381 A 1 
ATOM   2897  C CG   . ASN   A 1  381 ? 29.011  13.442  0.506   1.00 77.38 381 A 1 
ATOM   2898  O OD1  . ASN   A 1  381 ? 29.041  12.226  0.494   1.00 69.07 381 A 1 
ATOM   2899  N ND2  . ASN   A 1  381 ? 29.752  14.109  1.367   1.00 68.08 381 A 1 
ATOM   2900  N N    . LEU   A 1  382 ? 26.296  14.965  -3.010  1.00 85.25 382 A 1 
ATOM   2901  C CA   . LEU   A 1  382 ? 25.121  15.466  -3.716  1.00 86.63 382 A 1 
ATOM   2902  C C    . LEU   A 1  382 ? 24.486  14.347  -4.544  1.00 87.18 382 A 1 
ATOM   2903  O O    . LEU   A 1  382 ? 23.329  14.005  -4.312  1.00 85.92 382 A 1 
ATOM   2904  C CB   . LEU   A 1  382 ? 25.511  16.682  -4.578  1.00 85.76 382 A 1 
ATOM   2905  C CG   . LEU   A 1  382 ? 24.373  17.194  -5.487  1.00 84.50 382 A 1 
ATOM   2906  C CD1  . LEU   A 1  382 ? 23.157  17.647  -4.685  1.00 76.74 382 A 1 
ATOM   2907  C CD2  . LEU   A 1  382 ? 24.874  18.368  -6.323  1.00 78.40 382 A 1 
ATOM   2908  N N    . LEU   A 1  383 ? 25.256  13.727  -5.427  1.00 87.01 383 A 1 
ATOM   2909  C CA   . LEU   A 1  383 ? 24.761  12.662  -6.299  1.00 86.78 383 A 1 
ATOM   2910  C C    . LEU   A 1  383 ? 24.198  11.468  -5.517  1.00 86.93 383 A 1 
ATOM   2911  O O    . LEU   A 1  383 ? 23.262  10.823  -5.976  1.00 85.45 383 A 1 
ATOM   2912  C CB   . LEU   A 1  383 ? 25.897  12.204  -7.222  1.00 86.04 383 A 1 
ATOM   2913  C CG   . LEU   A 1  383 ? 26.312  13.225  -8.296  1.00 84.03 383 A 1 
ATOM   2914  C CD1  . LEU   A 1  383 ? 27.563  12.714  -9.007  1.00 77.50 383 A 1 
ATOM   2915  C CD2  . LEU   A 1  383 ? 25.214  13.425  -9.340  1.00 78.30 383 A 1 
ATOM   2916  N N    . LYS   A 1  384 ? 24.724  11.204  -4.333  1.00 87.78 384 A 1 
ATOM   2917  C CA   . LYS   A 1  384 ? 24.183  10.189  -3.430  1.00 86.93 384 A 1 
ATOM   2918  C C    . LYS   A 1  384 ? 22.801  10.562  -2.893  1.00 86.66 384 A 1 
ATOM   2919  O O    . LYS   A 1  384 ? 21.951  9.686   -2.752  1.00 84.68 384 A 1 
ATOM   2920  C CB   . LYS   A 1  384 ? 25.175  9.969   -2.280  1.00 85.17 384 A 1 
ATOM   2921  C CG   . LYS   A 1  384 ? 24.711  8.850   -1.341  1.00 80.01 384 A 1 
ATOM   2922  C CD   . LYS   A 1  384 ? 25.599  8.756   -0.106  1.00 76.32 384 A 1 
ATOM   2923  C CE   . LYS   A 1  384 ? 25.004  7.700   0.824   1.00 68.65 384 A 1 
ATOM   2924  N NZ   . LYS   A 1  384 ? 25.621  7.726   2.157   1.00 62.78 384 A 1 
ATOM   2925  N N    . LYS   A 1  385 ? 22.596  11.832  -2.561  1.00 87.15 385 A 1 
ATOM   2926  C CA   . LYS   A 1  385 ? 21.318  12.334  -2.037  1.00 87.41 385 A 1 
ATOM   2927  C C    . LYS   A 1  385 ? 20.248  12.430  -3.120  1.00 88.01 385 A 1 
ATOM   2928  O O    . LYS   A 1  385 ? 19.066  12.294  -2.819  1.00 85.94 385 A 1 
ATOM   2929  C CB   . LYS   A 1  385 ? 21.521  13.701  -1.368  1.00 85.21 385 A 1 
ATOM   2930  C CG   . LYS   A 1  385 ? 22.231  13.592  -0.006  1.00 79.02 385 A 1 
ATOM   2931  C CD   . LYS   A 1  385 ? 22.449  14.986  0.594   1.00 77.33 385 A 1 
ATOM   2932  C CE   . LYS   A 1  385 ? 23.158  14.876  1.948   1.00 70.05 385 A 1 
ATOM   2933  N NZ   . LYS   A 1  385 ? 23.394  16.200  2.569   1.00 64.36 385 A 1 
ATOM   2934  N N    . LEU   A 1  386 ? 20.657  12.644  -4.354  1.00 88.25 386 A 1 
ATOM   2935  C CA   . LEU   A 1  386 ? 19.741  12.746  -5.480  1.00 88.78 386 A 1 
ATOM   2936  C C    . LEU   A 1  386 ? 19.164  11.370  -5.821  1.00 88.58 386 A 1 
ATOM   2937  O O    . LEU   A 1  386 ? 19.830  10.513  -6.396  1.00 85.80 386 A 1 
ATOM   2938  C CB   . LEU   A 1  386 ? 20.443  13.393  -6.684  1.00 87.60 386 A 1 
ATOM   2939  C CG   . LEU   A 1  386 ? 20.920  14.841  -6.453  1.00 86.70 386 A 1 
ATOM   2940  C CD1  . LEU   A 1  386 ? 21.620  15.355  -7.708  1.00 80.00 386 A 1 
ATOM   2941  C CD2  . LEU   A 1  386 ? 19.781  15.793  -6.107  1.00 81.25 386 A 1 
ATOM   2942  N N    . ASN   A 1  387 ? 17.903  11.188  -5.469  1.00 89.48 387 A 1 
ATOM   2943  C CA   . ASN   A 1  387 ? 17.106  10.039  -5.872  1.00 89.64 387 A 1 
ATOM   2944  C C    . ASN   A 1  387 ? 15.777  10.550  -6.430  1.00 89.86 387 A 1 
ATOM   2945  O O    . ASN   A 1  387 ? 14.808  10.702  -5.692  1.00 86.20 387 A 1 
ATOM   2946  C CB   . ASN   A 1  387 ? 16.946  9.076   -4.686  1.00 86.90 387 A 1 
ATOM   2947  C CG   . ASN   A 1  387 ? 16.168  7.822   -5.055  1.00 86.81 387 A 1 
ATOM   2948  O OD1  . ASN   A 1  387 ? 15.933  7.501   -6.207  1.00 76.27 387 A 1 
ATOM   2949  N ND2  . ASN   A 1  387 ? 15.774  7.049   -4.066  1.00 78.29 387 A 1 
ATOM   2950  N N    . HIS   A 1  388 ? 15.780  10.844  -7.708  1.00 90.45 388 A 1 
ATOM   2951  C CA   . HIS   A 1  388 ? 14.633  11.376  -8.424  1.00 91.45 388 A 1 
ATOM   2952  C C    . HIS   A 1  388 ? 14.588  10.771  -9.829  1.00 91.23 388 A 1 
ATOM   2953  O O    . HIS   A 1  388 ? 15.613  10.669  -10.496 1.00 89.63 388 A 1 
ATOM   2954  C CB   . HIS   A 1  388 ? 14.744  12.903  -8.465  1.00 91.82 388 A 1 
ATOM   2955  C CG   . HIS   A 1  388 ? 13.507  13.583  -8.968  1.00 92.83 388 A 1 
ATOM   2956  N ND1  . HIS   A 1  388 ? 13.095  13.672  -10.271 1.00 82.65 388 A 1 
ATOM   2957  C CD2  . HIS   A 1  388 ? 12.566  14.232  -8.205  1.00 82.82 388 A 1 
ATOM   2958  C CE1  . HIS   A 1  388 ? 11.931  14.353  -10.297 1.00 85.10 388 A 1 
ATOM   2959  N NE2  . HIS   A 1  388 ? 11.587  14.716  -9.064  1.00 86.92 388 A 1 
ATOM   2960  N N    . SER   A 1  389 ? 13.416  10.395  -10.294 1.00 92.15 389 A 1 
ATOM   2961  C CA   . SER   A 1  389 ? 13.243  9.724   -11.586 1.00 91.58 389 A 1 
ATOM   2962  C C    . SER   A 1  389 ? 13.721  10.552  -12.781 1.00 91.95 389 A 1 
ATOM   2963  O O    . SER   A 1  389 ? 14.099  9.980   -13.800 1.00 89.06 389 A 1 
ATOM   2964  C CB   . SER   A 1  389 ? 11.774  9.351   -11.783 1.00 89.38 389 A 1 
ATOM   2965  O OG   . SER   A 1  389 ? 10.958  10.499  -11.766 1.00 78.91 389 A 1 
ATOM   2966  N N    . ASN   A 1  390 ? 13.744  11.865  -12.636 1.00 92.92 390 A 1 
ATOM   2967  C CA   . ASN   A 1  390 ? 14.186  12.806  -13.665 1.00 93.77 390 A 1 
ATOM   2968  C C    . ASN   A 1  390 ? 15.614  13.334  -13.443 1.00 93.87 390 A 1 
ATOM   2969  O O    . ASN   A 1  390 ? 16.016  14.314  -14.062 1.00 91.97 390 A 1 
ATOM   2970  C CB   . ASN   A 1  390 ? 13.145  13.928  -13.795 1.00 93.64 390 A 1 
ATOM   2971  C CG   . ASN   A 1  390 ? 11.752  13.399  -14.090 1.00 93.15 390 A 1 
ATOM   2972  O OD1  . ASN   A 1  390 ? 10.835  13.518  -13.302 1.00 79.13 390 A 1 
ATOM   2973  N ND2  . ASN   A 1  390 ? 11.567  12.763  -15.225 1.00 79.72 390 A 1 
ATOM   2974  N N    . ILE   A 1  391 ? 16.384  12.693  -12.581 1.00 93.02 391 A 1 
ATOM   2975  C CA   . ILE   A 1  391 ? 17.801  12.988  -12.367 1.00 93.27 391 A 1 
ATOM   2976  C C    . ILE   A 1  391 ? 18.583  11.686  -12.529 1.00 92.60 391 A 1 
ATOM   2977  O O    . ILE   A 1  391 ? 18.196  10.660  -11.974 1.00 90.65 391 A 1 
ATOM   2978  C CB   . ILE   A 1  391 ? 18.040  13.645  -10.993 1.00 92.71 391 A 1 
ATOM   2979  C CG1  . ILE   A 1  391 ? 17.290  14.994  -10.905 1.00 88.03 391 A 1 
ATOM   2980  C CG2  . ILE   A 1  391 ? 19.548  13.848  -10.750 1.00 87.76 391 A 1 
ATOM   2981  C CD1  . ILE   A 1  391 ? 17.354  15.674  -9.536  1.00 85.75 391 A 1 
ATOM   2982  N N    . ILE   A 1  392 ? 19.672  11.742  -13.270 1.00 92.40 392 A 1 
ATOM   2983  C CA   . ILE   A 1  392 ? 20.505  10.557  -13.491 1.00 92.18 392 A 1 
ATOM   2984  C C    . ILE   A 1  392 ? 21.064  10.055  -12.162 1.00 91.67 392 A 1 
ATOM   2985  O O    . ILE   A 1  392 ? 21.633  10.811  -11.368 1.00 90.14 392 A 1 
ATOM   2986  C CB   . ILE   A 1  392 ? 21.583  10.850  -14.558 1.00 90.97 392 A 1 
ATOM   2987  C CG1  . ILE   A 1  392 ? 22.003  9.588   -15.323 1.00 81.90 392 A 1 
ATOM   2988  C CG2  . ILE   A 1  392 ? 22.832  11.543  -13.973 1.00 81.98 392 A 1 
ATOM   2989  C CD1  . ILE   A 1  392 ? 21.004  9.176   -16.390 1.00 76.62 392 A 1 
ATOM   2990  N N    . ARG   A 1  393 ? 20.883  8.782   -11.906 1.00 91.06 393 A 1 
ATOM   2991  C CA   . ARG   A 1  393 ? 21.254  8.197   -10.621 1.00 90.71 393 A 1 
ATOM   2992  C C    . ARG   A 1  393 ? 22.696  7.712   -10.636 1.00 91.00 393 A 1 
ATOM   2993  O O    . ARG   A 1  393 ? 23.118  7.022   -11.555 1.00 88.69 393 A 1 
ATOM   2994  C CB   . ARG   A 1  393 ? 20.249  7.093   -10.271 1.00 88.02 393 A 1 
ATOM   2995  C CG   . ARG   A 1  393 ? 20.459  6.580   -8.845  1.00 78.09 393 A 1 
ATOM   2996  C CD   . ARG   A 1  393 ? 19.393  5.548   -8.512  1.00 75.64 393 A 1 
ATOM   2997  N NE   . ARG   A 1  393 ? 19.582  5.017   -7.156  1.00 68.32 393 A 1 
ATOM   2998  C CZ   . ARG   A 1  393 ? 18.872  4.047   -6.612  1.00 61.69 393 A 1 
ATOM   2999  N NH1  . ARG   A 1  393 ? 17.893  3.478   -7.259  1.00 54.83 393 A 1 
ATOM   3000  N NH2  . ARG   A 1  393 ? 19.136  3.638   -5.412  1.00 53.41 393 A 1 
ATOM   3001  N N    . LEU   A 1  394 ? 23.421  8.032   -9.582  1.00 89.64 394 A 1 
ATOM   3002  C CA   . LEU   A 1  394 ? 24.742  7.472   -9.332  1.00 89.71 394 A 1 
ATOM   3003  C C    . LEU   A 1  394 ? 24.589  6.118   -8.622  1.00 89.21 394 A 1 
ATOM   3004  O O    . LEU   A 1  394 ? 24.114  6.058   -7.490  1.00 87.09 394 A 1 
ATOM   3005  C CB   . LEU   A 1  394 ? 25.571  8.473   -8.505  1.00 88.80 394 A 1 
ATOM   3006  C CG   . LEU   A 1  394 ? 27.027  8.026   -8.270  1.00 88.59 394 A 1 
ATOM   3007  C CD1  . LEU   A 1  394 ? 27.860  8.104   -9.542  1.00 82.15 394 A 1 
ATOM   3008  C CD2  . LEU   A 1  394 ? 27.695  8.918   -7.225  1.00 82.47 394 A 1 
ATOM   3009  N N    . SER   A 1  395 ? 25.039  5.056   -9.270  1.00 89.80 395 A 1 
ATOM   3010  C CA   . SER   A 1  395 ? 25.046  3.714   -8.679  1.00 88.68 395 A 1 
ATOM   3011  C C    . SER   A 1  395 ? 26.244  3.506   -7.756  1.00 88.11 395 A 1 
ATOM   3012  O O    . SER   A 1  395 ? 26.152  2.822   -6.737  1.00 83.91 395 A 1 
ATOM   3013  C CB   . SER   A 1  395 ? 25.060  2.653   -9.781  1.00 86.92 395 A 1 
ATOM   3014  O OG   . SER   A 1  395 ? 23.938  2.814   -10.615 1.00 73.35 395 A 1 
ATOM   3015  N N    . GLY   A 1  396 ? 27.368  4.102   -8.109  1.00 88.69 396 A 1 
ATOM   3016  C CA   . GLY   A 1  396 ? 28.588  3.993   -7.331  1.00 88.77 396 A 1 
ATOM   3017  C C    . GLY   A 1  396 ? 29.782  4.653   -7.998  1.00 89.73 396 A 1 
ATOM   3018  O O    . GLY   A 1  396 ? 29.657  5.372   -8.987  1.00 87.81 396 A 1 
ATOM   3019  N N    . PHE   A 1  397 ? 30.940  4.415   -7.441  1.00 88.51 397 A 1 
ATOM   3020  C CA   . PHE   A 1  397 ? 32.169  5.011   -7.937  1.00 88.82 397 A 1 
ATOM   3021  C C    . PHE   A 1  397 ? 33.389  4.139   -7.649  1.00 89.01 397 A 1 
ATOM   3022  O O    . PHE   A 1  397 ? 33.363  3.220   -6.825  1.00 86.99 397 A 1 
ATOM   3023  C CB   . PHE   A 1  397 ? 32.327  6.432   -7.365  1.00 86.71 397 A 1 
ATOM   3024  C CG   . PHE   A 1  397 ? 32.580  6.486   -5.872  1.00 86.17 397 A 1 
ATOM   3025  C CD1  . PHE   A 1  397 ? 31.514  6.358   -4.960  1.00 79.59 397 A 1 
ATOM   3026  C CD2  . PHE   A 1  397 ? 33.885  6.661   -5.385  1.00 79.28 397 A 1 
ATOM   3027  C CE1  . PHE   A 1  397 ? 31.749  6.396   -3.580  1.00 77.84 397 A 1 
ATOM   3028  C CE2  . PHE   A 1  397 ? 34.126  6.701   -4.001  1.00 77.18 397 A 1 
ATOM   3029  C CZ   . PHE   A 1  397 ? 33.057  6.565   -3.097  1.00 80.21 397 A 1 
ATOM   3030  N N    . CYS   A 1  398 ? 34.473  4.455   -8.330  1.00 88.53 398 A 1 
ATOM   3031  C CA   . CYS   A 1  398 ? 35.793  3.902   -8.081  1.00 88.69 398 A 1 
ATOM   3032  C C    . CYS   A 1  398 ? 36.821  5.023   -8.200  1.00 88.55 398 A 1 
ATOM   3033  O O    . CYS   A 1  398 ? 36.716  5.870   -9.082  1.00 86.82 398 A 1 
ATOM   3034  C CB   . CYS   A 1  398 ? 36.045  2.768   -9.078  1.00 87.49 398 A 1 
ATOM   3035  S SG   . CYS   A 1  398 ? 37.748  2.128   -8.983  1.00 82.50 398 A 1 
ATOM   3036  N N    . ILE   A 1  399 ? 37.817  5.016   -7.338  1.00 86.53 399 A 1 
ATOM   3037  C CA   . ILE   A 1  399 ? 38.940  5.952   -7.403  1.00 85.09 399 A 1 
ATOM   3038  C C    . ILE   A 1  399 ? 40.213  5.139   -7.509  1.00 84.30 399 A 1 
ATOM   3039  O O    . ILE   A 1  399 ? 40.453  4.241   -6.701  1.00 80.55 399 A 1 
ATOM   3040  C CB   . ILE   A 1  399 ? 38.966  6.903   -6.197  1.00 81.89 399 A 1 
ATOM   3041  C CG1  . ILE   A 1  399 ? 37.634  7.675   -6.098  1.00 76.17 399 A 1 
ATOM   3042  C CG2  . ILE   A 1  399 ? 40.147  7.889   -6.314  1.00 73.62 399 A 1 
ATOM   3043  C CD1  . ILE   A 1  399 ? 37.496  8.410   -4.777  1.00 67.57 399 A 1 
ATOM   3044  N N    . ARG   A 1  400 ? 41.002  5.459   -8.506  1.00 84.37 400 A 1 
ATOM   3045  C CA   . ARG   A 1  400 ? 42.271  4.779   -8.727  1.00 83.95 400 A 1 
ATOM   3046  C C    . ARG   A 1  400 ? 43.285  5.742   -9.323  1.00 82.71 400 A 1 
ATOM   3047  O O    . ARG   A 1  400 ? 43.027  6.338   -10.357 1.00 76.54 400 A 1 
ATOM   3048  C CB   . ARG   A 1  400 ? 42.024  3.562   -9.628  1.00 80.54 400 A 1 
ATOM   3049  C CG   . ARG   A 1  400 ? 43.319  2.800   -9.899  1.00 75.72 400 A 1 
ATOM   3050  C CD   . ARG   A 1  400 ? 43.043  1.538   -10.695 1.00 73.26 400 A 1 
ATOM   3051  N NE   . ARG   A 1  400 ? 44.302  0.954   -11.173 1.00 67.99 400 A 1 
ATOM   3052  C CZ   . ARG   A 1  400 ? 44.521  -0.313  -11.477 1.00 62.64 400 A 1 
ATOM   3053  N NH1  . ARG   A 1  400 ? 43.605  -1.224  -11.342 1.00 56.80 400 A 1 
ATOM   3054  N NH2  . ARG   A 1  400 ? 45.674  -0.669  -11.940 1.00 58.22 400 A 1 
ATOM   3055  N N    . GLU   A 1  401 ? 44.454  5.827   -8.696  1.00 80.35 401 A 1 
ATOM   3056  C CA   . GLU   A 1  401 ? 45.606  6.577   -9.217  1.00 79.46 401 A 1 
ATOM   3057  C C    . GLU   A 1  401 ? 45.253  8.015   -9.662  1.00 79.19 401 A 1 
ATOM   3058  O O    . GLU   A 1  401 ? 45.645  8.467   -10.731 1.00 71.21 401 A 1 
ATOM   3059  C CB   . GLU   A 1  401 ? 46.320  5.759   -10.314 1.00 75.81 401 A 1 
ATOM   3060  C CG   . GLU   A 1  401 ? 46.980  4.477   -9.780  1.00 69.34 401 A 1 
ATOM   3061  C CD   . GLU   A 1  401 ? 47.467  3.535   -10.894 1.00 62.91 401 A 1 
ATOM   3062  O OE1  . GLU   A 1  401 ? 47.512  2.308   -10.629 1.00 55.23 401 A 1 
ATOM   3063  O OE2  . GLU   A 1  401 ? 47.739  4.013   -12.012 1.00 56.76 401 A 1 
ATOM   3064  N N    . GLY   A 1  402 ? 44.478  8.735   -8.846  1.00 80.29 402 A 1 
ATOM   3065  C CA   . GLY   A 1  402 ? 44.066  10.112  -9.148  1.00 80.71 402 A 1 
ATOM   3066  C C    . GLY   A 1  402 ? 43.044  10.252  -10.283 1.00 83.17 402 A 1 
ATOM   3067  O O    . GLY   A 1  402 ? 42.813  11.351  -10.775 1.00 78.63 402 A 1 
ATOM   3068  N N    . THR   A 1  403 ? 42.458  9.169   -10.734 1.00 85.00 403 A 1 
ATOM   3069  C CA   . THR   A 1  403 ? 41.336  9.163   -11.673 1.00 86.52 403 A 1 
ATOM   3070  C C    . THR   A 1  403 ? 40.089  8.650   -10.968 1.00 87.02 403 A 1 
ATOM   3071  O O    . THR   A 1  403 ? 40.117  7.593   -10.336 1.00 84.02 403 A 1 
ATOM   3072  C CB   . THR   A 1  403 ? 41.646  8.331   -12.920 1.00 84.71 403 A 1 
ATOM   3073  O OG1  . THR   A 1  403 ? 42.850  8.773   -13.507 1.00 74.42 403 A 1 
ATOM   3074  C CG2  . THR   A 1  403 ? 40.570  8.453   -13.992 1.00 73.19 403 A 1 
ATOM   3075  N N    . SER   A 1  404 ? 39.000  9.395   -11.107 1.00 86.68 404 A 1 
ATOM   3076  C CA   . SER   A 1  404 ? 37.704  9.027   -10.560 1.00 87.20 404 A 1 
ATOM   3077  C C    . SER   A 1  404 ? 36.816  8.439   -11.651 1.00 88.30 404 A 1 
ATOM   3078  O O    . SER   A 1  404 ? 36.718  8.983   -12.749 1.00 86.11 404 A 1 
ATOM   3079  C CB   . SER   A 1  404 ? 37.037  10.238  -9.912  1.00 84.70 404 A 1 
ATOM   3080  O OG   . SER   A 1  404 ? 37.859  10.773  -8.893  1.00 75.78 404 A 1 
ATOM   3081  N N    . TYR   A 1  405 ? 36.158  7.347   -11.344 1.00 89.95 405 A 1 
ATOM   3082  C CA   . TYR   A 1  405 ? 35.212  6.651   -12.207 1.00 90.47 405 A 1 
ATOM   3083  C C    . TYR   A 1  405 ? 33.844  6.700   -11.537 1.00 90.25 405 A 1 
ATOM   3084  O O    . TYR   A 1  405 ? 33.656  6.081   -10.493 1.00 87.85 405 A 1 
ATOM   3085  C CB   . TYR   A 1  405 ? 35.669  5.207   -12.433 1.00 90.18 405 A 1 
ATOM   3086  C CG   . TYR   A 1  405 ? 37.056  5.062   -13.024 1.00 90.32 405 A 1 
ATOM   3087  C CD1  . TYR   A 1  405 ? 37.230  4.890   -14.407 1.00 82.57 405 A 1 
ATOM   3088  C CD2  . TYR   A 1  405 ? 38.191  5.120   -12.190 1.00 83.55 405 A 1 
ATOM   3089  C CE1  . TYR   A 1  405 ? 38.514  4.793   -14.960 1.00 82.53 405 A 1 
ATOM   3090  C CE2  . TYR   A 1  405 ? 39.484  5.032   -12.732 1.00 81.44 405 A 1 
ATOM   3091  C CZ   . TYR   A 1  405 ? 39.640  4.873   -14.122 1.00 87.58 405 A 1 
ATOM   3092  O OH   . TYR   A 1  405 ? 40.906  4.814   -14.658 1.00 86.58 405 A 1 
ATOM   3093  N N    . LEU   A 1  406 ? 32.921  7.447   -12.112 1.00 90.77 406 A 1 
ATOM   3094  C CA   . LEU   A 1  406 ? 31.548  7.531   -11.626 1.00 90.89 406 A 1 
ATOM   3095  C C    . LEU   A 1  406 ? 30.665  6.611   -12.463 1.00 91.34 406 A 1 
ATOM   3096  O O    . LEU   A 1  406 ? 30.674  6.707   -13.687 1.00 89.74 406 A 1 
ATOM   3097  C CB   . LEU   A 1  406 ? 31.049  8.983   -11.679 1.00 89.69 406 A 1 
ATOM   3098  C CG   . LEU   A 1  406 ? 31.870  10.003  -10.868 1.00 87.81 406 A 1 
ATOM   3099  C CD1  . LEU   A 1  406 ? 31.223  11.382  -10.985 1.00 79.92 406 A 1 
ATOM   3100  C CD2  . LEU   A 1  406 ? 31.940  9.638   -9.385  1.00 79.43 406 A 1 
ATOM   3101  N N    . VAL   A 1  407 ? 29.923  5.749   -11.807 1.00 91.16 407 A 1 
ATOM   3102  C CA   . VAL   A 1  407 ? 29.027  4.785   -12.452 1.00 91.64 407 A 1 
ATOM   3103  C C    . VAL   A 1  407 ? 27.595  5.271   -12.296 1.00 91.48 407 A 1 
ATOM   3104  O O    . VAL   A 1  407 ? 27.058  5.271   -11.189 1.00 89.83 407 A 1 
ATOM   3105  C CB   . VAL   A 1  407 ? 29.206  3.368   -11.882 1.00 91.09 407 A 1 
ATOM   3106  C CG1  . VAL   A 1  407 ? 28.370  2.361   -12.670 1.00 83.24 407 A 1 
ATOM   3107  C CG2  . VAL   A 1  407 ? 30.671  2.918   -11.936 1.00 83.65 407 A 1 
ATOM   3108  N N    . PHE   A 1  408 ? 26.996  5.676   -13.395 1.00 91.80 408 A 1 
ATOM   3109  C CA   . PHE   A 1  408 ? 25.621  6.142   -13.481 1.00 91.76 408 A 1 
ATOM   3110  C C    . PHE   A 1  408 ? 24.726  5.097   -14.140 1.00 91.66 408 A 1 
ATOM   3111  O O    . PHE   A 1  408 ? 25.207  4.191   -14.822 1.00 89.81 408 A 1 
ATOM   3112  C CB   . PHE   A 1  408 ? 25.585  7.461   -14.252 1.00 90.94 408 A 1 
ATOM   3113  C CG   . PHE   A 1  408 ? 26.336  8.590   -13.587 1.00 90.86 408 A 1 
ATOM   3114  C CD1  . PHE   A 1  408 ? 25.717  9.341   -12.573 1.00 84.32 408 A 1 
ATOM   3115  C CD2  . PHE   A 1  408 ? 27.646  8.907   -13.980 1.00 84.48 408 A 1 
ATOM   3116  C CE1  . PHE   A 1  408 ? 26.393  10.411  -11.968 1.00 83.87 408 A 1 
ATOM   3117  C CE2  . PHE   A 1  408 ? 28.329  9.977   -13.374 1.00 82.89 408 A 1 
ATOM   3118  C CZ   . PHE   A 1  408 ? 27.699  10.731  -12.370 1.00 87.36 408 A 1 
ATOM   3119  N N    . GLU   A 1  409 ? 23.422  5.266   -13.965 1.00 90.59 409 A 1 
ATOM   3120  C CA   . GLU   A 1  409 ? 22.470  4.528   -14.794 1.00 90.23 409 A 1 
ATOM   3121  C C    . GLU   A 1  409 ? 22.650  4.887   -16.276 1.00 90.65 409 A 1 
ATOM   3122  O O    . GLU   A 1  409 ? 23.005  6.017   -16.629 1.00 88.76 409 A 1 
ATOM   3123  C CB   . GLU   A 1  409 ? 21.024  4.755   -14.311 1.00 87.70 409 A 1 
ATOM   3124  C CG   . GLU   A 1  409 ? 20.532  6.190   -14.503 1.00 83.00 409 A 1 
ATOM   3125  C CD   . GLU   A 1  409 ? 19.114  6.443   -13.970 1.00 84.77 409 A 1 
ATOM   3126  O OE1  . GLU   A 1  409 ? 18.831  7.581   -13.541 1.00 78.01 409 A 1 
ATOM   3127  O OE2  . GLU   A 1  409 ? 18.249  5.551   -14.029 1.00 80.55 409 A 1 
ATOM   3128  N N    . TYR   A 1  410 ? 22.410  3.919   -17.143 1.00 90.30 410 A 1 
ATOM   3129  C CA   . TYR   A 1  410 ? 22.497  4.118   -18.582 1.00 90.47 410 A 1 
ATOM   3130  C C    . TYR   A 1  410 ? 21.161  4.613   -19.142 1.00 90.35 410 A 1 
ATOM   3131  O O    . TYR   A 1  410 ? 20.112  4.045   -18.859 1.00 88.00 410 A 1 
ATOM   3132  C CB   . TYR   A 1  410 ? 22.950  2.815   -19.240 1.00 89.35 410 A 1 
ATOM   3133  C CG   . TYR   A 1  410 ? 23.093  2.910   -20.739 1.00 89.67 410 A 1 
ATOM   3134  C CD1  . TYR   A 1  410 ? 22.170  2.267   -21.582 1.00 82.25 410 A 1 
ATOM   3135  C CD2  . TYR   A 1  410 ? 24.142  3.659   -21.299 1.00 82.65 410 A 1 
ATOM   3136  C CE1  . TYR   A 1  410 ? 22.299  2.363   -22.972 1.00 81.57 410 A 1 
ATOM   3137  C CE2  . TYR   A 1  410 ? 24.278  3.768   -22.689 1.00 80.42 410 A 1 
ATOM   3138  C CZ   . TYR   A 1  410 ? 23.353  3.114   -23.524 1.00 84.75 410 A 1 
ATOM   3139  O OH   . TYR   A 1  410 ? 23.482  3.213   -24.887 1.00 83.62 410 A 1 
ATOM   3140  N N    . SER   A 1  411 ? 21.215  5.659   -19.957 1.00 89.98 411 A 1 
ATOM   3141  C CA   . SER   A 1  411 ? 20.053  6.165   -20.683 1.00 90.38 411 A 1 
ATOM   3142  C C    . SER   A 1  411 ? 20.084  5.666   -22.125 1.00 90.11 411 A 1 
ATOM   3143  O O    . SER   A 1  411 ? 20.934  6.087   -22.911 1.00 86.51 411 A 1 
ATOM   3144  C CB   . SER   A 1  411 ? 20.002  7.689   -20.626 1.00 88.76 411 A 1 
ATOM   3145  O OG   . SER   A 1  411 ? 19.661  8.101   -19.315 1.00 79.44 411 A 1 
ATOM   3146  N N    . GLU   A 1  412 ? 19.161  4.788   -22.471 1.00 89.40 412 A 1 
ATOM   3147  C CA   . GLU   A 1  412 ? 19.173  4.078   -23.758 1.00 88.45 412 A 1 
ATOM   3148  C C    . GLU   A 1  412 ? 18.994  5.004   -24.971 1.00 88.60 412 A 1 
ATOM   3149  O O    . GLU   A 1  412 ? 19.564  4.750   -26.032 1.00 84.14 412 A 1 
ATOM   3150  C CB   . GLU   A 1  412 ? 18.083  2.987   -23.773 1.00 85.53 412 A 1 
ATOM   3151  C CG   . GLU   A 1  412 ? 18.370  1.808   -22.824 1.00 75.89 412 A 1 
ATOM   3152  C CD   . GLU   A 1  412 ? 17.358  0.649   -22.953 1.00 69.80 412 A 1 
ATOM   3153  O OE1  . GLU   A 1  412 ? 17.645  -0.464  -22.440 1.00 60.74 412 A 1 
ATOM   3154  O OE2  . GLU   A 1  412 ? 16.298  0.844   -23.581 1.00 60.81 412 A 1 
ATOM   3155  N N    . ASN   A 1  413 ? 18.239  6.086   -24.822 1.00 88.94 413 A 1 
ATOM   3156  C CA   . ASN   A 1  413 ? 17.900  6.984   -25.929 1.00 89.83 413 A 1 
ATOM   3157  C C    . ASN   A 1  413 ? 18.836  8.202   -26.082 1.00 89.89 413 A 1 
ATOM   3158  O O    . ASN   A 1  413 ? 18.584  9.061   -26.921 1.00 85.82 413 A 1
[truncated: 992,932 more chars]
