# Supplementary material for: Use of Split‐Intein Proteins to Design a Small Molecule Biosensor in Plants
Source: Plant Biotechnol J. 2025 Dec 31;24(4):2745–7. doi: 10.1111/pbi.70523 (PMC13140391; doi:10.1111/pbi.70523)
Supplement: Supplementary file 1 — Data S1: pbi70523‐sup‐0001‐Supinfo1.zip. [file PBI-24-2745-s001.zip › alphafold3_models/cif_json/ngfp_cgfp_model.cif]

# By using this file you agree to the legally binding terms of use found at
# https://github.com/google-deepmind/alphafold3/blob/main/OUTPUT_TERMS_OF_USE.md.
# To request access to the AlphaFold 3 model parameters, follow the process set
# out at https://github.com/google-deepmind/alphafold3. You may only use these if
# received directly from Google. Use is subject to terms of use available at
# https://github.com/google-deepmind/alphafold3/blob/main/WEIGHTS_TERMS_OF_USE.md.
data_ngfp_cgfp
#
_entry.id ngfp_cgfp
#
loop_
_atom_type.symbol
C 
N 
O 
S 
#
loop_
_audit_author.name
_audit_author.pdbx_ordinal
"Google DeepMind" 1 
"Isomorphic Labs" 2 
#
_audit_conform.dict_location https://raw.githubusercontent.com/ihmwg/ModelCIF/master/dist/mmcif_ma.dic
_audit_conform.dict_name     mmcif_ma.dic
_audit_conform.dict_version  1.4.5
#
loop_
_chem_comp.formula
_chem_comp.formula_weight
_chem_comp.id
_chem_comp.mon_nstd_flag
_chem_comp.name
_chem_comp.pdbx_smiles
_chem_comp.pdbx_synonyms
_chem_comp.type
"C3 H7 N O2"    89.093  ALA y ALANINE         C[C@@H](C(=O)O)N                     ? "L-PEPTIDE LINKING" 
"C6 H15 N4 O2"  175.209 ARG y ARGININE        C(C[C@@H](C(=O)O)N)CNC(=[NH2+])N     ? "L-PEPTIDE LINKING" 
"C4 H8 N2 O3"   132.118 ASN y ASPARAGINE      C([C@@H](C(=O)O)N)C(=O)N             ? "L-PEPTIDE LINKING" 
"C4 H7 N O4"    133.103 ASP y "ASPARTIC ACID" C([C@@H](C(=O)O)N)C(=O)O             ? "L-PEPTIDE LINKING" 
"C3 H7 N O2 S"  121.158 CYS y CYSTEINE        C([C@@H](C(=O)O)N)S                  ? "L-PEPTIDE LINKING" 
"C5 H10 N2 O3"  146.144 GLN y GLUTAMINE       C(CC(=O)N)[C@@H](C(=O)O)N            ? "L-PEPTIDE LINKING" 
"C5 H9 N O4"    147.129 GLU y "GLUTAMIC ACID" C(CC(=O)O)[C@@H](C(=O)O)N            ? "L-PEPTIDE LINKING" 
"C2 H5 N O2"    75.067  GLY y GLYCINE         C(C(=O)O)N                           ? "PEPTIDE LINKING"   
"C6 H10 N3 O2"  156.162 HIS y HISTIDINE       c1c([nH+]c[nH]1)C[C@@H](C(=O)O)N     ? "L-PEPTIDE LINKING" 
"C6 H13 N O2"   131.173 ILE y ISOLEUCINE      CC[C@H](C)[C@@H](C(=O)O)N            ? "L-PEPTIDE LINKING" 
"C6 H13 N O2"   131.173 LEU y LEUCINE         CC(C)C[C@@H](C(=O)O)N                ? "L-PEPTIDE LINKING" 
"C6 H15 N2 O2"  147.195 LYS y LYSINE          C(CC[NH3+])C[C@@H](C(=O)O)N          ? "L-PEPTIDE LINKING" 
"C5 H11 N O2 S" 149.211 MET y METHIONINE      CSCC[C@@H](C(=O)O)N                  ? "L-PEPTIDE LINKING" 
"C9 H11 N O2"   165.189 PHE y PHENYLALANINE   c1ccc(cc1)C[C@@H](C(=O)O)N           ? "L-PEPTIDE LINKING" 
"C5 H9 N O2"    115.130 PRO y PROLINE         C1C[C@H](NC1)C(=O)O                  ? "L-PEPTIDE LINKING" 
"C3 H7 N O3"    105.093 SER y SERINE          C([C@@H](C(=O)O)N)O                  ? "L-PEPTIDE LINKING" 
"C4 H9 N O3"    119.119 THR y THREONINE       C[C@H]([C@@H](C(=O)O)N)O             ? "L-PEPTIDE LINKING" 
"C11 H12 N2 O2" 204.225 TRP y TRYPTOPHAN      c1ccc2c(c1)c(c[nH]2)C[C@@H](C(=O)O)N ? "L-PEPTIDE LINKING" 
"C9 H11 N O3"   181.189 TYR y TYROSINE        c1cc(ccc1C[C@@H](C(=O)O)N)O          ? "L-PEPTIDE LINKING" 
"C5 H11 N O2"   117.146 VAL y VALINE          CC(C)[C@@H](C(=O)O)N                 ? "L-PEPTIDE LINKING" 
#
_citation.book_publisher          ?
_citation.country                 UK
_citation.id                      primary
_citation.journal_full            Nature
_citation.journal_id_ASTM         NATUAS
_citation.journal_id_CSD          0006
_citation.journal_id_ISSN         0028-0836
_citation.journal_volume          630
_citation.page_first              493
_citation.page_last               500
_citation.pdbx_database_id_DOI    10.1038/s41586-024-07487-w
_citation.pdbx_database_id_PubMed 38718835
_citation.title                   "Accurate structure prediction of biomolecular interactions with AlphaFold 3"
_citation.year                    2024
#
loop_
_citation_author.citation_id
_citation_author.name
_citation_author.ordinal
primary "Google DeepMind" 1 
primary "Isomorphic Labs" 2 
#
loop_
_entity.id
_entity.pdbx_description
_entity.type
1 . polymer 
2 . polymer 
#
loop_
_entity_poly.entity_id
_entity_poly.pdbx_strand_id
_entity_poly.type
1 A polypeptide(L) 
2 B polypeptide(L) 
#
loop_
_entity_poly_seq.entity_id
_entity_poly_seq.hetero
_entity_poly_seq.mon_id
_entity_poly_seq.num
1 n ASN 1   
1 n ASN 2   
1 n GLY 3   
1 n ASN 4   
1 n GLY 5   
1 n ARG 6   
1 n ASN 7   
1 n GLY 8   
1 n MET 9   
1 n VAL 10  
1 n SER 11  
1 n LYS 12  
1 n GLY 13  
1 n GLU 14  
1 n GLU 15  
1 n LEU 16  
1 n PHE 17  
1 n THR 18  
1 n GLY 19  
1 n VAL 20  
1 n VAL 21  
1 n PRO 22  
1 n ILE 23  
1 n LEU 24  
1 n VAL 25  
1 n GLU 26  
1 n LEU 27  
1 n ASP 28  
1 n GLY 29  
1 n ASP 30  
1 n VAL 31  
1 n ASN 32  
1 n GLY 33  
1 n HIS 34  
1 n LYS 35  
1 n PHE 36  
1 n SER 37  
1 n VAL 38  
1 n SER 39  
1 n GLY 40  
1 n GLU 41  
1 n GLY 42  
1 n GLU 43  
1 n GLY 44  
1 n ASP 45  
1 n ALA 46  
1 n THR 47  
1 n TYR 48  
1 n GLY 49  
1 n LYS 50  
1 n LEU 51  
1 n THR 52  
1 n LEU 53  
1 n LYS 54  
1 n PHE 55  
1 n ILE 56  
1 n CYS 57  
1 n THR 58  
1 n THR 59  
1 n GLY 60  
1 n LYS 61  
1 n LEU 62  
1 n PRO 63  
1 n VAL 64  
1 n PRO 65  
1 n TRP 66  
1 n PRO 67  
1 n THR 68  
1 n LEU 69  
1 n VAL 70  
1 n THR 71  
1 n THR 72  
1 n LEU 73  
1 n THR 74  
1 n TYR 75  
1 n GLY 76  
1 n VAL 77  
1 n GLN 78  
1 n CYS 79  
1 n PHE 80  
1 n SER 81  
1 n ARG 82  
1 n TYR 83  
1 n PRO 84  
1 n ASP 85  
1 n HIS 86  
1 n MET 87  
1 n LYS 88  
1 n GLN 89  
1 n HIS 90  
1 n ASP 91  
1 n PHE 92  
1 n PHE 93  
1 n LYS 94  
1 n SER 95  
1 n ALA 96  
1 n MET 97  
1 n PRO 98  
1 n GLU 99  
1 n GLY 100 
1 n TYR 101 
1 n VAL 102 
1 n GLN 103 
1 n GLU 104 
1 n ARG 105 
1 n THR 106 
1 n ILE 107 
1 n PHE 108 
1 n PHE 109 
1 n LYS 110 
1 n ASP 111 
1 n ASP 112 
1 n GLY 113 
1 n ASN 114 
1 n TYR 115 
1 n LYS 116 
1 n THR 117 
1 n ARG 118 
1 n ALA 119 
1 n GLU 120 
1 n VAL 121 
1 n LYS 122 
1 n PHE 123 
1 n GLU 124 
1 n GLY 125 
1 n ASP 126 
1 n THR 127 
1 n LEU 128 
1 n VAL 129 
1 n ASN 130 
1 n ARG 131 
1 n ILE 132 
1 n ILE 133 
1 n LEU 134 
1 n LYS 135 
1 n GLY 136 
2 n CYS 1   
2 n ASP 2   
2 n PHE 3   
2 n LYS 4   
2 n GLU 5   
2 n ASP 6   
2 n GLY 7   
2 n ASN 8   
2 n ILE 9   
2 n LEU 10  
2 n GLY 11  
2 n HIS 12  
2 n LYS 13  
2 n LEU 14  
2 n GLU 15  
2 n TYR 16  
2 n ASN 17  
2 n TYR 18  
2 n ASN 19  
2 n SER 20  
2 n HIS 21  
2 n ASN 22  
2 n VAL 23  
2 n TYR 24  
2 n ILE 25  
2 n MET 26  
2 n ALA 27  
2 n ASP 28  
2 n LYS 29  
2 n GLN 30  
2 n LYS 31  
2 n ASN 32  
2 n GLY 33  
2 n ILE 34  
2 n LYS 35  
2 n VAL 36  
2 n ASN 37  
2 n PHE 38  
2 n LYS 39  
2 n ILE 40  
2 n ARG 41  
2 n HIS 42  
2 n ASN 43  
2 n ILE 44  
2 n GLU 45  
2 n ASP 46  
2 n GLY 47  
2 n SER 48  
2 n VAL 49  
2 n GLN 50  
2 n LEU 51  
2 n ALA 52  
2 n ASP 53  
2 n HIS 54  
2 n TYR 55  
2 n GLN 56  
2 n GLN 57  
2 n ASN 58  
2 n THR 59  
2 n PRO 60  
2 n ILE 61  
2 n GLY 62  
2 n ASP 63  
2 n GLY 64  
2 n PRO 65  
2 n VAL 66  
2 n LEU 67  
2 n LEU 68  
2 n PRO 69  
2 n ASP 70  
2 n ASN 71  
2 n HIS 72  
2 n TYR 73  
2 n LEU 74  
2 n SER 75  
2 n THR 76  
2 n GLN 77  
2 n SER 78  
2 n ALA 79  
2 n LEU 80  
2 n SER 81  
2 n LYS 82  
2 n ASP 83  
2 n PRO 84  
2 n ASN 85  
2 n GLU 86  
2 n LYS 87  
2 n ARG 88  
2 n ASP 89  
2 n HIS 90  
2 n MET 91  
2 n VAL 92  
2 n LEU 93  
2 n LEU 94  
2 n GLU 95  
2 n PHE 96  
2 n VAL 97  
2 n THR 98  
2 n ALA 99  
2 n ALA 100 
2 n GLY 101 
2 n ILE 102 
2 n THR 103 
2 n LEU 104 
2 n GLY 105 
2 n MET 106 
2 n ASP 107 
2 n GLU 108 
2 n LEU 109 
2 n TYR 110 
2 n LYS 111 
#
_ma_data.content_type "model coordinates"
_ma_data.id           1
_ma_data.name         Model
#
_ma_model_list.data_id          1
_ma_model_list.model_group_id   1
_ma_model_list.model_group_name "AlphaFold-beta-20231127 (3.0.1 @ 2025-11-26 14:55:37)"
_ma_model_list.model_id         1
_ma_model_list.model_name       "Top ranked model"
_ma_model_list.model_type       "Ab initio model"
_ma_model_list.ordinal_id       1
#
loop_
_ma_protocol_step.method_type
_ma_protocol_step.ordinal_id
_ma_protocol_step.protocol_id
_ma_protocol_step.step_id
"coevolution MSA" 1 1 1 
"template search" 2 1 2 
modeling          3 1 3 
#
loop_
_ma_qa_metric.id
_ma_qa_metric.mode
_ma_qa_metric.name
_ma_qa_metric.software_group_id
_ma_qa_metric.type
1 global pLDDT 1 pLDDT 
2 local  pLDDT 1 pLDDT 
#
_ma_qa_metric_global.metric_id    1
_ma_qa_metric_global.metric_value 92.33
_ma_qa_metric_global.model_id     1
_ma_qa_metric_global.ordinal_id   1
#
loop_
_ma_qa_metric_local.label_asym_id
_ma_qa_metric_local.label_comp_id
_ma_qa_metric_local.label_seq_id
_ma_qa_metric_local.metric_id
_ma_qa_metric_local.metric_value
_ma_qa_metric_local.model_id
_ma_qa_metric_local.ordinal_id
A ASN 1   2 37.35 1 1   
A ASN 2   2 33.04 1 2   
A GLY 3   2 36.25 1 3   
A ASN 4   2 34.96 1 4   
A GLY 5   2 40.92 1 5   
A ARG 6   2 38.36 1 6   
A ASN 7   2 43.11 1 7   
A GLY 8   2 53.10 1 8   
A MET 9   2 54.38 1 9   
A VAL 10  2 69.04 1 10  
A SER 11  2 87.70 1 11  
A LYS 12  2 76.16 1 12  
A GLY 13  2 94.62 1 13  
A GLU 14  2 87.12 1 14  
A GLU 15  2 85.99 1 15  
A LEU 16  2 95.81 1 16  
A PHE 17  2 96.86 1 17  
A THR 18  2 87.70 1 18  
A GLY 19  2 95.38 1 19  
A VAL 20  2 97.18 1 20  
A VAL 21  2 98.45 1 21  
A PRO 22  2 98.36 1 22  
A ILE 23  2 98.52 1 23  
A LEU 24  2 96.42 1 24  
A VAL 25  2 98.56 1 25  
A GLU 26  2 93.82 1 26  
A LEU 27  2 97.67 1 27  
A ASP 28  2 97.09 1 28  
A GLY 29  2 98.88 1 29  
A ASP 30  2 97.40 1 30  
A VAL 31  2 98.21 1 31  
A ASN 32  2 94.79 1 32  
A GLY 33  2 97.41 1 33  
A HIS 34  2 93.56 1 34  
A LYS 35  2 93.78 1 35  
A PHE 36  2 98.77 1 36  
A SER 37  2 98.78 1 37  
A VAL 38  2 98.86 1 38  
A SER 39  2 96.34 1 39  
A GLY 40  2 98.74 1 40  
A GLU 41  2 91.85 1 41  
A GLY 42  2 98.59 1 42  
A GLU 43  2 93.93 1 43  
A GLY 44  2 98.59 1 44  
A ASP 45  2 97.66 1 45  
A ALA 46  2 98.14 1 46  
A THR 47  2 96.17 1 47  
A TYR 48  2 94.89 1 48  
A GLY 49  2 98.27 1 49  
A LYS 50  2 95.97 1 50  
A LEU 51  2 96.48 1 51  
A THR 52  2 94.80 1 52  
A LEU 53  2 96.49 1 53  
A LYS 54  2 98.02 1 54  
A PHE 55  2 98.70 1 55  
A ILE 56  2 93.20 1 56  
A CYS 57  2 98.84 1 57  
A THR 58  2 98.38 1 58  
A THR 59  2 98.47 1 59  
A GLY 60  2 98.50 1 60  
A LYS 61  2 85.19 1 61  
A LEU 62  2 98.40 1 62  
A PRO 63  2 98.18 1 63  
A VAL 64  2 98.72 1 64  
A PRO 65  2 98.74 1 65  
A TRP 66  2 98.84 1 66  
A PRO 67  2 98.72 1 67  
A THR 68  2 98.74 1 68  
A LEU 69  2 98.76 1 69  
A VAL 70  2 98.22 1 70  
A THR 71  2 97.62 1 71  
A THR 72  2 97.66 1 72  
A LEU 73  2 97.04 1 73  
A THR 74  2 92.17 1 74  
A TYR 75  2 88.85 1 75  
A GLY 76  2 86.98 1 76  
A VAL 77  2 92.92 1 77  
A GLN 78  2 94.06 1 78  
A CYS 79  2 97.70 1 79  
A PHE 80  2 98.37 1 80  
A SER 81  2 98.13 1 81  
A ARG 82  2 90.68 1 82  
A TYR 83  2 97.84 1 83  
A PRO 84  2 96.21 1 84  
A ASP 85  2 92.03 1 85  
A HIS 86  2 90.94 1 86  
A MET 87  2 96.22 1 87  
A LYS 88  2 92.43 1 88  
A GLN 89  2 86.91 1 89  
A HIS 90  2 95.69 1 90  
A ASP 91  2 98.01 1 91  
A PHE 92  2 98.55 1 92  
A PHE 93  2 98.50 1 93  
A LYS 94  2 97.81 1 94  
A SER 95  2 98.25 1 95  
A ALA 96  2 98.41 1 96  
A MET 97  2 97.91 1 97  
A PRO 98  2 97.54 1 98  
A GLU 99  2 91.71 1 99  
A GLY 100 2 98.52 1 100 
A TYR 101 2 98.55 1 101 
A VAL 102 2 98.56 1 102 
A GLN 103 2 97.30 1 103 
A GLU 104 2 95.96 1 104 
A ARG 105 2 96.60 1 105 
A THR 106 2 97.94 1 106 
A ILE 107 2 98.65 1 107 
A PHE 108 2 97.32 1 108 
A PHE 109 2 98.79 1 109 
A LYS 110 2 89.92 1 110 
A ASP 111 2 93.97 1 111 
A ASP 112 2 98.14 1 112 
A GLY 113 2 98.63 1 113 
A ASN 114 2 94.47 1 114 
A TYR 115 2 98.80 1 115 
A LYS 116 2 88.97 1 116 
A THR 117 2 98.46 1 117 
A ARG 118 2 93.02 1 118 
A ALA 119 2 98.71 1 119 
A GLU 120 2 96.09 1 120 
A VAL 121 2 98.51 1 121 
A LYS 122 2 92.86 1 122 
A PHE 123 2 97.92 1 123 
A GLU 124 2 96.27 1 124 
A GLY 125 2 97.08 1 125 
A ASP 126 2 91.51 1 126 
A THR 127 2 97.82 1 127 
A LEU 128 2 98.20 1 128 
A VAL 129 2 98.38 1 129 
A ASN 130 2 98.21 1 130 
A ARG 131 2 91.40 1 131 
A ILE 132 2 98.51 1 132 
A ILE 133 2 96.02 1 133 
A LEU 134 2 98.69 1 134 
A LYS 135 2 85.65 1 135 
A GLY 136 2 94.79 1 136 
B CYS 1   2 81.46 1 137 
B ASP 2   2 86.14 1 138 
B PHE 3   2 98.08 1 139 
B LYS 4   2 94.61 1 140 
B GLU 5   2 93.24 1 141 
B ASP 6   2 90.08 1 142 
B GLY 7   2 98.16 1 143 
B ASN 8   2 98.06 1 144 
B ILE 9   2 97.76 1 145 
B LEU 10  2 98.08 1 146 
B GLY 11  2 98.46 1 147 
B HIS 12  2 95.45 1 148 
B LYS 13  2 96.30 1 149 
B LEU 14  2 98.56 1 150 
B GLU 15  2 97.46 1 151 
B TYR 16  2 98.46 1 152 
B ASN 17  2 96.51 1 153 
B TYR 18  2 97.24 1 154 
B ASN 19  2 94.98 1 155 
B SER 20  2 94.17 1 156 
B HIS 21  2 93.34 1 157 
B ASN 22  2 94.48 1 158 
B VAL 23  2 94.28 1 159 
B TYR 24  2 87.66 1 160 
B ILE 25  2 97.19 1 161 
B MET 26  2 90.02 1 162 
B ALA 27  2 98.32 1 163 
B ASP 28  2 97.18 1 164 
B LYS 29  2 88.86 1 165 
B GLN 30  2 86.42 1 166 
B LYS 31  2 90.30 1 167 
B ASN 32  2 96.00 1 168 
B GLY 33  2 98.65 1 169 
B ILE 34  2 98.51 1 170 
B LYS 35  2 88.27 1 171 
B VAL 36  2 95.68 1 172 
B ASN 37  2 86.72 1 173 
B PHE 38  2 96.75 1 174 
B LYS 39  2 91.59 1 175 
B ILE 40  2 98.03 1 176 
B ARG 41  2 85.15 1 177 
B HIS 42  2 97.63 1 178 
B ASN 43  2 97.50 1 179 
B ILE 44  2 98.22 1 180 
B GLU 45  2 95.03 1 181 
B ASP 46  2 97.10 1 182 
B GLY 47  2 98.07 1 183 
B SER 48  2 97.59 1 184 
B VAL 49  2 97.16 1 185 
B GLN 50  2 97.70 1 186 
B LEU 51  2 95.59 1 187 
B ALA 52  2 98.63 1 188 
B ASP 53  2 94.06 1 189 
B HIS 54  2 97.79 1 190 
B TYR 55  2 94.48 1 191 
B GLN 56  2 97.43 1 192 
B GLN 57  2 88.62 1 193 
B ASN 58  2 97.52 1 194 
B THR 59  2 97.02 1 195 
B PRO 60  2 98.42 1 196 
B ILE 61  2 98.07 1 197 
B GLY 62  2 97.64 1 198 
B ASP 63  2 91.77 1 199 
B GLY 64  2 95.61 1 200 
B PRO 65  2 95.23 1 201 
B VAL 66  2 97.46 1 202 
B LEU 67  2 97.35 1 203 
B LEU 68  2 97.40 1 204 
B PRO 69  2 97.83 1 205 
B ASP 70  2 95.88 1 206 
B ASN 71  2 95.96 1 207 
B HIS 72  2 97.17 1 208 
B TYR 73  2 96.25 1 209 
B LEU 74  2 97.38 1 210 
B SER 75  2 95.21 1 211 
B THR 76  2 92.91 1 212 
B GLN 77  2 88.15 1 213 
B SER 78  2 97.05 1 214 
B ALA 79  2 98.15 1 215 
B LEU 80  2 98.21 1 216 
B SER 81  2 98.51 1 217 
B LYS 82  2 97.83 1 218 
B ASP 83  2 98.18 1 219 
B PRO 84  2 97.91 1 220 
B ASN 85  2 94.49 1 221 
B GLU 86  2 98.02 1 222 
B LYS 87  2 88.37 1 223 
B ARG 88  2 94.58 1 224 
B ASP 89  2 98.64 1 225 
B HIS 90  2 98.04 1 226 
B MET 91  2 98.61 1 227 
B VAL 92  2 98.61 1 228 
B LEU 93  2 94.80 1 229 
B LEU 94  2 97.07 1 230 
B GLU 95  2 95.34 1 231 
B PHE 96  2 95.70 1 232 
B VAL 97  2 96.93 1 233 
B THR 98  2 93.07 1 234 
B ALA 99  2 97.88 1 235 
B ALA 100 2 97.39 1 236 
B GLY 101 2 94.75 1 237 
B ILE 102 2 89.33 1 238 
B THR 103 2 79.65 1 239 
B LEU 104 2 72.93 1 240 
B GLY 105 2 68.67 1 241 
B MET 106 2 59.68 1 242 
B ASP 107 2 59.14 1 243 
B GLU 108 2 58.00 1 244 
B LEU 109 2 63.83 1 245 
B TYR 110 2 60.57 1 246 
B LYS 111 2 51.52 1 247 
#
_ma_software_group.group_id    1
_ma_software_group.ordinal_id  1
_ma_software_group.software_id 1
#
loop_
_ma_target_entity.data_id
_ma_target_entity.entity_id
_ma_target_entity.origin
1 1 . 
1 2 . 
#
loop_
_ma_target_entity_instance.asym_id
_ma_target_entity_instance.details
_ma_target_entity_instance.entity_id
A . 1 
B . 2 
#
loop_
_pdbx_data_usage.details
_pdbx_data_usage.id
_pdbx_data_usage.type
_pdbx_data_usage.url
;Non-commercial use only, by using this file you agree to the terms of use found
at https://github.com/google-deepmind/alphafold3/blob/main/OUTPUT_TERMS_OF_USE.md.
To request access to the AlphaFold 3 model parameters, follow the process set
out at https://github.com/google-deepmind/alphafold3. You may only use these if
received directly from Google. Use is subject to terms of use available at
https://github.com/google-deepmind/alphafold3/blob/main/WEIGHTS_TERMS_OF_USE.md.
;
1 license    https://github.com/google-deepmind/alphafold3/blob/main/OUTPUT_TERMS_OF_USE.md 
;AlphaFold 3 and its output are not intended for, have not been validated for,
and are not approved for clinical use. They are provided "as-is" without any
warranty of any kind, whether expressed or implied. No warranty is given that
use shall not infringe the rights of any third party.
;
2 disclaimer ?                                                                              
#
loop_
_pdbx_poly_seq_scheme.asym_id
_pdbx_poly_seq_scheme.auth_seq_num
_pdbx_poly_seq_scheme.entity_id
_pdbx_poly_seq_scheme.hetero
_pdbx_poly_seq_scheme.mon_id
_pdbx_poly_seq_scheme.pdb_ins_code
_pdbx_poly_seq_scheme.pdb_seq_num
_pdbx_poly_seq_scheme.pdb_strand_id
_pdbx_poly_seq_scheme.seq_id
A 1   1 n ASN . 1   A 1   
A 2   1 n ASN . 2   A 2   
A 3   1 n GLY . 3   A 3   
A 4   1 n ASN . 4   A 4   
A 5   1 n GLY . 5   A 5   
A 6   1 n ARG . 6   A 6   
A 7   1 n ASN . 7   A 7   
A 8   1 n GLY . 8   A 8   
A 9   1 n MET . 9   A 9   
A 10  1 n VAL . 10  A 10  
A 11  1 n SER . 11  A 11  
A 12  1 n LYS . 12  A 12  
A 13  1 n GLY . 13  A 13  
A 14  1 n GLU . 14  A 14  
A 15  1 n GLU . 15  A 15  
A 16  1 n LEU . 16  A 16  
A 17  1 n PHE . 17  A 17  
A 18  1 n THR . 18  A 18  
A 19  1 n GLY . 19  A 19  
A 20  1 n VAL . 20  A 20  
A 21  1 n VAL . 21  A 21  
A 22  1 n PRO . 22  A 22  
A 23  1 n ILE . 23  A 23  
A 24  1 n LEU . 24  A 24  
A 25  1 n VAL . 25  A 25  
A 26  1 n GLU . 26  A 26  
A 27  1 n LEU . 27  A 27  
A 28  1 n ASP . 28  A 28  
A 29  1 n GLY . 29  A 29  
A 30  1 n ASP . 30  A 30  
A 31  1 n VAL . 31  A 31  
A 32  1 n ASN . 32  A 32  
A 33  1 n GLY . 33  A 33  
A 34  1 n HIS . 34  A 34  
A 35  1 n LYS . 35  A 35  
A 36  1 n PHE . 36  A 36  
A 37  1 n SER . 37  A 37  
A 38  1 n VAL . 38  A 38  
A 39  1 n SER . 39  A 39  
A 40  1 n GLY . 40  A 40  
A 41  1 n GLU . 41  A 41  
A 42  1 n GLY . 42  A 42  
A 43  1 n GLU . 43  A 43  
A 44  1 n GLY . 44  A 44  
A 45  1 n ASP . 45  A 45  
A 46  1 n ALA . 46  A 46  
A 47  1 n THR . 47  A 47  
A 48  1 n TYR . 48  A 48  
A 49  1 n GLY . 49  A 49  
A 50  1 n LYS . 50  A 50  
A 51  1 n LEU . 51  A 51  
A 52  1 n THR . 52  A 52  
A 53  1 n LEU . 53  A 53  
A 54  1 n LYS . 54  A 54  
A 55  1 n PHE . 55  A 55  
A 56  1 n ILE . 56  A 56  
A 57  1 n CYS . 57  A 57  
A 58  1 n THR . 58  A 58  
A 59  1 n THR . 59  A 59  
A 60  1 n GLY . 60  A 60  
A 61  1 n LYS . 61  A 61  
A 62  1 n LEU . 62  A 62  
A 63  1 n PRO . 63  A 63  
A 64  1 n VAL . 64  A 64  
A 65  1 n PRO . 65  A 65  
A 66  1 n TRP . 66  A 66  
A 67  1 n PRO . 67  A 67  
A 68  1 n THR . 68  A 68  
A 69  1 n LEU . 69  A 69  
A 70  1 n VAL . 70  A 70  
A 71  1 n THR . 71  A 71  
A 72  1 n THR . 72  A 72  
A 73  1 n LEU . 73  A 73  
A 74  1 n THR . 74  A 74  
A 75  1 n TYR . 75  A 75  
A 76  1 n GLY . 76  A 76  
A 77  1 n VAL . 77  A 77  
A 78  1 n GLN . 78  A 78  
A 79  1 n CYS . 79  A 79  
A 80  1 n PHE . 80  A 80  
A 81  1 n SER . 81  A 81  
A 82  1 n ARG . 82  A 82  
A 83  1 n TYR . 83  A 83  
A 84  1 n PRO . 84  A 84  
A 85  1 n ASP . 85  A 85  
A 86  1 n HIS . 86  A 86  
A 87  1 n MET . 87  A 87  
A 88  1 n LYS . 88  A 88  
A 89  1 n GLN . 89  A 89  
A 90  1 n HIS . 90  A 90  
A 91  1 n ASP . 91  A 91  
A 92  1 n PHE . 92  A 92  
A 93  1 n PHE . 93  A 93  
A 94  1 n LYS . 94  A 94  
A 95  1 n SER . 95  A 95  
A 96  1 n ALA . 96  A 96  
A 97  1 n MET . 97  A 97  
A 98  1 n PRO . 98  A 98  
A 99  1 n GLU . 99  A 99  
A 100 1 n GLY . 100 A 100 
A 101 1 n TYR . 101 A 101 
A 102 1 n VAL . 102 A 102 
A 103 1 n GLN . 103 A 103 
A 104 1 n GLU . 104 A 104 
A 105 1 n ARG . 105 A 105 
A 106 1 n THR . 106 A 106 
A 107 1 n ILE . 107 A 107 
A 108 1 n PHE . 108 A 108 
A 109 1 n PHE . 109 A 109 
A 110 1 n LYS . 110 A 110 
A 111 1 n ASP . 111 A 111 
A 112 1 n ASP . 112 A 112 
A 113 1 n GLY . 113 A 113 
A 114 1 n ASN . 114 A 114 
A 115 1 n TYR . 115 A 115 
A 116 1 n LYS . 116 A 116 
A 117 1 n THR . 117 A 117 
A 118 1 n ARG . 118 A 118 
A 119 1 n ALA . 119 A 119 
A 120 1 n GLU . 120 A 120 
A 121 1 n VAL . 121 A 121 
A 122 1 n LYS . 122 A 122 
A 123 1 n PHE . 123 A 123 
A 124 1 n GLU . 124 A 124 
A 125 1 n GLY . 125 A 125 
A 126 1 n ASP . 126 A 126 
A 127 1 n THR . 127 A 127 
A 128 1 n LEU . 128 A 128 
A 129 1 n VAL . 129 A 129 
A 130 1 n ASN . 130 A 130 
A 131 1 n ARG . 131 A 131 
A 132 1 n ILE . 132 A 132 
A 133 1 n ILE . 133 A 133 
A 134 1 n LEU . 134 A 134 
A 135 1 n LYS . 135 A 135 
A 136 1 n GLY . 136 A 136 
B 1   2 n CYS . 1   B 1   
B 2   2 n ASP . 2   B 2   
B 3   2 n PHE . 3   B 3   
B 4   2 n LYS . 4   B 4   
B 5   2 n GLU . 5   B 5   
B 6   2 n ASP . 6   B 6   
B 7   2 n GLY . 7   B 7   
B 8   2 n ASN . 8   B 8   
B 9   2 n ILE . 9   B 9   
B 10  2 n LEU . 10  B 10  
B 11  2 n GLY . 11  B 11  
B 12  2 n HIS . 12  B 12  
B 13  2 n LYS . 13  B 13  
B 14  2 n LEU . 14  B 14  
B 15  2 n GLU . 15  B 15  
B 16  2 n TYR . 16  B 16  
B 17  2 n ASN . 17  B 17  
B 18  2 n TYR . 18  B 18  
B 19  2 n ASN . 19  B 19  
B 20  2 n SER . 20  B 20  
B 21  2 n HIS . 21  B 21  
B 22  2 n ASN . 22  B 22  
B 23  2 n VAL . 23  B 23  
B 24  2 n TYR . 24  B 24  
B 25  2 n ILE . 25  B 25  
B 26  2 n MET . 26  B 26  
B 27  2 n ALA . 27  B 27  
B 28  2 n ASP . 28  B 28  
B 29  2 n LYS . 29  B 29  
B 30  2 n GLN . 30  B 30  
B 31  2 n LYS . 31  B 31  
B 32  2 n ASN . 32  B 32  
B 33  2 n GLY . 33  B 33  
B 34  2 n ILE . 34  B 34  
B 35  2 n LYS . 35  B 35  
B 36  2 n VAL . 36  B 36  
B 37  2 n ASN . 37  B 37  
B 38  2 n PHE . 38  B 38  
B 39  2 n LYS . 39  B 39  
B 40  2 n ILE . 40  B 40  
B 41  2 n ARG . 41  B 41  
B 42  2 n HIS . 42  B 42  
B 43  2 n ASN . 43  B 43  
B 44  2 n ILE . 44  B 44  
B 45  2 n GLU . 45  B 45  
B 46  2 n ASP . 46  B 46  
B 47  2 n GLY . 47  B 47  
B 48  2 n SER . 48  B 48  
B 49  2 n VAL . 49  B 49  
B 50  2 n GLN . 50  B 50  
B 51  2 n LEU . 51  B 51  
B 52  2 n ALA . 52  B 52  
B 53  2 n ASP . 53  B 53  
B 54  2 n HIS . 54  B 54  
B 55  2 n TYR . 55  B 55  
B 56  2 n GLN . 56  B 56  
B 57  2 n GLN . 57  B 57  
B 58  2 n ASN . 58  B 58  
B 59  2 n THR . 59  B 59  
B 60  2 n PRO . 60  B 60  
B 61  2 n ILE . 61  B 61  
B 62  2 n GLY . 62  B 62  
B 63  2 n ASP . 63  B 63  
B 64  2 n GLY . 64  B 64  
B 65  2 n PRO . 65  B 65  
B 66  2 n VAL . 66  B 66  
B 67  2 n LEU . 67  B 67  
B 68  2 n LEU . 68  B 68  
B 69  2 n PRO . 69  B 69  
B 70  2 n ASP . 70  B 70  
B 71  2 n ASN . 71  B 71  
B 72  2 n HIS . 72  B 72  
B 73  2 n TYR . 73  B 73  
B 74  2 n LEU . 74  B 74  
B 75  2 n SER . 75  B 75  
B 76  2 n THR . 76  B 76  
B 77  2 n GLN . 77  B 77  
B 78  2 n SER . 78  B 78  
B 79  2 n ALA . 79  B 79  
B 80  2 n LEU . 80  B 80  
B 81  2 n SER . 81  B 81  
B 82  2 n LYS . 82  B 82  
B 83  2 n ASP . 83  B 83  
B 84  2 n PRO . 84  B 84  
B 85  2 n ASN . 85  B 85  
B 86  2 n GLU . 86  B 86  
B 87  2 n LYS . 87  B 87  
B 88  2 n ARG . 88  B 88  
B 89  2 n ASP . 89  B 89  
B 90  2 n HIS . 90  B 90  
B 91  2 n MET . 91  B 91  
B 92  2 n VAL . 92  B 92  
B 93  2 n LEU . 93  B 93  
B 94  2 n LEU . 94  B 94  
B 95  2 n GLU . 95  B 95  
B 96  2 n PHE . 96  B 96  
B 97  2 n VAL . 97  B 97  
B 98  2 n THR . 98  B 98  
B 99  2 n ALA . 99  B 99  
B 100 2 n ALA . 100 B 100 
B 101 2 n GLY . 101 B 101 
B 102 2 n ILE . 102 B 102 
B 103 2 n THR . 103 B 103 
B 104 2 n LEU . 104 B 104 
B 105 2 n GLY . 105 B 105 
B 106 2 n MET . 106 B 106 
B 107 2 n ASP . 107 B 107 
B 108 2 n GLU . 108 B 108 
B 109 2 n LEU . 109 B 109 
B 110 2 n TYR . 110 B 110 
B 111 2 n LYS . 111 B 111 
#
_software.classification other
_software.date           ?
_software.description    "Structure prediction"
_software.name           AlphaFold
_software.pdbx_ordinal   1
_software.type           package
_software.version        "AlphaFold-beta-20231127 (a5b6a7e50e26c0f7af9a71bddc0aea6cd3ab6731af800c661abdb5b07b9e4a46)"
#
loop_
_struct_asym.entity_id
_struct_asym.id
1 A 
2 B 
#
loop_
_atom_site.group_PDB
_atom_site.id
_atom_site.type_symbol
_atom_site.label_atom_id
_atom_site.label_alt_id
_atom_site.label_comp_id
_atom_site.label_asym_id
_atom_site.label_entity_id
_atom_site.label_seq_id
_atom_site.pdbx_PDB_ins_code
_atom_site.Cartn_x
_atom_site.Cartn_y
_atom_site.Cartn_z
_atom_site.occupancy
_atom_site.B_iso_or_equiv
_atom_site.auth_seq_id
_atom_site.auth_asym_id
_atom_site.pdbx_PDB_model_num
ATOM 1    N N   . ASN A 1 1   ? 31.119  34.010  -5.961  1.00 35.11 1   A 1 
ATOM 2    C CA  . ASN A 1 1   ? 29.765  33.620  -5.549  1.00 42.84 1   A 1 
ATOM 3    C C   . ASN A 1 1   ? 29.469  32.223  -6.109  1.00 46.48 1   A 1 
ATOM 4    O O   . ASN A 1 1   ? 28.863  32.112  -7.163  1.00 41.78 1   A 1 
ATOM 5    C CB  . ASN A 1 1   ? 28.769  34.708  -5.992  1.00 38.77 1   A 1 
ATOM 6    C CG  . ASN A 1 1   ? 27.561  34.776  -5.064  1.00 32.80 1   A 1 
ATOM 7    O OD1 . ASN A 1 1   ? 27.525  34.134  -4.044  1.00 29.55 1   A 1 
ATOM 8    N ND2 . ASN A 1 1   ? 26.583  35.589  -5.393  1.00 31.47 1   A 1 
ATOM 9    N N   . ASN A 1 2   ? 30.034  31.177  -5.494  1.00 34.19 2   A 1 
ATOM 10   C CA  . ASN A 1 2   ? 29.906  29.803  -5.984  1.00 37.76 2   A 1 
ATOM 11   C C   . ASN A 1 2   ? 28.491  29.311  -5.675  1.00 39.00 2   A 1 
ATOM 12   O O   . ASN A 1 2   ? 28.237  28.762  -4.607  1.00 35.55 2   A 1 
ATOM 13   C CB  . ASN A 1 2   ? 31.000  28.905  -5.370  1.00 34.59 2   A 1 
ATOM 14   C CG  . ASN A 1 2   ? 32.318  28.949  -6.125  1.00 28.79 2   A 1 
ATOM 15   O OD1 . ASN A 1 2   ? 32.439  29.519  -7.183  1.00 26.54 2   A 1 
ATOM 16   N ND2 . ASN A 1 2   ? 33.338  28.325  -5.588  1.00 27.92 2   A 1 
ATOM 17   N N   . GLY A 1 3   ? 27.569  29.536  -6.617  1.00 35.10 3   A 1 
ATOM 18   C CA  . GLY A 1 3   ? 26.245  28.947  -6.611  1.00 36.56 3   A 1 
ATOM 19   C C   . GLY A 1 3   ? 26.342  27.439  -6.833  1.00 38.46 3   A 1 
ATOM 20   O O   . GLY A 1 3   ? 26.034  26.963  -7.917  1.00 34.87 3   A 1 
ATOM 21   N N   . ASN A 1 4   ? 26.787  26.695  -5.810  1.00 38.22 4   A 1 
ATOM 22   C CA  . ASN A 1 4   ? 26.566  25.258  -5.732  1.00 39.03 4   A 1 
ATOM 23   C C   . ASN A 1 4   ? 25.056  25.054  -5.566  1.00 41.16 4   A 1 
ATOM 24   O O   . ASN A 1 4   ? 24.565  24.884  -4.452  1.00 37.96 4   A 1 
ATOM 25   C CB  . ASN A 1 4   ? 27.395  24.647  -4.580  1.00 36.21 4   A 1 
ATOM 26   C CG  . ASN A 1 4   ? 28.595  23.834  -5.044  1.00 29.62 4   A 1 
ATOM 27   O OD1 . ASN A 1 4   ? 28.880  23.677  -6.208  1.00 27.90 4   A 1 
ATOM 28   N ND2 . ASN A 1 4   ? 29.329  23.271  -4.112  1.00 29.60 4   A 1 
ATOM 29   N N   . GLY A 1 5   ? 24.329  25.138  -6.688  1.00 39.56 5   A 1 
ATOM 30   C CA  . GLY A 1 5   ? 22.979  24.629  -6.764  1.00 40.81 5   A 1 
ATOM 31   C C   . GLY A 1 5   ? 23.058  23.180  -6.310  1.00 42.82 5   A 1 
ATOM 32   O O   . GLY A 1 5   ? 23.712  22.371  -6.965  1.00 40.48 5   A 1 
ATOM 33   N N   . ARG A 1 6   ? 22.474  22.858  -5.147  1.00 43.44 6   A 1 
ATOM 34   C CA  . ARG A 1 6   ? 22.204  21.479  -4.773  1.00 45.01 6   A 1 
ATOM 35   C C   . ARG A 1 6   ? 21.207  20.973  -5.810  1.00 47.36 6   A 1 
ATOM 36   O O   . ARG A 1 6   ? 20.009  21.119  -5.610  1.00 44.17 6   A 1 
ATOM 37   C CB  . ARG A 1 6   ? 21.638  21.371  -3.347  1.00 41.87 6   A 1 
ATOM 38   C CG  . ARG A 1 6   ? 22.678  21.620  -2.252  1.00 38.28 6   A 1 
ATOM 39   C CD  . ARG A 1 6   ? 22.016  21.405  -0.884  1.00 35.00 6   A 1 
ATOM 40   N NE  . ARG A 1 6   ? 22.943  21.689  0.231   1.00 33.96 6   A 1 
ATOM 41   C CZ  . ARG A 1 6   ? 22.637  21.632  1.524   1.00 31.97 6   A 1 
ATOM 42   N NH1 . ARG A 1 6   ? 21.447  21.288  1.936   1.00 30.39 6   A 1 
ATOM 43   N NH2 . ARG A 1 6   ? 23.529  21.926  2.423   1.00 30.55 6   A 1 
ATOM 44   N N   . ASN A 1 7   ? 21.701  20.452  -6.928  1.00 46.08 7   A 1 
ATOM 45   C CA  . ASN A 1 7   ? 20.898  19.583  -7.766  1.00 47.08 7   A 1 
ATOM 46   C C   . ASN A 1 7   ? 20.393  18.501  -6.822  1.00 48.87 7   A 1 
ATOM 47   O O   . ASN A 1 7   ? 21.209  17.772  -6.251  1.00 46.22 7   A 1 
ATOM 48   C CB  . ASN A 1 7   ? 21.737  19.003  -8.921  1.00 44.42 7   A 1 
ATOM 49   C CG  . ASN A 1 7   ? 21.728  19.870  -10.175 1.00 39.37 7   A 1 
ATOM 50   O OD1 . ASN A 1 7   ? 21.034  20.856  -10.292 1.00 36.92 7   A 1 
ATOM 51   N ND2 . ASN A 1 7   ? 22.497  19.494  -11.171 1.00 35.88 7   A 1 
ATOM 52   N N   . GLY A 1 8   ? 19.073  18.478  -6.571  1.00 51.82 8   A 1 
ATOM 53   C CA  . GLY A 1 8   ? 18.452  17.426  -5.791  1.00 52.87 8   A 1 
ATOM 54   C C   . GLY A 1 8   ? 18.931  16.105  -6.375  1.00 55.15 8   A 1 
ATOM 55   O O   . GLY A 1 8   ? 18.816  15.902  -7.582  1.00 52.57 8   A 1 
ATOM 56   N N   . MET A 1 9   ? 19.570  15.256  -5.558  1.00 59.48 9   A 1 
ATOM 57   C CA  . MET A 1 9   ? 20.034  13.954  -6.020  1.00 61.72 9   A 1 
ATOM 58   C C   . MET A 1 9   ? 18.794  13.126  -6.318  1.00 65.19 9   A 1 
ATOM 59   O O   . MET A 1 9   ? 18.189  12.555  -5.418  1.00 59.99 9   A 1 
ATOM 60   C CB  . MET A 1 9   ? 20.956  13.285  -4.985  1.00 55.69 9   A 1 
ATOM 61   C CG  . MET A 1 9   ? 22.432  13.396  -5.368  1.00 49.83 9   A 1 
ATOM 62   S SD  . MET A 1 9   ? 23.559  12.419  -4.325  1.00 43.60 9   A 1 
ATOM 63   C CE  . MET A 1 9   ? 23.599  13.440  -2.834  1.00 39.50 9   A 1 
ATOM 64   N N   . VAL A 1 10  ? 18.398  13.101  -7.593  1.00 71.13 10  A 1 
ATOM 65   C CA  . VAL A 1 10  ? 17.417  12.157  -8.107  1.00 74.54 10  A 1 
ATOM 66   C C   . VAL A 1 10  ? 18.031  10.775  -7.929  1.00 79.69 10  A 1 
ATOM 67   O O   . VAL A 1 10  ? 19.147  10.516  -8.380  1.00 75.88 10  A 1 
ATOM 68   C CB  . VAL A 1 10  ? 17.068  12.459  -9.571  1.00 65.94 10  A 1 
ATOM 69   C CG1 . VAL A 1 10  ? 15.993  11.514  -10.073 1.00 57.40 10  A 1 
ATOM 70   C CG2 . VAL A 1 10  ? 16.550  13.903  -9.737  1.00 58.70 10  A 1 
ATOM 71   N N   . SER A 1 11  ? 17.336  9.887   -7.206  1.00 83.31 11  A 1 
ATOM 72   C CA  . SER A 1 11  ? 17.820  8.526   -7.020  1.00 88.58 11  A 1 
ATOM 73   C C   . SER A 1 11  ? 17.731  7.768   -8.338  1.00 90.88 11  A 1 
ATOM 74   O O   . SER A 1 11  ? 16.813  7.976   -9.131  1.00 90.14 11  A 1 
ATOM 75   C CB  . SER A 1 11  ? 17.035  7.809   -5.920  1.00 86.12 11  A 1 
ATOM 76   O OG  . SER A 1 11  ? 15.706  7.561   -6.328  1.00 87.20 11  A 1 
ATOM 77   N N   . LYS A 1 12  ? 18.647  6.816   -8.559  1.00 87.60 12  A 1 
ATOM 78   C CA  . LYS A 1 12  ? 18.612  5.967   -9.756  1.00 90.31 12  A 1 
ATOM 79   C C   . LYS A 1 12  ? 17.295  5.179   -9.869  1.00 93.19 12  A 1 
ATOM 80   O O   . LYS A 1 12  ? 16.797  4.951   -10.958 1.00 90.59 12  A 1 
ATOM 81   C CB  . LYS A 1 12  ? 19.826  5.031   -9.715  1.00 84.00 12  A 1 
ATOM 82   C CG  . LYS A 1 12  ? 20.439  4.861   -11.098 1.00 71.00 12  A 1 
ATOM 83   C CD  . LYS A 1 12  ? 21.621  3.901   -11.039 1.00 64.42 12  A 1 
ATOM 84   C CE  . LYS A 1 12  ? 22.261  3.820   -12.415 1.00 55.13 12  A 1 
ATOM 85   N NZ  . LYS A 1 12  ? 23.319  2.790   -12.469 1.00 49.16 12  A 1 
ATOM 86   N N   . GLY A 1 13  ? 16.707  4.802   -8.730  1.00 93.04 13  A 1 
ATOM 87   C CA  . GLY A 1 13  ? 15.412  4.125   -8.663  1.00 94.73 13  A 1 
ATOM 88   C C   . GLY A 1 13  ? 14.234  4.976   -9.142  1.00 95.79 13  A 1 
ATOM 89   O O   . GLY A 1 13  ? 13.236  4.423   -9.590  1.00 94.93 13  A 1 
ATOM 90   N N   . GLU A 1 14  ? 14.339  6.315   -9.120  1.00 94.74 14  A 1 
ATOM 91   C CA  . GLU A 1 14  ? 13.271  7.191   -9.617  1.00 94.95 14  A 1 
ATOM 92   C C   . GLU A 1 14  ? 13.013  6.998   -11.119 1.00 95.62 14  A 1 
ATOM 93   O O   . GLU A 1 14  ? 11.876  7.095   -11.566 1.00 94.52 14  A 1 
ATOM 94   C CB  . GLU A 1 14  ? 13.610  8.655   -9.308  1.00 92.64 14  A 1 
ATOM 95   C CG  . GLU A 1 14  ? 12.417  9.590   -9.550  1.00 84.92 14  A 1 
ATOM 96   C CD  . GLU A 1 14  ? 12.755  11.073  -9.353  1.00 80.54 14  A 1 
ATOM 97   O OE1 . GLU A 1 14  ? 12.033  11.916  -9.937  1.00 73.58 14  A 1 
ATOM 98   O OE2 . GLU A 1 14  ? 13.717  11.404  -8.625  1.00 72.55 14  A 1 
ATOM 99   N N   . GLU A 1 15  ? 14.046  6.645   -11.900 1.00 95.66 15  A 1 
ATOM 100  C CA  . GLU A 1 15  ? 13.938  6.407   -13.346 1.00 95.49 15  A 1 
ATOM 101  C C   . GLU A 1 15  ? 12.972  5.257   -13.677 1.00 96.15 15  A 1 
ATOM 102  O O   . GLU A 1 15  ? 12.344  5.270   -14.734 1.00 94.96 15  A 1 
ATOM 103  C CB  . GLU A 1 15  ? 15.325  6.116   -13.943 1.00 93.82 15  A 1 
ATOM 104  C CG  . GLU A 1 15  ? 16.303  7.295   -13.813 1.00 84.38 15  A 1 
ATOM 105  C CD  . GLU A 1 15  ? 17.697  7.027   -14.417 1.00 75.71 15  A 1 
ATOM 106  O OE1 . GLU A 1 15  ? 18.525  7.967   -14.401 1.00 68.65 15  A 1 
ATOM 107  O OE2 . GLU A 1 15  ? 17.973  5.891   -14.868 1.00 69.12 15  A 1 
ATOM 108  N N   . LEU A 1 16  ? 12.784  4.303   -12.758 1.00 96.34 16  A 1 
ATOM 109  C CA  . LEU A 1 16  ? 11.849  3.181   -12.909 1.00 96.66 16  A 1 
ATOM 110  C C   . LEU A 1 16  ? 10.373  3.607   -12.812 1.00 96.98 16  A 1 
ATOM 111  O O   . LEU A 1 16  ? 9.486   2.834   -13.157 1.00 96.25 16  A 1 
ATOM 112  C CB  . LEU A 1 16  ? 12.163  2.116   -11.844 1.00 96.37 16  A 1 
ATOM 113  C CG  . LEU A 1 16  ? 13.602  1.563   -11.880 1.00 95.69 16  A 1 
ATOM 114  C CD1 . LEU A 1 16  ? 13.822  0.641   -10.683 1.00 94.29 16  A 1 
ATOM 115  C CD2 . LEU A 1 16  ? 13.876  0.776   -13.160 1.00 93.90 16  A 1 
ATOM 116  N N   . PHE A 1 17  ? 10.101  4.830   -12.347 1.00 97.08 17  A 1 
ATOM 117  C CA  . PHE A 1 17  ? 8.752   5.348   -12.102 1.00 96.94 17  A 1 
ATOM 118  C C   . PHE A 1 17  ? 8.362   6.493   -13.050 1.00 95.77 17  A 1 
ATOM 119  O O   . PHE A 1 17  ? 7.446   7.266   -12.753 1.00 92.86 17  A 1 
ATOM 120  C CB  . PHE A 1 17  ? 8.627   5.754   -10.631 1.00 97.06 17  A 1 
ATOM 121  C CG  . PHE A 1 17  ? 8.743   4.606   -9.656  1.00 97.97 17  A 1 
ATOM 122  C CD1 . PHE A 1 17  ? 7.596   3.898   -9.258  1.00 97.58 17  A 1 
ATOM 123  C CD2 . PHE A 1 17  ? 9.998   4.234   -9.146  1.00 97.65 17  A 1 
ATOM 124  C CE1 . PHE A 1 17  ? 7.698   2.842   -8.346  1.00 97.27 17  A 1 
ATOM 125  C CE2 . PHE A 1 17  ? 10.109  3.171   -8.236  1.00 97.41 17  A 1 
ATOM 126  C CZ  . PHE A 1 17  ? 8.957   2.477   -7.834  1.00 97.87 17  A 1 
ATOM 127  N N   . THR A 1 18  ? 9.049   6.629   -14.189 1.00 95.12 18  A 1 
ATOM 128  C CA  . THR A 1 18  ? 8.796   7.715   -15.154 1.00 92.81 18  A 1 
ATOM 129  C C   . THR A 1 18  ? 7.540   7.512   -16.007 1.00 91.54 18  A 1 
ATOM 130  O O   . THR A 1 18  ? 7.090   8.445   -16.674 1.00 84.32 18  A 1 
ATOM 131  C CB  . THR A 1 18  ? 10.005  7.921   -16.076 1.00 89.18 18  A 1 
ATOM 132  O OG1 . THR A 1 18  ? 10.370  6.710   -16.699 1.00 81.52 18  A 1 
ATOM 133  C CG2 . THR A 1 18  ? 11.220  8.448   -15.313 1.00 79.38 18  A 1 
ATOM 134  N N   . GLY A 1 19  ? 6.957   6.308   -15.990 1.00 94.10 19  A 1 
ATOM 135  C CA  . GLY A 1 19  ? 5.752   5.955   -16.732 1.00 94.47 19  A 1 
ATOM 136  C C   . GLY A 1 19  ? 4.751   5.177   -15.881 1.00 96.97 19  A 1 
ATOM 137  O O   . GLY A 1 19  ? 4.860   5.109   -14.657 1.00 95.97 19  A 1 
ATOM 138  N N   . VAL A 1 20  ? 3.765   4.579   -16.558 1.00 98.12 20  A 1 
ATOM 139  C CA  . VAL A 1 20  ? 2.817   3.656   -15.927 1.00 98.32 20  A 1 
ATOM 140  C C   . VAL A 1 20  ? 3.528   2.333   -15.656 1.00 98.40 20  A 1 
ATOM 141  O O   . VAL A 1 20  ? 4.136   1.756   -16.553 1.00 97.80 20  A 1 
ATOM 142  C CB  . VAL A 1 20  ? 1.567   3.457   -16.795 1.00 97.78 20  A 1 
ATOM 143  C CG1 . VAL A 1 20  ? 0.587   2.482   -16.143 1.00 94.78 20  A 1 
ATOM 144  C CG2 . VAL A 1 20  ? 0.830   4.787   -17.003 1.00 95.09 20  A 1 
ATOM 145  N N   . VAL A 1 21  ? 3.443   1.850   -14.418 1.00 98.60 21  A 1 
ATOM 146  C CA  . VAL A 1 21  ? 4.089   0.615   -13.956 1.00 98.65 21  A 1 
ATOM 147  C C   . VAL A 1 21  ? 3.014   -0.386  -13.538 1.00 98.72 21  A 1 
ATOM 148  O O   . VAL A 1 21  ? 2.162   -0.040  -12.711 1.00 98.64 21  A 1 
ATOM 149  C CB  . VAL A 1 21  ? 5.061   0.914   -12.801 1.00 98.50 21  A 1 
ATOM 150  C CG1 . VAL A 1 21  ? 5.706   -0.361  -12.249 1.00 97.99 21  A 1 
ATOM 151  C CG2 . VAL A 1 21  ? 6.186   1.854   -13.242 1.00 98.04 21  A 1 
ATOM 152  N N   . PRO A 1 22  ? 3.037   -1.634  -14.058 1.00 98.61 22  A 1 
ATOM 153  C CA  . PRO A 1 22  ? 2.164   -2.698  -13.572 1.00 98.63 22  A 1 
ATOM 154  C C   . PRO A 1 22  ? 2.445   -3.016  -12.100 1.00 98.69 22  A 1 
ATOM 155  O O   . PRO A 1 22  ? 3.599   -3.041  -11.662 1.00 98.61 22  A 1 
ATOM 156  C CB  . PRO A 1 22  ? 2.428   -3.913  -14.469 1.00 98.43 22  A 1 
ATOM 157  C CG  . PRO A 1 22  ? 3.094   -3.325  -15.711 1.00 97.06 22  A 1 
ATOM 158  C CD  . PRO A 1 22  ? 3.841   -2.112  -15.168 1.00 98.48 22  A 1 
ATOM 159  N N   . ILE A 1 23  ? 1.386   -3.300  -11.344 1.00 98.62 23  A 1 
ATOM 160  C CA  . ILE A 1 23  ? 1.468   -3.666  -9.927  1.00 98.68 23  A 1 
ATOM 161  C C   . ILE A 1 23  ? 0.811   -5.026  -9.715  1.00 98.66 23  A 1 
ATOM 162  O O   . ILE A 1 23  ? -0.323  -5.248  -10.143 1.00 98.58 23  A 1 
ATOM 163  C CB  . ILE A 1 23  ? 0.822   -2.596  -9.020  1.00 98.66 23  A 1 
ATOM 164  C CG1 . ILE A 1 23  ? 1.428   -1.194  -9.253  1.00 98.45 23  A 1 
ATOM 165  C CG2 . ILE A 1 23  ? 0.977   -2.995  -7.537  1.00 98.38 23  A 1 
ATOM 166  C CD1 . ILE A 1 23  ? 0.655   -0.077  -8.538  1.00 98.14 23  A 1 
ATOM 167  N N   . LEU A 1 24  ? 1.498   -5.893  -8.972  1.00 98.67 24  A 1 
ATOM 168  C CA  . LEU A 1 24  ? 0.962   -7.121  -8.396  1.00 98.69 24  A 1 
ATOM 169  C C   . LEU A 1 24  ? 1.021   -7.023  -6.869  1.00 98.73 24  A 1 
ATOM 170  O O   . LEU A 1 24  ? 2.054   -6.675  -6.295  1.00 98.66 24  A 1 
ATOM 171  C CB  . LEU A 1 24  ? 1.766   -8.316  -8.939  1.00 98.53 24  A 1 
ATOM 172  C CG  . LEU A 1 24  ? 1.321   -9.686  -8.393  1.00 94.40 24  A 1 
ATOM 173  C CD1 . LEU A 1 24  ? -0.081  -10.069 -8.870  1.00 91.80 24  A 1 
ATOM 174  C CD2 . LEU A 1 24  ? 2.294   -10.765 -8.858  1.00 91.92 24  A 1 
ATOM 175  N N   . VAL A 1 25  ? -0.082  -7.360  -6.197  1.00 98.71 25  A 1 
ATOM 176  C CA  . VAL A 1 25  ? -0.151  -7.432  -4.733  1.00 98.70 25  A 1 
ATOM 177  C C   . VAL A 1 25  ? -0.639  -8.813  -4.331  1.00 98.70 25  A 1 
ATOM 178  O O   . VAL A 1 25  ? -1.707  -9.236  -4.757  1.00 98.61 25  A 1 
ATOM 179  C CB  . VAL A 1 25  ? -1.053  -6.337  -4.136  1.00 98.62 25  A 1 
ATOM 180  C CG1 . VAL A 1 25  ? -0.962  -6.328  -2.608  1.00 98.25 25  A 1 
ATOM 181  C CG2 . VAL A 1 25  ? -0.671  -4.934  -4.638  1.00 98.36 25  A 1 
ATOM 182  N N   . GLU A 1 26  ? 0.110   -9.501  -3.472  1.00 98.84 26  A 1 
ATOM 183  C CA  . GLU A 1 26  ? -0.257  -10.797 -2.913  1.00 98.82 26  A 1 
ATOM 184  C C   . GLU A 1 26  ? -0.226  -10.709 -1.387  1.00 98.86 26  A 1 
ATOM 185  O O   . GLU A 1 26  ? 0.785   -10.314 -0.798  1.00 98.77 26  A 1 
ATOM 186  C CB  . GLU A 1 26  ? 0.698   -11.889 -3.425  1.00 98.65 26  A 1 
ATOM 187  C CG  . GLU A 1 26  ? 0.588   -12.161 -4.938  1.00 95.46 26  A 1 
ATOM 188  C CD  . GLU A 1 26  ? -0.788  -12.699 -5.373  1.00 89.36 26  A 1 
ATOM 189  O OE1 . GLU A 1 26  ? -1.140  -12.526 -6.558  1.00 82.09 26  A 1 
ATOM 190  O OE2 . GLU A 1 26  ? -1.500  -13.276 -4.527  1.00 83.49 26  A 1 
ATOM 191  N N   . LEU A 1 27  ? -1.338  -11.070 -0.742  1.00 98.91 27  A 1 
ATOM 192  C CA  . LEU A 1 27  ? -1.470  -11.054 0.708   1.00 98.92 27  A 1 
ATOM 193  C C   . LEU A 1 27  ? -2.003  -12.392 1.211   1.00 98.94 27  A 1 
ATOM 194  O O   . LEU A 1 27  ? -3.093  -12.815 0.829   1.00 98.88 27  A 1 
ATOM 195  C CB  . LEU A 1 27  ? -2.340  -9.853  1.134   1.00 98.83 27  A 1 
ATOM 196  C CG  . LEU A 1 27  ? -2.592  -9.732  2.656   1.00 98.21 27  A 1 
ATOM 197  C CD1 . LEU A 1 27  ? -2.841  -8.277  3.034   1.00 94.47 27  A 1 
ATOM 198  C CD2 . LEU A 1 27  ? -3.825  -10.508 3.137   1.00 94.20 27  A 1 
ATOM 199  N N   . ASP A 1 28  ? -1.287  -12.991 2.161   1.00 98.93 28  A 1 
ATOM 200  C CA  . ASP A 1 28  ? -1.781  -14.081 2.997   1.00 98.92 28  A 1 
ATOM 201  C C   . ASP A 1 28  ? -2.039  -13.561 4.413   1.00 98.93 28  A 1 
ATOM 202  O O   . ASP A 1 28  ? -1.162  -12.972 5.062   1.00 98.81 28  A 1 
ATOM 203  C CB  . ASP A 1 28  ? -0.793  -15.253 3.001   1.00 98.83 28  A 1 
ATOM 204  C CG  . ASP A 1 28  ? -0.746  -16.002 1.666   1.00 96.87 28  A 1 
ATOM 205  O OD1 . ASP A 1 28  ? -1.836  -16.257 1.100   1.00 92.89 28  A 1 
ATOM 206  O OD2 . ASP A 1 28  ? 0.373   -16.382 1.268   1.00 92.54 28  A 1 
ATOM 207  N N   . GLY A 1 29  ? -3.266  -13.765 4.896   1.00 98.92 29  A 1 
ATOM 208  C CA  . GLY A 1 29  ? -3.747  -13.278 6.177   1.00 98.89 29  A 1 
ATOM 209  C C   . GLY A 1 29  ? -4.267  -14.383 7.094   1.00 98.90 29  A 1 
ATOM 210  O O   . GLY A 1 29  ? -4.839  -15.375 6.651   1.00 98.79 29  A 1 
ATOM 211  N N   . ASP A 1 30  ? -4.100  -14.169 8.400   1.00 98.72 30  A 1 
ATOM 212  C CA  . ASP A 1 30  ? -4.712  -14.969 9.464   1.00 98.68 30  A 1 
ATOM 213  C C   . ASP A 1 30  ? -5.136  -14.024 10.594  1.00 98.69 30  A 1 
ATOM 214  O O   . ASP A 1 30  ? -4.287  -13.439 11.274  1.00 98.23 30  A 1 
ATOM 215  C CB  . ASP A 1 30  ? -3.706  -16.038 9.934   1.00 98.32 30  A 1 
ATOM 216  C CG  . ASP A 1 30  ? -4.278  -17.072 10.910  1.00 97.52 30  A 1 
ATOM 217  O OD1 . ASP A 1 30  ? -5.212  -16.748 11.670  1.00 95.57 30  A 1 
ATOM 218  O OD2 . ASP A 1 30  ? -3.760  -18.219 10.893  1.00 93.45 30  A 1 
ATOM 219  N N   . VAL A 1 31  ? -6.450  -13.846 10.778  1.00 98.52 31  A 1 
ATOM 220  C CA  . VAL A 1 31  ? -7.041  -12.999 11.825  1.00 98.48 31  A 1 
ATOM 221  C C   . VAL A 1 31  ? -7.914  -13.863 12.724  1.00 98.21 31  A 1 
ATOM 222  O O   . VAL A 1 31  ? -8.912  -14.414 12.267  1.00 97.63 31  A 1 
ATOM 223  C CB  . VAL A 1 31  ? -7.833  -11.820 11.226  1.00 98.44 31  A 1 
ATOM 224  C CG1 . VAL A 1 31  ? -8.487  -10.970 12.320  1.00 98.06 31  A 1 
ATOM 225  C CG2 . VAL A 1 31  ? -6.917  -10.904 10.407  1.00 98.14 31  A 1 
ATOM 226  N N   . ASN A 1 32  ? -7.540  -14.005 14.004  1.00 98.04 32  A 1 
ATOM 227  C CA  . ASN A 1 32  ? -8.194  -14.906 14.967  1.00 97.70 32  A 1 
ATOM 228  C C   . ASN A 1 32  ? -8.354  -16.359 14.453  1.00 97.65 32  A 1 
ATOM 229  O O   . ASN A 1 32  ? -9.330  -17.037 14.761  1.00 96.05 32  A 1 
ATOM 230  C CB  . ASN A 1 32  ? -9.522  -14.291 15.440  1.00 96.86 32  A 1 
ATOM 231  C CG  . ASN A 1 32  ? -9.405  -13.247 16.533  1.00 94.44 32  A 1 
ATOM 232  O OD1 . ASN A 1 32  ? -8.366  -12.665 16.806  1.00 89.41 32  A 1 
ATOM 233  N ND2 . ASN A 1 32  ? -10.513 -12.994 17.211  1.00 88.17 32  A 1 
ATOM 234  N N   . GLY A 1 33  ? -7.404  -16.835 13.636  1.00 97.64 33  A 1 
ATOM 235  C CA  . GLY A 1 33  ? -7.478  -18.158 13.008  1.00 97.42 33  A 1 
ATOM 236  C C   . GLY A 1 33  ? -8.311  -18.222 11.720  1.00 97.72 33  A 1 
ATOM 237  O O   . GLY A 1 33  ? -8.260  -19.239 11.018  1.00 96.85 33  A 1 
ATOM 238  N N   . HIS A 1 34  ? -9.021  -17.144 11.340  1.00 97.56 34  A 1 
ATOM 239  C CA  . HIS A 1 34  ? -9.684  -17.002 10.041  1.00 97.53 34  A 1 
ATOM 240  C C   . HIS A 1 34  ? -8.633  -16.699 8.970   1.00 98.08 34  A 1 
ATOM 241  O O   . HIS A 1 34  ? -8.138  -15.578 8.850   1.00 97.92 34  A 1 
ATOM 242  C CB  . HIS A 1 34  ? -10.756 -15.908 10.088  1.00 96.78 34  A 1 
ATOM 243  C CG  . HIS A 1 34  ? -11.831 -16.145 11.107  1.00 95.44 34  A 1 
ATOM 244  N ND1 . HIS A 1 34  ? -12.868 -17.066 11.005  1.00 86.78 34  A 1 
ATOM 245  C CD2 . HIS A 1 34  ? -11.959 -15.483 12.304  1.00 86.79 34  A 1 
ATOM 246  C CE1 . HIS A 1 34  ? -13.597 -16.948 12.124  1.00 88.74 34  A 1 
ATOM 247  N NE2 . HIS A 1 34  ? -13.081 -16.002 12.924  1.00 90.02 34  A 1 
ATOM 248  N N   . LYS A 1 35  ? -8.285  -17.722 8.168   1.00 98.25 35  A 1 
ATOM 249  C CA  . LYS A 1 35  ? -7.299  -17.608 7.094   1.00 98.47 35  A 1 
ATOM 250  C C   . LYS A 1 35  ? -7.935  -17.128 5.801   1.00 98.55 35  A 1 
ATOM 251  O O   . LYS A 1 35  ? -9.027  -17.564 5.436   1.00 98.24 35  A 1 
ATOM 252  C CB  . LYS A 1 35  ? -6.570  -18.933 6.882   1.00 98.29 35  A 1 
ATOM 253  C CG  . LYS A 1 35  ? -5.768  -19.302 8.135   1.00 96.51 35  A 1 
ATOM 254  C CD  . LYS A 1 35  ? -4.947  -20.563 7.906   1.00 93.35 35  A 1 
ATOM 255  C CE  . LYS A 1 35  ? -4.182  -20.830 9.193   1.00 86.26 35  A 1 
ATOM 256  N NZ  . LYS A 1 35  ? -3.280  -21.990 9.053   1.00 76.06 35  A 1 
ATOM 257  N N   . PHE A 1 36  ? -7.216  -16.258 5.083   1.00 98.83 36  A 1 
ATOM 258  C CA  . PHE A 1 36  ? -7.641  -15.733 3.790   1.00 98.89 36  A 1 
ATOM 259  C C   . PHE A 1 36  ? -6.437  -15.320 2.950   1.00 98.92 36  A 1 
ATOM 260  O O   . PHE A 1 36  ? -5.372  -15.007 3.485   1.00 98.89 36  A 1 
ATOM 261  C CB  . PHE A 1 36  ? -8.589  -14.547 4.002   1.00 98.87 36  A 1 
ATOM 262  C CG  . PHE A 1 36  ? -7.979  -13.355 4.716   1.00 98.88 36  A 1 
ATOM 263  C CD1 . PHE A 1 36  ? -7.901  -13.327 6.125   1.00 98.77 36  A 1 
ATOM 264  C CD2 . PHE A 1 36  ? -7.490  -12.263 3.982   1.00 98.76 36  A 1 
ATOM 265  C CE1 . PHE A 1 36  ? -7.346  -12.223 6.786   1.00 98.59 36  A 1 
ATOM 266  C CE2 . PHE A 1 36  ? -6.936  -11.152 4.638   1.00 98.56 36  A 1 
ATOM 267  C CZ  . PHE A 1 36  ? -6.864  -11.132 6.042   1.00 98.56 36  A 1 
ATOM 268  N N   . SER A 1 37  ? -6.632  -15.270 1.630   1.00 98.93 37  A 1 
ATOM 269  C CA  . SER A 1 37  ? -5.663  -14.702 0.697   1.00 98.94 37  A 1 
ATOM 270  C C   . SER A 1 37  ? -6.337  -13.653 -0.180  1.00 98.95 37  A 1 
ATOM 271  O O   . SER A 1 37  ? -7.520  -13.764 -0.525  1.00 98.89 37  A 1 
ATOM 272  C CB  . SER A 1 37  ? -4.981  -15.783 -0.148  1.00 98.89 37  A 1 
ATOM 273  O OG  . SER A 1 37  ? -4.347  -16.745 0.675   1.00 98.09 37  A 1 
ATOM 274  N N   . VAL A 1 38  ? -5.579  -12.611 -0.535  1.00 98.94 38  A 1 
ATOM 275  C CA  . VAL A 1 38  ? -5.994  -11.537 -1.440  1.00 98.94 38  A 1 
ATOM 276  C C   . VAL A 1 38  ? -4.954  -11.413 -2.540  1.00 98.93 38  A 1 
ATOM 277  O O   . VAL A 1 38  ? -3.765  -11.298 -2.249  1.00 98.86 38  A 1 
ATOM 278  C CB  . VAL A 1 38  ? -6.180  -10.204 -0.690  1.00 98.90 38  A 1 
ATOM 279  C CG1 . VAL A 1 38  ? -6.506  -9.040  -1.634  1.00 98.71 38  A 1 
ATOM 280  C CG2 . VAL A 1 38  ? -7.318  -10.293 0.337   1.00 98.74 38  A 1 
ATOM 281  N N   . SER A 1 39  ? -5.409  -11.391 -3.794  1.00 98.88 39  A 1 
ATOM 282  C CA  . SER A 1 39  ? -4.589  -11.042 -4.953  1.00 98.84 39  A 1 
ATOM 283  C C   . SER A 1 39  ? -5.104  -9.740  -5.551  1.00 98.88 39  A 1 
ATOM 284  O O   . SER A 1 39  ? -6.318  -9.536  -5.663  1.00 98.73 39  A 1 
ATOM 285  C CB  . SER A 1 39  ? -4.594  -12.176 -5.979  1.00 98.53 39  A 1 
ATOM 286  O OG  . SER A 1 39  ? -3.725  -11.880 -7.045  1.00 84.19 39  A 1 
ATOM 287  N N   . GLY A 1 40  ? -4.196  -8.830  -5.901  1.00 98.79 40  A 1 
ATOM 288  C CA  . GLY A 1 40  ? -4.500  -7.536  -6.484  1.00 98.75 40  A 1 
ATOM 289  C C   . GLY A 1 40  ? -3.630  -7.250  -7.696  1.00 98.79 40  A 1 
ATOM 290  O O   . GLY A 1 40  ? -2.424  -7.481  -7.673  1.00 98.62 40  A 1 
ATOM 291  N N   . GLU A 1 41  ? -4.255  -6.701  -8.736  1.00 98.72 41  A 1 
ATOM 292  C CA  . GLU A 1 41  ? -3.587  -6.289  -9.965  1.00 98.63 41  A 1 
ATOM 293  C C   . GLU A 1 41  ? -4.038  -4.890  -10.371 1.00 98.71 41  A 1 
ATOM 294  O O   . GLU A 1 41  ? -5.178  -4.472  -10.115 1.00 98.41 41  A 1 
ATOM 295  C CB  . GLU A 1 41  ? -3.856  -7.293  -11.097 1.00 97.86 41  A 1 
ATOM 296  C CG  . GLU A 1 41  ? -3.206  -8.659  -10.853 1.00 87.90 41  A 1 
ATOM 297  C CD  . GLU A 1 41  ? -3.503  -9.681  -11.963 1.00 86.26 41  A 1 
ATOM 298  O OE1 . GLU A 1 41  ? -3.107  -10.856 -11.784 1.00 79.58 41  A 1 
ATOM 299  O OE2 . GLU A 1 41  ? -4.157  -9.314  -12.969 1.00 80.60 41  A 1 
ATOM 300  N N   . GLY A 1 42  ? -3.135  -4.150  -11.019 1.00 98.62 42  A 1 
ATOM 301  C CA  . GLY A 1 42  ? -3.431  -2.831  -11.545 1.00 98.56 42  A 1 
ATOM 302  C C   . GLY A 1 42  ? -2.189  -2.093  -12.006 1.00 98.68 42  A 1 
ATOM 303  O O   . GLY A 1 42  ? -1.209  -2.700  -12.441 1.00 98.51 42  A 1 
ATOM 304  N N   . GLU A 1 43  ? -2.254  -0.765  -11.921 1.00 98.58 43  A 1 
ATOM 305  C CA  . GLU A 1 43  ? -1.226  0.133   -12.428 1.00 98.51 43  A 1 
ATOM 306  C C   . GLU A 1 43  ? -0.985  1.294   -11.461 1.00 98.62 43  A 1 
ATOM 307  O O   . GLU A 1 43  ? -1.911  1.792   -10.800 1.00 98.32 43  A 1 
ATOM 308  C CB  . GLU A 1 43  ? -1.633  0.670   -13.808 1.00 97.56 43  A 1 
ATOM 309  C CG  . GLU A 1 43  ? -1.750  -0.420  -14.884 1.00 90.70 43  A 1 
ATOM 310  C CD  . GLU A 1 43  ? -2.232  0.116   -16.244 1.00 91.61 43  A 1 
ATOM 311  O OE1 . GLU A 1 43  ? -2.197  -0.661  -17.219 1.00 85.34 43  A 1 
ATOM 312  O OE2 . GLU A 1 43  ? -2.672  1.295   -16.316 1.00 86.12 43  A 1 
ATOM 313  N N   . GLY A 1 44  ? 0.263   1.751   -11.419 1.00 98.62 44  A 1 
ATOM 314  C CA  . GLY A 1 44  ? 0.676   2.956   -10.715 1.00 98.59 44  A 1 
ATOM 315  C C   . GLY A 1 44  ? 1.324   3.963   -11.659 1.00 98.64 44  A 1 
ATOM 316  O O   . GLY A 1 44  ? 2.104   3.602   -12.536 1.00 98.50 44  A 1 
ATOM 317  N N   . ASP A 1 45  ? 1.021   5.246   -11.455 1.00 98.58 45  A 1 
ATOM 318  C CA  . ASP A 1 45  ? 1.640   6.372   -12.150 1.00 98.56 45  A 1 
ATOM 319  C C   . ASP A 1 45  ? 2.149   7.387   -11.114 1.00 98.59 45  A 1 
ATOM 320  O O   . ASP A 1 45  ? 1.409   8.234   -10.601 1.00 98.31 45  A 1 
ATOM 321  C CB  . ASP A 1 45  ? 0.649   6.972   -13.153 1.00 98.26 45  A 1 
ATOM 322  C CG  . ASP A 1 45  ? 1.264   8.076   -14.019 1.00 97.53 45  A 1 
ATOM 323  O OD1 . ASP A 1 45  ? 2.304   8.657   -13.618 1.00 96.33 45  A 1 
ATOM 324  O OD2 . ASP A 1 45  ? 0.666   8.380   -15.069 1.00 95.16 45  A 1 
ATOM 325  N N   . ALA A 1 46  ? 3.439   7.287   -10.788 1.00 98.32 46  A 1 
ATOM 326  C CA  . ALA A 1 46  ? 4.076   8.138   -9.786  1.00 98.28 46  A 1 
ATOM 327  C C   . ALA A 1 46  ? 4.137   9.618   -10.200 1.00 98.22 46  A 1 
ATOM 328  O O   . ALA A 1 46  ? 4.191   10.495  -9.332  1.00 97.87 46  A 1 
ATOM 329  C CB  . ALA A 1 46  ? 5.473   7.581   -9.496  1.00 98.03 46  A 1 
ATOM 330  N N   . THR A 1 47  ? 4.059   9.924   -11.507 1.00 98.02 47  A 1 
ATOM 331  C CA  . THR A 1 47  ? 4.037   11.306  -12.020 1.00 97.68 47  A 1 
ATOM 332  C C   . THR A 1 47  ? 2.809   12.057  -11.512 1.00 97.84 47  A 1 
ATOM 333  O O   . THR A 1 47  ? 2.880   13.247  -11.192 1.00 97.46 47  A 1 
ATOM 334  C CB  . THR A 1 47  ? 4.036   11.313  -13.558 1.00 96.94 47  A 1 
ATOM 335  O OG1 . THR A 1 47  ? 5.106   10.536  -14.042 1.00 92.99 47  A 1 
ATOM 336  C CG2 . THR A 1 47  ? 4.210   12.718  -14.133 1.00 92.27 47  A 1 
ATOM 337  N N   . TYR A 1 48  ? 1.680   11.343  -11.383 1.00 98.16 48  A 1 
ATOM 338  C CA  . TYR A 1 48  ? 0.426   11.874  -10.849 1.00 98.08 48  A 1 
ATOM 339  C C   . TYR A 1 48  ? 0.118   11.385  -9.427  1.00 98.30 48  A 1 
ATOM 340  O O   . TYR A 1 48  ? -0.892  11.791  -8.849  1.00 97.79 48  A 1 
ATOM 341  C CB  . TYR A 1 48  ? -0.703  11.559  -11.837 1.00 97.66 48  A 1 
ATOM 342  C CG  . TYR A 1 48  ? -0.451  12.135  -13.216 1.00 96.53 48  A 1 
ATOM 343  C CD1 . TYR A 1 48  ? -0.572  13.523  -13.443 1.00 93.43 48  A 1 
ATOM 344  C CD2 . TYR A 1 48  ? -0.048  11.297  -14.273 1.00 93.38 48  A 1 
ATOM 345  C CE1 . TYR A 1 48  ? -0.305  14.067  -14.711 1.00 91.90 48  A 1 
ATOM 346  C CE2 . TYR A 1 48  ? 0.223   11.830  -15.545 1.00 91.48 48  A 1 
ATOM 347  C CZ  . TYR A 1 48  ? 0.092   13.215  -15.756 1.00 91.85 48  A 1 
ATOM 348  O OH  . TYR A 1 48  ? 0.363   13.743  -17.002 1.00 90.11 48  A 1 
ATOM 349  N N   . GLY A 1 49  ? 0.969   10.532  -8.847  1.00 98.16 49  A 1 
ATOM 350  C CA  . GLY A 1 49  ? 0.729   9.881   -7.561  1.00 98.30 49  A 1 
ATOM 351  C C   . GLY A 1 49  ? -0.518  8.995   -7.576  1.00 98.43 49  A 1 
ATOM 352  O O   . GLY A 1 49  ? -1.210  8.903   -6.562  1.00 98.19 49  A 1 
ATOM 353  N N   . LYS A 1 50  ? -0.842  8.405   -8.733  1.00 98.33 50  A 1 
ATOM 354  C CA  . LYS A 1 50  ? -2.097  7.690   -8.979  1.00 98.46 50  A 1 
ATOM 355  C C   . LYS A 1 50  ? -1.900  6.181   -8.897  1.00 98.46 50  A 1 
ATOM 356  O O   . LYS A 1 50  ? -0.984  5.636   -9.504  1.00 98.30 50  A 1 
ATOM 357  C CB  . LYS A 1 50  ? -2.651  8.118   -10.344 1.00 98.27 50  A 1 
ATOM 358  C CG  . LYS A 1 50  ? -4.017  7.488   -10.657 1.00 97.57 50  A 1 
ATOM 359  C CD  . LYS A 1 50  ? -4.446  7.820   -12.089 1.00 96.42 50  A 1 
ATOM 360  C CE  . LYS A 1 50  ? -5.722  7.049   -12.427 1.00 92.16 50  A 1 
ATOM 361  N NZ  . LYS A 1 50  ? -5.968  7.024   -13.891 1.00 85.76 50  A 1 
ATOM 362  N N   . LEU A 1 51  ? -2.820  5.503   -8.218  1.00 98.43 51  A 1 
ATOM 363  C CA  . LEU A 1 51  ? -2.945  4.051   -8.166  1.00 98.34 51  A 1 
ATOM 364  C C   . LEU A 1 51  ? -4.333  3.638   -8.645  1.00 98.43 51  A 1 
ATOM 365  O O   . LEU A 1 51  ? -5.339  4.229   -8.250  1.00 98.13 51  A 1 
ATOM 366  C CB  . LEU A 1 51  ? -2.704  3.569   -6.725  1.00 97.58 51  A 1 
ATOM 367  C CG  . LEU A 1 51  ? -1.262  3.762   -6.228  1.00 94.47 51  A 1 
ATOM 368  C CD1 . LEU A 1 51  ? -1.198  3.538   -4.720  1.00 93.23 51  A 1 
ATOM 369  C CD2 . LEU A 1 51  ? -0.322  2.771   -6.903  1.00 93.21 51  A 1 
ATOM 370  N N   . THR A 1 52  ? -4.399  2.595   -9.476  1.00 98.53 52  A 1 
ATOM 371  C CA  . THR A 1 52  ? -5.656  1.952   -9.876  1.00 98.48 52  A 1 
ATOM 372  C C   . THR A 1 52  ? -5.483  0.448   -9.736  1.00 98.54 52  A 1 
ATOM 373  O O   . THR A 1 52  ? -4.673  -0.146  -10.440 1.00 98.27 52  A 1 
ATOM 374  C CB  . THR A 1 52  ? -6.055  2.318   -11.314 1.00 97.94 52  A 1 
ATOM 375  O OG1 . THR A 1 52  ? -5.994  3.714   -11.511 1.00 86.02 52  A 1 
ATOM 376  C CG2 . THR A 1 52  ? -7.486  1.890   -11.621 1.00 85.79 52  A 1 
ATOM 377  N N   . LEU A 1 53  ? -6.224  -0.172  -8.808  1.00 98.51 53  A 1 
ATOM 378  C CA  . LEU A 1 53  ? -6.067  -1.581  -8.454  1.00 98.53 53  A 1 
ATOM 379  C C   . LEU A 1 53  ? -7.428  -2.252  -8.278  1.00 98.67 53  A 1 
ATOM 380  O O   . LEU A 1 53  ? -8.396  -1.643  -7.817  1.00 98.51 53  A 1 
ATOM 381  C CB  . LEU A 1 53  ? -5.215  -1.691  -7.174  1.00 98.16 53  A 1 
ATOM 382  C CG  . LEU A 1 53  ? -3.706  -1.449  -7.406  1.00 96.14 53  A 1 
ATOM 383  C CD1 . LEU A 1 53  ? -3.029  -0.899  -6.162  1.00 91.56 53  A 1 
ATOM 384  C CD2 . LEU A 1 53  ? -2.993  -2.751  -7.783  1.00 91.84 53  A 1 
ATOM 385  N N   . LYS A 1 54  ? -7.484  -3.550  -8.609  1.00 98.71 54  A 1 
ATOM 386  C CA  . LYS A 1 54  ? -8.597  -4.440  -8.273  1.00 98.80 54  A 1 
ATOM 387  C C   . LYS A 1 54  ? -8.059  -5.598  -7.443  1.00 98.82 54  A 1 
ATOM 388  O O   . LYS A 1 54  ? -7.137  -6.286  -7.864  1.00 98.76 54  A 1 
ATOM 389  C CB  . LYS A 1 54  ? -9.307  -4.908  -9.550  1.00 98.77 54  A 1 
ATOM 390  C CG  . LYS A 1 54  ? -10.499 -5.843  -9.254  1.00 98.55 54  A 1 
ATOM 391  C CD  . LYS A 1 54  ? -11.202 -6.266  -10.553 1.00 98.00 54  A 1 
ATOM 392  C CE  . LYS A 1 54  ? -12.339 -7.243  -10.242 1.00 96.62 54  A 1 
ATOM 393  N NZ  . LYS A 1 54  ? -12.980 -7.765  -11.477 1.00 95.15 54  A 1 
ATOM 394  N N   . PHE A 1 55  ? -8.661  -5.824  -6.292  1.00 98.89 55  A 1 
ATOM 395  C CA  . PHE A 1 55  ? -8.314  -6.889  -5.360  1.00 98.90 55  A 1 
ATOM 396  C C   . PHE A 1 55  ? -9.417  -7.938  -5.321  1.00 98.90 55  A 1 
ATOM 397  O O   . PHE A 1 55  ? -10.596 -7.590  -5.290  1.00 98.80 55  A 1 
ATOM 398  C CB  . PHE A 1 55  ? -8.086  -6.306  -3.967  1.00 98.85 55  A 1 
ATOM 399  C CG  . PHE A 1 55  ? -6.979  -5.280  -3.917  1.00 98.85 55  A 1 
ATOM 400  C CD1 . PHE A 1 55  ? -5.645  -5.696  -3.792  1.00 98.66 55  A 1 
ATOM 401  C CD2 . PHE A 1 55  ? -7.277  -3.909  -4.022  1.00 98.66 55  A 1 
ATOM 402  C CE1 . PHE A 1 55  ? -4.609  -4.755  -3.763  1.00 98.39 55  A 1 
ATOM 403  C CE2 . PHE A 1 55  ? -6.242  -2.962  -3.997  1.00 98.38 55  A 1 
ATOM 404  C CZ  . PHE A 1 55  ? -4.908  -3.387  -3.867  1.00 98.38 55  A 1 
ATOM 405  N N   . ILE A 1 56  ? -9.035  -9.212  -5.261  1.00 98.91 56  A 1 
ATOM 406  C CA  . ILE A 1 56  ? -9.935  -10.358 -5.146  1.00 98.88 56  A 1 
ATOM 407  C C   . ILE A 1 56  ? -9.563  -11.152 -3.892  1.00 98.92 56  A 1 
ATOM 408  O O   . ILE A 1 56  ? -8.394  -11.474 -3.697  1.00 98.83 56  A 1 
ATOM 409  C CB  . ILE A 1 56  ? -9.838  -11.245 -6.406  1.00 98.50 56  A 1 
ATOM 410  C CG1 . ILE A 1 56  ? -10.089 -10.480 -7.734  1.00 90.22 56  A 1 
ATOM 411  C CG2 . ILE A 1 56  ? -10.787 -12.448 -6.299  1.00 85.67 56  A 1 
ATOM 412  C CD1 . ILE A 1 56  ? -11.486 -9.875  -7.879  1.00 75.71 56  A 1 
ATOM 413  N N   . CYS A 1 57  ? -10.548 -11.523 -3.073  1.00 98.93 57  A 1 
ATOM 414  C CA  . CYS A 1 57  ? -10.350 -12.569 -2.076  1.00 98.92 57  A 1 
ATOM 415  C C   . CYS A 1 57  ? -10.383 -13.931 -2.786  1.00 98.89 57  A 1 
ATOM 416  O O   . CYS A 1 57  ? -11.429 -14.374 -3.266  1.00 98.71 57  A 1 
ATOM 417  C CB  . CYS A 1 57  ? -11.402 -12.442 -0.973  1.00 98.88 57  A 1 
ATOM 418  S SG  . CYS A 1 57  ? -11.059 -13.666 0.323   1.00 98.70 57  A 1 
ATOM 419  N N   . THR A 1 58  ? -9.227  -14.597 -2.881  1.00 98.88 58  A 1 
ATOM 420  C CA  . THR A 1 58  ? -9.087  -15.865 -3.617  1.00 98.83 58  A 1 
ATOM 421  C C   . THR A 1 58  ? -9.547  -17.078 -2.808  1.00 98.80 58  A 1 
ATOM 422  O O   . THR A 1 58  ? -9.807  -18.133 -3.379  1.00 98.37 58  A 1 
ATOM 423  C CB  . THR A 1 58  ? -7.641  -16.068 -4.090  1.00 98.66 58  A 1 
ATOM 424  O OG1 . THR A 1 58  ? -6.769  -16.043 -2.989  1.00 97.70 58  A 1 
ATOM 425  C CG2 . THR A 1 58  ? -7.190  -14.970 -5.057  1.00 97.41 58  A 1 
ATOM 426  N N   . THR A 1 59  ? -9.730  -16.926 -1.496  1.00 98.88 59  A 1 
ATOM 427  C CA  . THR A 1 59  ? -10.171 -17.974 -0.561  1.00 98.85 59  A 1 
ATOM 428  C C   . THR A 1 59  ? -11.677 -17.952 -0.274  1.00 98.77 59  A 1 
ATOM 429  O O   . THR A 1 59  ? -12.158 -18.744 0.533   1.00 97.99 59  A 1 
ATOM 430  C CB  . THR A 1 59  ? -9.363  -17.896 0.739   1.00 98.74 59  A 1 
ATOM 431  O OG1 . THR A 1 59  ? -9.346  -16.571 1.221   1.00 98.22 59  A 1 
ATOM 432  C CG2 . THR A 1 59  ? -7.912  -18.313 0.515   1.00 97.86 59  A 1 
ATOM 433  N N   . GLY A 1 60  ? -12.442 -17.080 -0.933  1.00 98.68 60  A 1 
ATOM 434  C CA  . GLY A 1 60  ? -13.897 -16.966 -0.781  1.00 98.58 60  A 1 
ATOM 435  C C   . GLY A 1 60  ? -14.314 -15.629 -0.187  1.00 98.70 60  A 1 
ATOM 436  O O   . GLY A 1 60  ? -14.041 -14.577 -0.761  1.00 98.06 60  A 1 
ATOM 437  N N   . LYS A 1 61  ? -15.024 -15.653 0.955   1.00 98.64 61  A 1 
ATOM 438  C CA  . LYS A 1 61  ? -15.462 -14.440 1.645   1.00 98.53 61  A 1 
ATOM 439  C C   . LYS A 1 61  ? -14.345 -13.908 2.537   1.00 98.66 61  A 1 
ATOM 440  O O   . LYS A 1 61  ? -13.801 -14.649 3.349   1.00 98.09 61  A 1 
ATOM 441  C CB  . LYS A 1 61  ? -16.750 -14.719 2.431   1.00 97.61 61  A 1 
ATOM 442  C CG  . LYS A 1 61  ? -17.339 -13.427 3.013   1.00 83.21 61  A 1 
ATOM 443  C CD  . LYS A 1 61  ? -18.622 -13.687 3.813   1.00 73.32 61  A 1 
ATOM 444  C CE  . LYS A 1 61  ? -19.097 -12.358 4.408   1.00 63.61 61  A 1 
ATOM 445  N NZ  . LYS A 1 61  ? -20.250 -12.522 5.331   1.00 55.06 61  A 1 
ATOM 446  N N   . LEU A 1 62  ? -14.043 -12.612 2.419   1.00 98.69 62  A 1 
ATOM 447  C CA  . LEU A 1 62  ? -13.052 -11.956 3.271   1.00 98.75 62  A 1 
ATOM 448  C C   . LEU A 1 62  ? -13.561 -11.901 4.729   1.00 98.73 62  A 1 
ATOM 449  O O   . LEU A 1 62  ? -14.657 -11.387 4.965   1.00 98.52 62  A 1 
ATOM 450  C CB  . LEU A 1 62  ? -12.772 -10.560 2.687   1.00 98.68 62  A 1 
ATOM 451  C CG  . LEU A 1 62  ? -11.526 -9.885  3.288   1.00 98.19 62  A 1 
ATOM 452  C CD1 . LEU A 1 62  ? -10.236 -10.540 2.801   1.00 97.83 62  A 1 
ATOM 453  C CD2 . LEU A 1 62  ? -11.489 -8.416  2.877   1.00 97.78 62  A 1 
ATOM 454  N N   . PRO A 1 63  ? -12.797 -12.405 5.727   1.00 98.64 63  A 1 
ATOM 455  C CA  . PRO A 1 63  ? -13.251 -12.453 7.123   1.00 98.50 63  A 1 
ATOM 456  C C   . PRO A 1 63  ? -13.181 -11.101 7.841   1.00 98.55 63  A 1 
ATOM 457  O O   . PRO A 1 63  ? -13.676 -10.968 8.959   1.00 98.17 63  A 1 
ATOM 458  C CB  . PRO A 1 63  ? -12.350 -13.497 7.784   1.00 98.08 63  A 1 
ATOM 459  C CG  . PRO A 1 63  ? -11.041 -13.359 7.017   1.00 96.96 63  A 1 
ATOM 460  C CD  . PRO A 1 63  ? -11.507 -13.061 5.593   1.00 98.37 63  A 1 
ATOM 461  N N   . VAL A 1 64  ? -12.585 -10.086 7.212   1.00 98.76 64  A 1 
ATOM 462  C CA  . VAL A 1 64  ? -12.451 -8.716  7.732   1.00 98.80 64  A 1 
ATOM 463  C C   . VAL A 1 64  ? -12.976 -7.704  6.703   1.00 98.83 64  A 1 
ATOM 464  O O   . VAL A 1 64  ? -12.988 -7.999  5.507   1.00 98.77 64  A 1 
ATOM 465  C CB  . VAL A 1 64  ? -10.998 -8.397  8.129   1.00 98.76 64  A 1 
ATOM 466  C CG1 . VAL A 1 64  ? -10.505 -9.343  9.232   1.00 98.62 64  A 1 
ATOM 467  C CG2 . VAL A 1 64  ? -10.016 -8.460  6.954   1.00 98.50 64  A 1 
ATOM 468  N N   . PRO A 1 65  ? -13.405 -6.495  7.108   1.00 98.83 65  A 1 
ATOM 469  C CA  . PRO A 1 65  ? -13.858 -5.484  6.153   1.00 98.83 65  A 1 
ATOM 470  C C   . PRO A 1 65  ? -12.724 -5.042  5.221   1.00 98.87 65  A 1 
ATOM 471  O O   . PRO A 1 65  ? -11.631 -4.720  5.691   1.00 98.81 65  A 1 
ATOM 472  C CB  . PRO A 1 65  ? -14.383 -4.317  6.994   1.00 98.74 65  A 1 
ATOM 473  C CG  . PRO A 1 65  ? -14.665 -4.936  8.364   1.00 98.36 65  A 1 
ATOM 474  C CD  . PRO A 1 65  ? -13.606 -6.030  8.468   1.00 98.77 65  A 1 
ATOM 475  N N   . TRP A 1 66  ? -13.000 -4.913  3.917   1.00 98.84 66  A 1 
ATOM 476  C CA  . TRP A 1 66  ? -12.044 -4.413  2.914   1.00 98.87 66  A 1 
ATOM 477  C C   . TRP A 1 66  ? -11.336 -3.106  3.322   1.00 98.85 66  A 1 
ATOM 478  O O   . TRP A 1 66  ? -10.117 -3.035  3.163   1.00 98.79 66  A 1 
ATOM 479  C CB  . TRP A 1 66  ? -12.747 -4.235  1.565   1.00 98.87 66  A 1 
ATOM 480  C CG  . TRP A 1 66  ? -12.912 -5.496  0.780   1.00 98.89 66  A 1 
ATOM 481  C CD1 . TRP A 1 66  ? -14.073 -6.148  0.553   1.00 98.81 66  A 1 
ATOM 482  C CD2 . TRP A 1 66  ? -11.873 -6.260  0.107   1.00 98.90 66  A 1 
ATOM 483  N NE1 . TRP A 1 66  ? -13.832 -7.272  -0.227  1.00 98.81 66  A 1 
ATOM 484  C CE2 . TRP A 1 66  ? -12.491 -7.376  -0.514  1.00 98.86 66  A 1 
ATOM 485  C CE3 . TRP A 1 66  ? -10.476 -6.110  -0.032  1.00 98.89 66  A 1 
ATOM 486  C CZ2 . TRP A 1 66  ? -11.743 -8.331  -1.248  1.00 98.81 66  A 1 
ATOM 487  C CZ3 . TRP A 1 66  ? -9.733  -7.062  -0.762  1.00 98.81 66  A 1 
ATOM 488  C CH2 . TRP A 1 66  ? -10.365 -8.159  -1.358  1.00 98.80 66  A 1 
ATOM 489  N N   . PRO A 1 67  ? -12.027 -2.094  3.908   1.00 98.83 67  A 1 
ATOM 490  C CA  . PRO A 1 67  ? -11.368 -0.861  4.347   1.00 98.82 67  A 1 
ATOM 491  C C   . PRO A 1 67  ? -10.206 -1.084  5.326   1.00 98.81 67  A 1 
ATOM 492  O O   . PRO A 1 67  ? -9.236  -0.334  5.303   1.00 98.70 67  A 1 
ATOM 493  C CB  . PRO A 1 67  ? -12.478 -0.012  4.971   1.00 98.75 67  A 1 
ATOM 494  C CG  . PRO A 1 67  ? -13.730 -0.462  4.230   1.00 98.34 67  A 1 
ATOM 495  C CD  . PRO A 1 67  ? -13.473 -1.954  4.051   1.00 98.79 67  A 1 
ATOM 496  N N   . THR A 1 68  ? -10.237 -2.134  6.147   1.00 98.86 68  A 1 
ATOM 497  C CA  . THR A 1 68  ? -9.164  -2.433  7.119   1.00 98.87 68  A 1 
ATOM 498  C C   . THR A 1 68  ? -7.877  -2.942  6.461   1.00 98.84 68  A 1 
ATOM 499  O O   . THR A 1 68  ? -6.820  -2.932  7.096   1.00 98.73 68  A 1 
ATOM 500  C CB  . THR A 1 68  ? -9.600  -3.448  8.187   1.00 98.84 68  A 1 
ATOM 501  O OG1 . THR A 1 68  ? -9.768  -4.738  7.653   1.00 98.54 68  A 1 
ATOM 502  C CG2 . THR A 1 68  ? -10.895 -3.046  8.884   1.00 98.49 68  A 1 
ATOM 503  N N   . LEU A 1 69  ? -7.947  -3.355  5.192   1.00 98.86 69  A 1 
ATOM 504  C CA  . LEU A 1 69  ? -6.794  -3.832  4.427   1.00 98.84 69  A 1 
ATOM 505  C C   . LEU A 1 69  ? -6.191  -2.764  3.511   1.00 98.78 69  A 1 
ATOM 506  O O   . LEU A 1 69  ? -5.070  -2.956  3.051   1.00 98.57 69  A 1 
ATOM 507  C CB  . LEU A 1 69  ? -7.179  -5.085  3.625   1.00 98.84 69  A 1 
ATOM 508  C CG  . LEU A 1 69  ? -7.645  -6.291  4.464   1.00 98.78 69  A 1 
ATOM 509  C CD1 . LEU A 1 69  ? -7.867  -7.477  3.526   1.00 98.74 69  A 1 
ATOM 510  C CD2 . LEU A 1 69  ? -6.627  -6.706  5.528   1.00 98.71 69  A 1 
ATOM 511  N N   . VAL A 1 70  ? -6.874  -1.632  3.269   1.00 98.52 70  A 1 
ATOM 512  C CA  . VAL A 1 70  ? -6.429  -0.595  2.312   1.00 98.44 70  A 1 
ATOM 513  C C   . VAL A 1 70  ? -4.989  -0.156  2.588   1.00 98.25 70  A 1 
ATOM 514  O O   . VAL A 1 70  ? -4.151  -0.175  1.694   1.00 97.98 70  A 1 
ATOM 515  C CB  . VAL A 1 70  ? -7.378  0.617   2.313   1.00 98.36 70  A 1 
ATOM 516  C CG1 . VAL A 1 70  ? -6.829  1.812   1.528   1.00 97.92 70  A 1 
ATOM 517  C CG2 . VAL A 1 70  ? -8.720  0.232   1.692   1.00 98.04 70  A 1 
ATOM 518  N N   . THR A 1 71  ? -4.656  0.164   3.838   1.00 97.99 71  A 1 
ATOM 519  C CA  . THR A 1 71  ? -3.298  0.598   4.188   1.00 97.89 71  A 1 
ATOM 520  C C   . THR A 1 71  ? -2.259  -0.503  3.995   1.00 97.74 71  A 1 
ATOM 521  O O   . THR A 1 71  ? -1.117  -0.208  3.653   1.00 97.14 71  A 1 
ATOM 522  C CB  . THR A 1 71  ? -3.214  1.098   5.631   1.00 97.89 71  A 1 
ATOM 523  O OG1 . THR A 1 71  ? -3.650  0.107   6.535   1.00 97.18 71  A 1 
ATOM 524  C CG2 . THR A 1 71  ? -4.059  2.343   5.847   1.00 97.52 71  A 1 
ATOM 525  N N   . THR A 1 72  ? -2.620  -1.767  4.187   1.00 97.85 72  A 1 
ATOM 526  C CA  . THR A 1 72  ? -1.713  -2.900  3.982   1.00 97.95 72  A 1 
ATOM 527  C C   . THR A 1 72  ? -1.494  -3.169  2.495   1.00 97.89 72  A 1 
ATOM 528  O O   . THR A 1 72  ? -0.369  -3.459  2.097   1.00 97.24 72  A 1 
ATOM 529  C CB  . THR A 1 72  ? -2.254  -4.144  4.696   1.00 98.04 72  A 1 
ATOM 530  O OG1 . THR A 1 72  ? -2.316  -3.877  6.085   1.00 97.36 72  A 1 
ATOM 531  C CG2 . THR A 1 72  ? -1.366  -5.367  4.522   1.00 97.32 72  A 1 
ATOM 532  N N   . LEU A 1 73  ? -2.544  -3.016  1.673   1.00 97.81 73  A 1 
ATOM 533  C CA  . LEU A 1 73  ? -2.499  -3.287  0.237   1.00 97.15 73  A 1 
ATOM 534  C C   . LEU A 1 73  ? -1.882  -2.120  -0.551  1.00 96.49 73  A 1 
ATOM 535  O O   . LEU A 1 73  ? -0.886  -2.318  -1.238  1.00 94.95 73  A 1 
ATOM 536  C CB  . LEU A 1 73  ? -3.919  -3.630  -0.248  1.00 97.47 73  A 1 
ATOM 537  C CG  . LEU A 1 73  ? -4.533  -4.904  0.374   1.00 97.81 73  A 1 
ATOM 538  C CD1 . LEU A 1 73  ? -6.014  -5.003  0.016   1.00 97.21 73  A 1 
ATOM 539  C CD2 . LEU A 1 73  ? -3.827  -6.173  -0.093  1.00 97.42 73  A 1 
ATOM 540  N N   . THR A 1 74  ? -2.433  -0.898  -0.426  1.00 95.52 74  A 1 
ATOM 541  C CA  . THR A 1 74  ? -2.071  0.247   -1.287  1.00 94.22 74  A 1 
ATOM 542  C C   . THR A 1 74  ? -1.190  1.279   -0.610  1.00 94.04 74  A 1 
ATOM 543  O O   . THR A 1 74  ? -0.222  1.721   -1.222  1.00 91.34 74  A 1 
ATOM 544  C CB  . THR A 1 74  ? -3.297  0.943   -1.884  1.00 92.74 74  A 1 
ATOM 545  O OG1 . THR A 1 74  ? -4.190  1.341   -0.877  1.00 89.01 74  A 1 
ATOM 546  C CG2 . THR A 1 74  ? -4.037  0.004   -2.821  1.00 88.33 74  A 1 
ATOM 547  N N   . TYR A 1 75  ? -1.395  1.602   0.671   1.00 92.47 75  A 1 
ATOM 548  C CA  . TYR A 1 75  ? -0.340  2.283   1.440   1.00 91.45 75  A 1 
ATOM 549  C C   . TYR A 1 75  ? 0.861   1.341   1.674   1.00 90.41 75  A 1 
ATOM 550  O O   . TYR A 1 75  ? 1.819   1.693   2.357   1.00 86.77 75  A 1 
ATOM 551  C CB  . TYR A 1 75  ? -0.855  2.853   2.773   1.00 92.40 75  A 1 
ATOM 552  C CG  . TYR A 1 75  ? -1.951  3.897   2.792   1.00 90.12 75  A 1 
ATOM 553  C CD1 . TYR A 1 75  ? -2.921  4.006   1.782   1.00 87.11 75  A 1 
ATOM 554  C CD2 . TYR A 1 75  ? -2.025  4.772   3.907   1.00 85.59 75  A 1 
ATOM 555  C CE1 . TYR A 1 75  ? -3.958  4.951   1.877   1.00 85.69 75  A 1 
ATOM 556  C CE2 . TYR A 1 75  ? -3.056  5.715   4.006   1.00 86.22 75  A 1 
ATOM 557  C CZ  . TYR A 1 75  ? -4.026  5.799   2.994   1.00 89.98 75  A 1 
ATOM 558  O OH  . TYR A 1 75  ? -5.033  6.717   3.100   1.00 88.01 75  A 1 
ATOM 559  N N   . GLY A 1 76  ? 0.801   0.129   1.117   1.00 88.67 76  A 1 
ATOM 560  C CA  . GLY A 1 76  ? 1.888   -0.814  0.935   1.00 84.71 76  A 1 
ATOM 561  C C   . GLY A 1 76  ? 2.778   -0.533  -0.279  1.00 89.67 76  A 1 
ATOM 562  O O   . GLY A 1 76  ? 3.864   -1.093  -0.346  1.00 84.87 76  A 1 
ATOM 563  N N   . VAL A 1 77  ? 2.364   0.359   -1.209  1.00 93.95 77  A 1 
ATOM 564  C CA  . VAL A 1 77  ? 3.123   0.703   -2.432  1.00 93.88 77  A 1 
ATOM 565  C C   . VAL A 1 77  ? 3.393   2.209   -2.537  1.00 95.83 77  A 1 
ATOM 566  O O   . VAL A 1 77  ? 3.211   2.845   -3.567  1.00 95.39 77  A 1 
ATOM 567  C CB  . VAL A 1 77  ? 2.502   0.087   -3.704  1.00 91.77 77  A 1 
ATOM 568  C CG1 . VAL A 1 77  ? 2.521   -1.444  -3.621  1.00 89.83 77  A 1 
ATOM 569  C CG2 . VAL A 1 77  ? 1.067   0.536   -3.955  1.00 89.80 77  A 1 
ATOM 570  N N   . GLN A 1 78  ? 3.856   2.807   -1.436  1.00 95.86 78  A 1 
ATOM 571  C CA  . GLN A 1 78  ? 4.097   4.257   -1.313  1.00 96.30 78  A 1 
ATOM 572  C C   . GLN A 1 78  ? 5.200   4.798   -2.249  1.00 97.00 78  A 1 
ATOM 573  O O   . GLN A 1 78  ? 5.352   6.011   -2.379  1.00 96.55 78  A 1 
ATOM 574  C CB  . GLN A 1 78  ? 4.391   4.596   0.157   1.00 95.37 78  A 1 
ATOM 575  C CG  . GLN A 1 78  ? 3.170   4.352   1.049   1.00 94.51 78  A 1 
ATOM 576  C CD  . GLN A 1 78  ? 3.443   4.604   2.527   1.00 94.56 78  A 1 
ATOM 577  O OE1 . GLN A 1 78  ? 4.233   3.935   3.172   1.00 89.21 78  A 1 
ATOM 578  N NE2 . GLN A 1 78  ? 2.768   5.548   3.134   1.00 87.21 78  A 1 
ATOM 579  N N   . CYS A 1 79  ? 5.915   3.935   -2.963  1.00 97.59 79  A 1 
ATOM 580  C CA  . CYS A 1 79  ? 6.805   4.308   -4.061  1.00 97.79 79  A 1 
ATOM 581  C C   . CYS A 1 79  ? 6.068   4.967   -5.243  1.00 98.08 79  A 1 
ATOM 582  O O   . CYS A 1 79  ? 6.691   5.662   -6.033  1.00 98.00 79  A 1 
ATOM 583  C CB  . CYS A 1 79  ? 7.588   3.067   -4.514  1.00 97.40 79  A 1 
ATOM 584  S SG  . CYS A 1 79  ? 6.461   1.689   -4.852  1.00 97.34 79  A 1 
ATOM 585  N N   . PHE A 1 80  ? 4.743   4.842   -5.345  1.00 98.51 80  A 1 
ATOM 586  C CA  . PHE A 1 80  ? 3.939   5.571   -6.333  1.00 98.52 80  A 1 
ATOM 587  C C   . PHE A 1 80  ? 3.477   6.959   -5.870  1.00 98.47 80  A 1 
ATOM 588  O O   . PHE A 1 80  ? 2.814   7.669   -6.624  1.00 98.21 80  A 1 
ATOM 589  C CB  . PHE A 1 80  ? 2.764   4.708   -6.784  1.00 98.48 80  A 1 
ATOM 590  C CG  . PHE A 1 80  ? 3.215   3.537   -7.614  1.00 98.61 80  A 1 
ATOM 591  C CD1 . PHE A 1 80  ? 3.630   3.744   -8.941  1.00 98.32 80  A 1 
ATOM 592  C CD2 . PHE A 1 80  ? 3.259   2.250   -7.066  1.00 98.35 80  A 1 
ATOM 593  C CE1 . PHE A 1 80  ? 4.069   2.670   -9.724  1.00 98.11 80  A 1 
ATOM 594  C CE2 . PHE A 1 80  ? 3.696   1.168   -7.847  1.00 98.08 80  A 1 
ATOM 595  C CZ  . PHE A 1 80  ? 4.099   1.379   -9.176  1.00 98.39 80  A 1 
ATOM 596  N N   . SER A 1 81  ? 3.839   7.382   -4.665  1.00 98.56 81  A 1 
ATOM 597  C CA  . SER A 1 81  ? 3.561   8.740   -4.205  1.00 98.52 81  A 1 
ATOM 598  C C   . SER A 1 81  ? 4.231   9.756   -5.136  1.00 98.53 81  A 1 
ATOM 599  O O   . SER A 1 81  ? 5.400   9.607   -5.501  1.00 98.41 81  A 1 
ATOM 600  C CB  . SER A 1 81  ? 4.056   8.963   -2.776  1.00 98.38 81  A 1 
ATOM 601  O OG  . SER A 1 81  ? 3.568   7.951   -1.912  1.00 96.36 81  A 1 
ATOM 602  N N   . ARG A 1 82  ? 3.507   10.830  -5.490  1.00 98.50 82  A 1 
ATOM 603  C CA  . ARG A 1 82  ? 4.079   11.963  -6.206  1.00 98.40 82  A 1 
ATOM 604  C C   . ARG A 1 82  ? 4.916   12.789  -5.240  1.00 98.30 82  A 1 
ATOM 605  O O   . ARG A 1 82  ? 4.367   13.444  -4.354  1.00 97.96 82  A 1 
ATOM 606  C CB  . ARG A 1 82  ? 2.964   12.781  -6.868  1.00 98.06 82  A 1 
ATOM 607  C CG  . ARG A 1 82  ? 3.521   14.019  -7.583  1.00 96.31 82  A 1 
ATOM 608  C CD  . ARG A 1 82  ? 2.394   14.836  -8.204  1.00 93.34 82  A 1 
ATOM 609  N NE  . ARG A 1 82  ? 2.911   16.076  -8.799  1.00 86.36 82  A 1 
ATOM 610  C CZ  . ARG A 1 82  ? 2.350   16.780  -9.767  1.00 81.57 82  A 1 
ATOM 611  N NH1 . ARG A 1 82  ? 1.208   16.434  -10.289 1.00 73.90 82  A 1 
ATOM 612  N NH2 . ARG A 1 82  ? 2.938   17.849  -10.228 1.00 74.75 82  A 1 
ATOM 613  N N   . TYR A 1 83  ? 6.226   12.822  -5.461  1.00 98.09 83  A 1 
ATOM 614  C CA  . TYR A 1 83  ? 7.123   13.783  -4.824  1.00 97.82 83  A 1 
ATOM 615  C C   . TYR A 1 83  ? 7.318   14.979  -5.772  1.00 97.41 83  A 1 
ATOM 616  O O   . TYR A 1 83  ? 7.759   14.786  -6.904  1.00 96.88 83  A 1 
ATOM 617  C CB  . TYR A 1 83  ? 8.435   13.098  -4.439  1.00 97.78 83  A 1 
ATOM 618  C CG  . TYR A 1 83  ? 8.344   12.355  -3.115  1.00 98.09 83  A 1 
ATOM 619  C CD1 . TYR A 1 83  ? 8.956   12.879  -1.957  1.00 97.99 83  A 1 
ATOM 620  C CD2 . TYR A 1 83  ? 7.624   11.144  -3.019  1.00 97.95 83  A 1 
ATOM 621  C CE1 . TYR A 1 83  ? 8.865   12.211  -0.727  1.00 97.92 83  A 1 
ATOM 622  C CE2 . TYR A 1 83  ? 7.518   10.473  -1.788  1.00 97.95 83  A 1 
ATOM 623  C CZ  . TYR A 1 83  ? 8.144   11.011  -0.644  1.00 98.21 83  A 1 
ATOM 624  O OH  . TYR A 1 83  ? 8.041   10.357  0.559   1.00 98.05 83  A 1 
ATOM 625  N N   . PRO A 1 84  ? 6.963   16.218  -5.358  1.00 97.21 84  A 1 
ATOM 626  C CA  . PRO A 1 84  ? 7.311   17.419  -6.118  1.00 96.68 84  A 1 
ATOM 627  C C   . PRO A 1 84  ? 8.826   17.521  -6.341  1.00 96.43 84  A 1 
ATOM 628  O O   . PRO A 1 84  ? 9.597   17.052  -5.505  1.00 95.85 84  A 1 
ATOM 629  C CB  . PRO A 1 84  ? 6.798   18.596  -5.283  1.00 95.97 84  A 1 
ATOM 630  C CG  . PRO A 1 84  ? 5.707   17.984  -4.410  1.00 94.49 84  A 1 
ATOM 631  C CD  . PRO A 1 84  ? 6.224   16.571  -4.156  1.00 96.85 84  A 1 
ATOM 632  N N   . ASP A 1 85  ? 9.261   18.195  -7.417  1.00 95.86 85  A 1 
ATOM 633  C CA  . ASP A 1 85  ? 10.681  18.227  -7.813  1.00 95.36 85  A 1 
ATOM 634  C C   . ASP A 1 85  ? 11.630  18.661  -6.679  1.00 95.58 85  A 1 
ATOM 635  O O   . ASP A 1 85  ? 12.669  18.038  -6.465  1.00 94.75 85  A 1 
ATOM 636  C CB  . ASP A 1 85  ? 10.859  19.143  -9.034  1.00 94.23 85  A 1 
ATOM 637  C CG  . ASP A 1 85  ? 10.204  18.587  -10.305 1.00 89.44 85  A 1 
ATOM 638  O OD1 . ASP A 1 85  ? 10.088  17.343  -10.418 1.00 86.21 85  A 1 
ATOM 639  O OD2 . ASP A 1 85  ? 9.816   19.417  -11.150 1.00 84.82 85  A 1 
ATOM 640  N N   . HIS A 1 86  ? 11.248  19.672  -5.886  1.00 95.26 86  A 1 
ATOM 641  C CA  . HIS A 1 86  ? 12.039  20.137  -4.741  1.00 95.00 86  A 1 
ATOM 642  C C   . HIS A 1 86  ? 12.073  19.155  -3.556  1.00 95.51 86  A 1 
ATOM 643  O O   . HIS A 1 86  ? 12.874  19.325  -2.637  1.00 94.96 86  A 1 
ATOM 644  C CB  . HIS A 1 86  ? 11.508  21.502  -4.290  1.00 94.23 86  A 1 
ATOM 645  C CG  . HIS A 1 86  ? 10.145  21.451  -3.654  1.00 91.97 86  A 1 
ATOM 646  N ND1 . HIS A 1 86  ? 8.925   21.455  -4.306  1.00 85.11 86  A 1 
ATOM 647  C CD2 . HIS A 1 86  ? 9.874   21.417  -2.306  1.00 85.15 86  A 1 
ATOM 648  C CE1 . HIS A 1 86  ? 7.956   21.427  -3.379  1.00 85.55 86  A 1 
ATOM 649  N NE2 . HIS A 1 86  ? 8.490   21.406  -2.157  1.00 86.63 86  A 1 
ATOM 650  N N   . MET A 1 87  ? 11.220  18.120  -3.555  1.00 96.06 87  A 1 
ATOM 651  C CA  . MET A 1 87  ? 11.157  17.094  -2.509  1.00 96.81 87  A 1 
ATOM 652  C C   . MET A 1 87  ? 11.729  15.738  -2.936  1.00 97.01 87  A 1 
ATOM 653  O O   . MET A 1 87  ? 11.788  14.829  -2.105  1.00 96.80 87  A 1 
ATOM 654  C CB  . MET A 1 87  ? 9.712   16.922  -2.015  1.00 96.90 87  A 1 
ATOM 655  C CG  . MET A 1 87  ? 9.175   18.159  -1.289  1.00 96.08 87  A 1 
ATOM 656  S SD  . MET A 1 87  ? 7.557   17.910  -0.499  1.00 96.20 87  A 1 
ATOM 657  C CE  . MET A 1 87  ? 7.972   16.671  0.748   1.00 93.90 87  A 1 
ATOM 658  N N   . LYS A 1 88  ? 12.166  15.568  -4.189  1.00 96.56 88  A 1 
ATOM 659  C CA  . LYS A 1 88  ? 12.639  14.271  -4.717  1.00 96.66 88  A 1 
ATOM 660  C C   . LYS A 1 88  ? 13.795  13.664  -3.914  1.00 96.79 88  A 1 
ATOM 661  O O   . LYS A 1 88  ? 13.876  12.452  -3.764  1.00 96.41 88  A 1 
ATOM 662  C CB  . LYS A 1 88  ? 13.053  14.436  -6.178  1.00 96.23 88  A 1 
ATOM 663  C CG  . LYS A 1 88  ? 11.830  14.605  -7.083  1.00 94.46 88  A 1 
ATOM 664  C CD  . LYS A 1 88  ? 12.285  14.745  -8.534  1.00 90.91 88  A 1 
ATOM 665  C CE  . LYS A 1 88  ? 11.086  14.692  -9.477  1.00 86.40 88  A 1 
ATOM 666  N NZ  . LYS A 1 88  ? 11.521  14.264  -10.820 1.00 77.46 88  A 1 
ATOM 667  N N   . GLN A 1 89  ? 14.638  14.505  -3.318  1.00 96.56 89  A 1 
ATOM 668  C CA  . GLN A 1 89  ? 15.723  14.096  -2.417  1.00 96.53 89  A 1 
ATOM 669  C C   . GLN A 1 89  ? 15.242  13.479  -1.089  1.00 97.13 89  A 1 
ATOM 670  O O   . GLN A 1 89  ? 16.060  12.999  -0.308  1.00 96.69 89  A 1 
ATOM 671  C CB  . GLN A 1 89  ? 16.651  15.297  -2.169  1.00 95.07 89  A 1 
ATOM 672  C CG  . GLN A 1 89  ? 15.967  16.427  -1.379  1.00 85.03 89  A 1 
ATOM 673  C CD  . GLN A 1 89  ? 16.833  17.683  -1.238  1.00 77.44 89  A 1 
ATOM 674  O OE1 . GLN A 1 89  ? 18.049  17.666  -1.379  1.00 70.85 89  A 1 
ATOM 675  N NE2 . GLN A 1 89  ? 16.237  18.815  -0.959  1.00 66.85 89  A 1 
ATOM 676  N N   . HIS A 1 90  ? 13.935  13.488  -0.822  1.00 97.02 90  A 1 
ATOM 677  C CA  . HIS A 1 90  ? 13.301  12.912  0.366   1.00 97.44 90  A 1 
ATOM 678  C C   . HIS A 1 90  ? 12.503  11.636  0.059   1.00 97.83 90  A 1 
ATOM 679  O O   . HIS A 1 90  ? 11.875  11.069  0.955   1.00 97.79 90  A 1 
ATOM 680  C CB  . HIS A 1 90  ? 12.437  13.984  1.046   1.00 97.29 90  A 1 
ATOM 681  C CG  . HIS A 1 90  ? 13.208  15.224  1.409   1.00 96.90 90  A 1 
ATOM 682  N ND1 . HIS A 1 90  ? 14.121  15.347  2.435   1.00 93.09 90  A 1 
ATOM 683  C CD2 . HIS A 1 90  ? 13.161  16.441  0.776   1.00 92.81 90  A 1 
ATOM 684  C CE1 . HIS A 1 90  ? 14.599  16.603  2.426   1.00 93.03 90  A 1 
ATOM 685  N NE2 . HIS A 1 90  ? 14.041  17.297  1.429   1.00 93.74 90  A 1 
ATOM 686  N N   . ASP A 1 91  ? 12.515  11.161  -1.188  1.00 97.84 91  A 1 
ATOM 687  C CA  . ASP A 1 91  ? 11.783  9.960   -1.594  1.00 98.17 91  A 1 
ATOM 688  C C   . ASP A 1 91  ? 12.599  8.685   -1.326  1.00 98.32 91  A 1 
ATOM 689  O O   . ASP A 1 91  ? 13.257  8.123   -2.205  1.00 98.24 91  A 1 
ATOM 690  C CB  . ASP A 1 91  ? 11.325  10.092  -3.049  1.00 98.19 91  A 1 
ATOM 691  C CG  . ASP A 1 91  ? 10.320  9.010   -3.448  1.00 98.17 91  A 1 
ATOM 692  O OD1 . ASP A 1 91  ? 10.154  8.003   -2.726  1.00 97.71 91  A 1 
ATOM 693  O OD2 . ASP A 1 91  ? 9.679   9.199   -4.503  1.00 97.41 91  A 1 
ATOM 694  N N   . PHE A 1 92  ? 12.537  8.206   -0.082  1.00 98.36 92  A 1 
ATOM 695  C CA  . PHE A 1 92  ? 13.133  6.928   0.308   1.00 98.56 92  A 1 
ATOM 696  C C   . PHE A 1 92  ? 12.604  5.770   -0.549  1.00 98.63 92  A 1 
ATOM 697  O O   . PHE A 1 92  ? 13.381  4.910   -0.957  1.00 98.64 92  A 1 
ATOM 698  C CB  . PHE A 1 92  ? 12.848  6.662   1.794   1.00 98.60 92  A 1 
ATOM 699  C CG  . PHE A 1 92  ? 13.158  5.244   2.232   1.00 98.67 92  A 1 
ATOM 700  C CD1 . PHE A 1 92  ? 12.152  4.257   2.212   1.00 98.57 92  A 1 
ATOM 701  C CD2 . PHE A 1 92  ? 14.468  4.881   2.588   1.00 98.56 92  A 1 
ATOM 702  C CE1 . PHE A 1 92  ? 12.454  2.926   2.541   1.00 98.48 92  A 1 
ATOM 703  C CE2 . PHE A 1 92  ? 14.774  3.552   2.922   1.00 98.46 92  A 1 
ATOM 704  C CZ  . PHE A 1 92  ? 13.766  2.573   2.894   1.00 98.54 92  A 1 
ATOM 705  N N   . PHE A 1 93  ? 11.296  5.743   -0.821  1.00 98.53 93  A 1 
ATOM 706  C CA  . PHE A 1 93  ? 10.623  4.586   -1.406  1.00 98.62 93  A 1 
ATOM 707  C C   . PHE A 1 93  ? 11.164  4.243   -2.799  1.00 98.60 93  A 1 
ATOM 708  O O   . PHE A 1 93  ? 11.527  3.094   -3.054  1.00 98.52 93  A 1 
ATOM 709  C CB  . PHE A 1 93  ? 9.121   4.855   -1.475  1.00 98.63 93  A 1 
ATOM 710  C CG  . PHE A 1 93  ? 8.463   5.200   -0.160  1.00 98.68 93  A 1 
ATOM 711  C CD1 . PHE A 1 93  ? 8.177   4.187   0.774   1.00 98.53 93  A 1 
ATOM 712  C CD2 . PHE A 1 93  ? 8.111   6.532   0.126   1.00 98.49 93  A 1 
ATOM 713  C CE1 . PHE A 1 93  ? 7.530   4.493   1.977   1.00 98.31 93  A 1 
ATOM 714  C CE2 . PHE A 1 93  ? 7.462   6.845   1.332   1.00 98.26 93  A 1 
ATOM 715  C CZ  . PHE A 1 93  ? 7.166   5.824   2.256   1.00 98.36 93  A 1 
ATOM 716  N N   . LYS A 1 94  ? 11.266  5.235   -3.698  1.00 98.41 94  A 1 
ATOM 717  C CA  . LYS A 1 94  ? 11.853  5.039   -5.034  1.00 98.44 94  A 1 
ATOM 718  C C   . LYS A 1 94  ? 13.355  4.777   -4.956  1.00 98.36 94  A 1 
ATOM 719  O O   . LYS A 1 94  ? 13.867  3.985   -5.730  1.00 98.25 94  A 1 
ATOM 720  C CB  . LYS A 1 94  ? 11.565  6.239   -5.941  1.00 98.43 94  A 1 
ATOM 721  C CG  . LYS A 1 94  ? 10.066  6.392   -6.239  1.00 98.02 94  A 1 
ATOM 722  C CD  . LYS A 1 94  ? 9.806   7.537   -7.234  1.00 97.58 94  A 1 
ATOM 723  C CE  . LYS A 1 94  ? 8.307   7.812   -7.374  1.00 96.68 94  A 1 
ATOM 724  N NZ  . LYS A 1 94  ? 7.713   8.340   -6.123  1.00 96.12 94  A 1 
ATOM 725  N N   . SER A 1 95  ? 14.052  5.396   -4.004  1.00 98.48 95  A 1 
ATOM 726  C CA  . SER A 1 95  ? 15.508  5.257   -3.863  1.00 98.38 95  A 1 
ATOM 727  C C   . SER A 1 95  ? 15.976  3.841   -3.508  1.00 98.35 95  A 1 
ATOM 728  O O   . SER A 1 95  ? 17.111  3.490   -3.815  1.00 98.15 95  A 1 
ATOM 729  C CB  . SER A 1 95  ? 16.047  6.252   -2.836  1.00 98.25 95  A 1 
ATOM 730  O OG  . SER A 1 95  ? 15.843  5.841   -1.499  1.00 97.88 95  A 1 
ATOM 731  N N   . ALA A 1 96  ? 15.103  3.029   -2.887  1.00 98.48 96  A 1 
ATOM 732  C CA  . ALA A 1 96  ? 15.398  1.636   -2.546  1.00 98.49 96  A 1 
ATOM 733  C C   . ALA A 1 96  ? 15.196  0.664   -3.727  1.00 98.43 96  A 1 
ATOM 734  O O   . ALA A 1 96  ? 15.549  -0.513  -3.622  1.00 98.19 96  A 1 
ATOM 735  C CB  . ALA A 1 96  ? 14.526  1.262   -1.341  1.00 98.48 96  A 1 
ATOM 736  N N   . MET A 1 97  ? 14.610  1.125   -4.840  1.00 98.44 97  A 1 
ATOM 737  C CA  . MET A 1 97  ? 14.340  0.287   -6.015  1.00 98.37 97  A 1 
ATOM 738  C C   . MET A 1 97  ? 15.578  0.152   -6.918  1.00 98.05 97  A 1 
ATOM 739  O O   . MET A 1 97  ? 16.374  1.092   -6.993  1.00 97.38 97  A 1 
ATOM 740  C CB  . MET A 1 97  ? 13.136  0.846   -6.778  1.00 98.32 97  A 1 
ATOM 741  C CG  . MET A 1 97  ? 11.841  0.818   -5.948  1.00 98.04 97  A 1 
ATOM 742  S SD  . MET A 1 97  ? 11.293  -0.832  -5.446  1.00 98.16 97  A 1 
ATOM 743  C CE  . MET A 1 97  ? 10.118  -0.375  -4.162  1.00 96.50 97  A 1 
ATOM 744  N N   . PRO A 1 98  ? 15.761  -0.977  -7.644  1.00 97.85 98  A 1 
ATOM 745  C CA  . PRO A 1 98  ? 14.801  -2.081  -7.830  1.00 97.88 98  A 1 
ATOM 746  C C   . PRO A 1 98  ? 14.827  -3.180  -6.759  1.00 98.11 98  A 1 
ATOM 747  O O   . PRO A 1 98  ? 13.894  -3.981  -6.694  1.00 97.70 98  A 1 
ATOM 748  C CB  . PRO A 1 98  ? 15.166  -2.667  -9.194  1.00 97.24 98  A 1 
ATOM 749  C CG  . PRO A 1 98  ? 16.685  -2.484  -9.249  1.00 96.58 98  A 1 
ATOM 750  C CD  . PRO A 1 98  ? 16.884  -1.137  -8.560  1.00 97.39 98  A 1 
ATOM 751  N N   . GLU A 1 99  ? 15.864  -3.244  -5.907  1.00 98.06 99  A 1 
ATOM 752  C CA  . GLU A 1 99  ? 16.003  -4.293  -4.881  1.00 98.08 99  A 1 
ATOM 753  C C   . GLU A 1 99  ? 14.854  -4.245  -3.869  1.00 98.43 99  A 1 
ATOM 754  O O   . GLU A 1 99  ? 14.408  -5.282  -3.359  1.00 98.15 99  A 1 
ATOM 755  C CB  . GLU A 1 99  ? 17.342  -4.147  -4.133  1.00 97.46 99  A 1 
ATOM 756  C CG  . GLU A 1 99  ? 18.596  -4.319  -5.010  1.00 93.22 99  A 1 
ATOM 757  C CD  . GLU A 1 99  ? 19.062  -3.060  -5.753  1.00 86.68 99  A 1 
ATOM 758  O OE1 . GLU A 1 99  ? 20.143  -3.140  -6.379  1.00 78.29 99  A 1 
ATOM 759  O OE2 . GLU A 1 99  ? 18.363  -2.020  -5.704  1.00 77.02 99  A 1 
ATOM 760  N N   . GLY A 1 100 ? 14.357  -3.036  -3.617  1.00 98.38 100 A 1 
ATOM 761  C CA  . GLY A 1 100 ? 13.160  -2.758  -2.855  1.00 98.54 100 A 1 
ATOM 762  C C   . GLY A 1 100 ? 13.386  -2.534  -1.368  1.00 98.66 100 A 1 
ATOM 763  O O   . GLY A 1 100 ? 14.496  -2.292  -0.885  1.00 98.51 100 A 1 
ATOM 764  N N   . TYR A 1 101 ? 12.288  -2.585  -0.621  1.00 98.67 101 A 1 
ATOM 765  C CA  . TYR A 1 101 ? 12.276  -2.396  0.827   1.00 98.73 101 A 1 
ATOM 766  C C   . TYR A 1 101 ? 11.340  -3.387  1.523   1.00 98.78 101 A 1 
ATOM 767  O O   . TYR A 1 101 ? 10.341  -3.846  0.965   1.00 98.74 101 A 1 
ATOM 768  C CB  . TYR A 1 101 ? 11.932  -0.938  1.172   1.00 98.70 101 A 1 
ATOM 769  C CG  . TYR A 1 101 ? 10.617  -0.433  0.604   1.00 98.75 101 A 1 
ATOM 770  C CD1 . TYR A 1 101 ? 10.613  0.389   -0.545  1.00 98.52 101 A 1 
ATOM 771  C CD2 . TYR A 1 101 ? 9.391   -0.758  1.214   1.00 98.51 101 A 1 
ATOM 772  C CE1 . TYR A 1 101 ? 9.407   0.874   -1.076  1.00 98.37 101 A 1 
ATOM 773  C CE2 . TYR A 1 101 ? 8.176   -0.283  0.687   1.00 98.34 101 A 1 
ATOM 774  C CZ  . TYR A 1 101 ? 8.188   0.534   -0.459  1.00 98.51 101 A 1 
ATOM 775  O OH  . TYR A 1 101 ? 7.001   0.997   -0.974  1.00 98.02 101 A 1 
ATOM 776  N N   . VAL A 1 102 ? 11.653  -3.687  2.777   1.00 98.75 102 A 1 
ATOM 777  C CA  . VAL A 1 102 ? 10.736  -4.341  3.711   1.00 98.79 102 A 1 
ATOM 778  C C   . VAL A 1 102 ? 9.894   -3.261  4.379   1.00 98.80 102 A 1 
ATOM 779  O O   . VAL A 1 102 ? 10.432  -2.278  4.891   1.00 98.74 102 A 1 
ATOM 780  C CB  . VAL A 1 102 ? 11.492  -5.185  4.754   1.00 98.73 102 A 1 
ATOM 781  C CG1 . VAL A 1 102 ? 10.528  -5.881  5.719   1.00 98.02 102 A 1 
ATOM 782  C CG2 . VAL A 1 102 ? 12.335  -6.272  4.070   1.00 98.08 102 A 1 
ATOM 783  N N   . GLN A 1 103 ? 8.572   -3.451  4.402   1.00 98.55 103 A 1 
ATOM 784  C CA  . GLN A 1 103 ? 7.641   -2.623  5.155   1.00 98.60 103 A 1 
ATOM 785  C C   . GLN A 1 103 ? 6.993   -3.460  6.256   1.00 98.64 103 A 1 
ATOM 786  O O   . GLN A 1 103 ? 6.278   -4.423  5.986   1.00 98.65 103 A 1 
ATOM 787  C CB  . GLN A 1 103 ? 6.612   -1.989  4.210   1.00 98.49 103 A 1 
ATOM 788  C CG  . GLN A 1 103 ? 5.608   -1.109  4.967   1.00 98.07 103 A 1 
ATOM 789  C CD  . GLN A 1 103 ? 4.778   -0.249  4.019   1.00 98.02 103 A 1 
ATOM 790  O OE1 . GLN A 1 103 ? 5.255   0.695   3.416   1.00 94.20 103 A 1 
ATOM 791  N NE2 . GLN A 1 103 ? 3.509   -0.535  3.867   1.00 92.47 103 A 1 
ATOM 792  N N   . GLU A 1 104 ? 7.202   -3.071  7.508   1.00 98.75 104 A 1 
ATOM 793  C CA  . GLU A 1 104 ? 6.571   -3.710  8.656   1.00 98.72 104 A 1 
ATOM 794  C C   . GLU A 1 104 ? 5.617   -2.729  9.334   1.00 98.68 104 A 1 
ATOM 795  O O   . GLU A 1 104 ? 5.947   -1.549  9.512   1.00 98.49 104 A 1 
ATOM 796  C CB  . GLU A 1 104 ? 7.624   -4.235  9.636   1.00 98.62 104 A 1 
ATOM 797  C CG  . GLU A 1 104 ? 8.544   -5.294  9.001   1.00 96.95 104 A 1 
ATOM 798  C CD  . GLU A 1 104 ? 9.601   -5.755  10.009  1.00 95.11 104 A 1 
ATOM 799  O OE1 . GLU A 1 104 ? 9.449   -6.868  10.553  1.00 88.96 104 A 1 
ATOM 800  O OE2 . GLU A 1 104 ? 10.544  -4.970  10.274  1.00 89.35 104 A 1 
ATOM 801  N N   . ARG A 1 105 ? 4.433   -3.214  9.732   1.00 98.66 105 A 1 
ATOM 802  C CA  . ARG A 1 105 ? 3.484   -2.412  10.511  1.00 98.62 105 A 1 
ATOM 803  C C   . ARG A 1 105 ? 2.927   -3.174  11.705  1.00 98.63 105 A 1 
ATOM 804  O O   . ARG A 1 105 ? 2.731   -4.386  11.677  1.00 98.49 105 A 1 
ATOM 805  C CB  . ARG A 1 105 ? 2.338   -1.875  9.642   1.00 98.36 105 A 1 
ATOM 806  C CG  . ARG A 1 105 ? 2.780   -0.824  8.610   1.00 97.04 105 A 1 
ATOM 807  C CD  . ARG A 1 105 ? 1.547   -0.231  7.938   1.00 96.44 105 A 1 
ATOM 808  N NE  . ARG A 1 105 ? 1.873   0.785   6.925   1.00 96.00 105 A 1 
ATOM 809  C CZ  . ARG A 1 105 ? 1.340   0.893   5.721   1.00 96.30 105 A 1 
ATOM 810  N NH1 . ARG A 1 105 ? 0.474   0.039   5.254   1.00 92.22 105 A 1 
ATOM 811  N NH2 . ARG A 1 105 ? 1.665   1.876   4.947   1.00 91.81 105 A 1 
ATOM 812  N N   . THR A 1 106 ? 2.579   -2.404  12.729  1.00 98.66 106 A 1 
ATOM 813  C CA  . THR A 1 106 ? 1.572   -2.786  13.718  1.00 98.64 106 A 1 
ATOM 814  C C   . THR A 1 106 ? 0.421   -1.792  13.615  1.00 98.65 106 A 1 
ATOM 815  O O   . THR A 1 106 ? 0.649   -0.579  13.619  1.00 98.50 106 A 1 
ATOM 816  C CB  . THR A 1 106 ? 2.152   -2.837  15.136  1.00 98.48 106 A 1 
ATOM 817  O OG1 . THR A 1 106 ? 3.308   -3.652  15.159  1.00 96.35 106 A 1 
ATOM 818  C CG2 . THR A 1 106 ? 1.165   -3.457  16.117  1.00 96.32 106 A 1 
ATOM 819  N N   . ILE A 1 107 ? -0.805  -2.307  13.483  1.00 98.73 107 A 1 
ATOM 820  C CA  . ILE A 1 107 ? -2.034  -1.521  13.351  1.00 98.77 107 A 1 
ATOM 821  C C   . ILE A 1 107 ? -2.912  -1.852  14.552  1.00 98.77 107 A 1 
ATOM 822  O O   . ILE A 1 107 ? -3.390  -2.981  14.661  1.00 98.70 107 A 1 
ATOM 823  C CB  . ILE A 1 107 ? -2.759  -1.836  12.023  1.00 98.77 107 A 1 
ATOM 824  C CG1 . ILE A 1 107 ? -1.818  -1.674  10.801  1.00 98.63 107 A 1 
ATOM 825  C CG2 . ILE A 1 107 ? -4.014  -0.949  11.907  1.00 98.62 107 A 1 
ATOM 826  C CD1 . ILE A 1 107 ? -2.439  -2.076  9.460   1.00 98.23 107 A 1 
ATOM 827  N N   . PHE A 1 108 ? -3.117  -0.898  15.451  1.00 98.82 108 A 1 
ATOM 828  C CA  . PHE A 1 108 ? -3.952  -1.067  16.635  1.00 98.79 108 A 1 
ATOM 829  C C   . PHE A 1 108 ? -5.351  -0.517  16.361  1.00 98.81 108 A 1 
ATOM 830  O O   . PHE A 1 108 ? -5.524  0.694   16.211  1.00 98.65 108 A 1 
ATOM 831  C CB  . PHE A 1 108 ? -3.306  -0.366  17.834  1.00 98.62 108 A 1 
ATOM 832  C CG  . PHE A 1 108 ? -1.973  -0.950  18.247  1.00 97.85 108 A 1 
ATOM 833  C CD1 . PHE A 1 108 ? -1.924  -2.056  19.113  1.00 96.25 108 A 1 
ATOM 834  C CD2 . PHE A 1 108 ? -0.775  -0.387  17.777  1.00 96.53 108 A 1 
ATOM 835  C CE1 . PHE A 1 108 ? -0.690  -2.588  19.521  1.00 95.52 108 A 1 
ATOM 836  C CE2 . PHE A 1 108 ? 0.463   -0.917  18.175  1.00 95.51 108 A 1 
ATOM 837  C CZ  . PHE A 1 108 ? 0.504   -2.018  19.052  1.00 95.14 108 A 1 
ATOM 838  N N   . PHE A 1 109 ? -6.351  -1.397  16.319  1.00 98.85 109 A 1 
ATOM 839  C CA  . PHE A 1 109 ? -7.753  -0.999  16.272  1.00 98.86 109 A 1 
ATOM 840  C C   . PHE A 1 109 ? -8.211  -0.669  17.692  1.00 98.79 109 A 1 
ATOM 841  O O   . PHE A 1 109 ? -8.163  -1.512  18.588  1.00 98.61 109 A 1 
ATOM 842  C CB  . PHE A 1 109 ? -8.595  -2.097  15.629  1.00 98.88 109 A 1 
ATOM 843  C CG  . PHE A 1 109 ? -8.259  -2.333  14.172  1.00 98.90 109 A 1 
ATOM 844  C CD1 . PHE A 1 109 ? -8.920  -1.607  13.165  1.00 98.81 109 A 1 
ATOM 845  C CD2 . PHE A 1 109 ? -7.251  -3.247  13.815  1.00 98.81 109 A 1 
ATOM 846  C CE1 . PHE A 1 109 ? -8.587  -1.799  11.816  1.00 98.72 109 A 1 
ATOM 847  C CE2 . PHE A 1 109 ? -6.907  -3.439  12.467  1.00 98.71 109 A 1 
ATOM 848  C CZ  . PHE A 1 109 ? -7.578  -2.714  11.469  1.00 98.75 109 A 1 
ATOM 849  N N   . LYS A 1 110 ? -8.623  0.580   17.912  1.00 98.70 110 A 1 
ATOM 850  C CA  . LYS A 1 110 ? -9.042  1.037   19.236  1.00 98.57 110 A 1 
ATOM 851  C C   . LYS A 1 110 ? -10.185 0.166   19.761  1.00 98.48 110 A 1 
ATOM 852  O O   . LYS A 1 110 ? -11.144 -0.081  19.040  1.00 98.03 110 A 1 
ATOM 853  C CB  . LYS A 1 110 ? -9.430  2.518   19.171  1.00 98.30 110 A 1 
ATOM 854  C CG  . LYS A 1 110 ? -9.743  3.051   20.574  1.00 92.76 110 A 1 
ATOM 855  C CD  . LYS A 1 110 ? -10.313 4.466   20.533  1.00 84.11 110 A 1 
ATOM 856  C CE  . LYS A 1 110 ? -10.775 4.801   21.949  1.00 74.73 110 A 1 
ATOM 857  N NZ  . LYS A 1 110 ? -11.601 6.022   21.992  1.00 65.63 110 A 1 
ATOM 858  N N   . ASP A 1 111 ? -10.083 -0.245  21.027  1.00 98.30 111 A 1 
ATOM 859  C CA  . ASP A 1 111 ? -11.065 -1.102  21.714  1.00 98.11 111 A 1 
ATOM 860  C C   . ASP A 1 111 ? -11.302 -2.471  21.035  1.00 98.20 111 A 1 
ATOM 861  O O   . ASP A 1 111 ? -12.295 -3.145  21.320  1.00 97.01 111 A 1 
ATOM 862  C CB  . ASP A 1 111 ? -12.355 -0.306  22.021  1.00 97.38 111 A 1 
ATOM 863  C CG  . ASP A 1 111 ? -12.079 1.005   22.783  1.00 91.74 111 A 1 
ATOM 864  O OD1 . ASP A 1 111 ? -11.277 0.964   23.745  1.00 86.70 111 A 1 
ATOM 865  O OD2 . ASP A 1 111 ? -12.629 2.065   22.401  1.00 84.28 111 A 1 
ATOM 866  N N   . ASP A 1 112 ? -10.357 -2.904  20.164  1.00 98.38 112 A 1 
ATOM 867  C CA  . ASP A 1 112 ? -10.360 -4.197  19.475  1.00 98.61 112 A 1 
ATOM 868  C C   . ASP A 1 112 ? -8.924  -4.731  19.292  1.00 98.65 112 A 1 
ATOM 869  O O   . ASP A 1 112 ? -8.005  -4.331  20.025  1.00 98.02 112 A 1 
ATOM 870  C CB  . ASP A 1 112 ? -11.141 -4.048  18.149  1.00 98.47 112 A 1 
ATOM 871  C CG  . ASP A 1 112 ? -11.876 -5.326  17.727  1.00 98.41 112 A 1 
ATOM 872  O OD1 . ASP A 1 112 ? -11.422 -6.433  18.091  1.00 97.36 112 A 1 
ATOM 873  O OD2 . ASP A 1 112 ? -12.923 -5.205  17.055  1.00 97.18 112 A 1 
ATOM 874  N N   . GLY A 1 113 ? -8.712  -5.639  18.355  1.00 98.60 113 A 1 
ATOM 875  C CA  . GLY A 1 113 ? -7.435  -6.291  18.101  1.00 98.61 113 A 1 
ATOM 876  C C   . GLY A 1 113 ? -6.389  -5.444  17.378  1.00 98.74 113 A 1 
ATOM 877  O O   . GLY A 1 113 ? -6.499  -4.228  17.217  1.00 98.57 113 A 1 
ATOM 878  N N   . ASN A 1 114 ? -5.326  -6.105  16.925  1.00 98.73 114 A 1 
ATOM 879  C CA  . ASN A 1 114 ? -4.262  -5.492  16.139  1.00 98.70 114 A 1 
ATOM 880  C C   . ASN A 1 114 ? -3.816  -6.380  14.981  1.00 98.75 114 A 1 
ATOM 881  O O   . ASN A 1 114 ? -3.741  -7.601  15.117  1.00 98.48 114 A 1 
ATOM 882  C CB  . ASN A 1 114 ? -3.075  -5.107  17.047  1.00 98.29 114 A 1 
ATOM 883  C CG  . ASN A 1 114 ? -2.424  -6.295  17.740  1.00 95.23 114 A 1 
ATOM 884  O OD1 . ASN A 1 114 ? -1.455  -6.880  17.282  1.00 83.98 114 A 1 
ATOM 885  N ND2 . ASN A 1 114 ? -2.921  -6.680  18.894  1.00 83.61 114 A 1 
ATOM 886  N N   . TYR A 1 115 ? -3.446  -5.744  13.865  1.00 98.81 115 A 1 
ATOM 887  C CA  . TYR A 1 115 ? -2.734  -6.407  12.782  1.00 98.84 115 A 1 
ATOM 888  C C   . TYR A 1 115 ? -1.233  -6.216  12.943  1.00 98.80 115 A 1 
ATOM 889  O O   . TYR A 1 115 ? -0.757  -5.119  13.239  1.00 98.66 115 A 1 
ATOM 890  C CB  . TYR A 1 115 ? -3.192  -5.908  11.403  1.00 98.84 115 A 1 
ATOM 891  C CG  . TYR A 1 115 ? -4.638  -6.149  11.020  1.00 98.89 115 A 1 
ATOM 892  C CD1 . TYR A 1 115 ? -5.411  -7.159  11.621  1.00 98.80 115 A 1 
ATOM 893  C CD2 . TYR A 1 115 ? -5.221  -5.354  10.004  1.00 98.83 115 A 1 
ATOM 894  C CE1 . TYR A 1 115 ? -6.748  -7.374  11.237  1.00 98.80 115 A 1 
ATOM 895  C CE2 . TYR A 1 115 ? -6.553  -5.564  9.612   1.00 98.79 115 A 1 
ATOM 896  C CZ  . TYR A 1 115 ? -7.315  -6.569  10.235  1.00 98.85 115 A 1 
ATOM 897  O OH  . TYR A 1 115 ? -8.619  -6.765  9.864   1.00 98.70 115 A 1 
ATOM 898  N N   . LYS A 1 116 ? -0.456  -7.281  12.659  1.00 98.82 116 A 1 
ATOM 899  C CA  . LYS A 1 116 ? 0.980   -7.211  12.397  1.00 98.81 116 A 1 
ATOM 900  C C   . LYS A 1 116 ? 1.223   -7.627  10.957  1.00 98.85 116 A 1 
ATOM 901  O O   . LYS A 1 116 ? 0.817   -8.716  10.557  1.00 98.71 116 A 1 
ATOM 902  C CB  . LYS A 1 116 ? 1.762   -8.088  13.376  1.00 98.56 116 A 1 
ATOM 903  C CG  . LYS A 1 116 ? 1.693   -7.513  14.797  1.00 89.62 116 A 1 
ATOM 904  C CD  . LYS A 1 116 ? 2.552   -8.333  15.758  1.00 81.79 116 A 1 
ATOM 905  C CE  . LYS A 1 116 ? 2.425   -7.723  17.153  1.00 72.98 116 A 1 
ATOM 906  N NZ  . LYS A 1 116 ? 3.222   -8.461  18.159  1.00 62.63 116 A 1 
ATOM 907  N N   . THR A 1 117 ? 1.887   -6.767  10.190  1.00 98.79 117 A 1 
ATOM 908  C CA  . THR A 1 117 ? 2.158   -7.017  8.772   1.00 98.82 117 A 1 
ATOM 909  C C   . THR A 1 117 ? 3.647   -6.945  8.483   1.00 98.83 117 A 1 
ATOM 910  O O   . THR A 1 117 ? 4.354   -6.092  9.027   1.00 98.75 117 A 1 
ATOM 911  C CB  . THR A 1 117 ? 1.373   -6.073  7.844   1.00 98.76 117 A 1 
ATOM 912  O OG1 . THR A 1 117 ? 1.780   -4.734  7.999   1.00 97.57 117 A 1 
ATOM 913  C CG2 . THR A 1 117 ? -0.127  -6.109  8.121   1.00 97.67 117 A 1 
ATOM 914  N N   . ARG A 1 118 ? 4.121   -7.832  7.610   1.00 98.79 118 A 1 
ATOM 915  C CA  . ARG A 1 118 ? 5.438   -7.758  6.983   1.00 98.82 118 A 1 
ATOM 916  C C   . ARG A 1 118 ? 5.247   -7.887  5.483   1.00 98.84 118 A 1 
ATOM 917  O O   . ARG A 1 118 ? 4.658   -8.867  5.032   1.00 98.79 118 A 1 
ATOM 918  C CB  . ARG A 1 118 ? 6.365   -8.844  7.540   1.00 98.74 118 A 1 
ATOM 919  C CG  . ARG A 1 118 ? 7.780   -8.744  6.929   1.00 97.63 118 A 1 
ATOM 920  C CD  . ARG A 1 118 ? 8.714   -9.828  7.469   1.00 95.66 118 A 1 
ATOM 921  N NE  . ARG A 1 118 ? 10.071  -9.741  6.904   1.00 90.79 118 A 1 
ATOM 922  C CZ  . ARG A 1 118 ? 10.452  -10.157 5.678   1.00 86.04 118 A 1 
ATOM 923  N NH1 . ARG A 1 118 ? 9.648   -10.779 4.868   1.00 79.11 118 A 1 
ATOM 924  N NH2 . ARG A 1 118 ? 11.653  -9.936  5.243   1.00 79.98 118 A 1 
ATOM 925  N N   . ALA A 1 119 ? 5.755   -6.918  4.725   1.00 98.72 119 A 1 
ATOM 926  C CA  . ALA A 1 119 ? 5.711   -6.910  3.274   1.00 98.74 119 A 1 
ATOM 927  C C   . ALA A 1 119 ? 7.109   -6.732  2.683   1.00 98.77 119 A 1 
ATOM 928  O O   . ALA A 1 119 ? 7.961   -6.063  3.269   1.00 98.70 119 A 1 
ATOM 929  C CB  . ALA A 1 119 ? 4.748   -5.815  2.810   1.00 98.63 119 A 1 
ATOM 930  N N   . GLU A 1 120 ? 7.327   -7.311  1.506   1.00 98.80 120 A 1 
ATOM 931  C CA  . GLU A 1 120 ? 8.458   -7.014  0.637   1.00 98.78 120 A 1 
ATOM 932  C C   . GLU A 1 120 ? 7.925   -6.345  -0.627  1.00 98.79 120 A 1 
ATOM 933  O O   . GLU A 1 120 ? 7.080   -6.906  -1.325  1.00 98.61 120 A 1 
ATOM 934  C CB  . GLU A 1 120 ? 9.260   -8.282  0.320   1.00 98.60 120 A 1 
ATOM 935  C CG  . GLU A 1 120 ? 9.982   -8.798  1.572   1.00 95.88 120 A 1 
ATOM 936  C CD  . GLU A 1 120 ? 10.827  -10.055 1.348   1.00 94.58 120 A 1 
ATOM 937  O OE1 . GLU A 1 120 ? 11.193  -10.670 2.384   1.00 90.17 120 A 1 
ATOM 938  O OE2 . GLU A 1 120 ? 11.116  -10.412 0.184   1.00 90.58 120 A 1 
ATOM 939  N N   . VAL A 1 121 ? 8.405   -5.128  -0.902  1.00 98.71 121 A 1 
ATOM 940  C CA  . VAL A 1 121 ? 8.030   -4.320  -2.066  1.00 98.69 121 A 1 
ATOM 941  C C   . VAL A 1 121 ? 9.262   -4.170  -2.940  1.00 98.62 121 A 1 
ATOM 942  O O   . VAL A 1 121 ? 10.248  -3.570  -2.507  1.00 98.43 121 A 1 
ATOM 943  C CB  . VAL A 1 121 ? 7.480   -2.942  -1.659  1.00 98.63 121 A 1 
ATOM 944  C CG1 . VAL A 1 121 ? 6.950   -2.185  -2.882  1.00 98.22 121 A 1 
ATOM 945  C CG2 . VAL A 1 121 ? 6.333   -3.069  -0.649  1.00 98.28 121 A 1 
ATOM 946  N N   . LYS A 1 122 ? 9.228   -4.722  -4.152  1.00 98.67 122 A 1 
ATOM 947  C CA  . LYS A 1 122 ? 10.376  -4.761  -5.065  1.00 98.59 122 A 1 
ATOM 948  C C   . LYS A 1 122 ? 9.928   -4.917  -6.515  1.00 98.61 122 A 1 
ATOM 949  O O   . LYS A 1 122 ? 8.790   -5.311  -6.771  1.00 98.37 122 A 1 
ATOM 950  C CB  . LYS A 1 122 ? 11.328  -5.904  -4.656  1.00 97.95 122 A 1 
ATOM 951  C CG  . LYS A 1 122 ? 10.677  -7.293  -4.740  1.00 93.11 122 A 1 
ATOM 952  C CD  . LYS A 1 122 ? 11.662  -8.385  -4.307  1.00 93.03 122 A 1 
ATOM 953  C CE  . LYS A 1 122 ? 10.966  -9.736  -4.462  1.00 81.76 122 A 1 
ATOM 954  N NZ  . LYS A 1 122 ? 11.876  -10.856 -4.140  1.00 75.62 122 A 1 
ATOM 955  N N   . PHE A 1 123 ? 10.817  -4.658  -7.465  1.00 98.45 123 A 1 
ATOM 956  C CA  . PHE A 1 123 ? 10.587  -5.016  -8.861  1.00 98.29 123 A 1 
ATOM 957  C C   . PHE A 1 123 ? 10.861  -6.508  -9.098  1.00 98.22 123 A 1 
ATOM 958  O O   . PHE A 1 123 ? 11.863  -7.066  -8.644  1.00 97.90 123 A 1 
ATOM 959  C CB  . PHE A 1 123 ? 11.406  -4.110  -9.784  1.00 98.05 123 A 1 
ATOM 960  C CG  . PHE A 1 123 ? 10.726  -2.782  -10.047 1.00 98.17 123 A 1 
ATOM 961  C CD1 . PHE A 1 123 ? 9.847   -2.653  -11.140 1.00 97.72 123 A 1 
ATOM 962  C CD2 . PHE A 1 123 ? 10.951  -1.676  -9.208  1.00 97.69 123 A 1 
ATOM 963  C CE1 . PHE A 1 123 ? 9.213   -1.428  -11.404 1.00 97.39 123 A 1 
ATOM 964  C CE2 . PHE A 1 123 ? 10.318  -0.449  -9.467  1.00 97.43 123 A 1 
ATOM 965  C CZ  . PHE A 1 123 ? 9.451   -0.325  -10.569 1.00 97.78 123 A 1 
ATOM 966  N N   . GLU A 1 124 ? 9.960   -7.169  -9.834  1.00 98.16 124 A 1 
ATOM 967  C CA  . GLU A 1 124 ? 10.141  -8.480  -10.448 1.00 98.06 124 A 1 
ATOM 968  C C   . GLU A 1 124 ? 9.942   -8.299  -11.965 1.00 98.03 124 A 1 
ATOM 969  O O   . GLU A 1 124 ? 8.816   -8.241  -12.457 1.00 97.47 124 A 1 
ATOM 970  C CB  . GLU A 1 124 ? 9.188   -9.530  -9.835  1.00 97.92 124 A 1 
ATOM 971  C CG  . GLU A 1 124 ? 9.501   -9.860  -8.360  1.00 96.59 124 A 1 
ATOM 972  C CD  . GLU A 1 124 ? 8.580   -10.929 -7.716  1.00 95.69 124 A 1 
ATOM 973  O OE1 . GLU A 1 124 ? 8.603   -11.083 -6.468  1.00 92.13 124 A 1 
ATOM 974  O OE2 . GLU A 1 124 ? 7.818   -11.630 -8.414  1.00 92.37 124 A 1 
ATOM 975  N N   . GLY A 1 125 ? 11.046  -8.150  -12.711 1.00 97.33 125 A 1 
ATOM 976  C CA  . GLY A 1 125 ? 10.998  -7.649  -14.085 1.00 97.09 125 A 1 
ATOM 977  C C   . GLY A 1 125 ? 10.490  -6.202  -14.115 1.00 97.38 125 A 1 
ATOM 978  O O   . GLY A 1 125 ? 10.947  -5.370  -13.331 1.00 96.50 125 A 1 
ATOM 979  N N   . ASP A 1 126 ? 9.504   -5.932  -14.985 1.00 97.10 126 A 1 
ATOM 980  C CA  . ASP A 1 126 ? 8.916   -4.593  -15.143 1.00 97.07 126 A 1 
ATOM 981  C C   . ASP A 1 126 ? 7.724   -4.338  -14.200 1.00 97.78 126 A 1 
ATOM 982  O O   . ASP A 1 126 ? 7.111   -3.272  -14.235 1.00 97.29 126 A 1 
ATOM 983  C CB  . ASP A 1 126 ? 8.505   -4.394  -16.613 1.00 95.57 126 A 1 
ATOM 984  C CG  . ASP A 1 126 ? 9.676   -4.560  -17.592 1.00 86.49 126 A 1 
ATOM 985  O OD1 . ASP A 1 126 ? 10.804  -4.135  -17.251 1.00 80.23 126 A 1 
ATOM 986  O OD2 . ASP A 1 126 ? 9.439   -5.143  -18.674 1.00 80.56 126 A 1 
ATOM 987  N N   . THR A 1 127 ? 7.370   -5.317  -13.349 1.00 97.94 127 A 1 
ATOM 988  C CA  . THR A 1 127 ? 6.230   -5.237  -12.424 1.00 98.30 127 A 1 
ATOM 989  C C   . THR A 1 127 ? 6.709   -4.906  -11.018 1.00 98.40 127 A 1 
ATOM 990  O O   . THR A 1 127 ? 7.600   -5.572  -10.484 1.00 98.24 127 A 1 
ATOM 991  C CB  . THR A 1 127 ? 5.428   -6.545  -12.425 1.00 98.26 127 A 1 
ATOM 992  O OG1 . THR A 1 127 ? 4.993   -6.828  -13.741 1.00 96.75 127 A 1 
ATOM 993  C CG2 . THR A 1 127 ? 4.168   -6.489  -11.562 1.00 96.85 127 A 1 
ATOM 994  N N   . LEU A 1 128 ? 6.076   -3.916  -10.377 1.00 98.48 128 A 1 
ATOM 995  C CA  . LEU A 1 128 ? 6.252   -3.719  -8.945  1.00 98.61 128 A 1 
ATOM 996  C C   . LEU A 1 128 ? 5.389   -4.726  -8.177  1.00 98.68 128 A 1 
ATOM 997  O O   . LEU A 1 128 ? 4.166   -4.744  -8.305  1.00 98.65 128 A 1 
ATOM 998  C CB  . LEU A 1 128 ? 5.922   -2.279  -8.535  1.00 98.55 128 A 1 
ATOM 999  C CG  . LEU A 1 128 ? 6.319   -2.057  -7.058  1.00 98.25 128 A 1 
ATOM 1000 C CD1 . LEU A 1 128 ? 7.773   -1.598  -6.927  1.00 97.14 128 A 1 
ATOM 1001 C CD2 . LEU A 1 128 ? 5.423   -1.032  -6.397  1.00 97.21 128 A 1 
ATOM 1002 N N   . VAL A 1 129 ? 6.025   -5.529  -7.331  1.00 98.65 129 A 1 
ATOM 1003 C CA  . VAL A 1 129 ? 5.365   -6.573  -6.548  1.00 98.70 129 A 1 
ATOM 1004 C C   . VAL A 1 129 ? 5.390   -6.216  -5.064  1.00 98.72 129 A 1 
ATOM 1005 O O   . VAL A 1 129 ? 6.442   -5.914  -4.500  1.00 98.65 129 A 1 
ATOM 1006 C CB  . VAL A 1 129 ? 5.987   -7.953  -6.820  1.00 98.59 129 A 1 
ATOM 1007 C CG1 . VAL A 1 129 ? 5.183   -9.053  -6.122  1.00 97.67 129 A 1 
ATOM 1008 C CG2 . VAL A 1 129 ? 6.006   -8.269  -8.324  1.00 97.71 129 A 1 
ATOM 1009 N N   . ASN A 1 130 ? 4.221   -6.301  -4.415  1.00 98.53 130 A 1 
ATOM 1010 C CA  . ASN A 1 130 ? 4.041   -6.169  -2.969  1.00 98.59 130 A 1 
ATOM 1011 C C   . ASN A 1 130 ? 3.531   -7.500  -2.403  1.00 98.64 130 A 1 
ATOM 1012 O O   . ASN A 1 130 ? 2.359   -7.838  -2.566  1.00 98.64 130 A 1 
ATOM 1013 C CB  . ASN A 1 130 ? 3.085   -4.994  -2.702  1.00 98.57 130 A 1 
ATOM 1014 C CG  . ASN A 1 130 ? 2.805   -4.755  -1.223  1.00 98.56 130 A 1 
ATOM 1015 O OD1 . ASN A 1 130 ? 3.528   -5.180  -0.335  1.00 97.12 130 A 1 
ATOM 1016 N ND2 . ASN A 1 130 ? 1.750   -4.033  -0.913  1.00 97.00 130 A 1 
ATOM 1017 N N   . ARG A 1 131 ? 4.410   -8.264  -1.736  1.00 98.79 131 A 1 
ATOM 1018 C CA  . ARG A 1 131 ? 4.085   -9.551  -1.096  1.00 98.79 131 A 1 
ATOM 1019 C C   . ARG A 1 131 ? 3.980   -9.368  0.413   1.00 98.82 131 A 1 
ATOM 1020 O O   . ARG A 1 131 ? 4.949   -8.952  1.051   1.00 98.73 131 A 1 
ATOM 1021 C CB  . ARG A 1 131 ? 5.119   -10.629 -1.452  1.00 98.59 131 A 1 
ATOM 1022 C CG  . ARG A 1 131 ? 5.147   -10.931 -2.954  1.00 92.91 131 A 1 
ATOM 1023 C CD  . ARG A 1 131 ? 6.073   -12.112 -3.256  1.00 92.17 131 A 1 
ATOM 1024 N NE  . ARG A 1 131 ? 6.249   -12.306 -4.699  1.00 88.09 131 A 1 
ATOM 1025 C CZ  . ARG A 1 131 ? 5.409   -12.866 -5.562  1.00 84.11 131 A 1 
ATOM 1026 N NH1 . ARG A 1 131 ? 4.276   -13.396 -5.198  1.00 76.16 131 A 1 
ATOM 1027 N NH2 . ARG A 1 131 ? 5.715   -12.880 -6.828  1.00 78.26 131 A 1 
ATOM 1028 N N   . ILE A 1 132 ? 2.826   -9.709  0.984   1.00 98.81 132 A 1 
ATOM 1029 C CA  . ILE A 1 132 ? 2.465   -9.359  2.357   1.00 98.86 132 A 1 
ATOM 1030 C C   . ILE A 1 132 ? 2.056   -10.603 3.146   1.00 98.86 132 A 1 
ATOM 1031 O O   . ILE A 1 132 ? 1.270   -11.425 2.681   1.00 98.82 132 A 1 
ATOM 1032 C CB  . ILE A 1 132 ? 1.331   -8.310  2.378   1.00 98.84 132 A 1 
ATOM 1033 C CG1 . ILE A 1 132 ? 1.571   -7.116  1.417   1.00 98.23 132 A 1 
ATOM 1034 C CG2 . ILE A 1 132 ? 1.137   -7.786  3.817   1.00 98.27 132 A 1 
ATOM 1035 C CD1 . ILE A 1 132 ? 0.268   -6.440  0.989   1.00 97.42 132 A 1 
ATOM 1036 N N   . ILE A 1 133 ? 2.532   -10.699 4.390   1.00 98.93 133 A 1 
ATOM 1037 C CA  . ILE A 1 133 ? 1.993   -11.598 5.409   1.00 98.92 133 A 1 
ATOM 1038 C C   . ILE A 1 133 ? 1.333   -10.735 6.483   1.00 98.92 133 A 1 
ATOM 1039 O O   . ILE A 1 133 ? 1.972   -9.841  7.045   1.00 98.85 133 A 1 
ATOM 1040 C CB  . ILE A 1 133 ? 3.086   -12.529 5.973   1.00 98.81 133 A 1 
ATOM 1041 C CG1 . ILE A 1 133 ? 3.688   -13.398 4.835   1.00 96.76 133 A 1 
ATOM 1042 C CG2 . ILE A 1 133 ? 2.505   -13.407 7.094   1.00 96.28 133 A 1 
ATOM 1043 C CD1 . ILE A 1 133 ? 4.868   -14.273 5.273   1.00 80.68 133 A 1 
ATOM 1044 N N   . LEU A 1 134 ? 0.054   -11.025 6.796   1.00 98.91 134 A 1 
ATOM 1045 C CA  . LEU A 1 134 ? -0.717  -10.364 7.842   1.00 98.91 134 A 1 
ATOM 1046 C C   . LEU A 1 134 ? -1.106  -11.371 8.922   1.00 98.87 134 A 1 
ATOM 1047 O O   . LEU A 1 134 ? -1.664  -12.428 8.635   1.00 98.76 134 A 1 
ATOM 1048 C CB  . LEU A 1 134 ? -1.922  -9.640  7.208   1.00 98.89 134 A 1 
ATOM 1049 C CG  . LEU A 1 134 ? -2.812  -8.852  8.199   1.00 98.81 134 A 1 
ATOM 1050 C CD1 . LEU A 1 134 ? -3.509  -7.700  7.474   1.00 98.24 134 A 1 
ATOM 1051 C CD2 . LEU A 1 134 ? -3.918  -9.713  8.823   1.00 98.09 134 A 1 
ATOM 1052 N N   . LYS A 1 135 ? -0.855  -11.026 10.194  1.00 98.78 135 A 1 
ATOM 1053 C CA  . LYS A 1 135 ? -1.346  -11.761 11.364  1.00 98.69 135 A 1 
ATOM 1054 C C   . LYS A 1 135 ? -2.162  -10.820 12.236  1.00 98.67 135 A 1 
ATOM 1055 O O   . LYS A 1 135 ? -1.694  -9.728  12.555  1.00 97.95 135 A 1 
ATOM 1056 C CB  . LYS A 1 135 ? -0.182  -12.390 12.141  1.00 98.22 135 A 1 
ATOM 1057 C CG  . LYS A 1 135 ? 0.537   -13.458 11.302  1.00 84.87 135 A 1 
ATOM 1058 C CD  . LYS A 1 135 ? 1.601   -14.183 12.131  1.00 73.92 135 A 1 
ATOM 1059 C CE  . LYS A 1 135 ? 2.256   -15.245 11.246  1.00 63.88 135 A 1 
ATOM 1060 N NZ  . LYS A 1 135 ? 3.243   -16.060 11.993  1.00 55.90 135 A 1 
ATOM 1061 N N   . GLY A 1 136 ? -3.362  -11.254 12.605  1.00 97.83 136 A 1 
ATOM 1062 C CA  . GLY A 1 136 ? -4.297  -10.495 13.416  1.00 97.02 136 A 1 
ATOM 1063 C C   . GLY A 1 136 ? -4.798  -11.273 14.631  1.00 95.40 136 A 1 
ATOM 1064 O O   . GLY A 1 136 ? -4.767  -12.509 14.638  1.00 89.45 136 A 1 
ATOM 1065 O OXT . GLY A 1 136 ? -5.241  -10.613 15.598  1.00 94.24 136 A 1 
ATOM 1066 N N   . CYS B 2 1   ? -4.070  -9.497  16.407  1.00 79.22 1   B 1 
ATOM 1067 C CA  . CYS B 2 1   ? -4.391  -10.464 17.475  1.00 87.67 1   B 1 
ATOM 1068 C C   . CYS B 2 1   ? -5.441  -9.862  18.394  1.00 91.11 1   B 1 
ATOM 1069 O O   . CYS B 2 1   ? -5.601  -8.647  18.384  1.00 83.47 1   B 1 
ATOM 1070 C CB  . CYS B 2 1   ? -3.120  -10.880 18.229  1.00 76.72 1   B 1 
ATOM 1071 S SG  . CYS B 2 1   ? -3.348  -12.548 18.906  1.00 70.56 1   B 1 
ATOM 1072 N N   . ASP B 2 2   ? -6.147  -10.691 19.167  1.00 87.80 2   B 1 
ATOM 1073 C CA  . ASP B 2 2   ? -7.102  -10.279 20.205  1.00 93.41 2   B 1 
ATOM 1074 C C   . ASP B 2 2   ? -8.331  -9.511  19.678  1.00 96.23 2   B 1 
ATOM 1075 O O   . ASP B 2 2   ? -8.865  -8.633  20.353  1.00 93.89 2   B 1 
ATOM 1076 C CB  . ASP B 2 2   ? -6.368  -9.577  21.366  1.00 88.10 2   B 1 
ATOM 1077 C CG  . ASP B 2 2   ? -5.109  -10.339 21.801  1.00 81.23 2   B 1 
ATOM 1078 O OD1 . ASP B 2 2   ? -5.190  -11.584 21.913  1.00 74.69 2   B 1 
ATOM 1079 O OD2 . ASP B 2 2   ? -4.047  -9.692  21.929  1.00 73.81 2   B 1 
ATOM 1080 N N   . PHE B 2 3   ? -8.798  -9.839  18.457  1.00 97.83 3   B 1 
ATOM 1081 C CA  . PHE B 2 3   ? -10.032 -9.281  17.913  1.00 98.08 3   B 1 
ATOM 1082 C C   . PHE B 2 3   ? -11.264 -9.886  18.591  1.00 97.83 3   B 1 
ATOM 1083 O O   . PHE B 2 3   ? -11.313 -11.077 18.904  1.00 96.72 3   B 1 
ATOM 1084 C CB  . PHE B 2 3   ? -10.099 -9.484  16.400  1.00 98.14 3   B 1 
ATOM 1085 C CG  . PHE B 2 3   ? -9.211  -8.531  15.638  1.00 98.56 3   B 1 
ATOM 1086 C CD1 . PHE B 2 3   ? -9.682  -7.251  15.304  1.00 98.37 3   B 1 
ATOM 1087 C CD2 . PHE B 2 3   ? -7.899  -8.896  15.294  1.00 98.37 3   B 1 
ATOM 1088 C CE1 . PHE B 2 3   ? -8.854  -6.343  14.630  1.00 98.25 3   B 1 
ATOM 1089 C CE2 . PHE B 2 3   ? -7.062  -7.990  14.622  1.00 98.27 3   B 1 
ATOM 1090 C CZ  . PHE B 2 3   ? -7.540  -6.713  14.293  1.00 98.48 3   B 1 
ATOM 1091 N N   . LYS B 2 4   ? -12.296 -9.065  18.757  1.00 98.19 4   B 1 
ATOM 1092 C CA  . LYS B 2 4   ? -13.628 -9.502  19.171  1.00 98.12 4   B 1 
ATOM 1093 C C   . LYS B 2 4   ? -14.343 -10.116 17.965  1.00 98.17 4   B 1 
ATOM 1094 O O   . LYS B 2 4   ? -14.493 -9.447  16.948  1.00 97.75 4   B 1 
ATOM 1095 C CB  . LYS B 2 4   ? -14.412 -8.307  19.717  1.00 97.60 4   B 1 
ATOM 1096 C CG  . LYS B 2 4   ? -13.764 -7.688  20.965  1.00 95.42 4   B 1 
ATOM 1097 C CD  . LYS B 2 4   ? -14.465 -6.369  21.307  1.00 94.02 4   B 1 
ATOM 1098 C CE  . LYS B 2 4   ? -13.737 -5.675  22.455  1.00 89.22 4   B 1 
ATOM 1099 N NZ  . LYS B 2 4   ? -14.179 -4.269  22.578  1.00 83.03 4   B 1 
ATOM 1100 N N   . GLU B 2 5   ? -14.834 -11.342 18.088  1.00 97.48 5   B 1 
ATOM 1101 C CA  . GLU B 2 5   ? -15.565 -12.027 17.004  1.00 97.15 5   B 1 
ATOM 1102 C C   . GLU B 2 5   ? -16.805 -11.231 16.549  1.00 97.30 5   B 1 
ATOM 1103 O O   . GLU B 2 5   ? -17.070 -11.096 15.356  1.00 96.21 5   B 1 
ATOM 1104 C CB  . GLU B 2 5   ? -15.961 -13.440 17.459  1.00 96.03 5   B 1 
ATOM 1105 C CG  . GLU B 2 5   ? -14.760 -14.392 17.653  1.00 92.15 5   B 1 
ATOM 1106 C CD  . GLU B 2 5   ? -13.969 -14.667 16.360  1.00 91.13 5   B 1 
ATOM 1107 O OE1 . GLU B 2 5   ? -12.735 -14.861 16.451  1.00 85.10 5   B 1 
ATOM 1108 O OE2 . GLU B 2 5   ? -14.577 -14.674 15.270  1.00 86.61 5   B 1 
ATOM 1109 N N   . ASP B 2 6   ? -17.503 -10.570 17.489  1.00 97.14 6   B 1 
ATOM 1110 C CA  . ASP B 2 6   ? -18.642 -9.679  17.201  1.00 97.00 6   B 1 
ATOM 1111 C C   . ASP B 2 6   ? -18.265 -8.187  17.214  1.00 97.62 6   B 1 
ATOM 1112 O O   . ASP B 2 6   ? -19.125 -7.307  17.382  1.00 96.39 6   B 1 
ATOM 1113 C CB  . ASP B 2 6   ? -19.790 -9.972  18.180  1.00 95.03 6   B 1 
ATOM 1114 C CG  . ASP B 2 6   ? -20.387 -11.369 18.018  1.00 84.54 6   B 1 
ATOM 1115 O OD1 . ASP B 2 6   ? -20.537 -11.808 16.859  1.00 75.54 6   B 1 
ATOM 1116 O OD2 . ASP B 2 6   ? -20.754 -11.944 19.064  1.00 77.41 6   B 1 
ATOM 1117 N N   . GLY B 2 7   ? -16.973 -7.865  17.077  1.00 98.00 7   B 1 
ATOM 1118 C CA  . GLY B 2 7   ? -16.459 -6.498  17.018  1.00 98.06 7   B 1 
ATOM 1119 C C   . GLY B 2 7   ? -16.782 -5.787  15.700  1.00 98.43 7   B 1 
ATOM 1120 O O   . GLY B 2 7   ? -17.503 -6.300  14.843  1.00 98.16 7   B 1 
ATOM 1121 N N   . ASN B 2 8   ? -16.246 -4.570  15.520  1.00 98.58 8   B 1 
ATOM 1122 C CA  . ASN B 2 8   ? -16.445 -3.807  14.281  1.00 98.65 8   B 1 
ATOM 1123 C C   . ASN B 2 8   ? -15.715 -4.433  13.086  1.00 98.71 8   B 1 
ATOM 1124 O O   . ASN B 2 8   ? -16.150 -4.264  11.948  1.00 98.51 8   B 1 
ATOM 1125 C CB  . ASN B 2 8   ? -15.981 -2.359  14.501  1.00 98.58 8   B 1 
ATOM 1126 C CG  . ASN B 2 8   ? -16.848 -1.600  15.494  1.00 98.44 8   B 1 
ATOM 1127 O OD1 . ASN B 2 8   ? -18.012 -1.897  15.703  1.00 96.69 8   B 1 
ATOM 1128 N ND2 . ASN B 2 8   ? -16.293 -0.586  16.124  1.00 96.28 8   B 1 
ATOM 1129 N N   . ILE B 2 9   ? -14.623 -5.169  13.340  1.00 98.67 9   B 1 
ATOM 1130 C CA  . ILE B 2 9   ? -13.789 -5.781  12.311  1.00 98.71 9   B 1 
ATOM 1131 C C   . ILE B 2 9   ? -14.366 -7.146  11.926  1.00 98.68 9   B 1 
ATOM 1132 O O   . ILE B 2 9   ? -14.916 -7.288  10.832  1.00 98.50 9   B 1 
ATOM 1133 C CB  . ILE B 2 9   ? -12.295 -5.805  12.731  1.00 98.61 9   B 1 
ATOM 1134 C CG1 . ILE B 2 9   ? -11.671 -4.386  12.832  1.00 97.39 9   B 1 
ATOM 1135 C CG2 . ILE B 2 9   ? -11.461 -6.590  11.697  1.00 97.92 9   B 1 
ATOM 1136 C CD1 . ILE B 2 9   ? -12.118 -3.542  14.019  1.00 93.61 9   B 1 
ATOM 1137 N N   . LEU B 2 10  ? -14.327 -8.139  12.803  1.00 98.60 10  B 1 
ATOM 1138 C CA  . LEU B 2 10  ? -14.837 -9.484  12.483  1.00 98.46 10  B 1 
ATOM 1139 C C   . LEU B 2 10  ? -16.366 -9.518  12.306  1.00 98.34 10  B 1 
ATOM 1140 O O   . LEU B 2 10  ? -16.881 -10.294 11.505  1.00 97.86 10  B 1 
ATOM 1141 C CB  . LEU B 2 10  ? -14.376 -10.486 13.555  1.00 98.32 10  B 1 
ATOM 1142 C CG  . LEU B 2 10  ? -12.853 -10.736 13.570  1.00 98.05 10  B 1 
ATOM 1143 C CD1 . LEU B 2 10  ? -12.501 -11.679 14.713  1.00 97.58 10  B 1 
ATOM 1144 C CD2 . LEU B 2 10  ? -12.351 -11.366 12.269  1.00 97.39 10  B 1 
ATOM 1145 N N   . GLY B 2 11  ? -17.081 -8.614  12.972  1.00 98.55 11  B 1 
ATOM 1146 C CA  . GLY B 2 11  ? -18.527 -8.420  12.798  1.00 98.49 11  B 1 
ATOM 1147 C C   . GLY B 2 11  ? -18.925 -7.611  11.558  1.00 98.58 11  B 1 
ATOM 1148 O O   . GLY B 2 11  ? -20.116 -7.366  11.369  1.00 98.23 11  B 1 
ATOM 1149 N N   . HIS B 2 12  ? -17.970 -7.169  10.730  1.00 98.51 12  B 1 
ATOM 1150 C CA  . HIS B 2 12  ? -18.205 -6.432  9.474   1.00 98.52 12  B 1 
ATOM 1151 C C   . HIS B 2 12  ? -19.091 -5.181  9.621   1.00 98.60 12  B 1 
ATOM 1152 O O   . HIS B 2 12  ? -19.974 -4.949  8.799   1.00 97.99 12  B 1 
ATOM 1153 C CB  . HIS B 2 12  ? -18.722 -7.389  8.385   1.00 98.07 12  B 1 
ATOM 1154 C CG  . HIS B 2 12  ? -17.700 -8.359  7.871   1.00 97.64 12  B 1 
ATOM 1155 N ND1 . HIS B 2 12  ? -16.856 -8.126  6.803   1.00 88.97 12  B 1 
ATOM 1156 C CD2 . HIS B 2 12  ? -17.468 -9.636  8.303   1.00 90.65 12  B 1 
ATOM 1157 C CE1 . HIS B 2 12  ? -16.137 -9.238  6.602   1.00 92.09 12  B 1 
ATOM 1158 N NE2 . HIS B 2 12  ? -16.485 -10.183 7.489   1.00 93.43 12  B 1 
ATOM 1159 N N   . LYS B 2 13  ? -18.846 -4.335  10.622  1.00 98.68 13  B 1 
ATOM 1160 C CA  . LYS B 2 13  ? -19.650 -3.135  10.935  1.00 98.69 13  B 1 
ATOM 1161 C C   . LYS B 2 13  ? -19.096 -1.832  10.346  1.00 98.72 13  B 1 
ATOM 1162 O O   . LYS B 2 13  ? -19.535 -0.749  10.731  1.00 98.48 13  B 1 
ATOM 1163 C CB  . LYS B 2 13  ? -19.833 -3.015  12.454  1.00 98.56 13  B 1 
ATOM 1164 C CG  . LYS B 2 13  ? -20.514 -4.251  13.047  1.00 97.93 13  B 1 
ATOM 1165 C CD  . LYS B 2 13  ? -20.640 -4.119  14.567  1.00 96.22 13  B 1 
ATOM 1166 C CE  . LYS B 2 13  ? -21.213 -5.425  15.115  1.00 93.35 13  B 1 
ATOM 1167 N NZ  . LYS B 2 13  ? -21.030 -5.532  16.577  1.00 86.11 13  B 1 
ATOM 1168 N N   . LEU B 2 14  ? -18.110 -1.905  9.462   1.00 98.76 14  B 1 
ATOM 1169 C CA  . LEU B 2 14  ? -17.512 -0.733  8.824   1.00 98.78 14  B 1 
ATOM 1170 C C   . LEU B 2 14  ? -18.183 -0.445  7.481   1.00 98.75 14  B 1 
ATOM 1171 O O   . LEU B 2 14  ? -18.405 -1.353  6.680   1.00 98.53 14  B 1 
ATOM 1172 C CB  . LEU B 2 14  ? -15.993 -0.901  8.654   1.00 98.72 14  B 1 
ATOM 1173 C CG  . LEU B 2 14  ? -15.212 -1.206  9.944   1.00 98.40 14  B 1 
ATOM 1174 C CD1 . LEU B 2 14  ? -13.713 -1.158  9.647   1.00 98.29 14  B 1 
ATOM 1175 C CD2 . LEU B 2 14  ? -15.500 -0.216  11.076  1.00 98.22 14  B 1 
ATOM 1176 N N   . GLU B 2 15  ? -18.422 0.832   7.208   1.00 98.81 15  B 1 
ATOM 1177 C CA  . GLU B 2 15  ? -18.885 1.280   5.899   1.00 98.77 15  B 1 
ATOM 1178 C C   . GLU B 2 15  ? -17.834 1.004   4.814   1.00 98.78 15  B 1 
ATOM 1179 O O   . GLU B 2 15  ? -16.622 1.101   5.037   1.00 98.66 15  B 1 
ATOM 1180 C CB  . GLU B 2 15  ? -19.205 2.779   5.918   1.00 98.67 15  B 1 
ATOM 1181 C CG  . GLU B 2 15  ? -20.353 3.176   6.857   1.00 97.86 15  B 1 
ATOM 1182 C CD  . GLU B 2 15  ? -20.636 4.690   6.813   1.00 97.25 15  B 1 
ATOM 1183 O OE1 . GLU B 2 15  ? -21.687 5.111   7.333   1.00 93.83 15  B 1 
ATOM 1184 O OE2 . GLU B 2 15  ? -19.792 5.449   6.264   1.00 94.52 15  B 1 
ATOM 1185 N N   . TYR B 2 16  ? -18.304 0.721   3.594   1.00 98.63 16  B 1 
ATOM 1186 C CA  . TYR B 2 16  ? -17.438 0.527   2.429   1.00 98.58 16  B 1 
ATOM 1187 C C   . TYR B 2 16  ? -17.055 1.871   1.784   1.00 98.48 16  B 1 
ATOM 1188 O O   . TYR B 2 16  ? -17.449 2.206   0.668   1.00 97.67 16  B 1 
ATOM 1189 C CB  . TYR B 2 16  ? -18.078 -0.465  1.451   1.00 98.39 16  B 1 
ATOM 1190 C CG  . TYR B 2 16  ? -17.142 -0.866  0.329   1.00 98.67 16  B 1 
ATOM 1191 C CD1 . TYR B 2 16  ? -17.361 -0.395  -0.982  1.00 98.54 16  B 1 
ATOM 1192 C CD2 . TYR B 2 16  ? -16.031 -1.694  0.593   1.00 98.60 16  B 1 
ATOM 1193 C CE1 . TYR B 2 16  ? -16.495 -0.762  -2.023  1.00 98.43 16  B 1 
ATOM 1194 C CE2 . TYR B 2 16  ? -15.156 -2.063  -0.445  1.00 98.48 16  B 1 
ATOM 1195 C CZ  . TYR B 2 16  ? -15.397 -1.596  -1.753  1.00 98.64 16  B 1 
ATOM 1196 O OH  . TYR B 2 16  ? -14.556 -1.960  -2.775  1.00 98.43 16  B 1 
ATOM 1197 N N   . ASN B 2 17  ? -16.282 2.666   2.524   1.00 98.21 17  B 1 
ATOM 1198 C CA  . ASN B 2 17  ? -15.730 3.944   2.084   1.00 97.96 17  B 1 
ATOM 1199 C C   . ASN B 2 17  ? -14.377 4.194   2.766   1.00 98.10 17  B 1 
ATOM 1200 O O   . ASN B 2 17  ? -13.914 3.386   3.583   1.00 97.52 17  B 1 
ATOM 1201 C CB  . ASN B 2 17  ? -16.769 5.061   2.318   1.00 97.12 17  B 1 
ATOM 1202 C CG  . ASN B 2 17  ? -17.186 5.237   3.767   1.00 96.77 17  B 1 
ATOM 1203 O OD1 . ASN B 2 17  ? -16.406 5.120   4.695   1.00 94.00 17  B 1 
ATOM 1204 N ND2 . ASN B 2 17  ? -18.443 5.554   3.988   1.00 92.44 17  B 1 
ATOM 1205 N N   . TYR B 2 18  ? -13.718 5.310   2.394   1.00 97.79 18  B 1 
ATOM 1206 C CA  . TYR B 2 18  ? -12.403 5.645   2.933   1.00 97.85 18  B 1 
ATOM 1207 C C   . TYR B 2 18  ? -12.217 7.152   3.066   1.00 97.59 18  B 1 
ATOM 1208 O O   . TYR B 2 18  ? -12.494 7.915   2.141   1.00 95.22 18  B 1 
ATOM 1209 C CB  . TYR B 2 18  ? -11.315 5.015   2.064   1.00 97.41 18  B 1 
ATOM 1210 C CG  . TYR B 2 18  ? -10.152 4.524   2.893   1.00 98.01 18  B 1 
ATOM 1211 C CD1 . TYR B 2 18  ? -8.971  5.278   3.016   1.00 97.47 18  B 1 
ATOM 1212 C CD2 . TYR B 2 18  ? -10.271 3.296   3.573   1.00 97.35 18  B 1 
ATOM 1213 C CE1 . TYR B 2 18  ? -7.907  4.798   3.792   1.00 96.86 18  B 1 
ATOM 1214 C CE2 . TYR B 2 18  ? -9.211  2.811   4.352   1.00 96.94 18  B 1 
ATOM 1215 C CZ  . TYR B 2 18  ? -8.030  3.564   4.455   1.00 97.50 18  B 1 
ATOM 1216 O OH  . TYR B 2 18  ? -6.994  3.078   5.204   1.00 96.86 18  B 1 
ATOM 1217 N N   . ASN B 2 19  ? -11.728 7.601   4.222   1.00 97.38 19  B 1 
ATOM 1218 C CA  . ASN B 2 19  ? -11.445 9.007   4.475   1.00 96.77 19  B 1 
ATOM 1219 C C   . ASN B 2 19  ? -10.064 9.408   3.923   1.00 96.64 19  B 1 
ATOM 1220 O O   . ASN B 2 19  ? -9.165  8.580   3.764   1.00 95.74 19  B 1 
ATOM 1221 C CB  . ASN B 2 19  ? -11.582 9.279   5.983   1.00 96.01 19  B 1 
ATOM 1222 C CG  . ASN B 2 19  ? -13.027 9.184   6.450   1.00 95.56 19  B 1 
ATOM 1223 O OD1 . ASN B 2 19  ? -13.900 9.859   5.941   1.00 91.93 19  B 1 
ATOM 1224 N ND2 . ASN B 2 19  ? -13.318 8.358   7.435   1.00 89.79 19  B 1 
ATOM 1225 N N   . SER B 2 20  ? -9.863  10.716  3.696   1.00 97.14 20  B 1 
ATOM 1226 C CA  . SER B 2 20  ? -8.533  11.264  3.404   1.00 96.89 20  B 1 
ATOM 1227 C C   . SER B 2 20  ? -7.676  11.330  4.675   1.00 96.93 20  B 1 
ATOM 1228 O O   . SER B 2 20  ? -8.168  11.669  5.757   1.00 95.60 20  B 1 
ATOM 1229 C CB  . SER B 2 20  ? -8.635  12.651  2.770   1.00 95.54 20  B 1 
ATOM 1230 O OG  . SER B 2 20  ? -9.410  12.589  1.586   1.00 82.90 20  B 1 
ATOM 1231 N N   . HIS B 2 21  ? -6.375  11.041  4.544   1.00 96.73 21  B 1 
ATOM 1232 C CA  . HIS B 2 21  ? -5.433  11.027  5.668   1.00 96.70 21  B 1 
ATOM 1233 C C   . HIS B 2 21  ? -4.077  11.624  5.289   1.00 96.74 21  B 1 
ATOM 1234 O O   . HIS B 2 21  ? -3.676  11.618  4.129   1.00 96.09 21  B 1 
ATOM 1235 C CB  . HIS B 2 21  ? -5.251  9.591   6.184   1.00 95.64 21  B 1 
ATOM 1236 C CG  . HIS B 2 21  ? -6.531  8.959   6.646   1.00 95.85 21  B 1 
ATOM 1237 N ND1 . HIS B 2 21  ? -7.361  8.157   5.887   1.00 88.05 21  B 1 
ATOM 1238 C CD2 . HIS B 2 21  ? -7.110  9.089   7.879   1.00 88.45 21  B 1 
ATOM 1239 C CE1 . HIS B 2 21  ? -8.410  7.811   6.648   1.00 88.96 21  B 1 
ATOM 1240 N NE2 . HIS B 2 21  ? -8.296  8.357   7.863   1.00 90.14 21  B 1 
ATOM 1241 N N   . ASN B 2 22  ? -3.356  12.092  6.313   1.00 96.74 22  B 1 
ATOM 1242 C CA  . ASN B 2 22  ? -1.941  12.433  6.218   1.00 96.55 22  B 1 
ATOM 1243 C C   . ASN B 2 22  ? -1.112  11.346  6.906   1.00 96.77 22  B 1 
ATOM 1244 O O   . ASN B 2 22  ? -1.427  10.916  8.021   1.00 95.75 22  B 1 
ATOM 1245 C CB  . ASN B 2 22  ? -1.682  13.815  6.830   1.00 95.57 22  B 1 
ATOM 1246 C CG  . ASN B 2 22  ? -2.274  14.956  6.018   1.00 94.62 22  B 1 
ATOM 1247 O OD1 . ASN B 2 22  ? -2.647  14.835  4.870   1.00 90.57 22  B 1 
ATOM 1248 N ND2 . ASN B 2 22  ? -2.374  16.125  6.608   1.00 89.30 22  B 1 
ATOM 1249 N N   . VAL B 2 23  ? -0.038  10.928  6.233   1.00 96.96 23  B 1 
ATOM 1250 C CA  . VAL B 2 23  ? 0.883   9.874   6.660   1.00 96.79 23  B 1 
ATOM 1251 C C   . VAL B 2 23  ? 2.229   10.530  6.952   1.00 97.19 23  B 1 
ATOM 1252 O O   . VAL B 2 23  ? 2.877   11.011  6.030   1.00 96.09 23  B 1 
ATOM 1253 C CB  . VAL B 2 23  ? 0.997   8.818   5.539   1.00 94.15 23  B 1 
ATOM 1254 C CG1 . VAL B 2 23  ? 2.007   7.739   5.894   1.00 89.40 23  B 1 
ATOM 1255 C CG2 . VAL B 2 23  ? -0.352  8.143   5.265   1.00 89.38 23  B 1 
ATOM 1256 N N   . TYR B 2 24  ? 2.643   10.594  8.214   1.00 96.17 24  B 1 
ATOM 1257 C CA  . TYR B 2 24  ? 3.848   11.323  8.634   1.00 95.76 24  B 1 
ATOM 1258 C C   . TYR B 2 24  ? 5.088   10.436  8.549   1.00 96.04 24  B 1 
ATOM 1259 O O   . TYR B 2 24  ? 5.105   9.339   9.107   1.00 95.30 24  B 1 
ATOM 1260 C CB  . TYR B 2 24  ? 3.662   11.871  10.052  1.00 94.46 24  B 1 
ATOM 1261 C CG  . TYR B 2 24  ? 2.484   12.813  10.184  1.00 89.72 24  B 1 
ATOM 1262 C CD1 . TYR B 2 24  ? 2.613   14.173  9.834   1.00 82.78 24  B 1 
ATOM 1263 C CD2 . TYR B 2 24  ? 1.232   12.331  10.625  1.00 82.45 24  B 1 
ATOM 1264 C CE1 . TYR B 2 24  ? 1.515   15.043  9.932   1.00 79.58 24  B 1 
ATOM 1265 C CE2 . TYR B 2 24  ? 0.125   13.194  10.721  1.00 79.29 24  B 1 
ATOM 1266 C CZ  . TYR B 2 24  ? 0.274   14.550  10.374  1.00 81.83 24  B 1 
ATOM 1267 O OH  . TYR B 2 24  ? -0.809  15.396  10.462  1.00 78.57 24  B 1 
ATOM 1268 N N   . ILE B 2 25  ? 6.133   10.937  7.877   1.00 97.18 25  B 1 
ATOM 1269 C CA  . ILE B 2 25  ? 7.381   10.227  7.591   1.00 97.73 25  B 1 
ATOM 1270 C C   . ILE B 2 25  ? 8.542   10.923  8.300   1.00 97.78 25  B 1 
ATOM 1271 O O   . ILE B 2 25  ? 8.673   12.145  8.258   1.00 97.65 25  B 1 
ATOM 1272 C CB  . ILE B 2 25  ? 7.611   10.127  6.066   1.00 97.68 25  B 1 
ATOM 1273 C CG1 . ILE B 2 25  ? 6.431   9.379   5.393   1.00 96.93 25  B 1 
ATOM 1274 C CG2 . ILE B 2 25  ? 8.950   9.436   5.761   1.00 97.45 25  B 1 
ATOM 1275 C CD1 . ILE B 2 25  ? 6.517   9.300   3.873   1.00 95.11 25  B 1 
ATOM 1276 N N   . MET B 2 26  ? 9.412   10.121  8.916   1.00 97.93 26  B 1 
ATOM 1277 C CA  . MET B 2 26  ? 10.654  10.552  9.554   1.00 97.98 26  B 1 
ATOM 1278 C C   . MET B 2 26  ? 11.782  9.585   9.196   1.00 98.40 26  B 1 
ATOM 1279 O O   . MET B 2 26  ? 11.550  8.383   9.059   1.00 98.25 26  B 1 
ATOM 1280 C CB  . MET B 2 26  ? 10.481  10.592  11.079  1.00 96.62 26  B 1 
ATOM 1281 C CG  . MET B 2 26  ? 9.407   11.576  11.543  1.00 85.47 26  B 1 
ATOM 1282 S SD  . MET B 2 26  ? 9.176   11.631  13.342  1.00 79.02 26  B 1 
ATOM 1283 C CE  . MET B 2 26  ? 8.367   10.042  13.607  1.00 66.46 26  B 1 
ATOM 1284 N N   . ALA B 2 27  ? 13.018  10.071  9.106   1.00 98.38 27  B 1 
ATOM 1285 C CA  . ALA B 2 27  ? 14.173  9.197   8.931   1.00 98.43 27  B 1 
ATOM 1286 C C   . ALA B 2 27  ? 14.397  8.298   10.166  1.00 98.45 27  B 1 
ATOM 1287 O O   . ALA B 2 27  ? 14.294  8.736   11.312  1.00 98.21 27  B 1 
ATOM 1288 C CB  . ALA B 2 27  ? 15.410  10.046  8.621   1.00 98.15 27  B 1 
ATOM 1289 N N   . ASP B 2 28  ? 14.781  7.040   9.930   1.00 98.60 28  B 1 
ATOM 1290 C CA  . ASP B 2 28  ? 15.354  6.143   10.932  1.00 98.54 28  B 1 
ATOM 1291 C C   . ASP B 2 28  ? 16.810  5.845   10.566  1.00 98.57 28  B 1 
ATOM 1292 O O   . ASP B 2 28  ? 17.144  4.798   10.009  1.00 98.10 28  B 1 
ATOM 1293 C CB  . ASP B 2 28  ? 14.520  4.866   11.090  1.00 98.07 28  B 1 
ATOM 1294 C CG  . ASP B 2 28  ? 14.950  4.050   12.320  1.00 97.01 28  B 1 
ATOM 1295 O OD1 . ASP B 2 28  ? 15.935  4.414   12.998  1.00 95.04 28  B 1 
ATOM 1296 O OD2 . ASP B 2 28  ? 14.210  3.120   12.706  1.00 93.51 28  B 1 
ATOM 1297 N N   . LYS B 2 29  ? 17.703  6.781   10.898  1.00 98.08 29  B 1 
ATOM 1298 C CA  . LYS B 2 29  ? 19.129  6.703   10.554  1.00 97.85 29  B 1 
ATOM 1299 C C   . LYS B 2 29  ? 19.808  5.438   11.084  1.00 97.86 29  B 1 
ATOM 1300 O O   . LYS B 2 29  ? 20.707  4.927   10.438  1.00 96.84 29  B 1 
ATOM 1301 C CB  . LYS B 2 29  ? 19.864  7.955   11.059  1.00 97.03 29  B 1 
ATOM 1302 C CG  . LYS B 2 29  ? 19.394  9.234   10.353  1.00 89.97 29  B 1 
ATOM 1303 C CD  . LYS B 2 29  ? 20.216  10.456  10.794  1.00 83.30 29  B 1 
ATOM 1304 C CE  . LYS B 2 29  ? 19.708  11.691  10.042  1.00 73.40 29  B 1 
ATOM 1305 N NZ  . LYS B 2 29  ? 20.462  12.928  10.378  1.00 65.43 29  B 1 
ATOM 1306 N N   . GLN B 2 30  ? 19.378  4.920   12.234  1.00 97.76 30  B 1 
ATOM 1307 C CA  . GLN B 2 30  ? 19.967  3.710   12.825  1.00 97.55 30  B 1 
ATOM 1308 C C   . GLN B 2 30  ? 19.673  2.453   11.999  1.00 97.66 30  B 1 
ATOM 1309 O O   . GLN B 2 30  ? 20.478  1.526   11.997  1.00 96.37 30  B 1 
ATOM 1310 C CB  . GLN B 2 30  ? 19.435  3.506   14.246  1.00 96.73 30  B 1 
ATOM 1311 C CG  . GLN B 2 30  ? 19.947  4.562   15.232  1.00 84.87 30  B 1 
ATOM 1312 C CD  . GLN B 2 30  ? 19.488  4.291   16.668  1.00 74.54 30  B 1 
ATOM 1313 O OE1 . GLN B 2 30  ? 18.652  3.447   16.950  1.00 68.08 30  B 1 
ATOM 1314 N NE2 . GLN B 2 30  ? 20.018  5.000   17.635  1.00 64.22 30  B 1 
ATOM 1315 N N   . LYS B 2 31  ? 18.528  2.420   11.301  1.00 97.71 31  B 1 
ATOM 1316 C CA  . LYS B 2 31  ? 18.121  1.304   10.434  1.00 97.60 31  B 1 
ATOM 1317 C C   . LYS B 2 31  ? 18.320  1.589   8.941   1.00 97.99 31  B 1 
ATOM 1318 O O   . LYS B 2 31  ? 17.865  0.800   8.120   1.00 97.23 31  B 1 
ATOM 1319 C CB  . LYS B 2 31  ? 16.675  0.905   10.741  1.00 96.76 31  B 1 
ATOM 1320 C CG  . LYS B 2 31  ? 16.517  0.320   12.153  1.00 93.28 31  B 1 
ATOM 1321 C CD  . LYS B 2 31  ? 15.131  -0.320  12.265  1.00 84.54 31  B 1 
ATOM 1322 C CE  . LYS B 2 31  ? 14.937  -1.036  13.602  1.00 78.50 31  B 1 
ATOM 1323 N NZ  . LYS B 2 31  ? 13.665  -1.797  13.587  1.00 69.11 31  B 1 
ATOM 1324 N N   . ASN B 2 32  ? 18.957  2.713   8.589   1.00 98.03 32  B 1 
ATOM 1325 C CA  . ASN B 2 32  ? 19.106  3.185   7.210   1.00 98.29 32  B 1 
ATOM 1326 C C   . ASN B 2 32  ? 17.765  3.246   6.447   1.00 98.57 32  B 1 
ATOM 1327 O O   . ASN B 2 32  ? 17.682  2.873   5.284   1.00 98.32 32  B 1 
ATOM 1328 C CB  . ASN B 2 32  ? 20.192  2.353   6.503   1.00 97.77 32  B 1 
ATOM 1329 C CG  . ASN B 2 32  ? 20.656  3.015   5.220   1.00 96.12 32  B 1 
ATOM 1330 O OD1 . ASN B 2 32  ? 20.820  4.225   5.154   1.00 91.36 32  B 1 
ATOM 1331 N ND2 . ASN B 2 32  ? 20.912  2.245   4.185   1.00 89.51 32  B 1 
ATOM 1332 N N   . GLY B 2 33  ? 16.692  3.667   7.121   1.00 98.63 33  B 1 
ATOM 1333 C CA  . GLY B 2 33  ? 15.345  3.644   6.573   1.00 98.68 33  B 1 
ATOM 1334 C C   . GLY B 2 33  ? 14.475  4.767   7.118   1.00 98.76 33  B 1 
ATOM 1335 O O   . GLY B 2 33  ? 14.956  5.844   7.483   1.00 98.54 33  B 1 
ATOM 1336 N N   . ILE B 2 34  ? 13.176  4.509   7.189   1.00 98.76 34  B 1 
ATOM 1337 C CA  . ILE B 2 34  ? 12.180  5.467   7.671   1.00 98.75 34  B 1 
ATOM 1338 C C   . ILE B 2 34  ? 11.269  4.845   8.732   1.00 98.73 34  B 1 
ATOM 1339 O O   . ILE B 2 34  ? 11.014  3.639   8.751   1.00 98.62 34  B 1 
ATOM 1340 C CB  . ILE B 2 34  ? 11.372  6.096   6.510   1.00 98.65 34  B 1 
ATOM 1341 C CG1 . ILE B 2 34  ? 10.602  5.025   5.703   1.00 98.43 34  B 1 
ATOM 1342 C CG2 . ILE B 2 34  ? 12.292  6.934   5.606   1.00 98.08 34  B 1 
ATOM 1343 C CD1 . ILE B 2 34  ? 9.648   5.605   4.656   1.00 98.06 34  B 1 
ATOM 1344 N N   . LYS B 2 35  ? 10.737  5.708   9.593   1.00 98.52 35  B 1 
ATOM 1345 C CA  . LYS B 2 35  ? 9.597   5.443   10.470  1.00 98.25 35  B 1 
ATOM 1346 C C   . LYS B 2 35  ? 8.414   6.269   10.002  1.00 98.18 35  B 1 
ATOM 1347 O O   . LYS B 2 35  ? 8.577   7.433   9.633   1.00 97.19 35  B 1 
ATOM 1348 C CB  . LYS B 2 35  ? 9.949   5.777   11.920  1.00 96.99 35  B 1 
ATOM 1349 C CG  . LYS B 2 35  ? 10.778  4.655   12.551  1.00 84.41 35  B 1 
ATOM 1350 C CD  . LYS B 2 35  ? 11.310  5.069   13.921  1.00 83.55 35  B 1 
ATOM 1351 C CE  . LYS B 2 35  ? 12.045  3.871   14.528  1.00 71.80 35  B 1 
ATOM 1352 N NZ  . LYS B 2 35  ? 13.250  4.265   15.288  1.00 65.54 35  B 1 
ATOM 1353 N N   . VAL B 2 36  ? 7.232   5.670   10.042  1.00 97.82 36  B 1 
ATOM 1354 C CA  . VAL B 2 36  ? 5.996   6.299   9.572   1.00 97.38 36  B 1 
ATOM 1355 C C   . VAL B 2 36  ? 4.900   6.038   10.594  1.00 97.54 36  B 1 
ATOM 1356 O O   . VAL B 2 36  ? 4.763   4.921   11.091  1.00 96.82 36  B 1 
ATOM 1357 C CB  . VAL B 2 36  ? 5.603   5.779   8.175   1.00 95.73 36  B 1 
ATOM 1358 C CG1 . VAL B 2 36  ? 4.446   6.567   7.581   1.00 91.68 36  B 1 
ATOM 1359 C CG2 . VAL B 2 36  ? 6.771   5.816   7.179   1.00 92.79 36  B 1 
ATOM 1360 N N   . ASN B 2 37  ? 4.112   7.062   10.919  1.00 96.67 37  B 1 
ATOM 1361 C CA  . ASN B 2 37  ? 2.981   6.903   11.823  1.00 95.76 37  B 1 
ATOM 1362 C C   . ASN B 2 37  ? 1.786   7.747   11.379  1.00 96.10 37  B 1 
ATOM 1363 O O   . ASN B 2 37  ? 1.932   8.861   10.871  1.00 94.62 37  B 1 
ATOM 1364 C CB  . ASN B 2 37  ? 3.421   7.189   13.271  1.00 92.52 37  B 1 
ATOM 1365 C CG  . ASN B 2 37  ? 3.802   8.647   13.478  1.00 79.97 37  B 1 
ATOM 1366 O OD1 . ASN B 2 37  ? 4.859   9.108   13.104  1.00 68.57 37  B 1 
ATOM 1367 N ND2 . ASN B 2 37  ? 2.940   9.425   14.087  1.00 69.58 37  B 1 
ATOM 1368 N N   . PHE B 2 38  ? 0.583   7.201   11.566  1.00 97.13 38  B 1 
ATOM 1369 C CA  . PHE B 2 38  ? -0.666  7.863   11.202  1.00 97.31 38  B 1 
ATOM 1370 C C   . PHE B 2 38  ? -1.854  7.152   11.851  1.00 97.75 38  B 1 
ATOM 1371 O O   . PHE B 2 38  ? -1.746  6.015   12.311  1.00 97.69 38  B 1 
ATOM 1372 C CB  . PHE B 2 38  ? -0.815  7.906   9.674   1.00 96.84 38  B 1 
ATOM 1373 C CG  . PHE B 2 38  ? -0.719  6.569   8.964   1.00 97.43 38  B 1 
ATOM 1374 C CD1 . PHE B 2 38  ? 0.541   5.999   8.679   1.00 96.67 38  B 1 
ATOM 1375 C CD2 . PHE B 2 38  ? -1.883  5.903   8.549   1.00 96.60 38  B 1 
ATOM 1376 C CE1 . PHE B 2 38  ? 0.637   4.787   7.982   1.00 95.66 38  B 1 
ATOM 1377 C CE2 . PHE B 2 38  ? -1.791  4.684   7.848   1.00 95.51 38  B 1 
ATOM 1378 C CZ  . PHE B 2 38  ? -0.529  4.128   7.562   1.00 95.70 38  B 1 
ATOM 1379 N N   . LYS B 2 39  ? -3.002  7.833   11.874  1.00 97.63 39  B 1 
ATOM 1380 C CA  . LYS B 2 39  ? -4.266  7.296   12.390  1.00 97.64 39  B 1 
ATOM 1381 C C   . LYS B 2 39  ? -5.277  7.245   11.254  1.00 97.72 39  B 1 
ATOM 1382 O O   . LYS B 2 39  ? -5.602  8.287   10.686  1.00 96.95 39  B 1 
ATOM 1383 C CB  . LYS B 2 39  ? -4.781  8.146   13.559  1.00 96.96 39  B 1 
ATOM 1384 C CG  . LYS B 2 39  ? -3.791  8.193   14.732  1.00 92.34 39  B 1 
ATOM 1385 C CD  . LYS B 2 39  ? -4.388  8.947   15.930  1.00 89.72 39  B 1 
ATOM 1386 C CE  . LYS B 2 39  ? -3.424  8.933   17.126  1.00 82.19 39  B 1 
ATOM 1387 N NZ  . LYS B 2 39  ? -3.474  7.656   17.864  1.00 73.17 39  B 1 
ATOM 1388 N N   . ILE B 2 40  ? -5.787  6.053   10.960  1.00 98.19 40  B 1 
ATOM 1389 C CA  . ILE B 2 40  ? -6.913  5.880   10.049  1.00 98.40 40  B 1 
ATOM 1390 C C   . ILE B 2 40  ? -8.219  5.987   10.843  1.00 98.47 40  B 1 
ATOM 1391 O O   . ILE B 2 40  ? -8.312  5.544   11.988  1.00 98.49 40  B 1 
ATOM 1392 C CB  . ILE B 2 40  ? -6.791  4.564   9.254   1.00 98.35 40  B 1 
ATOM 1393 C CG1 . ILE B 2 40  ? -5.533  4.542   8.354   1.00 97.80 40  B 1 
ATOM 1394 C CG2 . ILE B 2 40  ? -8.045  4.286   8.418   1.00 97.99 40  B 1 
ATOM 1395 C CD1 . ILE B 2 40  ? -5.454  5.640   7.281   1.00 96.54 40  B 1 
ATOM 1396 N N   . ARG B 2 41  ? -9.225  6.616   10.220  1.00 98.51 41  B 1 
ATOM 1397 C CA  . ARG B 2 41  ? -10.590 6.733   10.737  1.00 98.41 41  B 1 
ATOM 1398 C C   . ARG B 2 41  ? -11.510 5.956   9.807   1.00 98.46 41  B 1 
ATOM 1399 O O   . ARG B 2 41  ? -11.781 6.413   8.693   1.00 98.14 41  B 1 
ATOM 1400 C CB  . ARG B 2 41  ? -10.995 8.215   10.817  1.00 97.82 41  B 1 
ATOM 1401 C CG  . ARG B 2 41  ? -10.096 9.034   11.754  1.00 91.25 41  B 1 
ATOM 1402 C CD  . ARG B 2 41  ? -10.497 10.523  11.767  1.00 87.83 41  B 1 
ATOM 1403 N NE  . ARG B 2 41  ? -10.409 11.144  10.437  1.00 76.67 41  B 1 
ATOM 1404 C CZ  . ARG B 2 41  ? -9.303  11.522  9.799   1.00 69.37 41  B 1 
ATOM 1405 N NH1 . ARG B 2 41  ? -8.122  11.431  10.350  1.00 60.05 41  B 1 
ATOM 1406 N NH2 . ARG B 2 41  ? -9.377  12.001  8.587   1.00 60.13 41  B 1 
ATOM 1407 N N   . HIS B 2 42  ? -11.958 4.787   10.239  1.00 98.72 42  B 1 
ATOM 1408 C CA  . HIS B 2 42  ? -12.958 3.993   9.532   1.00 98.77 42  B 1 
ATOM 1409 C C   . HIS B 2 42  ? -14.349 4.396   10.018  1.00 98.78 42  B 1 
ATOM 1410 O O   . HIS B 2 42  ? -14.588 4.409   11.222  1.00 98.67 42  B 1 
ATOM 1411 C CB  . HIS B 2 42  ? -12.708 2.506   9.769   1.00 98.74 42  B 1 
ATOM 1412 C CG  . HIS B 2 42  ? -11.402 2.026   9.207   1.00 98.75 42  B 1 
ATOM 1413 N ND1 . HIS B 2 42  ? -11.097 1.912   7.864   1.00 94.90 42  B 1 
ATOM 1414 C CD2 . HIS B 2 42  ? -10.299 1.621   9.915   1.00 95.38 42  B 1 
ATOM 1415 C CE1 . HIS B 2 42  ? -9.846  1.437   7.770   1.00 96.51 42  B 1 
ATOM 1416 N NE2 . HIS B 2 42  ? -9.328  1.252   8.994   1.00 97.08 42  B 1 
ATOM 1417 N N   . ASN B 2 43  ? -15.252 4.721   9.096   1.00 98.75 43  B 1 
ATOM 1418 C CA  . ASN B 2 43  ? -16.641 4.996   9.454   1.00 98.74 43  B 1 
ATOM 1419 C C   . ASN B 2 43  ? -17.329 3.681   9.844   1.00 98.80 43  B 1 
ATOM 1420 O O   . ASN B 2 43  ? -17.159 2.660   9.171   1.00 98.70 43  B 1 
ATOM 1421 C CB  . ASN B 2 43  ? -17.353 5.680   8.286   1.00 98.57 43  B 1 
ATOM 1422 C CG  . ASN B 2 43  ? -16.789 7.038   7.904   1.00 98.04 43  B 1 
ATOM 1423 O OD1 . ASN B 2 43  ? -16.018 7.684   8.599   1.00 94.85 43  B 1 
ATOM 1424 N ND2 . ASN B 2 43  ? -17.160 7.510   6.736   1.00 93.51 43  B 1 
ATOM 1425 N N   . ILE B 2 44  ? -18.076 3.713   10.942  1.00 98.72 44  B 1 
ATOM 1426 C CA  . ILE B 2 44  ? -18.903 2.594   11.398  1.00 98.72 44  B 1 
ATOM 1427 C C   . ILE B 2 44  ? -20.341 2.861   10.945  1.00 98.68 44  B 1 
ATOM 1428 O O   . ILE B 2 44  ? -20.771 4.013   10.892  1.00 98.50 44  B 1 
ATOM 1429 C CB  . ILE B 2 44  ? -18.779 2.414   12.929  1.00 98.64 44  B 1 
ATOM 1430 C CG1 . ILE B 2 44  ? -17.304 2.235   13.361  1.00 98.05 44  B 1 
ATOM 1431 C CG2 . ILE B 2 44  ? -19.610 1.211   13.410  1.00 98.15 44  B 1 
ATOM 1432 C CD1 . ILE B 2 44  ? -17.091 2.255   14.878  1.00 96.31 44  B 1 
ATOM 1433 N N   . GLU B 2 45  ? -21.099 1.812   10.655  1.00 98.72 45  B 1 
ATOM 1434 C CA  . GLU B 2 45  ? -22.490 1.892   10.183  1.00 98.56 45  B 1 
ATOM 1435 C C   . GLU B 2 45  ? -23.427 2.666   11.136  1.00 98.51 45  B 1 
ATOM 1436 O O   . GLU B 2 45  ? -24.426 3.226   10.699  1.00 97.74 45  B 1 
ATOM 1437 C CB  . GLU B 2 45  ? -23.034 0.464   10.001  1.00 98.17 45  B 1 
ATOM 1438 C CG  . GLU B 2 45  ? -22.340 -0.318  8.870   1.00 95.86 45  B 1 
ATOM 1439 C CD  . GLU B 2 45  ? -22.807 -1.782  8.764   1.00 93.05 45  B 1 
ATOM 1440 O OE1 . GLU B 2 45  ? -22.488 -2.418  7.728   1.00 86.58 45  B 1 
ATOM 1441 O OE2 . GLU B 2 45  ? -23.450 -2.294  9.713   1.00 88.12 45  B 1 
ATOM 1442 N N   . ASP B 2 46  ? -23.113 2.745   12.430  1.00 98.42 46  B 1 
ATOM 1443 C CA  . ASP B 2 46  ? -23.884 3.500   13.430  1.00 98.26 46  B 1 
ATOM 1444 C C   . ASP B 2 46  ? -23.563 5.012   13.462  1.00 98.33 46  B 1 
ATOM 1445 O O   . ASP B 2 46  ? -24.125 5.756   14.270  1.00 97.05 46  B 1 
ATOM 1446 C CB  . ASP B 2 46  ? -23.741 2.830   14.811  1.00 97.63 46  B 1 
ATOM 1447 C CG  . ASP B 2 46  ? -22.363 2.968   15.474  1.00 97.15 46  B 1 
ATOM 1448 O OD1 . ASP B 2 46  ? -21.476 3.666   14.933  1.00 95.67 46  B 1 
ATOM 1449 O OD2 . ASP B 2 46  ? -22.182 2.384   16.566  1.00 94.28 46  B 1 
ATOM 1450 N N   . GLY B 2 47  ? -22.665 5.494   12.585  1.00 98.32 47  B 1 
ATOM 1451 C CA  . GLY B 2 47  ? -22.217 6.887   12.495  1.00 98.17 47  B 1 
ATOM 1452 C C   . GLY B 2 47  ? -21.011 7.231   13.372  1.00 98.38 47  B 1 
ATOM 1453 O O   . GLY B 2 47  ? -20.512 8.360   13.319  1.00 97.42 47  B 1 
ATOM 1454 N N   . SER B 2 48  ? -20.504 6.289   14.174  1.00 98.42 48  B 1 
ATOM 1455 C CA  . SER B 2 48  ? -19.278 6.469   14.946  1.00 98.37 48  B 1 
ATOM 1456 C C   . SER B 2 48  ? -18.025 6.165   14.106  1.00 98.61 48  B 1 
ATOM 1457 O O   . SER B 2 48  ? -18.097 5.911   12.896  1.00 98.33 48  B 1 
ATOM 1458 C CB  . SER B 2 48  ? -19.372 5.681   16.262  1.00 97.65 48  B 1 
ATOM 1459 O OG  . SER B 2 48  ? -19.198 4.300   16.061  1.00 94.19 48  B 1 
ATOM 1460 N N   . VAL B 2 49  ? -16.832 6.264   14.721  1.00 98.63 49  B 1 
ATOM 1461 C CA  . VAL B 2 49  ? -15.550 6.061   14.033  1.00 98.63 49  B 1 
ATOM 1462 C C   . VAL B 2 49  ? -14.700 5.030   14.768  1.00 98.71 49  B 1 
ATOM 1463 O O   . VAL B 2 49  ? -14.374 5.200   15.944  1.00 98.38 49  B 1 
ATOM 1464 C CB  . VAL B 2 49  ? -14.792 7.394   13.857  1.00 98.03 49  B 1 
ATOM 1465 C CG1 . VAL B 2 49  ? -13.410 7.199   13.227  1.00 93.93 49  B 1 
ATOM 1466 C CG2 . VAL B 2 49  ? -15.568 8.364   12.955  1.00 93.79 49  B 1 
ATOM 1467 N N   . GLN B 2 50  ? -14.255 4.013   14.038  1.00 98.76 50  B 1 
ATOM 1468 C CA  . GLN B 2 50  ? -13.212 3.082   14.459  1.00 98.79 50  B 1 
ATOM 1469 C C   . GLN B 2 50  ? -11.840 3.665   14.117  1.00 98.82 50  B 1 
ATOM 1470 O O   . GLN B 2 50  ? -11.489 3.832   12.945  1.00 98.77 50  B 1 
ATOM 1471 C CB  . GLN B 2 50  ? -13.454 1.718   13.783  1.00 98.68 50  B 1 
ATOM 1472 C CG  . GLN B 2 50  ? -12.364 0.679   14.057  1.00 98.27 50  B 1 
ATOM 1473 C CD  . GLN B 2 50  ? -12.321 0.256   15.521  1.00 98.59 50  B 1 
ATOM 1474 O OE1 . GLN B 2 50  ? -13.237 -0.360  16.038  1.00 94.49 50  B 1 
ATOM 1475 N NE2 . GLN B 2 50  ? -11.259 0.580   16.222  1.00 94.09 50  B 1 
ATOM 1476 N N   . LEU B 2 51  ? -11.037 3.968   15.136  1.00 98.76 51  B 1 
ATOM 1477 C CA  . LEU B 2 51  ? -9.646  4.364   14.939  1.00 98.75 51  B 1 
ATOM 1478 C C   . LEU B 2 51  ? -8.770  3.130   14.691  1.00 98.81 51  B 1 
ATOM 1479 O O   . LEU B 2 51  ? -8.923  2.113   15.364  1.00 98.72 51  B 1 
ATOM 1480 C CB  . LEU B 2 51  ? -9.140  5.182   16.138  1.00 98.47 51  B 1 
ATOM 1481 C CG  . LEU B 2 51  ? -9.834  6.546   16.319  1.00 91.85 51  B 1 
ATOM 1482 C CD1 . LEU B 2 51  ? -9.309  7.221   17.584  1.00 89.60 51  B 1 
ATOM 1483 C CD2 . LEU B 2 51  ? -9.579  7.491   15.141  1.00 89.80 51  B 1 
ATOM 1484 N N   . ALA B 2 52  ? -7.818  3.265   13.757  1.00 98.71 52  B 1 
ATOM 1485 C CA  . ALA B 2 52  ? -6.747  2.303   13.525  1.00 98.71 52  B 1 
ATOM 1486 C C   . ALA B 2 52  ? -5.399  3.036   13.546  1.00 98.59 52  B 1 
ATOM 1487 O O   . ALA B 2 52  ? -5.038  3.749   12.606  1.00 98.41 52  B 1 
ATOM 1488 C CB  . ALA B 2 52  ? -7.020  1.554   12.216  1.00 98.74 52  B 1 
ATOM 1489 N N   . ASP B 2 53  ? -4.660  2.882   14.648  1.00 98.59 53  B 1 
ATOM 1490 C CA  . ASP B 2 53  ? -3.370  3.529   14.863  1.00 98.54 53  B 1 
ATOM 1491 C C   . ASP B 2 53  ? -2.257  2.715   14.200  1.00 98.59 53  B 1 
ATOM 1492 O O   . ASP B 2 53  ? -2.011  1.562   14.567  1.00 98.35 53  B 1 
ATOM 1493 C CB  . ASP B 2 53  ? -3.109  3.700   16.372  1.00 98.14 53  B 1 
ATOM 1494 C CG  . ASP B 2 53  ? -3.873  4.866   17.003  1.00 89.61 53  B 1 
ATOM 1495 O OD1 . ASP B 2 53  ? -4.485  5.681   16.279  1.00 85.48 53  B 1 
ATOM 1496 O OD2 . ASP B 2 53  ? -3.733  5.106   18.222  1.00 85.14 53  B 1 
ATOM 1497 N N   . HIS B 2 54  ? -1.582  3.336   13.221  1.00 98.31 54  B 1 
ATOM 1498 C CA  . HIS B 2 54  ? -0.555  2.694   12.412  1.00 98.35 54  B 1 
ATOM 1499 C C   . HIS B 2 54  ? 0.841   3.122   12.853  1.00 98.10 54  B 1 
ATOM 1500 O O   . HIS B 2 54  ? 1.158   4.312   12.865  1.00 97.60 54  B 1 
ATOM 1501 C CB  . HIS B 2 54  ? -0.766  3.030   10.938  1.00 98.39 54  B 1 
ATOM 1502 C CG  . HIS B 2 54  ? -1.987  2.401   10.332  1.00 98.50 54  B 1 
ATOM 1503 N ND1 . HIS B 2 54  ? -3.304  2.601   10.710  1.00 97.11 54  B 1 
ATOM 1504 C CD2 . HIS B 2 54  ? -2.000  1.520   9.278   1.00 97.02 54  B 1 
ATOM 1505 C CE1 . HIS B 2 54  ? -4.074  1.854   9.909   1.00 97.19 54  B 1 
ATOM 1506 N NE2 . HIS B 2 54  ? -3.324  1.198   9.020   1.00 97.35 54  B 1 
ATOM 1507 N N   . TYR B 2 55  ? 1.691   2.132   13.131  1.00 98.39 55  B 1 
ATOM 1508 C CA  . TYR B 2 55  ? 3.128   2.282   13.342  1.00 98.38 55  B 1 
ATOM 1509 C C   . TYR B 2 55  ? 3.849   1.477   12.272  1.00 98.40 55  B 1 
ATOM 1510 O O   . TYR B 2 55  ? 3.682   0.262   12.190  1.00 98.06 55  B 1 
ATOM 1511 C CB  . TYR B 2 55  ? 3.504   1.797   14.744  1.00 98.13 55  B 1 
ATOM 1512 C CG  . TYR B 2 55  ? 2.836   2.586   15.846  1.00 95.84 55  B 1 
ATOM 1513 C CD1 . TYR B 2 55  ? 3.436   3.751   16.359  1.00 92.69 55  B 1 
ATOM 1514 C CD2 . TYR B 2 55  ? 1.581   2.179   16.345  1.00 92.86 55  B 1 
ATOM 1515 C CE1 . TYR B 2 55  ? 2.807   4.492   17.368  1.00 90.77 55  B 1 
ATOM 1516 C CE2 . TYR B 2 55  ? 0.937   2.917   17.350  1.00 91.12 55  B 1 
ATOM 1517 C CZ  . TYR B 2 55  ? 1.560   4.074   17.860  1.00 91.07 55  B 1 
ATOM 1518 O OH  . TYR B 2 55  ? 0.933   4.799   18.847  1.00 87.99 55  B 1 
ATOM 1519 N N   . GLN B 2 56  ? 4.636   2.161   11.439  1.00 98.30 56  B 1 
ATOM 1520 C CA  . GLN B 2 56  ? 5.317   1.579   10.286  1.00 98.41 56  B 1 
ATOM 1521 C C   . GLN B 2 56  ? 6.816   1.844   10.356  1.00 98.43 56  B 1 
ATOM 1522 O O   . GLN B 2 56  ? 7.260   2.920   10.760  1.00 98.39 56  B 1 
ATOM 1523 C CB  . GLN B 2 56  ? 4.664   2.121   9.004   1.00 98.25 56  B 1 
ATOM 1524 C CG  . GLN B 2 56  ? 5.437   1.879   7.702   1.00 97.88 56  B 1 
ATOM 1525 C CD  . GLN B 2 56  ? 4.750   2.521   6.492   1.00 98.02 56  B 1 
ATOM 1526 O OE1 . GLN B 2 56  ? 3.572   2.857   6.520   1.00 95.08 56  B 1 
ATOM 1527 N NE2 . GLN B 2 56  ? 5.448   2.733   5.401   1.00 94.08 56  B 1 
ATOM 1528 N N   . GLN B 2 57  ? 7.599   0.868   9.893   1.00 98.59 57  B 1 
ATOM 1529 C CA  . GLN B 2 57  ? 9.007   1.038   9.574   1.00 98.52 57  B 1 
ATOM 1530 C C   . GLN B 2 57  ? 9.295   0.453   8.194   1.00 98.70 57  B 1 
ATOM 1531 O O   . GLN B 2 57  ? 8.715   -0.566  7.817   1.00 98.52 57  B 1 
ATOM 1532 C CB  . GLN B 2 57  ? 9.890   0.439   10.687  1.00 97.51 57  B 1 
ATOM 1533 C CG  . GLN B 2 57  ? 9.673   -1.071  10.905  1.00 83.44 57  B 1 
ATOM 1534 C CD  . GLN B 2 57  ? 10.461  -1.636  12.089  1.00 80.63 57  B 1 
ATOM 1535 O OE1 . GLN B 2 57  ? 11.075  -0.937  12.879  1.00 72.74 57  B 1 
ATOM 1536 N NE2 . GLN B 2 57  ? 10.474  -2.935  12.267  1.00 68.95 57  B 1 
ATOM 1537 N N   . ASN B 2 58  ? 10.187  1.106   7.454   1.00 98.68 58  B 1 
ATOM 1538 C CA  . ASN B 2 58  ? 10.672  0.622   6.168   1.00 98.74 58  B 1 
ATOM 1539 C C   . ASN B 2 58  ? 12.197  0.553   6.214   1.00 98.75 58  B 1 
ATOM 1540 O O   . ASN B 2 58  ? 12.851  1.495   6.674   1.00 98.57 58  B 1 
ATOM 1541 C CB  . ASN B 2 58  ? 10.189  1.522   5.021   1.00 98.70 58  B 1 
ATOM 1542 C CG  . ASN B 2 58  ? 8.682   1.517   4.822   1.00 98.54 58  B 1 
ATOM 1543 O OD1 . ASN B 2 58  ? 7.903   1.932   5.664   1.00 94.37 58  B 1 
ATOM 1544 N ND2 . ASN B 2 58  ? 8.223   1.065   3.678   1.00 93.80 58  B 1 
ATOM 1545 N N   . THR B 2 59  ? 12.753  -0.551  5.719   1.00 98.76 59  B 1 
ATOM 1546 C CA  . THR B 2 59  ? 14.198  -0.775  5.628   1.00 98.72 59  B 1 
ATOM 1547 C C   . THR B 2 59  ? 14.546  -1.276  4.229   1.00 98.78 59  B 1 
ATOM 1548 O O   . THR B 2 59  ? 13.798  -2.101  3.697   1.00 98.62 59  B 1 
ATOM 1549 C CB  . THR B 2 59  ? 14.687  -1.786  6.679   1.00 98.40 59  B 1 
ATOM 1550 O OG1 . THR B 2 59  ? 13.913  -2.969  6.660   1.00 93.64 59  B 1 
ATOM 1551 C CG2 . THR B 2 59  ? 14.596  -1.213  8.092   1.00 92.24 59  B 1 
ATOM 1552 N N   . PRO B 2 60  ? 15.650  -0.815  3.609   1.00 98.75 60  B 1 
ATOM 1553 C CA  . PRO B 2 60  ? 16.037  -1.279  2.280   1.00 98.71 60  B 1 
ATOM 1554 C C   . PRO B 2 60  ? 16.388  -2.775  2.304   1.00 98.72 60  B 1 
ATOM 1555 O O   . PRO B 2 60  ? 16.884  -3.288  3.310   1.00 98.52 60  B 1 
ATOM 1556 C CB  . PRO B 2 60  ? 17.216  -0.392  1.874   1.00 98.46 60  B 1 
ATOM 1557 C CG  . PRO B 2 60  ? 17.848  -0.010  3.215   1.00 97.28 60  B 1 
ATOM 1558 C CD  . PRO B 2 60  ? 16.649  0.091   4.152   1.00 98.50 60  B 1 
ATOM 1559 N N   . ILE B 2 61  ? 16.105  -3.479  1.192   1.00 98.62 61  B 1 
ATOM 1560 C CA  . ILE B 2 61  ? 16.499  -4.884  0.997   1.00 98.57 61  B 1 
ATOM 1561 C C   . ILE B 2 61  ? 17.942  -4.960  0.486   1.00 98.37 61  B 1 
ATOM 1562 O O   . ILE B 2 61  ? 18.707  -5.811  0.935   1.00 97.71 61  B 1 
ATOM 1563 C CB  . ILE B 2 61  ? 15.515  -5.597  0.035   1.00 98.51 61  B 1 
ATOM 1564 C CG1 . ILE B 2 61  ? 14.116  -5.705  0.685   1.00 97.92 61  B 1 
ATOM 1565 C CG2 . ILE B 2 61  ? 16.027  -6.999  -0.367  1.00 97.75 61  B 1 
ATOM 1566 C CD1 . ILE B 2 61  ? 13.006  -6.204  -0.259  1.00 97.10 61  B 1 
ATOM 1567 N N   . GLY B 2 62  ? 18.298  -4.082  -0.459  1.00 98.03 62  B 1 
ATOM 1568 C CA  . GLY B 2 62  ? 19.648  -4.002  -1.006  1.00 97.64 62  B 1 
ATOM 1569 C C   . GLY B 2 62  ? 20.617  -3.238  -0.098  1.00 97.80 62  B 1 
ATOM 1570 O O   . GLY B 2 62  ? 20.218  -2.526  0.823   1.00 97.10 62  B 1 
ATOM 1571 N N   . ASP B 2 63  ? 21.909  -3.345  -0.428  1.00 97.18 63  B 1 
ATOM 1572 C CA  . ASP B 2 63  ? 22.995  -2.631  0.260   1.00 96.51 63  B 1 
ATOM 1573 C C   . ASP B 2 63  ? 23.334  -1.282  -0.401  1.00 96.35 63  B 1 
ATOM 1574 O O   . ASP B 2 63  ? 24.282  -0.593  -0.014  1.00 93.36 63  B 1 
ATOM 1575 C CB  . ASP B 2 63  ? 24.236  -3.538  0.318   1.00 95.02 63  B 1 
ATOM 1576 C CG  . ASP B 2 63  ? 24.014  -4.823  1.118   1.00 88.92 63  B 1 
ATOM 1577 O OD1 . ASP B 2 63  ? 23.415  -4.737  2.212   1.00 83.65 63  B 1 
ATOM 1578 O OD2 . ASP B 2 63  ? 24.479  -5.880  0.640   1.00 83.20 63  B 1 
ATOM 1579 N N   . GLY B 2 64  ? 22.585  -0.900  -1.438  1.00 95.72 64  B 1 
ATOM 1580 C CA  . GLY B 2 64  ? 22.786  0.345   -2.175  1.00 95.24 64  B 1 
ATOM 1581 C C   . GLY B 2 64  ? 22.455  1.591   -1.343  1.00 96.07 64  B 1 
ATOM 1582 O O   . GLY B 2 64  ? 21.773  1.521   -0.318  1.00 95.40 64  B 1 
ATOM 1583 N N   . PRO B 2 65  ? 22.914  2.775   -1.791  1.00 96.37 65  B 1 
ATOM 1584 C CA  . PRO B 2 65  ? 22.559  4.025   -1.135  1.00 96.30 65  B 1 
ATOM 1585 C C   . PRO B 2 65  ? 21.056  4.292   -1.266  1.00 96.97 65  B 1 
ATOM 1586 O O   . PRO B 2 65  ? 20.476  4.128   -2.339  1.00 96.26 65  B 1 
ATOM 1587 C CB  . PRO B 2 65  ? 23.403  5.098   -1.823  1.00 94.59 65  B 1 
ATOM 1588 C CG  . PRO B 2 65  ? 23.615  4.532   -3.233  1.00 91.35 65  B 1 
ATOM 1589 C CD  . PRO B 2 65  ? 23.695  3.024   -2.994  1.00 94.79 65  B 1 
ATOM 1590 N N   . VAL B 2 66  ? 20.442  4.767   -0.178  1.00 97.48 66  B 1 
ATOM 1591 C CA  . VAL B 2 66  ? 19.045  5.211   -0.137  1.00 97.82 66  B 1 
ATOM 1592 C C   . VAL B 2 66  ? 18.958  6.656   0.339   1.00 97.80 66  B 1 
ATOM 1593 O O   . VAL B 2 66  ? 19.831  7.145   1.061   1.00 97.50 66  B 1 
ATOM 1594 C CB  . VAL B 2 66  ? 18.159  4.295   0.729   1.00 97.74 66  B 1 
ATOM 1595 C CG1 . VAL B 2 66  ? 18.084  2.882   0.147   1.00 97.00 66  B 1 
ATOM 1596 C CG2 . VAL B 2 66  ? 18.632  4.220   2.187   1.00 96.88 66  B 1 
ATOM 1597 N N   . LEU B 2 67  ? 17.884  7.341   -0.044  1.00 97.91 67  B 1 
ATOM 1598 C CA  . LEU B 2 67  ? 17.587  8.688   0.433   1.00 97.89 67  B 1 
ATOM 1599 C C   . LEU B 2 67  ? 16.904  8.616   1.804   1.00 98.02 67  B 1 
ATOM 1600 O O   . LEU B 2 67  ? 15.854  7.994   1.967   1.00 97.92 67  B 1 
ATOM 1601 C CB  . LEU B 2 67  ? 16.739  9.434   -0.602  1.00 97.64 67  B 1 
ATOM 1602 C CG  . LEU B 2 67  ? 17.438  9.665   -1.962  1.00 97.02 67  B 1 
ATOM 1603 C CD1 . LEU B 2 67  ? 16.460  10.321  -2.933  1.00 96.31 67  B 1 
ATOM 1604 C CD2 . LEU B 2 67  ? 18.676  10.556  -1.844  1.00 96.07 67  B 1 
ATOM 1605 N N   . LEU B 2 68  ? 17.506  9.268   2.798   1.00 98.09 68  B 1 
ATOM 1606 C CA  . LEU B 2 68  ? 16.913  9.438   4.126   1.00 98.11 68  B 1 
ATOM 1607 C C   . LEU B 2 68  ? 16.272  10.828  4.210   1.00 97.96 68  B 1 
ATOM 1608 O O   . LEU B 2 68  ? 16.995  11.823  4.123   1.00 97.34 68  B 1 
ATOM 1609 C CB  . LEU B 2 68  ? 17.962  9.219   5.223   1.00 97.93 68  B 1 
ATOM 1610 C CG  . LEU B 2 68  ? 18.557  7.798   5.268   1.00 97.23 68  B 1 
ATOM 1611 C CD1 . LEU B 2 68  ? 19.502  7.689   6.465   1.00 96.53 68  B 1 
ATOM 1612 C CD2 . LEU B 2 68  ? 17.498  6.703   5.399   1.00 96.01 68  B 1 
ATOM 1613 N N   . PRO B 2 69  ? 14.938  10.915  4.362   1.00 98.04 69  B 1 
ATOM 1614 C CA  . PRO B 2 69  ? 14.216  12.175  4.261   1.00 97.98 69  B 1 
ATOM 1615 C C   . PRO B 2 69  ? 14.364  13.061  5.498   1.00 97.88 69  B 1 
ATOM 1616 O O   . PRO B 2 69  ? 14.505  12.581  6.628   1.00 97.54 69  B 1 
ATOM 1617 C CB  . PRO B 2 69  ? 12.761  11.774  4.048   1.00 97.82 69  B 1 
ATOM 1618 C CG  . PRO B 2 69  ? 12.643  10.456  4.805   1.00 97.55 69  B 1 
ATOM 1619 C CD  . PRO B 2 69  ? 13.999  9.813   4.548   1.00 98.01 69  B 1 
ATOM 1620 N N   . ASP B 2 70  ? 14.192  14.364  5.291   1.00 97.63 70  B 1 
ATOM 1621 C CA  . ASP B 2 70  ? 13.685  15.248  6.334   1.00 97.43 70  B 1 
ATOM 1622 C C   . ASP B 2 70  ? 12.201  14.947  6.617   1.00 97.64 70  B 1 
ATOM 1623 O O   . ASP B 2 70  ? 11.497  14.319  5.820   1.00 97.38 70  B 1 
ATOM 1624 C CB  . ASP B 2 70  ? 13.894  16.723  5.951   1.00 96.77 70  B 1 
ATOM 1625 C CG  . ASP B 2 70  ? 15.354  17.182  6.039   1.00 94.78 70  B 1 
ATOM 1626 O OD1 . ASP B 2 70  ? 16.120  16.586  6.832   1.00 93.21 70  B 1 
ATOM 1627 O OD2 . ASP B 2 70  ? 15.689  18.170  5.353   1.00 92.18 70  B 1 
ATOM 1628 N N   . ASN B 2 71  ? 11.713  15.403  7.777   1.00 97.69 71  B 1 
ATOM 1629 C CA  . ASN B 2 71  ? 10.326  15.171  8.180   1.00 97.69 71  B 1 
ATOM 1630 C C   . ASN B 2 71  ? 9.350   15.788  7.173   1.00 97.65 71  B 1 
ATOM 1631 O O   . ASN B 2 71  ? 9.389   16.986  6.902   1.00 97.10 71  B 1 
ATOM 1632 C CB  . ASN B 2 71  ? 10.079  15.752  9.578   1.00 97.33 71  B 1 
ATOM 1633 C CG  . ASN B 2 71  ? 10.800  15.011  10.689  1.00 96.06 71  B 1 
ATOM 1634 O OD1 . ASN B 2 71  ? 11.410  13.972  10.530  1.00 92.61 71  B 1 
ATOM 1635 N ND2 . ASN B 2 71  ? 10.737  15.534  11.890  1.00 91.57 71  B 1 
ATOM 1636 N N   . HIS B 2 72  ? 8.419   14.971  6.677   1.00 97.60 72  B 1 
ATOM 1637 C CA  . HIS B 2 72  ? 7.370   15.380  5.752   1.00 97.73 72  B 1 
ATOM 1638 C C   . HIS B 2 72  ? 6.148   14.479  5.922   1.00 97.72 72  B 1 
ATOM 1639 O O   . HIS B 2 72  ? 6.104   13.632  6.823   1.00 97.52 72  B 1 
ATOM 1640 C CB  . HIS B 2 72  ? 7.919   15.371  4.313   1.00 97.76 72  B 1 
ATOM 1641 C CG  . HIS B 2 72  ? 8.276   14.012  3.792   1.00 98.03 72  B 1 
ATOM 1642 N ND1 . HIS B 2 72  ? 9.386   13.270  4.150   1.00 96.27 72  B 1 
ATOM 1643 C CD2 . HIS B 2 72  ? 7.599   13.294  2.839   1.00 95.78 72  B 1 
ATOM 1644 C CE1 . HIS B 2 72  ? 9.379   12.145  3.427   1.00 96.53 72  B 1 
ATOM 1645 N NE2 . HIS B 2 72  ? 8.309   12.123  2.623   1.00 96.76 72  B 1 
ATOM 1646 N N   . TYR B 2 73  ? 5.131   14.662  5.087   1.00 97.56 73  B 1 
ATOM 1647 C CA  . TYR B 2 73  ? 3.959   13.792  5.080   1.00 97.49 73  B 1 
ATOM 1648 C C   . TYR B 2 73  ? 3.489   13.491  3.660   1.00 97.69 73  B 1 
ATOM 1649 O O   . TYR B 2 73  ? 3.729   14.256  2.729   1.00 97.66 73  B 1 
ATOM 1650 C CB  . TYR B 2 73  ? 2.838   14.390  5.946   1.00 97.15 73  B 1 
ATOM 1651 C CG  . TYR B 2 73  ? 2.260   15.693  5.428   1.00 96.82 73  B 1 
ATOM 1652 C CD1 . TYR B 2 73  ? 2.850   16.928  5.783   1.00 96.10 73  B 1 
ATOM 1653 C CD2 . TYR B 2 73  ? 1.124   15.686  4.595   1.00 95.87 73  B 1 
ATOM 1654 C CE1 . TYR B 2 73  ? 2.315   18.135  5.307   1.00 95.08 73  B 1 
ATOM 1655 C CE2 . TYR B 2 73  ? 0.582   16.891  4.110   1.00 95.13 73  B 1 
ATOM 1656 C CZ  . TYR B 2 73  ? 1.182   18.112  4.469   1.00 95.16 73  B 1 
ATOM 1657 O OH  . TYR B 2 73  ? 0.659   19.289  3.993   1.00 93.35 73  B 1 
ATOM 1658 N N   . LEU B 2 74  ? 2.780   12.375  3.503   1.00 97.56 74  B 1 
ATOM 1659 C CA  . LEU B 2 74  ? 1.997   12.070  2.312   1.00 97.52 74  B 1 
ATOM 1660 C C   . LEU B 2 74  ? 0.533   12.427  2.578   1.00 97.27 74  B 1 
ATOM 1661 O O   . LEU B 2 74  ? -0.039  11.994  3.578   1.00 97.00 74  B 1 
ATOM 1662 C CB  . LEU B 2 74  ? 2.153   10.593  1.908   1.00 97.71 74  B 1 
ATOM 1663 C CG  . LEU B 2 74  ? 3.596   10.061  1.853   1.00 97.58 74  B 1 
ATOM 1664 C CD1 . LEU B 2 74  ? 3.585   8.582   1.468   1.00 97.30 74  B 1 
ATOM 1665 C CD2 . LEU B 2 74  ? 4.446   10.825  0.838   1.00 97.10 74  B 1 
ATOM 1666 N N   . SER B 2 75  ? -0.075  13.195  1.671   1.00 97.67 75  B 1 
ATOM 1667 C CA  . SER B 2 75  ? -1.519  13.427  1.632   1.00 97.51 75  B 1 
ATOM 1668 C C   . SER B 2 75  ? -2.157  12.379  0.730   1.00 97.73 75  B 1 
ATOM 1669 O O   . SER B 2 75  ? -1.810  12.302  -0.451  1.00 97.37 75  B 1 
ATOM 1670 C CB  . SER B 2 75  ? -1.809  14.837  1.115   1.00 96.63 75  B 1 
ATOM 1671 O OG  . SER B 2 75  ? -3.199  15.092  1.137   1.00 84.36 75  B 1 
ATOM 1672 N N   . THR B 2 76  ? -3.072  11.576  1.280   1.00 97.70 76  B 1 
ATOM 1673 C CA  . THR B 2 76  ? -3.675  10.435  0.587   1.00 97.49 76  B 1 
ATOM 1674 C C   . THR B 2 76  ? -5.187  10.586  0.478   1.00 97.67 76  B 1 
ATOM 1675 O O   . THR B 2 76  ? -5.865  10.912  1.459   1.00 97.05 76  B 1 
ATOM 1676 C CB  . THR B 2 76  ? -3.325  9.113   1.289   1.00 96.31 76  B 1 
ATOM 1677 O OG1 . THR B 2 76  ? -1.934  9.000   1.481   1.00 82.81 76  B 1 
ATOM 1678 C CG2 . THR B 2 76  ? -3.756  7.909   0.457   1.00 81.36 76  B 1 
ATOM 1679 N N   . GLN B 2 77  ? -5.720  10.310  -0.711  1.00 97.75 77  B 1 
ATOM 1680 C CA  . GLN B 2 77  ? -7.148  10.230  -1.004  1.00 97.77 77  B 1 
ATOM 1681 C C   . GLN B 2 77  ? -7.436  8.904   -1.704  1.00 98.09 77  B 1 
ATOM 1682 O O   . GLN B 2 77  ? -6.822  8.613   -2.727  1.00 97.69 77  B 1 
ATOM 1683 C CB  . GLN B 2 77  ? -7.572  11.399  -1.907  1.00 97.02 77  B 1 
ATOM 1684 C CG  . GLN B 2 77  ? -7.399  12.760  -1.224  1.00 88.36 77  B 1 
ATOM 1685 C CD  . GLN B 2 77  ? -7.833  13.934  -2.104  1.00 80.05 77  B 1 
ATOM 1686 O OE1 . GLN B 2 77  ? -8.188  13.808  -3.261  1.00 70.37 77  B 1 
ATOM 1687 N NE2 . GLN B 2 77  ? -7.821  15.135  -1.576  1.00 66.29 77  B 1 
ATOM 1688 N N   . SER B 2 78  ? -8.381  8.119   -1.172  1.00 97.88 78  B 1 
ATOM 1689 C CA  . SER B 2 78  ? -8.733  6.802   -1.710  1.00 97.82 78  B 1 
ATOM 1690 C C   . SER B 2 78  ? -10.239 6.723   -1.956  1.00 97.95 78  B 1 
ATOM 1691 O O   . SER B 2 78  ? -11.042 7.147   -1.120  1.00 97.45 78  B 1 
ATOM 1692 C CB  . SER B 2 78  ? -8.270  5.669   -0.774  1.00 97.26 78  B 1 
ATOM 1693 O OG  . SER B 2 78  ? -7.016  5.949   -0.163  1.00 93.96 78  B 1 
ATOM 1694 N N   . ALA B 2 79  ? -10.630 6.168   -3.110  1.00 98.25 79  B 1 
ATOM 1695 C CA  . ALA B 2 79  ? -12.015 5.881   -3.460  1.00 98.24 79  B 1 
ATOM 1696 C C   . ALA B 2 79  ? -12.196 4.371   -3.642  1.00 98.39 79  B 1 
ATOM 1697 O O   . ALA B 2 79  ? -11.509 3.747   -4.453  1.00 98.03 79  B 1 
ATOM 1698 C CB  . ALA B 2 79  ? -12.394 6.679   -4.715  1.00 97.84 79  B 1 
ATOM 1699 N N   . LEU B 2 80  ? -13.141 3.793   -2.898  1.00 98.47 80  B 1 
ATOM 1700 C CA  . LEU B 2 80  ? -13.494 2.378   -2.977  1.00 98.52 80  B 1 
ATOM 1701 C C   . LEU B 2 80  ? -14.752 2.208   -3.831  1.00 98.53 80  B 1 
ATOM 1702 O O   . LEU B 2 80  ? -15.721 2.952   -3.686  1.00 98.30 80  B 1 
ATOM 1703 C CB  . LEU B 2 80  ? -13.692 1.788   -1.569  1.00 98.45 80  B 1 
ATOM 1704 C CG  . LEU B 2 80  ? -12.577 2.082   -0.545  1.00 98.00 80  B 1 
ATOM 1705 C CD1 . LEU B 2 80  ? -12.857 1.310   0.743   1.00 97.79 80  B 1 
ATOM 1706 C CD2 . LEU B 2 80  ? -11.190 1.695   -1.052  1.00 97.61 80  B 1 
ATOM 1707 N N   . SER B 2 81  ? -14.751 1.198   -4.695  1.00 98.71 81  B 1 
ATOM 1708 C CA  . SER B 2 81  ? -15.905 0.857   -5.529  1.00 98.73 81  B 1 
ATOM 1709 C C   . SER B 2 81  ? -16.016 -0.656  -5.722  1.00 98.82 81  B 1 
ATOM 1710 O O   . SER B 2 81  ? -15.202 -1.434  -5.202  1.00 98.75 81  B 1 
ATOM 1711 C CB  . SER B 2 81  ? -15.836 1.628   -6.858  1.00 98.52 81  B 1 
ATOM 1712 O OG  . SER B 2 81  ? -14.678 1.287   -7.591  1.00 97.54 81  B 1 
ATOM 1713 N N   . LYS B 2 82  ? -17.067 -1.088  -6.429  1.00 98.82 82  B 1 
ATOM 1714 C CA  . LYS B 2 82  ? -17.286 -2.482  -6.811  1.00 98.82 82  B 1 
ATOM 1715 C C   . LYS B 2 82  ? -17.354 -2.585  -8.330  1.00 98.82 82  B 1 
ATOM 1716 O O   . LYS B 2 82  ? -17.862 -1.675  -8.988  1.00 98.59 82  B 1 
ATOM 1717 C CB  . LYS B 2 82  ? -18.553 -3.034  -6.137  1.00 98.69 82  B 1 
ATOM 1718 C CG  . LYS B 2 82  ? -18.492 -3.099  -4.594  1.00 98.27 82  B 1 
ATOM 1719 C CD  . LYS B 2 82  ? -17.417 -4.072  -4.079  1.00 97.51 82  B 1 
ATOM 1720 C CE  . LYS B 2 82  ? -17.483 -4.232  -2.558  1.00 96.40 82  B 1 
ATOM 1721 N NZ  . LYS B 2 82  ? -16.480 -5.205  -2.057  1.00 94.51 82  B 1 
ATOM 1722 N N   . ASP B 2 83  ? -16.843 -3.691  -8.865  1.00 98.81 83  B 1 
ATOM 1723 C CA  . ASP B 2 83  ? -17.056 -4.066  -10.259 1.00 98.77 83  B 1 
ATOM 1724 C C   . ASP B 2 83  ? -18.410 -4.781  -10.365 1.00 98.78 83  B 1 
ATOM 1725 O O   . ASP B 2 83  ? -18.571 -5.857  -9.777  1.00 98.50 83  B 1 
ATOM 1726 C CB  . ASP B 2 83  ? -15.888 -4.944  -10.719 1.00 98.54 83  B 1 
ATOM 1727 C CG  . ASP B 2 83  ? -16.001 -5.477  -12.147 1.00 98.18 83  B 1 
ATOM 1728 O OD1 . ASP B 2 83  ? -17.057 -5.302  -12.795 1.00 97.31 83  B 1 
ATOM 1729 O OD2 . ASP B 2 83  ? -15.008 -6.110  -12.579 1.00 96.52 83  B 1 
ATOM 1730 N N   . PRO B 2 84  ? -19.404 -4.228  -11.085 1.00 98.67 84  B 1 
ATOM 1731 C CA  . PRO B 2 84  ? -20.738 -4.825  -11.173 1.00 98.44 84  B 1 
ATOM 1732 C C   . PRO B 2 84  ? -20.754 -6.205  -11.847 1.00 98.36 84  B 1 
ATOM 1733 O O   . PRO B 2 84  ? -21.728 -6.944  -11.704 1.00 97.29 84  B 1 
ATOM 1734 C CB  . PRO B 2 84  ? -21.570 -3.796  -11.947 1.00 97.98 84  B 1 
ATOM 1735 C CG  . PRO B 2 84  ? -20.533 -3.062  -12.803 1.00 96.36 84  B 1 
ATOM 1736 C CD  . PRO B 2 84  ? -19.316 -3.018  -11.891 1.00 98.30 84  B 1 
ATOM 1737 N N   . ASN B 2 85  ? -19.692 -6.574  -12.565 1.00 98.28 85  B 1 
ATOM 1738 C CA  . ASN B 2 85  ? -19.564 -7.866  -13.242 1.00 98.09 85  B 1 
ATOM 1739 C C   . ASN B 2 85  ? -18.771 -8.897  -12.422 1.00 98.19 85  B 1 
ATOM 1740 O O   . ASN B 2 85  ? -18.721 -10.073 -12.794 1.00 97.12 85  B 1 
ATOM 1741 C CB  . ASN B 2 85  ? -18.931 -7.634  -14.621 1.00 97.61 85  B 1 
ATOM 1742 C CG  . ASN B 2 85  ? -19.763 -6.693  -15.477 1.00 94.79 85  B 1 
ATOM 1743 O OD1 . ASN B 2 85  ? -20.951 -6.871  -15.682 1.00 87.13 85  B 1 
ATOM 1744 N ND2 . ASN B 2 85  ? -19.155 -5.650  -15.999 1.00 84.68 85  B 1 
ATOM 1745 N N   . GLU B 2 86  ? -18.156 -8.491  -11.307 1.00 98.47 86  B 1 
ATOM 1746 C CA  . GLU B 2 86  ? -17.380 -9.373  -10.440 1.00 98.52 86  B 1 
ATOM 1747 C C   . GLU B 2 86  ? -18.266 -10.012 -9.367  1.00 98.47 86  B 1 
ATOM 1748 O O   . GLU B 2 86  ? -18.890 -9.336  -8.551  1.00 98.06 86  B 1 
ATOM 1749 C CB  . GLU B 2 86  ? -16.196 -8.612  -9.836  1.00 98.39 86  B 1 
ATOM 1750 C CG  . GLU B 2 86  ? -15.291 -9.489  -8.971  1.00 98.01 86  B 1 
ATOM 1751 C CD  . GLU B 2 86  ? -14.721 -10.686 -9.742  1.00 98.30 86  B 1 
ATOM 1752 O OE1 . GLU B 2 86  ? -15.206 -11.816 -9.514  1.00 96.86 86  B 1 
ATOM 1753 O OE2 . GLU B 2 86  ? -13.806 -10.500 -10.570 1.00 97.13 86  B 1 
ATOM 1754 N N   . LYS B 2 87  ? -18.297 -11.354 -9.360  1.00 98.50 87  B 1 
ATOM 1755 C CA  . LYS B 2 87  ? -19.085 -12.139 -8.394  1.00 98.30 87  B 1 
ATOM 1756 C C   . LYS B 2 87  ? -18.292 -12.523 -7.147  1.00 98.37 87  B 1 
ATOM 1757 O O   . LYS B 2 87  ? -18.898 -12.882 -6.143  1.00 97.14 87  B 1 
ATOM 1758 C CB  . LYS B 2 87  ? -19.639 -13.400 -9.066  1.00 97.62 87  B 1 
ATOM 1759 C CG  . LYS B 2 87  ? -20.637 -13.063 -10.183 1.00 92.82 87  B 1 
ATOM 1760 C CD  . LYS B 2 87  ? -21.230 -14.357 -10.753 1.00 80.90 87  B 1 
ATOM 1761 C CE  . LYS B 2 87  ? -22.215 -14.004 -11.867 1.00 71.59 87  B 1 
ATOM 1762 N NZ  . LYS B 2 87  ? -22.808 -15.217 -12.477 1.00 60.08 87  B 1 
ATOM 1763 N N   . ARG B 2 88  ? -16.958 -12.515 -7.231  1.00 98.63 88  B 1 
ATOM 1764 C CA  . ARG B 2 88  ? -16.094 -12.813 -6.088  1.00 98.61 88  B 1 
ATOM 1765 C C   . ARG B 2 88  ? -16.117 -11.651 -5.104  1.00 98.74 88  B 1 
ATOM 1766 O O   . ARG B 2 88  ? -16.423 -10.511 -5.476  1.00 98.61 88  B 1 
ATOM 1767 C CB  . ARG B 2 88  ? -14.669 -13.128 -6.568  1.00 98.30 88  B 1 
ATOM 1768 C CG  . ARG B 2 88  ? -14.598 -14.374 -7.468  1.00 97.17 88  B 1 
ATOM 1769 C CD  . ARG B 2 88  ? -13.205 -14.547 -8.092  1.00 95.47 88  B 1 
ATOM 1770 N NE  . ARG B 2 88  ? -12.939 -13.506 -9.101  1.00 92.26 88  B 1 
ATOM 1771 C CZ  . ARG B 2 88  ? -11.827 -13.347 -9.805  1.00 91.24 88  B 1 
ATOM 1772 N NH1 . ARG B 2 88  ? -10.806 -14.154 -9.675  1.00 85.75 88  B 1 
ATOM 1773 N NH2 . ARG B 2 88  ? -11.735 -12.366 -10.657 1.00 85.60 88  B 1 
ATOM 1774 N N   . ASP B 2 89  ? -15.778 -11.920 -3.851  1.00 98.75 89  B 1 
ATOM 1775 C CA  . ASP B 2 89  ? -15.553 -10.845 -2.886  1.00 98.84 89  B 1 
ATOM 1776 C C   . ASP B 2 89  ? -14.321 -10.036 -3.314  1.00 98.89 89  B 1 
ATOM 1777 O O   . ASP B 2 89  ? -13.247 -10.597 -3.545  1.00 98.77 89  B 1 
ATOM 1778 C CB  . ASP B 2 89  ? -15.438 -11.397 -1.463  1.00 98.76 89  B 1 
ATOM 1779 C CG  . ASP B 2 89  ? -15.625 -10.306 -0.401  1.00 98.72 89  B 1 
ATOM 1780 O OD1 . ASP B 2 89  ? -15.925 -9.143  -0.776  1.00 98.27 89  B 1 
ATOM 1781 O OD2 . ASP B 2 89  ? -15.525 -10.646 0.795   1.00 98.14 89  B 1 
ATOM 1782 N N   . HIS B 2 90  ? -14.495 -8.726  -3.504  1.00 98.90 90  B 1 
ATOM 1783 C CA  . HIS B 2 90  ? -13.511 -7.878  -4.171  1.00 98.93 90  B 1 
ATOM 1784 C C   . HIS B 2 90  ? -13.615 -6.411  -3.750  1.00 98.93 90  B 1 
ATOM 1785 O O   . HIS B 2 90  ? -14.638 -5.945  -3.241  1.00 98.84 90  B 1 
ATOM 1786 C CB  . HIS B 2 90  ? -13.645 -8.007  -5.698  1.00 98.85 90  B 1 
ATOM 1787 C CG  . HIS B 2 90  ? -14.853 -7.325  -6.269  1.00 98.85 90  B 1 
ATOM 1788 N ND1 . HIS B 2 90  ? -16.167 -7.752  -6.145  1.00 96.65 90  B 1 
ATOM 1789 C CD2 . HIS B 2 90  ? -14.871 -6.142  -6.964  1.00 96.12 90  B 1 
ATOM 1790 C CE1 . HIS B 2 90  ? -16.948 -6.849  -6.749  1.00 96.87 90  B 1 
ATOM 1791 N NE2 . HIS B 2 90  ? -16.198 -5.861  -7.262  1.00 97.42 90  B 1 
ATOM 1792 N N   . MET B 2 91  ? -12.542 -5.672  -4.050  1.00 98.86 91  B 1 
ATOM 1793 C CA  . MET B 2 91  ? -12.454 -4.222  -3.905  1.00 98.85 91  B 1 
ATOM 1794 C C   . MET B 2 91  ? -11.795 -3.633  -5.150  1.00 98.86 91  B 1 
ATOM 1795 O O   . MET B 2 91  ? -10.708 -4.058  -5.534  1.00 98.79 91  B 1 
ATOM 1796 C CB  . MET B 2 91  ? -11.659 -3.891  -2.635  1.00 98.80 91  B 1 
ATOM 1797 C CG  . MET B 2 91  ? -11.402 -2.393  -2.440  1.00 98.72 91  B 1 
ATOM 1798 S SD  . MET B 2 91  ? -10.587 -1.962  -0.871  1.00 98.49 91  B 1 
ATOM 1799 C CE  . MET B 2 91  ? -8.959  -2.714  -1.109  1.00 97.55 91  B 1 
ATOM 1800 N N   . VAL B 2 92  ? -12.433 -2.616  -5.756  1.00 98.79 92  B 1 
ATOM 1801 C CA  . VAL B 2 92  ? -11.795 -1.735  -6.741  1.00 98.78 92  B 1 
ATOM 1802 C C   . VAL B 2 92  ? -11.383 -0.460  -6.021  1.00 98.71 92  B 1 
ATOM 1803 O O   . VAL B 2 92  ? -12.181 0.117   -5.278  1.00 98.52 92  B 1 
ATOM 1804 C CB  . VAL B 2 92  ? -12.716 -1.441  -7.936  1.00 98.73 92  B 1 
ATOM 1805 C CG1 . VAL B 2 92  ? -12.035 -0.535  -8.965  1.00 98.35 92  B 1 
ATOM 1806 C CG2 . VAL B 2 92  ? -13.134 -2.736  -8.647  1.00 98.40 92  B 1 
ATOM 1807 N N   . LEU B 2 93  ? -10.136 -0.025  -6.225  1.00 98.38 93  B 1 
ATOM 1808 C CA  . LEU B 2 93  ? -9.560  1.126   -5.549  1.00 98.20 93  B 1 
ATOM 1809 C C   . LEU B 2 93  ? -8.899  2.074   -6.547  1.00 98.34 93  B 1 
ATOM 1810 O O   . LEU B 2 93  ? -8.098  1.664   -7.384  1.00 98.12 93  B 1 
ATOM 1811 C CB  . LEU B 2 93  ? -8.617  0.619   -4.443  1.00 97.33 93  B 1 
ATOM 1812 C CG  . LEU B 2 93  ? -7.960  1.746   -3.618  1.00 93.90 93  B 1 
ATOM 1813 C CD1 . LEU B 2 93  ? -7.803  1.311   -2.163  1.00 86.89 93  B 1 
ATOM 1814 C CD2 . LEU B 2 93  ? -6.571  2.099   -4.158  1.00 87.24 93  B 1 
ATOM 1815 N N   . LEU B 2 94  ? -9.234  3.368   -6.409  1.00 98.20 94  B 1 
ATOM 1816 C CA  . LEU B 2 94  ? -8.527  4.490   -7.012  1.00 98.20 94  B 1 
ATOM 1817 C C   . LEU B 2 94  ? -7.928  5.320   -5.878  1.00 98.25 94  B 1 
ATOM 1818 O O   . LEU B 2 94  ? -8.653  5.729   -4.970  1.00 97.99 94  B 1 
ATOM 1819 C CB  . LEU B 2 94  ? -9.516  5.301   -7.864  1.00 97.97 94  B 1 
ATOM 1820 C CG  . LEU B 2 94  ? -8.936  6.605   -8.449  1.00 96.45 94  B 1 
ATOM 1821 C CD1 . LEU B 2 94  ? -7.852  6.325   -9.487  1.00 94.64 94  B 1 
ATOM 1822 C CD2 . LEU B 2 94  ? -10.049 7.409   -9.124  1.00 94.85 94  B 1 
ATOM 1823 N N   . GLU B 2 95  ? -6.627  5.588   -5.943  1.00 98.28 95  B 1 
ATOM 1824 C CA  . GLU B 2 95  ? -5.927  6.347   -4.909  1.00 98.21 95  B 1 
ATOM 1825 C C   . GLU B 2 95  ? -5.015  7.408   -5.523  1.00 98.30 95  B 1 
ATOM 1826 O O   . GLU B 2 95  ? -4.418  7.201   -6.577  1.00 98.20 95  B 1 
ATOM 1827 C CB  . GLU B 2 95  ? -5.177  5.372   -3.989  1.00 97.71 95  B 1 
ATOM 1828 C CG  . GLU B 2 95  ? -4.581  6.041   -2.747  1.00 94.22 95  B 1 
ATOM 1829 C CD  . GLU B 2 95  ? -4.124  4.978   -1.738  1.00 94.06 95  B 1 
ATOM 1830 O OE1 . GLU B 2 95  ? -2.909  4.759   -1.612  1.00 89.31 95  B 1 
ATOM 1831 O OE2 . GLU B 2 95  ? -5.012  4.365   -1.098  1.00 89.74 95  B 1 
ATOM 1832 N N   . PHE B 2 96  ? -4.921  8.561   -4.854  1.00 98.25 96  B 1 
ATOM 1833 C CA  . PHE B 2 96  ? -3.974  9.625   -5.160  1.00 98.18 96  B 1 
ATOM 1834 C C   . PHE B 2 96  ? -3.162  9.955   -3.915  1.00 98.08 96  B 1 
ATOM 1835 O O   . PHE B 2 96  ? -3.724  10.229  -2.849  1.00 97.40 96  B 1 
ATOM 1836 C CB  . PHE B 2 96  ? -4.707  10.863  -5.680  1.00 97.88 96  B 1 
ATOM 1837 C CG  . PHE B 2 96  ? -5.311  10.687  -7.055  1.00 96.73 96  B 1 
ATOM 1838 C CD1 . PHE B 2 96  ? -4.528  10.905  -8.204  1.00 94.34 96  B 1 
ATOM 1839 C CD2 . PHE B 2 96  ? -6.656  10.300  -7.195  1.00 94.12 96  B 1 
ATOM 1840 C CE1 . PHE B 2 96  ? -5.084  10.754  -9.483  1.00 92.64 96  B 1 
ATOM 1841 C CE2 . PHE B 2 96  ? -7.220  10.142  -8.473  1.00 92.50 96  B 1 
ATOM 1842 C CZ  . PHE B 2 96  ? -6.433  10.374  -9.617  1.00 92.63 96  B 1 
ATOM 1843 N N   . VAL B 2 97  ? -1.832  9.975   -4.059  1.00 98.20 97  B 1 
ATOM 1844 C CA  . VAL B 2 97  ? -0.896  10.246  -2.965  1.00 98.20 97  B 1 
ATOM 1845 C C   . VAL B 2 97  ? 0.115   11.303  -3.386  1.00 98.28 97  B 1 
ATOM 1846 O O   . VAL B 2 97  ? 0.785   11.167  -4.404  1.00 98.13 97  B 1 
ATOM 1847 C CB  . VAL B 2 97  ? -0.184  8.968   -2.487  1.00 97.73 97  B 1 
ATOM 1848 C CG1 . VAL B 2 97  ? 0.551   9.245   -1.171  1.00 93.37 97  B 1 
ATOM 1849 C CG2 . VAL B 2 97  ? -1.161  7.812   -2.241  1.00 94.61 97  B 1 
ATOM 1850 N N   . THR B 2 98  ? 0.252   12.370  -2.593  1.00 98.25 98  B 1 
ATOM 1851 C CA  . THR B 2 98  ? 1.213   13.448  -2.859  1.00 98.07 98  B 1 
ATOM 1852 C C   . THR B 2 98  ? 2.016   13.770  -1.604  1.00 98.05 98  B 1 
ATOM 1853 O O   . THR B 2 98  ? 1.438   13.977  -0.537  1.00 97.66 98  B 1 
ATOM 1854 C CB  . THR B 2 98  ? 0.505   14.703  -3.392  1.00 97.33 98  B 1 
ATOM 1855 O OG1 . THR B 2 98  ? -0.238  14.377  -4.544  1.00 80.91 98  B 1 
ATOM 1856 C CG2 . THR B 2 98  ? 1.483   15.798  -3.812  1.00 81.24 98  B 1 
ATOM 1857 N N   . ALA B 2 99  ? 3.347   13.847  -1.734  1.00 98.16 99  B 1 
ATOM 1858 C CA  . ALA B 2 99  ? 4.224   14.307  -0.669  1.00 98.05 99  B 1 
ATOM 1859 C C   . ALA B 2 99  ? 4.124   15.830  -0.490  1.00 97.77 99  B 1 
ATOM 1860 O O   . ALA B 2 99  ? 4.040   16.587  -1.460  1.00 97.45 99  B 1 
ATOM 1861 C CB  . ALA B 2 99  ? 5.656   13.863  -0.961  1.00 97.97 99  B 1 
ATOM 1862 N N   . ALA B 2 100 ? 4.149   16.278  0.765   1.00 97.92 100 B 1 
ATOM 1863 C CA  . ALA B 2 100 ? 4.069   17.684  1.141   1.00 97.62 100 B 1 
ATOM 1864 C C   . ALA B 2 100 ? 4.780   17.940  2.483   1.00 97.63 100 B 1 
ATOM 1865 O O   . ALA B 2 100 ? 5.252   17.020  3.150   1.00 96.94 100 B 1 
ATOM 1866 C CB  . ALA B 2 100 ? 2.581   18.081  1.186   1.00 96.82 100 B 1 
ATOM 1867 N N   . GLY B 2 101 ? 4.842   19.219  2.892   1.00 96.13 101 B 1 
ATOM 1868 C CA  . GLY B 2 101 ? 5.378   19.617  4.199   1.00 95.42 101 B 1 
ATOM 1869 C C   . GLY B 2 101 ? 6.829   20.100  4.192   1.00 95.39 101 B 1 
ATOM 1870 O O   . GLY B 2 101 ? 7.289   20.599  5.217   1.00 92.07 101 B 1 
ATOM 1871 N N   . ILE B 2 102 ? 7.519   20.020  3.050   1.00 93.98 102 B 1 
ATOM 1872 C CA  . ILE B 2 102 ? 8.821   20.663  2.836   1.00 92.38 102 B 1 
ATOM 1873 C C   . ILE B 2 102 ? 8.624   21.784  1.818   1.00 89.15 102 B 1 
ATOM 1874 O O   . ILE B 2 102 ? 8.195   21.545  0.689   1.00 84.38 102 B 1 
ATOM 1875 C CB  . ILE B 2 102 ? 9.901   19.644  2.429   1.00 90.57 102 B 1 
ATOM 1876 C CG1 . ILE B 2 102 ? 10.038  18.576  3.541   1.00 89.01 102 B 1 
ATOM 1877 C CG2 . ILE B 2 102 ? 11.242  20.354  2.168   1.00 88.54 102 B 1 
ATOM 1878 C CD1 . ILE B 2 102 ? 11.019  17.450  3.227   1.00 86.67 102 B 1 
ATOM 1879 N N   . THR B 2 103 ? 8.897   23.022  2.243   1.00 87.03 103 B 1 
ATOM 1880 C CA  . THR B 2 103 ? 8.836   24.197  1.370   1.00 85.68 103 B 1 
ATOM 1881 C C   . THR B 2 103 ? 10.170  24.396  0.663   1.00 84.60 103 B 1 
ATOM 1882 O O   . THR B 2 103 ? 11.222  24.119  1.235   1.00 79.10 103 B 1 
ATOM 1883 C CB  . THR B 2 103 ? 8.456   25.459  2.160   1.00 79.97 103 B 1 
ATOM 1884 O OG1 . THR B 2 103 ? 9.284   25.605  3.291   1.00 71.67 103 B 1 
ATOM 1885 C CG2 . THR B 2 103 ? 7.012   25.382  2.661   1.00 69.51 103 B 1 
ATOM 1886 N N   . LEU B 2 104 ? 10.125  24.935  -0.562  1.00 80.41 104 B 1 
ATOM 1887 C CA  . LEU B 2 104 ? 11.309  25.520  -1.191  1.00 79.42 104 B 1 
ATOM 1888 C C   . LEU B 2 104 ? 11.892  26.573  -0.245  1.00 78.10 104 B 1 
ATOM 1889 O O   . LEU B 2 104 ? 11.172  27.461  0.223   1.00 70.78 104 B 1 
ATOM 1890 C CB  . LEU B 2 104 ? 10.911  26.142  -2.543  1.00 74.84 104 B 1 
ATOM 1891 C CG  . LEU B 2 104 ? 10.862  25.107  -3.680  1.00 69.34 104 B 1 
ATOM 1892 C CD1 . LEU B 2 104 ? 9.824   25.483  -4.729  1.00 65.33 104 B 1 
ATOM 1893 C CD2 . LEU B 2 104 ? 12.220  25.007  -4.376  1.00 65.21 104 B 1 
ATOM 1894 N N   . GLY B 2 105 ? 13.187  26.467  0.045   1.00 70.48 105 B 1 
ATOM 1895 C CA  . GLY B 2 105 ? 13.887  27.505  0.790   1.00 69.82 105 B 1 
ATOM 1896 C C   . GLY B 2 105 ? 13.841  28.822  0.013   1.00 69.19 105 B 1 
ATOM 1897 O O   . GLY B 2 105 ? 13.920  28.827  -1.212  1.00 65.19 105 B 1 
ATOM 1898 N N   . MET B 2 106 ? 13.750  29.966  0.709   1.00 64.70 106 B 1 
ATOM 1899 C CA  . MET B 2 106 ? 13.788  31.287  0.056   1.00 65.38 106 B 1 
ATOM 1900 C C   . MET B 2 106 ? 15.008  31.439  -0.855  1.00 66.36 106 B 1 
ATOM 1901 O O   . MET B 2 106 ? 14.895  31.996  -1.938  1.00 62.07 106 B 1 
ATOM 1902 C CB  . MET B 2 106 ? 13.778  32.417  1.091   1.00 62.13 106 B 1 
ATOM 1903 C CG  . MET B 2 106 ? 12.370  32.728  1.601   1.00 57.54 106 B 1 
ATOM 1904 S SD  . MET B 2 106 ? 12.205  34.382  2.357   1.00 52.39 106 B 1 
ATOM 1905 C CE  . MET B 2 106 ? 13.060  34.131  3.926   1.00 46.90 106 B 1 
ATOM 1906 N N   . ASP B 2 107 ? 16.158  30.879  -0.454  1.00 62.50 107 B 1 
ATOM 1907 C CA  . ASP B 2 107 ? 17.394  30.945  -1.243  1.00 63.50 107 B 1 
ATOM 1908 C C   . ASP B 2 107 ? 17.300  30.254  -2.616  1.00 63.35 107 B 1 
ATOM 1909 O O   . ASP B 2 107 ? 18.093  30.564  -3.508  1.00 61.13 107 B 1 
ATOM 1910 C CB  . ASP B 2 107 ? 18.534  30.295  -0.447  1.00 60.75 107 B 1 
ATOM 1911 C CG  . ASP B 2 107 ? 18.936  31.055  0.821   1.00 56.04 107 B 1 
ATOM 1912 O OD1 . ASP B 2 107 ? 18.673  32.274  0.901   1.00 53.47 107 B 1 
ATOM 1913 O OD2 . ASP B 2 107 ? 19.537  30.403  1.703   1.00 52.39 107 B 1 
ATOM 1914 N N   . GLU B 2 108 ? 16.375  29.306  -2.800  1.00 63.66 108 B 1 
ATOM 1915 C CA  . GLU B 2 108 ? 16.129  28.668  -4.102  1.00 64.15 108 B 1 
ATOM 1916 C C   . GLU B 2 108 ? 15.181  29.492  -4.982  1.00 64.11 108 B 1 
ATOM 1917 O O   . GLU B 2 108 ? 15.299  29.441  -6.203  1.00 61.33 108 B 1 
ATOM 1918 C CB  . GLU B 2 108 ? 15.571  27.251  -3.924  1.00 61.33 108 B 1 
ATOM 1919 C CG  . GLU B 2 108 ? 16.624  26.265  -3.403  1.00 55.76 108 B 1 
ATOM 1920 C CD  . GLU B 2 108 ? 16.117  24.821  -3.323  1.00 52.50 108 B 1 
ATOM 1921 O OE1 . GLU B 2 108 ? 16.985  23.914  -3.331  1.00 48.52 108 B 1 
ATOM 1922 O OE2 . GLU B 2 108 ? 14.886  24.619  -3.224  1.00 50.64 108 B 1 
ATOM 1923 N N   . LEU B 2 109 ? 14.262  30.260  -4.386  1.00 66.85 109 B 1 
ATOM 1924 C CA  . LEU B 2 109 ? 13.340  31.141  -5.115  1.00 67.54 109 B 1 
ATOM 1925 C C   . LEU B 2 109 ? 14.028  32.397  -5.669  1.00 66.76 109 B 1 
ATOM 1926 O O   . LEU B 2 109 ? 13.584  32.933  -6.680  1.00 63.32 109 B 1 
ATOM 1927 C CB  . LEU B 2 109 ? 12.188  31.553  -4.182  1.00 65.71 109 B 1 
ATOM 1928 C CG  . LEU B 2 109 ? 11.106  30.472  -4.018  1.00 61.08 109 B 1 
ATOM 1929 C CD1 . LEU B 2 109 ? 10.238  30.793  -2.803  1.00 59.60 109 B 1 
ATOM 1930 C CD2 . LEU B 2 109 ? 10.193  30.408  -5.244  1.00 59.78 109 B 1 
ATOM 1931 N N   . TYR B 2 110 ? 15.063  32.877  -4.988  1.00 68.92 110 B 1 
ATOM 1932 C CA  . TYR B 2 110 ? 15.778  34.107  -5.358  1.00 69.01 110 B 1 
ATOM 1933 C C   . TYR B 2 110 ? 17.116  33.853  -6.075  1.00 67.31 110 B 1 
ATOM 1934 O O   . TYR B 2 110 ? 17.908  34.786  -6.232  1.00 62.27 110 B 1 
ATOM 1935 C CB  . TYR B 2 110 ? 15.955  34.991  -4.117  1.00 66.15 110 B 1 
ATOM 1936 C CG  . TYR B 2 110 ? 14.668  35.555  -3.555  1.00 62.62 110 B 1 
ATOM 1937 C CD1 . TYR B 2 110 ? 13.995  36.590  -4.232  1.00 59.95 110 B 1 
ATOM 1938 C CD2 . TYR B 2 110 ? 14.138  35.066  -2.349  1.00 58.87 110 B 1 
ATOM 1939 C CE1 . TYR B 2 110 ? 12.804  37.125  -3.714  1.00 55.16 110 B 1 
ATOM 1940 C CE2 . TYR B 2 110 ? 12.944  35.592  -1.822  1.00 53.39 110 B 1 
ATOM 1941 C CZ  . TYR B 2 110 ? 12.281  36.620  -2.508  1.00 53.80 110 B 1 
ATOM 1942 O OH  . TYR B 2 110 ? 11.111  37.131  -1.998  1.00 49.37 110 B 1 
ATOM 1943 N N   . LYS B 2 111 ? 17.388  32.610  -6.492  1.00 59.47 111 B 1 
ATOM 1944 C CA  . LYS B 2 111 ? 18.543  32.302  -7.334  1.00 60.35 111 B 1 
ATOM 1945 C C   . LYS B 2 111 ? 18.218  32.422  -8.818  1.00 54.08 111 B 1 
ATOM 1946 O O   . LYS B 2 111 ? 17.109  32.032  -9.220  1.00 49.32 111 B 1 
ATOM 1947 C CB  . LYS B 2 111 ? 19.111  30.916  -7.016  1.00 56.50 111 B 1 
ATOM 1948 C CG  . LYS B 2 111 ? 20.145  30.995  -5.889  1.00 51.91 111 B 1 
ATOM 1949 C CD  . LYS B 2 111 ? 20.674  29.583  -5.605  1.00 48.38 111 B 1 
ATOM 1950 C CE  . LYS B 2 111 ? 21.633  29.629  -4.428  1.00 44.53 111 B 1 
ATOM 1951 N NZ  . LYS B 2 111 ? 22.105  28.262  -4.100  1.00 41.07 111 B 1 
ATOM 1952 O OXT . LYS B 2 111 ? 19.124  32.903  -9.531  1.00 49.60 111 B 1 
#
