# Supplementary material for: Use of Split‐Intein Proteins to Design a Small Molecule Biosensor in Plants
Source: Plant Biotechnol J. 2025 Dec 31;24(4):2745–7. doi: 10.1111/pbi.70523 (PMC13140391; doi:10.1111/pbi.70523)
Supplement: Supplementary file 1 — Data S1: pbi70523‐sup‐0001‐Supinfo1.zip. [file PBI-24-2745-s001.zip › alphafold3_models/cif_json/lyk5_cerk1_extracellular_with_chitin_model.cif]

# By using this file you agree to the legally binding terms of use found at
# https://github.com/google-deepmind/alphafold3/blob/main/OUTPUT_TERMS_OF_USE.md.
# To request access to the AlphaFold 3 model parameters, follow the process set
# out at https://github.com/google-deepmind/alphafold3. You may only use these if
# received directly from Google. Use is subject to terms of use available at
# https://github.com/google-deepmind/alphafold3/blob/main/WEIGHTS_TERMS_OF_USE.md.
data_lyk5_cerk1_extracellular_with_chitin
#
_entry.id lyk5_cerk1_extracellular_with_chitin
#
loop_
_atom_type.symbol
C 
N 
O 
S 
#
loop_
_audit_author.name
_audit_author.pdbx_ordinal
"Google DeepMind" 1 
"Isomorphic Labs" 2 
#
_audit_conform.dict_location https://raw.githubusercontent.com/ihmwg/ModelCIF/master/dist/mmcif_ma.dic
_audit_conform.dict_name     mmcif_ma.dic
_audit_conform.dict_version  1.4.5
#
loop_
_chem_comp.formula
_chem_comp.formula_weight
_chem_comp.id
_chem_comp.mon_nstd_flag
_chem_comp.name
_chem_comp.pdbx_smiles
_chem_comp.pdbx_synonyms
_chem_comp.type
"C3 H7 N O2"    89.093  ALA   y ALANINE         C[C@@H](C(=O)O)N                                                                                                                                                                                                         ? "L-PEPTIDE LINKING" 
"C6 H15 N4 O2"  175.209 ARG   y ARGININE        C(C[C@@H](C(=O)O)N)CNC(=[NH2+])N                                                                                                                                                                                         ? "L-PEPTIDE LINKING" 
"C4 H8 N2 O3"   132.118 ASN   y ASPARAGINE      C([C@@H](C(=O)O)N)C(=O)N                                                                                                                                                                                                 ? "L-PEPTIDE LINKING" 
"C4 H7 N O4"    133.103 ASP   y "ASPARTIC ACID" C([C@@H](C(=O)O)N)C(=O)O                                                                                                                                                                                                 ? "L-PEPTIDE LINKING" 
"C3 H7 N O2 S"  121.158 CYS   y CYSTEINE        C([C@@H](C(=O)O)N)S                                                                                                                                                                                                      ? "L-PEPTIDE LINKING" 
"C5 H10 N2 O3"  146.144 GLN   y GLUTAMINE       C(CC(=O)N)[C@@H](C(=O)O)N                                                                                                                                                                                                ? "L-PEPTIDE LINKING" 
"C5 H9 N O4"    147.129 GLU   y "GLUTAMIC ACID" C(CC(=O)O)[C@@H](C(=O)O)N                                                                                                                                                                                                ? "L-PEPTIDE LINKING" 
"C2 H5 N O2"    75.067  GLY   y GLYCINE         C(C(=O)O)N                                                                                                                                                                                                               ? "PEPTIDE LINKING"   
"C6 H10 N3 O2"  156.162 HIS   y HISTIDINE       c1c([nH+]c[nH]1)C[C@@H](C(=O)O)N                                                                                                                                                                                         ? "L-PEPTIDE LINKING" 
"C6 H13 N O2"   131.173 ILE   y ISOLEUCINE      CC[C@H](C)[C@@H](C(=O)O)N                                                                                                                                                                                                ? "L-PEPTIDE LINKING" 
"C6 H13 N O2"   131.173 LEU   y LEUCINE         CC(C)C[C@@H](C(=O)O)N                                                                                                                                                                                                    ? "L-PEPTIDE LINKING" 
?               ?       LIG_C ? ?               CC(=O)N[C@H]5[C@H](O)O[C@H](CO)C(O[C@@H]4O[C@H](CO)C(O[C@@H]3O[C@H](CO)C(O[C@@H]2O[C@H](CO)C(O[C@@H]1O[C@H](CO)[C@@H](O)[C@H](O)[C@H]1NC(C)=O)[C@H](O)[C@H]2NC(C)=O)[C@H](O)[C@H]3NC(C)=O)[C@H](O)[C@H]4NC(C)=O)[C@@H]5O ? non-polymer         
"C6 H15 N2 O2"  147.195 LYS   y LYSINE          C(CC[NH3+])C[C@@H](C(=O)O)N                                                                                                                                                                                              ? "L-PEPTIDE LINKING" 
"C5 H11 N O2 S" 149.211 MET   y METHIONINE      CSCC[C@@H](C(=O)O)N                                                                                                                                                                                                      ? "L-PEPTIDE LINKING" 
"C9 H11 N O2"   165.189 PHE   y PHENYLALANINE   c1ccc(cc1)C[C@@H](C(=O)O)N                                                                                                                                                                                               ? "L-PEPTIDE LINKING" 
"C5 H9 N O2"    115.130 PRO   y PROLINE         C1C[C@H](NC1)C(=O)O                                                                                                                                                                                                      ? "L-PEPTIDE LINKING" 
"C3 H7 N O3"    105.093 SER   y SERINE          C([C@@H](C(=O)O)N)O                                                                                                                                                                                                      ? "L-PEPTIDE LINKING" 
"C4 H9 N O3"    119.119 THR   y THREONINE       C[C@H]([C@@H](C(=O)O)N)O                                                                                                                                                                                                 ? "L-PEPTIDE LINKING" 
"C11 H12 N2 O2" 204.225 TRP   y TRYPTOPHAN      c1ccc2c(c1)c(c[nH]2)C[C@@H](C(=O)O)N                                                                                                                                                                                     ? "L-PEPTIDE LINKING" 
"C9 H11 N O3"   181.189 TYR   y TYROSINE        c1cc(ccc1C[C@@H](C(=O)O)N)O                                                                                                                                                                                              ? "L-PEPTIDE LINKING" 
"C5 H11 N O2"   117.146 VAL   y VALINE          CC(C)[C@@H](C(=O)O)N                                                                                                                                                                                                     ? "L-PEPTIDE LINKING" 
#
_citation.book_publisher          ?
_citation.country                 UK
_citation.id                      primary
_citation.journal_full            Nature
_citation.journal_id_ASTM         NATUAS
_citation.journal_id_CSD          0006
_citation.journal_id_ISSN         0028-0836
_citation.journal_volume          630
_citation.page_first              493
_citation.page_last               500
_citation.pdbx_database_id_DOI    10.1038/s41586-024-07487-w
_citation.pdbx_database_id_PubMed 38718835
_citation.title                   "Accurate structure prediction of biomolecular interactions with AlphaFold 3"
_citation.year                    2024
#
loop_
_citation_author.citation_id
_citation_author.name
_citation_author.ordinal
primary "Google DeepMind" 1 
primary "Isomorphic Labs" 2 
#
loop_
_entity.id
_entity.pdbx_description
_entity.type
1 . polymer     
2 . polymer     
3 . non-polymer 
#
loop_
_entity_poly.entity_id
_entity_poly.pdbx_strand_id
_entity_poly.type
1 A polypeptide(L) 
2 B polypeptide(L) 
#
loop_
_entity_poly_seq.entity_id
_entity_poly_seq.hetero
_entity_poly_seq.mon_id
_entity_poly_seq.num
1 n GLN 1   
1 n GLN 2   
1 n PRO 3   
1 n TYR 4   
1 n VAL 5   
1 n ASN 6   
1 n ASN 7   
1 n HIS 8   
1 n GLN 9   
1 n LEU 10  
1 n ALA 11  
1 n CYS 12  
1 n GLU 13  
1 n VAL 14  
1 n ARG 15  
1 n VAL 16  
1 n TYR 17  
1 n ASP 18  
1 n ASN 19  
1 n ILE 20  
1 n THR 21  
1 n ASN 22  
1 n GLY 23  
1 n PHE 24  
1 n THR 25  
1 n CYS 26  
1 n ASN 27  
1 n GLY 28  
1 n PRO 29  
1 n PRO 30  
1 n SER 31  
1 n CYS 32  
1 n ARG 33  
1 n SER 34  
1 n TYR 35  
1 n LEU 36  
1 n THR 37  
1 n PHE 38  
1 n TRP 39  
1 n SER 40  
1 n GLN 41  
1 n PRO 42  
1 n PRO 43  
1 n TYR 44  
1 n ASN 45  
1 n THR 46  
1 n ALA 47  
1 n ASP 48  
1 n SER 49  
1 n ILE 50  
1 n ALA 51  
1 n LYS 52  
1 n LEU 53  
1 n LEU 54  
1 n ASN 55  
1 n VAL 56  
1 n SER 57  
1 n ALA 58  
1 n ALA 59  
1 n GLU 60  
1 n ILE 61  
1 n GLN 62  
1 n SER 63  
1 n ILE 64  
1 n ASN 65  
1 n ASN 66  
1 n LEU 67  
1 n PRO 68  
1 n THR 69  
1 n ALA 70  
1 n THR 71  
1 n THR 72  
1 n ARG 73  
1 n ILE 74  
1 n PRO 75  
1 n THR 76  
1 n ARG 77  
1 n GLU 78  
1 n LEU 79  
1 n VAL 80  
1 n VAL 81  
1 n ILE 82  
1 n PRO 83  
1 n ALA 84  
1 n ASN 85  
1 n CYS 86  
1 n SER 87  
1 n CYS 88  
1 n SER 89  
1 n SER 90  
1 n SER 91  
1 n SER 92  
1 n GLY 93  
1 n GLY 94  
1 n PHE 95  
1 n TYR 96  
1 n GLN 97  
1 n HIS 98  
1 n ASN 99  
1 n ALA 100 
1 n THR 101 
1 n TYR 102 
1 n ASN 103 
1 n LEU 104 
1 n SER 105 
1 n GLY 106 
1 n ASN 107 
1 n ARG 108 
1 n GLY 109 
1 n ASP 110 
1 n GLU 111 
1 n THR 112 
1 n TYR 113 
1 n PHE 114 
1 n SER 115 
1 n VAL 116 
1 n ALA 117 
1 n ASN 118 
1 n ASP 119 
1 n THR 120 
1 n TYR 121 
1 n GLN 122 
1 n ALA 123 
1 n LEU 124 
1 n SER 125 
1 n THR 126 
1 n CYS 127 
1 n GLN 128 
1 n ALA 129 
1 n MET 130 
1 n MET 131 
1 n SER 132 
1 n GLN 133 
1 n ASN 134 
1 n ARG 135 
1 n TYR 136 
1 n GLY 137 
1 n GLU 138 
1 n ARG 139 
1 n GLN 140 
1 n LEU 141 
1 n THR 142 
1 n PRO 143 
1 n GLY 144 
1 n LEU 145 
1 n ASN 146 
1 n LEU 147 
1 n LEU 148 
1 n VAL 149 
1 n PRO 150 
1 n LEU 151 
1 n ARG 152 
1 n CYS 153 
1 n ALA 154 
1 n CYS 155 
1 n PRO 156 
1 n THR 157 
1 n ALA 158 
1 n LYS 159 
1 n GLN 160 
1 n THR 161 
1 n THR 162 
1 n ALA 163 
1 n GLY 164 
1 n PHE 165 
1 n LYS 166 
1 n TYR 167 
1 n LEU 168 
1 n LEU 169 
1 n THR 170 
1 n TYR 171 
1 n LEU 172 
1 n VAL 173 
1 n ALA 174 
1 n MET 175 
1 n GLY 176 
1 n ASP 177 
1 n SER 178 
1 n ILE 179 
1 n SER 180 
1 n GLY 181 
1 n ILE 182 
1 n ALA 183 
1 n GLU 184 
1 n MET 185 
1 n PHE 186 
1 n ASN 187 
1 n SER 188 
1 n THR 189 
1 n SER 190 
1 n ALA 191 
1 n ALA 192 
1 n ILE 193 
1 n THR 194 
1 n GLU 195 
1 n GLY 196 
1 n ASN 197 
1 n GLU 198 
1 n LEU 199 
1 n THR 200 
1 n SER 201 
1 n ASP 202 
1 n ASN 203 
1 n ILE 204 
1 n PHE 205 
1 n PHE 206 
1 n PHE 207 
1 n THR 208 
1 n PRO 209 
1 n VAL 210 
1 n LEU 211 
1 n VAL 212 
1 n PRO 213 
1 n LEU 214 
1 n THR 215 
1 n THR 216 
1 n GLU 217 
1 n PRO 218 
1 n THR 219 
2 n LYS 1   
2 n CYS 2   
2 n ARG 3   
2 n THR 4   
2 n SER 5   
2 n CYS 6   
2 n PRO 7   
2 n LEU 8   
2 n ALA 9   
2 n LEU 10  
2 n ALA 11  
2 n SER 12  
2 n TYR 13  
2 n TYR 14  
2 n LEU 15  
2 n GLU 16  
2 n ASN 17  
2 n GLY 18  
2 n THR 19  
2 n THR 20  
2 n LEU 21  
2 n SER 22  
2 n VAL 23  
2 n ILE 24  
2 n ASN 25  
2 n GLN 26  
2 n ASN 27  
2 n LEU 28  
2 n ASN 29  
2 n SER 30  
2 n SER 31  
2 n ILE 32  
2 n ALA 33  
2 n PRO 34  
2 n TYR 35  
2 n ASP 36  
2 n GLN 37  
2 n ILE 38  
2 n ASN 39  
2 n PHE 40  
2 n ASP 41  
2 n PRO 42  
2 n ILE 43  
2 n LEU 44  
2 n ARG 45  
2 n TYR 46  
2 n ASN 47  
2 n SER 48  
2 n ASN 49  
2 n ILE 50  
2 n LYS 51  
2 n ASP 52  
2 n LYS 53  
2 n ASP 54  
2 n ARG 55  
2 n ILE 56  
2 n GLN 57  
2 n MET 58  
2 n GLY 59  
2 n SER 60  
2 n ARG 61  
2 n VAL 62  
2 n LEU 63  
2 n VAL 64  
2 n PRO 65  
2 n PHE 66  
2 n PRO 67  
2 n CYS 68  
2 n GLU 69  
2 n CYS 70  
2 n GLN 71  
2 n PRO 72  
2 n GLY 73  
2 n ASP 74  
2 n PHE 75  
2 n LEU 76  
2 n GLY 77  
2 n HIS 78  
2 n ASN 79  
2 n PHE 80  
2 n SER 81  
2 n TYR 82  
2 n SER 83  
2 n VAL 84  
2 n ARG 85  
2 n GLN 86  
2 n GLU 87  
2 n ASP 88  
2 n THR 89  
2 n TYR 90  
2 n GLU 91  
2 n ARG 92  
2 n VAL 93  
2 n ALA 94  
2 n ILE 95  
2 n SER 96  
2 n ASN 97  
2 n TYR 98  
2 n ALA 99  
2 n ASN 100 
2 n LEU 101 
2 n THR 102 
2 n THR 103 
2 n MET 104 
2 n GLU 105 
2 n SER 106 
2 n LEU 107 
2 n GLN 108 
2 n ALA 109 
2 n ARG 110 
2 n ASN 111 
2 n PRO 112 
2 n PHE 113 
2 n PRO 114 
2 n ALA 115 
2 n THR 116 
2 n ASN 117 
2 n ILE 118 
2 n PRO 119 
2 n LEU 120 
2 n SER 121 
2 n ALA 122 
2 n THR 123 
2 n LEU 124 
2 n ASN 125 
2 n VAL 126 
2 n LEU 127 
2 n VAL 128 
2 n ASN 129 
2 n CYS 130 
2 n SER 131 
2 n CYS 132 
2 n GLY 133 
2 n ASP 134 
2 n GLU 135 
2 n SER 136 
2 n VAL 137 
2 n SER 138 
2 n LYS 139 
2 n ASP 140 
2 n PHE 141 
2 n GLY 142 
2 n LEU 143 
2 n PHE 144 
2 n VAL 145 
2 n THR 146 
2 n TYR 147 
2 n PRO 148 
2 n LEU 149 
2 n ARG 150 
2 n PRO 151 
2 n GLU 152 
2 n ASP 153 
2 n SER 154 
2 n LEU 155 
2 n SER 156 
2 n SER 157 
2 n ILE 158 
2 n ALA 159 
2 n ARG 160 
2 n SER 161 
2 n SER 162 
2 n GLY 163 
2 n VAL 164 
2 n SER 165 
2 n ALA 166 
2 n ASP 167 
2 n ILE 168 
2 n LEU 169 
2 n GLN 170 
2 n ARG 171 
2 n TYR 172 
2 n ASN 173 
2 n PRO 174 
2 n GLY 175 
2 n VAL 176 
2 n ASN 177 
2 n PHE 178 
2 n ASN 179 
2 n SER 180 
2 n GLY 181 
2 n ASN 182 
2 n GLY 183 
2 n ILE 184 
2 n VAL 185 
2 n TYR 186 
2 n VAL 187 
2 n PRO 188 
2 n GLY 189 
2 n ARG 190 
2 n ASP 191 
2 n PRO 192 
2 n ASN 193 
2 n GLY 194 
2 n ALA 195 
2 n PHE 196 
2 n PRO 197 
2 n PRO 198 
2 n PHE 199 
2 n LYS 200 
2 n SER 201 
2 n SER 202 
#
_ma_data.content_type "model coordinates"
_ma_data.id           1
_ma_data.name         Model
#
_ma_model_list.data_id          1
_ma_model_list.model_group_id   1
_ma_model_list.model_group_name "AlphaFold-beta-20231127 (3.0.1 @ 2025-11-26 14:37:05)"
_ma_model_list.model_id         1
_ma_model_list.model_name       "Top ranked model"
_ma_model_list.model_type       "Ab initio model"
_ma_model_list.ordinal_id       1
#
loop_
_ma_protocol_step.method_type
_ma_protocol_step.ordinal_id
_ma_protocol_step.protocol_id
_ma_protocol_step.step_id
"coevolution MSA" 1 1 1 
"template search" 2 1 2 
modeling          3 1 3 
#
loop_
_ma_qa_metric.id
_ma_qa_metric.mode
_ma_qa_metric.name
_ma_qa_metric.software_group_id
_ma_qa_metric.type
1 global pLDDT 1 pLDDT 
2 local  pLDDT 1 pLDDT 
#
_ma_qa_metric_global.metric_id    1
_ma_qa_metric_global.metric_value 86.82
_ma_qa_metric_global.model_id     1
_ma_qa_metric_global.ordinal_id   1
#
loop_
_ma_qa_metric_local.label_asym_id
_ma_qa_metric_local.label_comp_id
_ma_qa_metric_local.label_seq_id
_ma_qa_metric_local.metric_id
_ma_qa_metric_local.metric_value
_ma_qa_metric_local.model_id
_ma_qa_metric_local.ordinal_id
A GLN   1   2 64.48 1 1   
A GLN   2   2 77.91 1 2   
A PRO   3   2 72.78 1 3   
A TYR   4   2 69.65 1 4   
A VAL   5   2 57.07 1 5   
A ASN   6   2 53.39 1 6   
A ASN   7   2 55.60 1 7   
A HIS   8   2 59.71 1 8   
A GLN   9   2 65.45 1 9   
A LEU   10  2 63.28 1 10  
A ALA   11  2 65.53 1 11  
A CYS   12  2 71.75 1 12  
A GLU   13  2 59.54 1 13  
A VAL   14  2 64.58 1 14  
A ARG   15  2 60.97 1 15  
A VAL   16  2 65.10 1 16  
A TYR   17  2 66.17 1 17  
A ASP   18  2 71.06 1 18  
A ASN   19  2 66.77 1 19  
A ILE   20  2 69.77 1 20  
A THR   21  2 78.41 1 21  
A ASN   22  2 80.07 1 22  
A GLY   23  2 89.00 1 23  
A PHE   24  2 90.52 1 24  
A THR   25  2 86.25 1 25  
A CYS   26  2 91.64 1 26  
A ASN   27  2 89.43 1 27  
A GLY   28  2 94.59 1 28  
A PRO   29  2 94.93 1 29  
A PRO   30  2 93.58 1 30  
A SER   31  2 94.11 1 31  
A CYS   32  2 96.81 1 32  
A ARG   33  2 87.95 1 33  
A SER   34  2 96.05 1 34  
A TYR   35  2 96.72 1 35  
A LEU   36  2 96.72 1 36  
A THR   37  2 94.43 1 37  
A PHE   38  2 94.07 1 38  
A TRP   39  2 80.14 1 39  
A SER   40  2 90.81 1 40  
A GLN   41  2 74.97 1 41  
A PRO   42  2 81.78 1 42  
A PRO   43  2 88.04 1 43  
A TYR   44  2 91.57 1 44  
A ASN   45  2 92.76 1 45  
A THR   46  2 96.67 1 46  
A ALA   47  2 97.81 1 47  
A ASP   48  2 94.01 1 48  
A SER   49  2 96.50 1 49  
A ILE   50  2 97.44 1 50  
A ALA   51  2 98.00 1 51  
A LYS   52  2 84.47 1 52  
A LEU   53  2 96.12 1 53  
A LEU   54  2 96.63 1 54  
A ASN   55  2 94.52 1 55  
A VAL   56  2 93.33 1 56  
A SER   57  2 94.94 1 57  
A ALA   58  2 97.21 1 58  
A ALA   59  2 96.82 1 59  
A GLU   60  2 90.24 1 60  
A ILE   61  2 96.71 1 61  
A GLN   62  2 92.28 1 62  
A SER   63  2 93.34 1 63  
A ILE   64  2 92.07 1 64  
A ASN   65  2 94.72 1 65  
A ASN   66  2 88.74 1 66  
A LEU   67  2 95.51 1 67  
A PRO   68  2 95.31 1 68  
A THR   69  2 94.50 1 69  
A ALA   70  2 96.40 1 70  
A THR   71  2 94.71 1 71  
A THR   72  2 94.35 1 72  
A ARG   73  2 79.79 1 73  
A ILE   74  2 94.72 1 74  
A PRO   75  2 91.42 1 75  
A THR   76  2 79.20 1 76  
A ARG   77  2 64.56 1 77  
A GLU   78  2 83.69 1 78  
A LEU   79  2 92.20 1 79  
A VAL   80  2 95.84 1 80  
A VAL   81  2 96.43 1 81  
A ILE   82  2 93.34 1 82  
A PRO   83  2 95.20 1 83  
A ALA   84  2 96.76 1 84  
A ASN   85  2 87.43 1 85  
A CYS   86  2 96.70 1 86  
A SER   87  2 93.21 1 87  
A CYS   88  2 90.78 1 88  
A SER   89  2 76.06 1 89  
A SER   90  2 70.69 1 90  
A SER   91  2 68.51 1 91  
A SER   92  2 69.33 1 92  
A GLY   93  2 72.26 1 93  
A GLY   94  2 85.96 1 94  
A PHE   95  2 88.13 1 95  
A TYR   96  2 94.89 1 96  
A GLN   97  2 91.98 1 97  
A HIS   98  2 94.63 1 98  
A ASN   99  2 93.68 1 99  
A ALA   100 2 97.39 1 100 
A THR   101 2 92.31 1 101 
A TYR   102 2 93.30 1 102 
A ASN   103 2 85.82 1 103 
A LEU   104 2 85.54 1 104 
A SER   105 2 70.17 1 105 
A GLY   106 2 57.57 1 106 
A ASN   107 2 46.81 1 107 
A ARG   108 2 47.08 1 108 
A GLY   109 2 52.89 1 109 
A ASP   110 2 58.50 1 110 
A GLU   111 2 79.66 1 111 
A THR   112 2 81.20 1 112 
A TYR   113 2 88.69 1 113 
A PHE   114 2 71.49 1 114 
A SER   115 2 79.28 1 115 
A VAL   116 2 89.23 1 116 
A ALA   117 2 89.82 1 117 
A ASN   118 2 79.10 1 118 
A ASP   119 2 75.42 1 119 
A THR   120 2 88.20 1 120 
A TYR   121 2 93.87 1 121 
A GLN   122 2 87.46 1 122 
A ALA   123 2 87.30 1 123 
A LEU   124 2 91.95 1 124 
A SER   125 2 92.27 1 125 
A THR   126 2 90.02 1 126 
A CYS   127 2 87.45 1 127 
A GLN   128 2 84.84 1 128 
A ALA   129 2 91.38 1 129 
A MET   130 2 92.66 1 130 
A MET   131 2 84.40 1 131 
A SER   132 2 86.64 1 132 
A GLN   133 2 89.70 1 133 
A ASN   134 2 92.53 1 134 
A ARG   135 2 77.11 1 135 
A TYR   136 2 86.05 1 136 
A GLY   137 2 84.24 1 137 
A GLU   138 2 67.42 1 138 
A ARG   139 2 58.92 1 139 
A GLN   140 2 75.39 1 140 
A LEU   141 2 84.25 1 141 
A THR   142 2 81.79 1 142 
A PRO   143 2 83.13 1 143 
A GLY   144 2 87.30 1 144 
A LEU   145 2 86.33 1 145 
A ASN   146 2 90.41 1 146 
A LEU   147 2 94.32 1 147 
A LEU   148 2 92.28 1 148 
A VAL   149 2 96.51 1 149 
A PRO   150 2 95.12 1 150 
A LEU   151 2 95.79 1 151 
A ARG   152 2 88.07 1 152 
A CYS   153 2 95.98 1 153 
A ALA   154 2 96.52 1 154 
A CYS   155 2 96.77 1 155 
A PRO   156 2 96.68 1 156 
A THR   157 2 94.33 1 157 
A ALA   158 2 95.84 1 158 
A LYS   159 2 86.72 1 159 
A GLN   160 2 95.63 1 160 
A THR   161 2 94.93 1 161 
A THR   162 2 93.73 1 162 
A ALA   163 2 96.15 1 163 
A GLY   164 2 97.05 1 164 
A PHE   165 2 96.50 1 165 
A LYS   166 2 91.02 1 166 
A TYR   167 2 96.14 1 167 
A LEU   168 2 97.06 1 168 
A LEU   169 2 96.94 1 169 
A THR   170 2 94.79 1 170 
A TYR   171 2 92.91 1 171 
A LEU   172 2 82.37 1 172 
A VAL   173 2 81.64 1 173 
A ALA   174 2 74.86 1 174 
A MET   175 2 56.36 1 175 
A GLY   176 2 69.32 1 176 
A ASP   177 2 81.75 1 177 
A SER   178 2 90.31 1 178 
A ILE   179 2 91.62 1 179 
A SER   180 2 93.75 1 180 
A GLY   181 2 95.42 1 181 
A ILE   182 2 95.54 1 182 
A ALA   183 2 97.17 1 183 
A GLU   184 2 86.61 1 184 
A MET   185 2 90.63 1 185 
A PHE   186 2 95.85 1 186 
A ASN   187 2 90.04 1 187 
A SER   188 2 96.80 1 188 
A THR   189 2 95.45 1 189 
A SER   190 2 95.29 1 190 
A ALA   191 2 96.30 1 191 
A ALA   192 2 96.83 1 192 
A ILE   193 2 96.14 1 193 
A THR   194 2 93.39 1 194 
A GLU   195 2 84.49 1 195 
A GLY   196 2 93.78 1 196 
A ASN   197 2 91.70 1 197 
A GLU   198 2 83.98 1 198 
A LEU   199 2 88.17 1 199 
A THR   200 2 82.07 1 200 
A SER   201 2 81.20 1 201 
A ASP   202 2 76.36 1 202 
A ASN   203 2 72.16 1 203 
A ILE   204 2 80.19 1 204 
A PHE   205 2 64.54 1 205 
A PHE   206 2 60.50 1 206 
A PHE   207 2 66.69 1 207 
A THR   208 2 77.35 1 208 
A PRO   209 2 88.44 1 209 
A VAL   210 2 91.23 1 210 
A LEU   211 2 95.28 1 211 
A VAL   212 2 97.39 1 212 
A PRO   213 2 97.70 1 213 
A LEU   214 2 97.10 1 214 
A THR   215 2 94.93 1 215 
A THR   216 2 92.18 1 216 
A GLU   217 2 83.53 1 217 
A PRO   218 2 88.95 1 218 
A THR   219 2 66.02 1 219 
B LYS   1   2 62.56 1 220 
B CYS   2   2 84.65 1 221 
B ARG   3   2 67.68 1 222 
B THR   4   2 82.19 1 223 
B SER   5   2 86.62 1 224 
B CYS   6   2 94.47 1 225 
B PRO   7   2 92.86 1 226 
B LEU   8   2 94.15 1 227 
B ALA   9   2 98.45 1 228 
B LEU   10  2 98.16 1 229 
B ALA   11  2 98.77 1 230 
B SER   12  2 98.64 1 231 
B TYR   13  2 97.38 1 232 
B TYR   14  2 93.26 1 233 
B LEU   15  2 90.11 1 234 
B GLU   16  2 76.96 1 235 
B ASN   17  2 63.24 1 236 
B GLY   18  2 74.70 1 237 
B THR   19  2 83.27 1 238 
B THR   20  2 86.22 1 239 
B LEU   21  2 91.91 1 240 
B SER   22  2 86.48 1 241 
B VAL   23  2 89.29 1 242 
B ILE   24  2 96.01 1 243 
B ASN   25  2 93.51 1 244 
B GLN   26  2 83.87 1 245 
B ASN   27  2 92.39 1 246 
B LEU   28  2 96.78 1 247 
B ASN   29  2 90.76 1 248 
B SER   30  2 93.62 1 249 
B SER   31  2 90.54 1 250 
B ILE   32  2 92.48 1 251 
B ALA   33  2 94.64 1 252 
B PRO   34  2 86.91 1 253 
B TYR   35  2 78.68 1 254 
B ASP   36  2 67.65 1 255 
B GLN   37  2 62.87 1 256 
B ILE   38  2 66.00 1 257 
B ASN   39  2 77.89 1 258 
B PHE   40  2 88.80 1 259 
B ASP   41  2 86.94 1 260 
B PRO   42  2 94.81 1 261 
B ILE   43  2 97.28 1 262 
B LEU   44  2 95.87 1 263 
B ARG   45  2 84.81 1 264 
B TYR   46  2 97.18 1 265 
B ASN   47  2 96.13 1 266 
B SER   48  2 92.08 1 267 
B ASN   49  2 86.61 1 268 
B ILE   50  2 93.41 1 269 
B LYS   51  2 77.22 1 270 
B ASP   52  2 82.40 1 271 
B LYS   53  2 84.86 1 272 
B ASP   54  2 76.61 1 273 
B ARG   55  2 65.22 1 274 
B ILE   56  2 87.70 1 275 
B GLN   57  2 73.04 1 276 
B MET   58  2 73.55 1 277 
B GLY   59  2 85.33 1 278 
B SER   60  2 91.94 1 279 
B ARG   61  2 96.21 1 280 
B VAL   62  2 97.78 1 281 
B LEU   63  2 97.95 1 282 
B VAL   64  2 98.16 1 283 
B PRO   65  2 98.12 1 284 
B PHE   66  2 97.36 1 285 
B PRO   67  2 96.72 1 286 
B CYS   68  2 96.79 1 287 
B GLU   69  2 89.91 1 288 
B CYS   70  2 92.40 1 289 
B GLN   71  2 91.06 1 290 
B PRO   72  2 87.54 1 291 
B GLY   73  2 87.68 1 292 
B ASP   74  2 86.04 1 293 
B PHE   75  2 91.60 1 294 
B LEU   76  2 95.67 1 295 
B GLY   77  2 97.13 1 296 
B HIS   78  2 95.12 1 297 
B ASN   79  2 90.37 1 298 
B PHE   80  2 96.03 1 299 
B SER   81  2 91.87 1 300 
B TYR   82  2 92.97 1 301 
B SER   83  2 87.36 1 302 
B VAL   84  2 89.12 1 303 
B ARG   85  2 73.98 1 304 
B GLN   86  2 67.43 1 305 
B GLU   87  2 70.83 1 306 
B ASP   88  2 88.60 1 307 
B THR   89  2 92.58 1 308 
B TYR   90  2 95.03 1 309 
B GLU   91  2 89.45 1 310 
B ARG   92  2 78.25 1 311 
B VAL   93  2 95.81 1 312 
B ALA   94  2 97.41 1 313 
B ILE   95  2 93.22 1 314 
B SER   96  2 91.24 1 315 
B ASN   97  2 91.05 1 316 
B TYR   98  2 97.45 1 317 
B ALA   99  2 97.96 1 318 
B ASN   100 2 95.71 1 319 
B LEU   101 2 98.24 1 320 
B THR   102 2 97.48 1 321 
B THR   103 2 96.78 1 322 
B MET   104 2 91.57 1 323 
B GLU   105 2 87.18 1 324 
B SER   106 2 95.64 1 325 
B LEU   107 2 95.75 1 326 
B GLN   108 2 85.96 1 327 
B ALA   109 2 92.45 1 328 
B ARG   110 2 84.47 1 329 
B ASN   111 2 92.97 1 330 
B PRO   112 2 91.30 1 331 
B PHE   113 2 89.37 1 332 
B PRO   114 2 90.67 1 333 
B ALA   115 2 90.08 1 334 
B THR   116 2 84.14 1 335 
B ASN   117 2 82.90 1 336 
B ILE   118 2 90.54 1 337 
B PRO   119 2 89.77 1 338 
B LEU   120 2 77.12 1 339 
B SER   121 2 80.15 1 340 
B ALA   122 2 89.75 1 341 
B THR   123 2 89.10 1 342 
B LEU   124 2 94.69 1 343 
B ASN   125 2 88.27 1 344 
B VAL   126 2 96.91 1 345 
B LEU   127 2 96.20 1 346 
B VAL   128 2 97.73 1 347 
B ASN   129 2 94.91 1 348 
B CYS   130 2 97.82 1 349 
B SER   131 2 97.56 1 350 
B CYS   132 2 96.84 1 351 
B GLY   133 2 96.88 1 352 
B ASP   134 2 94.26 1 353 
B GLU   135 2 88.46 1 354 
B SER   136 2 94.14 1 355 
B VAL   137 2 95.96 1 356 
B SER   138 2 96.91 1 357 
B LYS   139 2 87.31 1 358 
B ASP   140 2 95.86 1 359 
B PHE   141 2 97.79 1 360 
B GLY   142 2 97.73 1 361 
B LEU   143 2 97.99 1 362 
B PHE   144 2 97.76 1 363 
B VAL   145 2 98.23 1 364 
B THR   146 2 98.13 1 365 
B TYR   147 2 98.12 1 366 
B PRO   148 2 98.52 1 367 
B LEU   149 2 97.41 1 368 
B ARG   150 2 91.69 1 369 
B PRO   151 2 92.98 1 370 
B GLU   152 2 89.89 1 371 
B ASP   153 2 94.96 1 372 
B SER   154 2 96.44 1 373 
B LEU   155 2 96.06 1 374 
B SER   156 2 94.00 1 375 
B SER   157 2 95.64 1 376 
B ILE   158 2 97.11 1 377 
B ALA   159 2 97.31 1 378 
B ARG   160 2 79.13 1 379 
B SER   161 2 94.46 1 380 
B SER   162 2 97.15 1 381 
B GLY   163 2 97.24 1 382 
B VAL   164 2 96.90 1 383 
B SER   165 2 96.56 1 384 
B ALA   166 2 97.57 1 385 
B ASP   167 2 89.16 1 386 
B ILE   168 2 95.10 1 387 
B LEU   169 2 97.04 1 388 
B GLN   170 2 94.78 1 389 
B ARG   171 2 88.54 1 390 
B TYR   172 2 97.45 1 391 
B ASN   173 2 96.45 1 392 
B PRO   174 2 95.31 1 393 
B GLY   175 2 95.09 1 394 
B VAL   176 2 95.15 1 395 
B ASN   177 2 94.06 1 396 
B PHE   178 2 96.04 1 397 
B ASN   179 2 89.10 1 398 
B SER   180 2 94.79 1 399 
B GLY   181 2 95.94 1 400 
B ASN   182 2 90.79 1 401 
B GLY   183 2 97.41 1 402 
B ILE   184 2 95.97 1 403 
B VAL   185 2 97.62 1 404 
B TYR   186 2 97.79 1 405 
B VAL   187 2 98.14 1 406 
B PRO   188 2 98.51 1 407 
B GLY   189 2 98.54 1 408 
B ARG   190 2 93.98 1 409 
B ASP   191 2 95.22 1 410 
B PRO   192 2 95.84 1 411 
B ASN   193 2 89.44 1 412 
B GLY   194 2 96.03 1 413 
B ALA   195 2 97.40 1 414 
B PHE   196 2 97.49 1 415 
B PRO   197 2 97.37 1 416 
B PRO   198 2 96.97 1 417 
B PHE   199 2 94.84 1 418 
B LYS   200 2 78.55 1 419 
B SER   201 2 76.75 1 420 
B SER   202 2 60.73 1 421 
C LIG_C .   2 48.43 1 422 
#
_ma_software_group.group_id    1
_ma_software_group.ordinal_id  1
_ma_software_group.software_id 1
#
loop_
_ma_target_entity.data_id
_ma_target_entity.entity_id
_ma_target_entity.origin
1 1 . 
1 2 . 
1 3 . 
#
loop_
_ma_target_entity_instance.asym_id
_ma_target_entity_instance.details
_ma_target_entity_instance.entity_id
A . 1 
B . 2 
C . 3 
#
loop_
_pdbx_data_usage.details
_pdbx_data_usage.id
_pdbx_data_usage.type
_pdbx_data_usage.url
;Non-commercial use only, by using this file you agree to the terms of use found
at https://github.com/google-deepmind/alphafold3/blob/main/OUTPUT_TERMS_OF_USE.md.
To request access to the AlphaFold 3 model parameters, follow the process set
out at https://github.com/google-deepmind/alphafold3. You may only use these if
received directly from Google. Use is subject to terms of use available at
https://github.com/google-deepmind/alphafold3/blob/main/WEIGHTS_TERMS_OF_USE.md.
;
1 license    https://github.com/google-deepmind/alphafold3/blob/main/OUTPUT_TERMS_OF_USE.md 
;AlphaFold 3 and its output are not intended for, have not been validated for,
and are not approved for clinical use. They are provided "as-is" without any
warranty of any kind, whether expressed or implied. No warranty is given that
use shall not infringe the rights of any third party.
;
2 disclaimer ?                                                                              
#
_pdbx_nonpoly_scheme.asym_id       C
_pdbx_nonpoly_scheme.auth_seq_num  1
_pdbx_nonpoly_scheme.entity_id     3
_pdbx_nonpoly_scheme.mon_id        LIG_C
_pdbx_nonpoly_scheme.pdb_ins_code  .
_pdbx_nonpoly_scheme.pdb_seq_num   1
_pdbx_nonpoly_scheme.pdb_strand_id C
#
loop_
_pdbx_poly_seq_scheme.asym_id
_pdbx_poly_seq_scheme.auth_seq_num
_pdbx_poly_seq_scheme.entity_id
_pdbx_poly_seq_scheme.hetero
_pdbx_poly_seq_scheme.mon_id
_pdbx_poly_seq_scheme.pdb_ins_code
_pdbx_poly_seq_scheme.pdb_seq_num
_pdbx_poly_seq_scheme.pdb_strand_id
_pdbx_poly_seq_scheme.seq_id
A 1   1 n GLN . 1   A 1   
A 2   1 n GLN . 2   A 2   
A 3   1 n PRO . 3   A 3   
A 4   1 n TYR . 4   A 4   
A 5   1 n VAL . 5   A 5   
A 6   1 n ASN . 6   A 6   
A 7   1 n ASN . 7   A 7   
A 8   1 n HIS . 8   A 8   
A 9   1 n GLN . 9   A 9   
A 10  1 n LEU . 10  A 10  
A 11  1 n ALA . 11  A 11  
A 12  1 n CYS . 12  A 12  
A 13  1 n GLU . 13  A 13  
A 14  1 n VAL . 14  A 14  
A 15  1 n ARG . 15  A 15  
A 16  1 n VAL . 16  A 16  
A 17  1 n TYR . 17  A 17  
A 18  1 n ASP . 18  A 18  
A 19  1 n ASN . 19  A 19  
A 20  1 n ILE . 20  A 20  
A 21  1 n THR . 21  A 21  
A 22  1 n ASN . 22  A 22  
A 23  1 n GLY . 23  A 23  
A 24  1 n PHE . 24  A 24  
A 25  1 n THR . 25  A 25  
A 26  1 n CYS . 26  A 26  
A 27  1 n ASN . 27  A 27  
A 28  1 n GLY . 28  A 28  
A 29  1 n PRO . 29  A 29  
A 30  1 n PRO . 30  A 30  
A 31  1 n SER . 31  A 31  
A 32  1 n CYS . 32  A 32  
A 33  1 n ARG . 33  A 33  
A 34  1 n SER . 34  A 34  
A 35  1 n TYR . 35  A 35  
A 36  1 n LEU . 36  A 36  
A 37  1 n THR . 37  A 37  
A 38  1 n PHE . 38  A 38  
A 39  1 n TRP . 39  A 39  
A 40  1 n SER . 40  A 40  
A 41  1 n GLN . 41  A 41  
A 42  1 n PRO . 42  A 42  
A 43  1 n PRO . 43  A 43  
A 44  1 n TYR . 44  A 44  
A 45  1 n ASN . 45  A 45  
A 46  1 n THR . 46  A 46  
A 47  1 n ALA . 47  A 47  
A 48  1 n ASP . 48  A 48  
A 49  1 n SER . 49  A 49  
A 50  1 n ILE . 50  A 50  
A 51  1 n ALA . 51  A 51  
A 52  1 n LYS . 52  A 52  
A 53  1 n LEU . 53  A 53  
A 54  1 n LEU . 54  A 54  
A 55  1 n ASN . 55  A 55  
A 56  1 n VAL . 56  A 56  
A 57  1 n SER . 57  A 57  
A 58  1 n ALA . 58  A 58  
A 59  1 n ALA . 59  A 59  
A 60  1 n GLU . 60  A 60  
A 61  1 n ILE . 61  A 61  
A 62  1 n GLN . 62  A 62  
A 63  1 n SER . 63  A 63  
A 64  1 n ILE . 64  A 64  
A 65  1 n ASN . 65  A 65  
A 66  1 n ASN . 66  A 66  
A 67  1 n LEU . 67  A 67  
A 68  1 n PRO . 68  A 68  
A 69  1 n THR . 69  A 69  
A 70  1 n ALA . 70  A 70  
A 71  1 n THR . 71  A 71  
A 72  1 n THR . 72  A 72  
A 73  1 n ARG . 73  A 73  
A 74  1 n ILE . 74  A 74  
A 75  1 n PRO . 75  A 75  
A 76  1 n THR . 76  A 76  
A 77  1 n ARG . 77  A 77  
A 78  1 n GLU . 78  A 78  
A 79  1 n LEU . 79  A 79  
A 80  1 n VAL . 80  A 80  
A 81  1 n VAL . 81  A 81  
A 82  1 n ILE . 82  A 82  
A 83  1 n PRO . 83  A 83  
A 84  1 n ALA . 84  A 84  
A 85  1 n ASN . 85  A 85  
A 86  1 n CYS . 86  A 86  
A 87  1 n SER . 87  A 87  
A 88  1 n CYS . 88  A 88  
A 89  1 n SER . 89  A 89  
A 90  1 n SER . 90  A 90  
A 91  1 n SER . 91  A 91  
A 92  1 n SER . 92  A 92  
A 93  1 n GLY . 93  A 93  
A 94  1 n GLY . 94  A 94  
A 95  1 n PHE . 95  A 95  
A 96  1 n TYR . 96  A 96  
A 97  1 n GLN . 97  A 97  
A 98  1 n HIS . 98  A 98  
A 99  1 n ASN . 99  A 99  
A 100 1 n ALA . 100 A 100 
A 101 1 n THR . 101 A 101 
A 102 1 n TYR . 102 A 102 
A 103 1 n ASN . 103 A 103 
A 104 1 n LEU . 104 A 104 
A 105 1 n SER . 105 A 105 
A 106 1 n GLY . 106 A 106 
A 107 1 n ASN . 107 A 107 
A 108 1 n ARG . 108 A 108 
A 109 1 n GLY . 109 A 109 
A 110 1 n ASP . 110 A 110 
A 111 1 n GLU . 111 A 111 
A 112 1 n THR . 112 A 112 
A 113 1 n TYR . 113 A 113 
A 114 1 n PHE . 114 A 114 
A 115 1 n SER . 115 A 115 
A 116 1 n VAL . 116 A 116 
A 117 1 n ALA . 117 A 117 
A 118 1 n ASN . 118 A 118 
A 119 1 n ASP . 119 A 119 
A 120 1 n THR . 120 A 120 
A 121 1 n TYR . 121 A 121 
A 122 1 n GLN . 122 A 122 
A 123 1 n ALA . 123 A 123 
A 124 1 n LEU . 124 A 124 
A 125 1 n SER . 125 A 125 
A 126 1 n THR . 126 A 126 
A 127 1 n CYS . 127 A 127 
A 128 1 n GLN . 128 A 128 
A 129 1 n ALA . 129 A 129 
A 130 1 n MET . 130 A 130 
A 131 1 n MET . 131 A 131 
A 132 1 n SER . 132 A 132 
A 133 1 n GLN . 133 A 133 
A 134 1 n ASN . 134 A 134 
A 135 1 n ARG . 135 A 135 
A 136 1 n TYR . 136 A 136 
A 137 1 n GLY . 137 A 137 
A 138 1 n GLU . 138 A 138 
A 139 1 n ARG . 139 A 139 
A 140 1 n GLN . 140 A 140 
A 141 1 n LEU . 141 A 141 
A 142 1 n THR . 142 A 142 
A 143 1 n PRO . 143 A 143 
A 144 1 n GLY . 144 A 144 
A 145 1 n LEU . 145 A 145 
A 146 1 n ASN . 146 A 146 
A 147 1 n LEU . 147 A 147 
A 148 1 n LEU . 148 A 148 
A 149 1 n VAL . 149 A 149 
A 150 1 n PRO . 150 A 150 
A 151 1 n LEU . 151 A 151 
A 152 1 n ARG . 152 A 152 
A 153 1 n CYS . 153 A 153 
A 154 1 n ALA . 154 A 154 
A 155 1 n CYS . 155 A 155 
A 156 1 n PRO . 156 A 156 
A 157 1 n THR . 157 A 157 
A 158 1 n ALA . 158 A 158 
A 159 1 n LYS . 159 A 159 
A 160 1 n GLN . 160 A 160 
A 161 1 n THR . 161 A 161 
A 162 1 n THR . 162 A 162 
A 163 1 n ALA . 163 A 163 
A 164 1 n GLY . 164 A 164 
A 165 1 n PHE . 165 A 165 
A 166 1 n LYS . 166 A 166 
A 167 1 n TYR . 167 A 167 
A 168 1 n LEU . 168 A 168 
A 169 1 n LEU . 169 A 169 
A 170 1 n THR . 170 A 170 
A 171 1 n TYR . 171 A 171 
A 172 1 n LEU . 172 A 172 
A 173 1 n VAL . 173 A 173 
A 174 1 n ALA . 174 A 174 
A 175 1 n MET . 175 A 175 
A 176 1 n GLY . 176 A 176 
A 177 1 n ASP . 177 A 177 
A 178 1 n SER . 178 A 178 
A 179 1 n ILE . 179 A 179 
A 180 1 n SER . 180 A 180 
A 181 1 n GLY . 181 A 181 
A 182 1 n ILE . 182 A 182 
A 183 1 n ALA . 183 A 183 
A 184 1 n GLU . 184 A 184 
A 185 1 n MET . 185 A 185 
A 186 1 n PHE . 186 A 186 
A 187 1 n ASN . 187 A 187 
A 188 1 n SER . 188 A 188 
A 189 1 n THR . 189 A 189 
A 190 1 n SER . 190 A 190 
A 191 1 n ALA . 191 A 191 
A 192 1 n ALA . 192 A 192 
A 193 1 n ILE . 193 A 193 
A 194 1 n THR . 194 A 194 
A 195 1 n GLU . 195 A 195 
A 196 1 n GLY . 196 A 196 
A 197 1 n ASN . 197 A 197 
A 198 1 n GLU . 198 A 198 
A 199 1 n LEU . 199 A 199 
A 200 1 n THR . 200 A 200 
A 201 1 n SER . 201 A 201 
A 202 1 n ASP . 202 A 202 
A 203 1 n ASN . 203 A 203 
A 204 1 n ILE . 204 A 204 
A 205 1 n PHE . 205 A 205 
A 206 1 n PHE . 206 A 206 
A 207 1 n PHE . 207 A 207 
A 208 1 n THR . 208 A 208 
A 209 1 n PRO . 209 A 209 
A 210 1 n VAL . 210 A 210 
A 211 1 n LEU . 211 A 211 
A 212 1 n VAL . 212 A 212 
A 213 1 n PRO . 213 A 213 
A 214 1 n LEU . 214 A 214 
A 215 1 n THR . 215 A 215 
A 216 1 n THR . 216 A 216 
A 217 1 n GLU . 217 A 217 
A 218 1 n PRO . 218 A 218 
A 219 1 n THR . 219 A 219 
B 1   2 n LYS . 1   B 1   
B 2   2 n CYS . 2   B 2   
B 3   2 n ARG . 3   B 3   
B 4   2 n THR . 4   B 4   
B 5   2 n SER . 5   B 5   
B 6   2 n CYS . 6   B 6   
B 7   2 n PRO . 7   B 7   
B 8   2 n LEU . 8   B 8   
B 9   2 n ALA . 9   B 9   
B 10  2 n LEU . 10  B 10  
B 11  2 n ALA . 11  B 11  
B 12  2 n SER . 12  B 12  
B 13  2 n TYR . 13  B 13  
B 14  2 n TYR . 14  B 14  
B 15  2 n LEU . 15  B 15  
B 16  2 n GLU . 16  B 16  
B 17  2 n ASN . 17  B 17  
B 18  2 n GLY . 18  B 18  
B 19  2 n THR . 19  B 19  
B 20  2 n THR . 20  B 20  
B 21  2 n LEU . 21  B 21  
B 22  2 n SER . 22  B 22  
B 23  2 n VAL . 23  B 23  
B 24  2 n ILE . 24  B 24  
B 25  2 n ASN . 25  B 25  
B 26  2 n GLN . 26  B 26  
B 27  2 n ASN . 27  B 27  
B 28  2 n LEU . 28  B 28  
B 29  2 n ASN . 29  B 29  
B 30  2 n SER . 30  B 30  
B 31  2 n SER . 31  B 31  
B 32  2 n ILE . 32  B 32  
B 33  2 n ALA . 33  B 33  
B 34  2 n PRO . 34  B 34  
B 35  2 n TYR . 35  B 35  
B 36  2 n ASP . 36  B 36  
B 37  2 n GLN . 37  B 37  
B 38  2 n ILE . 38  B 38  
B 39  2 n ASN . 39  B 39  
B 40  2 n PHE . 40  B 40  
B 41  2 n ASP . 41  B 41  
B 42  2 n PRO . 42  B 42  
B 43  2 n ILE . 43  B 43  
B 44  2 n LEU . 44  B 44  
B 45  2 n ARG . 45  B 45  
B 46  2 n TYR . 46  B 46  
B 47  2 n ASN . 47  B 47  
B 48  2 n SER . 48  B 48  
B 49  2 n ASN . 49  B 49  
B 50  2 n ILE . 50  B 50  
B 51  2 n LYS . 51  B 51  
B 52  2 n ASP . 52  B 52  
B 53  2 n LYS . 53  B 53  
B 54  2 n ASP . 54  B 54  
B 55  2 n ARG . 55  B 55  
B 56  2 n ILE . 56  B 56  
B 57  2 n GLN . 57  B 57  
B 58  2 n MET . 58  B 58  
B 59  2 n GLY . 59  B 59  
B 60  2 n SER . 60  B 60  
B 61  2 n ARG . 61  B 61  
B 62  2 n VAL . 62  B 62  
B 63  2 n LEU . 63  B 63  
B 64  2 n VAL . 64  B 64  
B 65  2 n PRO . 65  B 65  
B 66  2 n PHE . 66  B 66  
B 67  2 n PRO . 67  B 67  
B 68  2 n CYS . 68  B 68  
B 69  2 n GLU . 69  B 69  
B 70  2 n CYS . 70  B 70  
B 71  2 n GLN . 71  B 71  
B 72  2 n PRO . 72  B 72  
B 73  2 n GLY . 73  B 73  
B 74  2 n ASP . 74  B 74  
B 75  2 n PHE . 75  B 75  
B 76  2 n LEU . 76  B 76  
B 77  2 n GLY . 77  B 77  
B 78  2 n HIS . 78  B 78  
B 79  2 n ASN . 79  B 79  
B 80  2 n PHE . 80  B 80  
B 81  2 n SER . 81  B 81  
B 82  2 n TYR . 82  B 82  
B 83  2 n SER . 83  B 83  
B 84  2 n VAL . 84  B 84  
B 85  2 n ARG . 85  B 85  
B 86  2 n GLN . 86  B 86  
B 87  2 n GLU . 87  B 87  
B 88  2 n ASP . 88  B 88  
B 89  2 n THR . 89  B 89  
B 90  2 n TYR . 90  B 90  
B 91  2 n GLU . 91  B 91  
B 92  2 n ARG . 92  B 92  
B 93  2 n VAL . 93  B 93  
B 94  2 n ALA . 94  B 94  
B 95  2 n ILE . 95  B 95  
B 96  2 n SER . 96  B 96  
B 97  2 n ASN . 97  B 97  
B 98  2 n TYR . 98  B 98  
B 99  2 n ALA . 99  B 99  
B 100 2 n ASN . 100 B 100 
B 101 2 n LEU . 101 B 101 
B 102 2 n THR . 102 B 102 
B 103 2 n THR . 103 B 103 
B 104 2 n MET . 104 B 104 
B 105 2 n GLU . 105 B 105 
B 106 2 n SER . 106 B 106 
B 107 2 n LEU . 107 B 107 
B 108 2 n GLN . 108 B 108 
B 109 2 n ALA . 109 B 109 
B 110 2 n ARG . 110 B 110 
B 111 2 n ASN . 111 B 111 
B 112 2 n PRO . 112 B 112 
B 113 2 n PHE . 113 B 113 
B 114 2 n PRO . 114 B 114 
B 115 2 n ALA . 115 B 115 
B 116 2 n THR . 116 B 116 
B 117 2 n ASN . 117 B 117 
B 118 2 n ILE . 118 B 118 
B 119 2 n PRO . 119 B 119 
B 120 2 n LEU . 120 B 120 
B 121 2 n SER . 121 B 121 
B 122 2 n ALA . 122 B 122 
B 123 2 n THR . 123 B 123 
B 124 2 n LEU . 124 B 124 
B 125 2 n ASN . 125 B 125 
B 126 2 n VAL . 126 B 126 
B 127 2 n LEU . 127 B 127 
B 128 2 n VAL . 128 B 128 
B 129 2 n ASN . 129 B 129 
B 130 2 n CYS . 130 B 130 
B 131 2 n SER . 131 B 131 
B 132 2 n CYS . 132 B 132 
B 133 2 n GLY . 133 B 133 
B 134 2 n ASP . 134 B 134 
B 135 2 n GLU . 135 B 135 
B 136 2 n SER . 136 B 136 
B 137 2 n VAL . 137 B 137 
B 138 2 n SER . 138 B 138 
B 139 2 n LYS . 139 B 139 
B 140 2 n ASP . 140 B 140 
B 141 2 n PHE . 141 B 141 
B 142 2 n GLY . 142 B 142 
B 143 2 n LEU . 143 B 143 
B 144 2 n PHE . 144 B 144 
B 145 2 n VAL . 145 B 145 
B 146 2 n THR . 146 B 146 
B 147 2 n TYR . 147 B 147 
B 148 2 n PRO . 148 B 148 
B 149 2 n LEU . 149 B 149 
B 150 2 n ARG . 150 B 150 
B 151 2 n PRO . 151 B 151 
B 152 2 n GLU . 152 B 152 
B 153 2 n ASP . 153 B 153 
B 154 2 n SER . 154 B 154 
B 155 2 n LEU . 155 B 155 
B 156 2 n SER . 156 B 156 
B 157 2 n SER . 157 B 157 
B 158 2 n ILE . 158 B 158 
B 159 2 n ALA . 159 B 159 
B 160 2 n ARG . 160 B 160 
B 161 2 n SER . 161 B 161 
B 162 2 n SER . 162 B 162 
B 163 2 n GLY . 163 B 163 
B 164 2 n VAL . 164 B 164 
B 165 2 n SER . 165 B 165 
B 166 2 n ALA . 166 B 166 
B 167 2 n ASP . 167 B 167 
B 168 2 n ILE . 168 B 168 
B 169 2 n LEU . 169 B 169 
B 170 2 n GLN . 170 B 170 
B 171 2 n ARG . 171 B 171 
B 172 2 n TYR . 172 B 172 
B 173 2 n ASN . 173 B 173 
B 174 2 n PRO . 174 B 174 
B 175 2 n GLY . 175 B 175 
B 176 2 n VAL . 176 B 176 
B 177 2 n ASN . 177 B 177 
B 178 2 n PHE . 178 B 178 
B 179 2 n ASN . 179 B 179 
B 180 2 n SER . 180 B 180 
B 181 2 n GLY . 181 B 181 
B 182 2 n ASN . 182 B 182 
B 183 2 n GLY . 183 B 183 
B 184 2 n ILE . 184 B 184 
B 185 2 n VAL . 185 B 185 
B 186 2 n TYR . 186 B 186 
B 187 2 n VAL . 187 B 187 
B 188 2 n PRO . 188 B 188 
B 189 2 n GLY . 189 B 189 
B 190 2 n ARG . 190 B 190 
B 191 2 n ASP . 191 B 191 
B 192 2 n PRO . 192 B 192 
B 193 2 n ASN . 193 B 193 
B 194 2 n GLY . 194 B 194 
B 195 2 n ALA . 195 B 195 
B 196 2 n PHE . 196 B 196 
B 197 2 n PRO . 197 B 197 
B 198 2 n PRO . 198 B 198 
B 199 2 n PHE . 199 B 199 
B 200 2 n LYS . 200 B 200 
B 201 2 n SER . 201 B 201 
B 202 2 n SER . 202 B 202 
#
_software.classification other
_software.date           ?
_software.description    "Structure prediction"
_software.name           AlphaFold
_software.pdbx_ordinal   1
_software.type           package
_software.version        "AlphaFold-beta-20231127 (a5b6a7e50e26c0f7af9a71bddc0aea6cd3ab6731af800c661abdb5b07b9e4a46)"
#
loop_
_struct_asym.entity_id
_struct_asym.id
1 A 
2 B 
3 C 
#
loop_
_atom_site.group_PDB
_atom_site.id
_atom_site.type_symbol
_atom_site.label_atom_id
_atom_site.label_alt_id
_atom_site.label_comp_id
_atom_site.label_asym_id
_atom_site.label_entity_id
_atom_site.label_seq_id
_atom_site.pdbx_PDB_ins_code
_atom_site.Cartn_x
_atom_site.Cartn_y
_atom_site.Cartn_z
_atom_site.occupancy
_atom_site.B_iso_or_equiv
_atom_site.auth_seq_id
_atom_site.auth_asym_id
_atom_site.pdbx_PDB_model_num
ATOM   1    N N   . GLN   A 1 1   ? 8.971   2.457   27.138  1.00 67.20 1   A 1 
ATOM   2    C CA  . GLN   A 1 1   ? 8.692   3.258   25.921  1.00 76.38 1   A 1 
ATOM   3    C C   . GLN   A 1 1   ? 9.146   2.496   24.687  1.00 80.15 1   A 1 
ATOM   4    O O   . GLN   A 1 1   ? 10.062  1.676   24.763  1.00 73.90 1   A 1 
ATOM   5    C CB  . GLN   A 1 1   ? 9.390   4.621   25.999  1.00 69.74 1   A 1 
ATOM   6    C CG  . GLN   A 1 1   ? 8.891   5.515   27.150  1.00 61.46 1   A 1 
ATOM   7    C CD  . GLN   A 1 1   ? 9.351   5.057   28.523  1.00 55.00 1   A 1 
ATOM   8    O OE1 . GLN   A 1 1   ? 10.341  4.342   28.691  1.00 50.40 1   A 1 
ATOM   9    N NE2 . GLN   A 1 1   ? 8.635   5.437   29.563  1.00 46.11 1   A 1 
ATOM   10   N N   . GLN   A 1 2   ? 8.501   2.753   23.555  1.00 76.60 2   A 1 
ATOM   11   C CA  . GLN   A 1 2   ? 8.826   2.132   22.267  1.00 82.07 2   A 1 
ATOM   12   C C   . GLN   A 1 2   ? 9.127   3.233   21.242  1.00 84.07 2   A 1 
ATOM   13   O O   . GLN   A 1 2   ? 8.321   4.156   21.113  1.00 81.47 2   A 1 
ATOM   14   C CB  . GLN   A 1 2   ? 7.652   1.270   21.787  1.00 80.38 2   A 1 
ATOM   15   C CG  . GLN   A 1 2   ? 7.322   0.101   22.715  1.00 78.66 2   A 1 
ATOM   16   C CD  . GLN   A 1 2   ? 8.333   -1.039  22.676  1.00 77.31 2   A 1 
ATOM   17   O OE1 . GLN   A 1 2   ? 9.168   -1.153  21.793  1.00 71.56 2   A 1 
ATOM   18   N NE2 . GLN   A 1 2   ? 8.248   -1.943  23.637  1.00 69.04 2   A 1 
ATOM   19   N N   . PRO   A 1 3   ? 10.240  3.157   20.514  1.00 72.05 3   A 1 
ATOM   20   C CA  . PRO   A 1 3   ? 10.532  4.140   19.465  1.00 73.54 3   A 1 
ATOM   21   C C   . PRO   A 1 3   ? 9.454   4.133   18.378  1.00 73.85 3   A 1 
ATOM   22   O O   . PRO   A 1 3   ? 9.073   3.072   17.884  1.00 71.45 3   A 1 
ATOM   23   C CB  . PRO   A 1 3   ? 11.896  3.730   18.902  1.00 71.14 3   A 1 
ATOM   24   C CG  . PRO   A 1 3   ? 12.518  2.899   20.006  1.00 71.57 3   A 1 
ATOM   25   C CD  . PRO   A 1 3   ? 11.341  2.209   20.660  1.00 75.86 3   A 1 
ATOM   26   N N   . TYR   A 1 4   ? 8.980   5.316   18.011  1.00 73.31 4   A 1 
ATOM   27   C CA  . TYR   A 1 4   ? 7.970   5.473   16.970  1.00 73.02 4   A 1 
ATOM   28   C C   . TYR   A 1 4   ? 8.605   5.991   15.685  1.00 70.70 4   A 1 
ATOM   29   O O   . TYR   A 1 4   ? 9.221   7.056   15.661  1.00 67.42 4   A 1 
ATOM   30   C CB  . TYR   A 1 4   ? 6.851   6.396   17.454  1.00 71.93 4   A 1 
ATOM   31   C CG  . TYR   A 1 4   ? 5.688   6.460   16.490  1.00 72.00 4   A 1 
ATOM   32   C CD1 . TYR   A 1 4   ? 4.726   5.437   16.472  1.00 68.96 4   A 1 
ATOM   33   C CD2 . TYR   A 1 4   ? 5.558   7.533   15.595  1.00 68.51 4   A 1 
ATOM   34   C CE1 . TYR   A 1 4   ? 3.646   5.493   15.590  1.00 66.30 4   A 1 
ATOM   35   C CE2 . TYR   A 1 4   ? 4.481   7.596   14.706  1.00 67.14 4   A 1 
ATOM   36   C CZ  . TYR   A 1 4   ? 3.522   6.577   14.710  1.00 69.26 4   A 1 
ATOM   37   O OH  . TYR   A 1 4   ? 2.452   6.645   13.858  1.00 67.27 4   A 1 
ATOM   38   N N   . VAL   A 1 5   ? 8.445   5.230   14.625  1.00 62.74 5   A 1 
ATOM   39   C CA  . VAL   A 1 5   ? 8.960   5.563   13.292  1.00 61.07 5   A 1 
ATOM   40   C C   . VAL   A 1 5   ? 7.918   5.188   12.243  1.00 62.95 5   A 1 
ATOM   41   O O   . VAL   A 1 5   ? 6.953   4.480   12.541  1.00 58.65 5   A 1 
ATOM   42   C CB  . VAL   A 1 5   ? 10.302  4.854   13.003  1.00 54.97 5   A 1 
ATOM   43   C CG1 . VAL   A 1 5   ? 11.420  5.342   13.924  1.00 49.01 5   A 1 
ATOM   44   C CG2 . VAL   A 1 5   ? 10.172  3.337   13.132  1.00 50.11 5   A 1 
ATOM   45   N N   . ASN   A 1 6   ? 8.114   5.660   11.013  1.00 61.67 6   A 1 
ATOM   46   C CA  . ASN   A 1 6   ? 7.230   5.305   9.909   1.00 59.73 6   A 1 
ATOM   47   C C   . ASN   A 1 6   ? 7.173   3.782   9.710   1.00 61.15 6   A 1 
ATOM   48   O O   . ASN   A 1 6   ? 8.155   3.070   9.923   1.00 56.27 6   A 1 
ATOM   49   C CB  . ASN   A 1 6   ? 7.686   6.026   8.630   1.00 53.78 6   A 1 
ATOM   50   C CG  . ASN   A 1 6   ? 6.657   5.944   7.511   1.00 47.62 6   A 1 
ATOM   51   O OD1 . ASN   A 1 6   ? 5.508   5.577   7.705   1.00 44.08 6   A 1 
ATOM   52   N ND2 . ASN   A 1 6   ? 7.051   6.294   6.307   1.00 42.79 6   A 1 
ATOM   53   N N   . ASN   A 1 7   ? 6.014   3.296   9.304   1.00 61.78 7   A 1 
ATOM   54   C CA  . ASN   A 1 7   ? 5.762   1.870   9.183   1.00 60.57 7   A 1 
ATOM   55   C C   . ASN   A 1 7   ? 6.309   1.317   7.864   1.00 62.47 7   A 1 
ATOM   56   O O   . ASN   A 1 7   ? 5.992   1.815   6.788   1.00 58.43 7   A 1 
ATOM   57   C CB  . ASN   A 1 7   ? 4.255   1.635   9.326   1.00 55.33 7   A 1 
ATOM   58   C CG  . ASN   A 1 7   ? 3.920   0.206   9.675   1.00 51.60 7   A 1 
ATOM   59   O OD1 . ASN   A 1 7   ? 4.733   -0.697  9.577   1.00 48.28 7   A 1 
ATOM   60   N ND2 . ASN   A 1 7   ? 2.697   -0.017  10.109  1.00 46.32 7   A 1 
ATOM   61   N N   . HIS   A 1 8   ? 7.094   0.250   7.962   1.00 64.50 8   A 1 
ATOM   62   C CA  . HIS   A 1 8   ? 7.659   -0.448  6.810   1.00 64.94 8   A 1 
ATOM   63   C C   . HIS   A 1 8   ? 6.974   -1.796  6.534   1.00 67.24 8   A 1 
ATOM   64   O O   . HIS   A 1 8   ? 7.419   -2.558  5.682   1.00 64.30 8   A 1 
ATOM   65   C CB  . HIS   A 1 8   ? 9.168   -0.596  7.001   1.00 61.70 8   A 1 
ATOM   66   C CG  . HIS   A 1 8   ? 9.872   0.730   7.092   1.00 60.82 8   A 1 
ATOM   67   N ND1 . HIS   A 1 8   ? 10.078  1.589   6.037   1.00 54.35 8   A 1 
ATOM   68   C CD2 . HIS   A 1 8   ? 10.397  1.337   8.197   1.00 53.94 8   A 1 
ATOM   69   C CE1 . HIS   A 1 8   ? 10.713  2.674   6.489   1.00 52.67 8   A 1 
ATOM   70   N NE2 . HIS   A 1 8   ? 10.921  2.558   7.803   1.00 52.67 8   A 1 
ATOM   71   N N   . GLN   A 1 9   ? 5.871   -2.082  7.214   1.00 68.94 9   A 1 
ATOM   72   C CA  . GLN   A 1 9   ? 5.205   -3.387  7.154   1.00 69.53 9   A 1 
ATOM   73   C C   . GLN   A 1 9   ? 4.646   -3.753  5.773   1.00 70.64 9   A 1 
ATOM   74   O O   . GLN   A 1 9   ? 4.369   -4.920  5.527   1.00 69.28 9   A 1 
ATOM   75   C CB  . GLN   A 1 9   ? 4.089   -3.442  8.211   1.00 68.11 9   A 1 
ATOM   76   C CG  . GLN   A 1 9   ? 2.862   -2.622  7.823   1.00 64.94 9   A 1 
ATOM   77   C CD  . GLN   A 1 9   ? 1.804   -2.569  8.908   1.00 62.31 9   A 1 
ATOM   78   O OE1 . GLN   A 1 9   ? 2.028   -2.911  10.062  1.00 58.68 9   A 1 
ATOM   79   N NE2 . GLN   A 1 9   ? 0.617   -2.124  8.556   1.00 56.60 9   A 1 
ATOM   80   N N   . LEU   A 1 10  ? 4.461   -2.779  4.881   1.00 67.13 10  A 1 
ATOM   81   C CA  . LEU   A 1 10  ? 3.909   -3.037  3.547   1.00 66.41 10  A 1 
ATOM   82   C C   . LEU   A 1 10  ? 4.959   -3.569  2.560   1.00 68.17 10  A 1 
ATOM   83   O O   . LEU   A 1 10  ? 4.600   -4.116  1.524   1.00 65.69 10  A 1 
ATOM   84   C CB  . LEU   A 1 10  ? 3.226   -1.769  3.002   1.00 63.16 10  A 1 
ATOM   85   C CG  . LEU   A 1 10  ? 2.090   -1.203  3.874   1.00 61.04 10  A 1 
ATOM   86   C CD1 . LEU   A 1 10  ? 1.481   0.024   3.208   1.00 58.21 10  A 1 
ATOM   87   C CD2 . LEU   A 1 10  ? 0.991   -2.230  4.131   1.00 56.42 10  A 1 
ATOM   88   N N   . ALA   A 1 11  ? 6.240   -3.434  2.888   1.00 65.15 11  A 1 
ATOM   89   C CA  . ALA   A 1 11  ? 7.346   -3.915  2.059   1.00 65.53 11  A 1 
ATOM   90   C C   . ALA   A 1 11  ? 7.832   -5.289  2.560   1.00 69.36 11  A 1 
ATOM   91   O O   . ALA   A 1 11  ? 8.877   -5.405  3.195   1.00 67.10 11  A 1 
ATOM   92   C CB  . ALA   A 1 11  ? 8.447   -2.851  2.043   1.00 60.52 11  A 1 
ATOM   93   N N   . CYS   A 1 12  ? 7.052   -6.338  2.295   1.00 70.19 12  A 1 
ATOM   94   C CA  . CYS   A 1 12  ? 7.298   -7.679  2.839   1.00 71.54 12  A 1 
ATOM   95   C C   . CYS   A 1 12  ? 8.662   -8.268  2.454   1.00 70.77 12  A 1 
ATOM   96   O O   . CYS   A 1 12  ? 9.212   -9.082  3.194   1.00 69.18 12  A 1 
ATOM   97   C CB  . CYS   A 1 12  ? 6.176   -8.623  2.389   1.00 73.63 12  A 1 
ATOM   98   S SG  . CYS   A 1 12  ? 4.531   -8.124  2.969   1.00 75.16 12  A 1 
ATOM   99   N N   . GLU   A 1 13  ? 9.202   -7.856  1.324   1.00 69.98 13  A 1 
ATOM   100  C CA  . GLU   A 1 13  ? 10.501  -8.295  0.827   1.00 68.40 13  A 1 
ATOM   101  C C   . GLU   A 1 13  ? 11.695  -7.590  1.498   1.00 69.38 13  A 1 
ATOM   102  O O   . GLU   A 1 13  ? 12.830  -8.041  1.360   1.00 66.19 13  A 1 
ATOM   103  C CB  . GLU   A 1 13  ? 10.540  -8.124  -0.706  1.00 63.88 13  A 1 
ATOM   104  C CG  . GLU   A 1 13  ? 10.591  -6.681  -1.244  1.00 56.22 13  A 1 
ATOM   105  C CD  . GLU   A 1 13  ? 9.291   -5.874  -1.133  1.00 50.49 13  A 1 
ATOM   106  O OE1 . GLU   A 1 13  ? 9.338   -4.669  -1.475  1.00 46.15 13  A 1 
ATOM   107  O OE2 . GLU   A 1 13  ? 8.247   -6.417  -0.719  1.00 45.14 13  A 1 
ATOM   108  N N   . VAL   A 1 14  ? 11.457  -6.503  2.228   1.00 68.73 14  A 1 
ATOM   109  C CA  . VAL   A 1 14  ? 12.508  -5.708  2.874   1.00 67.90 14  A 1 
ATOM   110  C C   . VAL   A 1 14  ? 12.696  -6.174  4.318   1.00 68.98 14  A 1 
ATOM   111  O O   . VAL   A 1 14  ? 11.767  -6.124  5.124   1.00 66.13 14  A 1 
ATOM   112  C CB  . VAL   A 1 14  ? 12.182  -4.201  2.804   1.00 63.89 14  A 1 
ATOM   113  C CG1 . VAL   A 1 14  ? 13.250  -3.367  3.512   1.00 58.34 14  A 1 
ATOM   114  C CG2 . VAL   A 1 14  ? 12.086  -3.735  1.354   1.00 58.12 14  A 1 
ATOM   115  N N   . ARG   A 1 15  ? 13.914  -6.598  4.651   1.00 69.38 15  A 1 
ATOM   116  C CA  . ARG   A 1 15  ? 14.232  -7.178  5.965   1.00 69.41 15  A 1 
ATOM   117  C C   . ARG   A 1 15  ? 15.009  -6.242  6.899   1.00 69.84 15  A 1 
ATOM   118  O O   . ARG   A 1 15  ? 15.104  -6.520  8.091   1.00 67.74 15  A 1 
ATOM   119  C CB  . ARG   A 1 15  ? 14.999  -8.498  5.769   1.00 67.00 15  A 1 
ATOM   120  C CG  . ARG   A 1 15  ? 14.277  -9.531  4.890   1.00 63.09 15  A 1 
ATOM   121  C CD  . ARG   A 1 15  ? 12.845  -9.849  5.353   1.00 59.56 15  A 1 
ATOM   122  N NE  . ARG   A 1 15  ? 12.833  -10.249 6.758   1.00 56.97 15  A 1 
ATOM   123  C CZ  . ARG   A 1 15  ? 11.809  -10.790 7.408   1.00 51.50 15  A 1 
ATOM   124  N NH1 . ARG   A 1 15  ? 10.679  -11.046 6.802   1.00 48.47 15  A 1 
ATOM   125  N NH2 . ARG   A 1 15  ? 11.923  -11.075 8.679   1.00 47.73 15  A 1 
ATOM   126  N N   . VAL   A 1 16  ? 15.529  -5.132  6.398   1.00 69.25 16  A 1 
ATOM   127  C CA  . VAL   A 1 16  ? 16.394  -4.225  7.176   1.00 68.07 16  A 1 
ATOM   128  C C   . VAL   A 1 16  ? 15.668  -3.494  8.312   1.00 68.62 16  A 1 
ATOM   129  O O   . VAL   A 1 16  ? 16.318  -2.937  9.191   1.00 66.03 16  A 1 
ATOM   130  C CB  . VAL   A 1 16  ? 17.114  -3.205  6.268   1.00 64.95 16  A 1 
ATOM   131  C CG1 . VAL   A 1 16  ? 18.037  -3.918  5.284   1.00 58.77 16  A 1 
ATOM   132  C CG2 . VAL   A 1 16  ? 16.131  -2.327  5.497   1.00 59.98 16  A 1 
ATOM   133  N N   . TYR   A 1 17  ? 14.339  -3.517  8.327   1.00 71.82 17  A 1 
ATOM   134  C CA  . TYR   A 1 17  ? 13.512  -2.890  9.358   1.00 71.98 17  A 1 
ATOM   135  C C   . TYR   A 1 17  ? 12.866  -3.905  10.313  1.00 73.69 17  A 1 
ATOM   136  O O   . TYR   A 1 17  ? 11.877  -3.590  10.973  1.00 71.96 17  A 1 
ATOM   137  C CB  . TYR   A 1 17  ? 12.464  -1.984  8.697   1.00 69.34 17  A 1 
ATOM   138  C CG  . TYR   A 1 17  ? 13.048  -0.918  7.800   1.00 68.24 17  A 1 
ATOM   139  C CD1 . TYR   A 1 17  ? 13.814  0.131   8.339   1.00 63.89 17  A 1 
ATOM   140  C CD2 . TYR   A 1 17  ? 12.835  -0.963  6.412   1.00 63.59 17  A 1 
ATOM   141  C CE1 . TYR   A 1 17  ? 14.350  1.120   7.509   1.00 60.60 17  A 1 
ATOM   142  C CE2 . TYR   A 1 17  ? 13.366  0.021   5.574   1.00 60.64 17  A 1 
ATOM   143  C CZ  . TYR   A 1 17  ? 14.123  1.066   6.125   1.00 61.19 17  A 1 
ATOM   144  O OH  . TYR   A 1 17  ? 14.646  2.042   5.308   1.00 57.14 17  A 1 
ATOM   145  N N   . ASP   A 1 18  ? 13.418  -5.108  10.416  1.00 72.65 18  A 1 
ATOM   146  C CA  . ASP   A 1 18  ? 12.877  -6.170  11.279  1.00 73.68 18  A 1 
ATOM   147  C C   . ASP   A 1 18  ? 12.749  -5.748  12.751  1.00 74.27 18  A 1 
ATOM   148  O O   . ASP   A 1 18  ? 11.822  -6.174  13.441  1.00 72.52 18  A 1 
ATOM   149  C CB  . ASP   A 1 18  ? 13.757  -7.429  11.170  1.00 71.78 18  A 1 
ATOM   150  C CG  . ASP   A 1 18  ? 13.447  -8.302  9.954   1.00 70.23 18  A 1 
ATOM   151  O OD1 . ASP   A 1 18  ? 12.603  -7.925  9.117   1.00 66.43 18  A 1 
ATOM   152  O OD2 . ASP   A 1 18  ? 14.025  -9.404  9.861   1.00 66.95 18  A 1 
ATOM   153  N N   . ASN   A 1 19  ? 13.629  -4.868  13.226  1.00 74.08 19  A 1 
ATOM   154  C CA  . ASN   A 1 19  ? 13.552  -4.305  14.578  1.00 71.95 19  A 1 
ATOM   155  C C   . ASN   A 1 19  ? 12.280  -3.467  14.827  1.00 72.40 19  A 1 
ATOM   156  O O   . ASN   A 1 19  ? 11.950  -3.178  15.974  1.00 70.44 19  A 1 
ATOM   157  C CB  . ASN   A 1 19  ? 14.812  -3.462  14.843  1.00 68.91 19  A 1 
ATOM   158  C CG  . ASN   A 1 19  ? 14.875  -2.218  13.971  1.00 63.58 19  A 1 
ATOM   159  O OD1 . ASN   A 1 19  ? 14.765  -2.272  12.757  1.00 56.22 19  A 1 
ATOM   160  N ND2 . ASN   A 1 19  ? 15.043  -1.060  14.580  1.00 56.58 19  A 1 
ATOM   161  N N   . ILE   A 1 20  ? 11.577  -3.071  13.776  1.00 74.51 20  A 1 
ATOM   162  C CA  . ILE   A 1 20  ? 10.326  -2.306  13.835  1.00 74.97 20  A 1 
ATOM   163  C C   . ILE   A 1 20  ? 9.143   -3.201  13.461  1.00 77.62 20  A 1 
ATOM   164  O O   . ILE   A 1 20  ? 8.109   -3.195  14.129  1.00 76.37 20  A 1 
ATOM   165  C CB  . ILE   A 1 20  ? 10.406  -1.088  12.881  1.00 71.06 20  A 1 
ATOM   166  C CG1 . ILE   A 1 20  ? 11.590  -0.162  13.242  1.00 64.01 20  A 1 
ATOM   167  C CG2 . ILE   A 1 20  ? 9.084   -0.308  12.886  1.00 62.03 20  A 1 
ATOM   168  C CD1 . ILE   A 1 20  ? 12.066  0.673   12.052  1.00 57.56 20  A 1 
ATOM   169  N N   . THR   A 1 21  ? 9.289   -3.986  12.388  1.00 79.31 21  A 1 
ATOM   170  C CA  . THR   A 1 21  ? 8.186   -4.764  11.822  1.00 80.70 21  A 1 
ATOM   171  C C   . THR   A 1 21  ? 7.923   -6.077  12.562  1.00 82.40 21  A 1 
ATOM   172  O O   . THR   A 1 21  ? 6.808   -6.583  12.504  1.00 81.54 21  A 1 
ATOM   173  C CB  . THR   A 1 21  ? 8.416   -5.047  10.328  1.00 78.74 21  A 1 
ATOM   174  O OG1 . THR   A 1 21  ? 9.651   -5.714  10.144  1.00 74.19 21  A 1 
ATOM   175  C CG2 . THR   A 1 21  ? 8.445   -3.753  9.512   1.00 71.96 21  A 1 
ATOM   176  N N   . ASN   A 1 22  ? 8.901   -6.621  13.284  1.00 83.75 22  A 1 
ATOM   177  C CA  . ASN   A 1 22  ? 8.706   -7.887  14.001  1.00 84.51 22  A 1 
ATOM   178  C C   . ASN   A 1 22  ? 7.923   -7.743  15.314  1.00 85.76 22  A 1 
ATOM   179  O O   . ASN   A 1 22  ? 7.407   -8.735  15.826  1.00 82.68 22  A 1 
ATOM   180  C CB  . ASN   A 1 22  ? 10.053  -8.590  14.216  1.00 81.93 22  A 1 
ATOM   181  C CG  . ASN   A 1 22  ? 10.615  -9.201  12.941  1.00 79.35 22  A 1 
ATOM   182  O OD1 . ASN   A 1 22  ? 9.944   -9.325  11.927  1.00 71.74 22  A 1 
ATOM   183  N ND2 . ASN   A 1 22  ? 11.866  -9.618  12.974  1.00 70.87 22  A 1 
ATOM   184  N N   . GLY   A 1 23  ? 7.804   -6.536  15.852  1.00 87.97 23  A 1 
ATOM   185  C CA  . GLY   A 1 23  ? 7.009   -6.273  17.051  1.00 89.03 23  A 1 
ATOM   186  C C   . GLY   A 1 23  ? 7.633   -5.247  17.985  1.00 90.17 23  A 1 
ATOM   187  O O   . GLY   A 1 23  ? 8.663   -4.642  17.686  1.00 88.82 23  A 1 
ATOM   188  N N   . PHE   A 1 24  ? 6.991   -5.055  19.135  1.00 91.29 24  A 1 
ATOM   189  C CA  . PHE   A 1 24  ? 7.488   -4.179  20.193  1.00 92.10 24  A 1 
ATOM   190  C C   . PHE   A 1 24  ? 8.520   -4.901  21.061  1.00 92.50 24  A 1 
ATOM   191  O O   . PHE   A 1 24  ? 8.344   -6.067  21.408  1.00 91.75 24  A 1 
ATOM   192  C CB  . PHE   A 1 24  ? 6.318   -3.666  21.035  1.00 91.95 24  A 1 
ATOM   193  C CG  . PHE   A 1 24  ? 5.344   -2.802  20.264  1.00 91.83 24  A 1 
ATOM   194  C CD1 . PHE   A 1 24  ? 5.755   -1.566  19.744  1.00 89.24 24  A 1 
ATOM   195  C CD2 . PHE   A 1 24  ? 4.024   -3.222  20.065  1.00 89.28 24  A 1 
ATOM   196  C CE1 . PHE   A 1 24  ? 4.859   -0.763  19.030  1.00 88.31 24  A 1 
ATOM   197  C CE2 . PHE   A 1 24  ? 3.122   -2.419  19.354  1.00 87.92 24  A 1 
ATOM   198  C CZ  . PHE   A 1 24  ? 3.542   -1.189  18.834  1.00 89.59 24  A 1 
ATOM   199  N N   . THR   A 1 25  ? 9.577   -4.198  21.431  1.00 90.95 25  A 1 
ATOM   200  C CA  . THR   A 1 25  ? 10.681  -4.757  22.218  1.00 91.06 25  A 1 
ATOM   201  C C   . THR   A 1 25  ? 10.235  -5.123  23.634  1.00 92.19 25  A 1 
ATOM   202  O O   . THR   A 1 25  ? 9.495   -4.374  24.276  1.00 91.39 25  A 1 
ATOM   203  C CB  . THR   A 1 25  ? 11.850  -3.760  22.286  1.00 88.70 25  A 1 
ATOM   204  O OG1 . THR   A 1 25  ? 12.177  -3.330  20.978  1.00 75.89 25  A 1 
ATOM   205  C CG2 . THR   A 1 25  ? 13.109  -4.366  22.897  1.00 73.59 25  A 1 
ATOM   206  N N   . CYS   A 1 26  ? 10.716  -6.256  24.144  1.00 92.87 26  A 1 
ATOM   207  C CA  . CYS   A 1 26  ? 10.487  -6.679  25.526  1.00 92.99 26  A 1 
ATOM   208  C C   . CYS   A 1 26  ? 11.242  -5.756  26.494  1.00 92.62 26  A 1 
ATOM   209  O O   . CYS   A 1 26  ? 12.425  -5.960  26.767  1.00 89.75 26  A 1 
ATOM   210  C CB  . CYS   A 1 26  ? 10.942  -8.127  25.699  1.00 91.95 26  A 1 
ATOM   211  S SG  . CYS   A 1 26  ? 10.106  -9.316  24.614  1.00 89.69 26  A 1 
ATOM   212  N N   . ASN   A 1 27  ? 10.555  -4.742  27.017  1.00 93.33 27  A 1 
ATOM   213  C CA  . ASN   A 1 27  ? 11.136  -3.755  27.930  1.00 93.01 27  A 1 
ATOM   214  C C   . ASN   A 1 27  ? 10.348  -3.584  29.241  1.00 94.17 27  A 1 
ATOM   215  O O   . ASN   A 1 27  ? 10.582  -2.644  29.999  1.00 92.18 27  A 1 
ATOM   216  C CB  . ASN   A 1 27  ? 11.326  -2.426  27.178  1.00 90.00 27  A 1 
ATOM   217  C CG  . ASN   A 1 27  ? 10.019  -1.792  26.723  1.00 88.18 27  A 1 
ATOM   218  O OD1 . ASN   A 1 27  ? 8.927   -2.243  27.034  1.00 81.21 27  A 1 
ATOM   219  N ND2 . ASN   A 1 27  ? 10.119  -0.716  25.966  1.00 83.32 27  A 1 
ATOM   220  N N   . GLY   A 1 28  ? 9.425   -4.502  29.504  1.00 94.19 28  A 1 
ATOM   221  C CA  . GLY   A 1 28  ? 8.620   -4.577  30.716  1.00 94.51 28  A 1 
ATOM   222  C C   . GLY   A 1 28  ? 8.563   -6.009  31.245  1.00 95.38 28  A 1 
ATOM   223  O O   . GLY   A 1 28  ? 9.475   -6.794  30.985  1.00 94.28 28  A 1 
ATOM   224  N N   . PRO   A 1 29  ? 7.496   -6.382  31.991  1.00 95.45 29  A 1 
ATOM   225  C CA  . PRO   A 1 29  ? 7.362   -7.749  32.503  1.00 95.60 29  A 1 
ATOM   226  C C   . PRO   A 1 29  ? 7.289   -8.782  31.365  1.00 95.84 29  A 1 
ATOM   227  O O   . PRO   A 1 29  ? 6.865   -8.451  30.258  1.00 95.05 29  A 1 
ATOM   228  C CB  . PRO   A 1 29  ? 6.082   -7.725  33.351  1.00 94.58 29  A 1 
ATOM   229  C CG  . PRO   A 1 29  ? 5.286   -6.570  32.774  1.00 92.62 29  A 1 
ATOM   230  C CD  . PRO   A 1 29  ? 6.350   -5.572  32.360  1.00 95.37 29  A 1 
ATOM   231  N N   . PRO   A 1 30  ? 7.673   -10.046 31.625  1.00 95.17 30  A 1 
ATOM   232  C CA  . PRO   A 1 30  ? 7.709   -11.071 30.572  1.00 94.90 30  A 1 
ATOM   233  C C   . PRO   A 1 30  ? 6.329   -11.441 30.021  1.00 95.44 30  A 1 
ATOM   234  O O   . PRO   A 1 30  ? 6.232   -11.995 28.931  1.00 94.11 30  A 1 
ATOM   235  C CB  . PRO   A 1 30  ? 8.391   -12.274 31.238  1.00 93.15 30  A 1 
ATOM   236  C CG  . PRO   A 1 30  ? 8.096   -12.083 32.715  1.00 89.19 30  A 1 
ATOM   237  C CD  . PRO   A 1 30  ? 8.135   -10.578 32.891  1.00 93.08 30  A 1 
ATOM   238  N N   . SER   A 1 31  ? 5.265   -11.149 30.760  1.00 96.47 31  A 1 
ATOM   239  C CA  . SER   A 1 31  ? 3.891   -11.300 30.293  1.00 96.56 31  A 1 
ATOM   240  C C   . SER   A 1 31  ? 2.972   -10.314 31.001  1.00 96.86 31  A 1 
ATOM   241  O O   . SER   A 1 31  ? 3.262   -9.868  32.112  1.00 95.99 31  A 1 
ATOM   242  C CB  . SER   A 1 31  ? 3.393   -12.737 30.477  1.00 94.83 31  A 1 
ATOM   243  O OG  . SER   A 1 31  ? 3.359   -13.088 31.850  1.00 83.93 31  A 1 
ATOM   244  N N   . CYS   A 1 32  ? 1.860   -9.975  30.360  1.00 97.17 32  A 1 
ATOM   245  C CA  . CYS   A 1 32  ? 0.860   -9.075  30.913  1.00 97.26 32  A 1 
ATOM   246  C C   . CYS   A 1 32  ? -0.462  -9.211  30.161  1.00 97.41 32  A 1 
ATOM   247  O O   . CYS   A 1 32  ? -0.529  -9.789  29.075  1.00 96.58 32  A 1 
ATOM   248  C CB  . CYS   A 1 32  ? 1.364   -7.626  30.826  1.00 96.45 32  A 1 
ATOM   249  S SG  . CYS   A 1 32  ? 1.512   -7.008  29.123  1.00 95.97 32  A 1 
ATOM   250  N N   . ARG   A 1 33  ? -1.511  -8.619  30.715  1.00 97.34 33  A 1 
ATOM   251  C CA  . ARG   A 1 33  ? -2.746  -8.364  29.983  1.00 97.30 33  A 1 
ATOM   252  C C   . ARG   A 1 33  ? -2.548  -7.109  29.131  1.00 97.65 33  A 1 
ATOM   253  O O   . ARG   A 1 33  ? -2.127  -6.070  29.639  1.00 96.92 33  A 1 
ATOM   254  C CB  . ARG   A 1 33  ? -3.910  -8.210  30.967  1.00 95.93 33  A 1 
ATOM   255  C CG  . ARG   A 1 33  ? -5.272  -8.051  30.280  1.00 90.98 33  A 1 
ATOM   256  C CD  . ARG   A 1 33  ? -6.361  -7.911  31.344  1.00 86.15 33  A 1 
ATOM   257  N NE  . ARG   A 1 33  ? -7.720  -7.830  30.801  1.00 82.70 33  A 1 
ATOM   258  C CZ  . ARG   A 1 33  ? -8.524  -8.850  30.533  1.00 77.77 33  A 1 
ATOM   259  N NH1 . ARG   A 1 33  ? -8.136  -10.095 30.664  1.00 70.26 33  A 1 
ATOM   260  N NH2 . ARG   A 1 33  ? -9.752  -8.634  30.141  1.00 74.48 33  A 1 
ATOM   261  N N   . SER   A 1 34  ? -2.859  -7.213  27.846  1.00 97.60 34  A 1 
ATOM   262  C CA  . SER   A 1 34  ? -2.843  -6.089  26.912  1.00 97.66 34  A 1 
ATOM   263  C C   . SER   A 1 34  ? -4.194  -5.980  26.215  1.00 97.91 34  A 1 
ATOM   264  O O   . SER   A 1 34  ? -5.076  -6.822  26.410  1.00 97.39 34  A 1 
ATOM   265  C CB  . SER   A 1 34  ? -1.700  -6.251  25.902  1.00 96.71 34  A 1 
ATOM   266  O OG  . SER   A 1 34  ? -1.981  -7.275  24.970  1.00 89.04 34  A 1 
ATOM   267  N N   . TYR   A 1 35  ? -4.361  -4.952  25.402  1.00 98.15 35  A 1 
ATOM   268  C CA  . TYR   A 1 35  ? -5.550  -4.783  24.573  1.00 98.19 35  A 1 
ATOM   269  C C   . TYR   A 1 35  ? -5.165  -4.532  23.123  1.00 98.14 35  A 1 
ATOM   270  O O   . TYR   A 1 35  ? -4.149  -3.906  22.824  1.00 97.64 35  A 1 
ATOM   271  C CB  . TYR   A 1 35  ? -6.440  -3.662  25.126  1.00 98.02 35  A 1 
ATOM   272  C CG  . TYR   A 1 35  ? -6.996  -3.984  26.493  1.00 97.87 35  A 1 
ATOM   273  C CD1 . TYR   A 1 35  ? -8.198  -4.695  26.626  1.00 95.19 35  A 1 
ATOM   274  C CD2 . TYR   A 1 35  ? -6.286  -3.622  27.648  1.00 95.78 35  A 1 
ATOM   275  C CE1 . TYR   A 1 35  ? -8.688  -5.043  27.886  1.00 95.04 35  A 1 
ATOM   276  C CE2 . TYR   A 1 35  ? -6.764  -3.974  28.916  1.00 95.05 35  A 1 
ATOM   277  C CZ  . TYR   A 1 35  ? -7.964  -4.688  29.028  1.00 96.50 35  A 1 
ATOM   278  O OH  . TYR   A 1 35  ? -8.425  -5.049  30.267  1.00 95.07 35  A 1 
ATOM   279  N N   . LEU   A 1 36  ? -5.993  -5.047  22.220  1.00 98.09 36  A 1 
ATOM   280  C CA  . LEU   A 1 36  ? -5.900  -4.808  20.786  1.00 98.03 36  A 1 
ATOM   281  C C   . LEU   A 1 36  ? -7.184  -4.127  20.322  1.00 97.98 36  A 1 
ATOM   282  O O   . LEU   A 1 36  ? -8.208  -4.181  21.002  1.00 97.30 36  A 1 
ATOM   283  C CB  . LEU   A 1 36  ? -5.684  -6.136  20.042  1.00 97.67 36  A 1 
ATOM   284  C CG  . LEU   A 1 36  ? -4.485  -6.980  20.502  1.00 96.70 36  A 1 
ATOM   285  C CD1 . LEU   A 1 36  ? -4.485  -8.324  19.777  1.00 94.17 36  A 1 
ATOM   286  C CD2 . LEU   A 1 36  ? -3.159  -6.272  20.230  1.00 93.83 36  A 1 
ATOM   287  N N   . THR   A 1 37  ? -7.144  -3.509  19.151  1.00 97.22 37  A 1 
ATOM   288  C CA  . THR   A 1 37  ? -8.330  -2.937  18.510  1.00 96.75 37  A 1 
ATOM   289  C C   . THR   A 1 37  ? -8.546  -3.558  17.135  1.00 96.20 37  A 1 
ATOM   290  O O   . THR   A 1 37  ? -7.589  -3.833  16.408  1.00 94.81 37  A 1 
ATOM   291  C CB  . THR   A 1 37  ? -8.254  -1.409  18.407  1.00 95.98 37  A 1 
ATOM   292  O OG1 . THR   A 1 37  ? -7.060  -1.006  17.767  1.00 90.76 37  A 1 
ATOM   293  C CG2 . THR   A 1 37  ? -8.297  -0.760  19.784  1.00 89.26 37  A 1 
ATOM   294  N N   . PHE   A 1 38  ? -9.809  -3.792  16.790  1.00 95.32 38  A 1 
ATOM   295  C CA  . PHE   A 1 38  ? -10.184 -4.445  15.541  1.00 95.13 38  A 1 
ATOM   296  C C   . PHE   A 1 38  ? -11.470 -3.822  14.993  1.00 94.43 38  A 1 
ATOM   297  O O   . PHE   A 1 38  ? -12.456 -3.703  15.716  1.00 93.18 38  A 1 
ATOM   298  C CB  . PHE   A 1 38  ? -10.359 -5.948  15.801  1.00 95.09 38  A 1 
ATOM   299  C CG  . PHE   A 1 38  ? -10.556 -6.770  14.555  1.00 95.33 38  A 1 
ATOM   300  C CD1 . PHE   A 1 38  ? -9.449  -7.264  13.848  1.00 93.45 38  A 1 
ATOM   301  C CD2 . PHE   A 1 38  ? -11.844 -7.056  14.086  1.00 93.45 38  A 1 
ATOM   302  C CE1 . PHE   A 1 38  ? -9.626  -8.021  12.691  1.00 92.37 38  A 1 
ATOM   303  C CE2 . PHE   A 1 38  ? -12.027 -7.812  12.921  1.00 92.75 38  A 1 
ATOM   304  C CZ  . PHE   A 1 38  ? -10.916 -8.294  12.223  1.00 94.27 38  A 1 
ATOM   305  N N   . TRP   A 1 39  ? -11.473 -3.425  13.729  1.00 92.86 39  A 1 
ATOM   306  C CA  . TRP   A 1 39  ? -12.667 -2.883  13.082  1.00 91.20 39  A 1 
ATOM   307  C C   . TRP   A 1 39  ? -13.576 -4.023  12.624  1.00 91.66 39  A 1 
ATOM   308  O O   . TRP   A 1 39  ? -13.157 -4.876  11.836  1.00 90.32 39  A 1 
ATOM   309  C CB  . TRP   A 1 39  ? -12.276 -1.989  11.907  1.00 88.19 39  A 1 
ATOM   310  C CG  . TRP   A 1 39  ? -11.511 -0.761  12.304  1.00 84.80 39  A 1 
ATOM   311  C CD1 . TRP   A 1 39  ? -10.167 -0.599  12.233  1.00 74.82 39  A 1 
ATOM   312  C CD2 . TRP   A 1 39  ? -12.051 0.477   12.847  1.00 79.05 39  A 1 
ATOM   313  N NE1 . TRP   A 1 39  ? -9.830  0.669   12.693  1.00 71.97 39  A 1 
ATOM   314  C CE2 . TRP   A 1 39  ? -10.960 1.351   13.080  1.00 75.09 39  A 1 
ATOM   315  C CE3 . TRP   A 1 39  ? -13.348 0.932   13.152  1.00 71.36 39  A 1 
ATOM   316  C CZ2 . TRP   A 1 39  ? -11.144 2.649   13.606  1.00 71.16 39  A 1 
ATOM   317  C CZ3 . TRP   A 1 39  ? -13.525 2.225   13.678  1.00 69.37 39  A 1 
ATOM   318  C CH2 . TRP   A 1 39  ? -12.434 3.068   13.898  1.00 70.08 39  A 1 
ATOM   319  N N   . SER   A 1 40  ? -14.809 -4.024  13.094  1.00 92.31 40  A 1 
ATOM   320  C CA  . SER   A 1 40  ? -15.797 -5.021  12.694  1.00 92.27 40  A 1 
ATOM   321  C C   . SER   A 1 40  ? -16.043 -4.977  11.186  1.00 90.15 40  A 1 
ATOM   322  O O   . SER   A 1 40  ? -16.377 -3.935  10.616  1.00 87.72 40  A 1 
ATOM   323  C CB  . SER   A 1 40  ? -17.108 -4.800  13.449  1.00 92.77 40  A 1 
ATOM   324  O OG  . SER   A 1 40  ? -18.084 -5.728  13.011  1.00 89.61 40  A 1 
ATOM   325  N N   . GLN   A 1 41  ? -15.896 -6.135  10.539  1.00 87.09 41  A 1 
ATOM   326  C CA  . GLN   A 1 41  ? -16.215 -6.313  9.129   1.00 86.29 41  A 1 
ATOM   327  C C   . GLN   A 1 41  ? -16.543 -7.787  8.860   1.00 88.55 41  A 1 
ATOM   328  O O   . GLN   A 1 41  ? -15.921 -8.668  9.459   1.00 87.75 41  A 1 
ATOM   329  C CB  . GLN   A 1 41  ? -15.062 -5.822  8.237   1.00 80.52 41  A 1 
ATOM   330  C CG  . GLN   A 1 41  ? -13.742 -6.578  8.439   1.00 68.67 41  A 1 
ATOM   331  C CD  . GLN   A 1 41  ? -12.610 -6.055  7.561   1.00 64.66 41  A 1 
ATOM   332  O OE1 . GLN   A 1 41  ? -12.780 -5.167  6.736   1.00 57.11 41  A 1 
ATOM   333  N NE2 . GLN   A 1 41  ? -11.416 -6.590  7.717   1.00 54.05 41  A 1 
ATOM   334  N N   . PRO   A 1 42  ? -17.500 -8.088  7.962   1.00 84.28 42  A 1 
ATOM   335  C CA  . PRO   A 1 42  ? -17.769 -9.480  7.598   1.00 83.20 42  A 1 
ATOM   336  C C   . PRO   A 1 42  ? -16.523 -10.170 7.022   1.00 83.60 42  A 1 
ATOM   337  O O   . PRO   A 1 42  ? -15.802 -9.555  6.239   1.00 82.06 42  A 1 
ATOM   338  C CB  . PRO   A 1 42  ? -18.899 -9.399  6.564   1.00 80.97 42  A 1 
ATOM   339  C CG  . PRO   A 1 42  ? -19.551 -8.058  6.833   1.00 77.79 42  A 1 
ATOM   340  C CD  . PRO   A 1 42  ? -18.403 -7.175  7.279   1.00 80.57 42  A 1 
ATOM   341  N N   . PRO   A 1 43  ? -16.247 -11.435 7.390   1.00 87.89 43  A 1 
ATOM   342  C CA  . PRO   A 1 43  ? -17.018 -12.310 8.283   1.00 89.14 43  A 1 
ATOM   343  C C   . PRO   A 1 43  ? -16.674 -12.164 9.774   1.00 91.10 43  A 1 
ATOM   344  O O   . PRO   A 1 43  ? -17.223 -12.890 10.599  1.00 90.55 43  A 1 
ATOM   345  C CB  . PRO   A 1 43  ? -16.683 -13.714 7.766   1.00 87.00 43  A 1 
ATOM   346  C CG  . PRO   A 1 43  ? -15.232 -13.582 7.333   1.00 84.36 43  A 1 
ATOM   347  C CD  . PRO   A 1 43  ? -15.136 -12.170 6.777   1.00 86.24 43  A 1 
ATOM   348  N N   . TYR   A 1 44  ? -15.794 -11.235 10.139  1.00 93.26 44  A 1 
ATOM   349  C CA  . TYR   A 1 44  ? -15.312 -11.042 11.511  1.00 94.26 44  A 1 
ATOM   350  C C   . TYR   A 1 44  ? -16.071 -9.894  12.185  1.00 95.07 44  A 1 
ATOM   351  O O   . TYR   A 1 44  ? -15.545 -8.797  12.375  1.00 94.26 44  A 1 
ATOM   352  C CB  . TYR   A 1 44  ? -13.796 -10.827 11.505  1.00 93.86 44  A 1 
ATOM   353  C CG  . TYR   A 1 44  ? -13.036 -11.871 10.725  1.00 93.18 44  A 1 
ATOM   354  C CD1 . TYR   A 1 44  ? -12.985 -13.205 11.164  1.00 89.33 44  A 1 
ATOM   355  C CD2 . TYR   A 1 44  ? -12.392 -11.524 9.525   1.00 89.59 44  A 1 
ATOM   356  C CE1 . TYR   A 1 44  ? -12.295 -14.174 10.428  1.00 88.44 44  A 1 
ATOM   357  C CE2 . TYR   A 1 44  ? -11.696 -12.485 8.784   1.00 88.45 44  A 1 
ATOM   358  C CZ  . TYR   A 1 44  ? -11.650 -13.811 9.240   1.00 90.54 44  A 1 
ATOM   359  O OH  . TYR   A 1 44  ? -10.966 -14.756 8.515   1.00 88.65 44  A 1 
ATOM   360  N N   . ASN   A 1 45  ? -17.328 -10.148 12.506  1.00 95.15 45  A 1 
ATOM   361  C CA  . ASN   A 1 45  ? -18.255 -9.128  12.994  1.00 95.53 45  A 1 
ATOM   362  C C   . ASN   A 1 45  ? -19.118 -9.592  14.180  1.00 96.55 45  A 1 
ATOM   363  O O   . ASN   A 1 45  ? -20.206 -9.067  14.409  1.00 96.16 45  A 1 
ATOM   364  C CB  . ASN   A 1 45  ? -19.108 -8.620  11.821  1.00 93.90 45  A 1 
ATOM   365  C CG  . ASN   A 1 45  ? -20.029 -9.681  11.235  1.00 93.16 45  A 1 
ATOM   366  O OD1 . ASN   A 1 45  ? -19.891 -10.872 11.457  1.00 86.36 45  A 1 
ATOM   367  N ND2 . ASN   A 1 45  ? -20.995 -9.250  10.448  1.00 85.24 45  A 1 
ATOM   368  N N   . THR   A 1 46  ? -18.629 -10.580 14.929  1.00 97.25 46  A 1 
ATOM   369  C CA  . THR   A 1 46  ? -19.231 -11.048 16.181  1.00 97.73 46  A 1 
ATOM   370  C C   . THR   A 1 46  ? -18.122 -11.286 17.201  1.00 98.04 46  A 1 
ATOM   371  O O   . THR   A 1 46  ? -16.964 -11.477 16.821  1.00 97.88 46  A 1 
ATOM   372  C CB  . THR   A 1 46  ? -20.031 -12.353 15.990  1.00 97.38 46  A 1 
ATOM   373  O OG1 . THR   A 1 46  ? -19.174 -13.410 15.594  1.00 94.79 46  A 1 
ATOM   374  C CG2 . THR   A 1 46  ? -21.142 -12.228 14.950  1.00 93.60 46  A 1 
ATOM   375  N N   . ALA   A 1 47  ? -18.458 -11.303 18.499  1.00 97.68 47  A 1 
ATOM   376  C CA  . ALA   A 1 47  ? -17.471 -11.633 19.528  1.00 97.93 47  A 1 
ATOM   377  C C   . ALA   A 1 47  ? -16.841 -13.011 19.265  1.00 98.04 47  A 1 
ATOM   378  O O   . ALA   A 1 47  ? -15.625 -13.158 19.356  1.00 97.72 47  A 1 
ATOM   379  C CB  . ALA   A 1 47  ? -18.128 -11.578 20.908  1.00 97.67 47  A 1 
ATOM   380  N N   . ASP   A 1 48  ? -17.649 -13.992 18.871  1.00 98.07 48  A 1 
ATOM   381  C CA  . ASP   A 1 48  ? -17.200 -15.360 18.598  1.00 97.93 48  A 1 
ATOM   382  C C   . ASP   A 1 48  ? -16.236 -15.435 17.403  1.00 97.99 48  A 1 
ATOM   383  O O   . ASP   A 1 48  ? -15.172 -16.051 17.487  1.00 97.33 48  A 1 
ATOM   384  C CB  . ASP   A 1 48  ? -18.436 -16.245 18.360  1.00 97.05 48  A 1 
ATOM   385  C CG  . ASP   A 1 48  ? -18.438 -17.550 19.147  1.00 90.82 48  A 1 
ATOM   386  O OD1 . ASP   A 1 48  ? -17.727 -17.646 20.166  1.00 86.69 48  A 1 
ATOM   387  O OD2 . ASP   A 1 48  ? -19.196 -18.458 18.741  1.00 86.18 48  A 1 
ATOM   388  N N   . SER   A 1 49  ? -16.574 -14.783 16.293  1.00 97.58 49  A 1 
ATOM   389  C CA  . SER   A 1 49  ? -15.737 -14.814 15.090  1.00 97.28 49  A 1 
ATOM   390  C C   . SER   A 1 49  ? -14.417 -14.060 15.284  1.00 97.50 49  A 1 
ATOM   391  O O   . SER   A 1 49  ? -13.367 -14.540 14.857  1.00 97.17 49  A 1 
ATOM   392  C CB  . SER   A 1 49  ? -16.502 -14.283 13.872  1.00 96.56 49  A 1 
ATOM   393  O OG  . SER   A 1 49  ? -16.880 -12.933 14.028  1.00 92.90 49  A 1 
ATOM   394  N N   . ILE   A 1 50  ? -14.455 -12.918 15.974  1.00 97.93 50  A 1 
ATOM   395  C CA  . ILE   A 1 50  ? -13.248 -12.142 16.288  1.00 98.08 50  A 1 
ATOM   396  C C   . ILE   A 1 50  ? -12.380 -12.896 17.301  1.00 98.21 50  A 1 
ATOM   397  O O   . ILE   A 1 50  ? -11.164 -12.972 17.135  1.00 98.02 50  A 1 
ATOM   398  C CB  . ILE   A 1 50  ? -13.621 -10.726 16.776  1.00 97.91 50  A 1 
ATOM   399  C CG1 . ILE   A 1 50  ? -14.332 -9.935  15.655  1.00 97.08 50  A 1 
ATOM   400  C CG2 . ILE   A 1 50  ? -12.375 -9.965  17.247  1.00 96.89 50  A 1 
ATOM   401  C CD1 . ILE   A 1 50  ? -14.995 -8.641  16.125  1.00 95.39 50  A 1 
ATOM   402  N N   . ALA   A 1 51  ? -12.992 -13.495 18.328  1.00 98.23 51  A 1 
ATOM   403  C CA  . ALA   A 1 51  ? -12.281 -14.294 19.325  1.00 98.17 51  A 1 
ATOM   404  C C   . ALA   A 1 51  ? -11.508 -15.449 18.683  1.00 98.10 51  A 1 
ATOM   405  O O   . ALA   A 1 51  ? -10.344 -15.681 19.011  1.00 97.62 51  A 1 
ATOM   406  C CB  . ALA   A 1 51  ? -13.285 -14.834 20.342  1.00 97.88 51  A 1 
ATOM   407  N N   . LYS   A 1 52  ? -12.139 -16.136 17.742  1.00 97.61 52  A 1 
ATOM   408  C CA  . LYS   A 1 52  ? -11.520 -17.257 17.036  1.00 97.02 52  A 1 
ATOM   409  C C   . LYS   A 1 52  ? -10.377 -16.792 16.129  1.00 97.15 52  A 1 
ATOM   410  O O   . LYS   A 1 52  ? -9.330  -17.432 16.085  1.00 96.35 52  A 1 
ATOM   411  C CB  . LYS   A 1 52  ? -12.609 -18.008 16.263  1.00 95.92 52  A 1 
ATOM   412  C CG  . LYS   A 1 52  ? -12.275 -19.482 16.077  1.00 82.66 52  A 1 
ATOM   413  C CD  . LYS   A 1 52  ? -13.499 -20.229 15.553  1.00 75.20 52  A 1 
ATOM   414  C CE  . LYS   A 1 52  ? -13.264 -21.732 15.585  1.00 62.95 52  A 1 
ATOM   415  N NZ  . LYS   A 1 52  ? -14.499 -22.478 15.235  1.00 55.41 52  A 1 
ATOM   416  N N   . LEU   A 1 53  ? -10.556 -15.657 15.456  1.00 97.23 53  A 1 
ATOM   417  C CA  . LEU   A 1 53  ? -9.517  -15.076 14.603  1.00 97.18 53  A 1 
ATOM   418  C C   . LEU   A 1 53  ? -8.278  -14.674 15.414  1.00 97.60 53  A 1 
ATOM   419  O O   . LEU   A 1 53  ? -7.152  -14.966 15.013  1.00 97.34 53  A 1 
ATOM   420  C CB  . LEU   A 1 53  ? -10.094 -13.867 13.851  1.00 96.58 53  A 1 
ATOM   421  C CG  . LEU   A 1 53  ? -9.108  -13.205 12.868  1.00 95.70 53  A 1 
ATOM   422  C CD1 . LEU   A 1 53  ? -8.821  -14.109 11.675  1.00 93.86 53  A 1 
ATOM   423  C CD2 . LEU   A 1 53  ? -9.659  -11.875 12.374  1.00 93.47 53  A 1 
ATOM   424  N N   . LEU   A 1 54  ? -8.483  -14.021 16.554  1.00 98.14 54  A 1 
ATOM   425  C CA  . LEU   A 1 54  ? -7.397  -13.426 17.343  1.00 98.24 54  A 1 
ATOM   426  C C   . LEU   A 1 54  ? -6.904  -14.315 18.497  1.00 98.23 54  A 1 
ATOM   427  O O   . LEU   A 1 54  ? -5.984  -13.930 19.208  1.00 97.42 54  A 1 
ATOM   428  C CB  . LEU   A 1 54  ? -7.838  -12.040 17.844  1.00 98.11 54  A 1 
ATOM   429  C CG  . LEU   A 1 54  ? -8.277  -11.042 16.752  1.00 97.23 54  A 1 
ATOM   430  C CD1 . LEU   A 1 54  ? -8.610  -9.698  17.386  1.00 93.36 54  A 1 
ATOM   431  C CD2 . LEU   A 1 54  ? -7.208  -10.823 15.691  1.00 92.30 54  A 1 
ATOM   432  N N   . ASN   A 1 55  ? -7.489  -15.503 18.674  1.00 97.64 55  A 1 
ATOM   433  C CA  . ASN   A 1 55  ? -7.169  -16.440 19.757  1.00 97.51 55  A 1 
ATOM   434  C C   . ASN   A 1 55  ? -7.327  -15.811 21.151  1.00 97.50 55  A 1 
ATOM   435  O O   . ASN   A 1 55  ? -6.397  -15.778 21.963  1.00 96.01 55  A 1 
ATOM   436  C CB  . ASN   A 1 55  ? -5.784  -17.061 19.524  1.00 96.79 55  A 1 
ATOM   437  C CG  . ASN   A 1 55  ? -5.477  -18.179 20.506  1.00 94.92 55  A 1 
ATOM   438  O OD1 . ASN   A 1 55  ? -6.344  -18.942 20.907  1.00 88.84 55  A 1 
ATOM   439  N ND2 . ASN   A 1 55  ? -4.228  -18.306 20.899  1.00 86.92 55  A 1 
ATOM   440  N N   . VAL   A 1 56  ? -8.521  -15.281 21.416  1.00 97.59 56  A 1 
ATOM   441  C CA  . VAL   A 1 56  ? -8.866  -14.618 22.677  1.00 97.29 56  A 1 
ATOM   442  C C   . VAL   A 1 56  ? -10.235 -15.097 23.170  1.00 97.25 56  A 1 
ATOM   443  O O   . VAL   A 1 56  ? -10.930 -15.847 22.486  1.00 95.63 56  A 1 
ATOM   444  C CB  . VAL   A 1 56  ? -8.824  -13.083 22.534  1.00 95.65 56  A 1 
ATOM   445  C CG1 . VAL   A 1 56  ? -7.417  -12.585 22.196  1.00 84.86 56  A 1 
ATOM   446  C CG2 . VAL   A 1 56  ? -9.795  -12.595 21.462  1.00 85.02 56  A 1 
ATOM   447  N N   . SER   A 1 57  ? -10.623 -14.678 24.372  1.00 96.66 57  A 1 
ATOM   448  C CA  . SER   A 1 57  ? -11.896 -15.079 24.975  1.00 96.33 57  A 1 
ATOM   449  C C   . SER   A 1 57  ? -13.078 -14.316 24.369  1.00 96.86 57  A 1 
ATOM   450  O O   . SER   A 1 57  ? -13.162 -13.093 24.477  1.00 96.50 57  A 1 
ATOM   451  C CB  . SER   A 1 57  ? -11.835 -14.860 26.486  1.00 94.77 57  A 1 
ATOM   452  O OG  . SER   A 1 57  ? -13.088 -15.123 27.080  1.00 88.54 57  A 1 
ATOM   453  N N   . ALA   A 1 58  ? -14.036 -15.042 23.783  1.00 97.12 58  A 1 
ATOM   454  C CA  . ALA   A 1 58  ? -15.274 -14.450 23.275  1.00 97.43 58  A 1 
ATOM   455  C C   . ALA   A 1 58  ? -16.097 -13.797 24.394  1.00 97.62 58  A 1 
ATOM   456  O O   . ALA   A 1 58  ? -16.685 -12.736 24.193  1.00 97.08 58  A 1 
ATOM   457  C CB  . ALA   A 1 58  ? -16.092 -15.525 22.555  1.00 96.81 58  A 1 
ATOM   458  N N   . ALA   A 1 59  ? -16.111 -14.405 25.582  1.00 97.32 59  A 1 
ATOM   459  C CA  . ALA   A 1 59  ? -16.829 -13.870 26.736  1.00 97.11 59  A 1 
ATOM   460  C C   . ALA   A 1 59  ? -16.253 -12.521 27.193  1.00 97.06 59  A 1 
ATOM   461  O O   . ALA   A 1 59  ? -17.005 -11.612 27.544  1.00 96.13 59  A 1 
ATOM   462  C CB  . ALA   A 1 59  ? -16.790 -14.901 27.865  1.00 96.48 59  A 1 
ATOM   463  N N   . GLU   A 1 60  ? -14.930 -12.371 27.150  1.00 97.05 60  A 1 
ATOM   464  C CA  . GLU   A 1 60  ? -14.287 -11.100 27.491  1.00 96.51 60  A 1 
ATOM   465  C C   . GLU   A 1 60  ? -14.568 -10.018 26.442  1.00 96.92 60  A 1 
ATOM   466  O O   . GLU   A 1 60  ? -14.892 -8.891  26.806  1.00 96.26 60  A 1 
ATOM   467  C CB  . GLU   A 1 60  ? -12.783 -11.287 27.677  1.00 95.18 60  A 1 
ATOM   468  C CG  . GLU   A 1 60  ? -12.443 -12.050 28.956  1.00 90.09 60  A 1 
ATOM   469  C CD  . GLU   A 1 60  ? -10.931 -12.166 29.117  1.00 84.84 60  A 1 
ATOM   470  O OE1 . GLU   A 1 60  ? -10.354 -11.337 29.847  1.00 77.92 60  A 1 
ATOM   471  O OE2 . GLU   A 1 60  ? -10.335 -13.062 28.484  1.00 77.36 60  A 1 
ATOM   472  N N   . ILE   A 1 61  ? -14.519 -10.359 25.146  1.00 96.86 61  A 1 
ATOM   473  C CA  . ILE   A 1 61  ? -14.909 -9.426  24.077  1.00 97.37 61  A 1 
ATOM   474  C C   . ILE   A 1 61  ? -16.362 -8.994  24.269  1.00 97.36 61  A 1 
ATOM   475  O O   . ILE   A 1 61  ? -16.675 -7.807  24.210  1.00 96.78 61  A 1 
ATOM   476  C CB  . ILE   A 1 61  ? -14.710 -10.043 22.674  1.00 97.42 61  A 1 
ATOM   477  C CG1 . ILE   A 1 61  ? -13.223 -10.327 22.412  1.00 96.59 61  A 1 
ATOM   478  C CG2 . ILE   A 1 61  ? -15.275 -9.117  21.579  1.00 96.36 61  A 1 
ATOM   479  C CD1 . ILE   A 1 61  ? -12.952 -11.036 21.087  1.00 94.94 61  A 1 
ATOM   480  N N   . GLN   A 1 62  ? -17.247 -9.954  24.532  1.00 97.56 62  A 1 
ATOM   481  C CA  . GLN   A 1 62  ? -18.663 -9.690  24.762  1.00 97.40 62  A 1 
ATOM   482  C C   . GLN   A 1 62  ? -18.872 -8.718  25.929  1.00 97.20 62  A 1 
ATOM   483  O O   . GLN   A 1 62  ? -19.628 -7.755  25.800  1.00 96.36 62  A 1 
ATOM   484  C CB  . GLN   A 1 62  ? -19.385 -11.018 25.006  1.00 96.87 62  A 1 
ATOM   485  C CG  . GLN   A 1 62  ? -20.900 -10.847 25.077  1.00 90.90 62  A 1 
ATOM   486  C CD  . GLN   A 1 62  ? -21.635 -12.105 25.518  1.00 90.72 62  A 1 
ATOM   487  O OE1 . GLN   A 1 62  ? -21.126 -13.214 25.489  1.00 83.15 62  A 1 
ATOM   488  N NE2 . GLN   A 1 62  ? -22.868 -11.953 25.954  1.00 80.38 62  A 1 
ATOM   489  N N   . SER   A 1 63  ? -18.178 -8.946  27.045  1.00 96.62 63  A 1 
ATOM   490  C CA  . SER   A 1 63  ? -18.286 -8.106  28.239  1.00 95.91 63  A 1 
ATOM   491  C C   . SER   A 1 63  ? -17.756 -6.687  28.006  1.00 95.96 63  A 1 
ATOM   492  O O   . SER   A 1 63  ? -18.459 -5.715  28.278  1.00 94.80 63  A 1 
ATOM   493  C CB  . SER   A 1 63  ? -17.542 -8.776  29.398  1.00 94.62 63  A 1 
ATOM   494  O OG  . SER   A 1 63  ? -17.734 -8.055  30.596  1.00 82.15 63  A 1 
ATOM   495  N N   . ILE   A 1 64  ? -16.541 -6.559  27.467  1.00 96.15 64  A 1 
ATOM   496  C CA  . ILE   A 1 64  ? -15.891 -5.253  27.277  1.00 96.01 64  A 1 
ATOM   497  C C   . ILE   A 1 64  ? -16.654 -4.382  26.275  1.00 96.12 64  A 1 
ATOM   498  O O   . ILE   A 1 64  ? -16.771 -3.174  26.466  1.00 94.64 64  A 1 
ATOM   499  C CB  . ILE   A 1 64  ? -14.415 -5.441  26.859  1.00 95.02 64  A 1 
ATOM   500  C CG1 . ILE   A 1 64  ? -13.620 -6.041  28.036  1.00 89.83 64  A 1 
ATOM   501  C CG2 . ILE   A 1 64  ? -13.772 -4.124  26.407  1.00 88.52 64  A 1 
ATOM   502  C CD1 . ILE   A 1 64  ? -12.222 -6.519  27.659  1.00 80.27 64  A 1 
ATOM   503  N N   . ASN   A 1 65  ? -17.207 -4.984  25.227  1.00 96.65 65  A 1 
ATOM   504  C CA  . ASN   A 1 65  ? -17.917 -4.258  24.169  1.00 96.74 65  A 1 
ATOM   505  C C   . ASN   A 1 65  ? -19.443 -4.237  24.367  1.00 96.78 65  A 1 
ATOM   506  O O   . ASN   A 1 65  ? -20.172 -3.866  23.450  1.00 95.12 65  A 1 
ATOM   507  C CB  . ASN   A 1 65  ? -17.508 -4.810  22.796  1.00 96.73 65  A 1 
ATOM   508  C CG  . ASN   A 1 65  ? -16.013 -4.710  22.548  1.00 96.75 65  A 1 
ATOM   509  O OD1 . ASN   A 1 65  ? -15.501 -3.720  22.046  1.00 89.26 65  A 1 
ATOM   510  N ND2 . ASN   A 1 65  ? -15.277 -5.740  22.907  1.00 89.72 65  A 1 
ATOM   511  N N   . ASN   A 1 66  ? -19.937 -4.630  25.549  1.00 96.15 66  A 1 
ATOM   512  C CA  . ASN   A 1 66  ? -21.362 -4.627  25.900  1.00 95.68 66  A 1 
ATOM   513  C C   . ASN   A 1 66  ? -22.255 -5.339  24.869  1.00 96.22 66  A 1 
ATOM   514  O O   . ASN   A 1 66  ? -23.332 -4.859  24.512  1.00 94.14 66  A 1 
ATOM   515  C CB  . ASN   A 1 66  ? -21.823 -3.188  26.192  1.00 93.81 66  A 1 
ATOM   516  C CG  . ASN   A 1 66  ? -21.133 -2.599  27.408  1.00 85.68 66  A 1 
ATOM   517  O OD1 . ASN   A 1 66  ? -21.182 -3.152  28.495  1.00 75.86 66  A 1 
ATOM   518  N ND2 . ASN   A 1 66  ? -20.480 -1.467  27.246  1.00 72.35 66  A 1 
ATOM   519  N N   . LEU   A 1 67  ? -21.816 -6.503  24.389  1.00 96.21 67  A 1 
ATOM   520  C CA  . LEU   A 1 67  ? -22.573 -7.275  23.405  1.00 96.66 67  A 1 
ATOM   521  C C   . LEU   A 1 67  ? -23.559 -8.218  24.109  1.00 96.75 67  A 1 
ATOM   522  O O   . LEU   A 1 67  ? -23.159 -8.947  25.018  1.00 95.88 67  A 1 
ATOM   523  C CB  . LEU   A 1 67  ? -21.614 -8.049  22.493  1.00 96.41 67  A 1 
ATOM   524  C CG  . LEU   A 1 67  ? -20.624 -7.175  21.710  1.00 95.96 67  A 1 
ATOM   525  C CD1 . LEU   A 1 67  ? -19.620 -8.058  20.974  1.00 93.36 67  A 1 
ATOM   526  C CD2 . LEU   A 1 67  ? -21.328 -6.277  20.695  1.00 92.85 67  A 1 
ATOM   527  N N   . PRO   A 1 68  ? -24.842 -8.259  23.687  1.00 96.80 68  A 1 
ATOM   528  C CA  . PRO   A 1 68  ? -25.843 -9.136  24.310  1.00 96.37 68  A 1 
ATOM   529  C C   . PRO   A 1 68  ? -25.474 -10.622 24.264  1.00 96.38 68  A 1 
ATOM   530  O O   . PRO   A 1 68  ? -25.691 -11.345 25.239  1.00 94.01 68  A 1 
ATOM   531  C CB  . PRO   A 1 68  ? -27.137 -8.864  23.532  1.00 95.18 68  A 1 
ATOM   532  C CG  . PRO   A 1 68  ? -26.950 -7.470  22.979  1.00 92.85 68  A 1 
ATOM   533  C CD  . PRO   A 1 68  ? -25.465 -7.372  22.706  1.00 95.57 68  A 1 
ATOM   534  N N   . THR   A 1 69  ? -24.918 -11.074 23.137  1.00 96.57 69  A 1 
ATOM   535  C CA  . THR   A 1 69  ? -24.475 -12.461 22.952  1.00 96.53 69  A 1 
ATOM   536  C C   . THR   A 1 69  ? -23.158 -12.507 22.178  1.00 96.70 69  A 1 
ATOM   537  O O   . THR   A 1 69  ? -22.789 -11.549 21.494  1.00 95.89 69  A 1 
ATOM   538  C CB  . THR   A 1 69  ? -25.523 -13.320 22.213  1.00 95.83 69  A 1 
ATOM   539  O OG1 . THR   A 1 69  ? -25.565 -12.985 20.841  1.00 90.93 69  A 1 
ATOM   540  C CG2 . THR   A 1 69  ? -26.938 -13.192 22.780  1.00 89.03 69  A 1 
ATOM   541  N N   . ALA   A 1 70  ? -22.471 -13.641 22.231  1.00 96.72 70  A 1 
ATOM   542  C CA  . ALA   A 1 70  ? -21.242 -13.858 21.468  1.00 96.74 70  A 1 
ATOM   543  C C   . ALA   A 1 70  ? -21.470 -13.926 19.946  1.00 97.11 70  A 1 
ATOM   544  O O   . ALA   A 1 70  ? -20.523 -13.785 19.175  1.00 95.78 70  A 1 
ATOM   545  C CB  . ALA   A 1 70  ? -20.569 -15.129 21.985  1.00 95.67 70  A 1 
ATOM   546  N N   . THR   A 1 71  ? -22.717 -14.116 19.511  1.00 97.13 71  A 1 
ATOM   547  C CA  . THR   A 1 71  ? -23.109 -14.179 18.097  1.00 97.02 71  A 1 
ATOM   548  C C   . THR   A 1 71  ? -23.815 -12.912 17.613  1.00 97.00 71  A 1 
ATOM   549  O O   . THR   A 1 71  ? -24.187 -12.826 16.441  1.00 95.43 71  A 1 
ATOM   550  C CB  . THR   A 1 71  ? -23.990 -15.410 17.830  1.00 96.20 71  A 1 
ATOM   551  O OG1 . THR   A 1 71  ? -25.128 -15.386 18.671  1.00 91.53 71  A 1 
ATOM   552  C CG2 . THR   A 1 71  ? -23.234 -16.708 18.099  1.00 88.64 71  A 1 
ATOM   553  N N   . THR   A 1 72  ? -23.997 -11.920 18.486  1.00 96.93 72  A 1 
ATOM   554  C CA  . THR   A 1 72  ? -24.579 -10.629 18.104  1.00 96.56 72  A 1 
ATOM   555  C C   . THR   A 1 72  ? -23.709 -9.970  17.040  1.00 96.89 72  A 1 
ATOM   556  O O   . THR   A 1 72  ? -22.503 -9.798  17.236  1.00 96.29 72  A 1 
ATOM   557  C CB  . THR   A 1 72  ? -24.729 -9.702  19.317  1.00 95.72 72  A 1 
ATOM   558  O OG1 . THR   A 1 72  ? -25.663 -10.273 20.216  1.00 90.00 72  A 1 
ATOM   559  C CG2 . THR   A 1 72  ? -25.252 -8.314  18.945  1.00 88.05 72  A 1 
ATOM   560  N N   . ARG   A 1 73  ? -24.332 -9.611  15.912  1.00 96.48 73  A 1 
ATOM   561  C CA  . ARG   A 1 73  ? -23.636 -8.937  14.819  1.00 96.34 73  A 1 
ATOM   562  C C   . ARG   A 1 73  ? -23.251 -7.524  15.235  1.00 96.39 73  A 1 
ATOM   563  O O   . ARG   A 1 73  ? -24.107 -6.725  15.599  1.00 94.83 73  A 1 
ATOM   564  C CB  . ARG   A 1 73  ? -24.503 -8.922  13.558  1.00 94.85 73  A 1 
ATOM   565  C CG  . ARG   A 1 73  ? -23.721 -8.444  12.326  1.00 81.58 73  A 1 
ATOM   566  C CD  . ARG   A 1 73  ? -24.617 -8.337  11.089  1.00 78.50 73  A 1 
ATOM   567  N NE  . ARG   A 1 73  ? -25.539 -7.199  11.171  1.00 68.70 73  A 1 
ATOM   568  C CZ  . ARG   A 1 73  ? -25.296 -5.955  10.774  1.00 60.67 73  A 1 
ATOM   569  N NH1 . ARG   A 1 73  ? -24.155 -5.626  10.211  1.00 55.36 73  A 1 
ATOM   570  N NH2 . ARG   A 1 73  ? -26.204 -5.021  10.935  1.00 54.03 73  A 1 
ATOM   571  N N   . ILE   A 1 74  ? -21.963 -7.216  15.138  1.00 95.80 74  A 1 
ATOM   572  C CA  . ILE   A 1 74  ? -21.429 -5.875  15.379  1.00 95.77 74  A 1 
ATOM   573  C C   . ILE   A 1 74  ? -21.502 -5.099  14.056  1.00 95.19 74  A 1 
ATOM   574  O O   . ILE   A 1 74  ? -21.105 -5.637  13.016  1.00 93.84 74  A 1 
ATOM   575  C CB  . ILE   A 1 74  ? -19.991 -5.955  15.932  1.00 95.84 74  A 1 
ATOM   576  C CG1 . ILE   A 1 74  ? -19.915 -6.878  17.170  1.00 94.74 74  A 1 
ATOM   577  C CG2 . ILE   A 1 74  ? -19.479 -4.554  16.278  1.00 94.10 74  A 1 
ATOM   578  C CD1 . ILE   A 1 74  ? -18.492 -7.242  17.583  1.00 92.51 74  A 1 
ATOM   579  N N   . PRO   A 1 75  ? -22.016 -3.857  14.049  1.00 93.59 75  A 1 
ATOM   580  C CA  . PRO   A 1 75  ? -22.074 -3.051  12.828  1.00 92.19 75  A 1 
ATOM   581  C C   . PRO   A 1 75  ? -20.703 -2.901  12.162  1.00 91.24 75  A 1 
ATOM   582  O O   . PRO   A 1 75  ? -19.675 -2.781  12.831  1.00 89.57 75  A 1 
ATOM   583  C CB  . PRO   A 1 75  ? -22.636 -1.699  13.274  1.00 91.25 75  A 1 
ATOM   584  C CG  . PRO   A 1 75  ? -23.444 -2.034  14.512  1.00 90.06 75  A 1 
ATOM   585  C CD  . PRO   A 1 75  ? -22.655 -3.161  15.156  1.00 92.07 75  A 1 
ATOM   586  N N   . THR   A 1 76  ? -20.688 -2.900  10.835  1.00 86.81 76  A 1 
ATOM   587  C CA  . THR   A 1 76  ? -19.455 -2.671  10.073  1.00 83.52 76  A 1 
ATOM   588  C C   . THR   A 1 76  ? -18.881 -1.292  10.396  1.00 80.91 76  A 1 
ATOM   589  O O   . THR   A 1 76  ? -19.620 -0.316  10.472  1.00 76.76 76  A 1 
ATOM   590  C CB  . THR   A 1 76  ? -19.713 -2.802  8.566   1.00 80.20 76  A 1 
ATOM   591  O OG1 . THR   A 1 76  ? -20.293 -4.063  8.291   1.00 74.41 76  A 1 
ATOM   592  C CG2 . THR   A 1 76  ? -18.438 -2.697  7.735   1.00 71.76 76  A 1 
ATOM   593  N N   . ARG   A 1 77  ? -17.560 -1.220  10.561  1.00 83.12 77  A 1 
ATOM   594  C CA  . ARG   A 1 77  ? -16.786 -0.029  10.962  1.00 83.00 77  A 1 
ATOM   595  C C   . ARG   A 1 77  ? -16.937 0.365   12.436  1.00 85.77 77  A 1 
ATOM   596  O O   . ARG   A 1 77  ? -16.456 1.431   12.819  1.00 83.11 77  A 1 
ATOM   597  C CB  . ARG   A 1 77  ? -17.048 1.175   10.048  1.00 77.54 77  A 1 
ATOM   598  C CG  . ARG   A 1 77  ? -16.778 0.914   8.569   1.00 65.90 77  A 1 
ATOM   599  C CD  . ARG   A 1 77  ? -17.039 2.195   7.782   1.00 56.69 77  A 1 
ATOM   600  N NE  . ARG   A 1 77  ? -16.646 2.065   6.376   1.00 51.35 77  A 1 
ATOM   601  C CZ  . ARG   A 1 77  ? -16.599 3.058   5.498   1.00 44.22 77  A 1 
ATOM   602  N NH1 . ARG   A 1 77  ? -16.953 4.278   5.822   1.00 40.21 77  A 1 
ATOM   603  N NH2 . ARG   A 1 77  ? -16.186 2.833   4.274   1.00 39.26 77  A 1 
ATOM   604  N N   . GLU   A 1 78  ? -17.531 -0.462  13.266  1.00 89.24 78  A 1 
ATOM   605  C CA  . GLU   A 1 78  ? -17.454 -0.277  14.711  1.00 90.95 78  A 1 
ATOM   606  C C   . GLU   A 1 78  ? -16.114 -0.811  15.226  1.00 92.02 78  A 1 
ATOM   607  O O   . GLU   A 1 78  ? -15.661 -1.886  14.814  1.00 91.33 78  A 1 
ATOM   608  C CB  . GLU   A 1 78  ? -18.653 -0.942  15.391  1.00 90.17 78  A 1 
ATOM   609  C CG  . GLU   A 1 78  ? -19.223 -0.087  16.520  1.00 81.18 78  A 1 
ATOM   610  C CD  . GLU   A 1 78  ? -20.554 -0.628  17.029  1.00 77.61 78  A 1 
ATOM   611  O OE1 . GLU   A 1 78  ? -21.559 0.107   16.949  1.00 71.11 78  A 1 
ATOM   612  O OE2 . GLU   A 1 78  ? -20.580 -1.795  17.467  1.00 69.64 78  A 1 
ATOM   613  N N   . LEU   A 1 79  ? -15.449 -0.050  16.097  1.00 92.86 79  A 1 
ATOM   614  C CA  . LEU   A 1 79  ? -14.176 -0.458  16.682  1.00 93.95 79  A 1 
ATOM   615  C C   . LEU   A 1 79  ? -14.434 -1.377  17.876  1.00 95.03 79  A 1 
ATOM   616  O O   . LEU   A 1 79  ? -15.127 -1.005  18.816  1.00 94.69 79  A 1 
ATOM   617  C CB  . LEU   A 1 79  ? -13.360 0.781   17.082  1.00 92.98 79  A 1 
ATOM   618  C CG  . LEU   A 1 79  ? -11.911 0.469   17.491  1.00 91.78 79  A 1 
ATOM   619  C CD1 . LEU   A 1 79  ? -11.086 -0.009  16.301  1.00 88.60 79  A 1 
ATOM   620  C CD2 . LEU   A 1 79  ? -11.253 1.714   18.071  1.00 87.70 79  A 1 
ATOM   621  N N   . VAL   A 1 80  ? -13.853 -2.567  17.835  1.00 95.99 80  A 1 
ATOM   622  C CA  . VAL   A 1 80  ? -13.967 -3.570  18.895  1.00 96.78 80  A 1 
ATOM   623  C C   . VAL   A 1 80  ? -12.675 -3.582  19.702  1.00 96.94 80  A 1 
ATOM   624  O O   . VAL   A 1 80  ? -11.581 -3.575  19.132  1.00 96.55 80  A 1 
ATOM   625  C CB  . VAL   A 1 80  ? -14.276 -4.962  18.306  1.00 96.81 80  A 1 
ATOM   626  C CG1 . VAL   A 1 80  ? -14.528 -5.994  19.403  1.00 94.42 80  A 1 
ATOM   627  C CG2 . VAL   A 1 80  ? -15.509 -4.910  17.398  1.00 93.37 80  A 1 
ATOM   628  N N   . VAL   A 1 81  ? -12.793 -3.613  21.032  1.00 97.35 81  A 1 
ATOM   629  C CA  . VAL   A 1 81  ? -11.650 -3.742  21.941  1.00 97.50 81  A 1 
ATOM   630  C C   . VAL   A 1 81  ? -11.503 -5.205  22.348  1.00 97.58 81  A 1 
ATOM   631  O O   . VAL   A 1 81  ? -12.467 -5.845  22.759  1.00 96.86 81  A 1 
ATOM   632  C CB  . VAL   A 1 81  ? -11.797 -2.822  23.167  1.00 96.98 81  A 1 
ATOM   633  C CG1 . VAL   A 1 81  ? -10.618 -2.991  24.125  1.00 94.61 81  A 1 
ATOM   634  C CG2 . VAL   A 1 81  ? -11.867 -1.355  22.735  1.00 94.14 81  A 1 
ATOM   635  N N   . ILE   A 1 82  ? -10.292 -5.731  22.222  1.00 97.51 82  A 1 
ATOM   636  C CA  . ILE   A 1 82  ? -10.005 -7.146  22.454  1.00 97.37 82  A 1 
ATOM   637  C C   . ILE   A 1 82  ? -8.922  -7.281  23.525  1.00 97.69 82  A 1 
ATOM   638  O O   . ILE   A 1 82  ? -7.799  -6.825  23.317  1.00 97.00 82  A 1 
ATOM   639  C CB  . ILE   A 1 82  ? -9.574  -7.845  21.147  1.00 95.48 82  A 1 
ATOM   640  C CG1 . ILE   A 1 82  ? -10.637 -7.743  20.034  1.00 89.58 82  A 1 
ATOM   641  C CG2 . ILE   A 1 82  ? -9.273  -9.316  21.416  1.00 89.19 82  A 1 
ATOM   642  C CD1 . ILE   A 1 82  ? -10.331 -6.650  19.027  1.00 82.89 82  A 1 
ATOM   643  N N   . PRO   A 1 83  ? -9.209  -7.925  24.667  1.00 97.19 83  A 1 
ATOM   644  C CA  . PRO   A 1 83  ? -8.165  -8.255  25.633  1.00 96.76 83  A 1 
ATOM   645  C C   . PRO   A 1 83  ? -7.315  -9.418  25.114  1.00 97.02 83  A 1 
ATOM   646  O O   . PRO   A 1 83  ? -7.842  -10.421 24.640  1.00 95.93 83  A 1 
ATOM   647  C CB  . PRO   A 1 83  ? -8.922  -8.628  26.905  1.00 94.78 83  A 1 
ATOM   648  C CG  . PRO   A 1 83  ? -10.217 -9.210  26.375  1.00 90.26 83  A 1 
ATOM   649  C CD  . PRO   A 1 83  ? -10.500 -8.429  25.105  1.00 94.44 83  A 1 
ATOM   650  N N   . ALA   A 1 84  ? -5.996  -9.290  25.212  1.00 97.13 84  A 1 
ATOM   651  C CA  . ALA   A 1 84  ? -5.072  -10.313 24.748  1.00 97.14 84  A 1 
ATOM   652  C C   . ALA   A 1 84  ? -3.920  -10.478 25.736  1.00 97.37 84  A 1 
ATOM   653  O O   . ALA   A 1 84  ? -3.355  -9.497  26.220  1.00 96.16 84  A 1 
ATOM   654  C CB  . ALA   A 1 84  ? -4.567  -9.946  23.349  1.00 96.01 84  A 1 
ATOM   655  N N   . ASN   A 1 85  ? -3.556  -11.718 26.025  1.00 96.81 85  A 1 
ATOM   656  C CA  . ASN   A 1 85  ? -2.369  -11.985 26.822  1.00 96.79 85  A 1 
ATOM   657  C C   . ASN   A 1 85  ? -1.121  -11.722 25.975  1.00 97.20 85  A 1 
ATOM   658  O O   . ASN   A 1 85  ? -0.986  -12.256 24.875  1.00 96.34 85  A 1 
ATOM   659  C CB  . ASN   A 1 85  ? -2.416  -13.416 27.376  1.00 95.30 85  A 1 
ATOM   660  C CG  . ASN   A 1 85  ? -1.870  -13.503 28.789  1.00 81.15 85  A 1 
ATOM   661  O OD1 . ASN   A 1 85  ? -1.921  -12.562 29.563  1.00 67.66 85  A 1 
ATOM   662  N ND2 . ASN   A 1 85  ? -1.363  -14.653 29.171  1.00 68.16 85  A 1 
ATOM   663  N N   . CYS   A 1 86  ? -0.233  -10.880 26.471  1.00 97.04 86  A 1 
ATOM   664  C CA  . CYS   A 1 86  ? 0.974   -10.470 25.764  1.00 97.24 86  A 1 
ATOM   665  C C   . CYS   A 1 86  ? 2.186   -11.086 26.454  1.00 97.31 86  A 1 
ATOM   666  O O   . CYS   A 1 86  ? 2.299   -11.009 27.677  1.00 95.92 86  A 1 
ATOM   667  C CB  . CYS   A 1 86  ? 1.044   -8.941  25.763  1.00 96.75 86  A 1 
ATOM   668  S SG  . CYS   A 1 86  ? 2.280   -8.277  24.627  1.00 95.91 86  A 1 
ATOM   669  N N   . SER   A 1 87  ? 3.084   -11.704 25.699  1.00 96.72 87  A 1 
ATOM   670  C CA  . SER   A 1 87  ? 4.245   -12.369 26.283  1.00 96.26 87  A 1 
ATOM   671  C C   . SER   A 1 87  ? 5.508   -12.189 25.455  1.00 96.31 87  A 1 
ATOM   672  O O   . SER   A 1 87  ? 5.469   -12.154 24.225  1.00 94.95 87  A 1 
ATOM   673  C CB  . SER   A 1 87  ? 3.962   -13.858 26.516  1.00 94.41 87  A 1 
ATOM   674  O OG  . SER   A 1 87  ? 3.719   -14.524 25.297  1.00 80.64 87  A 1 
ATOM   675  N N   . CYS   A 1 88  ? 6.636   -12.107 26.154  1.00 94.68 88  A 1 
ATOM   676  C CA  . CYS   A 1 88  ? 7.955   -12.142 25.540  1.00 93.75 88  A 1 
ATOM   677  C C   . CYS   A 1 88  ? 8.417   -13.596 25.454  1.00 91.92 88  A 1 
ATOM   678  O O   . CYS   A 1 88  ? 8.717   -14.225 26.469  1.00 85.54 88  A 1 
ATOM   679  C CB  . CYS   A 1 88  ? 8.926   -11.297 26.362  1.00 91.87 88  A 1 
ATOM   680  S SG  . CYS   A 1 88  ? 10.500  -11.087 25.496  1.00 86.90 88  A 1 
ATOM   681  N N   . SER   A 1 89  ? 8.461   -14.135 24.246  1.00 85.31 89  A 1 
ATOM   682  C CA  . SER   A 1 89  ? 8.901   -15.506 23.999  1.00 80.94 89  A 1 
ATOM   683  C C   . SER   A 1 89  ? 10.296  -15.521 23.385  1.00 79.78 89  A 1 
ATOM   684  O O   . SER   A 1 89  ? 10.636  -14.660 22.574  1.00 72.32 89  A 1 
ATOM   685  C CB  . SER   A 1 89  ? 7.905   -16.219 23.085  1.00 73.90 89  A 1 
ATOM   686  O OG  . SER   A 1 89  ? 8.370   -17.516 22.764  1.00 64.09 89  A 1 
ATOM   687  N N   . SER   A 1 90  ? 11.091  -16.534 23.722  1.00 75.43 90  A 1 
ATOM   688  C CA  . SER   A 1 90  ? 12.391  -16.767 23.079  1.00 74.37 90  A 1 
ATOM   689  C C   . SER   A 1 90  ? 12.264  -16.985 21.568  1.00 74.28 90  A 1 
ATOM   690  O O   . SER   A 1 90  ? 13.174  -16.634 20.819  1.00 68.22 90  A 1 
ATOM   691  C CB  . SER   A 1 90  ? 13.081  -17.970 23.727  1.00 69.67 90  A 1 
ATOM   692  O OG  . SER   A 1 90  ? 12.220  -19.090 23.741  1.00 62.18 90  A 1 
ATOM   693  N N   . SER   A 1 91  ? 11.130  -17.509 21.109  1.00 71.94 91  A 1 
ATOM   694  C CA  . SER   A 1 91  ? 10.869  -17.724 19.681  1.00 71.53 91  A 1 
ATOM   695  C C   . SER   A 1 91  ? 10.603  -16.435 18.895  1.00 73.15 91  A 1 
ATOM   696  O O   . SER   A 1 91  ? 10.696  -16.441 17.670  1.00 67.79 91  A 1 
ATOM   697  C CB  . SER   A 1 91  ? 9.693   -18.687 19.498  1.00 66.65 91  A 1 
ATOM   698  O OG  . SER   A 1 91  ? 8.511   -18.170 20.069  1.00 60.02 91  A 1 
ATOM   699  N N   . SER   A 1 92  ? 10.297  -15.336 19.581  1.00 70.98 92  A 1 
ATOM   700  C CA  . SER   A 1 92  ? 10.010  -14.051 18.934  1.00 71.30 92  A 1 
ATOM   701  C C   . SER   A 1 92  ? 11.261  -13.227 18.621  1.00 72.66 92  A 1 
ATOM   702  O O   . SER   A 1 92  ? 11.170  -12.214 17.933  1.00 67.41 92  A 1 
ATOM   703  C CB  . SER   A 1 92  ? 9.056   -13.223 19.801  1.00 67.97 92  A 1 
ATOM   704  O OG  . SER   A 1 92  ? 9.706   -12.763 20.966  1.00 65.68 92  A 1 
ATOM   705  N N   . GLY   A 1 93  ? 12.420  -13.621 19.130  1.00 72.13 93  A 1 
ATOM   706  C CA  . GLY   A 1 93  ? 13.653  -12.853 18.961  1.00 71.49 93  A 1 
ATOM   707  C C   . GLY   A 1 93  ? 13.721  -11.588 19.824  1.00 75.52 93  A 1 
ATOM   708  O O   . GLY   A 1 93  ? 14.375  -10.622 19.448  1.00 69.91 93  A 1 
ATOM   709  N N   . GLY   A 1 94  ? 13.040  -11.583 20.981  1.00 82.86 94  A 1 
ATOM   710  C CA  . GLY   A 1 94  ? 13.064  -10.450 21.910  1.00 85.73 94  A 1 
ATOM   711  C C   . GLY   A 1 94  ? 11.917  -9.455  21.736  1.00 88.70 94  A 1 
ATOM   712  O O   . GLY   A 1 94  ? 12.000  -8.328  22.230  1.00 86.53 94  A 1 
ATOM   713  N N   . PHE   A 1 95  ? 10.844  -9.862  21.058  1.00 91.18 95  A 1 
ATOM   714  C CA  . PHE   A 1 95  ? 9.646   -9.046  20.864  1.00 92.27 95  A 1 
ATOM   715  C C   . PHE   A 1 95  ? 8.451   -9.610  21.629  1.00 93.73 95  A 1 
ATOM   716  O O   . PHE   A 1 95  ? 8.290   -10.825 21.762  1.00 93.33 95  A 1 
ATOM   717  C CB  . PHE   A 1 95  ? 9.323   -8.926  19.371  1.00 90.35 95  A 1 
ATOM   718  C CG  . PHE   A 1 95  ? 10.441  -8.325  18.554  1.00 89.39 95  A 1 
ATOM   719  C CD1 . PHE   A 1 95  ? 10.713  -6.952  18.628  1.00 84.95 95  A 1 
ATOM   720  C CD2 . PHE   A 1 95  ? 11.230  -9.135  17.731  1.00 84.67 95  A 1 
ATOM   721  C CE1 . PHE   A 1 95  ? 11.761  -6.395  17.891  1.00 82.75 95  A 1 
ATOM   722  C CE2 . PHE   A 1 95  ? 12.283  -8.582  16.987  1.00 82.53 95  A 1 
ATOM   723  C CZ  . PHE   A 1 95  ? 12.547  -7.209  17.069  1.00 84.33 95  A 1 
ATOM   724  N N   . TYR   A 1 96  ? 7.602   -8.710  22.116  1.00 94.59 96  A 1 
ATOM   725  C CA  . TYR   A 1 96  ? 6.298   -9.088  22.634  1.00 95.14 96  A 1 
ATOM   726  C C   . TYR   A 1 96  ? 5.387   -9.559  21.507  1.00 95.02 96  A 1 
ATOM   727  O O   . TYR   A 1 96  ? 5.384   -8.987  20.418  1.00 94.29 96  A 1 
ATOM   728  C CB  . TYR   A 1 96  ? 5.653   -7.901  23.347  1.00 95.37 96  A 1 
ATOM   729  C CG  . TYR   A 1 96  ? 6.216   -7.608  24.715  1.00 95.73 96  A 1 
ATOM   730  C CD1 . TYR   A 1 96  ? 6.090   -8.552  25.746  1.00 94.90 96  A 1 
ATOM   731  C CD2 . TYR   A 1 96  ? 6.824   -6.370  24.988  1.00 94.78 96  A 1 
ATOM   732  C CE1 . TYR   A 1 96  ? 6.566   -8.275  27.029  1.00 94.47 96  A 1 
ATOM   733  C CE2 . TYR   A 1 96  ? 7.299   -6.082  26.272  1.00 94.34 96  A 1 
ATOM   734  C CZ  . TYR   A 1 96  ? 7.168   -7.038  27.291  1.00 95.42 96  A 1 
ATOM   735  O OH  . TYR   A 1 96  ? 7.624   -6.761  28.552  1.00 94.63 96  A 1 
ATOM   736  N N   . GLN   A 1 97  ? 4.558   -10.561 21.793  1.00 95.62 97  A 1 
ATOM   737  C CA  . GLN   A 1 97  ? 3.500   -10.973 20.872  1.00 95.74 97  A 1 
ATOM   738  C C   . GLN   A 1 97  ? 2.395   -11.751 21.580  1.00 96.34 97  A 1 
ATOM   739  O O   . GLN   A 1 97  ? 2.607   -12.368 22.627  1.00 95.82 97  A 1 
ATOM   740  C CB  . GLN   A 1 97  ? 4.078   -11.772 19.693  1.00 93.66 97  A 1 
ATOM   741  C CG  . GLN   A 1 97  ? 4.759   -13.089 20.076  1.00 90.13 97  A 1 
ATOM   742  C CD  . GLN   A 1 97  ? 5.486   -13.726 18.891  1.00 91.30 97  A 1 
ATOM   743  O OE1 . GLN   A 1 97  ? 6.104   -13.053 18.078  1.00 85.29 97  A 1 
ATOM   744  N NE2 . GLN   A 1 97  ? 5.439   -15.034 18.763  1.00 83.90 97  A 1 
ATOM   745  N N   . HIS   A 1 98  ? 1.219   -11.727 20.971  1.00 96.95 98  A 1 
ATOM   746  C CA  . HIS   A 1 98  ? 0.127   -12.642 21.263  1.00 97.24 98  A 1 
ATOM   747  C C   . HIS   A 1 98  ? -0.072  -13.535 20.039  1.00 97.29 98  A 1 
ATOM   748  O O   . HIS   A 1 98  ? -0.250  -13.027 18.932  1.00 96.81 98  A 1 
ATOM   749  C CB  . HIS   A 1 98  ? -1.140  -11.858 21.604  1.00 97.18 98  A 1 
ATOM   750  C CG  . HIS   A 1 98  ? -2.319  -12.756 21.822  1.00 97.10 98  A 1 
ATOM   751  N ND1 . HIS   A 1 98  ? -2.537  -13.511 22.960  1.00 89.43 98  A 1 
ATOM   752  C CD2 . HIS   A 1 98  ? -3.328  -13.043 20.949  1.00 89.67 98  A 1 
ATOM   753  C CE1 . HIS   A 1 98  ? -3.646  -14.229 22.772  1.00 91.68 98  A 1 
ATOM   754  N NE2 . HIS   A 1 98  ? -4.150  -13.967 21.566  1.00 92.95 98  A 1 
ATOM   755  N N   . ASN   A 1 99  ? -0.027  -14.844 20.218  1.00 96.94 99  A 1 
ATOM   756  C CA  . ASN   A 1 99  ? -0.086  -15.768 19.087  1.00 96.76 99  A 1 
ATOM   757  C C   . ASN   A 1 99  ? -1.527  -16.124 18.726  1.00 97.18 99  A 1 
ATOM   758  O O   . ASN   A 1 99  ? -2.265  -16.673 19.541  1.00 96.44 99  A 1 
ATOM   759  C CB  . ASN   A 1 99  ? 0.730   -17.032 19.392  1.00 95.32 99  A 1 
ATOM   760  C CG  . ASN   A 1 99  ? 2.229   -16.783 19.400  1.00 93.27 99  A 1 
ATOM   761  O OD1 . ASN   A 1 99  ? 2.726   -15.804 18.870  1.00 87.43 99  A 1 
ATOM   762  N ND2 . ASN   A 1 99  ? 2.983   -17.684 19.992  1.00 86.07 99  A 1 
ATOM   763  N N   . ALA   A 1 100 ? -1.899  -15.860 17.478  1.00 97.50 100 A 1 
ATOM   764  C CA  . ALA   A 1 100 ? -3.104  -16.397 16.866  1.00 97.61 100 A 1 
ATOM   765  C C   . ALA   A 1 100 ? -2.723  -17.442 15.807  1.00 97.57 100 A 1 
ATOM   766  O O   . ALA   A 1 100 ? -1.565  -17.555 15.405  1.00 96.89 100 A 1 
ATOM   767  C CB  . ALA   A 1 100 ? -3.936  -15.250 16.284  1.00 97.40 100 A 1 
ATOM   768  N N   . THR   A 1 101 ? -3.709  -18.215 15.364  1.00 97.01 101 A 1 
ATOM   769  C CA  . THR   A 1 101 ? -3.544  -19.179 14.271  1.00 96.72 101 A 1 
ATOM   770  C C   . THR   A 1 101 ? -4.584  -18.890 13.200  1.00 96.71 101 A 1 
ATOM   771  O O   . THR   A 1 101 ? -5.767  -18.761 13.505  1.00 95.51 101 A 1 
ATOM   772  C CB  . THR   A 1 101 ? -3.678  -20.625 14.769  1.00 95.41 101 A 1 
ATOM   773  O OG1 . THR   A 1 101 ? -2.735  -20.872 15.795  1.00 84.01 101 A 1 
ATOM   774  C CG2 . THR   A 1 101 ? -3.417  -21.640 13.660  1.00 80.83 101 A 1 
ATOM   775  N N   . TYR   A 1 102 ? -4.144  -18.803 11.953  1.00 96.49 102 A 1 
ATOM   776  C CA  . TYR   A 1 102 ? -5.022  -18.567 10.817  1.00 95.97 102 A 1 
ATOM   777  C C   . TYR   A 1 102 ? -5.025  -19.779 9.890   1.00 95.76 102 A 1 
ATOM   778  O O   . TYR   A 1 102 ? -3.968  -20.225 9.445   1.00 94.53 102 A 1 
ATOM   779  C CB  . TYR   A 1 102 ? -4.590  -17.305 10.069  1.00 94.95 102 A 1 
ATOM   780  C CG  . TYR   A 1 102 ? -5.540  -16.941 8.948   1.00 94.31 102 A 1 
ATOM   781  C CD1 . TYR   A 1 102 ? -6.815  -16.430 9.239   1.00 92.39 102 A 1 
ATOM   782  C CD2 . TYR   A 1 102 ? -5.176  -17.134 7.606   1.00 92.41 102 A 1 
ATOM   783  C CE1 . TYR   A 1 102 ? -7.708  -16.107 8.215   1.00 90.84 102 A 1 
ATOM   784  C CE2 . TYR   A 1 102 ? -6.067  -16.812 6.570   1.00 90.92 102 A 1 
ATOM   785  C CZ  . TYR   A 1 102 ? -7.332  -16.298 6.881   1.00 91.63 102 A 1 
ATOM   786  O OH  . TYR   A 1 102 ? -8.210  -15.975 5.879   1.00 89.45 102 A 1 
ATOM   787  N N   . ASN   A 1 103 ? -6.202  -20.307 9.596   1.00 93.93 103 A 1 
ATOM   788  C CA  . ASN   A 1 103 ? -6.358  -21.395 8.637   1.00 92.82 103 A 1 
ATOM   789  C C   . ASN   A 1 103 ? -6.626  -20.826 7.239   1.00 91.95 103 A 1 
ATOM   790  O O   . ASN   A 1 103 ? -7.602  -20.098 7.041   1.00 89.81 103 A 1 
ATOM   791  C CB  . ASN   A 1 103 ? -7.475  -22.342 9.089   1.00 91.05 103 A 1 
ATOM   792  C CG  . ASN   A 1 103 ? -7.582  -23.557 8.183   1.00 83.37 103 A 1 
ATOM   793  O OD1 . ASN   A 1 103 ? -8.417  -23.621 7.300   1.00 72.07 103 A 1 
ATOM   794  N ND2 . ASN   A 1 103 ? -6.720  -24.540 8.379   1.00 71.54 103 A 1 
ATOM   795  N N   . LEU   A 1 104 ? -5.770  -21.165 6.280   1.00 90.85 104 A 1 
ATOM   796  C CA  . LEU   A 1 104 ? -5.960  -20.783 4.884   1.00 89.12 104 A 1 
ATOM   797  C C   . LEU   A 1 104 ? -7.102  -21.609 4.289   1.00 85.96 104 A 1 
ATOM   798  O O   . LEU   A 1 104 ? -6.950  -22.800 4.017   1.00 80.24 104 A 1 
ATOM   799  C CB  . LEU   A 1 104 ? -4.659  -20.982 4.098   1.00 87.96 104 A 1 
ATOM   800  C CG  . LEU   A 1 104 ? -3.511  -20.040 4.493   1.00 85.86 104 A 1 
ATOM   801  C CD1 . LEU   A 1 104 ? -2.221  -20.480 3.807   1.00 82.16 104 A 1 
ATOM   802  C CD2 . LEU   A 1 104 ? -3.805  -18.597 4.095   1.00 82.14 104 A 1 
ATOM   803  N N   . SER   A 1 105 ? -8.254  -20.974 4.087   1.00 82.49 105 A 1 
ATOM   804  C CA  . SER   A 1 105 ? -9.445  -21.657 3.575   1.00 76.30 105 A 1 
ATOM   805  C C   . SER   A 1 105 ? -9.489  -21.734 2.048   1.00 72.20 105 A 1 
ATOM   806  O O   . SER   A 1 105 ? -10.192 -22.578 1.493   1.00 61.51 105 A 1 
ATOM   807  C CB  . SER   A 1 105 ? -10.703 -20.954 4.096   1.00 69.22 105 A 1 
ATOM   808  O OG  . SER   A 1 105 ? -10.804 -19.644 3.562   1.00 59.27 105 A 1 
ATOM   809  N N   . GLY   A 1 106 ? -8.777  -20.832 1.366   1.00 63.34 106 A 1 
ATOM   810  C CA  . GLY   A 1 106 ? -8.853  -20.656 -0.086  1.00 57.68 106 A 1 
ATOM   811  C C   . GLY   A 1 106 ? -10.107 -19.917 -0.563  1.00 57.42 106 A 1 
ATOM   812  O O   . GLY   A 1 106 ? -10.177 -19.519 -1.725  1.00 51.83 106 A 1 
ATOM   813  N N   . ASN   A 1 107 ? -11.080 -19.676 0.314   1.00 56.19 107 A 1 
ATOM   814  C CA  . ASN   A 1 107 ? -12.357 -19.046 -0.048  1.00 53.12 107 A 1 
ATOM   815  C C   . ASN   A 1 107 ? -12.256 -17.537 -0.320  1.00 53.70 107 A 1 
ATOM   816  O O   . ASN   A 1 107 ? -13.173 -16.955 -0.894  1.00 48.32 107 A 1 
ATOM   817  C CB  . ASN   A 1 107 ? -13.385 -19.313 1.066   1.00 46.38 107 A 1 
ATOM   818  C CG  . ASN   A 1 107 ? -13.803 -20.770 1.169   1.00 41.71 107 A 1 
ATOM   819  O OD1 . ASN   A 1 107 ? -13.668 -21.555 0.247   1.00 38.22 107 A 1 
ATOM   820  N ND2 . ASN   A 1 107 ? -14.342 -21.162 2.307   1.00 36.83 107 A 1 
ATOM   821  N N   . ARG   A 1 108 ? -11.167 -16.895 0.091   1.00 57.56 108 A 1 
ATOM   822  C CA  . ARG   A 1 108 ? -10.962 -15.448 -0.094  1.00 56.21 108 A 1 
ATOM   823  C C   . ARG   A 1 108 ? -10.013 -15.122 -1.255  1.00 56.09 108 A 1 
ATOM   824  O O   . ARG   A 1 108 ? -9.530  -14.000 -1.353  1.00 50.71 108 A 1 
ATOM   825  C CB  . ARG   A 1 108 ? -10.524 -14.786 1.224   1.00 51.96 108 A 1 
ATOM   826  C CG  . ARG   A 1 108 ? -11.576 -14.935 2.334   1.00 47.87 108 A 1 
ATOM   827  C CD  . ARG   A 1 108 ? -11.222 -14.104 3.575   1.00 44.82 108 A 1 
ATOM   828  N NE  . ARG   A 1 108 ? -11.495 -12.670 3.380   1.00 41.98 108 A 1 
ATOM   829  C CZ  . ARG   A 1 108 ? -11.126 -11.691 4.202   1.00 38.75 108 A 1 
ATOM   830  N NH1 . ARG   A 1 108 ? -10.443 -11.937 5.291   1.00 36.76 108 A 1 
ATOM   831  N NH2 . ARG   A 1 108 ? -11.449 -10.445 3.938   1.00 35.12 108 A 1 
ATOM   832  N N   . GLY   A 1 109 ? -9.780  -16.072 -2.138  1.00 53.55 109 A 1 
ATOM   833  C CA  . GLY   A 1 109 ? -8.837  -15.935 -3.244  1.00 51.87 109 A 1 
ATOM   834  C C   . GLY   A 1 109 ? -7.429  -16.377 -2.848  1.00 55.26 109 A 1 
ATOM   835  O O   . GLY   A 1 109 ? -7.254  -17.201 -1.947  1.00 50.89 109 A 1 
ATOM   836  N N   . ASP   A 1 110 ? -6.437  -15.836 -3.533  1.00 64.91 110 A 1 
ATOM   837  C CA  . ASP   A 1 110 ? -5.036  -16.197 -3.308  1.00 66.25 110 A 1 
ATOM   838  C C   . ASP   A 1 110 ? -4.485  -15.384 -2.124  1.00 70.97 110 A 1 
ATOM   839  O O   . ASP   A 1 110 ? -4.135  -14.212 -2.252  1.00 66.73 110 A 1 
ATOM   840  C CB  . ASP   A 1 110 ? -4.252  -15.983 -4.615  1.00 59.30 110 A 1 
ATOM   841  C CG  . ASP   A 1 110 ? -3.255  -17.099 -4.938  1.00 51.43 110 A 1 
ATOM   842  O OD1 . ASP   A 1 110 ? -3.229  -18.120 -4.217  1.00 44.54 110 A 1 
ATOM   843  O OD2 . ASP   A 1 110 ? -2.533  -16.948 -5.952  1.00 43.88 110 A 1 
ATOM   844  N N   . GLU   A 1 111 ? -4.477  -16.002 -0.943  1.00 77.06 111 A 1 
ATOM   845  C CA  . GLU   A 1 111 ? -4.016  -15.348 0.279   1.00 80.01 111 A 1 
ATOM   846  C C   . GLU   A 1 111 ? -2.489  -15.393 0.384   1.00 80.19 111 A 1 
ATOM   847  O O   . GLU   A 1 111 ? -1.857  -16.419 0.132   1.00 79.82 111 A 1 
ATOM   848  C CB  . GLU   A 1 111 ? -4.680  -15.971 1.515   1.00 81.71 111 A 1 
ATOM   849  C CG  . GLU   A 1 111 ? -6.194  -15.748 1.539   1.00 81.27 111 A 1 
ATOM   850  C CD  . GLU   A 1 111 ? -6.816  -16.218 2.849   1.00 81.64 111 A 1 
ATOM   851  O OE1 . GLU   A 1 111 ? -7.203  -17.402 2.944   1.00 77.57 111 A 1 
ATOM   852  O OE2 . GLU   A 1 111 ? -6.910  -15.404 3.791   1.00 77.67 111 A 1 
ATOM   853  N N   . THR   A 1 112 ? -1.908  -14.263 0.776   1.00 83.31 112 A 1 
ATOM   854  C CA  . THR   A 1 112 ? -0.465  -14.096 0.963   1.00 83.33 112 A 1 
ATOM   855  C C   . THR   A 1 112 ? -0.181  -13.663 2.398   1.00 86.05 112 A 1 
ATOM   856  O O   . THR   A 1 112 ? -1.086  -13.231 3.115   1.00 86.14 112 A 1 
ATOM   857  C CB  . THR   A 1 112 ? 0.101   -13.047 -0.016  1.00 80.53 112 A 1 
ATOM   858  O OG1 . THR   A 1 112 ? -0.468  -11.778 0.244   1.00 75.59 112 A 1 
ATOM   859  C CG2 . THR   A 1 112 ? -0.168  -13.404 -1.476  1.00 73.45 112 A 1 
ATOM   860  N N   . TYR   A 1 113 ? 1.081   -13.730 2.830   1.00 86.57 113 A 1 
ATOM   861  C CA  . TYR   A 1 113 ? 1.457   -13.163 4.130   1.00 88.65 113 A 1 
ATOM   862  C C   . TYR   A 1 113 ? 1.101   -11.675 4.227   1.00 88.70 113 A 1 
ATOM   863  O O   . TYR   A 1 113 ? 0.678   -11.213 5.286   1.00 88.28 113 A 1 
ATOM   864  C CB  . TYR   A 1 113 ? 2.952   -13.365 4.387   1.00 89.93 113 A 1 
ATOM   865  C CG  . TYR   A 1 113 ? 3.344   -14.787 4.721   1.00 90.64 113 A 1 
ATOM   866  C CD1 . TYR   A 1 113 ? 2.797   -15.430 5.843   1.00 87.73 113 A 1 
ATOM   867  C CD2 . TYR   A 1 113 ? 4.283   -15.476 3.936   1.00 88.04 113 A 1 
ATOM   868  C CE1 . TYR   A 1 113 ? 3.175   -16.734 6.176   1.00 87.40 113 A 1 
ATOM   869  C CE2 . TYR   A 1 113 ? 4.672   -16.778 4.264   1.00 87.35 113 A 1 
ATOM   870  C CZ  . TYR   A 1 113 ? 4.115   -17.406 5.386   1.00 90.81 113 A 1 
ATOM   871  O OH  . TYR   A 1 113 ? 4.492   -18.687 5.718   1.00 90.19 113 A 1 
ATOM   872  N N   . PHE   A 1 114 ? 1.204   -10.944 3.120   1.00 81.29 114 A 1 
ATOM   873  C CA  . PHE   A 1 114 ? 0.777   -9.548  3.059   1.00 79.58 114 A 1 
ATOM   874  C C   . PHE   A 1 114 ? -0.725  -9.413  3.336   1.00 81.41 114 A 1 
ATOM   875  O O   . PHE   A 1 114 ? -1.123  -8.647  4.214   1.00 81.25 114 A 1 
ATOM   876  C CB  . PHE   A 1 114 ? 1.133   -8.938  1.695   1.00 76.02 114 A 1 
ATOM   877  C CG  . PHE   A 1 114 ? 0.697   -7.492  1.566   1.00 71.30 114 A 1 
ATOM   878  C CD1 . PHE   A 1 114 ? 1.588   -6.451  1.864   1.00 65.49 114 A 1 
ATOM   879  C CD2 . PHE   A 1 114 ? -0.616  -7.169  1.189   1.00 64.26 114 A 1 
ATOM   880  C CE1 . PHE   A 1 114 ? 1.175   -5.118  1.798   1.00 61.79 114 A 1 
ATOM   881  C CE2 . PHE   A 1 114 ? -1.040  -5.832  1.127   1.00 60.87 114 A 1 
ATOM   882  C CZ  . PHE   A 1 114 ? -0.140  -4.809  1.436   1.00 63.13 114 A 1 
ATOM   883  N N   . SER   A 1 115 ? -1.561  -10.141 2.607   1.00 79.65 115 A 1 
ATOM   884  C CA  . SER   A 1 115 ? -3.013  -10.001 2.737   1.00 79.76 115 A 1 
ATOM   885  C C   . SER   A 1 115 ? -3.518  -10.512 4.086   1.00 81.92 115 A 1 
ATOM   886  O O   . SER   A 1 115 ? -4.375  -9.877  4.701   1.00 82.46 115 A 1 
ATOM   887  C CB  . SER   A 1 115 ? -3.751  -10.681 1.574   1.00 77.75 115 A 1 
ATOM   888  O OG  . SER   A 1 115 ? -3.688  -12.092 1.648   1.00 74.14 115 A 1 
ATOM   889  N N   . VAL   A 1 116 ? -2.958  -11.602 4.596   1.00 87.07 116 A 1 
ATOM   890  C CA  . VAL   A 1 116 ? -3.332  -12.116 5.917   1.00 89.36 116 A 1 
ATOM   891  C C   . VAL   A 1 116 ? -2.977  -11.096 7.003   1.00 89.88 116 A 1 
ATOM   892  O O   . VAL   A 1 116 ? -3.839  -10.728 7.798   1.00 89.83 116 A 1 
ATOM   893  C CB  . VAL   A 1 116 ? -2.694  -13.493 6.192   1.00 90.84 116 A 1 
ATOM   894  C CG1 . VAL   A 1 116 ? -2.983  -13.969 7.619   1.00 89.32 116 A 1 
ATOM   895  C CG2 . VAL   A 1 116 ? -3.246  -14.550 5.227   1.00 88.29 116 A 1 
ATOM   896  N N   . ALA   A 1 117 ? -1.742  -10.599 7.015   1.00 89.51 117 A 1 
ATOM   897  C CA  . ALA   A 1 117 ? -1.304  -9.656  8.044   1.00 90.09 117 A 1 
ATOM   898  C C   . ALA   A 1 117 ? -2.038  -8.308  7.969   1.00 89.63 117 A 1 
ATOM   899  O O   . ALA   A 1 117 ? -2.504  -7.798  8.990   1.00 89.02 117 A 1 
ATOM   900  C CB  . ALA   A 1 117 ? 0.209   -9.457  7.935   1.00 90.83 117 A 1 
ATOM   901  N N   . ASN   A 1 118 ? -2.146  -7.732  6.774   1.00 84.95 118 A 1 
ATOM   902  C CA  . ASN   A 1 118 ? -2.625  -6.359  6.615   1.00 83.03 118 A 1 
ATOM   903  C C   . ASN   A 1 118 ? -4.131  -6.247  6.376   1.00 82.98 118 A 1 
ATOM   904  O O   . ASN   A 1 118 ? -4.755  -5.326  6.900   1.00 81.18 118 A 1 
ATOM   905  C CB  . ASN   A 1 118 ? -1.840  -5.661  5.496   1.00 80.85 118 A 1 
ATOM   906  C CG  . ASN   A 1 118 ? -0.371  -5.518  5.843   1.00 77.18 118 A 1 
ATOM   907  O OD1 . ASN   A 1 118 ? -0.008  -4.886  6.824   1.00 71.78 118 A 1 
ATOM   908  N ND2 . ASN   A 1 118 ? 0.499   -6.116  5.056   1.00 70.83 118 A 1 
ATOM   909  N N   . ASP   A 1 119 ? -4.724  -7.169  5.615   1.00 81.20 119 A 1 
ATOM   910  C CA  . ASP   A 1 119 ? -6.154  -7.108  5.301   1.00 80.18 119 A 1 
ATOM   911  C C   . ASP   A 1 119 ? -6.981  -7.895  6.324   1.00 82.65 119 A 1 
ATOM   912  O O   . ASP   A 1 119 ? -7.878  -7.340  6.955   1.00 82.50 119 A 1 
ATOM   913  C CB  . ASP   A 1 119 ? -6.440  -7.602  3.871   1.00 76.99 119 A 1 
ATOM   914  C CG  . ASP   A 1 119 ? -5.711  -6.833  2.774   1.00 71.04 119 A 1 
ATOM   915  O OD1 . ASP   A 1 119 ? -5.248  -5.699  3.021   1.00 65.09 119 A 1 
ATOM   916  O OD2 . ASP   A 1 119 ? -5.634  -7.374  1.647   1.00 63.73 119 A 1 
ATOM   917  N N   . THR   A 1 120 ? -6.670  -9.173  6.525   1.00 85.93 120 A 1 
ATOM   918  C CA  . THR   A 1 120 ? -7.441  -10.021 7.442   1.00 88.55 120 A 1 
ATOM   919  C C   . THR   A 1 120 ? -7.214  -9.624  8.900   1.00 90.32 120 A 1 
ATOM   920  O O   . THR   A 1 120 ? -8.175  -9.485  9.653   1.00 90.23 120 A 1 
ATOM   921  C CB  . THR   A 1 120 ? -7.118  -11.506 7.230   1.00 88.97 120 A 1 
ATOM   922  O OG1 . THR   A 1 120 ? -7.367  -11.846 5.877   1.00 87.13 120 A 1 
ATOM   923  C CG2 . THR   A 1 120 ? -7.971  -12.418 8.105   1.00 86.29 120 A 1 
ATOM   924  N N   . TYR   A 1 121 ? -5.963  -9.409  9.303   1.00 90.80 121 A 1 
ATOM   925  C CA  . TYR   A 1 121 ? -5.597  -9.038  10.671  1.00 92.85 121 A 1 
ATOM   926  C C   . TYR   A 1 121 ? -5.450  -7.526  10.885  1.00 91.93 121 A 1 
ATOM   927  O O   . TYR   A 1 121 ? -5.023  -7.102  11.960  1.00 89.86 121 A 1 
ATOM   928  C CB  . TYR   A 1 121 ? -4.348  -9.810  11.112  1.00 94.58 121 A 1 
ATOM   929  C CG  . TYR   A 1 121 ? -4.653  -11.244 11.479  1.00 95.75 121 A 1 
ATOM   930  C CD1 . TYR   A 1 121 ? -4.750  -12.233 10.492  1.00 94.31 121 A 1 
ATOM   931  C CD2 . TYR   A 1 121 ? -4.874  -11.596 12.821  1.00 94.22 121 A 1 
ATOM   932  C CE1 . TYR   A 1 121 ? -5.056  -13.553 10.832  1.00 94.31 121 A 1 
ATOM   933  C CE2 . TYR   A 1 121 ? -5.180  -12.913 13.173  1.00 94.47 121 A 1 
ATOM   934  C CZ  . TYR   A 1 121 ? -5.271  -13.891 12.174  1.00 96.67 121 A 1 
ATOM   935  O OH  . TYR   A 1 121 ? -5.572  -15.183 12.517  1.00 96.74 121 A 1 
ATOM   936  N N   . GLN   A 1 122 ? -5.817  -6.703  9.897   1.00 90.31 122 A 1 
ATOM   937  C CA  . GLN   A 1 122 ? -5.852  -5.234  10.005  1.00 89.30 122 A 1 
ATOM   938  C C   . GLN   A 1 122 ? -4.546  -4.641  10.559  1.00 88.35 122 A 1 
ATOM   939  O O   . GLN   A 1 122 ? -4.556  -3.755  11.418  1.00 85.90 122 A 1 
ATOM   940  C CB  . GLN   A 1 122 ? -7.079  -4.794  10.813  1.00 88.57 122 A 1 
ATOM   941  C CG  . GLN   A 1 122 ? -8.392  -5.326  10.225  1.00 87.77 122 A 1 
ATOM   942  C CD  . GLN   A 1 122 ? -9.616  -4.848  10.995  1.00 88.45 122 A 1 
ATOM   943  O OE1 . GLN   A 1 122 ? -9.548  -4.037  11.907  1.00 85.16 122 A 1 
ATOM   944  N NE2 . GLN   A 1 122 ? -10.783 -5.342  10.640  1.00 83.32 122 A 1 
ATOM   945  N N   . ALA   A 1 123 ? -3.430  -5.152  10.078  1.00 87.79 123 A 1 
ATOM   946  C CA  . ALA   A 1 123 ? -2.077  -4.761  10.483  1.00 87.39 123 A 1 
ATOM   947  C C   . ALA   A 1 123 ? -1.769  -4.941  11.985  1.00 88.97 123 A 1 
ATOM   948  O O   . ALA   A 1 123 ? -0.801  -4.370  12.488  1.00 88.05 123 A 1 
ATOM   949  C CB  . ALA   A 1 123 ? -1.764  -3.356  9.966   1.00 84.28 123 A 1 
ATOM   950  N N   . LEU   A 1 124 ? -2.546  -5.760  12.699  1.00 91.38 124 A 1 
ATOM   951  C CA  . LEU   A 1 124 ? -2.164  -6.218  14.038  1.00 92.47 124 A 1 
ATOM   952  C C   . LEU   A 1 124 ? -0.928  -7.119  13.980  1.00 93.01 124 A 1 
ATOM   953  O O   . LEU   A 1 124 ? -0.139  -7.141  14.918  1.00 92.63 124 A 1 
ATOM   954  C CB  . LEU   A 1 124 ? -3.330  -6.969  14.698  1.00 93.06 124 A 1 
ATOM   955  C CG  . LEU   A 1 124 ? -4.536  -6.099  15.090  1.00 92.27 124 A 1 
ATOM   956  C CD1 . LEU   A 1 124 ? -5.669  -6.998  15.584  1.00 90.58 124 A 1 
ATOM   957  C CD2 . LEU   A 1 124 ? -4.174  -5.104  16.193  1.00 90.21 124 A 1 
ATOM   958  N N   . SER   A 1 125 ? -0.743  -7.832  12.874  1.00 92.84 125 A 1 
ATOM   959  C CA  . SER   A 1 125 ? 0.480   -8.572  12.570  1.00 93.13 125 A 1 
ATOM   960  C C   . SER   A 1 125 ? 1.223   -7.905  11.408  1.00 91.61 125 A 1 
ATOM   961  O O   . SER   A 1 125 ? 0.779   -6.892  10.862  1.00 89.45 125 A 1 
ATOM   962  C CB  . SER   A 1 125 ? 0.149   -10.034 12.257  1.00 94.03 125 A 1 
ATOM   963  O OG  . SER   A 1 125 ? 1.328   -10.820 12.295  1.00 92.55 125 A 1 
ATOM   964  N N   . THR   A 1 126 ? 2.367   -8.466  11.029  1.00 91.47 126 A 1 
ATOM   965  C CA  . THR   A 1 126 ? 3.127   -8.024  9.856   1.00 91.36 126 A 1 
ATOM   966  C C   . THR   A 1 126 ? 3.557   -9.229  9.026   1.00 92.16 126 A 1 
ATOM   967  O O   . THR   A 1 126 ? 3.805   -10.308 9.569   1.00 92.17 126 A 1 
ATOM   968  C CB  . THR   A 1 126 ? 4.365   -7.191  10.239  1.00 90.10 126 A 1 
ATOM   969  O OG1 . THR   A 1 126 ? 5.318   -7.986  10.915  1.00 86.73 126 A 1 
ATOM   970  C CG2 . THR   A 1 126 ? 4.022   -6.009  11.138  1.00 86.13 126 A 1 
ATOM   971  N N   . CYS   A 1 127 ? 3.659   -9.057  7.710   1.00 88.66 127 A 1 
ATOM   972  C CA  . CYS   A 1 127 ? 4.150   -10.116 6.837   1.00 88.53 127 A 1 
ATOM   973  C C   . CYS   A 1 127 ? 5.577   -10.533 7.200   1.00 89.81 127 A 1 
ATOM   974  O O   . CYS   A 1 127 ? 5.889   -11.722 7.170   1.00 89.28 127 A 1 
ATOM   975  C CB  . CYS   A 1 127 ? 4.033   -9.687  5.370   1.00 85.92 127 A 1 
ATOM   976  S SG  . CYS   A 1 127 ? 4.782   -8.085  4.982   1.00 82.49 127 A 1 
ATOM   977  N N   . GLN   A 1 128 ? 6.416   -9.602  7.630   1.00 88.57 128 A 1 
ATOM   978  C CA  . GLN   A 1 128 ? 7.783   -9.886  8.068   1.00 88.38 128 A 1 
ATOM   979  C C   . GLN   A 1 128 ? 7.807   -10.821 9.285   1.00 89.36 128 A 1 
ATOM   980  O O   . GLN   A 1 128 ? 8.522   -11.823 9.281   1.00 89.23 128 A 1 
ATOM   981  C CB  . GLN   A 1 128 ? 8.536   -8.586  8.383   1.00 86.92 128 A 1 
ATOM   982  C CG  . GLN   A 1 128 ? 8.734   -7.639  7.186   1.00 83.88 128 A 1 
ATOM   983  C CD  . GLN   A 1 128 ? 7.587   -6.665  6.951   1.00 82.88 128 A 1 
ATOM   984  O OE1 . GLN   A 1 128 ? 6.517   -6.756  7.534   1.00 78.08 128 A 1 
ATOM   985  N NE2 . GLN   A 1 128 ? 7.796   -5.686  6.087   1.00 76.25 128 A 1 
ATOM   986  N N   . ALA   A 1 129 ? 7.002   -10.520 10.303  1.00 90.93 129 A 1 
ATOM   987  C CA  . ALA   A 1 129 ? 6.912   -11.360 11.496  1.00 91.35 129 A 1 
ATOM   988  C C   . ALA   A 1 129 ? 6.330   -12.744 11.168  1.00 91.82 129 A 1 
ATOM   989  O O   . ALA   A 1 129 ? 6.834   -13.760 11.649  1.00 91.53 129 A 1 
ATOM   990  C CB  . ALA   A 1 129 ? 6.083   -10.642 12.564  1.00 91.28 129 A 1 
ATOM   991  N N   . MET   A 1 130 ? 5.307   -12.802 10.311  1.00 92.50 130 A 1 
ATOM   992  C CA  . MET   A 1 130 ? 4.736   -14.076 9.867   1.00 93.20 130 A 1 
ATOM   993  C C   . MET   A 1 130 ? 5.750   -14.909 9.079   1.00 92.79 130 A 1 
ATOM   994  O O   . MET   A 1 130 ? 5.903   -16.097 9.343   1.00 92.29 130 A 1 
ATOM   995  C CB  . MET   A 1 130 ? 3.482   -13.842 9.019   1.00 94.05 130 A 1 
ATOM   996  C CG  . MET   A 1 130 ? 2.295   -13.333 9.831   1.00 93.75 130 A 1 
ATOM   997  S SD  . MET   A 1 130 ? 0.770   -13.224 8.856   1.00 93.26 130 A 1 
ATOM   998  C CE  . MET   A 1 130 ? 0.384   -14.975 8.651   1.00 89.42 130 A 1 
ATOM   999  N N   . MET   A 1 131 ? 6.456   -14.293 8.141   1.00 91.62 131 A 1 
ATOM   1000 C CA  . MET   A 1 131 ? 7.465   -14.984 7.329   1.00 90.48 131 A 1 
ATOM   1001 C C   . MET   A 1 131 ? 8.627   -15.514 8.174   1.00 90.36 131 A 1 
ATOM   1002 O O   . MET   A 1 131 ? 9.163   -16.576 7.874   1.00 89.27 131 A 1 
ATOM   1003 C CB  . MET   A 1 131 ? 7.991   -14.052 6.233   1.00 88.88 131 A 1 
ATOM   1004 C CG  . MET   A 1 131 ? 6.966   -13.805 5.124   1.00 81.73 131 A 1 
ATOM   1005 S SD  . MET   A 1 131 ? 7.448   -12.491 3.965   1.00 76.27 131 A 1 
ATOM   1006 C CE  . MET   A 1 131 ? 8.803   -13.300 3.097   1.00 66.59 131 A 1 
ATOM   1007 N N   . SER   A 1 132 ? 9.002   -14.813 9.238   1.00 90.14 132 A 1 
ATOM   1008 C CA  . SER   A 1 132 ? 10.090  -15.259 10.114  1.00 89.29 132 A 1 
ATOM   1009 C C   . SER   A 1 132 ? 9.683   -16.399 11.054  1.00 89.62 132 A 1 
ATOM   1010 O O   . SER   A 1 132 ? 10.540  -17.179 11.470  1.00 88.30 132 A 1 
ATOM   1011 C CB  . SER   A 1 132 ? 10.658  -14.081 10.913  1.00 87.46 132 A 1 
ATOM   1012 O OG  . SER   A 1 132 ? 9.722   -13.577 11.842  1.00 75.05 132 A 1 
ATOM   1013 N N   . GLN   A 1 133 ? 8.394   -16.532 11.370  1.00 91.79 133 A 1 
ATOM   1014 C CA  . GLN   A 1 133 ? 7.896   -17.511 12.348  1.00 92.22 133 A 1 
ATOM   1015 C C   . GLN   A 1 133 ? 7.098   -18.667 11.732  1.00 92.50 133 A 1 
ATOM   1016 O O   . GLN   A 1 133 ? 6.650   -19.559 12.458  1.00 91.28 133 A 1 
ATOM   1017 C CB  . GLN   A 1 133 ? 7.103   -16.792 13.450  1.00 92.05 133 A 1 
ATOM   1018 C CG  . GLN   A 1 133 ? 7.965   -15.792 14.235  1.00 90.84 133 A 1 
ATOM   1019 C CD  . GLN   A 1 133 ? 7.232   -15.181 15.422  1.00 89.84 133 A 1 
ATOM   1020 O OE1 . GLN   A 1 133 ? 6.596   -15.861 16.214  1.00 84.46 133 A 1 
ATOM   1021 N NE2 . GLN   A 1 133 ? 7.309   -13.874 15.581  1.00 82.36 133 A 1 
ATOM   1022 N N   . ASN   A 1 134 ? 6.940   -18.686 10.409  1.00 93.48 134 A 1 
ATOM   1023 C CA  . ASN   A 1 134 ? 6.357   -19.810 9.685   1.00 93.74 134 A 1 
ATOM   1024 C C   . ASN   A 1 134 ? 7.393   -20.431 8.747   1.00 92.98 134 A 1 
ATOM   1025 O O   . ASN   A 1 134 ? 8.222   -19.735 8.174   1.00 89.68 134 A 1 
ATOM   1026 C CB  . ASN   A 1 134 ? 5.108   -19.363 8.914   1.00 94.30 134 A 1 
ATOM   1027 C CG  . ASN   A 1 134 ? 3.948   -19.041 9.832   1.00 94.69 134 A 1 
ATOM   1028 O OD1 . ASN   A 1 134 ? 3.220   -19.925 10.270  1.00 90.40 134 A 1 
ATOM   1029 N ND2 . ASN   A 1 134 ? 3.756   -17.770 10.138  1.00 90.99 134 A 1 
ATOM   1030 N N   . ARG   A 1 135 ? 7.311   -21.749 8.570   1.00 92.10 135 A 1 
ATOM   1031 C CA  . ARG   A 1 135 ? 8.241   -22.493 7.708   1.00 91.44 135 A 1 
ATOM   1032 C C   . ARG   A 1 135 ? 7.862   -22.478 6.222   1.00 91.56 135 A 1 
ATOM   1033 O O   . ARG   A 1 135 ? 8.620   -22.981 5.401   1.00 88.38 135 A 1 
ATOM   1034 C CB  . ARG   A 1 135 ? 8.386   -23.933 8.220   1.00 89.25 135 A 1 
ATOM   1035 C CG  . ARG   A 1 135 ? 7.095   -24.754 8.106   1.00 79.51 135 A 1 
ATOM   1036 C CD  . ARG   A 1 135 ? 7.303   -26.211 8.552   1.00 76.33 135 A 1 
ATOM   1037 N NE  . ARG   A 1 135 ? 7.692   -26.303 9.969   1.00 68.16 135 A 1 
ATOM   1038 C CZ  . ARG   A 1 135 ? 8.448   -27.253 10.512  1.00 60.76 135 A 1 
ATOM   1039 N NH1 . ARG   A 1 135 ? 8.911   -28.246 9.795   1.00 55.24 135 A 1 
ATOM   1040 N NH2 . ARG   A 1 135 ? 8.741   -27.219 11.791  1.00 55.43 135 A 1 
ATOM   1041 N N   . TYR   A 1 136 ? 6.695   -21.961 5.889   1.00 90.21 136 A 1 
ATOM   1042 C CA  . TYR   A 1 136 ? 6.176   -21.978 4.520   1.00 90.10 136 A 1 
ATOM   1043 C C   . TYR   A 1 136 ? 6.609   -20.722 3.768   1.00 89.52 136 A 1 
ATOM   1044 O O   . TYR   A 1 136 ? 6.444   -19.612 4.263   1.00 87.11 136 A 1 
ATOM   1045 C CB  . TYR   A 1 136 ? 4.649   -22.101 4.540   1.00 89.31 136 A 1 
ATOM   1046 C CG  . TYR   A 1 136 ? 4.127   -23.202 5.434   1.00 88.71 136 A 1 
ATOM   1047 C CD1 . TYR   A 1 136 ? 4.365   -24.551 5.127   1.00 83.11 136 A 1 
ATOM   1048 C CD2 . TYR   A 1 136 ? 3.416   -22.889 6.605   1.00 83.76 136 A 1 
ATOM   1049 C CE1 . TYR   A 1 136 ? 3.897   -25.568 5.964   1.00 81.69 136 A 1 
ATOM   1050 C CE2 . TYR   A 1 136 ? 2.942   -23.897 7.450   1.00 81.69 136 A 1 
ATOM   1051 C CZ  . TYR   A 1 136 ? 3.187   -25.237 7.125   1.00 84.51 136 A 1 
ATOM   1052 O OH  . TYR   A 1 136 ? 2.729   -26.232 7.956   1.00 82.82 136 A 1 
ATOM   1053 N N   . GLY   A 1 137 ? 7.142   -20.893 2.570   1.00 86.78 137 A 1 
ATOM   1054 C CA  . GLY   A 1 137 ? 7.373   -19.774 1.655   1.00 84.68 137 A 1 
ATOM   1055 C C   . GLY   A 1 137 ? 6.062   -19.265 1.049   1.00 84.12 137 A 1 
ATOM   1056 O O   . GLY   A 1 137 ? 5.052   -19.972 1.060   1.00 81.38 137 A 1 
ATOM   1057 N N   . GLU   A 1 138 ? 6.079   -18.063 0.475   1.00 78.85 138 A 1 
ATOM   1058 C CA  . GLU   A 1 138 ? 4.899   -17.453 -0.172  1.00 76.13 138 A 1 
ATOM   1059 C C   . GLU   A 1 138 ? 4.213   -18.399 -1.169  1.00 76.08 138 A 1 
ATOM   1060 O O   . GLU   A 1 138 ? 2.995   -18.539 -1.166  1.00 72.41 138 A 1 
ATOM   1061 C CB  . GLU   A 1 138 ? 5.320   -16.166 -0.902  1.00 72.52 138 A 1 
ATOM   1062 C CG  . GLU   A 1 138 ? 5.405   -14.934 0.008   1.00 64.19 138 A 1 
ATOM   1063 C CD  . GLU   A 1 138 ? 4.036   -14.394 0.435   1.00 59.23 138 A 1 
ATOM   1064 O OE1 . GLU   A 1 138 ? 4.012   -13.532 1.340   1.00 53.96 138 A 1 
ATOM   1065 O OE2 . GLU   A 1 138 ? 3.006   -14.819 -0.122  1.00 53.41 138 A 1 
ATOM   1066 N N   . ARG   A 1 139 ? 5.001   -19.095 -1.983  1.00 74.44 139 A 1 
ATOM   1067 C CA  . ARG   A 1 139 ? 4.486   -20.033 -3.002  1.00 73.42 139 A 1 
ATOM   1068 C C   . ARG   A 1 139 ? 3.986   -21.365 -2.429  1.00 75.97 139 A 1 
ATOM   1069 O O   . ARG   A 1 139 ? 3.479   -22.196 -3.178  1.00 72.90 139 A 1 
ATOM   1070 C CB  . ARG   A 1 139 ? 5.557   -20.294 -4.065  1.00 68.47 139 A 1 
ATOM   1071 C CG  . ARG   A 1 139 ? 5.925   -19.038 -4.858  1.00 60.69 139 A 1 
ATOM   1072 C CD  . ARG   A 1 139 ? 6.880   -19.405 -5.992  1.00 54.17 139 A 1 
ATOM   1073 N NE  . ARG   A 1 139 ? 7.253   -18.230 -6.789  1.00 48.65 139 A 1 
ATOM   1074 C CZ  . ARG   A 1 139 ? 7.955   -18.249 -7.912  1.00 42.59 139 A 1 
ATOM   1075 N NH1 . ARG   A 1 139 ? 8.396   -19.373 -8.424  1.00 39.00 139 A 1 
ATOM   1076 N NH2 . ARG   A 1 139 ? 8.221   -17.129 -8.535  1.00 37.81 139 A 1 
ATOM   1077 N N   . GLN   A 1 140 ? 4.148   -21.577 -1.140  1.00 80.65 140 A 1 
ATOM   1078 C CA  . GLN   A 1 140 ? 3.731   -22.800 -0.451  1.00 82.02 140 A 1 
ATOM   1079 C C   . GLN   A 1 140 ? 2.445   -22.603 0.361   1.00 82.77 140 A 1 
ATOM   1080 O O   . GLN   A 1 140 ? 2.013   -23.526 1.054   1.00 80.82 140 A 1 
ATOM   1081 C CB  . GLN   A 1 140 ? 4.873   -23.303 0.444   1.00 80.65 140 A 1 
ATOM   1082 C CG  . GLN   A 1 140 ? 6.151   -23.645 -0.326  1.00 75.04 140 A 1 
ATOM   1083 C CD  . GLN   A 1 140 ? 7.289   -24.017 0.620   1.00 70.52 140 A 1 
ATOM   1084 O OE1 . GLN   A 1 140 ? 7.665   -23.259 1.507   1.00 64.56 140 A 1 
ATOM   1085 N NE2 . GLN   A 1 140 ? 7.856   -25.194 0.466   1.00 61.47 140 A 1 
ATOM   1086 N N   . LEU   A 1 141 ? 1.846   -21.418 0.295   1.00 85.32 141 A 1 
ATOM   1087 C CA  . LEU   A 1 141 ? 0.604   -21.107 0.998   1.00 85.59 141 A 1 
ATOM   1088 C C   . LEU   A 1 141 ? -0.588  -21.724 0.257   1.00 84.22 141 A 1 
ATOM   1089 O O   . LEU   A 1 141 ? -1.193  -21.111 -0.616  1.00 81.82 141 A 1 
ATOM   1090 C CB  . LEU   A 1 141 ? 0.455   -19.589 1.173   1.00 85.85 141 A 1 
ATOM   1091 C CG  . LEU   A 1 141 ? 1.567   -18.905 1.989   1.00 86.24 141 A 1 
ATOM   1092 C CD1 . LEU   A 1 141 ? 1.251   -17.422 2.152   1.00 82.78 141 A 1 
ATOM   1093 C CD2 . LEU   A 1 141 ? 1.745   -19.532 3.372   1.00 82.21 141 A 1 
ATOM   1094 N N   . THR   A 1 142 ? -0.914  -22.957 0.620   1.00 85.34 142 A 1 
ATOM   1095 C CA  . THR   A 1 142 ? -2.028  -23.704 0.034   1.00 85.01 142 A 1 
ATOM   1096 C C   . THR   A 1 142 ? -3.208  -23.793 1.009   1.00 86.07 142 A 1 
ATOM   1097 O O   . THR   A 1 142 ? -3.002  -23.765 2.229   1.00 85.22 142 A 1 
ATOM   1098 C CB  . THR   A 1 142 ? -1.592  -25.114 -0.396  1.00 82.29 142 A 1 
ATOM   1099 O OG1 . THR   A 1 142 ? -1.049  -25.829 0.698   1.00 75.51 142 A 1 
ATOM   1100 C CG2 . THR   A 1 142 ? -0.537  -25.060 -1.496  1.00 73.07 142 A 1 
ATOM   1101 N N   . PRO   A 1 143 ? -4.450  -23.927 0.507   1.00 84.75 143 A 1 
ATOM   1102 C CA  . PRO   A 1 143 ? -5.616  -24.100 1.374   1.00 84.86 143 A 1 
ATOM   1103 C C   . PRO   A 1 143 ? -5.448  -25.256 2.368   1.00 85.44 143 A 1 
ATOM   1104 O O   . PRO   A 1 143 ? -4.916  -26.313 2.030   1.00 83.25 143 A 1 
ATOM   1105 C CB  . PRO   A 1 143 ? -6.783  -24.351 0.412   1.00 82.07 143 A 1 
ATOM   1106 C CG  . PRO   A 1 143 ? -6.352  -23.641 -0.856  1.00 79.32 143 A 1 
ATOM   1107 C CD  . PRO   A 1 143 ? -4.851  -23.853 -0.894  1.00 82.25 143 A 1 
ATOM   1108 N N   . GLY   A 1 144 ? -5.907  -25.038 3.604   1.00 86.75 144 A 1 
ATOM   1109 C CA  . GLY   A 1 144 ? -5.815  -26.014 4.685   1.00 87.08 144 A 1 
ATOM   1110 C C   . GLY   A 1 144 ? -4.610  -25.832 5.608   1.00 88.55 144 A 1 
ATOM   1111 O O   . GLY   A 1 144 ? -4.612  -26.389 6.705   1.00 86.83 144 A 1 
ATOM   1112 N N   . LEU   A 1 145 ? -3.604  -25.048 5.217   1.00 89.78 145 A 1 
ATOM   1113 C CA  . LEU   A 1 145 ? -2.467  -24.752 6.090   1.00 90.74 145 A 1 
ATOM   1114 C C   . LEU   A 1 145 ? -2.885  -23.872 7.272   1.00 92.08 145 A 1 
ATOM   1115 O O   . LEU   A 1 145 ? -3.705  -22.966 7.133   1.00 91.60 145 A 1 
ATOM   1116 C CB  . LEU   A 1 145 ? -1.331  -24.074 5.313   1.00 88.83 145 A 1 
ATOM   1117 C CG  . LEU   A 1 145 ? -0.575  -24.974 4.322   1.00 82.38 145 A 1 
ATOM   1118 C CD1 . LEU   A 1 145 ? 0.481   -24.145 3.594   1.00 77.57 145 A 1 
ATOM   1119 C CD2 . LEU   A 1 145 ? 0.114   -26.144 5.019   1.00 77.63 145 A 1 
ATOM   1120 N N   . ASN   A 1 146 ? -2.274  -24.127 8.428   1.00 93.62 146 A 1 
ATOM   1121 C CA  . ASN   A 1 146 ? -2.396  -23.276 9.605   1.00 94.22 146 A 1 
ATOM   1122 C C   . ASN   A 1 146 ? -1.143  -22.416 9.732   1.00 94.78 146 A 1 
ATOM   1123 O O   . ASN   A 1 146 ? -0.032  -22.938 9.865   1.00 93.71 146 A 1 
ATOM   1124 C CB  . ASN   A 1 146 ? -2.624  -24.134 10.856  1.00 93.11 146 A 1 
ATOM   1125 C CG  . ASN   A 1 146 ? -3.988  -24.803 10.857  1.00 90.02 146 A 1 
ATOM   1126 O OD1 . ASN   A 1 146 ? -5.002  -24.200 10.558  1.00 82.81 146 A 1 
ATOM   1127 N ND2 . ASN   A 1 146 ? -4.038  -26.074 11.204  1.00 81.01 146 A 1 
ATOM   1128 N N   . LEU   A 1 147 ? -1.327  -21.103 9.699   1.00 95.77 147 A 1 
ATOM   1129 C CA  . LEU   A 1 147 ? -0.251  -20.135 9.859   1.00 96.00 147 A 1 
ATOM   1130 C C   . LEU   A 1 147 ? -0.246  -19.580 11.279  1.00 96.61 147 A 1 
ATOM   1131 O O   . LEU   A 1 147 ? -1.300  -19.252 11.826  1.00 96.20 147 A 1 
ATOM   1132 C CB  . LEU   A 1 147 ? -0.396  -18.997 8.839   1.00 95.07 147 A 1 
ATOM   1133 C CG  . LEU   A 1 147 ? -0.417  -19.428 7.363   1.00 93.45 147 A 1 
ATOM   1134 C CD1 . LEU   A 1 147 ? -0.522  -18.186 6.483   1.00 91.05 147 A 1 
ATOM   1135 C CD2 . LEU   A 1 147 ? 0.835   -20.217 6.977   1.00 90.43 147 A 1 
ATOM   1136 N N   . LEU   A 1 148 ? 0.943   -19.442 11.862  1.00 96.37 148 A 1 
ATOM   1137 C CA  . LEU   A 1 148 ? 1.129   -18.659 13.073  1.00 96.29 148 A 1 
ATOM   1138 C C   . LEU   A 1 148 ? 1.024   -17.172 12.719  1.00 96.54 148 A 1 
ATOM   1139 O O   . LEU   A 1 148 ? 1.684   -16.703 11.789  1.00 96.11 148 A 1 
ATOM   1140 C CB  . LEU   A 1 148 ? 2.492   -18.991 13.702  1.00 95.35 148 A 1 
ATOM   1141 C CG  . LEU   A 1 148 ? 2.823   -18.185 14.972  1.00 91.57 148 A 1 
ATOM   1142 C CD1 . LEU   A 1 148 ? 1.914   -18.575 16.133  1.00 83.52 148 A 1 
ATOM   1143 C CD2 . LEU   A 1 148 ? 4.267   -18.425 15.385  1.00 82.52 148 A 1 
ATOM   1144 N N   . VAL   A 1 149 ? 0.214   -16.438 13.473  1.00 97.05 149 A 1 
ATOM   1145 C CA  . VAL   A 1 149 ? 0.046   -14.993 13.295  1.00 97.30 149 A 1 
ATOM   1146 C C   . VAL   A 1 149 ? 0.439   -14.294 14.595  1.00 97.35 149 A 1 
ATOM   1147 O O   . VAL   A 1 149 ? -0.358  -14.244 15.534  1.00 96.92 149 A 1 
ATOM   1148 C CB  . VAL   A 1 149 ? -1.391  -14.637 12.860  1.00 97.09 149 A 1 
ATOM   1149 C CG1 . VAL   A 1 149 ? -1.491  -13.147 12.551  1.00 95.24 149 A 1 
ATOM   1150 C CG2 . VAL   A 1 149 ? -1.816  -15.429 11.622  1.00 94.65 149 A 1 
ATOM   1151 N N   . PRO   A 1 150 ? 1.675   -13.774 14.692  1.00 96.45 150 A 1 
ATOM   1152 C CA  . PRO   A 1 150 ? 2.100   -13.018 15.869  1.00 96.01 150 A 1 
ATOM   1153 C C   . PRO   A 1 150 ? 1.470   -11.621 15.863  1.00 96.13 150 A 1 
ATOM   1154 O O   . PRO   A 1 150 ? 1.780   -10.789 15.011  1.00 95.36 150 A 1 
ATOM   1155 C CB  . PRO   A 1 150 ? 3.629   -12.981 15.762  1.00 94.77 150 A 1 
ATOM   1156 C CG  . PRO   A 1 150 ? 3.896   -13.063 14.269  1.00 92.50 150 A 1 
ATOM   1157 C CD  . PRO   A 1 150 ? 2.765   -13.918 13.727  1.00 94.62 150 A 1 
ATOM   1158 N N   . LEU   A 1 151 ? 0.588   -11.368 16.816  1.00 96.37 151 A 1 
ATOM   1159 C CA  . LEU   A 1 151 ? -0.083  -10.079 16.957  1.00 96.60 151 A 1 
ATOM   1160 C C   . LEU   A 1 151 ? 0.760   -9.140  17.814  1.00 96.27 151 A 1 
ATOM   1161 O O   . LEU   A 1 151 ? 1.275   -9.534  18.862  1.00 95.54 151 A 1 
ATOM   1162 C CB  . LEU   A 1 151 ? -1.483  -10.267 17.558  1.00 96.84 151 A 1 
ATOM   1163 C CG  . LEU   A 1 151 ? -2.389  -11.257 16.811  1.00 96.29 151 A 1 
ATOM   1164 C CD1 . LEU   A 1 151 ? -3.736  -11.361 17.513  1.00 94.54 151 A 1 
ATOM   1165 C CD2 . LEU   A 1 151 ? -2.619  -10.837 15.361  1.00 93.84 151 A 1 
ATOM   1166 N N   . ARG   A 1 152 ? 0.897   -7.892  17.377  1.00 95.49 152 A 1 
ATOM   1167 C CA  . ARG   A 1 152 ? 1.699   -6.884  18.067  1.00 94.83 152 A 1 
ATOM   1168 C C   . ARG   A 1 152 ? 0.994   -6.377  19.316  1.00 95.37 152 A 1 
ATOM   1169 O O   . ARG   A 1 152 ? -0.093  -5.810  19.245  1.00 94.80 152 A 1 
ATOM   1170 C CB  . ARG   A 1 152 ? 2.052   -5.741  17.114  1.00 92.57 152 A 1 
ATOM   1171 C CG  . ARG   A 1 152 ? 3.060   -6.186  16.051  1.00 88.80 152 A 1 
ATOM   1172 C CD  . ARG   A 1 152 ? 3.462   -5.031  15.135  1.00 86.10 152 A 1 
ATOM   1173 N NE  . ARG   A 1 152 ? 2.361   -4.643  14.254  1.00 83.80 152 A 1 
ATOM   1174 C CZ  . ARG   A 1 152 ? 2.409   -3.670  13.347  1.00 83.25 152 A 1 
ATOM   1175 N NH1 . ARG   A 1 152 ? 3.483   -2.940  13.194  1.00 75.87 152 A 1 
ATOM   1176 N NH2 . ARG   A 1 152 ? 1.374   -3.430  12.579  1.00 77.93 152 A 1 
ATOM   1177 N N   . CYS   A 1 153 ? 1.646   -6.558  20.448  1.00 95.99 153 A 1 
ATOM   1178 C CA  . CYS   A 1 153 ? 1.210   -6.068  21.750  1.00 96.29 153 A 1 
ATOM   1179 C C   . CYS   A 1 153 ? 2.436   -5.626  22.547  1.00 96.24 153 A 1 
ATOM   1180 O O   . CYS   A 1 153 ? 3.573   -5.874  22.137  1.00 95.38 153 A 1 
ATOM   1181 C CB  . CYS   A 1 153 ? 0.429   -7.175  22.474  1.00 96.16 153 A 1 
ATOM   1182 S SG  . CYS   A 1 153 ? 1.416   -8.655  22.828  1.00 95.80 153 A 1 
ATOM   1183 N N   . ALA   A 1 154 ? 2.216   -4.971  23.689  1.00 96.52 154 A 1 
ATOM   1184 C CA  . ALA   A 1 154 ? 3.302   -4.604  24.594  1.00 96.59 154 A 1 
ATOM   1185 C C   . ALA   A 1 154 ? 2.830   -4.593  26.049  1.00 97.09 154 A 1 
ATOM   1186 O O   . ALA   A 1 154 ? 1.640   -4.454  26.333  1.00 96.78 154 A 1 
ATOM   1187 C CB  . ALA   A 1 154 ? 3.886   -3.251  24.183  1.00 95.64 154 A 1 
ATOM   1188 N N   . CYS   A 1 155 ? 3.789   -4.729  26.968  1.00 97.03 155 A 1 
ATOM   1189 C CA  . CYS   A 1 155 ? 3.567   -4.608  28.406  1.00 97.08 155 A 1 
ATOM   1190 C C   . CYS   A 1 155 ? 4.093   -3.257  28.907  1.00 97.13 155 A 1 
ATOM   1191 O O   . CYS   A 1 155 ? 5.092   -2.756  28.377  1.00 96.41 155 A 1 
ATOM   1192 C CB  . CYS   A 1 155 ? 4.248   -5.767  29.135  1.00 96.78 155 A 1 
ATOM   1193 S SG  . CYS   A 1 155 ? 3.519   -7.374  28.734  1.00 96.19 155 A 1 
ATOM   1194 N N   . PRO   A 1 156 ? 3.446   -2.659  29.932  1.00 97.51 156 A 1 
ATOM   1195 C CA  . PRO   A 1 156 ? 3.907   -1.388  30.489  1.00 97.49 156 A 1 
ATOM   1196 C C   . PRO   A 1 156 ? 5.326   -1.484  31.049  1.00 97.41 156 A 1 
ATOM   1197 O O   . PRO   A 1 156 ? 5.679   -2.451  31.725  1.00 96.48 156 A 1 
ATOM   1198 C CB  . PRO   A 1 156 ? 2.901   -1.041  31.590  1.00 96.76 156 A 1 
ATOM   1199 C CG  . PRO   A 1 156 ? 1.662   -1.827  31.220  1.00 94.26 156 A 1 
ATOM   1200 C CD  . PRO   A 1 156 ? 2.208   -3.085  30.571  1.00 96.87 156 A 1 
ATOM   1201 N N   . THR   A 1 157 ? 6.123   -0.458  30.794  1.00 96.49 157 A 1 
ATOM   1202 C CA  . THR   A 1 157 ? 7.437   -0.323  31.424  1.00 96.23 157 A 1 
ATOM   1203 C C   . THR   A 1 157 ? 7.283   -0.026  32.917  1.00 96.64 157 A 1 
ATOM   1204 O O   . THR   A 1 157 ? 6.216   0.387   33.385  1.00 96.29 157 A 1 
ATOM   1205 C CB  . THR   A 1 157 ? 8.267   0.786   30.760  1.00 95.00 157 A 1 
ATOM   1206 O OG1 . THR   A 1 157 ? 7.621   2.033   30.918  1.00 90.09 157 A 1 
ATOM   1207 C CG2 . THR   A 1 157 ? 8.481   0.539   29.269  1.00 89.59 157 A 1 
ATOM   1208 N N   . ALA   A 1 158 ? 8.368   -0.189  33.686  1.00 96.13 158 A 1 
ATOM   1209 C CA  . ALA   A 1 158 ? 8.378   0.165   35.106  1.00 96.06 158 A 1 
ATOM   1210 C C   . ALA   A 1 158 ? 7.999   1.640   35.327  1.00 96.33 158 A 1 
ATOM   1211 O O   . ALA   A 1 158 ? 7.260   1.961   36.258  1.00 95.48 158 A 1 
ATOM   1212 C CB  . ALA   A 1 158 ? 9.762   -0.149  35.681  1.00 95.19 158 A 1 
ATOM   1213 N N   . LYS   A 1 159 ? 8.448   2.525   34.447  1.00 96.17 159 A 1 
ATOM   1214 C CA  . LYS   A 1 159 ? 8.114   3.954   34.495  1.00 95.76 159 A 1 
ATOM   1215 C C   . LYS   A 1 159 ? 6.615   4.192   34.286  1.00 96.38 159 A 1 
ATOM   1216 O O   . LYS   A 1 159 ? 5.994   4.926   35.056  1.00 95.75 159 A 1 
ATOM   1217 C CB  . LYS   A 1 159 ? 8.955   4.712   33.458  1.00 94.09 159 A 1 
ATOM   1218 C CG  . LYS   A 1 159 ? 8.815   6.232   33.595  1.00 84.78 159 A 1 
ATOM   1219 C CD  . LYS   A 1 159 ? 9.615   6.972   32.519  1.00 81.50 159 A 1 
ATOM   1220 C CE  . LYS   A 1 159 ? 9.461   8.476   32.709  1.00 70.90 159 A 1 
ATOM   1221 N NZ  . LYS   A 1 159 ? 10.040  9.252   31.589  1.00 65.17 159 A 1 
ATOM   1222 N N   . GLN   A 1 160 ? 6.022   3.546   33.294  1.00 96.66 160 A 1 
ATOM   1223 C CA  . GLN   A 1 160 ? 4.582   3.646   33.031  1.00 97.01 160 A 1 
ATOM   1224 C C   . GLN   A 1 160 ? 3.758   3.085   34.195  1.00 97.26 160 A 1 
ATOM   1225 O O   . GLN   A 1 160 ? 2.790   3.707   34.628  1.00 96.88 160 A 1 
ATOM   1226 C CB  . GLN   A 1 160 ? 4.240   2.910   31.730  1.00 96.53 160 A 1 
ATOM   1227 C CG  . GLN   A 1 160 ? 4.675   3.684   30.484  1.00 95.80 160 A 1 
ATOM   1228 C CD  . GLN   A 1 160 ? 4.570   2.848   29.215  1.00 96.18 160 A 1 
ATOM   1229 O OE1 . GLN   A 1 160 ? 4.927   1.681   29.191  1.00 92.71 160 A 1 
ATOM   1230 N NE2 . GLN   A 1 160 ? 4.098   3.430   28.131  1.00 91.60 160 A 1 
ATOM   1231 N N   . THR   A 1 161 ? 4.170   1.939   34.731  1.00 97.33 161 A 1 
ATOM   1232 C CA  . THR   A 1 161 ? 3.503   1.318   35.885  1.00 97.20 161 A 1 
ATOM   1233 C C   . THR   A 1 161 ? 3.542   2.238   37.109  1.00 97.31 161 A 1 
ATOM   1234 O O   . THR   A 1 161 ? 2.530   2.423   37.779  1.00 96.64 161 A 1 
ATOM   1235 C CB  . THR   A 1 161 ? 4.151   -0.036  36.215  1.00 96.57 161 A 1 
ATOM   1236 O OG1 . THR   A 1 161 ? 4.124   -0.874  35.077  1.00 91.17 161 A 1 
ATOM   1237 C CG2 . THR   A 1 161 ? 3.420   -0.767  37.339  1.00 88.29 161 A 1 
ATOM   1238 N N   . THR   A 1 162 ? 4.684   2.853   37.378  1.00 97.37 162 A 1 
ATOM   1239 C CA  . THR   A 1 162 ? 4.837   3.818   38.480  1.00 97.18 162 A 1 
ATOM   1240 C C   . THR   A 1 162 ? 3.950   5.053   38.285  1.00 97.04 162 A 1 
ATOM   1241 O O   . THR   A 1 162 ? 3.431   5.598   39.259  1.00 95.85 162 A 1 
ATOM   1242 C CB  . THR   A 1 162 ? 6.308   4.243   38.619  1.00 96.49 162 A 1 
ATOM   1243 O OG1 . THR   A 1 162 ? 7.123   3.102   38.808  1.00 87.87 162 A 1 
ATOM   1244 C CG2 . THR   A 1 162 ? 6.541   5.160   39.819  1.00 84.28 162 A 1 
ATOM   1245 N N   . ALA   A 1 163 ? 3.728   5.457   37.043  1.00 96.81 163 A 1 
ATOM   1246 C CA  . ALA   A 1 163 ? 2.830   6.561   36.702  1.00 96.43 163 A 1 
ATOM   1247 C C   . ALA   A 1 163 ? 1.334   6.187   36.754  1.00 96.75 163 A 1 
ATOM   1248 O O   . ALA   A 1 163 ? 0.481   7.038   36.511  1.00 95.41 163 A 1 
ATOM   1249 C CB  . ALA   A 1 163 ? 3.229   7.119   35.335  1.00 95.35 163 A 1 
ATOM   1250 N N   . GLY   A 1 164 ? 1.005   4.929   37.076  1.00 97.22 164 A 1 
ATOM   1251 C CA  . GLY   A 1 164 ? -0.374  4.467   37.240  1.00 97.08 164 A 1 
ATOM   1252 C C   . GLY   A 1 164 ? -0.984  3.784   36.018  1.00 97.52 164 A 1 
ATOM   1253 O O   . GLY   A 1 164 ? -2.147  3.376   36.068  1.00 96.37 164 A 1 
ATOM   1254 N N   . PHE   A 1 165 ? -0.236  3.629   34.932  1.00 97.72 165 A 1 
ATOM   1255 C CA  . PHE   A 1 165 ? -0.712  2.917   33.746  1.00 97.73 165 A 1 
ATOM   1256 C C   . PHE   A 1 165 ? -0.581  1.404   33.940  1.00 97.74 165 A 1 
ATOM   1257 O O   . PHE   A 1 165 ? 0.490   0.892   34.260  1.00 97.06 165 A 1 
ATOM   1258 C CB  . PHE   A 1 165 ? 0.031   3.394   32.498  1.00 97.47 165 A 1 
ATOM   1259 C CG  . PHE   A 1 165 ? -0.168  4.862   32.213  1.00 97.50 165 A 1 
ATOM   1260 C CD1 . PHE   A 1 165 ? -1.395  5.324   31.719  1.00 95.37 165 A 1 
ATOM   1261 C CD2 . PHE   A 1 165 ? 0.851   5.785   32.478  1.00 95.41 165 A 1 
ATOM   1262 C CE1 . PHE   A 1 165 ? -1.602  6.687   31.489  1.00 94.90 165 A 1 
ATOM   1263 C CE2 . PHE   A 1 165 ? 0.651   7.151   32.251  1.00 94.64 165 A 1 
ATOM   1264 C CZ  . PHE   A 1 165 ? -0.580  7.600   31.757  1.00 95.95 165 A 1 
ATOM   1265 N N   . LYS   A 1 166 ? -1.687  0.693   33.749  1.00 97.82 166 A 1 
ATOM   1266 C CA  . LYS   A 1 166 ? -1.768  -0.755  33.978  1.00 97.57 166 A 1 
ATOM   1267 C C   . LYS   A 1 166 ? -1.712  -1.570  32.693  1.00 97.58 166 A 1 
ATOM   1268 O O   . LYS   A 1 166 ? -1.296  -2.728  32.725  1.00 96.34 166 A 1 
ATOM   1269 C CB  . LYS   A 1 166 ? -3.052  -1.082  34.744  1.00 96.68 166 A 1 
ATOM   1270 C CG  . LYS   A 1 166 ? -3.093  -0.447  36.135  1.00 93.40 166 A 1 
ATOM   1271 C CD  . LYS   A 1 166 ? -4.362  -0.872  36.865  1.00 88.27 166 A 1 
ATOM   1272 C CE  . LYS   A 1 166 ? -4.414  -0.232  38.244  1.00 80.66 166 A 1 
ATOM   1273 N NZ  . LYS   A 1 166 ? -5.675  -0.578  38.944  1.00 70.82 166 A 1 
ATOM   1274 N N   . TYR   A 1 167 ? -2.142  -0.982  31.585  1.00 98.07 167 A 1 
ATOM   1275 C CA  . TYR   A 1 167 ? -2.276  -1.681  30.309  1.00 98.04 167 A 1 
ATOM   1276 C C   . TYR   A 1 167 ? -1.767  -0.824  29.158  1.00 98.23 167 A 1 
ATOM   1277 O O   . TYR   A 1 167 ? -1.829  0.402   29.212  1.00 97.83 167 A 1 
ATOM   1278 C CB  . TYR   A 1 167 ? -3.750  -2.051  30.069  1.00 97.65 167 A 1 
ATOM   1279 C CG  . TYR   A 1 167 ? -4.451  -2.676  31.253  1.00 97.47 167 A 1 
ATOM   1280 C CD1 . TYR   A 1 167 ? -4.110  -3.967  31.684  1.00 94.74 167 A 1 
ATOM   1281 C CD2 . TYR   A 1 167 ? -5.440  -1.963  31.952  1.00 94.81 167 A 1 
ATOM   1282 C CE1 . TYR   A 1 167 ? -4.743  -4.545  32.790  1.00 93.82 167 A 1 
ATOM   1283 C CE2 . TYR   A 1 167 ? -6.081  -2.531  33.060  1.00 93.99 167 A 1 
ATOM   1284 C CZ  . TYR   A 1 167 ? -5.728  -3.825  33.476  1.00 95.41 167 A 1 
ATOM   1285 O OH  . TYR   A 1 167 ? -6.350  -4.386  34.563  1.00 93.65 167 A 1 
ATOM   1286 N N   . LEU   A 1 168 ? -1.316  -1.484  28.099  1.00 98.00 168 A 1 
ATOM   1287 C CA  . LEU   A 1 168 ? -1.052  -0.849  26.811  1.00 98.00 168 A 1 
ATOM   1288 C C   . LEU   A 1 168 ? -2.035  -1.393  25.779  1.00 98.01 168 A 1 
ATOM   1289 O O   . LEU   A 1 168 ? -2.181  -2.607  25.626  1.00 97.55 168 A 1 
ATOM   1290 C CB  . LEU   A 1 168 ? 0.405   -1.073  26.376  1.00 97.73 168 A 1 
ATOM   1291 C CG  . LEU   A 1 168 ? 1.464   -0.443  27.300  1.00 96.99 168 A 1 
ATOM   1292 C CD1 . LEU   A 1 168 ? 2.863   -0.742  26.772  1.00 95.27 168 A 1 
ATOM   1293 C CD2 . LEU   A 1 168 ? 1.307   1.073   27.412  1.00 94.94 168 A 1 
ATOM   1294 N N   . LEU   A 1 169 ? -2.710  -0.486  25.083  1.00 97.99 169 A 1 
ATOM   1295 C CA  . LEU   A 1 169 ? -3.610  -0.819  23.988  1.00 97.94 169 A 1 
ATOM   1296 C C   . LEU   A 1 169 ? -2.913  -0.512  22.662  1.00 97.76 169 A 1 
ATOM   1297 O O   . LEU   A 1 169 ? -2.367  0.577   22.479  1.00 97.26 169 A 1 
ATOM   1298 C CB  . LEU   A 1 169 ? -4.936  -0.058  24.170  1.00 97.83 169 A 1 
ATOM   1299 C CG  . LEU   A 1 169 ? -5.982  -0.249  23.056  1.00 97.42 169 A 1 
ATOM   1300 C CD1 . LEU   A 1 169 ? -7.391  -0.159  23.632  1.00 94.76 169 A 1 
ATOM   1301 C CD2 . LEU   A 1 169 ? -5.845  0.826   21.968  1.00 94.57 169 A 1 
ATOM   1302 N N   . THR   A 1 170 ? -2.928  -1.472  21.741  1.00 97.15 170 A 1 
ATOM   1303 C CA  . THR   A 1 170 ? -2.385  -1.280  20.391  1.00 96.71 170 A 1 
ATOM   1304 C C   . THR   A 1 170 ? -3.478  -0.741  19.476  1.00 96.70 170 A 1 
ATOM   1305 O O   . THR   A 1 170 ? -4.492  -1.407  19.259  1.00 95.95 170 A 1 
ATOM   1306 C CB  . THR   A 1 170 ? -1.818  -2.587  19.821  1.00 95.74 170 A 1 
ATOM   1307 O OG1 . THR   A 1 170 ? -0.869  -3.140  20.715  1.00 91.32 170 A 1 
ATOM   1308 C CG2 . THR   A 1 170 ? -1.118  -2.364  18.482  1.00 89.94 170 A 1 
ATOM   1309 N N   . TYR   A 1 171 ? -3.265  0.452   18.941  1.00 95.45 171 A 1 
ATOM   1310 C CA  . TYR   A 1 171 ? -4.192  1.107   18.026  1.00 94.74 171 A 1 
ATOM   1311 C C   . TYR   A 1 171 ? -3.490  1.427   16.708  1.00 93.84 171 A 1 
ATOM   1312 O O   . TYR   A 1 171 ? -2.417  2.029   16.704  1.00 92.31 171 A 1 
ATOM   1313 C CB  . TYR   A 1 171 ? -4.751  2.380   18.677  1.00 94.23 171 A 1 
ATOM   1314 C CG  . TYR   A 1 171 ? -5.685  3.148   17.768  1.00 93.98 171 A 1 
ATOM   1315 C CD1 . TYR   A 1 171 ? -6.998  2.693   17.545  1.00 92.26 171 A 1 
ATOM   1316 C CD2 . TYR   A 1 171 ? -5.253  4.307   17.110  1.00 92.28 171 A 1 
ATOM   1317 C CE1 . TYR   A 1 171 ? -7.859  3.380   16.689  1.00 91.30 171 A 1 
ATOM   1318 C CE2 . TYR   A 1 171 ? -6.110  5.007   16.249  1.00 91.32 171 A 1 
ATOM   1319 C CZ  . TYR   A 1 171 ? -7.414  4.539   16.042  1.00 92.25 171 A 1 
ATOM   1320 O OH  . TYR   A 1 171 ? -8.263  5.215   15.202  1.00 90.96 171 A 1 
ATOM   1321 N N   . LEU   A 1 172 ? -4.085  1.032   15.584  1.00 90.45 172 A 1 
ATOM   1322 C CA  . LEU   A 1 172 ? -3.570  1.382   14.263  1.00 88.55 172 A 1 
ATOM   1323 C C   . LEU   A 1 172 ? -4.120  2.749   13.849  1.00 87.99 172 A 1 
ATOM   1324 O O   . LEU   A 1 172 ? -5.330  2.922   13.731  1.00 86.11 172 A 1 
ATOM   1325 C CB  . LEU   A 1 172 ? -3.941  0.293   13.248  1.00 86.07 172 A 1 
ATOM   1326 C CG  . LEU   A 1 172 ? -3.210  0.452   11.907  1.00 76.00 172 A 1 
ATOM   1327 C CD1 . LEU   A 1 172 ? -1.767  -0.038  12.015  1.00 71.90 172 A 1 
ATOM   1328 C CD2 . LEU   A 1 172 ? -3.927  -0.339  10.823  1.00 71.88 172 A 1 
ATOM   1329 N N   . VAL   A 1 173 ? -3.228  3.705   13.623  1.00 84.53 173 A 1 
ATOM   1330 C CA  . VAL   A 1 173 ? -3.604  5.078   13.269  1.00 83.25 173 A 1 
ATOM   1331 C C   . VAL   A 1 173 ? -4.377  5.094   11.949  1.00 80.43 173 A 1 
ATOM   1332 O O   . VAL   A 1 173 ? -3.903  4.583   10.932  1.00 77.55 173 A 1 
ATOM   1333 C CB  . VAL   A 1 173 ? -2.362  5.984   13.192  1.00 83.66 173 A 1 
ATOM   1334 C CG1 . VAL   A 1 173 ? -2.723  7.409   12.782  1.00 80.87 173 A 1 
ATOM   1335 C CG2 . VAL   A 1 173 ? -1.638  6.039   14.541  1.00 81.17 173 A 1 
ATOM   1336 N N   . ALA   A 1 174 ? -5.558  5.695   11.966  1.00 78.06 174 A 1 
ATOM   1337 C CA  . ALA   A 1 174 ? -6.393  5.889   10.788  1.00 75.34 174 A 1 
ATOM   1338 C C   . ALA   A 1 174 ? -6.208  7.298   10.202  1.00 75.12 174 A 1 
ATOM   1339 O O   . ALA   A 1 174 ? -5.626  8.190   10.825  1.00 72.76 174 A 1 
ATOM   1340 C CB  . ALA   A 1 174 ? -7.855  5.608   11.153  1.00 73.00 174 A 1 
ATOM   1341 N N   . MET   A 1 175 ? -6.689  7.500   8.989   1.00 65.12 175 A 1 
ATOM   1342 C CA  . MET   A 1 175 ? -6.618  8.810   8.344   1.00 63.06 175 A 1 
ATOM   1343 C C   . MET   A 1 175 ? -7.501  9.817   9.084   1.00 64.10 175 A 1 
ATOM   1344 O O   . MET   A 1 175 ? -8.666  9.549   9.359   1.00 58.63 175 A 1 
ATOM   1345 C CB  . MET   A 1 175 ? -7.013  8.686   6.872   1.00 58.39 175 A 1 
ATOM   1346 C CG  . MET   A 1 175 ? -6.508  9.859   6.041   1.00 52.48 175 A 1 
ATOM   1347 S SD  . MET   A 1 175 ? -6.614  9.579   4.249   1.00 46.36 175 A 1 
ATOM   1348 C CE  . MET   A 1 175 ? -8.404  9.563   4.019   1.00 42.72 175 A 1 
ATOM   1349 N N   . GLY   A 1 176 ? -6.932  10.974  9.414   1.00 68.84 176 A 1 
ATOM   1350 C CA  . GLY   A 1 176 ? -7.619  12.013  10.186  1.00 68.08 176 A 1 
ATOM   1351 C C   . GLY   A 1 176 ? -7.447  11.911  11.702  1.00 72.37 176 A 1 
ATOM   1352 O O   . GLY   A 1 176 ? -7.878  12.817  12.416  1.00 67.99 176 A 1 
ATOM   1353 N N   . ASP   A 1 177 ? -6.808  10.855  12.205  1.00 79.12 177 A 1 
ATOM   1354 C CA  . ASP   A 1 177 ? -6.521  10.734  13.630  1.00 82.05 177 A 1 
ATOM   1355 C C   . ASP   A 1 177 ? -5.473  11.758  14.091  1.00 82.57 177 A 1 
ATOM   1356 O O   . ASP   A 1 177 ? -4.558  12.135  13.359  1.00 81.98 177 A 1 
ATOM   1357 C CB  . ASP   A 1 177 ? -6.036  9.322   13.985  1.00 83.96 177 A 1 
ATOM   1358 C CG  . ASP   A 1 177 ? -7.131  8.258   13.977  1.00 83.85 177 A 1 
ATOM   1359 O OD1 . ASP   A 1 177 ? -8.320  8.602   14.110  1.00 80.45 177 A 1 
ATOM   1360 O OD2 . ASP   A 1 177 ? -6.769  7.067   13.885  1.00 80.06 177 A 1 
ATOM   1361 N N   . SER   A 1 178 ? -5.600  12.159  15.347  1.00 89.37 178 A 1 
ATOM   1362 C CA  . SER   A 1 178 ? -4.613  12.970  16.057  1.00 91.45 178 A 1 
ATOM   1363 C C   . SER   A 1 178 ? -4.295  12.325  17.404  1.00 92.79 178 A 1 
ATOM   1364 O O   . SER   A 1 178 ? -5.094  11.547  17.931  1.00 92.74 178 A 1 
ATOM   1365 C CB  . SER   A 1 178 ? -5.131  14.400  16.244  1.00 89.99 178 A 1 
ATOM   1366 O OG  . SER   A 1 178 ? -6.267  14.424  17.089  1.00 85.54 178 A 1 
ATOM   1367 N N   . ILE   A 1 179 ? -3.150  12.669  17.998  1.00 93.64 179 A 1 
ATOM   1368 C CA  . ILE   A 1 179 ? -2.767  12.170  19.328  1.00 94.67 179 A 1 
ATOM   1369 C C   . ILE   A 1 179 ? -3.844  12.517  20.361  1.00 95.73 179 A 1 
ATOM   1370 O O   . ILE   A 1 179 ? -4.230  11.664  21.160  1.00 95.69 179 A 1 
ATOM   1371 C CB  . ILE   A 1 179 ? -1.391  12.735  19.747  1.00 93.42 179 A 1 
ATOM   1372 C CG1 . ILE   A 1 179 ? -0.292  12.243  18.785  1.00 89.67 179 A 1 
ATOM   1373 C CG2 . ILE   A 1 179 ? -1.053  12.342  21.194  1.00 89.25 179 A 1 
ATOM   1374 C CD1 . ILE   A 1 179 ? 1.047   12.960  18.973  1.00 80.93 179 A 1 
ATOM   1375 N N   . SER   A 1 180 ? -4.368  13.741  20.326  1.00 95.20 180 A 1 
ATOM   1376 C CA  . SER   A 1 180 ? -5.430  14.179  21.235  1.00 95.68 180 A 1 
ATOM   1377 C C   . SER   A 1 180 ? -6.738  13.415  21.015  1.00 96.19 180 A 1 
ATOM   1378 O O   . SER   A 1 180 ? -7.375  13.007  21.984  1.00 95.78 180 A 1 
ATOM   1379 C CB  . SER   A 1 180 ? -5.662  15.687  21.097  1.00 94.80 180 A 1 
ATOM   1380 O OG  . SER   A 1 180 ? -5.929  16.045  19.754  1.00 84.82 180 A 1 
ATOM   1381 N N   . GLY   A 1 181 ? -7.114  13.171  19.760  1.00 95.44 181 A 1 
ATOM   1382 C CA  . GLY   A 1 181 ? -8.308  12.397  19.430  1.00 95.34 181 A 1 
ATOM   1383 C C   . GLY   A 1 181 ? -8.204  10.937  19.875  1.00 95.88 181 A 1 
ATOM   1384 O O   . GLY   A 1 181 ? -9.148  10.388  20.442  1.00 95.02 181 A 1 
ATOM   1385 N N   . ILE   A 1 182 ? -7.039  10.319  19.682  1.00 96.73 182 A 1 
ATOM   1386 C CA  . ILE   A 1 182 ? -6.777  8.949   20.145  1.00 96.68 182 A 1 
ATOM   1387 C C   . ILE   A 1 182 ? -6.798  8.892   21.679  1.00 97.12 182 A 1 
ATOM   1388 O O   . ILE   A 1 182 ? -7.376  7.972   22.256  1.00 96.87 182 A 1 
ATOM   1389 C CB  . ILE   A 1 182 ? -5.440  8.425   19.576  1.00 96.02 182 A 1 
ATOM   1390 C CG1 . ILE   A 1 182 ? -5.494  8.331   18.035  1.00 94.64 182 A 1 
ATOM   1391 C CG2 . ILE   A 1 182 ? -5.093  7.046   20.160  1.00 94.63 182 A 1 
ATOM   1392 C CD1 . ILE   A 1 182 ? -4.118  8.178   17.380  1.00 91.61 182 A 1 
ATOM   1393 N N   . ALA   A 1 183 ? -6.205  9.878   22.347  1.00 97.05 183 A 1 
ATOM   1394 C CA  . ALA   A 1 183 ? -6.227  9.961   23.807  1.00 97.33 183 A 1 
ATOM   1395 C C   . ALA   A 1 183 ? -7.661  10.044  24.346  1.00 97.35 183 A 1 
ATOM   1396 O O   . ALA   A 1 183 ? -8.013  9.317   25.276  1.00 96.94 183 A 1 
ATOM   1397 C CB  . ALA   A 1 183 ? -5.399  11.166  24.257  1.00 97.20 183 A 1 
ATOM   1398 N N   . GLU   A 1 184 ? -8.498  10.870  23.737  1.00 97.20 184 A 1 
ATOM   1399 C CA  . GLU   A 1 184 ? -9.904  11.013  24.116  1.00 96.85 184 A 1 
ATOM   1400 C C   . GLU   A 1 184 ? -10.699 9.724   23.865  1.00 96.63 184 A 1 
ATOM   1401 O O   . GLU   A 1 184 ? -11.485 9.303   24.713  1.00 95.73 184 A 1 
ATOM   1402 C CB  . GLU   A 1 184 ? -10.497 12.208  23.354  1.00 96.19 184 A 1 
ATOM   1403 C CG  . GLU   A 1 184 ? -11.902 12.580  23.832  1.00 83.82 184 A 1 
ATOM   1404 C CD  . GLU   A 1 184 ? -12.437 13.868  23.195  1.00 76.40 184 A 1 
ATOM   1405 O OE1 . GLU   A 1 184 ? -13.487 14.352  23.672  1.00 69.10 184 A 1 
ATOM   1406 O OE2 . GLU   A 1 184 ? -11.812 14.389  22.244  1.00 67.60 184 A 1 
ATOM   1407 N N   . MET   A 1 185 ? -10.443 9.058   22.739  1.00 96.35 185 A 1 
ATOM   1408 C CA  . MET   A 1 185 ? -11.117 7.810   22.364  1.00 95.61 185 A 1 
ATOM   1409 C C   . MET   A 1 185 ? -10.941 6.695   23.407  1.00 96.11 185 A 1 
ATOM   1410 O O   . MET   A 1 185 ? -11.852 5.898   23.617  1.00 95.11 185 A 1 
ATOM   1411 C CB  . MET   A 1 185 ? -10.585 7.360   21.000  1.00 93.61 185 A 1 
ATOM   1412 C CG  . MET   A 1 185 ? -11.350 6.181   20.393  1.00 86.57 185 A 1 
ATOM   1413 S SD  . MET   A 1 185 ? -10.653 5.575   18.827  1.00 85.87 185 A 1 
ATOM   1414 C CE  . MET   A 1 185 ? -10.783 7.032   17.777  1.00 75.78 185 A 1 
ATOM   1415 N N   . PHE   A 1 186 ? -9.783  6.650   24.065  1.00 97.05 186 A 1 
ATOM   1416 C CA  . PHE   A 1 186 ? -9.437  5.571   24.999  1.00 97.01 186 A 1 
ATOM   1417 C C   . PHE   A 1 186 ? -9.252  6.028   26.454  1.00 97.16 186 A 1 
ATOM   1418 O O   . PHE   A 1 186 ? -8.698  5.283   27.262  1.00 96.20 186 A 1 
ATOM   1419 C CB  . PHE   A 1 186 ? -8.205  4.828   24.470  1.00 96.69 186 A 1 
ATOM   1420 C CG  . PHE   A 1 186 ? -8.415  4.176   23.124  1.00 96.63 186 A 1 
ATOM   1421 C CD1 . PHE   A 1 186 ? -9.291  3.087   22.990  1.00 94.70 186 A 1 
ATOM   1422 C CD2 . PHE   A 1 186 ? -7.749  4.657   21.992  1.00 94.82 186 A 1 
ATOM   1423 C CE1 . PHE   A 1 186 ? -9.497  2.487   21.745  1.00 94.30 186 A 1 
ATOM   1424 C CE2 . PHE   A 1 186 ? -7.949  4.060   20.743  1.00 94.28 186 A 1 
ATOM   1425 C CZ  . PHE   A 1 186 ? -8.825  2.975   20.618  1.00 95.48 186 A 1 
ATOM   1426 N N   . ASN   A 1 187 ? -9.713  7.236   26.808  1.00 96.96 187 A 1 
ATOM   1427 C CA  . ASN   A 1 187 ? -9.517  7.818   28.144  1.00 96.77 187 A 1 
ATOM   1428 C C   . ASN   A 1 187 ? -8.050  7.800   28.604  1.00 97.07 187 A 1 
ATOM   1429 O O   . ASN   A 1 187 ? -7.732  7.511   29.762  1.00 95.50 187 A 1 
ATOM   1430 C CB  . ASN   A 1 187 ? -10.476 7.171   29.165  1.00 95.56 187 A 1 
ATOM   1431 C CG  . ASN   A 1 187 ? -11.892 7.709   29.087  1.00 87.21 187 A 1 
ATOM   1432 O OD1 . ASN   A 1 187 ? -12.129 8.861   28.764  1.00 77.48 187 A 1 
ATOM   1433 N ND2 . ASN   A 1 187 ? -12.869 6.892   29.428  1.00 73.81 187 A 1 
ATOM   1434 N N   . SER   A 1 188 ? -7.147  8.115   27.682  1.00 97.19 188 A 1 
ATOM   1435 C CA  . SER   A 1 188 ? -5.723  8.300   27.965  1.00 97.41 188 A 1 
ATOM   1436 C C   . SER   A 1 188 ? -5.375  9.795   27.919  1.00 97.35 188 A 1 
ATOM   1437 O O   . SER   A 1 188 ? -6.261  10.652  27.965  1.00 96.10 188 A 1 
ATOM   1438 C CB  . SER   A 1 188 ? -4.899  7.474   26.973  1.00 97.11 188 A 1 
ATOM   1439 O OG  . SER   A 1 188 ? -3.548  7.385   27.385  1.00 95.61 188 A 1 
ATOM   1440 N N   . THR   A 1 189 ? -4.098  10.124  27.840  1.00 97.61 189 A 1 
ATOM   1441 C CA  . THR   A 1 189 ? -3.641  11.509  27.692  1.00 97.33 189 A 1 
ATOM   1442 C C   . THR   A 1 189 ? -2.659  11.632  26.532  1.00 97.25 189 A 1 
ATOM   1443 O O   . THR   A 1 189 ? -1.892  10.707  26.255  1.00 96.71 189 A 1 
ATOM   1444 C CB  . THR   A 1 189 ? -3.003  12.063  28.979  1.00 96.68 189 A 1 
ATOM   1445 O OG1 . THR   A 1 189 ? -1.789  11.405  29.267  1.00 92.14 189 A 1 
ATOM   1446 C CG2 . THR   A 1 189 ? -3.919  11.927  30.192  1.00 90.40 189 A 1 
ATOM   1447 N N   . SER   A 1 190 ? -2.647  12.797  25.885  1.00 96.90 190 A 1 
ATOM   1448 C CA  . SER   A 1 190 ? -1.678  13.086  24.824  1.00 96.67 190 A 1 
ATOM   1449 C C   . SER   A 1 190 ? -0.238  12.937  25.315  1.00 96.39 190 A 1 
ATOM   1450 O O   . SER   A 1 190 ? 0.606   12.410  24.598  1.00 95.62 190 A 1 
ATOM   1451 C CB  . SER   A 1 190 ? -1.888  14.499  24.280  1.00 96.11 190 A 1 
ATOM   1452 O OG  . SER   A 1 190 ? -3.213  14.654  23.809  1.00 90.07 190 A 1 
ATOM   1453 N N   . ALA   A 1 191 ? 0.034   13.349  26.552  1.00 96.76 191 A 1 
ATOM   1454 C CA  . ALA   A 1 191 ? 1.356   13.211  27.157  1.00 96.54 191 A 1 
ATOM   1455 C C   . ALA   A 1 191 ? 1.769   11.739  27.304  1.00 96.51 191 A 1 
ATOM   1456 O O   . ALA   A 1 191 ? 2.896   11.375  26.971  1.00 95.72 191 A 1 
ATOM   1457 C CB  . ALA   A 1 191 ? 1.361   13.930  28.506  1.00 95.96 191 A 1 
ATOM   1458 N N   . ALA   A 1 192 ? 0.857   10.882  27.758  1.00 96.94 192 A 1 
ATOM   1459 C CA  . ALA   A 1 192 ? 1.130   9.456   27.930  1.00 97.00 192 A 1 
ATOM   1460 C C   . ALA   A 1 192 ? 1.399   8.750   26.594  1.00 96.94 192 A 1 
ATOM   1461 O O   . ALA   A 1 192 ? 2.311   7.925   26.504  1.00 96.28 192 A 1 
ATOM   1462 C CB  . ALA   A 1 192 ? -0.037  8.809   28.672  1.00 96.97 192 A 1 
ATOM   1463 N N   . ILE   A 1 193 ? 0.637   9.092   25.554  1.00 96.86 193 A 1 
ATOM   1464 C CA  . ILE   A 1 193 ? 0.853   8.550   24.206  1.00 96.70 193 A 1 
ATOM   1465 C C   . ILE   A 1 193 ? 2.180   9.057   23.640  1.00 96.18 193 A 1 
ATOM   1466 O O   . ILE   A 1 193 ? 2.977   8.269   23.135  1.00 95.38 193 A 1 
ATOM   1467 C CB  . ILE   A 1 193 ? -0.332  8.892   23.274  1.00 96.87 193 A 1 
ATOM   1468 C CG1 . ILE   A 1 193 ? -1.620  8.213   23.783  1.00 96.26 193 A 1 
ATOM   1469 C CG2 . ILE   A 1 193 ? -0.036  8.463   21.827  1.00 95.98 193 A 1 
ATOM   1470 C CD1 . ILE   A 1 193 ? -2.889  8.650   23.051  1.00 94.91 193 A 1 
ATOM   1471 N N   . THR   A 1 194 ? 2.439   10.354  23.762  1.00 95.77 194 A 1 
ATOM   1472 C CA  . THR   A 1 194 ? 3.674   10.975  23.268  1.00 95.18 194 A 1 
ATOM   1473 C C   . THR   A 1 194 ? 4.902   10.336  23.913  1.00 94.59 194 A 1 
ATOM   1474 O O   . THR   A 1 194 ? 5.796   9.865   23.213  1.00 93.37 194 A 1 
ATOM   1475 C CB  . THR   A 1 194 ? 3.653   12.492  23.517  1.00 94.66 194 A 1 
ATOM   1476 O OG1 . THR   A 1 194 ? 2.551   13.064  22.843  1.00 90.57 194 A 1 
ATOM   1477 C CG2 . THR   A 1 194 ? 4.911   13.189  23.012  1.00 89.61 194 A 1 
ATOM   1478 N N   . GLU   A 1 195 ? 4.924   10.252  25.239  1.00 95.07 195 A 1 
ATOM   1479 C CA  . GLU   A 1 195 ? 6.041   9.657   25.969  1.00 94.34 195 A 1 
ATOM   1480 C C   . GLU   A 1 195 ? 6.143   8.140   25.735  1.00 94.09 195 A 1 
ATOM   1481 O O   . GLU   A 1 195 ? 7.236   7.604   25.550  1.00 93.02 195 A 1 
ATOM   1482 C CB  . GLU   A 1 195 ? 5.896   9.988   27.460  1.00 93.29 195 A 1 
ATOM   1483 C CG  . GLU   A 1 195 ? 7.122   9.572   28.268  1.00 80.77 195 A 1 
ATOM   1484 C CD  . GLU   A 1 195 ? 7.036   9.963   29.745  1.00 75.00 195 A 1 
ATOM   1485 O OE1 . GLU   A 1 195 ? 8.080   10.337  30.311  1.00 68.09 195 A 1 
ATOM   1486 O OE2 . GLU   A 1 195 ? 5.946   9.857   30.338  1.00 66.75 195 A 1 
ATOM   1487 N N   . GLY   A 1 196 ? 5.011   7.443   25.709  1.00 94.55 196 A 1 
ATOM   1488 C CA  . GLY   A 1 196 ? 4.963   5.996   25.526  1.00 94.25 196 A 1 
ATOM   1489 C C   . GLY   A 1 196 ? 5.478   5.521   24.170  1.00 94.02 196 A 1 
ATOM   1490 O O   . GLY   A 1 196 ? 6.020   4.418   24.073  1.00 92.29 196 A 1 
ATOM   1491 N N   . ASN   A 1 197 ? 5.344   6.347   23.141  1.00 93.91 197 A 1 
ATOM   1492 C CA  . ASN   A 1 197 ? 5.817   6.057   21.784  1.00 93.23 197 A 1 
ATOM   1493 C C   . ASN   A 1 197 ? 7.052   6.885   21.388  1.00 91.94 197 A 1 
ATOM   1494 O O   . ASN   A 1 197 ? 7.415   6.908   20.217  1.00 88.84 197 A 1 
ATOM   1495 C CB  . ASN   A 1 197 ? 4.663   6.243   20.785  1.00 93.58 197 A 1 
ATOM   1496 C CG  . ASN   A 1 197 ? 3.486   5.326   21.053  1.00 93.82 197 A 1 
ATOM   1497 O OD1 . ASN   A 1 197 ? 3.416   4.205   20.574  1.00 88.45 197 A 1 
ATOM   1498 N ND2 . ASN   A 1 197 ? 2.526   5.794   21.828  1.00 89.82 197 A 1 
ATOM   1499 N N   . GLU   A 1 198 ? 7.675   7.563   22.357  1.00 91.32 198 A 1 
ATOM   1500 C CA  . GLU   A 1 198 ? 8.857   8.413   22.128  1.00 89.98 198 A 1 
ATOM   1501 C C   . GLU   A 1 198 ? 8.658   9.420   20.977  1.00 89.66 198 A 1 
ATOM   1502 O O   . GLU   A 1 198 ? 9.556   9.664   20.169  1.00 87.09 198 A 1 
ATOM   1503 C CB  . GLU   A 1 198 ? 10.129  7.563   21.961  1.00 88.04 198 A 1 
ATOM   1504 C CG  . GLU   A 1 198 ? 10.426  6.702   23.198  1.00 83.45 198 A 1 
ATOM   1505 C CD  . GLU   A 1 198 ? 11.674  5.826   23.046  1.00 79.42 198 A 1 
ATOM   1506 O OE1 . GLU   A 1 198 ? 12.601  6.200   22.303  1.00 73.35 198 A 1 
ATOM   1507 O OE2 . GLU   A 1 198 ? 11.726  4.755   23.681  1.00 73.54 198 A 1 
ATOM   1508 N N   . LEU   A 1 199 ? 7.470   10.011  20.895  1.00 89.86 199 A 1 
ATOM   1509 C CA  . LEU   A 1 199 ? 7.153   10.975  19.844  1.00 89.83 199 A 1 
ATOM   1510 C C   . LEU   A 1 199 ? 7.886   12.292  20.097  1.00 88.91 199 A 1 
ATOM   1511 O O   . LEU   A 1 199 ? 7.902   12.805  21.214  1.00 86.84 199 A 1 
ATOM   1512 C CB  . LEU   A 1 199 ? 5.636   11.204  19.744  1.00 89.71 199 A 1 
ATOM   1513 C CG  . LEU   A 1 199 ? 4.786   9.941   19.531  1.00 89.26 199 A 1 
ATOM   1514 C CD1 . LEU   A 1 199 ? 3.307   10.308  19.441  1.00 85.70 199 A 1 
ATOM   1515 C CD2 . LEU   A 1 199 ? 5.182   9.192   18.262  1.00 85.26 199 A 1 
ATOM   1516 N N   . THR   A 1 200 ? 8.470   12.847  19.041  1.00 87.38 200 A 1 
ATOM   1517 C CA  . THR   A 1 200 ? 9.184   14.134  19.092  1.00 85.41 200 A 1 
ATOM   1518 C C   . THR   A 1 200 ? 8.328   15.310  18.620  1.00 84.64 200 A 1 
ATOM   1519 O O   . THR   A 1 200 ? 8.731   16.465  18.748  1.00 80.40 200 A 1 
ATOM   1520 C CB  . THR   A 1 200 ? 10.476  14.067  18.267  1.00 83.42 200 A 1 
ATOM   1521 O OG1 . THR   A 1 200 ? 10.181  13.694  16.935  1.00 77.67 200 A 1 
ATOM   1522 C CG2 . THR   A 1 200 ? 11.456  13.043  18.836  1.00 75.54 200 A 1 
ATOM   1523 N N   . SER   A 1 201 ? 7.153   15.022  18.065  1.00 84.66 201 A 1 
ATOM   1524 C CA  . SER   A 1 201 ? 6.187   16.006  17.584  1.00 83.23 201 A 1 
ATOM   1525 C C   . SER   A 1 201 ? 4.782   15.405  17.607  1.00 83.23 201 A 1 
ATOM   1526 O O   . SER   A 1 201 ? 4.613   14.219  17.901  1.00 79.79 201 A 1 
ATOM   1527 C CB  . SER   A 1 201 ? 6.562   16.457  16.164  1.00 80.26 201 A 1 
ATOM   1528 O OG  . SER   A 1 201 ? 6.330   15.425  15.226  1.00 76.06 201 A 1 
ATOM   1529 N N   . ASP   A 1 202 ? 3.778   16.205  17.253  1.00 83.71 202 A 1 
ATOM   1530 C CA  . ASP   A 1 202 ? 2.396   15.733  17.115  1.00 82.59 202 A 1 
ATOM   1531 C C   . ASP   A 1 202 ? 2.153   14.931  15.827  1.00 82.25 202 A 1 
ATOM   1532 O O   . ASP   A 1 202 ? 1.041   14.455  15.591  1.00 77.76 202 A 1 
ATOM   1533 C CB  . ASP   A 1 202 ? 1.436   16.926  17.205  1.00 80.14 202 A 1 
ATOM   1534 C CG  . ASP   A 1 202 ? 1.447   17.607  18.570  1.00 73.76 202 A 1 
ATOM   1535 O OD1 . ASP   A 1 202 ? 1.735   16.930  19.579  1.00 65.45 202 A 1 
ATOM   1536 O OD2 . ASP   A 1 202 ? 1.154   18.819  18.609  1.00 65.21 202 A 1 
ATOM   1537 N N   . ASN   A 1 203 ? 3.173   14.766  14.994  1.00 80.20 203 A 1 
ATOM   1538 C CA  . ASN   A 1 203 ? 3.062   14.022  13.747  1.00 78.96 203 A 1 
ATOM   1539 C C   . ASN   A 1 203 ? 3.093   12.518  14.013  1.00 79.10 203 A 1 
ATOM   1540 O O   . ASN   A 1 203 ? 4.086   11.972  14.498  1.00 75.69 203 A 1 
ATOM   1541 C CB  . ASN   A 1 203 ? 4.178   14.432  12.780  1.00 74.82 203 A 1 
ATOM   1542 C CG  . ASN   A 1 203 ? 4.051   15.865  12.298  1.00 68.51 203 A 1 
ATOM   1543 O OD1 . ASN   A 1 203 ? 2.988   16.462  12.290  1.00 59.98 203 A 1 
ATOM   1544 N ND2 . ASN   A 1 203 ? 5.149   16.450  11.864  1.00 59.99 203 A 1 
ATOM   1545 N N   . ILE   A 1 204 ? 2.001   11.853  13.648  1.00 80.91 204 A 1 
ATOM   1546 C CA  . ILE   A 1 204 ? 1.896   10.398  13.658  1.00 81.61 204 A 1 
ATOM   1547 C C   . ILE   A 1 204 ? 1.705   9.899   12.227  1.00 79.43 204 A 1 
ATOM   1548 O O   . ILE   A 1 204 ? 1.092   10.570  11.394  1.00 77.12 204 A 1 
ATOM   1549 C CB  . ILE   A 1 204 ? 0.778   9.910   14.607  1.00 82.84 204 A 1 
ATOM   1550 C CG1 . ILE   A 1 204 ? -0.584  10.557  14.276  1.00 81.20 204 A 1 
ATOM   1551 C CG2 . ILE   A 1 204 ? 1.200   10.166  16.059  1.00 78.85 204 A 1 
ATOM   1552 C CD1 . ILE   A 1 204 ? -1.750  10.006  15.105  1.00 79.56 204 A 1 
ATOM   1553 N N   . PHE   A 1 205 ? 2.231   8.720   11.941  1.00 75.34 205 A 1 
ATOM   1554 C CA  . PHE   A 1 205 ? 2.108   8.114   10.620  1.00 73.09 205 A 1 
ATOM   1555 C C   . PHE   A 1 205 ? 0.842   7.265   10.542  1.00 74.59 205 A 1 
ATOM   1556 O O   . PHE   A 1 205 ? 0.586   6.431   11.409  1.00 73.23 205 A 1 
ATOM   1557 C CB  . PHE   A 1 205 ? 3.351   7.281   10.308  1.00 69.12 205 A 1 
ATOM   1558 C CG  . PHE   A 1 205 ? 4.637   8.077   10.318  1.00 64.62 205 A 1 
ATOM   1559 C CD1 . PHE   A 1 205 ? 4.916   8.987   9.290   1.00 59.04 205 A 1 
ATOM   1560 C CD2 . PHE   A 1 205 ? 5.562   7.924   11.361  1.00 57.85 205 A 1 
ATOM   1561 C CE1 . PHE   A 1 205 ? 6.102   9.729   9.300   1.00 54.31 205 A 1 
ATOM   1562 C CE2 . PHE   A 1 205 ? 6.751   8.663   11.374  1.00 54.09 205 A 1 
ATOM   1563 C CZ  . PHE   A 1 205 ? 7.022   9.565   10.341  1.00 54.66 205 A 1 
ATOM   1564 N N   . PHE   A 1 206 ? 0.063   7.469   9.492   1.00 70.06 206 A 1 
ATOM   1565 C CA  . PHE   A 1 206 ? -1.096  6.633   9.209   1.00 68.56 206 A 1 
ATOM   1566 C C   . PHE   A 1 206 ? -0.673  5.186   8.956   1.00 70.00 206 A 1 
ATOM   1567 O O   . PHE   A 1 206 ? 0.450   4.911   8.538   1.00 66.87 206 A 1 
ATOM   1568 C CB  . PHE   A 1 206 ? -1.874  7.206   8.020   1.00 64.60 206 A 1 
ATOM   1569 C CG  . PHE   A 1 206 ? -2.425  8.577   8.297   1.00 60.58 206 A 1 
ATOM   1570 C CD1 . PHE   A 1 206 ? -3.634  8.722   8.981   1.00 54.59 206 A 1 
ATOM   1571 C CD2 . PHE   A 1 206 ? -1.717  9.727   7.915   1.00 55.26 206 A 1 
ATOM   1572 C CE1 . PHE   A 1 206 ? -4.132  9.993   9.284   1.00 51.58 206 A 1 
ATOM   1573 C CE2 . PHE   A 1 206 ? -2.209  11.002  8.219   1.00 51.49 206 A 1 
ATOM   1574 C CZ  . PHE   A 1 206 ? -3.420  11.135  8.903   1.00 51.96 206 A 1 
ATOM   1575 N N   . PHE   A 1 207 ? -1.576  4.262   9.228   1.00 72.97 207 A 1 
ATOM   1576 C CA  . PHE   A 1 207 ? -1.337  2.824   9.078   1.00 73.45 207 A 1 
ATOM   1577 C C   . PHE   A 1 207 ? -0.113  2.319   9.866   1.00 76.78 207 A 1 
ATOM   1578 O O   . PHE   A 1 207 ? 0.506   1.317   9.526   1.00 75.39 207 A 1 
ATOM   1579 C CB  . PHE   A 1 207 ? -1.323  2.444   7.587   1.00 69.55 207 A 1 
ATOM   1580 C CG  . PHE   A 1 207 ? -1.822  1.043   7.323   1.00 66.28 207 A 1 
ATOM   1581 C CD1 . PHE   A 1 207 ? -3.175  0.725   7.505   1.00 61.46 207 A 1 
ATOM   1582 C CD2 . PHE   A 1 207 ? -0.935  0.044   6.903   1.00 61.12 207 A 1 
ATOM   1583 C CE1 . PHE   A 1 207 ? -3.640  -0.574  7.272   1.00 58.85 207 A 1 
ATOM   1584 C CE2 . PHE   A 1 207 ? -1.397  -1.260  6.666   1.00 57.97 207 A 1 
ATOM   1585 C CZ  . PHE   A 1 207 ? -2.745  -1.570  6.852   1.00 59.81 207 A 1 
ATOM   1586 N N   . THR   A 1 208 ? 0.230   3.026   10.942  1.00 79.68 208 A 1 
ATOM   1587 C CA  . THR   A 1 208 ? 1.304   2.659   11.874  1.00 80.88 208 A 1 
ATOM   1588 C C   . THR   A 1 208 ? 0.707   2.520   13.277  1.00 83.71 208 A 1 
ATOM   1589 O O   . THR   A 1 208 ? -0.083  3.371   13.679  1.00 83.76 208 A 1 
ATOM   1590 C CB  . THR   A 1 208 ? 2.421   3.717   11.859  1.00 77.64 208 A 1 
ATOM   1591 O OG1 . THR   A 1 208 ? 2.917   3.858   10.541  1.00 69.47 208 A 1 
ATOM   1592 C CG2 . THR   A 1 208 ? 3.602   3.334   12.746  1.00 66.34 208 A 1 
ATOM   1593 N N   . PRO   A 1 209 ? 1.032   1.461   14.029  1.00 88.25 209 A 1 
ATOM   1594 C CA  . PRO   A 1 209 ? 0.469   1.293   15.366  1.00 89.26 209 A 1 
ATOM   1595 C C   . PRO   A 1 209 ? 1.062   2.288   16.367  1.00 90.59 209 A 1 
ATOM   1596 O O   . PRO   A 1 209 ? 2.262   2.564   16.360  1.00 90.45 209 A 1 
ATOM   1597 C CB  . PRO   A 1 209 ? 0.790   -0.154  15.748  1.00 87.82 209 A 1 
ATOM   1598 C CG  . PRO   A 1 209 ? 2.066   -0.442  14.975  1.00 85.37 209 A 1 
ATOM   1599 C CD  . PRO   A 1 209 ? 1.894   0.342   13.684  1.00 87.35 209 A 1 
ATOM   1600 N N   . VAL   A 1 210 ? 0.208   2.771   17.256  1.00 92.62 210 A 1 
ATOM   1601 C CA  . VAL   A 1 210 ? 0.611   3.482   18.470  1.00 93.66 210 A 1 
ATOM   1602 C C   . VAL   A 1 210 ? 0.189   2.674   19.690  1.00 94.69 210 A 1 
ATOM   1603 O O   . VAL   A 1 210 ? -0.821  1.967   19.666  1.00 94.66 210 A 1 
ATOM   1604 C CB  . VAL   A 1 210 ? 0.050   4.919   18.550  1.00 92.55 210 A 1 
ATOM   1605 C CG1 . VAL   A 1 210 ? 0.671   5.801   17.471  1.00 85.61 210 A 1 
ATOM   1606 C CG2 . VAL   A 1 210 ? -1.476  4.968   18.444  1.00 84.85 210 A 1 
ATOM   1607 N N   . LEU   A 1 211 ? 0.962   2.781   20.760  1.00 95.93 211 A 1 
ATOM   1608 C CA  . LEU   A 1 211 ? 0.599   2.228   22.059  1.00 96.36 211 A 1 
ATOM   1609 C C   . LEU   A 1 211 ? -0.093  3.306   22.887  1.00 96.92 211 A 1 
ATOM   1610 O O   . LEU   A 1 211 ? 0.446   4.396   23.081  1.00 96.72 211 A 1 
ATOM   1611 C CB  . LEU   A 1 211 ? 1.837   1.685   22.775  1.00 95.89 211 A 1 
ATOM   1612 C CG  . LEU   A 1 211 ? 2.488   0.473   22.088  1.00 94.83 211 A 1 
ATOM   1613 C CD1 . LEU   A 1 211 ? 3.790   0.124   22.802  1.00 92.95 211 A 1 
ATOM   1614 C CD2 . LEU   A 1 211 ? 1.559   -0.746  22.110  1.00 92.67 211 A 1 
ATOM   1615 N N   . VAL   A 1 212 ? -1.289  2.988   23.376  1.00 97.51 212 A 1 
ATOM   1616 C CA  . VAL   A 1 212 ? -2.095  3.887   24.204  1.00 97.93 212 A 1 
ATOM   1617 C C   . VAL   A 1 212 ? -2.046  3.383   25.645  1.00 98.18 212 A 1 
ATOM   1618 O O   . VAL   A 1 212 ? -2.605  2.323   25.939  1.00 98.04 212 A 1 
ATOM   1619 C CB  . VAL   A 1 212 ? -3.543  3.972   23.681  1.00 97.78 212 A 1 
ATOM   1620 C CG1 . VAL   A 1 212 ? -4.346  4.985   24.491  1.00 96.54 212 A 1 
ATOM   1621 C CG2 . VAL   A 1 212 ? -3.575  4.380   22.204  1.00 95.77 212 A 1 
ATOM   1622 N N   . PRO   A 1 213 ? -1.370  4.091   26.561  1.00 98.14 213 A 1 
ATOM   1623 C CA  . PRO   A 1 213 ? -1.339  3.700   27.972  1.00 98.12 213 A 1 
ATOM   1624 C C   . PRO   A 1 213 ? -2.689  3.937   28.651  1.00 98.21 213 A 1 
ATOM   1625 O O   . PRO   A 1 213 ? -3.278  5.009   28.525  1.00 97.87 213 A 1 
ATOM   1626 C CB  . PRO   A 1 213 ? -0.222  4.548   28.598  1.00 97.66 213 A 1 
ATOM   1627 C CG  . PRO   A 1 213 ? 0.602   5.033   27.416  1.00 96.40 213 A 1 
ATOM   1628 C CD  . PRO   A 1 213 ? -0.432  5.189   26.320  1.00 97.52 213 A 1 
ATOM   1629 N N   . LEU   A 1 214 ? -3.164  2.927   29.388  1.00 98.26 214 A 1 
ATOM   1630 C CA  . LEU   A 1 214 ? -4.466  2.940   30.054  1.00 98.28 214 A 1 
ATOM   1631 C C   . LEU   A 1 214 ? -4.307  2.763   31.564  1.00 98.27 214 A 1 
ATOM   1632 O O   . LEU   A 1 214 ? -3.541  1.916   32.024  1.00 97.73 214 A 1 
ATOM   1633 C CB  . LEU   A 1 214 ? -5.357  1.818   29.491  1.00 97.95 214 A 1 
ATOM   1634 C CG  . LEU   A 1 214 ? -5.532  1.781   27.964  1.00 97.21 214 A 1 
ATOM   1635 C CD1 . LEU   A 1 214 ? -6.395  0.585   27.588  1.00 94.72 214 A 1 
ATOM   1636 C CD2 . LEU   A 1 214 ? -6.185  3.054   27.437  1.00 94.38 214 A 1 
ATOM   1637 N N   . THR   A 1 215 ? -5.073  3.528   32.341  1.00 97.97 215 A 1 
ATOM   1638 C CA  . THR   A 1 215 ? -5.116  3.403   33.808  1.00 97.65 215 A 1 
ATOM   1639 C C   . THR   A 1 215 ? -6.149  2.383   34.279  1.00 97.31 215 A 1 
ATOM   1640 O O   . THR   A 1 215 ? -6.019  1.818   35.366  1.00 95.14 215 A 1 
ATOM   1641 C CB  . THR   A 1 215 ? -5.407  4.757   34.462  1.00 96.87 215 A 1 
ATOM   1642 O OG1 . THR   A 1 215 ? -6.600  5.304   33.929  1.00 90.78 215 A 1 
ATOM   1643 C CG2 . THR   A 1 215 ? -4.282  5.758   34.214  1.00 88.76 215 A 1 
ATOM   1644 N N   . THR   A 1 216 ? -7.164  2.134   33.459  1.00 96.60 216 A 1 
ATOM   1645 C CA  . THR   A 1 216 ? -8.251  1.187   33.722  1.00 96.13 216 A 1 
ATOM   1646 C C   . THR   A 1 216 ? -8.501  0.322   32.492  1.00 96.38 216 A 1 
ATOM   1647 O O   . THR   A 1 216 ? -7.971  0.593   31.410  1.00 95.17 216 A 1 
ATOM   1648 C CB  . THR   A 1 216 ? -9.544  1.918   34.116  1.00 94.21 216 A 1 
ATOM   1649 O OG1 . THR   A 1 216 ? -9.928  2.824   33.103  1.00 84.74 216 A 1 
ATOM   1650 C CG2 . THR   A 1 216 ? -9.378  2.708   35.411  1.00 82.04 216 A 1 
ATOM   1651 N N   . GLU   A 1 217 ? -9.311  -0.719  32.661  1.00 94.68 217 A 1 
ATOM   1652 C CA  . GLU   A 1 217 ? -9.790  -1.504  31.520  1.00 93.71 217 A 1 
ATOM   1653 C C   . GLU   A 1 217 ? -10.565 -0.595  30.551  1.00 93.65 217 A 1 
ATOM   1654 O O   . GLU   A 1 217 ? -11.385 0.211   30.999  1.00 91.58 217 A 1 
ATOM   1655 C CB  . GLU   A 1 217 ? -10.657 -2.658  32.039  1.00 90.87 217 A 1 
ATOM   1656 C CG  . GLU   A 1 217 ? -11.117 -3.606  30.935  1.00 78.43 217 A 1 
ATOM   1657 C CD  . GLU   A 1 217 ? -11.750 -4.883  31.484  1.00 73.92 217 A 1 
ATOM   1658 O OE1 . GLU   A 1 217 ? -11.352 -5.974  31.027  1.00 67.87 217 A 1 
ATOM   1659 O OE2 . GLU   A 1 217 ? -12.626 -4.788  32.368  1.00 67.08 217 A 1 
ATOM   1660 N N   . PRO   A 1 218 ? -10.312 -0.681  29.240  1.00 93.24 218 A 1 
ATOM   1661 C CA  . PRO   A 1 218 ? -11.036 0.135   28.264  1.00 91.23 218 A 1 
ATOM   1662 C C   . PRO   A 1 218 ? -12.485 -0.331  28.116  1.00 87.55 218 A 1 
ATOM   1663 O O   . PRO   A 1 218 ? -12.791 -1.514  28.265  1.00 77.89 218 A 1 
ATOM   1664 C CB  . PRO   A 1 218 ? -10.249 -0.024  26.960  1.00 90.22 218 A 1 
ATOM   1665 C CG  . PRO   A 1 218 ? -9.643  -1.408  27.086  1.00 90.25 218 A 1 
ATOM   1666 C CD  . PRO   A 1 218 ? -9.344  -1.539  28.570  1.00 92.28 218 A 1 
ATOM   1667 N N   . THR   A 1 219 ? -13.371 0.603   27.818  1.00 80.09 219 A 1 
ATOM   1668 C CA  . THR   A 1 219 ? -14.791 0.357   27.558  1.00 75.34 219 A 1 
ATOM   1669 C C   . THR   A 1 219 ? -15.132 0.609   26.103  1.00 68.83 219 A 1 
ATOM   1670 O O   . THR   A 1 219 ? -14.522 1.500   25.488  1.00 61.37 219 A 1 
ATOM   1671 C CB  . THR   A 1 219 ? -15.686 1.238   28.438  1.00 67.58 219 A 1 
ATOM   1672 O OG1 . THR   A 1 219 ? -15.313 2.587   28.283  1.00 60.44 219 A 1 
ATOM   1673 C CG2 . THR   A 1 219 ? -15.564 0.857   29.908  1.00 58.11 219 A 1 
ATOM   1674 O OXT . THR   A 1 219 ? -16.038 -0.086  25.594  1.00 56.39 219 A 1 
ATOM   1675 N N   . LYS   B 2 1   ? 11.406  18.524  -33.307 1.00 68.46 1   B 1 
ATOM   1676 C CA  . LYS   B 2 1   ? 11.410  17.649  -34.502 1.00 77.05 1   B 1 
ATOM   1677 C C   . LYS   B 2 1   ? 10.468  16.449  -34.401 1.00 81.52 1   B 1 
ATOM   1678 O O   . LYS   B 2 1   ? 10.279  15.752  -35.395 1.00 75.60 1   B 1 
ATOM   1679 C CB  . LYS   B 2 1   ? 12.823  17.156  -34.819 1.00 69.14 1   B 1 
ATOM   1680 C CG  . LYS   B 2 1   ? 13.719  18.206  -35.470 1.00 58.75 1   B 1 
ATOM   1681 C CD  . LYS   B 2 1   ? 15.050  17.558  -35.834 1.00 51.83 1   B 1 
ATOM   1682 C CE  . LYS   B 2 1   ? 15.996  18.539  -36.502 1.00 43.85 1   B 1 
ATOM   1683 N NZ  . LYS   B 2 1   ? 17.307  17.906  -36.759 1.00 36.87 1   B 1 
ATOM   1684 N N   . CYS   B 2 2   ? 9.848   16.202  -33.249 1.00 82.68 2   B 1 
ATOM   1685 C CA  . CYS   B 2 2   ? 8.763   15.224  -33.179 1.00 85.97 2   B 1 
ATOM   1686 C C   . CYS   B 2 2   ? 7.631   15.657  -34.125 1.00 85.38 2   B 1 
ATOM   1687 O O   . CYS   B 2 2   ? 7.203   16.810  -34.096 1.00 80.33 2   B 1 
ATOM   1688 C CB  . CYS   B 2 2   ? 8.257   15.089  -31.740 1.00 86.20 2   B 1 
ATOM   1689 S SG  . CYS   B 2 2   ? 9.496   14.431  -30.583 1.00 87.34 2   B 1 
ATOM   1690 N N   . ARG   B 2 3   ? 7.164   14.733  -34.981 1.00 84.44 3   B 1 
ATOM   1691 C CA  . ARG   B 2 3   ? 6.143   15.049  -35.997 1.00 83.84 3   B 1 
ATOM   1692 C C   . ARG   B 2 3   ? 4.756   15.273  -35.407 1.00 85.04 3   B 1 
ATOM   1693 O O   . ARG   B 2 3   ? 3.898   15.855  -36.070 1.00 80.55 3   B 1 
ATOM   1694 C CB  . ARG   B 2 3   ? 6.078   13.937  -37.047 1.00 78.91 3   B 1 
ATOM   1695 C CG  . ARG   B 2 3   ? 7.311   13.906  -37.947 1.00 69.33 3   B 1 
ATOM   1696 C CD  . ARG   B 2 3   ? 7.160   12.864  -39.052 1.00 64.38 3   B 1 
ATOM   1697 N NE  . ARG   B 2 3   ? 6.072   13.198  -39.979 1.00 56.19 3   B 1 
ATOM   1698 C CZ  . ARG   B 2 3   ? 5.675   12.456  -41.007 1.00 50.71 3   B 1 
ATOM   1699 N NH1 . ARG   B 2 3   ? 6.254   11.317  -41.284 1.00 47.40 3   B 1 
ATOM   1700 N NH2 . ARG   B 2 3   ? 4.692   12.851  -41.769 1.00 43.71 3   B 1 
ATOM   1701 N N   . THR   B 2 4   ? 4.531   14.790  -34.196 1.00 86.23 4   B 1 
ATOM   1702 C CA  . THR   B 2 4   ? 3.244   14.874  -33.506 1.00 87.35 4   B 1 
ATOM   1703 C C   . THR   B 2 4   ? 3.439   15.402  -32.092 1.00 88.25 4   B 1 
ATOM   1704 O O   . THR   B 2 4   ? 4.507   15.248  -31.496 1.00 84.56 4   B 1 
ATOM   1705 C CB  . THR   B 2 4   ? 2.528   13.511  -33.472 1.00 83.52 4   B 1 
ATOM   1706 O OG1 . THR   B 2 4   ? 3.355   12.531  -32.874 1.00 72.99 4   B 1 
ATOM   1707 C CG2 . THR   B 2 4   ? 2.179   13.018  -34.869 1.00 72.42 4   B 1 
ATOM   1708 N N   . SER   B 2 5   ? 2.398   16.029  -31.556 1.00 89.40 5   B 1 
ATOM   1709 C CA  . SER   B 2 5   ? 2.326   16.439  -30.161 1.00 89.38 5   B 1 
ATOM   1710 C C   . SER   B 2 5   ? 0.915   16.199  -29.639 1.00 90.73 5   B 1 
ATOM   1711 O O   . SER   B 2 5   ? -0.055  16.192  -30.398 1.00 88.55 5   B 1 
ATOM   1712 C CB  . SER   B 2 5   ? 2.742   17.906  -29.990 1.00 84.73 5   B 1 
ATOM   1713 O OG  . SER   B 2 5   ? 1.844   18.778  -30.656 1.00 76.91 5   B 1 
ATOM   1714 N N   . CYS   B 2 6   ? 0.805   15.977  -28.334 1.00 93.15 6   B 1 
ATOM   1715 C CA  . CYS   B 2 6   ? -0.474  15.801  -27.666 1.00 94.86 6   B 1 
ATOM   1716 C C   . CYS   B 2 6   ? -0.344  16.239  -26.207 1.00 95.60 6   B 1 
ATOM   1717 O O   . CYS   B 2 6   ? 0.761   16.240  -25.659 1.00 94.74 6   B 1 
ATOM   1718 C CB  . CYS   B 2 6   ? -0.949  14.345  -27.803 1.00 94.11 6   B 1 
ATOM   1719 S SG  . CYS   B 2 6   ? 0.211   13.082  -27.221 1.00 94.34 6   B 1 
ATOM   1720 N N   . PRO   B 2 7   ? -1.458  16.626  -25.553 1.00 94.57 7   B 1 
ATOM   1721 C CA  . PRO   B 2 7   ? -1.391  17.156  -24.191 1.00 93.98 7   B 1 
ATOM   1722 C C   . PRO   B 2 7   ? -1.083  16.094  -23.138 1.00 94.85 7   B 1 
ATOM   1723 O O   . PRO   B 2 7   ? -0.533  16.423  -22.089 1.00 92.93 7   B 1 
ATOM   1724 C CB  . PRO   B 2 7   ? -2.768  17.794  -23.975 1.00 91.79 7   B 1 
ATOM   1725 C CG  . PRO   B 2 7   ? -3.681  17.018  -24.905 1.00 89.47 7   B 1 
ATOM   1726 C CD  . PRO   B 2 7   ? -2.799  16.710  -26.098 1.00 92.44 7   B 1 
ATOM   1727 N N   . LEU   B 2 8   ? -1.447  14.831  -23.390 1.00 96.66 8   B 1 
ATOM   1728 C CA  . LEU   B 2 8   ? -1.244  13.749  -22.431 1.00 97.32 8   B 1 
ATOM   1729 C C   . LEU   B 2 8   ? -1.241  12.377  -23.107 1.00 98.02 8   B 1 
ATOM   1730 O O   . LEU   B 2 8   ? -1.678  12.212  -24.247 1.00 97.61 8   B 1 
ATOM   1731 C CB  . LEU   B 2 8   ? -2.309  13.837  -21.314 1.00 94.81 8   B 1 
ATOM   1732 C CG  . LEU   B 2 8   ? -3.761  13.561  -21.752 1.00 92.56 8   B 1 
ATOM   1733 C CD1 . LEU   B 2 8   ? -4.209  12.170  -21.331 1.00 88.19 8   B 1 
ATOM   1734 C CD2 . LEU   B 2 8   ? -4.717  14.577  -21.143 1.00 88.01 8   B 1 
ATOM   1735 N N   . ALA   B 2 9   ? -0.759  11.396  -22.364 1.00 98.27 9   B 1 
ATOM   1736 C CA  . ALA   B 2 9   ? -0.904  9.977   -22.643 1.00 98.49 9   B 1 
ATOM   1737 C C   . ALA   B 2 9   ? -1.431  9.267   -21.388 1.00 98.65 9   B 1 
ATOM   1738 O O   . ALA   B 2 9   ? -1.557  9.877   -20.324 1.00 98.55 9   B 1 
ATOM   1739 C CB  . ALA   B 2 9   ? 0.445   9.418   -23.100 1.00 98.28 9   B 1 
ATOM   1740 N N   . LEU   B 2 10  ? -1.742  7.978   -21.506 1.00 98.67 10  B 1 
ATOM   1741 C CA  . LEU   B 2 10  ? -2.139  7.135   -20.379 1.00 98.74 10  B 1 
ATOM   1742 C C   . LEU   B 2 10  ? -1.108  6.022   -20.180 1.00 98.77 10  B 1 
ATOM   1743 O O   . LEU   B 2 10  ? -0.697  5.377   -21.136 1.00 98.69 10  B 1 
ATOM   1744 C CB  . LEU   B 2 10  ? -3.544  6.551   -20.610 1.00 98.70 10  B 1 
ATOM   1745 C CG  . LEU   B 2 10  ? -4.666  7.580   -20.839 1.00 98.41 10  B 1 
ATOM   1746 C CD1 . LEU   B 2 10  ? -5.979  6.867   -21.161 1.00 96.75 10  B 1 
ATOM   1747 C CD2 . LEU   B 2 10  ? -4.876  8.466   -19.616 1.00 96.54 10  B 1 
ATOM   1748 N N   . ALA   B 2 11  ? -0.701  5.778   -18.939 1.00 98.82 11  B 1 
ATOM   1749 C CA  . ALA   B 2 11  ? 0.136   4.636   -18.583 1.00 98.81 11  B 1 
ATOM   1750 C C   . ALA   B 2 11  ? -0.742  3.508   -18.040 1.00 98.80 11  B 1 
ATOM   1751 O O   . ALA   B 2 11  ? -1.570  3.746   -17.162 1.00 98.68 11  B 1 
ATOM   1752 C CB  . ALA   B 2 11  ? 1.189   5.074   -17.564 1.00 98.73 11  B 1 
ATOM   1753 N N   . SER   B 2 12  ? -0.572  2.286   -18.547 1.00 98.82 12  B 1 
ATOM   1754 C CA  . SER   B 2 12  ? -1.286  1.105   -18.053 1.00 98.79 12  B 1 
ATOM   1755 C C   . SER   B 2 12  ? -0.448  0.395   -16.992 1.00 98.77 12  B 1 
ATOM   1756 O O   . SER   B 2 12  ? 0.493   -0.332  -17.311 1.00 98.60 12  B 1 
ATOM   1757 C CB  . SER   B 2 12  ? -1.627  0.164   -19.209 1.00 98.71 12  B 1 
ATOM   1758 O OG  . SER   B 2 12  ? -2.370  -0.946  -18.732 1.00 98.15 12  B 1 
ATOM   1759 N N   . TYR   B 2 13  ? -0.796  0.597   -15.733 1.00 98.70 13  B 1 
ATOM   1760 C CA  . TYR   B 2 13  ? -0.073  0.033   -14.594 1.00 98.62 13  B 1 
ATOM   1761 C C   . TYR   B 2 13  ? -0.758  -1.252  -14.123 1.00 98.46 13  B 1 
ATOM   1762 O O   . TYR   B 2 13  ? -1.872  -1.211  -13.603 1.00 97.95 13  B 1 
ATOM   1763 C CB  . TYR   B 2 13  ? 0.015   1.085   -13.482 1.00 98.46 13  B 1 
ATOM   1764 C CG  . TYR   B 2 13  ? 1.011   0.740   -12.393 1.00 98.33 13  B 1 
ATOM   1765 C CD1 . TYR   B 2 13  ? 0.746   -0.278  -11.462 1.00 97.07 13  B 1 
ATOM   1766 C CD2 . TYR   B 2 13  ? 2.226   1.441   -12.303 1.00 96.95 13  B 1 
ATOM   1767 C CE1 . TYR   B 2 13  ? 1.671   -0.602  -10.470 1.00 96.15 13  B 1 
ATOM   1768 C CE2 . TYR   B 2 13  ? 3.157   1.128   -11.305 1.00 96.06 13  B 1 
ATOM   1769 C CZ  . TYR   B 2 13  ? 2.877   0.101   -10.391 1.00 96.66 13  B 1 
ATOM   1770 O OH  . TYR   B 2 13  ? 3.788   -0.216  -9.418  1.00 95.14 13  B 1 
ATOM   1771 N N   . TYR   B 2 14  ? -0.098  -2.387  -14.311 1.00 97.30 14  B 1 
ATOM   1772 C CA  . TYR   B 2 14  ? -0.614  -3.678  -13.849 1.00 96.68 14  B 1 
ATOM   1773 C C   . TYR   B 2 14  ? -0.440  -3.823  -12.335 1.00 96.32 14  B 1 
ATOM   1774 O O   . TYR   B 2 14  ? 0.619   -3.510  -11.788 1.00 95.97 14  B 1 
ATOM   1775 C CB  . TYR   B 2 14  ? 0.084   -4.817  -14.595 1.00 96.08 14  B 1 
ATOM   1776 C CG  . TYR   B 2 14  ? -0.445  -6.181  -14.211 1.00 94.97 14  B 1 
ATOM   1777 C CD1 . TYR   B 2 14  ? -1.617  -6.690  -14.802 1.00 91.12 14  B 1 
ATOM   1778 C CD2 . TYR   B 2 14  ? 0.211   -6.952  -13.240 1.00 90.31 14  B 1 
ATOM   1779 C CE1 . TYR   B 2 14  ? -2.112  -7.944  -14.441 1.00 88.94 14  B 1 
ATOM   1780 C CE2 . TYR   B 2 14  ? -0.277  -8.214  -12.870 1.00 88.70 14  B 1 
ATOM   1781 C CZ  . TYR   B 2 14  ? -1.439  -8.705  -13.478 1.00 92.09 14  B 1 
ATOM   1782 O OH  . TYR   B 2 14  ? -1.913  -9.944  -13.127 1.00 90.65 14  B 1 
ATOM   1783 N N   . LEU   B 2 15  ? -1.481  -4.308  -11.661 1.00 94.16 15  B 1 
ATOM   1784 C CA  . LEU   B 2 15  ? -1.504  -4.413  -10.206 1.00 93.06 15  B 1 
ATOM   1785 C C   . LEU   B 2 15  ? -1.032  -5.779  -9.719  1.00 90.49 15  B 1 
ATOM   1786 O O   . LEU   B 2 15  ? -1.731  -6.783  -9.866  1.00 88.14 15  B 1 
ATOM   1787 C CB  . LEU   B 2 15  ? -2.913  -4.111  -9.676  1.00 92.35 15  B 1 
ATOM   1788 C CG  . LEU   B 2 15  ? -3.405  -2.685  -9.942  1.00 91.25 15  B 1 
ATOM   1789 C CD1 . LEU   B 2 15  ? -4.826  -2.531  -9.424  1.00 85.91 15  B 1 
ATOM   1790 C CD2 . LEU   B 2 15  ? -2.519  -1.654  -9.254  1.00 85.52 15  B 1 
ATOM   1791 N N   . GLU   B 2 16  ? 0.133   -5.795  -9.084  1.00 87.63 16  B 1 
ATOM   1792 C CA  . GLU   B 2 16  ? 0.604   -6.919  -8.276  1.00 84.62 16  B 1 
ATOM   1793 C C   . GLU   B 2 16  ? 0.001   -6.840  -6.859  1.00 82.25 16  B 1 
ATOM   1794 O O   . GLU   B 2 16  ? -0.606  -5.834  -6.470  1.00 77.23 16  B 1 
ATOM   1795 C CB  . GLU   B 2 16  ? 2.141   -6.911  -8.222  1.00 81.20 16  B 1 
ATOM   1796 C CG  . GLU   B 2 16  ? 2.830   -7.067  -9.588  1.00 76.04 16  B 1 
ATOM   1797 C CD  . GLU   B 2 16  ? 2.634   -8.444  -10.244 1.00 72.67 16  B 1 
ATOM   1798 O OE1 . GLU   B 2 16  ? 2.993   -8.577  -11.434 1.00 65.19 16  B 1 
ATOM   1799 O OE2 . GLU   B 2 16  ? 2.127   -9.373  -9.581  1.00 65.77 16  B 1 
ATOM   1800 N N   . ASN   B 2 17  ? 0.183   -7.906  -6.081  1.00 74.37 17  B 1 
ATOM   1801 C CA  . ASN   B 2 17  ? -0.316  -7.944  -4.707  1.00 71.61 17  B 1 
ATOM   1802 C C   . ASN   B 2 17  ? 0.261   -6.806  -3.851  1.00 71.10 17  B 1 
ATOM   1803 O O   . ASN   B 2 17  ? 1.447   -6.494  -3.908  1.00 64.46 17  B 1 
ATOM   1804 C CB  . ASN   B 2 17  ? -0.058  -9.329  -4.081  1.00 65.66 17  B 1 
ATOM   1805 C CG  . ASN   B 2 17  ? 1.410   -9.694  -3.923  1.00 57.51 17  B 1 
ATOM   1806 O OD1 . ASN   B 2 17  ? 2.289   -9.160  -4.568  1.00 50.33 17  B 1 
ATOM   1807 N ND2 . ASN   B 2 17  ? 1.697   -10.648 -3.056  1.00 50.87 17  B 1 
ATOM   1808 N N   . GLY   B 2 18  ? -0.594  -6.188  -3.057  1.00 73.60 18  B 1 
ATOM   1809 C CA  . GLY   B 2 18  ? -0.194  -5.137  -2.123  1.00 73.62 18  B 1 
ATOM   1810 C C   . GLY   B 2 18  ? 0.052   -3.758  -2.733  1.00 77.75 18  B 1 
ATOM   1811 O O   . GLY   B 2 18  ? 0.315   -2.811  -1.991  1.00 73.83 18  B 1 
ATOM   1812 N N   . THR   B 2 19  ? -0.049  -3.603  -4.055  1.00 82.23 19  B 1 
ATOM   1813 C CA  . THR   B 2 19  ? 0.107   -2.290  -4.690  1.00 85.30 19  B 1 
ATOM   1814 C C   . THR   B 2 19  ? -1.093  -1.396  -4.363  1.00 86.54 19  B 1 
ATOM   1815 O O   . THR   B 2 19  ? -2.241  -1.816  -4.478  1.00 86.01 19  B 1 
ATOM   1816 C CB  . THR   B 2 19  ? 0.266   -2.416  -6.210  1.00 84.62 19  B 1 
ATOM   1817 O OG1 . THR   B 2 19  ? 1.362   -3.259  -6.506  1.00 79.28 19  B 1 
ATOM   1818 C CG2 . THR   B 2 19  ? 0.549   -1.066  -6.862  1.00 78.93 19  B 1 
ATOM   1819 N N   . THR   B 2 20  ? -0.828  -0.162  -3.978  1.00 87.13 20  B 1 
ATOM   1820 C CA  . THR   B 2 20  ? -1.873  0.812   -3.644  1.00 88.07 20  B 1 
ATOM   1821 C C   . THR   B 2 20  ? -1.901  1.962   -4.645  1.00 90.04 20  B 1 
ATOM   1822 O O   . THR   B 2 20  ? -0.906  2.256   -5.313  1.00 90.22 20  B 1 
ATOM   1823 C CB  . THR   B 2 20  ? -1.695  1.369   -2.220  1.00 85.71 20  B 1 
ATOM   1824 O OG1 . THR   B 2 20  ? -0.532  2.177   -2.152  1.00 81.47 20  B 1 
ATOM   1825 C CG2 . THR   B 2 20  ? -1.590  0.267   -1.170  1.00 80.93 20  B 1 
ATOM   1826 N N   . LEU   B 2 21  ? -3.036  2.653   -4.724  1.00 93.29 21  B 1 
ATOM   1827 C CA  . LEU   B 2 21  ? -3.186  3.813   -5.597  1.00 93.88 21  B 1 
ATOM   1828 C C   . LEU   B 2 21  ? -2.242  4.954   -5.191  1.00 93.70 21  B 1 
ATOM   1829 O O   . LEU   B 2 21  ? -1.717  5.650   -6.056  1.00 93.17 21  B 1 
ATOM   1830 C CB  . LEU   B 2 21  ? -4.657  4.251   -5.592  1.00 93.85 21  B 1 
ATOM   1831 C CG  . LEU   B 2 21  ? -5.017  5.335   -6.622  1.00 91.01 21  B 1 
ATOM   1832 C CD1 . LEU   B 2 21  ? -4.760  4.861   -8.053  1.00 88.42 21  B 1 
ATOM   1833 C CD2 . LEU   B 2 21  ? -6.492  5.693   -6.486  1.00 87.93 21  B 1 
ATOM   1834 N N   . SER   B 2 22  ? -1.970  5.110   -3.900  1.00 89.08 22  B 1 
ATOM   1835 C CA  . SER   B 2 22  ? -0.992  6.090   -3.406  1.00 88.13 22  B 1 
ATOM   1836 C C   . SER   B 2 22  ? 0.413   5.827   -3.950  1.00 89.08 22  B 1 
ATOM   1837 O O   . SER   B 2 22  ? 1.081   6.756   -4.396  1.00 88.81 22  B 1 
ATOM   1838 C CB  . SER   B 2 22  ? -0.930  6.094   -1.875  1.00 85.78 22  B 1 
ATOM   1839 O OG  . SER   B 2 22  ? -2.135  6.585   -1.331  1.00 77.98 22  B 1 
ATOM   1840 N N   . VAL   B 2 23  ? 0.858   4.573   -3.941  1.00 91.07 23  B 1 
ATOM   1841 C CA  . VAL   B 2 23  ? 2.181   4.204   -4.465  1.00 91.05 23  B 1 
ATOM   1842 C C   . VAL   B 2 23  ? 2.253   4.452   -5.972  1.00 92.91 23  B 1 
ATOM   1843 O O   . VAL   B 2 23  ? 3.229   5.024   -6.457  1.00 93.09 23  B 1 
ATOM   1844 C CB  . VAL   B 2 23  ? 2.526   2.740   -4.118  1.00 89.44 23  B 1 
ATOM   1845 C CG1 . VAL   B 2 23  ? 3.788   2.257   -4.836  1.00 83.86 23  B 1 
ATOM   1846 C CG2 . VAL   B 2 23  ? 2.749   2.594   -2.612  1.00 83.58 23  B 1 
ATOM   1847 N N   . ILE   B 2 24  ? 1.210   4.082   -6.713  1.00 94.99 24  B 1 
ATOM   1848 C CA  . ILE   B 2 24  ? 1.139   4.342   -8.156  1.00 96.04 24  B 1 
ATOM   1849 C C   . ILE   B 2 24  ? 1.220   5.845   -8.430  1.00 96.37 24  B 1 
ATOM   1850 O O   . ILE   B 2 24  ? 2.008   6.281   -9.271  1.00 96.32 24  B 1 
ATOM   1851 C CB  . ILE   B 2 24  ? -0.149  3.733   -8.758  1.00 96.76 24  B 1 
ATOM   1852 C CG1 . ILE   B 2 24  ? -0.123  2.195   -8.648  1.00 96.35 24  B 1 
ATOM   1853 C CG2 . ILE   B 2 24  ? -0.316  4.158   -10.228 1.00 96.22 24  B 1 
ATOM   1854 C CD1 . ILE   B 2 24  ? -1.464  1.540   -8.969  1.00 95.05 24  B 1 
ATOM   1855 N N   . ASN   B 2 25  ? 0.440   6.645   -7.706  1.00 95.20 25  B 1 
ATOM   1856 C CA  . ASN   B 2 25  ? 0.407   8.089   -7.917  1.00 94.96 25  B 1 
ATOM   1857 C C   . ASN   B 2 25  ? 1.721   8.766   -7.493  1.00 94.40 25  B 1 
ATOM   1858 O O   . ASN   B 2 25  ? 2.159   9.714   -8.136  1.00 94.26 25  B 1 
ATOM   1859 C CB  . ASN   B 2 25  ? -0.815  8.682   -7.203  1.00 95.27 25  B 1 
ATOM   1860 C CG  . ASN   B 2 25  ? -1.186  10.074  -7.709  1.00 94.83 25  B 1 
ATOM   1861 O OD1 . ASN   B 2 25  ? -0.554  10.651  -8.568  1.00 90.03 25  B 1 
ATOM   1862 N ND2 . ASN   B 2 25  ? -2.262  10.635  -7.195  1.00 89.16 25  B 1 
ATOM   1863 N N   . GLN   B 2 26  ? 2.389   8.259   -6.455  1.00 92.32 26  B 1 
ATOM   1864 C CA  . GLN   B 2 26  ? 3.730   8.733   -6.092  1.00 91.37 26  B 1 
ATOM   1865 C C   . GLN   B 2 26  ? 4.743   8.464   -7.209  1.00 92.83 26  B 1 
ATOM   1866 O O   . GLN   B 2 26  ? 5.468   9.371   -7.615  1.00 92.91 26  B 1 
ATOM   1867 C CB  . GLN   B 2 26  ? 4.216   8.057   -4.804  1.00 89.56 26  B 1 
ATOM   1868 C CG  . GLN   B 2 26  ? 3.552   8.615   -3.546  1.00 81.76 26  B 1 
ATOM   1869 C CD  . GLN   B 2 26  ? 3.918   7.823   -2.296  1.00 77.72 26  B 1 
ATOM   1870 O OE1 . GLN   B 2 26  ? 4.987   7.250   -2.173  1.00 70.04 26  B 1 
ATOM   1871 N NE2 . GLN   B 2 26  ? 3.040   7.767   -1.316  1.00 66.28 26  B 1 
ATOM   1872 N N   . ASN   B 2 27  ? 4.782   7.237   -7.712  1.00 94.22 27  B 1 
ATOM   1873 C CA  . ASN   B 2 27  ? 5.747   6.854   -8.743  1.00 95.25 27  B 1 
ATOM   1874 C C   . ASN   B 2 27  ? 5.483   7.577   -10.071 1.00 96.48 27  B 1 
ATOM   1875 O O   . ASN   B 2 27  ? 6.422   8.029   -10.729 1.00 96.26 27  B 1 
ATOM   1876 C CB  . ASN   B 2 27  ? 5.719   5.329   -8.920  1.00 94.95 27  B 1 
ATOM   1877 C CG  . ASN   B 2 27  ? 6.255   4.565   -7.718  1.00 93.49 27  B 1 
ATOM   1878 O OD1 . ASN   B 2 27  ? 6.888   5.103   -6.823  1.00 84.80 27  B 1 
ATOM   1879 N ND2 . ASN   B 2 27  ? 6.023   3.266   -7.688  1.00 83.63 27  B 1 
ATOM   1880 N N   . LEU   B 2 28  ? 4.211   7.728   -10.434 1.00 96.31 28  B 1 
ATOM   1881 C CA  . LEU   B 2 28  ? 3.766   8.391   -11.666 1.00 97.26 28  B 1 
ATOM   1882 C C   . LEU   B 2 28  ? 3.258   9.822   -11.414 1.00 97.05 28  B 1 
ATOM   1883 O O   . LEU   B 2 28  ? 2.380   10.321  -12.123 1.00 96.67 28  B 1 
ATOM   1884 C CB  . LEU   B 2 28  ? 2.727   7.507   -12.381 1.00 97.96 28  B 1 
ATOM   1885 C CG  . LEU   B 2 28  ? 3.226   6.112   -12.793 1.00 97.70 28  B 1 
ATOM   1886 C CD1 . LEU   B 2 28  ? 2.094   5.331   -13.450 1.00 96.14 28  B 1 
ATOM   1887 C CD2 . LEU   B 2 28  ? 4.389   6.183   -13.778 1.00 95.18 28  B 1 
ATOM   1888 N N   . ASN   B 2 29  ? 3.798   10.486  -10.395 1.00 94.34 29  B 1 
ATOM   1889 C CA  . ASN   B 2 29  ? 3.467   11.872  -10.090 1.00 93.76 29  B 1 
ATOM   1890 C C   . ASN   B 2 29  ? 3.904   12.804  -11.227 1.00 94.38 29  B 1 
ATOM   1891 O O   . ASN   B 2 29  ? 5.034   12.734  -11.713 1.00 94.69 29  B 1 
ATOM   1892 C CB  . ASN   B 2 29  ? 4.126   12.277  -8.762  1.00 92.11 29  B 1 
ATOM   1893 C CG  . ASN   B 2 29  ? 3.848   13.727  -8.402  1.00 90.34 29  B 1 
ATOM   1894 O OD1 . ASN   B 2 29  ? 2.729   14.200  -8.468  1.00 84.03 29  B 1 
ATOM   1895 N ND2 . ASN   B 2 29  ? 4.868   14.466  -8.020  1.00 82.45 29  B 1 
ATOM   1896 N N   . SER   B 2 30  ? 3.007   13.696  -11.630 1.00 93.32 30  B 1 
ATOM   1897 C CA  . SER   B 2 30  ? 3.260   14.696  -12.665 1.00 93.97 30  B 1 
ATOM   1898 C C   . SER   B 2 30  ? 2.310   15.880  -12.495 1.00 92.97 30  B 1 
ATOM   1899 O O   . SER   B 2 30  ? 1.416   15.864  -11.648 1.00 92.26 30  B 1 
ATOM   1900 C CB  . SER   B 2 30  ? 3.083   14.071  -14.055 1.00 94.73 30  B 1 
ATOM   1901 O OG  . SER   B 2 30  ? 1.714   13.834  -14.322 1.00 94.50 30  B 1 
ATOM   1902 N N   . SER   B 2 31  ? 2.461   16.896  -13.337 1.00 91.74 31  B 1 
ATOM   1903 C CA  . SER   B 2 31  ? 1.535   18.034  -13.375 1.00 90.67 31  B 1 
ATOM   1904 C C   . SER   B 2 31  ? 0.101   17.640  -13.756 1.00 91.45 31  B 1 
ATOM   1905 O O   . SER   B 2 31  ? -0.838  18.361  -13.424 1.00 89.92 31  B 1 
ATOM   1906 C CB  . SER   B 2 31  ? 2.063   19.079  -14.364 1.00 90.63 31  B 1 
ATOM   1907 O OG  . SER   B 2 31  ? 2.235   18.501  -15.647 1.00 88.80 31  B 1 
ATOM   1908 N N   . ILE   B 2 32  ? -0.080  16.505  -14.438 1.00 94.06 32  B 1 
ATOM   1909 C CA  . ILE   B 2 32  ? -1.399  16.016  -14.869 1.00 95.01 32  B 1 
ATOM   1910 C C   . ILE   B 2 32  ? -2.051  15.138  -13.796 1.00 94.87 32  B 1 
ATOM   1911 O O   . ILE   B 2 32  ? -3.270  15.179  -13.618 1.00 93.21 32  B 1 
ATOM   1912 C CB  . ILE   B 2 32  ? -1.281  15.291  -16.230 1.00 94.71 32  B 1 
ATOM   1913 C CG1 . ILE   B 2 32  ? -0.810  16.301  -17.300 1.00 91.07 32  B 1 
ATOM   1914 C CG2 . ILE   B 2 32  ? -2.608  14.642  -16.639 1.00 90.26 32  B 1 
ATOM   1915 C CD1 . ILE   B 2 32  ? -0.648  15.723  -18.699 1.00 86.64 32  B 1 
ATOM   1916 N N   . ALA   B 2 33  ? -1.250  14.367  -13.065 1.00 94.95 33  B 1 
ATOM   1917 C CA  . ALA   B 2 33  ? -1.706  13.558  -11.935 1.00 95.03 33  B 1 
ATOM   1918 C C   . ALA   B 2 33  ? -0.888  13.895  -10.674 1.00 94.35 33  B 1 
ATOM   1919 O O   . ALA   B 2 33  ? -0.079  13.083  -10.218 1.00 93.34 33  B 1 
ATOM   1920 C CB  . ALA   B 2 33  ? -1.638  12.075  -12.315 1.00 95.52 33  B 1 
ATOM   1921 N N   . PRO   B 2 34  ? -1.071  15.105  -10.108 1.00 89.15 34  B 1 
ATOM   1922 C CA  . PRO   B 2 34  ? -0.296  15.520  -8.936  1.00 87.80 34  B 1 
ATOM   1923 C C   . PRO   B 2 34  ? -0.659  14.674  -7.715  1.00 86.88 34  B 1 
ATOM   1924 O O   . PRO   B 2 34  ? -1.836  14.473  -7.408  1.00 85.05 34  B 1 
ATOM   1925 C CB  . PRO   B 2 34  ? -0.649  16.998  -8.741  1.00 87.07 34  B 1 
ATOM   1926 C CG  . PRO   B 2 34  ? -2.039  17.122  -9.338  1.00 84.68 34  B 1 
ATOM   1927 C CD  . PRO   B 2 34  ? -2.015  16.145  -10.502 1.00 87.71 34  B 1 
ATOM   1928 N N   . TYR   B 2 35  ? 0.355   14.190  -7.028  1.00 85.02 35  B 1 
ATOM   1929 C CA  . TYR   B 2 35  ? 0.165   13.438  -5.795  1.00 84.73 35  B 1 
ATOM   1930 C C   . TYR   B 2 35  ? 0.095   14.395  -4.604  1.00 83.10 35  B 1 
ATOM   1931 O O   . TYR   B 2 35  ? 1.100   14.987  -4.220  1.00 78.98 35  B 1 
ATOM   1932 C CB  . TYR   B 2 35  ? 1.283   12.403  -5.627  1.00 82.28 35  B 1 
ATOM   1933 C CG  . TYR   B 2 35  ? 1.155   11.618  -4.338  1.00 80.81 35  B 1 
ATOM   1934 C CD1 . TYR   B 2 35  ? 0.058   10.766  -4.127  1.00 76.38 35  B 1 
ATOM   1935 C CD2 . TYR   B 2 35  ? 2.110   11.755  -3.321  1.00 75.79 35  B 1 
ATOM   1936 C CE1 . TYR   B 2 35  ? -0.082  10.062  -2.927  1.00 73.52 35  B 1 
ATOM   1937 C CE2 . TYR   B 2 35  ? 1.981   11.054  -2.116  1.00 74.48 35  B 1 
ATOM   1938 C CZ  . TYR   B 2 35  ? 0.881   10.210  -1.923  1.00 76.40 35  B 1 
ATOM   1939 O OH  . TYR   B 2 35  ? 0.747   9.522   -0.741  1.00 72.73 35  B 1 
ATOM   1940 N N   . ASP   B 2 36  ? -1.093  14.518  -4.013  1.00 78.79 36  B 1 
ATOM   1941 C CA  . ASP   B 2 36  ? -1.322  15.333  -2.813  1.00 73.73 36  B 1 
ATOM   1942 C C   . ASP   B 2 36  ? -1.792  14.502  -1.605  1.00 71.57 36  B 1 
ATOM   1943 O O   . ASP   B 2 36  ? -2.143  15.061  -0.569  1.00 65.04 36  B 1 
ATOM   1944 C CB  . ASP   B 2 36  ? -2.292  16.486  -3.138  1.00 69.14 36  B 1 
ATOM   1945 C CG  . ASP   B 2 36  ? -3.720  16.043  -3.449  1.00 64.67 36  B 1 
ATOM   1946 O OD1 . ASP   B 2 36  ? -4.071  14.874  -3.192  1.00 59.51 36  B 1 
ATOM   1947 O OD2 . ASP   B 2 36  ? -4.491  16.895  -3.941  1.00 58.75 36  B 1 
ATOM   1948 N N   . GLN   B 2 37  ? -1.785  13.183  -1.728  1.00 72.15 37  B 1 
ATOM   1949 C CA  . GLN   B 2 37  ? -2.176  12.205  -0.697  1.00 72.15 37  B 1 
ATOM   1950 C C   . GLN   B 2 37  ? -3.681  12.158  -0.373  1.00 74.84 37  B 1 
ATOM   1951 O O   . GLN   B 2 37  ? -4.111  11.290  0.388   1.00 70.96 37  B 1 
ATOM   1952 C CB  . GLN   B 2 37  ? -1.347  12.398  0.584   1.00 66.59 37  B 1 
ATOM   1953 C CG  . GLN   B 2 37  ? 0.166   12.414  0.337   1.00 59.00 37  B 1 
ATOM   1954 C CD  . GLN   B 2 37  ? 0.970   12.717  1.593   1.00 53.16 37  B 1 
ATOM   1955 O OE1 . GLN   B 2 37  ? 0.456   13.117  2.625   1.00 50.09 37  B 1 
ATOM   1956 N NE2 . GLN   B 2 37  ? 2.276   12.537  1.532   1.00 46.89 37  B 1 
ATOM   1957 N N   . ILE   B 2 38  ? -4.481  13.045  -0.948  1.00 72.10 38  B 1 
ATOM   1958 C CA  . ILE   B 2 38  ? -5.913  13.164  -0.641  1.00 72.28 38  B 1 
ATOM   1959 C C   . ILE   B 2 38  ? -6.759  12.973  -1.902  1.00 74.62 38  B 1 
ATOM   1960 O O   . ILE   B 2 38  ? -7.693  12.168  -1.921  1.00 70.83 38  B 1 
ATOM   1961 C CB  . ILE   B 2 38  ? -6.212  14.532  0.025   1.00 67.85 38  B 1 
ATOM   1962 C CG1 . ILE   B 2 38  ? -5.381  14.726  1.312   1.00 60.28 38  B 1 
ATOM   1963 C CG2 . ILE   B 2 38  ? -7.716  14.669  0.333   1.00 57.36 38  B 1 
ATOM   1964 C CD1 . ILE   B 2 38  ? -5.480  16.128  1.913   1.00 52.72 38  B 1 
ATOM   1965 N N   . ASN   B 2 39  ? -6.446  13.719  -2.954  1.00 80.20 39  B 1 
ATOM   1966 C CA  . ASN   B 2 39  ? -7.231  13.757  -4.174  1.00 82.61 39  B 1 
ATOM   1967 C C   . ASN   B 2 39  ? -6.624  12.853  -5.250  1.00 84.43 39  B 1 
ATOM   1968 O O   . ASN   B 2 39  ? -5.584  13.160  -5.826  1.00 84.27 39  B 1 
ATOM   1969 C CB  . ASN   B 2 39  ? -7.355  15.211  -4.644  1.00 79.54 39  B 1 
ATOM   1970 C CG  . ASN   B 2 39  ? -8.203  15.330  -5.897  1.00 75.77 39  B 1 
ATOM   1971 O OD1 . ASN   B 2 39  ? -8.941  14.432  -6.265  1.00 69.12 39  B 1 
ATOM   1972 N ND2 . ASN   B 2 39  ? -8.115  16.447  -6.585  1.00 67.22 39  B 1 
ATOM   1973 N N   . PHE   B 2 40  ? -7.309  11.757  -5.549  1.00 88.87 40  B 1 
ATOM   1974 C CA  . PHE   B 2 40  ? -6.925  10.829  -6.609  1.00 91.83 40  B 1 
ATOM   1975 C C   . PHE   B 2 40  ? -7.785  10.980  -7.874  1.00 93.65 40  B 1 
ATOM   1976 O O   . PHE   B 2 40  ? -7.661  10.173  -8.794  1.00 92.49 40  B 1 
ATOM   1977 C CB  . PHE   B 2 40  ? -6.946  9.396   -6.065  1.00 90.94 40  B 1 
ATOM   1978 C CG  . PHE   B 2 40  ? -5.966  9.176   -4.938  1.00 91.35 40  B 1 
ATOM   1979 C CD1 . PHE   B 2 40  ? -4.621  8.899   -5.211  1.00 85.72 40  B 1 
ATOM   1980 C CD2 . PHE   B 2 40  ? -6.379  9.294   -3.608  1.00 85.74 40  B 1 
ATOM   1981 C CE1 . PHE   B 2 40  ? -3.702  8.733   -4.173  1.00 84.20 40  B 1 
ATOM   1982 C CE2 . PHE   B 2 40  ? -5.461  9.134   -2.560  1.00 84.14 40  B 1 
ATOM   1983 C CZ  . PHE   B 2 40  ? -4.122  8.854   -2.847  1.00 87.88 40  B 1 
ATOM   1984 N N   . ASP   B 2 41  ? -8.631  12.006  -7.945  1.00 93.26 41  B 1 
ATOM   1985 C CA  . ASP   B 2 41  ? -9.551  12.210  -9.068  1.00 93.79 41  B 1 
ATOM   1986 C C   . ASP   B 2 41  ? -8.865  12.269  -10.441 1.00 95.21 41  B 1 
ATOM   1987 O O   . ASP   B 2 41  ? -9.418  11.696  -11.387 1.00 95.25 41  B 1 
ATOM   1988 C CB  . ASP   B 2 41  ? -10.409 13.467  -8.866  1.00 92.13 41  B 1 
ATOM   1989 C CG  . ASP   B 2 41  ? -11.443 13.345  -7.752  1.00 81.77 41  B 1 
ATOM   1990 O OD1 . ASP   B 2 41  ? -11.713 12.212  -7.301  1.00 73.71 41  B 1 
ATOM   1991 O OD2 . ASP   B 2 41  ? -11.991 14.404  -7.376  1.00 70.36 41  B 1 
ATOM   1992 N N   . PRO   B 2 42  ? -7.673  12.882  -10.598 1.00 94.84 42  B 1 
ATOM   1993 C CA  . PRO   B 2 42  ? -6.988  12.859  -11.895 1.00 95.47 42  B 1 
ATOM   1994 C C   . PRO   B 2 42  ? -6.766  11.445  -12.446 1.00 96.81 42  B 1 
ATOM   1995 O O   . PRO   B 2 42  ? -6.850  11.244  -13.657 1.00 96.75 42  B 1 
ATOM   1996 C CB  . PRO   B 2 42  ? -5.666  13.593  -11.650 1.00 94.33 42  B 1 
ATOM   1997 C CG  . PRO   B 2 42  ? -5.999  14.549  -10.516 1.00 92.00 42  B 1 
ATOM   1998 C CD  . PRO   B 2 42  ? -6.945  13.727  -9.653  1.00 93.48 42  B 1 
ATOM   1999 N N   . ILE   B 2 43  ? -6.532  10.465  -11.573 1.00 97.07 43  B 1 
ATOM   2000 C CA  . ILE   B 2 43  ? -6.413  9.054   -11.962 1.00 97.64 43  B 1 
ATOM   2001 C C   . ILE   B 2 43  ? -7.798  8.403   -12.057 1.00 97.64 43  B 1 
ATOM   2002 O O   . ILE   B 2 43  ? -8.121  7.773   -13.064 1.00 97.45 43  B 1 
ATOM   2003 C CB  . ILE   B 2 43  ? -5.490  8.283   -10.989 1.00 97.81 43  B 1 
ATOM   2004 C CG1 . ILE   B 2 43  ? -4.064  8.881   -11.016 1.00 97.25 43  B 1 
ATOM   2005 C CG2 . ILE   B 2 43  ? -5.470  6.785   -11.340 1.00 97.10 43  B 1 
ATOM   2006 C CD1 . ILE   B 2 43  ? -3.104  8.256   -9.998  1.00 96.25 43  B 1 
ATOM   2007 N N   . LEU   B 2 44  ? -8.635  8.560   -11.032 1.00 97.33 44  B 1 
ATOM   2008 C CA  . LEU   B 2 44  ? -9.926  7.870   -10.943 1.00 97.04 44  B 1 
ATOM   2009 C C   . LEU   B 2 44  ? -10.865 8.193   -12.114 1.00 97.29 44  B 1 
ATOM   2010 O O   . LEU   B 2 44  ? -11.621 7.324   -12.546 1.00 96.99 44  B 1 
ATOM   2011 C CB  . LEU   B 2 44  ? -10.602 8.195   -9.602  1.00 96.48 44  B 1 
ATOM   2012 C CG  . LEU   B 2 44  ? -9.903  7.589   -8.370  1.00 95.61 44  B 1 
ATOM   2013 C CD1 . LEU   B 2 44  ? -10.523 8.155   -7.095  1.00 93.32 44  B 1 
ATOM   2014 C CD2 . LEU   B 2 44  ? -10.018 6.066   -8.349  1.00 92.90 44  B 1 
ATOM   2015 N N   . ARG   B 2 45  ? -10.785 9.404   -12.669 1.00 96.82 45  B 1 
ATOM   2016 C CA  . ARG   B 2 45  ? -11.580 9.809   -13.839 1.00 96.64 45  B 1 
ATOM   2017 C C   . ARG   B 2 45  ? -11.339 8.931   -15.066 1.00 97.25 45  B 1 
ATOM   2018 O O   . ARG   B 2 45  ? -12.247 8.767   -15.876 1.00 96.65 45  B 1 
ATOM   2019 C CB  . ARG   B 2 45  ? -11.291 11.274  -14.176 1.00 94.45 45  B 1 
ATOM   2020 C CG  . ARG   B 2 45  ? -11.939 12.235  -13.173 1.00 86.35 45  B 1 
ATOM   2021 C CD  . ARG   B 2 45  ? -11.556 13.679  -13.462 1.00 84.39 45  B 1 
ATOM   2022 N NE  . ARG   B 2 45  ? -12.168 14.137  -14.723 1.00 78.10 45  B 1 
ATOM   2023 C CZ  . ARG   B 2 45  ? -12.221 15.390  -15.145 1.00 72.48 45  B 1 
ATOM   2024 N NH1 . ARG   B 2 45  ? -11.685 16.366  -14.452 1.00 64.99 45  B 1 
ATOM   2025 N NH2 . ARG   B 2 45  ? -12.822 15.681  -16.270 1.00 64.79 45  B 1 
ATOM   2026 N N   . TYR   B 2 46  ? -10.150 8.349   -15.194 1.00 97.69 46  B 1 
ATOM   2027 C CA  . TYR   B 2 46  ? -9.817  7.420   -16.279 1.00 98.02 46  B 1 
ATOM   2028 C C   . TYR   B 2 46  ? -10.066 5.950   -15.914 1.00 98.04 46  B 1 
ATOM   2029 O O   . TYR   B 2 46  ? -9.795  5.058   -16.722 1.00 97.31 46  B 1 
ATOM   2030 C CB  . TYR   B 2 46  ? -8.364  7.649   -16.718 1.00 98.11 46  B 1 
ATOM   2031 C CG  . TYR   B 2 46  ? -8.150  8.984   -17.397 1.00 98.26 46  B 1 
ATOM   2032 C CD1 . TYR   B 2 46  ? -8.349  9.119   -18.781 1.00 96.17 46  B 1 
ATOM   2033 C CD2 . TYR   B 2 46  ? -7.762  10.109  -16.653 1.00 96.11 46  B 1 
ATOM   2034 C CE1 . TYR   B 2 46  ? -8.154  10.349  -19.415 1.00 95.92 46  B 1 
ATOM   2035 C CE2 . TYR   B 2 46  ? -7.569  11.350  -17.278 1.00 95.93 46  B 1 
ATOM   2036 C CZ  . TYR   B 2 46  ? -7.766  11.460  -18.663 1.00 97.70 46  B 1 
ATOM   2037 O OH  . TYR   B 2 46  ? -7.581  12.673  -19.282 1.00 96.93 46  B 1 
ATOM   2038 N N   . ASN   B 2 47  ? -10.586 5.686   -14.722 1.00 97.93 47  B 1 
ATOM   2039 C CA  . ASN   B 2 47  ? -10.790 4.340   -14.186 1.00 97.73 47  B 1 
ATOM   2040 C C   . ASN   B 2 47  ? -12.164 4.237   -13.509 1.00 97.15 47  B 1 
ATOM   2041 O O   . ASN   B 2 47  ? -12.269 3.916   -12.326 1.00 95.34 47  B 1 
ATOM   2042 C CB  . ASN   B 2 47  ? -9.650  3.991   -13.215 1.00 97.90 47  B 1 
ATOM   2043 C CG  . ASN   B 2 47  ? -8.280  3.997   -13.866 1.00 98.14 47  B 1 
ATOM   2044 O OD1 . ASN   B 2 47  ? -7.842  3.007   -14.433 1.00 92.62 47  B 1 
ATOM   2045 N ND2 . ASN   B 2 47  ? -7.577  5.109   -13.783 1.00 92.25 47  B 1 
ATOM   2046 N N   . SER   B 2 48  ? -13.233 4.496   -14.261 1.00 95.98 48  B 1 
ATOM   2047 C CA  . SER   B 2 48  ? -14.607 4.491   -13.732 1.00 94.48 48  B 1 
ATOM   2048 C C   . SER   B 2 48  ? -15.051 3.136   -13.162 1.00 94.03 48  B 1 
ATOM   2049 O O   . SER   B 2 48  ? -16.024 3.061   -12.409 1.00 90.71 48  B 1 
ATOM   2050 C CB  . SER   B 2 48  ? -15.581 4.926   -14.829 1.00 92.46 48  B 1 
ATOM   2051 O OG  . SER   B 2 48  ? -15.523 4.032   -15.927 1.00 84.84 48  B 1 
ATOM   2052 N N   . ASN   B 2 49  ? -14.330 2.065   -13.498 1.00 93.44 49  B 1 
ATOM   2053 C CA  . ASN   B 2 49  ? -14.528 0.734   -12.931 1.00 92.35 49  B 1 
ATOM   2054 C C   . ASN   B 2 49  ? -14.099 0.635   -11.457 1.00 93.04 49  B 1 
ATOM   2055 O O   . ASN   B 2 49  ? -14.602 -0.227  -10.736 1.00 90.81 49  B 1 
ATOM   2056 C CB  . ASN   B 2 49  ? -13.774 -0.293  -13.794 1.00 90.62 49  B 1 
ATOM   2057 C CG  . ASN   B 2 49  ? -12.276 -0.023  -13.849 1.00 83.97 49  B 1 
ATOM   2058 O OD1 . ASN   B 2 49  ? -11.832 1.041   -14.252 1.00 73.61 49  B 1 
ATOM   2059 N ND2 . ASN   B 2 49  ? -11.472 -0.980  -13.433 1.00 75.08 49  B 1 
ATOM   2060 N N   . ILE   B 2 50  ? -13.196 1.497   -10.993 1.00 93.95 50  B 1 
ATOM   2061 C CA  . ILE   B 2 50  ? -12.764 1.525   -9.594  1.00 94.23 50  B 1 
ATOM   2062 C C   . ILE   B 2 50  ? -13.877 2.157   -8.752  1.00 92.64 50  B 1 
ATOM   2063 O O   . ILE   B 2 50  ? -14.176 3.343   -8.879  1.00 89.96 50  B 1 
ATOM   2064 C CB  . ILE   B 2 50  ? -11.418 2.265   -9.424  1.00 94.87 50  B 1 
ATOM   2065 C CG1 . ILE   B 2 50  ? -10.306 1.545   -10.217 1.00 94.25 50  B 1 
ATOM   2066 C CG2 . ILE   B 2 50  ? -11.047 2.368   -7.934  1.00 93.67 50  B 1 
ATOM   2067 C CD1 . ILE   B 2 50  ? -8.943  2.243   -10.179 1.00 93.67 50  B 1 
ATOM   2068 N N   . LYS   B 2 51  ? -14.490 1.342   -7.884  1.00 91.22 51  B 1 
ATOM   2069 C CA  . LYS   B 2 51  ? -15.569 1.801   -6.998  1.00 88.70 51  B 1 
ATOM   2070 C C   . LYS   B 2 51  ? -15.048 2.310   -5.656  1.00 88.39 51  B 1 
ATOM   2071 O O   . LYS   B 2 51  ? -15.687 3.153   -5.029  1.00 84.13 51  B 1 
ATOM   2072 C CB  . LYS   B 2 51  ? -16.584 0.668   -6.783  1.00 86.52 51  B 1 
ATOM   2073 C CG  . LYS   B 2 51  ? -17.205 0.120   -8.076  1.00 78.12 51  B 1 
ATOM   2074 C CD  . LYS   B 2 51  ? -17.859 1.211   -8.920  1.00 67.63 51  B 1 
ATOM   2075 C CE  . LYS   B 2 51  ? -18.459 0.627   -10.192 1.00 59.44 51  B 1 
ATOM   2076 N NZ  . LYS   B 2 51  ? -18.838 1.693   -11.147 1.00 50.81 51  B 1 
ATOM   2077 N N   . ASP   B 2 52  ? -13.901 1.809   -5.234  1.00 86.01 52  B 1 
ATOM   2078 C CA  . ASP   B 2 52  ? -13.264 2.181   -3.977  1.00 85.98 52  B 1 
ATOM   2079 C C   . ASP   B 2 52  ? -11.761 2.350   -4.222  1.00 86.35 52  B 1 
ATOM   2080 O O   . ASP   B 2 52  ? -11.059 1.383   -4.528  1.00 85.24 52  B 1 
ATOM   2081 C CB  . ASP   B 2 52  ? -13.569 1.106   -2.922  1.00 83.29 52  B 1 
ATOM   2082 C CG  . ASP   B 2 52  ? -13.022 1.436   -1.534  1.00 81.37 52  B 1 
ATOM   2083 O OD1 . ASP   B 2 52  ? -12.220 2.385   -1.406  1.00 76.67 52  B 1 
ATOM   2084 O OD2 . ASP   B 2 52  ? -13.406 0.724   -0.583  1.00 74.31 52  B 1 
ATOM   2085 N N   . LYS   B 2 53  ? -11.262 3.581   -4.075  1.00 88.72 53  B 1 
ATOM   2086 C CA  . LYS   B 2 53  ? -9.851  3.911   -4.275  1.00 88.82 53  B 1 
ATOM   2087 C C   . LYS   B 2 53  ? -8.913  3.169   -3.316  1.00 88.99 53  B 1 
ATOM   2088 O O   . LYS   B 2 53  ? -7.728  3.039   -3.603  1.00 88.27 53  B 1 
ATOM   2089 C CB  . LYS   B 2 53  ? -9.653  5.432   -4.141  1.00 87.26 53  B 1 
ATOM   2090 C CG  . LYS   B 2 53  ? -9.914  5.944   -2.716  1.00 84.97 53  B 1 
ATOM   2091 C CD  . LYS   B 2 53  ? -9.574  7.425   -2.547  1.00 83.04 53  B 1 
ATOM   2092 C CE  . LYS   B 2 53  ? -9.798  7.882   -1.102  1.00 78.86 53  B 1 
ATOM   2093 N NZ  . LYS   B 2 53  ? -8.987  7.115   -0.122  1.00 74.78 53  B 1 
ATOM   2094 N N   . ASP   B 2 54  ? -9.441  2.706   -2.181  1.00 81.69 54  B 1 
ATOM   2095 C CA  . ASP   B 2 54  ? -8.677  1.990   -1.156  1.00 79.84 54  B 1 
ATOM   2096 C C   . ASP   B 2 54  ? -8.757  0.464   -1.326  1.00 79.70 54  B 1 
ATOM   2097 O O   . ASP   B 2 54  ? -8.170  -0.279  -0.539  1.00 77.66 54  B 1 
ATOM   2098 C CB  . ASP   B 2 54  ? -9.138  2.446   0.239   1.00 78.04 54  B 1 
ATOM   2099 C CG  . ASP   B 2 54  ? -8.972  3.954   0.455   1.00 75.92 54  B 1 
ATOM   2100 O OD1 . ASP   B 2 54  ? -7.873  4.486   0.182   1.00 70.68 54  B 1 
ATOM   2101 O OD2 . ASP   B 2 54  ? -9.949  4.614   0.871   1.00 69.39 54  B 1 
ATOM   2102 N N   . ARG   B 2 55  ? -9.459  -0.007  -2.367  1.00 78.39 55  B 1 
ATOM   2103 C CA  . ARG   B 2 55  ? -9.617  -1.438  -2.678  1.00 79.59 55  B 1 
ATOM   2104 C C   . ARG   B 2 55  ? -9.568  -1.697  -4.188  1.00 81.40 55  B 1 
ATOM   2105 O O   . ARG   B 2 55  ? -10.524 -2.185  -4.792  1.00 79.43 55  B 1 
ATOM   2106 C CB  . ARG   B 2 55  ? -10.909 -1.992  -2.054  1.00 74.99 55  B 1 
ATOM   2107 C CG  . ARG   B 2 55  ? -10.862 -1.976  -0.526  1.00 65.76 55  B 1 
ATOM   2108 C CD  . ARG   B 2 55  ? -12.046 -2.721  0.064   1.00 62.49 55  B 1 
ATOM   2109 N NE  . ARG   B 2 55  ? -11.930 -2.767  1.535   1.00 56.34 55  B 1 
ATOM   2110 C CZ  . ARG   B 2 55  ? -12.082 -3.831  2.302   1.00 49.31 55  B 1 
ATOM   2111 N NH1 . ARG   B 2 55  ? -12.418 -4.993  1.810   1.00 45.42 55  B 1 
ATOM   2112 N NH2 . ARG   B 2 55  ? -11.897 -3.729  3.596   1.00 44.30 55  B 1 
ATOM   2113 N N   . ILE   B 2 56  ? -8.445  -1.375  -4.793  1.00 86.74 56  B 1 
ATOM   2114 C CA  . ILE   B 2 56  ? -8.207  -1.674  -6.208  1.00 88.18 56  B 1 
ATOM   2115 C C   . ILE   B 2 56  ? -7.856  -3.159  -6.387  1.00 85.69 56  B 1 
ATOM   2116 O O   . ILE   B 2 56  ? -7.247  -3.780  -5.518  1.00 83.20 56  B 1 
ATOM   2117 C CB  . ILE   B 2 56  ? -7.153  -0.723  -6.816  1.00 89.91 56  B 1 
ATOM   2118 C CG1 . ILE   B 2 56  ? -5.784  -0.832  -6.109  1.00 89.09 56  B 1 
ATOM   2119 C CG2 . ILE   B 2 56  ? -7.696  0.710   -6.781  1.00 88.72 56  B 1 
ATOM   2120 C CD1 . ILE   B 2 56  ? -4.688  0.032   -6.742  1.00 90.07 56  B 1 
ATOM   2121 N N   . GLN   B 2 57  ? -8.268  -3.731  -7.512  1.00 83.60 57  B 1 
ATOM   2122 C CA  . GLN   B 2 57  ? -8.239  -5.182  -7.700  1.00 83.85 57  B 1 
ATOM   2123 C C   . GLN   B 2 57  ? -6.882  -5.678  -8.219  1.00 84.08 57  B 1 
ATOM   2124 O O   . GLN   B 2 57  ? -6.422  -5.258  -9.278  1.00 82.62 57  B 1 
ATOM   2125 C CB  . GLN   B 2 57  ? -9.382  -5.586  -8.653  1.00 79.48 57  B 1 
ATOM   2126 C CG  . GLN   B 2 57  ? -9.511  -7.100  -8.863  1.00 69.15 57  B 1 
ATOM   2127 C CD  . GLN   B 2 57  ? -9.799  -7.860  -7.577  1.00 63.25 57  B 1 
ATOM   2128 O OE1 . GLN   B 2 57  ? -10.578 -7.428  -6.742  1.00 57.32 57  B 1 
ATOM   2129 N NE2 . GLN   B 2 57  ? -9.163  -9.000  -7.385  1.00 54.05 57  B 1 
ATOM   2130 N N   . MET   B 2 58  ? -6.279  -6.611  -7.497  1.00 82.96 58  B 1 
ATOM   2131 C CA  . MET   B 2 58  ? -5.080  -7.315  -7.962  1.00 82.13 58  B 1 
ATOM   2132 C C   . MET   B 2 58  ? -5.352  -8.031  -9.291  1.00 81.56 58  B 1 
ATOM   2133 O O   . MET   B 2 58  ? -6.438  -8.565  -9.508  1.00 76.88 58  B 1 
ATOM   2134 C CB  . MET   B 2 58  ? -4.632  -8.315  -6.886  1.00 76.73 58  B 1 
ATOM   2135 C CG  . MET   B 2 58  ? -3.314  -9.008  -7.214  1.00 69.51 58  B 1 
ATOM   2136 S SD  . MET   B 2 58  ? -2.744  -10.117 -5.903  1.00 62.75 58  B 1 
ATOM   2137 C CE  . MET   B 2 58  ? -3.931  -11.454 -6.036  1.00 55.87 58  B 1 
ATOM   2138 N N   . GLY   B 2 59  ? -4.369  -8.039  -10.183 1.00 84.41 59  B 1 
ATOM   2139 C CA  . GLY   B 2 59  ? -4.516  -8.617  -11.521 1.00 84.77 59  B 1 
ATOM   2140 C C   . GLY   B 2 59  ? -5.238  -7.724  -12.531 1.00 87.50 59  B 1 
ATOM   2141 O O   . GLY   B 2 59  ? -5.390  -8.115  -13.689 1.00 84.62 59  B 1 
ATOM   2142 N N   . SER   B 2 60  ? -5.674  -6.535  -12.125 1.00 91.39 60  B 1 
ATOM   2143 C CA  . SER   B 2 60  ? -6.229  -5.533  -13.035 1.00 92.86 60  B 1 
ATOM   2144 C C   . SER   B 2 60  ? -5.177  -4.482  -13.408 1.00 94.70 60  B 1 
ATOM   2145 O O   . SER   B 2 60  ? -4.029  -4.537  -12.954 1.00 94.63 60  B 1 
ATOM   2146 C CB  . SER   B 2 60  ? -7.498  -4.906  -12.429 1.00 91.04 60  B 1 
ATOM   2147 O OG  . SER   B 2 60  ? -7.192  -3.993  -11.397 1.00 87.00 60  B 1 
ATOM   2148 N N   . ARG   B 2 61  ? -5.560  -3.526  -14.262 1.00 97.02 61  B 1 
ATOM   2149 C CA  . ARG   B 2 61  ? -4.703  -2.417  -14.687 1.00 97.68 61  B 1 
ATOM   2150 C C   . ARG   B 2 61  ? -5.346  -1.082  -14.319 1.00 97.72 61  B 1 
ATOM   2151 O O   . ARG   B 2 61  ? -6.552  -0.906  -14.488 1.00 96.99 61  B 1 
ATOM   2152 C CB  . ARG   B 2 61  ? -4.430  -2.500  -16.198 1.00 97.47 61  B 1 
ATOM   2153 C CG  . ARG   B 2 61  ? -3.556  -3.706  -16.585 1.00 96.42 61  B 1 
ATOM   2154 C CD  . ARG   B 2 61  ? -3.465  -3.838  -18.097 1.00 96.34 61  B 1 
ATOM   2155 N NE  . ARG   B 2 61  ? -2.578  -4.936  -18.511 1.00 95.86 61  B 1 
ATOM   2156 C CZ  . ARG   B 2 61  ? -1.340  -4.813  -18.975 1.00 97.33 61  B 1 
ATOM   2157 N NH1 . ARG   B 2 61  ? -0.727  -3.663  -19.055 1.00 91.31 61  B 1 
ATOM   2158 N NH2 . ARG   B 2 61  ? -0.702  -5.873  -19.395 1.00 94.12 61  B 1 
ATOM   2159 N N   . VAL   B 2 62  ? -4.523  -0.153  -13.847 1.00 98.36 62  B 1 
ATOM   2160 C CA  . VAL   B 2 62  ? -4.936  1.229   -13.581 1.00 98.57 62  B 1 
ATOM   2161 C C   . VAL   B 2 62  ? -4.356  2.124   -14.671 1.00 98.76 62  B 1 
ATOM   2162 O O   . VAL   B 2 62  ? -3.162  2.058   -14.958 1.00 98.70 62  B 1 
ATOM   2163 C CB  . VAL   B 2 62  ? -4.483  1.691   -12.178 1.00 98.23 62  B 1 
ATOM   2164 C CG1 . VAL   B 2 62  ? -4.823  3.161   -11.919 1.00 95.91 62  B 1 
ATOM   2165 C CG2 . VAL   B 2 62  ? -5.156  0.851   -11.091 1.00 95.94 62  B 1 
ATOM   2166 N N   . LEU   B 2 63  ? -5.194  2.959   -15.275 1.00 98.67 63  B 1 
ATOM   2167 C CA  . LEU   B 2 63  ? -4.759  3.953   -16.255 1.00 98.71 63  B 1 
ATOM   2168 C C   . LEU   B 2 63  ? -4.389  5.255   -15.548 1.00 98.72 63  B 1 
ATOM   2169 O O   . LEU   B 2 63  ? -5.201  5.822   -14.816 1.00 98.53 63  B 1 
ATOM   2170 C CB  . LEU   B 2 63  ? -5.853  4.191   -17.307 1.00 98.62 63  B 1 
ATOM   2171 C CG  . LEU   B 2 63  ? -6.216  2.966   -18.164 1.00 97.93 63  B 1 
ATOM   2172 C CD1 . LEU   B 2 63  ? -7.332  3.337   -19.135 1.00 96.50 63  B 1 
ATOM   2173 C CD2 . LEU   B 2 63  ? -5.015  2.450   -18.958 1.00 95.95 63  B 1 
ATOM   2174 N N   . VAL   B 2 64  ? -3.169  5.728   -15.771 1.00 98.68 64  B 1 
ATOM   2175 C CA  . VAL   B 2 64  ? -2.649  6.946   -15.134 1.00 98.71 64  B 1 
ATOM   2176 C C   . VAL   B 2 64  ? -2.316  7.975   -16.210 1.00 98.77 64  B 1 
ATOM   2177 O O   . VAL   B 2 64  ? -1.463  7.704   -17.056 1.00 98.67 64  B 1 
ATOM   2178 C CB  . VAL   B 2 64  ? -1.411  6.644   -14.267 1.00 98.52 64  B 1 
ATOM   2179 C CG1 . VAL   B 2 64  ? -0.939  7.906   -13.539 1.00 97.03 64  B 1 
ATOM   2180 C CG2 . VAL   B 2 64  ? -1.716  5.555   -13.232 1.00 96.76 64  B 1 
ATOM   2181 N N   . PRO   B 2 65  ? -2.964  9.159   -16.216 1.00 98.52 65  B 1 
ATOM   2182 C CA  . PRO   B 2 65  ? -2.618  10.204  -17.177 1.00 98.38 65  B 1 
ATOM   2183 C C   . PRO   B 2 65  ? -1.247  10.810  -16.856 1.00 98.26 65  B 1 
ATOM   2184 O O   . PRO   B 2 65  ? -0.903  11.019  -15.690 1.00 97.97 65  B 1 
ATOM   2185 C CB  . PRO   B 2 65  ? -3.751  11.230  -17.057 1.00 98.13 65  B 1 
ATOM   2186 C CG  . PRO   B 2 65  ? -4.200  11.091  -15.611 1.00 97.37 65  B 1 
ATOM   2187 C CD  . PRO   B 2 65  ? -4.024  9.605   -15.318 1.00 98.18 65  B 1 
ATOM   2188 N N   . PHE   B 2 66  ? -0.473  11.107  -17.891 1.00 98.13 66  B 1 
ATOM   2189 C CA  . PHE   B 2 66  ? 0.837   11.747  -17.749 1.00 98.13 66  B 1 
ATOM   2190 C C   . PHE   B 2 66  ? 1.169   12.610  -18.975 1.00 98.15 66  B 1 
ATOM   2191 O O   . PHE   B 2 66  ? 0.598   12.393  -20.045 1.00 98.09 66  B 1 
ATOM   2192 C CB  . PHE   B 2 66  ? 1.920   10.681  -17.485 1.00 98.13 66  B 1 
ATOM   2193 C CG  . PHE   B 2 66  ? 2.245   9.777   -18.656 1.00 98.48 66  B 1 
ATOM   2194 C CD1 . PHE   B 2 66  ? 1.440   8.666   -18.953 1.00 97.05 66  B 1 
ATOM   2195 C CD2 . PHE   B 2 66  ? 3.385   10.015  -19.436 1.00 95.66 66  B 1 
ATOM   2196 C CE1 . PHE   B 2 66  ? 1.765   7.814   -20.015 1.00 95.51 66  B 1 
ATOM   2197 C CE2 . PHE   B 2 66  ? 3.715   9.163   -20.498 1.00 95.30 66  B 1 
ATOM   2198 C CZ  . PHE   B 2 66  ? 2.907   8.061   -20.789 1.00 98.35 66  B 1 
ATOM   2199 N N   . PRO   B 2 67  ? 2.072   13.606  -18.858 1.00 97.47 67  B 1 
ATOM   2200 C CA  . PRO   B 2 67  ? 2.456   14.441  -19.995 1.00 97.12 67  B 1 
ATOM   2201 C C   . PRO   B 2 67  ? 3.187   13.628  -21.068 1.00 97.19 67  B 1 
ATOM   2202 O O   . PRO   B 2 67  ? 4.063   12.827  -20.759 1.00 96.84 67  B 1 
ATOM   2203 C CB  . PRO   B 2 67  ? 3.366   15.528  -19.408 1.00 96.38 67  B 1 
ATOM   2204 C CG  . PRO   B 2 67  ? 3.087   15.503  -17.911 1.00 95.25 67  B 1 
ATOM   2205 C CD  . PRO   B 2 67  ? 2.738   14.051  -17.640 1.00 96.76 67  B 1 
ATOM   2206 N N   . CYS   B 2 68  ? 2.846   13.853  -22.337 1.00 97.34 68  B 1 
ATOM   2207 C CA  . CYS   B 2 68  ? 3.546   13.231  -23.461 1.00 97.24 68  B 1 
ATOM   2208 C C   . CYS   B 2 68  ? 4.294   14.316  -24.230 1.00 96.80 68  B 1 
ATOM   2209 O O   . CYS   B 2 68  ? 3.686   15.140  -24.910 1.00 95.53 68  B 1 
ATOM   2210 C CB  . CYS   B 2 68  ? 2.544   12.466  -24.328 1.00 97.09 68  B 1 
ATOM   2211 S SG  . CYS   B 2 68  ? 3.319   11.475  -25.630 1.00 96.72 68  B 1 
ATOM   2212 N N   . GLU   B 2 69  ? 5.613   14.335  -24.097 1.00 95.97 69  B 1 
ATOM   2213 C CA  . GLU   B 2 69  ? 6.453   15.452  -24.507 1.00 95.44 69  B 1 
ATOM   2214 C C   . GLU   B 2 69  ? 7.543   14.991  -25.474 1.00 95.65 69  B 1 
ATOM   2215 O O   . GLU   B 2 69  ? 8.038   13.866  -25.385 1.00 95.16 69  B 1 
ATOM   2216 C CB  . GLU   B 2 69  ? 7.075   16.108  -23.265 1.00 92.99 69  B 1 
ATOM   2217 C CG  . GLU   B 2 69  ? 6.027   16.677  -22.297 1.00 88.90 69  B 1 
ATOM   2218 C CD  . GLU   B 2 69  ? 6.612   17.050  -20.934 1.00 86.10 69  B 1 
ATOM   2219 O OE1 . GLU   B 2 69  ? 6.491   18.227  -20.549 1.00 79.65 69  B 1 
ATOM   2220 O OE2 . GLU   B 2 69  ? 7.160   16.152  -20.251 1.00 79.30 69  B 1 
ATOM   2221 N N   . CYS   B 2 70  ? 7.940   15.875  -26.396 1.00 93.81 70  B 1 
ATOM   2222 C CA  . CYS   B 2 70  ? 9.074   15.595  -27.269 1.00 93.65 70  B 1 
ATOM   2223 C C   . CYS   B 2 70  ? 10.368  15.617  -26.455 1.00 93.56 70  B 1 
ATOM   2224 O O   . CYS   B 2 70  ? 10.703  16.626  -25.831 1.00 91.55 70  B 1 
ATOM   2225 C CB  . CYS   B 2 70  ? 9.110   16.597  -28.422 1.00 91.90 70  B 1 
ATOM   2226 S SG  . CYS   B 2 70  ? 10.301  16.140  -29.709 1.00 89.94 70  B 1 
ATOM   2227 N N   . GLN   B 2 71  ? 11.086  14.496  -26.455 1.00 93.83 71  B 1 
ATOM   2228 C CA  . GLN   B 2 71  ? 12.337  14.334  -25.723 1.00 93.43 71  B 1 
ATOM   2229 C C   . GLN   B 2 71  ? 13.543  14.628  -26.623 1.00 92.59 71  B 1 
ATOM   2230 O O   . GLN   B 2 71  ? 13.444  14.510  -27.850 1.00 90.21 71  B 1 
ATOM   2231 C CB  . GLN   B 2 71  ? 12.421  12.908  -25.153 1.00 92.90 71  B 1 
ATOM   2232 C CG  . GLN   B 2 71  ? 11.268  12.552  -24.201 1.00 91.92 71  B 1 
ATOM   2233 C CD  . GLN   B 2 71  ? 11.212  13.473  -22.988 1.00 93.68 71  B 1 
ATOM   2234 O OE1 . GLN   B 2 71  ? 12.213  13.720  -22.322 1.00 85.95 71  B 1 
ATOM   2235 N NE2 . GLN   B 2 71  ? 10.047  14.012  -22.679 1.00 85.05 71  B 1 
ATOM   2236 N N   . PRO   B 2 72  ? 14.702  14.967  -26.034 1.00 90.67 72  B 1 
ATOM   2237 C CA  . PRO   B 2 72  ? 15.952  15.001  -26.787 1.00 88.30 72  B 1 
ATOM   2238 C C   . PRO   B 2 72  ? 16.191  13.671  -27.510 1.00 87.58 72  B 1 
ATOM   2239 O O   . PRO   B 2 72  ? 16.099  12.604  -26.901 1.00 83.69 72  B 1 
ATOM   2240 C CB  . PRO   B 2 72  ? 17.032  15.282  -25.734 1.00 86.66 72  B 1 
ATOM   2241 C CG  . PRO   B 2 72  ? 16.278  15.983  -24.621 1.00 86.47 72  B 1 
ATOM   2242 C CD  . PRO   B 2 72  ? 14.912  15.321  -24.636 1.00 89.38 72  B 1 
ATOM   2243 N N   . GLY   B 2 73  ? 16.471  13.735  -28.806 1.00 87.96 73  B 1 
ATOM   2244 C CA  . GLY   B 2 73  ? 16.535  12.545  -29.664 1.00 87.47 73  B 1 
ATOM   2245 C C   . GLY   B 2 73  ? 15.280  12.316  -30.510 1.00 89.43 73  B 1 
ATOM   2246 O O   . GLY   B 2 73  ? 15.181  11.291  -31.178 1.00 85.87 73  B 1 
ATOM   2247 N N   . ASP   B 2 74  ? 14.346  13.256  -30.497 1.00 89.41 74  B 1 
ATOM   2248 C CA  . ASP   B 2 74  ? 13.148  13.281  -31.350 1.00 90.48 74  B 1 
ATOM   2249 C C   . ASP   B 2 74  ? 12.205  12.081  -31.157 1.00 91.61 74  B 1 
ATOM   2250 O O   . ASP   B 2 74  ? 11.670  11.519  -32.111 1.00 89.46 74  B 1 
ATOM   2251 C CB  . ASP   B 2 74  ? 13.526  13.513  -32.828 1.00 88.61 74  B 1 
ATOM   2252 C CG  . ASP   B 2 74  ? 14.239  14.843  -33.071 1.00 83.10 74  B 1 
ATOM   2253 O OD1 . ASP   B 2 74  ? 13.885  15.842  -32.407 1.00 78.13 74  B 1 
ATOM   2254 O OD2 . ASP   B 2 74  ? 15.115  14.889  -33.960 1.00 77.51 74  B 1 
ATOM   2255 N N   . PHE   B 2 75  ? 11.964  11.703  -29.909 1.00 94.54 75  B 1 
ATOM   2256 C CA  . PHE   B 2 75  ? 10.959  10.707  -29.542 1.00 94.76 75  B 1 
ATOM   2257 C C   . PHE   B 2 75  ? 10.008  11.257  -28.471 1.00 95.58 75  B 1 
ATOM   2258 O O   . PHE   B 2 75  ? 10.330  12.221  -27.767 1.00 95.01 75  B 1 
ATOM   2259 C CB  . PHE   B 2 75  ? 11.631  9.403   -29.088 1.00 93.18 75  B 1 
ATOM   2260 C CG  . PHE   B 2 75  ? 12.413  9.523   -27.800 1.00 93.47 75  B 1 
ATOM   2261 C CD1 . PHE   B 2 75  ? 13.773  9.878   -27.825 1.00 88.78 75  B 1 
ATOM   2262 C CD2 . PHE   B 2 75  ? 11.795  9.290   -26.566 1.00 89.86 75  B 1 
ATOM   2263 C CE1 . PHE   B 2 75  ? 14.502  10.000  -26.639 1.00 85.63 75  B 1 
ATOM   2264 C CE2 . PHE   B 2 75  ? 12.516  9.410   -25.371 1.00 87.25 75  B 1 
ATOM   2265 C CZ  . PHE   B 2 75  ? 13.870  9.767   -25.410 1.00 89.56 75  B 1 
ATOM   2266 N N   . LEU   B 2 76  ? 8.831   10.651  -28.350 1.00 95.90 76  B 1 
ATOM   2267 C CA  . LEU   B 2 76  ? 7.828   11.045  -27.367 1.00 96.57 76  B 1 
ATOM   2268 C C   . LEU   B 2 76  ? 7.988   10.251  -26.067 1.00 97.00 76  B 1 
ATOM   2269 O O   . LEU   B 2 76  ? 8.179   9.033   -26.080 1.00 96.99 76  B 1 
ATOM   2270 C CB  . LEU   B 2 76  ? 6.420   10.870  -27.948 1.00 96.39 76  B 1 
ATOM   2271 C CG  . LEU   B 2 76  ? 6.086   11.790  -29.136 1.00 95.87 76  B 1 
ATOM   2272 C CD1 . LEU   B 2 76  ? 4.757   11.359  -29.751 1.00 93.70 76  B 1 
ATOM   2273 C CD2 . LEU   B 2 76  ? 5.982   13.254  -28.707 1.00 92.95 76  B 1 
ATOM   2274 N N   . GLY   B 2 77  ? 7.872   10.940  -24.940 1.00 97.07 77  B 1 
ATOM   2275 C CA  . GLY   B 2 77  ? 7.974   10.329  -23.622 1.00 97.19 77  B 1 
ATOM   2276 C C   . GLY   B 2 77  ? 7.796   11.346  -22.497 1.00 97.39 77  B 1 
ATOM   2277 O O   . GLY   B 2 77  ? 7.562   12.533  -22.728 1.00 96.86 77  B 1 
ATOM   2278 N N   . HIS   B 2 78  ? 7.922   10.858  -21.275 1.00 97.38 78  B 1 
ATOM   2279 C CA  . HIS   B 2 78  ? 7.932   11.683  -20.075 1.00 97.39 78  B 1 
ATOM   2280 C C   . HIS   B 2 78  ? 8.986   11.172  -19.096 1.00 97.53 78  B 1 
ATOM   2281 O O   . HIS   B 2 78  ? 9.212   9.966   -18.994 1.00 97.28 78  B 1 
ATOM   2282 C CB  . HIS   B 2 78  ? 6.545   11.697  -19.431 1.00 97.07 78  B 1 
ATOM   2283 C CG  . HIS   B 2 78  ? 6.468   12.618  -18.248 1.00 96.86 78  B 1 
ATOM   2284 N ND1 . HIS   B 2 78  ? 6.509   13.998  -18.315 1.00 91.04 78  B 1 
ATOM   2285 C CD2 . HIS   B 2 78  ? 6.405   12.290  -16.924 1.00 90.87 78  B 1 
ATOM   2286 C CE1 . HIS   B 2 78  ? 6.467   14.480  -17.069 1.00 92.24 78  B 1 
ATOM   2287 N NE2 . HIS   B 2 78  ? 6.399   13.473  -16.200 1.00 93.50 78  B 1 
ATOM   2288 N N   . ASN   B 2 79  ? 9.616   12.086  -18.377 1.00 96.68 79  B 1 
ATOM   2289 C CA  . ASN   B 2 79  ? 10.590  11.755  -17.343 1.00 96.41 79  B 1 
ATOM   2290 C C   . ASN   B 2 79  ? 9.939   11.883  -15.968 1.00 96.65 79  B 1 
ATOM   2291 O O   . ASN   B 2 79  ? 9.699   12.993  -15.489 1.00 95.28 79  B 1 
ATOM   2292 C CB  . ASN   B 2 79  ? 11.817  12.670  -17.462 1.00 94.62 79  B 1 
ATOM   2293 C CG  . ASN   B 2 79  ? 12.574  12.442  -18.753 1.00 88.29 79  B 1 
ATOM   2294 O OD1 . ASN   B 2 79  ? 13.111  11.373  -18.998 1.00 78.29 79  B 1 
ATOM   2295 N ND2 . ASN   B 2 79  ? 12.628  13.446  -19.609 1.00 76.71 79  B 1 
ATOM   2296 N N   . PHE   B 2 80  ? 9.660   10.751  -15.335 1.00 96.63 80  B 1 
ATOM   2297 C CA  . PHE   B 2 80  ? 9.241   10.712  -13.937 1.00 96.65 80  B 1 
ATOM   2298 C C   . PHE   B 2 80  ? 10.456  10.791  -13.011 1.00 96.29 80  B 1 
ATOM   2299 O O   . PHE   B 2 80  ? 11.588  10.508  -13.410 1.00 95.76 80  B 1 
ATOM   2300 C CB  . PHE   B 2 80  ? 8.415   9.452   -13.667 1.00 97.26 80  B 1 
ATOM   2301 C CG  . PHE   B 2 80  ? 7.111   9.413   -14.427 1.00 97.93 80  B 1 
ATOM   2302 C CD1 . PHE   B 2 80  ? 6.007   10.149  -13.972 1.00 95.49 80  B 1 
ATOM   2303 C CD2 . PHE   B 2 80  ? 6.991   8.651   -15.595 1.00 94.45 80  B 1 
ATOM   2304 C CE1 . PHE   B 2 80  ? 4.799   10.124  -14.674 1.00 94.13 80  B 1 
ATOM   2305 C CE2 . PHE   B 2 80  ? 5.784   8.624   -16.301 1.00 93.97 80  B 1 
ATOM   2306 C CZ  . PHE   B 2 80  ? 4.687   9.361   -15.840 1.00 97.79 80  B 1 
ATOM   2307 N N   . SER   B 2 81  ? 10.211  11.164  -11.763 1.00 95.17 81  B 1 
ATOM   2308 C CA  . SER   B 2 81  ? 11.227  11.198  -10.711 1.00 94.56 81  B 1 
ATOM   2309 C C   . SER   B 2 81  ? 10.894  10.158  -9.651  1.00 94.02 81  B 1 
ATOM   2310 O O   . SER   B 2 81  ? 9.811   10.189  -9.071  1.00 92.58 81  B 1 
ATOM   2311 C CB  . SER   B 2 81  ? 11.305  12.592  -10.085 1.00 92.44 81  B 1 
ATOM   2312 O OG  . SER   B 2 81  ? 11.739  13.537  -11.044 1.00 82.43 81  B 1 
ATOM   2313 N N   . TYR   B 2 82  ? 11.829  9.253   -9.400  1.00 94.95 82  B 1 
ATOM   2314 C CA  . TYR   B 2 82  ? 11.670  8.201   -8.398  1.00 94.50 82  B 1 
ATOM   2315 C C   . TYR   B 2 82  ? 12.700  8.371   -7.277  1.00 94.20 82  B 1 
ATOM   2316 O O   . TYR   B 2 82  ? 13.900  8.414   -7.541  1.00 93.31 82  B 1 
ATOM   2317 C CB  . TYR   B 2 82  ? 11.803  6.825   -9.062  1.00 93.88 82  B 1 
ATOM   2318 C CG  . TYR   B 2 82  ? 11.706  5.689   -8.065  1.00 93.55 82  B 1 
ATOM   2319 C CD1 . TYR   B 2 82  ? 10.460  5.307   -7.537  1.00 91.96 82  B 1 
ATOM   2320 C CD2 . TYR   B 2 82  ? 12.858  5.027   -7.616  1.00 92.06 82  B 1 
ATOM   2321 C CE1 . TYR   B 2 82  ? 10.365  4.293   -6.583  1.00 91.32 82  B 1 
ATOM   2322 C CE2 . TYR   B 2 82  ? 12.774  4.005   -6.659  1.00 91.57 82  B 1 
ATOM   2323 C CZ  . TYR   B 2 82  ? 11.522  3.646   -6.142  1.00 92.60 82  B 1 
ATOM   2324 O OH  . TYR   B 2 82  ? 11.428  2.655   -5.193  1.00 91.76 82  B 1 
ATOM   2325 N N   . SER   B 2 83  ? 12.238  8.433   -6.028  1.00 91.47 83  B 1 
ATOM   2326 C CA  . SER   B 2 83  ? 13.121  8.484   -4.856  1.00 89.98 83  B 1 
ATOM   2327 C C   . SER   B 2 83  ? 13.512  7.072   -4.427  1.00 89.60 83  B 1 
ATOM   2328 O O   . SER   B 2 83  ? 12.659  6.272   -4.039  1.00 88.39 83  B 1 
ATOM   2329 C CB  . SER   B 2 83  ? 12.450  9.221   -3.696  1.00 87.92 83  B 1 
ATOM   2330 O OG  . SER   B 2 83  ? 12.205  10.565  -4.049  1.00 76.79 83  B 1 
ATOM   2331 N N   . VAL   B 2 84  ? 14.807  6.783   -4.495  1.00 91.29 84  B 1 
ATOM   2332 C CA  . VAL   B 2 84  ? 15.367  5.464   -4.192  1.00 91.09 84  B 1 
ATOM   2333 C C   . VAL   B 2 84  ? 15.175  5.120   -2.717  1.00 89.43 84  B 1 
ATOM   2334 O O   . VAL   B 2 84  ? 15.474  5.917   -1.824  1.00 88.07 84  B 1 
ATOM   2335 C CB  . VAL   B 2 84  ? 16.859  5.403   -4.573  1.00 90.99 84  B 1 
ATOM   2336 C CG1 . VAL   B 2 84  ? 17.514  4.078   -4.187  1.00 86.53 84  B 1 
ATOM   2337 C CG2 . VAL   B 2 84  ? 17.029  5.598   -6.081  1.00 86.45 84  B 1 
ATOM   2338 N N   . ARG   B 2 85  ? 14.715  3.894   -2.479  1.00 88.47 85  B 1 
ATOM   2339 C CA  . ARG   B 2 85  ? 14.564  3.299   -1.152  1.00 86.12 85  B 1 
ATOM   2340 C C   . ARG   B 2 85  ? 15.590  2.187   -0.950  1.00 85.71 85  B 1 
ATOM   2341 O O   . ARG   B 2 85  ? 16.274  1.766   -1.887  1.00 84.32 85  B 1 
ATOM   2342 C CB  . ARG   B 2 85  ? 13.133  2.781   -0.977  1.00 82.37 85  B 1 
ATOM   2343 C CG  . ARG   B 2 85  ? 12.085  3.891   -1.095  1.00 77.53 85  B 1 
ATOM   2344 C CD  . ARG   B 2 85  ? 10.683  3.337   -0.863  1.00 73.33 85  B 1 
ATOM   2345 N NE  . ARG   B 2 85  ? 9.665   4.398   -0.937  1.00 65.97 85  B 1 
ATOM   2346 C CZ  . ARG   B 2 85  ? 8.609   4.420   -1.737  1.00 60.12 85  B 1 
ATOM   2347 N NH1 . ARG   B 2 85  ? 8.363   3.454   -2.585  1.00 55.67 85  B 1 
ATOM   2348 N NH2 . ARG   B 2 85  ? 7.777   5.429   -1.693  1.00 54.19 85  B 1 
ATOM   2349 N N   . GLN   B 2 86  ? 15.682  1.709   0.287   1.00 81.28 86  B 1 
ATOM   2350 C CA  . GLN   B 2 86  ? 16.566  0.593   0.618   1.00 77.58 86  B 1 
ATOM   2351 C C   . GLN   B 2 86  ? 16.246  -0.631  -0.253  1.00 75.70 86  B 1 
ATOM   2352 O O   . GLN   B 2 86  ? 15.080  -0.944  -0.490  1.00 69.63 86  B 1 
ATOM   2353 C CB  . GLN   B 2 86  ? 16.409  0.260   2.114   1.00 73.44 86  B 1 
ATOM   2354 C CG  . GLN   B 2 86  ? 17.555  -0.596  2.664   1.00 64.72 86  B 1 
ATOM   2355 C CD  . GLN   B 2 86  ? 18.868  0.162   2.775   1.00 59.26 86  B 1 
ATOM   2356 O OE1 . GLN   B 2 86  ? 18.898  1.378   2.904   1.00 53.54 86  B 1 
ATOM   2357 N NE2 . GLN   B 2 86  ? 19.987  -0.532  2.721   1.00 51.72 86  B 1 
ATOM   2358 N N   . GLU   B 2 87  ? 17.291  -1.321  -0.717  1.00 80.32 87  B 1 
ATOM   2359 C CA  . GLU   B 2 87  ? 17.218  -2.532  -1.559  1.00 81.49 87  B 1 
ATOM   2360 C C   . GLU   B 2 87  ? 16.677  -2.318  -2.985  1.00 84.45 87  B 1 
ATOM   2361 O O   . GLU   B 2 87  ? 16.482  -3.296  -3.714  1.00 81.36 87  B 1 
ATOM   2362 C CB  . GLU   B 2 87  ? 16.474  -3.682  -0.857  1.00 76.96 87  B 1 
ATOM   2363 C CG  . GLU   B 2 87  ? 17.062  -4.054  0.505   1.00 67.24 87  B 1 
ATOM   2364 C CD  . GLU   B 2 87  ? 16.366  -5.255  1.151   1.00 59.68 87  B 1 
ATOM   2365 O OE1 . GLU   B 2 87  ? 16.811  -5.655  2.247   1.00 53.17 87  B 1 
ATOM   2366 O OE2 . GLU   B 2 87  ? 15.393  -5.792  0.572   1.00 52.80 87  B 1 
ATOM   2367 N N   . ASP   B 2 88  ? 16.470  -1.082  -3.412  1.00 87.10 88  B 1 
ATOM   2368 C CA  . ASP   B 2 88  ? 16.101  -0.823  -4.799  1.00 89.53 88  B 1 
ATOM   2369 C C   . ASP   B 2 88  ? 17.261  -1.141  -5.754  1.00 90.74 88  B 1 
ATOM   2370 O O   . ASP   B 2 88  ? 18.426  -0.827  -5.503  1.00 90.27 88  B 1 
ATOM   2371 C CB  . ASP   B 2 88  ? 15.642  0.631   -5.005  1.00 89.87 88  B 1 
ATOM   2372 C CG  . ASP   B 2 88  ? 14.219  0.907   -4.525  1.00 89.61 88  B 1 
ATOM   2373 O OD1 . ASP   B 2 88  ? 13.407  -0.037  -4.439  1.00 85.91 88  B 1 
ATOM   2374 O OD2 . ASP   B 2 88  ? 13.911  2.097   -4.298  1.00 85.80 88  B 1 
ATOM   2375 N N   . THR   B 2 89  ? 16.906  -1.739  -6.880  1.00 93.01 89  B 1 
ATOM   2376 C CA  . THR   B 2 89  ? 17.802  -1.963  -8.014  1.00 93.76 89  B 1 
ATOM   2377 C C   . THR   B 2 89  ? 17.120  -1.440  -9.273  1.00 94.83 89  B 1 
ATOM   2378 O O   . THR   B 2 89  ? 15.896  -1.301  -9.299  1.00 94.91 89  B 1 
ATOM   2379 C CB  . THR   B 2 89  ? 18.143  -3.454  -8.184  1.00 92.79 89  B 1 
ATOM   2380 O OG1 . THR   B 2 89  ? 16.978  -4.194  -8.507  1.00 89.58 89  B 1 
ATOM   2381 C CG2 . THR   B 2 89  ? 18.757  -4.067  -6.929  1.00 89.18 89  B 1 
ATOM   2382 N N   . TYR   B 2 90  ? 17.881  -1.175  -10.337 1.00 95.60 90  B 1 
ATOM   2383 C CA  . TYR   B 2 90  ? 17.275  -0.752  -11.605 1.00 96.30 90  B 1 
ATOM   2384 C C   . TYR   B 2 90  ? 16.271  -1.781  -12.134 1.00 96.50 90  B 1 
ATOM   2385 O O   . TYR   B 2 90  ? 15.217  -1.404  -12.641 1.00 96.27 90  B 1 
ATOM   2386 C CB  . TYR   B 2 90  ? 18.364  -0.492  -12.650 1.00 96.16 90  B 1 
ATOM   2387 C CG  . TYR   B 2 90  ? 19.225  0.731   -12.404 1.00 96.26 90  B 1 
ATOM   2388 C CD1 . TYR   B 2 90  ? 18.644  1.959   -12.039 1.00 94.06 90  B 1 
ATOM   2389 C CD2 . TYR   B 2 90  ? 20.616  0.668   -12.586 1.00 93.75 90  B 1 
ATOM   2390 C CE1 . TYR   B 2 90  ? 19.436  3.100   -11.853 1.00 93.20 90  B 1 
ATOM   2391 C CE2 . TYR   B 2 90  ? 21.415  1.804   -12.408 1.00 92.71 90  B 1 
ATOM   2392 C CZ  . TYR   B 2 90  ? 20.821  3.019   -12.041 1.00 95.20 90  B 1 
ATOM   2393 O OH  . TYR   B 2 90  ? 21.600  4.142   -11.867 1.00 94.30 90  B 1 
ATOM   2394 N N   . GLU   B 2 91  ? 16.565  -3.064  -11.965 1.00 95.57 91  B 1 
ATOM   2395 C CA  . GLU   B 2 91  ? 15.648  -4.140  -12.346 1.00 95.37 91  B 1 
ATOM   2396 C C   . GLU   B 2 91  ? 14.339  -4.076  -11.545 1.00 95.55 91  B 1 
ATOM   2397 O O   . GLU   B 2 91  ? 13.252  -4.080  -12.120 1.00 95.35 91  B 1 
ATOM   2398 C CB  . GLU   B 2 91  ? 16.354  -5.485  -12.157 1.00 94.57 91  B 1 
ATOM   2399 C CG  . GLU   B 2 91  ? 15.493  -6.669  -12.606 1.00 89.38 91  B 1 
ATOM   2400 C CD  . GLU   B 2 91  ? 16.227  -8.009  -12.507 1.00 84.57 91  B 1 
ATOM   2401 O OE1 . GLU   B 2 91  ? 15.923  -8.897  -13.326 1.00 77.66 91  B 1 
ATOM   2402 O OE2 . GLU   B 2 91  ? 17.088  -8.159  -11.609 1.00 77.04 91  B 1 
ATOM   2403 N N   . ARG   B 2 92  ? 14.434  -3.966  -10.220 1.00 94.48 92  B 1 
ATOM   2404 C CA  . ARG   B 2 92  ? 13.258  -3.889  -9.347  1.00 93.89 92  B 1 
ATOM   2405 C C   . ARG   B 2 92  ? 12.431  -2.636  -9.627  1.00 94.86 92  B 1 
ATOM   2406 O O   . ARG   B 2 92  ? 11.207  -2.712  -9.695  1.00 94.73 92  B 1 
ATOM   2407 C CB  . ARG   B 2 92  ? 13.710  -3.945  -7.880  1.00 91.99 92  B 1 
ATOM   2408 C CG  . ARG   B 2 92  ? 12.535  -4.007  -6.884  1.00 81.74 92  B 1 
ATOM   2409 C CD  . ARG   B 2 92  ? 13.029  -3.932  -5.442  1.00 77.09 92  B 1 
ATOM   2410 N NE  . ARG   B 2 92  ? 13.874  -5.075  -5.080  1.00 66.64 92  B 1 
ATOM   2411 C CZ  . ARG   B 2 92  ? 13.502  -6.145  -4.390  1.00 59.82 92  B 1 
ATOM   2412 N NH1 . ARG   B 2 92  ? 12.286  -6.261  -3.908  1.00 54.20 92  B 1 
ATOM   2413 N NH2 . ARG   B 2 92  ? 14.352  -7.114  -4.162  1.00 51.26 92  B 1 
ATOM   2414 N N   . VAL   B 2 93  ? 13.079  -1.491  -9.816  1.00 95.27 93  B 1 
ATOM   2415 C CA  . VAL   B 2 93  ? 12.382  -0.237  -10.125 1.00 96.10 93  B 1 
ATOM   2416 C C   . VAL   B 2 93  ? 11.614  -0.361  -11.445 1.00 96.78 93  B 1 
ATOM   2417 O O   . VAL   B 2 93  ? 10.438  0.002   -11.503 1.00 96.78 93  B 1 
ATOM   2418 C CB  . VAL   B 2 93  ? 13.362  0.955   -10.134 1.00 96.19 93  B 1 
ATOM   2419 C CG1 . VAL   B 2 93  ? 12.699  2.243   -10.633 1.00 94.85 93  B 1 
ATOM   2420 C CG2 . VAL   B 2 93  ? 13.893  1.222   -8.722  1.00 94.73 93  B 1 
ATOM   2421 N N   . ALA   B 2 94  ? 12.239  -0.918  -12.488 1.00 96.93 94  B 1 
ATOM   2422 C CA  . ALA   B 2 94  ? 11.582  -1.088  -13.782 1.00 97.41 94  B 1 
ATOM   2423 C C   . ALA   B 2 94  ? 10.411  -2.081  -13.721 1.00 97.60 94  B 1 
ATOM   2424 O O   . ALA   B 2 94  ? 9.301   -1.768  -14.155 1.00 97.61 94  B 1 
ATOM   2425 C CB  . ALA   B 2 94  ? 12.620  -1.523  -14.820 1.00 97.52 94  B 1 
ATOM   2426 N N   . ILE   B 2 95  ? 10.651  -3.272  -13.172 1.00 96.04 95  B 1 
ATOM   2427 C CA  . ILE   B 2 95  ? 9.685   -4.377  -13.215 1.00 95.58 95  B 1 
ATOM   2428 C C   . ILE   B 2 95  ? 8.585   -4.219  -12.165 1.00 95.26 95  B 1 
ATOM   2429 O O   . ILE   B 2 95  ? 7.411   -4.443  -12.460 1.00 94.45 95  B 1 
ATOM   2430 C CB  . ILE   B 2 95  ? 10.416  -5.735  -13.069 1.00 94.82 95  B 1 
ATOM   2431 C CG1 . ILE   B 2 95  ? 11.395  -5.939  -14.249 1.00 91.76 95  B 1 
ATOM   2432 C CG2 . ILE   B 2 95  ? 9.418   -6.899  -12.979 1.00 91.09 95  B 1 
ATOM   2433 C CD1 . ILE   B 2 95  ? 12.241  -7.207  -14.157 1.00 86.74 95  B 1 
ATOM   2434 N N   . SER   B 2 96  ? 8.946   -3.834  -10.947 1.00 93.85 96  B 1 
ATOM   2435 C CA  . SER   B 2 96  ? 8.011   -3.755  -9.824  1.00 93.07 96  B 1 
ATOM   2436 C C   . SER   B 2 96  ? 7.440   -2.348  -9.663  1.00 94.50 96  B 1 
ATOM   2437 O O   . SER   B 2 96  ? 6.247   -2.142  -9.883  1.00 94.36 96  B 1 
ATOM   2438 C CB  . SER   B 2 96  ? 8.684   -4.263  -8.541  1.00 90.70 96  B 1 
ATOM   2439 O OG  . SER   B 2 96  ? 7.745   -4.354  -7.490  1.00 80.96 96  B 1 
ATOM   2440 N N   . ASN   B 2 97  ? 8.266   -1.361  -9.342  1.00 94.65 97  B 1 
ATOM   2441 C CA  . ASN   B 2 97  ? 7.778   -0.012  -9.046  1.00 95.23 97  B 1 
ATOM   2442 C C   . ASN   B 2 97  ? 7.069   0.648   -10.235 1.00 96.69 97  B 1 
ATOM   2443 O O   . ASN   B 2 97  ? 6.073   1.344   -10.041 1.00 96.60 97  B 1 
ATOM   2444 C CB  . ASN   B 2 97  ? 8.930   0.872   -8.552  1.00 94.22 97  B 1 
ATOM   2445 C CG  . ASN   B 2 97  ? 9.605   0.321   -7.311  1.00 91.99 97  B 1 
ATOM   2446 O OD1 . ASN   B 2 97  ? 10.473  -0.532  -7.379  1.00 79.96 97  B 1 
ATOM   2447 N ND2 . ASN   B 2 97  ? 9.222   0.797   -6.145  1.00 79.04 97  B 1 
ATOM   2448 N N   . TYR   B 2 98  ? 7.553   0.424   -11.458 1.00 97.15 98  B 1 
ATOM   2449 C CA  . TYR   B 2 98  ? 6.989   1.008   -12.682 1.00 97.95 98  B 1 
ATOM   2450 C C   . TYR   B 2 98  ? 6.238   0.002   -13.559 1.00 98.26 98  B 1 
ATOM   2451 O O   . TYR   B 2 98  ? 5.839   0.352   -14.670 1.00 98.10 98  B 1 
ATOM   2452 C CB  . TYR   B 2 98  ? 8.068   1.785   -13.455 1.00 97.99 98  B 1 
ATOM   2453 C CG  . TYR   B 2 98  ? 8.380   3.121   -12.815 1.00 98.08 98  B 1 
ATOM   2454 C CD1 . TYR   B 2 98  ? 9.253   3.204   -11.721 1.00 97.27 98  B 1 
ATOM   2455 C CD2 . TYR   B 2 98  ? 7.747   4.288   -13.271 1.00 96.81 98  B 1 
ATOM   2456 C CE1 . TYR   B 2 98  ? 9.491   4.428   -11.088 1.00 96.71 98  B 1 
ATOM   2457 C CE2 . TYR   B 2 98  ? 7.982   5.521   -12.650 1.00 96.43 98  B 1 
ATOM   2458 C CZ  . TYR   B 2 98  ? 8.853   5.585   -11.554 1.00 97.60 98  B 1 
ATOM   2459 O OH  . TYR   B 2 98  ? 9.073   6.786   -10.929 1.00 97.06 98  B 1 
ATOM   2460 N N   . ALA   B 2 99  ? 6.005   -1.217  -13.082 1.00 97.75 99  B 1 
ATOM   2461 C CA  . ALA   B 2 99  ? 5.191   -2.232  -13.764 1.00 97.93 99  B 1 
ATOM   2462 C C   . ALA   B 2 99  ? 5.531   -2.396  -15.261 1.00 98.27 99  B 1 
ATOM   2463 O O   . ALA   B 2 99  ? 4.645   -2.468  -16.115 1.00 98.14 99  B 1 
ATOM   2464 C CB  . ALA   B 2 99  ? 3.708   -1.935  -13.513 1.00 97.69 99  B 1 
ATOM   2465 N N   . ASN   B 2 100 ? 6.819   -2.438  -15.581 1.00 98.00 100 B 1 
ATOM   2466 C CA  . ASN   B 2 100 ? 7.380   -2.551  -16.936 1.00 98.23 100 B 1 
ATOM   2467 C C   . ASN   B 2 100 ? 7.026   -1.392  -17.888 1.00 98.51 100 B 1 
ATOM   2468 O O   . ASN   B 2 100 ? 7.173   -1.518  -19.103 1.00 98.27 100 B 1 
ATOM   2469 C CB  . ASN   B 2 100 ? 7.063   -3.929  -17.544 1.00 97.86 100 B 1 
ATOM   2470 C CG  . ASN   B 2 100 ? 7.620   -5.068  -16.706 1.00 96.94 100 B 1 
ATOM   2471 O OD1 . ASN   B 2 100 ? 8.819   -5.245  -16.594 1.00 89.39 100 B 1 
ATOM   2472 N ND2 . ASN   B 2 100 ? 6.757   -5.853  -16.096 1.00 88.45 100 B 1 
ATOM   2473 N N   . LEU   B 2 101 ? 6.606   -0.245  -17.356 1.00 98.51 101 B 1 
ATOM   2474 C CA  . LEU   B 2 101 ? 6.443   0.980   -18.149 1.00 98.62 101 B 1 
ATOM   2475 C C   . LEU   B 2 101 ? 7.794   1.563   -18.590 1.00 98.60 101 B 1 
ATOM   2476 O O   . LEU   B 2 101 ? 7.859   2.340   -19.540 1.00 98.32 101 B 1 
ATOM   2477 C CB  . LEU   B 2 101 ? 5.663   2.015   -17.328 1.00 98.70 101 B 1 
ATOM   2478 C CG  . LEU   B 2 101 ? 4.182   1.672   -17.109 1.00 98.61 101 B 1 
ATOM   2479 C CD1 . LEU   B 2 101 ? 3.608   2.521   -15.982 1.00 97.34 101 B 1 
ATOM   2480 C CD2 . LEU   B 2 101 ? 3.371   1.928   -18.381 1.00 97.21 101 B 1 
ATOM   2481 N N   . THR   B 2 102 ? 8.871   1.189   -17.907 1.00 98.58 102 B 1 
ATOM   2482 C CA  . THR   B 2 102 ? 10.254  1.469   -18.287 1.00 98.48 102 B 1 
ATOM   2483 C C   . THR   B 2 102 ? 11.051  0.166   -18.275 1.00 98.35 102 B 1 
ATOM   2484 O O   . THR   B 2 102 ? 10.511  -0.898  -17.950 1.00 97.71 102 B 1 
ATOM   2485 C CB  . THR   B 2 102 ? 10.857  2.537   -17.360 1.00 98.13 102 B 1 
ATOM   2486 O OG1 . THR   B 2 102 ? 12.080  3.016   -17.900 1.00 95.50 102 B 1 
ATOM   2487 C CG2 . THR   B 2 102 ? 11.128  2.028   -15.946 1.00 95.59 102 B 1 
ATOM   2488 N N   . THR   B 2 103 ? 12.326  0.215   -18.639 1.00 98.10 103 B 1 
ATOM   2489 C CA  . THR   B 2 103 ? 13.209  -0.955  -18.645 1.00 97.76 103 B 1 
ATOM   2490 C C   . THR   B 2 103 ? 14.434  -0.724  -17.771 1.00 97.62 103 B 1 
ATOM   2491 O O   . THR   B 2 103 ? 14.851  0.416   -17.548 1.00 97.29 103 B 1 
ATOM   2492 C CB  . THR   B 2 103 ? 13.649  -1.343  -20.070 1.00 97.22 103 B 1 
ATOM   2493 O OG1 . THR   B 2 103 ? 14.504  -0.358  -20.618 1.00 94.91 103 B 1 
ATOM   2494 C CG2 . THR   B 2 103 ? 12.461  -1.525  -21.013 1.00 94.59 103 B 1 
ATOM   2495 N N   . MET   B 2 104 ? 15.029  -1.821  -17.301 1.00 97.13 104 B 1 
ATOM   2496 C CA  . MET   B 2 104 ? 16.292  -1.784  -16.565 1.00 96.53 104 B 1 
ATOM   2497 C C   . MET   B 2 104 ? 17.389  -1.086  -17.381 1.00 96.21 104 B 1 
ATOM   2498 O O   . MET   B 2 104 ? 18.115  -0.240  -16.858 1.00 95.26 104 B 1 
ATOM   2499 C CB  . MET   B 2 104 ? 16.702  -3.222  -16.213 1.00 94.91 104 B 1 
ATOM   2500 C CG  . MET   B 2 104 ? 18.067  -3.298  -15.531 1.00 89.72 104 B 1 
ATOM   2501 S SD  . MET   B 2 104 ? 18.596  -4.987  -15.176 1.00 86.41 104 B 1 
ATOM   2502 C CE  . MET   B 2 104 ? 20.292  -4.674  -14.650 1.00 76.36 104 B 1 
ATOM   2503 N N   . GLU   B 2 105 ? 17.481  -1.393  -18.671 1.00 95.50 105 B 1 
ATOM   2504 C CA  . GLU   B 2 105 ? 18.482  -0.822  -19.574 1.00 95.02 105 B 1 
ATOM   2505 C C   . GLU   B 2 105 ? 18.307  0.693   -19.714 1.00 95.02 105 B 1 
ATOM   2506 O O   . GLU   B 2 105 ? 19.289  1.437   -19.678 1.00 94.27 105 B 1 
ATOM   2507 C CB  . GLU   B 2 105 ? 18.401  -1.483  -20.960 1.00 94.84 105 B 1 
ATOM   2508 C CG  . GLU   B 2 105 ? 18.677  -2.992  -20.981 1.00 86.48 105 B 1 
ATOM   2509 C CD  . GLU   B 2 105 ? 17.540  -3.853  -20.410 1.00 78.61 105 B 1 
ATOM   2510 O OE1 . GLU   B 2 105 ? 17.820  -5.012  -20.049 1.00 72.51 105 B 1 
ATOM   2511 O OE2 . GLU   B 2 105 ? 16.394  -3.362  -20.308 1.00 72.39 105 B 1 
ATOM   2512 N N   . SER   B 2 106 ? 17.065  1.157   -19.840 1.00 96.27 106 B 1 
ATOM   2513 C CA  . SER   B 2 106 ? 16.765  2.586   -19.914 1.00 96.22 106 B 1 
ATOM   2514 C C   . SER   B 2 106 ? 17.173  3.311   -18.628 1.00 96.25 106 B 1 
ATOM   2515 O O   . SER   B 2 106 ? 17.831  4.352   -18.686 1.00 95.65 106 B 1 
ATOM   2516 C CB  . SER   B 2 106 ? 15.276  2.794   -20.197 1.00 96.18 106 B 1 
ATOM   2517 O OG  . SER   B 2 106 ? 14.970  4.170   -20.300 1.00 93.30 106 B 1 
ATOM   2518 N N   . LEU   B 2 107 ? 16.837  2.747   -17.467 1.00 96.55 107 B 1 
ATOM   2519 C CA  . LEU   B 2 107 ? 17.229  3.316   -16.176 1.00 96.51 107 B 1 
ATOM   2520 C C   . LEU   B 2 107 ? 18.749  3.374   -16.024 1.00 96.13 107 B 1 
ATOM   2521 O O   . LEU   B 2 107 ? 19.293  4.399   -15.617 1.00 95.55 107 B 1 
ATOM   2522 C CB  . LEU   B 2 107 ? 16.620  2.499   -15.031 1.00 96.78 107 B 1 
ATOM   2523 C CG  . LEU   B 2 107 ? 15.101  2.642   -14.864 1.00 96.30 107 B 1 
ATOM   2524 C CD1 . LEU   B 2 107 ? 14.620  1.652   -13.811 1.00 94.37 107 B 1 
ATOM   2525 C CD2 . LEU   B 2 107 ? 14.715  4.053   -14.429 1.00 93.80 107 B 1 
ATOM   2526 N N   . GLN   B 2 108 ? 19.431  2.294   -16.376 1.00 95.59 108 B 1 
ATOM   2527 C CA  . GLN   B 2 108 ? 20.885  2.214   -16.262 1.00 94.80 108 B 1 
ATOM   2528 C C   . GLN   B 2 108 ? 21.588  3.210   -17.196 1.00 94.34 108 B 1 
ATOM   2529 O O   . GLN   B 2 108 ? 22.582  3.824   -16.812 1.00 92.89 108 B 1 
ATOM   2530 C CB  . GLN   B 2 108 ? 21.320  0.770   -16.525 1.00 93.36 108 B 1 
ATOM   2531 C CG  . GLN   B 2 108 ? 22.794  0.527   -16.201 1.00 83.54 108 B 1 
ATOM   2532 C CD  . GLN   B 2 108 ? 23.172  -0.951  -16.236 1.00 78.53 108 B 1 
ATOM   2533 O OE1 . GLN   B 2 108 ? 22.379  -1.828  -16.531 1.00 72.47 108 B 1 
ATOM   2534 N NE2 . GLN   B 2 108 ? 24.410  -1.269  -15.919 1.00 68.11 108 B 1 
ATOM   2535 N N   . ALA   B 2 109 ? 21.062  3.407   -18.402 1.00 93.75 109 B 1 
ATOM   2536 C CA  . ALA   B 2 109 ? 21.637  4.337   -19.372 1.00 92.60 109 B 1 
ATOM   2537 C C   . ALA   B 2 109 ? 21.390  5.813   -19.022 1.00 92.74 109 B 1 
ATOM   2538 O O   . ALA   B 2 109 ? 22.167  6.678   -19.423 1.00 91.33 109 B 1 
ATOM   2539 C CB  . ALA   B 2 109 ? 21.076  4.007   -20.754 1.00 91.84 109 B 1 
ATOM   2540 N N   . ARG   B 2 110 ? 20.323  6.104   -18.288 1.00 94.30 110 B 1 
ATOM   2541 C CA  . ARG   B 2 110 ? 19.856  7.476   -18.044 1.00 94.19 110 B 1 
ATOM   2542 C C   . ARG   B 2 110 ? 20.161  8.006   -16.646 1.00 94.91 110 B 1 
ATOM   2543 O O   . ARG   B 2 110 ? 19.857  9.165   -16.360 1.00 92.87 110 B 1 
ATOM   2544 C CB  . ARG   B 2 110 ? 18.358  7.558   -18.347 1.00 92.87 110 B 1 
ATOM   2545 C CG  . ARG   B 2 110 ? 18.044  7.312   -19.827 1.00 87.48 110 B 1 
ATOM   2546 C CD  . ARG   B 2 110 ? 16.538  7.222   -20.070 1.00 83.41 110 B 1 
ATOM   2547 N NE  . ARG   B 2 110 ? 15.848  8.455   -19.672 1.00 79.05 110 B 1 
ATOM   2548 C CZ  . ARG   B 2 110 ? 15.750  9.556   -20.403 1.00 74.67 110 B 1 
ATOM   2549 N NH1 . ARG   B 2 110 ? 16.214  9.607   -21.627 1.00 66.35 110 B 1 
ATOM   2550 N NH2 . ARG   B 2 110 ? 15.170  10.623  -19.908 1.00 69.10 110 B 1 
ATOM   2551 N N   . ASN   B 2 111 ? 20.755  7.181   -15.789 1.00 93.91 111 B 1 
ATOM   2552 C CA  . ASN   B 2 111 ? 21.130  7.562   -14.431 1.00 94.43 111 B 1 
ATOM   2553 C C   . ASN   B 2 111 ? 22.622  7.316   -14.187 1.00 94.35 111 B 1 
ATOM   2554 O O   . ASN   B 2 111 ? 23.167  6.340   -14.692 1.00 90.87 111 B 1 
ATOM   2555 C CB  . ASN   B 2 111 ? 20.251  6.820   -13.421 1.00 94.75 111 B 1 
ATOM   2556 C CG  . ASN   B 2 111 ? 18.806  7.270   -13.505 1.00 95.61 111 B 1 
ATOM   2557 O OD1 . ASN   B 2 111 ? 18.430  8.299   -12.964 1.00 90.25 111 B 1 
ATOM   2558 N ND2 . ASN   B 2 111 ? 17.976  6.518   -14.205 1.00 89.62 111 B 1 
ATOM   2559 N N   . PRO   B 2 112 ? 23.289  8.181   -13.398 1.00 93.29 112 B 1 
ATOM   2560 C CA  . PRO   B 2 112 ? 24.745  8.107   -13.235 1.00 91.17 112 B 1 
ATOM   2561 C C   . PRO   B 2 112 ? 25.214  7.061   -12.220 1.00 91.48 112 B 1 
ATOM   2562 O O   . PRO   B 2 112 ? 26.414  6.845   -12.085 1.00 89.05 112 B 1 
ATOM   2563 C CB  . PRO   B 2 112 ? 25.132  9.523   -12.796 1.00 90.68 112 B 1 
ATOM   2564 C CG  . PRO   B 2 112 ? 23.930  9.978   -11.986 1.00 90.69 112 B 1 
ATOM   2565 C CD  . PRO   B 2 112 ? 22.752  9.364   -12.731 1.00 92.75 112 B 1 
ATOM   2566 N N   . PHE   B 2 113 ? 24.306  6.442   -11.488 1.00 92.53 113 B 1 
ATOM   2567 C CA  . PHE   B 2 113 ? 24.664  5.553   -10.387 1.00 92.21 113 B 1 
ATOM   2568 C C   . PHE   B 2 113 ? 25.013  4.151   -10.890 1.00 92.57 113 B 1 
ATOM   2569 O O   . PHE   B 2 113 ? 24.293  3.604   -11.726 1.00 91.30 113 B 1 
ATOM   2570 C CB  . PHE   B 2 113 ? 23.523  5.503   -9.365  1.00 91.47 113 B 1 
ATOM   2571 C CG  . PHE   B 2 113 ? 23.024  6.867   -8.949  1.00 91.50 113 B 1 
ATOM   2572 C CD1 . PHE   B 2 113 ? 23.869  7.756   -8.272  1.00 86.15 113 B 1 
ATOM   2573 C CD2 . PHE   B 2 113 ? 21.722  7.274   -9.271  1.00 86.72 113 B 1 
ATOM   2574 C CE1 . PHE   B 2 113 ? 23.421  9.033   -7.923  1.00 85.19 113 B 1 
ATOM   2575 C CE2 . PHE   B 2 113 ? 21.269  8.549   -8.922  1.00 85.01 113 B 1 
ATOM   2576 C CZ  . PHE   B 2 113 ? 22.122  9.431   -8.248  1.00 88.44 113 B 1 
ATOM   2577 N N   . PRO   B 2 114 ? 26.082  3.528   -10.365 1.00 92.54 114 B 1 
ATOM   2578 C CA  . PRO   B 2 114 ? 26.360  2.121   -10.650 1.00 91.57 114 B 1 
ATOM   2579 C C   . PRO   B 2 114 ? 25.204  1.231   -10.188 1.00 91.57 114 B 1 
ATOM   2580 O O   . PRO   B 2 114 ? 24.647  1.448   -9.113  1.00 90.18 114 B 1 
ATOM   2581 C CB  . PRO   B 2 114 ? 27.645  1.802   -9.878  1.00 90.29 114 B 1 
ATOM   2582 C CG  . PRO   B 2 114 ? 28.269  3.156   -9.610  1.00 88.03 114 B 1 
ATOM   2583 C CD  . PRO   B 2 114 ? 27.088  4.093   -9.481  1.00 90.54 114 B 1 
ATOM   2584 N N   . ALA   B 2 115 ? 24.887  0.197   -10.964 1.00 91.52 115 B 1 
ATOM   2585 C CA  . ALA   B 2 115 ? 23.794  -0.723  -10.630 1.00 90.85 115 B 1 
ATOM   2586 C C   . ALA   B 2 115 ? 23.967  -1.404  -9.259  1.00 90.75 115 B 1 
ATOM   2587 O O   . ALA   B 2 115 ? 22.983  -1.751  -8.609  1.00 88.32 115 B 1 
ATOM   2588 C CB  . ALA   B 2 115 ? 23.688  -1.768  -11.743 1.00 88.95 115 B 1 
ATOM   2589 N N   . THR   B 2 116 ? 25.209  -1.568  -8.812  1.00 88.16 116 B 1 
ATOM   2590 C CA  . THR   B 2 116 ? 25.555  -2.186  -7.523  1.00 86.81 116 B 1 
ATOM   2591 C C   . THR   B 2 116 ? 25.574  -1.199  -6.352  1.00 86.99 116 B 1 
ATOM   2592 O O   . THR   B 2 116 ? 25.724  -1.630  -5.210  1.00 84.25 116 B 1 
ATOM   2593 C CB  . THR   B 2 116 ? 26.923  -2.873  -7.619  1.00 85.67 116 B 1 
ATOM   2594 O OG1 . THR   B 2 116 ? 27.893  -1.941  -8.074  1.00 80.00 116 B 1 
ATOM   2595 C CG2 . THR   B 2 116 ? 26.899  -4.039  -8.596  1.00 77.11 116 B 1 
ATOM   2596 N N   . ASN   B 2 117 ? 25.444  0.096   -6.610  1.00 89.06 117 B 1 
ATOM   2597 C CA  . ASN   B 2 117 ? 25.523  1.124   -5.577  1.00 89.48 117 B 1 
ATOM   2598 C C   . ASN   B 2 117 ? 24.675  2.348   -5.942  1.00 90.76 117 B 1 
ATOM   2599 O O   . ASN   B 2 117 ? 25.194  3.412   -6.293  1.00 88.07 117 B 1 
ATOM   2600 C CB  . ASN   B 2 117 ? 26.996  1.483   -5.323  1.00 85.97 117 B 1 
ATOM   2601 C CG  . ASN   B 2 117 ? 27.165  2.375   -4.105  1.00 79.60 117 B 1 
ATOM   2602 O OD1 . ASN   B 2 117 ? 26.328  2.432   -3.218  1.00 71.12 117 B 1 
ATOM   2603 N ND2 . ASN   B 2 117 ? 28.277  3.074   -4.023  1.00 69.15 117 B 1 
ATOM   2604 N N   . ILE   B 2 118 ? 23.358  2.179   -5.880  1.00 90.93 118 B 1 
ATOM   2605 C CA  . ILE   B 2 118 ? 22.414  3.289   -6.020  1.00 92.45 118 B 1 
ATOM   2606 C C   . ILE   B 2 118 ? 22.218  3.898   -4.624  1.00 92.16 118 B 1 
ATOM   2607 O O   . ILE   B 2 118 ? 21.750  3.199   -3.722  1.00 90.38 118 B 1 
ATOM   2608 C CB  . ILE   B 2 118 ? 21.077  2.829   -6.638  1.00 92.74 118 B 1 
ATOM   2609 C CG1 . ILE   B 2 118 ? 21.302  2.038   -7.945  1.00 89.80 118 B 1 
ATOM   2610 C CG2 . ILE   B 2 118 ? 20.199  4.057   -6.902  1.00 88.80 118 B 1 
ATOM   2611 C CD1 . ILE   B 2 118 ? 20.026  1.425   -8.520  1.00 87.03 118 B 1 
ATOM   2612 N N   . PRO   B 2 119 ? 22.580  5.174   -4.400  1.00 91.54 119 B 1 
ATOM   2613 C CA  . PRO   B 2 119 ? 22.477  5.766   -3.069  1.00 90.75 119 B 1 
ATOM   2614 C C   . PRO   B 2 119 ? 21.034  5.846   -2.572  1.00 90.52 119 B 1 
ATOM   2615 O O   . PRO   B 2 119 ? 20.121  6.185   -3.327  1.00 89.00 119 B 1 
ATOM   2616 C CB  . PRO   B 2 119 ? 23.097  7.163   -3.202  1.00 89.19 119 B 1 
ATOM   2617 C CG  . PRO   B 2 119 ? 23.976  7.066   -4.434  1.00 87.57 119 B 1 
ATOM   2618 C CD  . PRO   B 2 119 ? 23.234  6.091   -5.327  1.00 89.81 119 B 1 
ATOM   2619 N N   . LEU   B 2 120 ? 20.845  5.582   -1.286  1.00 86.44 120 B 1 
ATOM   2620 C CA  . LEU   B 2 120 ? 19.561  5.804   -0.629  1.00 85.45 120 B 1 
ATOM   2621 C C   . LEU   B 2 120 ? 19.149  7.276   -0.777  1.00 84.78 120 B 1 
ATOM   2622 O O   . LEU   B 2 120 ? 19.982  8.175   -0.659  1.00 80.23 120 B 1 
ATOM   2623 C CB  . LEU   B 2 120 ? 19.672  5.400   0.850   1.00 80.66 120 B 1 
ATOM   2624 C CG  . LEU   B 2 120 ? 18.348  5.449   1.630   1.00 71.98 120 B 1 
ATOM   2625 C CD1 . LEU   B 2 120 ? 17.384  4.364   1.155   1.00 63.11 120 B 1 
ATOM   2626 C CD2 . LEU   B 2 120 ? 18.610  5.257   3.119   1.00 64.34 120 B 1 
ATOM   2627 N N   . SER   B 2 121 ? 17.858  7.509   -1.028  1.00 82.59 121 B 1 
ATOM   2628 C CA  . SER   B 2 121 ? 17.270  8.837   -1.259  1.00 82.49 121 B 1 
ATOM   2629 C C   . SER   B 2 121 ? 17.748  9.551   -2.532  1.00 85.07 121 B 1 
ATOM   2630 O O   . SER   B 2 121 ? 17.358  10.697  -2.763  1.00 81.43 121 B 1 
ATOM   2631 C CB  . SER   B 2 121 ? 17.425  9.754   -0.037  1.00 78.77 121 B 1 
ATOM   2632 O OG  . SER   B 2 121 ? 16.996  9.102   1.141   1.00 70.53 121 B 1 
ATOM   2633 N N   . ALA   B 2 122 ? 18.545  8.898   -3.383  1.00 89.36 122 B 1 
ATOM   2634 C CA  . ALA   B 2 122 ? 18.835  9.429   -4.709  1.00 89.84 122 B 1 
ATOM   2635 C C   . ALA   B 2 122 ? 17.546  9.519   -5.535  1.00 90.85 122 B 1 
ATOM   2636 O O   . ALA   B 2 122 ? 16.620  8.726   -5.358  1.00 89.93 122 B 1 
ATOM   2637 C CB  . ALA   B 2 122 ? 19.876  8.558   -5.414  1.00 88.76 122 B 1 
ATOM   2638 N N   . THR   B 2 123 ? 17.490  10.475  -6.451  1.00 91.59 123 B 1 
ATOM   2639 C CA  . THR   B 2 123 ? 16.377  10.595  -7.394  1.00 92.41 123 B 1 
ATOM   2640 C C   . THR   B 2 123 ? 16.789  10.003  -8.737  1.00 93.10 123 B 1 
ATOM   2641 O O   . THR   B 2 123 ? 17.778  10.433  -9.330  1.00 91.94 123 B 1 
ATOM   2642 C CB  . THR   B 2 123 ? 15.926  12.050  -7.546  1.00 90.35 123 B 1 
ATOM   2643 O OG1 . THR   B 2 123 ? 15.561  12.558  -6.277  1.00 82.72 123 B 1 
ATOM   2644 C CG2 . THR   B 2 123 ? 14.710  12.182  -8.455  1.00 81.59 123 B 1 
ATOM   2645 N N   . LEU   B 2 124 ? 16.029  9.023   -9.208  1.00 95.40 124 B 1 
ATOM   2646 C CA  . LEU   B 2 124 ? 16.205  8.450   -10.537 1.00 95.80 124 B 1 
ATOM   2647 C C   . LEU   B 2 124 ? 15.347  9.192   -11.554 1.00 96.08 124 B 1 
ATOM   2648 O O   . LEU   B 2 124 ? 14.193  9.526   -11.284 1.00 95.68 124 B 1 
ATOM   2649 C CB  . LEU   B 2 124 ? 15.862  6.954   -10.548 1.00 95.65 124 B 1 
ATOM   2650 C CG  . LEU   B 2 124 ? 16.662  6.080   -9.569  1.00 94.77 124 B 1 
ATOM   2651 C CD1 . LEU   B 2 124 ? 16.276  4.617   -9.766  1.00 92.31 124 B 1 
ATOM   2652 C CD2 . LEU   B 2 124 ? 18.171  6.235   -9.769  1.00 91.87 124 B 1 
ATOM   2653 N N   . ASN   B 2 125 ? 15.905  9.405   -12.741 1.00 96.17 125 B 1 
ATOM   2654 C CA  . ASN   B 2 125 ? 15.164  9.833   -13.915 1.00 96.12 125 B 1 
ATOM   2655 C C   . ASN   B 2 125 ? 14.599  8.586   -14.605 1.00 96.78 125 B 1 
ATOM   2656 O O   . ASN   B 2 125 ? 15.360  7.723   -15.045 1.00 96.13 125 B 1 
ATOM   2657 C CB  . ASN   B 2 125 ? 16.104  10.645  -14.817 1.00 94.54 125 B 1 
ATOM   2658 C CG  . ASN   B 2 125 ? 15.412  11.240  -16.030 1.00 83.29 125 B 1 
ATOM   2659 O OD1 . ASN   B 2 125 ? 14.218  11.119  -16.231 1.00 72.53 125 B 1 
ATOM   2660 N ND2 . ASN   B 2 125 ? 16.161  11.923  -16.865 1.00 70.63 125 B 1 
ATOM   2661 N N   . VAL   B 2 126 ? 13.280  8.486   -14.668 1.00 97.36 126 B 1 
ATOM   2662 C CA  . VAL   B 2 126 ? 12.560  7.314   -15.176 1.00 97.72 126 B 1 
ATOM   2663 C C   . VAL   B 2 126 ? 11.799  7.699   -16.438 1.00 97.83 126 B 1 
ATOM   2664 O O   . VAL   B 2 126 ? 10.771  8.372   -16.376 1.00 97.51 126 B 1 
ATOM   2665 C CB  . VAL   B 2 126 ? 11.605  6.738   -14.112 1.00 97.68 126 B 1 
ATOM   2666 C CG1 . VAL   B 2 126 ? 10.909  5.485   -14.638 1.00 95.81 126 B 1 
ATOM   2667 C CG2 . VAL   B 2 126 ? 12.347  6.400   -12.818 1.00 94.46 126 B 1 
ATOM   2668 N N   . LEU   B 2 127 ? 12.300  7.271   -17.589 1.00 97.56 127 B 1 
ATOM   2669 C CA  . LEU   B 2 127 ? 11.645  7.521   -18.868 1.00 97.66 127 B 1 
ATOM   2670 C C   . LEU   B 2 127 ? 10.515  6.517   -19.107 1.00 98.05 127 B 1 
ATOM   2671 O O   . LEU   B 2 127 ? 10.732  5.306   -19.074 1.00 97.95 127 B 1 
ATOM   2672 C CB  . LEU   B 2 127 ? 12.680  7.456   -20.002 1.00 97.22 127 B 1 
ATOM   2673 C CG  . LEU   B 2 127 ? 12.090  7.599   -21.415 1.00 95.99 127 B 1 
ATOM   2674 C CD1 . LEU   B 2 127 ? 11.541  9.003   -21.666 1.00 92.62 127 B 1 
ATOM   2675 C CD2 . LEU   B 2 127 ? 13.155  7.290   -22.456 1.00 92.52 127 B 1 
ATOM   2676 N N   . VAL   B 2 128 ? 9.333   7.039   -19.427 1.00 98.03 128 B 1 
ATOM   2677 C CA  . VAL   B 2 128 ? 8.218   6.255   -19.969 1.00 98.28 128 B 1 
ATOM   2678 C C   . VAL   B 2 128 ? 7.860   6.836   -21.332 1.00 98.21 128 B 1 
ATOM   2679 O O   . VAL   B 2 128 ? 7.544   8.019   -21.444 1.00 98.04 128 B 1 
ATOM   2680 C CB  . VAL   B 2 128 ? 7.007   6.242   -19.018 1.00 98.43 128 B 1 
ATOM   2681 C CG1 . VAL   B 2 128 ? 5.840   5.453   -19.617 1.00 97.20 128 B 1 
ATOM   2682 C CG2 . VAL   B 2 128 ? 7.387   5.616   -17.672 1.00 95.89 128 B 1 
ATOM   2683 N N   . ASN   B 2 129 ? 7.932   6.012   -22.371 1.00 98.04 129 B 1 
ATOM   2684 C CA  . ASN   B 2 129 ? 7.572   6.435   -23.722 1.00 98.13 129 B 1 
ATOM   2685 C C   . ASN   B 2 129 ? 6.052   6.570   -23.876 1.00 98.43 129 B 1 
ATOM   2686 O O   . ASN   B 2 129 ? 5.271   5.995   -23.117 1.00 98.24 129 B 1 
ATOM   2687 C CB  . ASN   B 2 129 ? 8.159   5.454   -24.743 1.00 97.56 129 B 1 
ATOM   2688 C CG  . ASN   B 2 129 ? 9.673   5.541   -24.803 1.00 96.20 129 B 1 
ATOM   2689 O OD1 . ASN   B 2 129 ? 10.382  4.841   -24.111 1.00 87.00 129 B 1 
ATOM   2690 N ND2 . ASN   B 2 129 ? 10.191  6.423   -25.633 1.00 85.70 129 B 1 
ATOM   2691 N N   . CYS   B 2 130 ? 5.635   7.330   -24.878 1.00 98.27 130 B 1 
ATOM   2692 C CA  . CYS   B 2 130 ? 4.227   7.523   -25.202 1.00 98.16 130 B 1 
ATOM   2693 C C   . CYS   B 2 130 ? 4.034   7.678   -26.709 1.00 98.15 130 B 1 
ATOM   2694 O O   . CYS   B 2 130 ? 5.000   7.723   -27.474 1.00 97.63 130 B 1 
ATOM   2695 C CB  . CYS   B 2 130 ? 3.672   8.721   -24.419 1.00 97.69 130 B 1 
ATOM   2696 S SG  . CYS   B 2 130 ? 4.602   10.261  -24.643 1.00 97.04 130 B 1 
ATOM   2697 N N   . SER   B 2 131 ? 2.775   7.747   -27.137 1.00 98.01 131 B 1 
ATOM   2698 C CA  . SER   B 2 131 ? 2.396   8.029   -28.519 1.00 97.94 131 B 1 
ATOM   2699 C C   . SER   B 2 131 ? 1.302   9.091   -28.554 1.00 98.08 131 B 1 
ATOM   2700 O O   . SER   B 2 131 ? 0.407   9.100   -27.709 1.00 97.87 131 B 1 
ATOM   2701 C CB  . SER   B 2 131 ? 1.926   6.750   -29.216 1.00 97.65 131 B 1 
ATOM   2702 O OG  . SER   B 2 131 ? 1.614   7.016   -30.571 1.00 95.79 131 B 1 
ATOM   2703 N N   . CYS   B 2 132 ? 1.359   9.978   -29.547 1.00 97.48 132 B 1 
ATOM   2704 C CA  . CYS   B 2 132 ? 0.304   10.939  -29.867 1.00 97.32 132 B 1 
ATOM   2705 C C   . CYS   B 2 132 ? -0.542  10.502  -31.071 1.00 97.36 132 B 1 
ATOM   2706 O O   . CYS   B 2 132 ? -1.433  11.232  -31.502 1.00 96.21 132 B 1 
ATOM   2707 C CB  . CYS   B 2 132 ? 0.931   12.318  -30.091 1.00 96.73 132 B 1 
ATOM   2708 S SG  . CYS   B 2 132 ? 1.653   13.037  -28.593 1.00 95.95 132 B 1 
ATOM   2709 N N   . GLY   B 2 133 ? -0.274  9.311   -31.594 1.00 97.41 133 B 1 
ATOM   2710 C CA  . GLY   B 2 133 ? -0.954  8.767   -32.761 1.00 97.23 133 B 1 
ATOM   2711 C C   . GLY   B 2 133 ? -0.174  8.946   -34.056 1.00 97.15 133 B 1 
ATOM   2712 O O   . GLY   B 2 133 ? 0.966   9.412   -34.076 1.00 95.72 133 B 1 
ATOM   2713 N N   . ASP   B 2 134 ? -0.813  8.535   -35.148 1.00 96.13 134 B 1 
ATOM   2714 C CA  . ASP   B 2 134 ? -0.268  8.605   -36.500 1.00 96.16 134 B 1 
ATOM   2715 C C   . ASP   B 2 134 ? -1.425  8.820   -37.480 1.00 96.58 134 B 1 
ATOM   2716 O O   . ASP   B 2 134 ? -2.290  7.957   -37.642 1.00 95.92 134 B 1 
ATOM   2717 C CB  . ASP   B 2 134 ? 0.512   7.318   -36.801 1.00 94.98 134 B 1 
ATOM   2718 C CG  . ASP   B 2 134 ? 1.193   7.308   -38.170 1.00 93.97 134 B 1 
ATOM   2719 O OD1 . ASP   B 2 134 ? 0.864   8.153   -39.029 1.00 91.31 134 B 1 
ATOM   2720 O OD2 . ASP   B 2 134 ? 2.047   6.425   -38.382 1.00 89.04 134 B 1 
ATOM   2721 N N   . GLU   B 2 135 ? -1.439  9.979   -38.121 1.00 95.56 135 B 1 
ATOM   2722 C CA  . GLU   B 2 135 ? -2.476  10.365  -39.081 1.00 95.47 135 B 1 
ATOM   2723 C C   . GLU   B 2 135 ? -2.571  9.388   -40.262 1.00 96.12 135 B 1 
ATOM   2724 O O   . GLU   B 2 135 ? -3.653  9.177   -40.806 1.00 94.75 135 B 1 
ATOM   2725 C CB  . GLU   B 2 135 ? -2.183  11.790  -39.573 1.00 92.78 135 B 1 
ATOM   2726 C CG  . GLU   B 2 135 ? -3.302  12.359  -40.449 1.00 84.94 135 B 1 
ATOM   2727 C CD  . GLU   B 2 135 ? -3.061  13.799  -40.910 1.00 82.65 135 B 1 
ATOM   2728 O OE1 . GLU   B 2 135 ? -4.053  14.450  -41.297 1.00 77.23 135 B 1 
ATOM   2729 O OE2 . GLU   B 2 135 ? -1.904  14.266  -40.897 1.00 76.62 135 B 1 
ATOM   2730 N N   . SER   B 2 136 ? -1.457  8.758   -40.649 1.00 95.36 136 B 1 
ATOM   2731 C CA  . SER   B 2 136 ? -1.441  7.782   -41.743 1.00 95.69 136 B 1 
ATOM   2732 C C   . SER   B 2 136 ? -2.124  6.457   -41.382 1.00 96.53 136 B 1 
ATOM   2733 O O   . SER   B 2 136 ? -2.514  5.704   -42.274 1.00 95.24 136 B 1 
ATOM   2734 C CB  . SER   B 2 136 ? -0.003  7.536   -42.210 1.00 94.72 136 B 1 
ATOM   2735 O OG  . SER   B 2 136 ? 0.735   6.768   -41.286 1.00 87.32 136 B 1 
ATOM   2736 N N   . VAL   B 2 137 ? -2.291  6.178   -40.087 1.00 96.54 137 B 1 
ATOM   2737 C CA  . VAL   B 2 137 ? -3.028  5.007   -39.598 1.00 97.05 137 B 1 
ATOM   2738 C C   . VAL   B 2 137 ? -4.501  5.359   -39.398 1.00 97.25 137 B 1 
ATOM   2739 O O   . VAL   B 2 137 ? -5.377  4.682   -39.933 1.00 96.43 137 B 1 
ATOM   2740 C CB  . VAL   B 2 137 ? -2.410  4.447   -38.302 1.00 96.75 137 B 1 
ATOM   2741 C CG1 . VAL   B 2 137 ? -3.196  3.232   -37.801 1.00 93.93 137 B 1 
ATOM   2742 C CG2 . VAL   B 2 137 ? -0.957  4.032   -38.520 1.00 93.77 137 B 1 
ATOM   2743 N N   . SER   B 2 138 ? -4.792  6.410   -38.631 1.00 97.44 138 B 1 
ATOM   2744 C CA  . SER   B 2 138 ? -6.156  6.888   -38.406 1.00 97.38 138 B 1 
ATOM   2745 C C   . SER   B 2 138 ? -6.162  8.315   -37.862 1.00 97.18 138 B 1 
ATOM   2746 O O   . SER   B 2 138 ? -5.304  8.691   -37.062 1.00 96.44 138 B 1 
ATOM   2747 C CB  . SER   B 2 138 ? -6.890  5.973   -37.425 1.00 97.12 138 B 1 
ATOM   2748 O OG  . SER   B 2 138 ? -8.219  6.419   -37.236 1.00 95.87 138 B 1 
ATOM   2749 N N   . LYS   B 2 139 ? -7.176  9.089   -38.255 1.00 97.24 139 B 1 
ATOM   2750 C CA  . LYS   B 2 139 ? -7.447  10.416  -37.685 1.00 97.11 139 B 1 
ATOM   2751 C C   . LYS   B 2 139 ? -8.321  10.361  -36.431 1.00 97.40 139 B 1 
ATOM   2752 O O   . LYS   B 2 139 ? -8.525  11.388  -35.790 1.00 96.15 139 B 1 
ATOM   2753 C CB  . LYS   B 2 139 ? -8.092  11.319  -38.745 1.00 95.74 139 B 1 
ATOM   2754 C CG  . LYS   B 2 139 ? -7.170  11.544  -39.938 1.00 88.35 139 B 1 
ATOM   2755 C CD  . LYS   B 2 139 ? -7.703  12.638  -40.858 1.00 82.03 139 B 1 
ATOM   2756 C CE  . LYS   B 2 139 ? -6.723  12.817  -42.005 1.00 70.09 139 B 1 
ATOM   2757 N NZ  . LYS   B 2 139 ? -6.836  14.142  -42.656 1.00 61.72 139 B 1 
ATOM   2758 N N   . ASP   B 2 140 ? -8.828  9.186   -36.075 1.00 97.66 140 B 1 
ATOM   2759 C CA  . ASP   B 2 140 ? -9.824  9.044   -35.010 1.00 97.67 140 B 1 
ATOM   2760 C C   . ASP   B 2 140 ? -9.205  8.955   -33.611 1.00 97.93 140 B 1 
ATOM   2761 O O   . ASP   B 2 140 ? -9.931  9.036   -32.618 1.00 97.24 140 B 1 
ATOM   2762 C CB  . ASP   B 2 140 ? -10.696 7.810   -35.281 1.00 97.17 140 B 1 
ATOM   2763 C CG  . ASP   B 2 140 ? -11.439 7.873   -36.611 1.00 95.95 140 B 1 
ATOM   2764 O OD1 . ASP   B 2 140 ? -11.739 8.993   -37.081 1.00 92.11 140 B 1 
ATOM   2765 O OD2 . ASP   B 2 140 ? -11.705 6.790   -37.169 1.00 91.11 140 B 1 
ATOM   2766 N N   . PHE   B 2 141 ? -7.882  8.789   -33.515 1.00 98.12 141 B 1 
ATOM   2767 C CA  . PHE   B 2 141 ? -7.215  8.491   -32.249 1.00 98.23 141 B 1 
ATOM   2768 C C   . PHE   B 2 141 ? -6.027  9.424   -31.989 1.00 98.11 141 B 1 
ATOM   2769 O O   . PHE   B 2 141 ? -5.022  9.384   -32.700 1.00 97.55 141 B 1 
ATOM   2770 C CB  . PHE   B 2 141 ? -6.772  7.024   -32.245 1.00 98.26 141 B 1 
ATOM   2771 C CG  . PHE   B 2 141 ? -7.874  6.030   -32.543 1.00 98.49 141 B 1 
ATOM   2772 C CD1 . PHE   B 2 141 ? -8.948  5.867   -31.659 1.00 97.34 141 B 1 
ATOM   2773 C CD2 . PHE   B 2 141 ? -7.833  5.261   -33.714 1.00 97.29 141 B 1 
ATOM   2774 C CE1 . PHE   B 2 141 ? -9.964  4.946   -31.933 1.00 97.17 141 B 1 
ATOM   2775 C CE2 . PHE   B 2 141 ? -8.842  4.335   -33.994 1.00 97.08 141 B 1 
ATOM   2776 C CZ  . PHE   B 2 141 ? -9.908  4.176   -33.101 1.00 98.08 141 B 1 
ATOM   2777 N N   . GLY   B 2 142 ? -6.139  10.231  -30.929 1.00 98.07 142 B 1 
ATOM   2778 C CA  . GLY   B 2 142 ? -5.106  11.166  -30.486 1.00 97.85 142 B 1 
ATOM   2779 C C   . GLY   B 2 142 ? -4.717  11.023  -29.013 1.00 97.98 142 B 1 
ATOM   2780 O O   . GLY   B 2 142 ? -3.886  11.784  -28.522 1.00 97.04 142 B 1 
ATOM   2781 N N   . LEU   B 2 143 ? -5.309  10.059  -28.301 1.00 98.15 143 B 1 
ATOM   2782 C CA  . LEU   B 2 143 ? -4.932  9.687   -26.935 1.00 98.44 143 B 1 
ATOM   2783 C C   . LEU   B 2 143 ? -4.526  8.217   -26.930 1.00 98.60 143 B 1 
ATOM   2784 O O   . LEU   B 2 143 ? -5.290  7.372   -27.398 1.00 98.52 143 B 1 
ATOM   2785 C CB  . LEU   B 2 143 ? -6.102  9.955   -25.972 1.00 98.39 143 B 1 
ATOM   2786 C CG  . LEU   B 2 143 ? -5.879  9.489   -24.520 1.00 98.19 143 B 1 
ATOM   2787 C CD1 . LEU   B 2 143 ? -4.705  10.205  -23.862 1.00 96.85 143 B 1 
ATOM   2788 C CD2 . LEU   B 2 143 ? -7.135  9.735   -23.689 1.00 96.77 143 B 1 
ATOM   2789 N N   . PHE   B 2 144 ? -3.349  7.912   -26.386 1.00 98.62 144 B 1 
ATOM   2790 C CA  . PHE   B 2 144 ? -2.796  6.560   -26.417 1.00 98.68 144 B 1 
ATOM   2791 C C   . PHE   B 2 144 ? -2.408  6.059   -25.032 1.00 98.77 144 B 1 
ATOM   2792 O O   . PHE   B 2 144 ? -1.918  6.811   -24.188 1.00 98.62 144 B 1 
ATOM   2793 C CB  . PHE   B 2 144 ? -1.607  6.487   -27.390 1.00 98.53 144 B 1 
ATOM   2794 C CG  . PHE   B 2 144 ? -2.051  6.441   -28.829 1.00 98.51 144 B 1 
ATOM   2795 C CD1 . PHE   B 2 144 ? -2.531  7.595   -29.459 1.00 96.76 144 B 1 
ATOM   2796 C CD2 . PHE   B 2 144 ? -2.074  5.226   -29.521 1.00 96.36 144 B 1 
ATOM   2797 C CE1 . PHE   B 2 144 ? -3.052  7.532   -30.751 1.00 96.44 144 B 1 
ATOM   2798 C CE2 . PHE   B 2 144 ? -2.586  5.157   -30.820 1.00 96.12 144 B 1 
ATOM   2799 C CZ  . PHE   B 2 144 ? -3.084  6.309   -31.429 1.00 97.93 144 B 1 
ATOM   2800 N N   . VAL   B 2 145 ? -2.619  4.770   -24.824 1.00 98.68 145 B 1 
ATOM   2801 C CA  . VAL   B 2 145 ? -2.182  4.039   -23.638 1.00 98.72 145 B 1 
ATOM   2802 C C   . VAL   B 2 145 ? -0.820  3.413   -23.929 1.00 98.76 145 B 1 
ATOM   2803 O O   . VAL   B 2 145 ? -0.682  2.645   -24.884 1.00 98.69 145 B 1 
ATOM   2804 C CB  . VAL   B 2 145 ? -3.200  2.948   -23.242 1.00 98.67 145 B 1 
ATOM   2805 C CG1 . VAL   B 2 145 ? -2.786  2.253   -21.948 1.00 97.47 145 B 1 
ATOM   2806 C CG2 . VAL   B 2 145 ? -4.611  3.520   -23.064 1.00 96.64 145 B 1 
ATOM   2807 N N   . THR   B 2 146 ? 0.172   3.711   -23.102 1.00 98.79 146 B 1 
ATOM   2808 C CA  . THR   B 2 146 ? 1.430   2.958   -23.051 1.00 98.81 146 B 1 
ATOM   2809 C C   . THR   B 2 146 ? 1.158   1.670   -22.280 1.00 98.84 146 B 1 
ATOM   2810 O O   . THR   B 2 146 ? 0.952   1.698   -21.065 1.00 98.72 146 B 1 
ATOM   2811 C CB  . THR   B 2 146 ? 2.538   3.786   -22.377 1.00 98.72 146 B 1 
ATOM   2812 O OG1 . THR   B 2 146 ? 2.733   4.986   -23.108 1.00 96.78 146 B 1 
ATOM   2813 C CG2 . THR   B 2 146 ? 3.867   3.050   -22.335 1.00 96.27 146 B 1 
ATOM   2814 N N   . TYR   B 2 147 ? 1.100   0.552   -23.000 1.00 98.82 147 B 1 
ATOM   2815 C CA  . TYR   B 2 147 ? 0.606   -0.724  -22.487 1.00 98.78 147 B 1 
ATOM   2816 C C   . TYR   B 2 147 ? 1.721   -1.781  -22.470 1.00 98.78 147 B 1 
ATOM   2817 O O   . TYR   B 2 147 ? 2.059   -2.330  -23.523 1.00 98.61 147 B 1 
ATOM   2818 C CB  . TYR   B 2 147 ? -0.599  -1.162  -23.340 1.00 98.70 147 B 1 
ATOM   2819 C CG  . TYR   B 2 147 ? -1.357  -2.359  -22.804 1.00 98.69 147 B 1 
ATOM   2820 C CD1 . TYR   B 2 147 ? -0.850  -3.660  -22.953 1.00 97.58 147 B 1 
ATOM   2821 C CD2 . TYR   B 2 147 ? -2.596  -2.186  -22.169 1.00 97.34 147 B 1 
ATOM   2822 C CE1 . TYR   B 2 147 ? -1.553  -4.764  -22.461 1.00 97.27 147 B 1 
ATOM   2823 C CE2 . TYR   B 2 147 ? -3.312  -3.285  -21.677 1.00 97.02 147 B 1 
ATOM   2824 C CZ  . TYR   B 2 147 ? -2.782  -4.574  -21.823 1.00 98.19 147 B 1 
ATOM   2825 O OH  . TYR   B 2 147 ? -3.473  -5.657  -21.332 1.00 97.62 147 B 1 
ATOM   2826 N N   . PRO   B 2 148 ? 2.310   -2.102  -21.300 1.00 98.76 148 B 1 
ATOM   2827 C CA  . PRO   B 2 148 ? 3.252   -3.217  -21.188 1.00 98.70 148 B 1 
ATOM   2828 C C   . PRO   B 2 148 ? 2.528   -4.557  -21.357 1.00 98.59 148 B 1 
ATOM   2829 O O   . PRO   B 2 148 ? 1.573   -4.851  -20.635 1.00 98.26 148 B 1 
ATOM   2830 C CB  . PRO   B 2 148 ? 3.884   -3.076  -19.796 1.00 98.62 148 B 1 
ATOM   2831 C CG  . PRO   B 2 148 ? 3.581   -1.641  -19.391 1.00 98.03 148 B 1 
ATOM   2832 C CD  . PRO   B 2 148 ? 2.246   -1.356  -20.060 1.00 98.70 148 B 1 
ATOM   2833 N N   . LEU   B 2 149 ? 2.983   -5.358  -22.318 1.00 98.19 149 B 1 
ATOM   2834 C CA  . LEU   B 2 149 ? 2.413   -6.676  -22.580 1.00 98.12 149 B 1 
ATOM   2835 C C   . LEU   B 2 149 ? 2.740   -7.655  -21.449 1.00 97.91 149 B 1 
ATOM   2836 O O   . LEU   B 2 149 ? 3.831   -7.637  -20.876 1.00 97.62 149 B 1 
ATOM   2837 C CB  . LEU   B 2 149 ? 2.923   -7.224  -23.922 1.00 98.00 149 B 1 
ATOM   2838 C CG  . LEU   B 2 149 ? 2.435   -6.468  -25.170 1.00 97.56 149 B 1 
ATOM   2839 C CD1 . LEU   B 2 149 ? 3.177   -6.980  -26.404 1.00 96.07 149 B 1 
ATOM   2840 C CD2 . LEU   B 2 149 ? 0.932   -6.650  -25.388 1.00 95.78 149 B 1 
ATOM   2841 N N   . ARG   B 2 150 ? 1.791   -8.540  -21.179 1.00 97.24 150 B 1 
ATOM   2842 C CA  . ARG   B 2 150 ? 1.929   -9.654  -20.243 1.00 96.45 150 B 1 
ATOM   2843 C C   . ARG   B 2 150 ? 1.650   -10.979 -20.957 1.00 96.03 150 B 1 
ATOM   2844 O O   . ARG   B 2 150 ? 1.041   -10.969 -22.029 1.00 95.85 150 B 1 
ATOM   2845 C CB  . ARG   B 2 150 ? 0.986   -9.451  -19.053 1.00 95.48 150 B 1 
ATOM   2846 C CG  . ARG   B 2 150 ? 1.380   -8.256  -18.177 1.00 93.36 150 B 1 
ATOM   2847 C CD  . ARG   B 2 150 ? 0.492   -8.167  -16.938 1.00 92.56 150 B 1 
ATOM   2848 N NE  . ARG   B 2 150 ? 0.591   -9.373  -16.101 1.00 89.48 150 B 1 
ATOM   2849 C CZ  . ARG   B 2 150 ? 1.526   -9.639  -15.196 1.00 89.01 150 B 1 
ATOM   2850 N NH1 . ARG   B 2 150 ? 2.478   -8.777  -14.917 1.00 79.23 150 B 1 
ATOM   2851 N NH2 . ARG   B 2 150 ? 1.504   -10.780 -14.550 1.00 83.93 150 B 1 
ATOM   2852 N N   . PRO   B 2 151 ? 2.074   -12.129 -20.380 1.00 94.50 151 B 1 
ATOM   2853 C CA  . PRO   B 2 151 ? 1.868   -13.438 -21.025 1.00 93.27 151 B 1 
ATOM   2854 C C   . PRO   B 2 151 ? 0.411   -13.768 -21.371 1.00 93.49 151 B 1 
ATOM   2855 O O   . PRO   B 2 151 ? 0.162   -14.473 -22.348 1.00 91.13 151 B 1 
ATOM   2856 C CB  . PRO   B 2 151 ? 2.438   -14.444 -20.016 1.00 92.27 151 B 1 
ATOM   2857 C CG  . PRO   B 2 151 ? 3.501   -13.649 -19.284 1.00 91.85 151 B 1 
ATOM   2858 C CD  . PRO   B 2 151 ? 2.895   -12.261 -19.180 1.00 94.36 151 B 1 
ATOM   2859 N N   . GLU   B 2 152 ? -0.541  -13.253 -20.607 1.00 94.34 152 B 1 
ATOM   2860 C CA  . GLU   B 2 152 ? -1.969  -13.468 -20.839 1.00 94.02 152 B 1 
ATOM   2861 C C   . GLU   B 2 152 ? -2.558  -12.574 -21.949 1.00 94.93 152 B 1 
ATOM   2862 O O   . GLU   B 2 152 ? -3.688  -12.809 -22.395 1.00 93.16 152 B 1 
ATOM   2863 C CB  . GLU   B 2 152 ? -2.743  -13.301 -19.516 1.00 92.48 152 B 1 
ATOM   2864 C CG  . GLU   B 2 152 ? -2.694  -11.905 -18.860 1.00 89.11 152 B 1 
ATOM   2865 C CD  . GLU   B 2 152 ? -1.521  -11.661 -17.897 1.00 88.33 152 B 1 
ATOM   2866 O OE1 . GLU   B 2 152 ? -0.556  -12.455 -17.859 1.00 81.00 152 B 1 
ATOM   2867 O OE2 . GLU   B 2 152 ? -1.563  -10.658 -17.160 1.00 81.64 152 B 1 
ATOM   2868 N N   . ASP   B 2 153 ? -1.812  -11.564 -22.399 1.00 94.71 153 B 1 
ATOM   2869 C CA  . ASP   B 2 153 ? -2.281  -10.655 -23.439 1.00 95.59 153 B 1 
ATOM   2870 C C   . ASP   B 2 153 ? -2.137  -11.262 -24.842 1.00 95.97 153 B 1 
ATOM   2871 O O   . ASP   B 2 153 ? -1.222  -12.032 -25.143 1.00 95.43 153 B 1 
ATOM   2872 C CB  . ASP   B 2 153 ? -1.544  -9.306  -23.369 1.00 96.00 153 B 1 
ATOM   2873 C CG  . ASP   B 2 153 ? -1.902  -8.463  -22.143 1.00 96.64 153 B 1 
ATOM   2874 O OD1 . ASP   B 2 153 ? -3.107  -8.319  -21.846 1.00 92.91 153 B 1 
ATOM   2875 O OD2 . ASP   B 2 153 ? -0.975  -7.889  -21.529 1.00 92.40 153 B 1 
ATOM   2876 N N   . SER   B 2 154 ? -3.041  -10.862 -25.719 1.00 96.75 154 B 1 
ATOM   2877 C CA  . SER   B 2 154 ? -2.989  -11.159 -27.149 1.00 96.99 154 B 1 
ATOM   2878 C C   . SER   B 2 154 ? -3.571  -9.986  -27.935 1.00 97.43 154 B 1 
ATOM   2879 O O   . SER   B 2 154 ? -4.279  -9.140  -27.382 1.00 97.16 154 B 1 
ATOM   2880 C CB  . SER   B 2 154 ? -3.764  -12.449 -27.454 1.00 96.17 154 B 1 
ATOM   2881 O OG  . SER   B 2 154 ? -5.148  -12.283 -27.206 1.00 94.13 154 B 1 
ATOM   2882 N N   . LEU   B 2 155 ? -3.318  -9.941  -29.242 1.00 96.90 155 B 1 
ATOM   2883 C CA  . LEU   B 2 155 ? -3.918  -8.930  -30.113 1.00 97.34 155 B 1 
ATOM   2884 C C   . LEU   B 2 155 ? -5.451  -8.941  -30.008 1.00 97.50 155 B 1 
ATOM   2885 O O   . LEU   B 2 155 ? -6.077  -7.884  -29.919 1.00 97.09 155 B 1 
ATOM   2886 C CB  . LEU   B 2 155 ? -3.448  -9.177  -31.557 1.00 97.01 155 B 1 
ATOM   2887 C CG  . LEU   B 2 155 ? -4.001  -8.183  -32.597 1.00 96.42 155 B 1 
ATOM   2888 C CD1 . LEU   B 2 155 ? -3.569  -6.748  -32.300 1.00 93.42 155 B 1 
ATOM   2889 C CD2 . LEU   B 2 155 ? -3.504  -8.567  -33.986 1.00 92.82 155 B 1 
ATOM   2890 N N   . SER   B 2 156 ? -6.055  -10.123 -29.969 1.00 97.04 156 B 1 
ATOM   2891 C CA  . SER   B 2 156 ? -7.510  -10.261 -29.870 1.00 96.62 156 B 1 
ATOM   2892 C C   . SER   B 2 156 ? -8.055  -9.848  -28.500 1.00 96.93 156 B 1 
ATOM   2893 O O   . SER   B 2 156 ? -9.108  -9.210  -28.437 1.00 96.15 156 B 1 
ATOM   2894 C CB  . SER   B 2 156 ? -7.933  -11.694 -30.206 1.00 95.59 156 B 1 
ATOM   2895 O OG  . SER   B 2 156 ? -7.263  -12.638 -29.392 1.00 81.65 156 B 1 
ATOM   2896 N N   . SER   B 2 157 ? -7.356  -10.159 -27.405 1.00 96.86 157 B 1 
ATOM   2897 C CA  . SER   B 2 157 ? -7.809  -9.759  -26.068 1.00 96.62 157 B 1 
ATOM   2898 C C   . SER   B 2 157 ? -7.714  -8.244  -25.869 1.00 97.07 157 B 1 
ATOM   2899 O O   . SER   B 2 157 ? -8.640  -7.631  -25.328 1.00 96.48 157 B 1 
ATOM   2900 C CB  . SER   B 2 157 ? -7.060  -10.519 -24.961 1.00 95.60 157 B 1 
ATOM   2901 O OG  . SER   B 2 157 ? -5.717  -10.103 -24.820 1.00 91.21 157 B 1 
ATOM   2902 N N   . ILE   B 2 158 ? -6.643  -7.617  -26.367 1.00 97.36 158 B 1 
ATOM   2903 C CA  . ILE   B 2 158 ? -6.470  -6.164  -26.281 1.00 97.68 158 B 1 
ATOM   2904 C C   . ILE   B 2 158 ? -7.460  -5.442  -27.204 1.00 97.77 158 B 1 
ATOM   2905 O O   . ILE   B 2 158 ? -8.033  -4.424  -26.815 1.00 97.63 158 B 1 
ATOM   2906 C CB  . ILE   B 2 158 ? -5.003  -5.765  -26.552 1.00 97.88 158 B 1 
ATOM   2907 C CG1 . ILE   B 2 158 ? -4.084  -6.378  -25.471 1.00 96.94 158 B 1 
ATOM   2908 C CG2 . ILE   B 2 158 ? -4.843  -4.238  -26.567 1.00 97.15 158 B 1 
ATOM   2909 C CD1 . ILE   B 2 158 ? -2.590  -6.198  -25.740 1.00 94.46 158 B 1 
ATOM   2910 N N   . ALA   B 2 159 ? -7.722  -5.973  -28.396 1.00 97.71 159 B 1 
ATOM   2911 C CA  . ALA   B 2 159 ? -8.757  -5.431  -29.280 1.00 97.46 159 B 1 
ATOM   2912 C C   . ALA   B 2 159 ? -10.135 -5.446  -28.596 1.00 97.27 159 B 1 
ATOM   2913 O O   . ALA   B 2 159 ? -10.845 -4.437  -28.597 1.00 96.71 159 B 1 
ATOM   2914 C CB  . ALA   B 2 159 ? -8.779  -6.221  -30.593 1.00 97.40 159 B 1 
ATOM   2915 N N   . ARG   B 2 160 ? -10.471 -6.550  -27.955 1.00 97.17 160 B 1 
ATOM   2916 C CA  . ARG   B 2 160 ? -11.746 -6.683  -27.242 1.00 96.55 160 B 1 
ATOM   2917 C C   . ARG   B 2 160 ? -11.847 -5.718  -26.055 1.00 96.15 160 B 1 
ATOM   2918 O O   . ARG   B 2 160 ? -12.878 -5.063  -25.891 1.00 95.01 160 B 1 
ATOM   2919 C CB  . ARG   B 2 160 ? -11.941 -8.139  -26.798 1.00 96.18 160 B 1 
ATOM   2920 C CG  . ARG   B 2 160 ? -13.307 -8.371  -26.140 1.00 83.68 160 B 1 
ATOM   2921 C CD  . ARG   B 2 160 ? -13.491 -9.818  -25.694 1.00 78.98 160 B 1 
ATOM   2922 N NE  . ARG   B 2 160 ? -13.612 -10.744 -26.831 1.00 66.99 160 B 1 
ATOM   2923 C CZ  . ARG   B 2 160 ? -13.879 -12.043 -26.734 1.00 57.19 160 B 1 
ATOM   2924 N NH1 . ARG   B 2 160 ? -14.044 -12.617 -25.565 1.00 51.08 160 B 1 
ATOM   2925 N NH2 . ARG   B 2 160 ? -13.987 -12.775 -27.818 1.00 51.46 160 B 1 
ATOM   2926 N N   . SER   B 2 161 ? -10.804 -5.616  -25.237 1.00 96.80 161 B 1 
ATOM   2927 C CA  . SER   B 2 161 ? -10.837 -4.763  -24.039 1.00 96.01 161 B 1 
ATOM   2928 C C   . SER   B 2 161 ? -10.771 -3.269  -24.368 1.00 96.29 161 B 1 
ATOM   2929 O O   . SER   B 2 161 ? -11.420 -2.464  -23.702 1.00 95.27 161 B 1 
ATOM   2930 C CB  . SER   B 2 161 ? -9.716  -5.149  -23.069 1.00 95.00 161 B 1 
ATOM   2931 O OG  . SER   B 2 161 ? -8.442  -4.943  -23.648 1.00 87.40 161 B 1 
ATOM   2932 N N   . SER   B 2 162 ? -10.032 -2.884  -25.407 1.00 97.37 162 B 1 
ATOM   2933 C CA  . SER   B 2 162 ? -9.894  -1.479  -25.813 1.00 97.41 162 B 1 
ATOM   2934 C C   . SER   B 2 162 ? -11.073 -0.971  -26.644 1.00 97.46 162 B 1 
ATOM   2935 O O   . SER   B 2 162 ? -11.345 0.231   -26.659 1.00 96.77 162 B 1 
ATOM   2936 C CB  . SER   B 2 162 ? -8.591  -1.278  -26.593 1.00 97.39 162 B 1 
ATOM   2937 O OG  . SER   B 2 162 ? -8.606  -1.991  -27.811 1.00 96.53 162 B 1 
ATOM   2938 N N   . GLY   B 2 163 ? -11.774 -1.860  -27.345 1.00 97.43 163 B 1 
ATOM   2939 C CA  . GLY   B 2 163 ? -12.792 -1.482  -28.327 1.00 97.29 163 B 1 
ATOM   2940 C C   . GLY   B 2 163 ? -12.209 -0.977  -29.649 1.00 97.74 163 B 1 
ATOM   2941 O O   . GLY   B 2 163 ? -12.907 -0.307  -30.411 1.00 96.48 163 B 1 
ATOM   2942 N N   . VAL   B 2 164 ? -10.939 -1.278  -29.924 1.00 97.84 164 B 1 
ATOM   2943 C CA  . VAL   B 2 164 ? -10.236 -0.910  -31.162 1.00 98.03 164 B 1 
ATOM   2944 C C   . VAL   B 2 164 ? -9.970  -2.180  -31.970 1.00 98.12 164 B 1 
ATOM   2945 O O   . VAL   B 2 164 ? -9.641  -3.220  -31.406 1.00 97.52 164 B 1 
ATOM   2946 C CB  . VAL   B 2 164 ? -8.925  -0.158  -30.846 1.00 97.66 164 B 1 
ATOM   2947 C CG1 . VAL   B 2 164 ? -8.202  0.291   -32.120 1.00 94.79 164 B 1 
ATOM   2948 C CG2 . VAL   B 2 164 ? -9.203  1.087   -29.994 1.00 94.32 164 B 1 
ATOM   2949 N N   . SER   B 2 165 ? -10.113 -2.103  -33.293 1.00 97.67 165 B 1 
ATOM   2950 C CA  . SER   B 2 165 ? -9.930  -3.283  -34.141 1.00 97.62 165 B 1 
ATOM   2951 C C   . SER   B 2 165 ? -8.485  -3.792  -34.112 1.00 97.82 165 B 1 
ATOM   2952 O O   . SER   B 2 165 ? -7.534  -3.017  -33.996 1.00 97.59 165 B 1 
ATOM   2953 C CB  . SER   B 2 165 ? -10.380 -3.009  -35.578 1.00 96.82 165 B 1 
ATOM   2954 O OG  . SER   B 2 165 ? -9.454  -2.184  -36.263 1.00 91.82 165 B 1 
ATOM   2955 N N   . ALA   B 2 166 ? -8.317  -5.101  -34.264 1.00 97.65 166 B 1 
ATOM   2956 C CA  . ALA   B 2 166 ? -7.000  -5.734  -34.297 1.00 97.76 166 B 1 
ATOM   2957 C C   . ALA   B 2 166 ? -6.111  -5.185  -35.427 1.00 97.94 166 B 1 
ATOM   2958 O O   . ALA   B 2 166 ? -4.913  -4.996  -35.226 1.00 97.45 166 B 1 
ATOM   2959 C CB  . ALA   B 2 166 ? -7.195  -7.247  -34.423 1.00 97.07 166 B 1 
ATOM   2960 N N   . ASP   B 2 167 ? -6.693  -4.887  -36.592 1.00 97.71 167 B 1 
ATOM   2961 C CA  . ASP   B 2 167 ? -5.954  -4.308  -37.723 1.00 97.59 167 B 1 
ATOM   2962 C C   . ASP   B 2 167 ? -5.375  -2.932  -37.367 1.00 97.89 167 B 1 
ATOM   2963 O O   . ASP   B 2 167 ? -4.185  -2.681  -37.579 1.00 97.21 167 B 1 
ATOM   2964 C CB  . ASP   B 2 167 ? -6.868  -4.218  -38.956 1.00 96.81 167 B 1 
ATOM   2965 C CG  . ASP   B 2 167 ? -6.155  -3.599  -40.162 1.00 83.84 167 B 1 
ATOM   2966 O OD1 . ASP   B 2 167 ? -5.227  -4.236  -40.700 1.00 71.07 167 B 1 
ATOM   2967 O OD2 . ASP   B 2 167 ? -6.512  -2.471  -40.564 1.00 71.14 167 B 1 
ATOM   2968 N N   . ILE   B 2 168 ? -6.178  -2.051  -36.774 1.00 98.17 168 B 1 
ATOM   2969 C CA  . ILE   B 2 168 ? -5.728  -0.722  -36.343 1.00 98.16 168 B 1 
ATOM   2970 C C   . ILE   B 2 168 ? -4.640  -0.842  -35.269 1.00 98.35 168 B 1 
ATOM   2971 O O   . ILE   B 2 168 ? -3.602  -0.185  -35.369 1.00 97.94 168 B 1 
ATOM   2972 C CB  . ILE   B 2 168 ? -6.932  0.121   -35.860 1.00 97.49 168 B 1 
ATOM   2973 C CG1 . ILE   B 2 168 ? -7.882  0.485   -37.025 1.00 93.96 168 B 1 
ATOM   2974 C CG2 . ILE   B 2 168 ? -6.484  1.388   -35.124 1.00 94.51 168 B 1 
ATOM   2975 C CD1 . ILE   B 2 168 ? -7.307  1.460   -38.062 1.00 82.25 168 B 1 
ATOM   2976 N N   . LEU   B 2 169 ? -4.830  -1.701  -34.271 1.00 98.17 169 B 1 
ATOM   2977 C CA  . LEU   B 2 169 ? -3.818  -1.937  -33.233 1.00 98.21 169 B 1 
ATOM   2978 C C   . LEU   B 2 169 ? -2.488  -2.407  -33.832 1.00 98.19 169 B 1 
ATOM   2979 O O   . LEU   B 2 169 ? -1.429  -1.911  -33.448 1.00 97.85 169 B 1 
ATOM   2980 C CB  . LEU   B 2 169 ? -4.324  -2.975  -32.220 1.00 98.02 169 B 1 
ATOM   2981 C CG  . LEU   B 2 169 ? -5.454  -2.497  -31.295 1.00 96.88 169 B 1 
ATOM   2982 C CD1 . LEU   B 2 169 ? -5.938  -3.672  -30.449 1.00 94.75 169 B 1 
ATOM   2983 C CD2 . LEU   B 2 169 ? -4.990  -1.382  -30.363 1.00 94.22 169 B 1 
ATOM   2984 N N   . GLN   B 2 170 ? -2.533  -3.332  -34.780 1.00 98.01 170 B 1 
ATOM   2985 C CA  . GLN   B 2 170 ? -1.319  -3.837  -35.427 1.00 97.82 170 B 1 
ATOM   2986 C C   . GLN   B 2 170 ? -0.615  -2.743  -36.245 1.00 97.73 170 B 1 
ATOM   2987 O O   . GLN   B 2 170 ? 0.611   -2.659  -36.227 1.00 97.36 170 B 1 
ATOM   2988 C CB  . GLN   B 2 170 ? -1.665  -5.056  -36.294 1.00 97.19 170 B 1 
ATOM   2989 C CG  . GLN   B 2 170 ? -0.428  -5.828  -36.778 1.00 94.47 170 B 1 
ATOM   2990 C CD  . GLN   B 2 170 ? 0.300   -6.536  -35.635 1.00 95.42 170 B 1 
ATOM   2991 O OE1 . GLN   B 2 170 ? -0.176  -7.533  -35.113 1.00 88.04 170 B 1 
ATOM   2992 N NE2 . GLN   B 2 170 ? 1.444   -6.042  -35.218 1.00 86.98 170 B 1 
ATOM   2993 N N   . ARG   B 2 171 ? -1.378  -1.875  -36.922 1.00 98.27 171 B 1 
ATOM   2994 C CA  . ARG   B 2 171 ? -0.812  -0.755  -37.695 1.00 98.19 171 B 1 
ATOM   2995 C C   . ARG   B 2 171 ? -0.141  0.297   -36.808 1.00 98.15 171 B 1 
ATOM   2996 O O   . ARG   B 2 171 ? 0.876   0.858   -37.209 1.00 97.56 171 B 1 
ATOM   2997 C CB  . ARG   B 2 171 ? -1.898  -0.097  -38.548 1.00 97.87 171 B 1 
ATOM   2998 C CG  . ARG   B 2 171 ? -2.342  -0.964  -39.720 1.00 94.45 171 B 1 
ATOM   2999 C CD  . ARG   B 2 171 ? -3.529  -0.306  -40.411 1.00 90.37 171 B 1 
ATOM   3000 N NE  . ARG   B 2 171 ? -4.127  -1.196  -41.406 1.00 83.12 171 B 1 
ATOM   3001 C CZ  . ARG   B 2 171 ? -3.945  -1.173  -42.713 1.00 76.77 171 B 1 
ATOM   3002 N NH1 . ARG   B 2 171 ? -3.192  -0.271  -43.300 1.00 69.55 171 B 1 
ATOM   3003 N NH2 . ARG   B 2 171 ? -4.544  -2.076  -43.437 1.00 69.62 171 B 1 
ATOM   3004 N N   . TYR   B 2 172 ? -0.672  0.551   -35.606 1.00 98.12 172 B 1 
ATOM   3005 C CA  . TYR   B 2 172 ? -0.001  1.417   -34.627 1.00 98.04 172 B 1 
ATOM   3006 C C   . TYR   B 2 172 ? 1.253   0.780   -34.020 1.00 97.98 172 B 1 
ATOM   3007 O O   . TYR   B 2 172 ? 2.114   1.495   -33.504 1.00 97.43 172 B 1 
ATOM   3008 C CB  . TYR   B 2 172 ? -0.976  1.814   -33.513 1.00 98.04 172 B 1 
ATOM   3009 C CG  . TYR   B 2 172 ? -1.940  2.912   -33.905 1.00 98.25 172 B 1 
ATOM   3010 C CD1 . TYR   B 2 172 ? -1.462  4.161   -34.340 1.00 96.62 172 B 1 
ATOM   3011 C CD2 . TYR   B 2 172 ? -3.326  2.712   -33.812 1.00 96.72 172 B 1 
ATOM   3012 C CE1 . TYR   B 2 172 ? -2.344  5.185   -34.692 1.00 96.61 172 B 1 
ATOM   3013 C CE2 . TYR   B 2 172 ? -4.221  3.735   -34.159 1.00 96.48 172 B 1 
ATOM   3014 C CZ  . TYR   B 2 172 ? -3.722  4.968   -34.602 1.00 97.87 172 B 1 
ATOM   3015 O OH  . TYR   B 2 172 ? -4.592  5.969   -34.956 1.00 97.20 172 B 1 
ATOM   3016 N N   . ASN   B 2 173 ? 1.377   -0.536  -34.093 1.00 98.02 173 B 1 
ATOM   3017 C CA  . ASN   B 2 173 ? 2.491   -1.295  -33.527 1.00 97.95 173 B 1 
ATOM   3018 C C   . ASN   B 2 173 ? 3.083   -2.249  -34.582 1.00 97.84 173 B 1 
ATOM   3019 O O   . ASN   B 2 173 ? 3.013   -3.474  -34.436 1.00 96.55 173 B 1 
ATOM   3020 C CB  . ASN   B 2 173 ? 2.003   -2.029  -32.266 1.00 97.89 173 B 1 
ATOM   3021 C CG  . ASN   B 2 173 ? 1.460   -1.078  -31.214 1.00 98.28 173 B 1 
ATOM   3022 O OD1 . ASN   B 2 173 ? 2.202   -0.503  -30.434 1.00 92.97 173 B 1 
ATOM   3023 N ND2 . ASN   B 2 173 ? 0.151   -0.888  -31.182 1.00 92.11 173 B 1 
ATOM   3024 N N   . PRO   B 2 174 ? 3.639   -1.706  -35.683 1.00 97.18 174 B 1 
ATOM   3025 C CA  . PRO   B 2 174 ? 4.067   -2.535  -36.807 1.00 96.01 174 B 1 
ATOM   3026 C C   . PRO   B 2 174 ? 5.204   -3.480  -36.411 1.00 95.78 174 B 1 
ATOM   3027 O O   . PRO   B 2 174 ? 6.183   -3.074  -35.784 1.00 93.19 174 B 1 
ATOM   3028 C CB  . PRO   B 2 174 ? 4.493   -1.533  -37.892 1.00 95.01 174 B 1 
ATOM   3029 C CG  . PRO   B 2 174 ? 4.873   -0.285  -37.112 1.00 93.49 174 B 1 
ATOM   3030 C CD  . PRO   B 2 174 ? 3.901   -0.294  -35.942 1.00 96.51 174 B 1 
ATOM   3031 N N   . GLY   B 2 175 ? 5.065   -4.747  -36.773 1.00 95.53 175 B 1 
ATOM   3032 C CA  . GLY   B 2 175 ? 6.060   -5.781  -36.486 1.00 95.07 175 B 1 
ATOM   3033 C C   . GLY   B 2 175 ? 6.067   -6.299  -35.045 1.00 96.17 175 B 1 
ATOM   3034 O O   . GLY   B 2 175 ? 6.838   -7.210  -34.739 1.00 93.60 175 B 1 
ATOM   3035 N N   . VAL   B 2 176 ? 5.225   -5.766  -34.162 1.00 96.77 176 B 1 
ATOM   3036 C CA  . VAL   B 2 176 ? 5.161   -6.218  -32.768 1.00 96.96 176 B 1 
ATOM   3037 C C   . VAL   B 2 176 ? 4.263   -7.449  -32.647 1.00 97.46 176 B 1 
ATOM   3038 O O   . VAL   B 2 176 ? 3.126   -7.468  -33.126 1.00 96.91 176 B 1 
ATOM   3039 C CB  . VAL   B 2 176 ? 4.694   -5.094  -31.823 1.00 95.88 176 B 1 
ATOM   3040 C CG1 . VAL   B 2 176 ? 4.659   -5.562  -30.369 1.00 90.63 176 B 1 
ATOM   3041 C CG2 . VAL   B 2 176 ? 5.637   -3.889  -31.916 1.00 91.45 176 B 1 
ATOM   3042 N N   . ASN   B 2 177 ? 4.774   -8.475  -31.965 1.00 96.85 177 B 1 
ATOM   3043 C CA  . ASN   B 2 177 ? 3.992   -9.653  -31.601 1.00 97.05 177 B 1 
ATOM   3044 C C   . ASN   B 2 177 ? 3.286   -9.414  -30.258 1.00 97.10 177 B 1 
ATOM   3045 O O   . ASN   B 2 177 ? 3.921   -9.426  -29.202 1.00 96.30 177 B 1 
ATOM   3046 C CB  . ASN   B 2 177 ? 4.910   -10.886 -31.558 1.00 96.28 177 B 1 
ATOM   3047 C CG  . ASN   B 2 177 ? 4.179   -12.154 -31.141 1.00 94.14 177 B 1 
ATOM   3048 O OD1 . ASN   B 2 177 ? 2.963   -12.208 -31.046 1.00 88.70 177 B 1 
ATOM   3049 N ND2 . ASN   B 2 177 ? 4.914   -13.213 -30.877 1.00 86.07 177 B 1 
ATOM   3050 N N   . PHE   B 2 178 ? 1.965   -9.239  -30.295 1.00 97.00 178 B 1 
ATOM   3051 C CA  . PHE   B 2 178 ? 1.160   -8.987  -29.095 1.00 97.24 178 B 1 
ATOM   3052 C C   . PHE   B 2 178 ? 1.094   -10.189 -28.135 1.00 97.18 178 B 1 
ATOM   3053 O O   . PHE   B 2 178 ? 0.679   -10.030 -26.990 1.00 95.90 178 B 1 
ATOM   3054 C CB  . PHE   B 2 178 ? -0.256  -8.551  -29.505 1.00 97.21 178 B 1 
ATOM   3055 C CG  . PHE   B 2 178 ? -0.376  -7.119  -29.990 1.00 97.67 178 B 1 
ATOM   3056 C CD1 . PHE   B 2 178 ? 0.285   -6.674  -31.140 1.00 95.48 178 B 1 
ATOM   3057 C CD2 . PHE   B 2 178 ? -1.186  -6.212  -29.290 1.00 94.65 178 B 1 
ATOM   3058 C CE1 . PHE   B 2 178 ? 0.147   -5.352  -31.584 1.00 93.51 178 B 1 
ATOM   3059 C CE2 . PHE   B 2 178 ? -1.336  -4.893  -29.731 1.00 93.63 178 B 1 
ATOM   3060 C CZ  . PHE   B 2 178 ? -0.667  -4.464  -30.878 1.00 96.95 178 B 1 
ATOM   3061 N N   . ASN   B 2 179 ? 1.535   -11.370 -28.578 1.00 96.50 179 B 1 
ATOM   3062 C CA  . ASN   B 2 179 ? 1.616   -12.577 -27.746 1.00 96.07 179 B 1 
ATOM   3063 C C   . ASN   B 2 179 ? 3.010   -12.785 -27.131 1.00 96.29 179 B 1 
ATOM   3064 O O   . ASN   B 2 179 ? 3.261   -13.827 -26.528 1.00 93.60 179 B 1 
ATOM   3065 C CB  . ASN   B 2 179 ? 1.210   -13.811 -28.573 1.00 94.05 179 B 1 
ATOM   3066 C CG  . ASN   B 2 179 ? -0.157  -13.679 -29.218 1.00 87.33 179 B 1 
ATOM   3067 O OD1 . ASN   B 2 179 ? -1.162  -13.438 -28.572 1.00 75.24 179 B 1 
ATOM   3068 N ND2 . ASN   B 2 179 ? -0.224  -13.839 -30.527 1.00 73.71 179 B 1 
ATOM   3069 N N   . SER   B 2 180 ? 3.926   -11.836 -27.279 1.00 96.70 180 B 1 
ATOM   3070 C CA  . SER   B 2 180 ? 5.305   -11.987 -26.793 1.00 96.34 180 B 1 
ATOM   3071 C C   . SER   B 2 180 ? 5.418   -12.006 -25.265 1.00 96.27 180 B 1 
ATOM   3072 O O   . SER   B 2 180 ? 6.409   -12.498 -24.727 1.00 93.87 180 B 1 
ATOM   3073 C CB  . SER   B 2 180 ? 6.190   -10.871 -27.354 1.00 95.34 180 B 1 
ATOM   3074 O OG  . SER   B 2 180 ? 5.781   -9.611  -26.859 1.00 90.23 180 B 1 
ATOM   3075 N N   . GLY   B 2 181 ? 4.419   -11.464 -24.565 1.00 96.42 181 B 1 
ATOM   3076 C CA  . GLY   B 2 181 ? 4.408   -11.405 -23.105 1.00 96.13 181 B 1 
ATOM   3077 C C   . GLY   B 2 181 ? 5.356   -10.367 -22.501 1.00 96.56 181 B 1 
ATOM   3078 O O   . GLY   B 2 181 ? 5.551   -10.360 -21.283 1.00 94.64 181 B 1 
ATOM   3079 N N   . ASN   B 2 182 ? 5.955   -9.509  -23.321 1.00 96.92 182 B 1 
ATOM   3080 C CA  . ASN   B 2 182 ? 6.861   -8.449  -22.880 1.00 96.81 182 B 1 
ATOM   3081 C C   . ASN   B 2 182 ? 6.894   -7.295  -23.887 1.00 97.43 182 B 1 
ATOM   3082 O O   . ASN   B 2 182 ? 6.358   -7.399  -24.993 1.00 96.37 182 B 1 
ATOM   3083 C CB  . ASN   B 2 182 ? 8.266   -9.031  -22.632 1.00 93.89 182 B 1 
ATOM   3084 C CG  . ASN   B 2 182 ? 8.901   -9.585  -23.900 1.00 89.35 182 B 1 
ATOM   3085 O OD1 . ASN   B 2 182 ? 9.290   -8.861  -24.797 1.00 78.22 182 B 1 
ATOM   3086 N ND2 . ASN   B 2 182 ? 9.028   -10.897 -23.991 1.00 77.32 182 B 1 
ATOM   3087 N N   . GLY   B 2 183 ? 7.532   -6.200  -23.502 1.00 96.96 183 B 1 
ATOM   3088 C CA  . GLY   B 2 183 ? 7.600   -4.989  -24.308 1.00 97.09 183 B 1 
ATOM   3089 C C   . GLY   B 2 183 ? 6.324   -4.154  -24.211 1.00 98.00 183 B 1 
ATOM   3090 O O   . GLY   B 2 183 ? 5.378   -4.502  -23.504 1.00 97.58 183 B 1 
ATOM   3091 N N   . ILE   B 2 184 ? 6.312   -3.022  -24.921 1.00 98.19 184 B 1 
ATOM   3092 C CA  . ILE   B 2 184 ? 5.220   -2.051  -24.873 1.00 98.34 184 B 1 
ATOM   3093 C C   . ILE   B 2 184 ? 4.523   -1.990  -26.229 1.00 98.50 184 B 1 
ATOM   3094 O O   . ILE   B 2 184 ? 5.173   -1.998  -27.275 1.00 98.04 184 B 1 
ATOM   3095 C CB  . ILE   B 2 184 ? 5.748   -0.669  -24.420 1.00 97.52 184 B 1 
ATOM   3096 C CG1 . ILE   B 2 184 ? 6.134   -0.723  -22.924 1.00 94.10 184 B 1 
ATOM   3097 C CG2 . ILE   B 2 184 ? 4.720   0.451   -24.669 1.00 95.39 184 B 1 
ATOM   3098 C CD1 . ILE   B 2 184 ? 6.917   0.491   -22.430 1.00 87.69 184 B 1 
ATOM   3099 N N   . VAL   B 2 185 ? 3.199   -1.879  -26.194 1.00 98.47 185 B 1 
ATOM   3100 C CA  . VAL   B 2 185 ? 2.384   -1.492  -27.347 1.00 98.56 185 B 1 
ATOM   3101 C C   . VAL   B 2 185 ? 1.609   -0.215  -27.029 1.00 98.67 185 B 1 
ATOM   3102 O O   . VAL   B 2 185 ? 1.338   0.090   -25.862 1.00 98.61 185 B 1 
ATOM   3103 C CB  . VAL   B 2 185 ? 1.437   -2.621  -27.813 1.00 98.34 185 B 1 
ATOM   3104 C CG1 . VAL   B 2 185 ? 2.241   -3.821  -28.317 1.00 95.94 185 B 1 
ATOM   3105 C CG2 . VAL   B 2 185 ? 0.463   -3.076  -26.719 1.00 94.73 185 B 1 
ATOM   3106 N N   . TYR   B 2 186 ? 1.254   0.536   -28.059 1.00 98.72 186 B 1 
ATOM   3107 C CA  . TYR   B 2 186 ? 0.448   1.748   -27.931 1.00 98.70 186 B 1 
ATOM   3108 C C   . TYR   B 2 186 ? -0.980  1.458   -28.376 1.00 98.72 186 B 1 
ATOM   3109 O O   . TYR   B 2 186 ? -1.223  1.052   -29.510 1.00 98.51 186 B 1 
ATOM   3110 C CB  . TYR   B 2 186 ? 1.080   2.896   -28.719 1.00 98.58 186 B 1 
ATOM   3111 C CG  . TYR   B 2 186 ? 2.492   3.210   -28.271 1.00 98.52 186 B 1 
ATOM   3112 C CD1 . TYR   B 2 186 ? 2.722   3.832   -27.032 1.00 96.82 186 B 1 
ATOM   3113 C CD2 . TYR   B 2 186 ? 3.588   2.846   -29.069 1.00 96.76 186 B 1 
ATOM   3114 C CE1 . TYR   B 2 186 ? 4.027   4.102   -26.598 1.00 96.76 186 B 1 
ATOM   3115 C CE2 . TYR   B 2 186 ? 4.895   3.111   -28.644 1.00 96.52 186 B 1 
ATOM   3116 C CZ  . TYR   B 2 186 ? 5.109   3.741   -27.407 1.00 97.83 186 B 1 
ATOM   3117 O OH  . TYR   B 2 186 ? 6.389   4.004   -26.984 1.00 97.00 186 B 1 
ATOM   3118 N N   . VAL   B 2 187 ? -1.918  1.655   -27.459 1.00 98.69 187 B 1 
ATOM   3119 C CA  . VAL   B 2 187 ? -3.335  1.328   -27.655 1.00 98.73 187 B 1 
ATOM   3120 C C   . VAL   B 2 187 ? -4.151  2.617   -27.555 1.00 98.74 187 B 1 
ATOM   3121 O O   . VAL   B 2 187 ? -4.002  3.334   -26.568 1.00 98.54 187 B 1 
ATOM   3122 C CB  . VAL   B 2 187 ? -3.802  0.299   -26.600 1.00 98.52 187 B 1 
ATOM   3123 C CG1 . VAL   B 2 187 ? -5.270  -0.076  -26.796 1.00 97.07 187 B 1 
ATOM   3124 C CG2 . VAL   B 2 187 ? -2.954  -0.976  -26.659 1.00 96.72 187 B 1 
ATOM   3125 N N   . PRO   B 2 188 ? -5.021  2.943   -28.533 1.00 98.75 188 B 1 
ATOM   3126 C CA  . PRO   B 2 188 ? -5.900  4.108   -28.396 1.00 98.70 188 B 1 
ATOM   3127 C C   . PRO   B 2 188 ? -6.702  4.074   -27.092 1.00 98.69 188 B 1 
ATOM   3128 O O   . PRO   B 2 188 ? -7.287  3.048   -26.732 1.00 98.50 188 B 1 
ATOM   3129 C CB  . PRO   B 2 188 ? -6.806  4.062   -29.627 1.00 98.51 188 B 1 
ATOM   3130 C CG  . PRO   B 2 188 ? -5.936  3.371   -30.662 1.00 97.88 188 B 1 
ATOM   3131 C CD  . PRO   B 2 188 ? -5.165  2.341   -29.849 1.00 98.56 188 B 1 
ATOM   3132 N N   . GLY   B 2 189 ? -6.709  5.203   -26.378 1.00 98.68 189 B 1 
ATOM   3133 C CA  . GLY   B 2 189 ? -7.360  5.348   -25.084 1.00 98.60 189 B 1 
ATOM   3134 C C   . GLY   B 2 189 ? -8.563  6.273   -25.137 1.00 98.61 189 B 1 
ATOM   3135 O O   . GLY   B 2 189 ? -8.700  7.104   -26.037 1.00 98.26 189 B 1 
ATOM   3136 N N   . ARG   B 2 190 ? -9.439  6.131   -24.150 1.00 98.51 190 B 1 
ATOM   3137 C CA  . ARG   B 2 190 ? -10.650 6.940   -23.998 1.00 98.36 190 B 1 
ATOM   3138 C C   . ARG   B 2 190 ? -10.428 8.076   -23.001 1.00 98.31 190 B 1 
ATOM   3139 O O   . ARG   B 2 190 ? -9.629  7.960   -22.069 1.00 97.79 190 B 1 
ATOM   3140 C CB  . ARG   B 2 190 ? -11.828 6.056   -23.572 1.00 97.82 190 B 1 
ATOM   3141 C CG  . ARG   B 2 190 ? -12.189 5.004   -24.628 1.00 96.46 190 B 1 
ATOM   3142 C CD  . ARG   B 2 190 ? -13.287 4.083   -24.118 1.00 94.86 190 B 1 
ATOM   3143 N NE  . ARG   B 2 190 ? -13.596 2.997   -25.059 1.00 92.13 190 B 1 
ATOM   3144 C CZ  . ARG   B 2 190 ? -14.527 3.018   -26.007 1.00 91.36 190 B 1 
ATOM   3145 N NH1 . ARG   B 2 190 ? -15.283 4.067   -26.218 1.00 81.74 190 B 1 
ATOM   3146 N NH2 . ARG   B 2 190 ? -14.708 1.963   -26.765 1.00 86.48 190 B 1 
ATOM   3147 N N   . ASP   B 2 191 ? -11.157 9.169   -23.196 1.00 97.46 191 B 1 
ATOM   3148 C CA  . ASP   B 2 191 ? -11.234 10.254  -22.223 1.00 97.02 191 B 1 
ATOM   3149 C C   . ASP   B 2 191 ? -12.156 9.873   -21.039 1.00 97.06 191 B 1 
ATOM   3150 O O   . ASP   B 2 191 ? -12.793 8.809   -21.063 1.00 96.56 191 B 1 
ATOM   3151 C CB  . ASP   B 2 191 ? -11.628 11.558  -22.944 1.00 96.01 191 B 1 
ATOM   3152 C CG  . ASP   B 2 191 ? -13.086 11.660  -23.398 1.00 94.77 191 B 1 
ATOM   3153 O OD1 . ASP   B 2 191 ? -13.931 10.849  -22.965 1.00 92.22 191 B 1 
ATOM   3154 O OD2 . ASP   B 2 191 ? -13.385 12.611  -24.147 1.00 90.64 191 B 1 
ATOM   3155 N N   . PRO   B 2 192 ? -12.254 10.705  -19.991 1.00 96.93 192 B 1 
ATOM   3156 C CA  . PRO   B 2 192 ? -13.130 10.405  -18.850 1.00 96.49 192 B 1 
ATOM   3157 C C   . PRO   B 2 192 ? -14.619 10.248  -19.184 1.00 96.05 192 B 1 
ATOM   3158 O O   . PRO   B 2 192 ? -15.362 9.675   -18.384 1.00 93.84 192 B 1 
ATOM   3159 C CB  . PRO   B 2 192 ? -12.901 11.575  -17.883 1.00 95.75 192 B 1 
ATOM   3160 C CG  . PRO   B 2 192 ? -11.484 12.010  -18.191 1.00 95.10 192 B 1 
ATOM   3161 C CD  . PRO   B 2 192 ? -11.403 11.852  -19.697 1.00 96.72 192 B 1 
ATOM   3162 N N   . ASN   B 2 193 ? -15.069 10.722  -20.347 1.00 96.40 193 B 1 
ATOM   3163 C CA  . ASN   B 2 193 ? -16.450 10.573  -20.814 1.00 96.03 193 B 1 
ATOM   3164 C C   . ASN   B 2 193 ? -16.660 9.289   -21.634 1.00 96.37 193 B 1 
ATOM   3165 O O   . ASN   B 2 193 ? -17.776 9.010   -22.070 1.00 93.91 193 B 1 
ATOM   3166 C CB  . ASN   B 2 193 ? -16.857 11.819  -21.613 1.00 94.54 193 B 1 
ATOM   3167 C CG  . ASN   B 2 193 ? -16.731 13.104  -20.812 1.00 86.80 193 B 1 
ATOM   3168 O OD1 . ASN   B 2 193 ? -17.129 13.193  -19.659 1.00 76.86 193 B 1 
ATOM   3169 N ND2 . ASN   B 2 193 ? -16.172 14.132  -21.413 1.00 74.58 193 B 1 
ATOM   3170 N N   . GLY   B 2 194 ? -15.603 8.510   -21.854 1.00 95.94 194 B 1 
ATOM   3171 C CA  . GLY   B 2 194 ? -15.662 7.266   -22.616 1.00 95.87 194 B 1 
ATOM   3172 C C   . GLY   B 2 194 ? -15.508 7.434   -24.129 1.00 96.83 194 B 1 
ATOM   3173 O O   . GLY   B 2 194 ? -15.665 6.455   -24.863 1.00 95.50 194 B 1 
ATOM   3174 N N   . ALA   B 2 195 ? -15.195 8.642   -24.614 1.00 97.20 195 B 1 
ATOM   3175 C CA  . ALA   B 2 195 ? -14.951 8.908   -26.026 1.00 97.59 195 B 1 
ATOM   3176 C C   . ALA   B 2 195 ? -13.463 8.761   -26.366 1.00 97.98 195 B 1 
ATOM   3177 O O   . ALA   B 2 195 ? -12.596 8.934   -25.509 1.00 97.40 195 B 1 
ATOM   3178 C CB  . ALA   B 2 195 ? -15.475 10.304  -26.376 1.00 96.84 195 B 1 
ATOM   3179 N N   . PHE   B 2 196 ? -13.159 8.466   -27.629 1.00 98.10 196 B 1 
ATOM   3180 C CA  . PHE   B 2 196 ? -11.790 8.515   -28.137 1.00 98.22 196 B 1 
ATOM   3181 C C   . PHE   B 2 196 ? -11.479 9.939   -28.617 1.00 98.16 196 B 1 
ATOM   3182 O O   . PHE   B 2 196 ? -12.113 10.400  -29.566 1.00 97.52 196 B 1 
ATOM   3183 C CB  . PHE   B 2 196 ? -11.618 7.514   -29.283 1.00 98.12 196 B 1 
ATOM   3184 C CG  . PHE   B 2 196 ? -11.662 6.065   -28.860 1.00 98.36 196 B 1 
ATOM   3185 C CD1 . PHE   B 2 196 ? -10.582 5.501   -28.170 1.00 96.71 196 B 1 
ATOM   3186 C CD2 . PHE   B 2 196 ? -12.762 5.258   -29.186 1.00 96.54 196 B 1 
ATOM   3187 C CE1 . PHE   B 2 196 ? -10.590 4.147   -27.817 1.00 96.58 196 B 1 
ATOM   3188 C CE2 . PHE   B 2 196 ? -12.775 3.901   -28.837 1.00 96.16 196 B 1 
ATOM   3189 C CZ  . PHE   B 2 196 ? -11.685 3.346   -28.155 1.00 97.90 196 B 1 
ATOM   3190 N N   . PRO   B 2 197 ? -10.517 10.649  -28.003 1.00 98.08 197 B 1 
ATOM   3191 C CA  . PRO   B 2 197 ? -10.076 11.933  -28.545 1.00 97.91 197 B 1 
ATOM   3192 C C   . PRO   B 2 197 ? -9.461  11.746  -29.938 1.00 98.04 197 B 1 
ATOM   3193 O O   . PRO   B 2 197 ? -8.670  10.819  -30.133 1.00 97.65 197 B 1 
ATOM   3194 C CB  . PRO   B 2 197 ? -9.058  12.468  -27.535 1.00 97.14 197 B 1 
ATOM   3195 C CG  . PRO   B 2 197 ? -9.420  11.749  -26.245 1.00 95.36 197 B 1 
ATOM   3196 C CD  . PRO   B 2 197 ? -9.881  10.381  -26.727 1.00 97.44 197 B 1 
ATOM   3197 N N   . PRO   B 2 198 ? -9.804  12.608  -30.907 1.00 97.83 198 B 1 
ATOM   3198 C CA  . PRO   B 2 198 ? -9.270  12.478  -32.259 1.00 97.65 198 B 1 
ATOM   3199 C C   . PRO   B 2 198 ? -7.798  12.883  -32.336 1.00 97.67 198 B 1 
ATOM   3200 O O   . PRO   B 2 198 ? -7.291  13.636  -31.497 1.00 96.95 198 B 1 
ATOM   3201 C CB  . PRO   B 2 198 ? -10.158 13.391  -33.112 1.00 96.79 198 B 1 
ATOM   3202 C CG  . PRO   B 2 198 ? -10.578 14.475  -32.136 1.00 94.98 198 B 1 
ATOM   3203 C CD  . PRO   B 2 198 ? -10.723 13.736  -30.816 1.00 96.95 198 B 1 
ATOM   3204 N N   . PHE   B 2 199 ? -7.125  12.416  -33.380 1.00 97.15 199 B 1 
ATOM   3205 C CA  . PHE   B 2 199 ? -5.786  12.869  -33.721 1.00 96.78 199 B 1 
ATOM   3206 C C   . PHE   B 2 199 ? -5.778  14.377  -33.965 1.00 95.89 199 B 1 
ATOM   3207 O O   . PHE   B 2 199 ? -6.674  14.926  -34.609 1.00 94.01 199 B 1 
ATOM   3208 C CB  . PHE   B 2 199 ? -5.279  12.118  -34.960 1.00 96.21 199 B 1 
ATOM   3209 C CG  . PHE   B 2 199 ? -3.905  12.559  -35.401 1.00 96.18 199 B 1 
ATOM   3210 C CD1 . PHE   B 2 199 ? -2.762  12.023  -34.794 1.00 94.01 199 B 1 
ATOM   3211 C CD2 . PHE   B 2 199 ? -3.754  13.539  -36.391 1.00 93.69 199 B 1 
ATOM   3212 C CE1 . PHE   B 2 199 ? -1.488  12.458  -35.169 1.00 92.63 199 B 1 
ATOM   3213 C CE2 . PHE   B 2 199 ? -2.479  13.982  -36.771 1.00 92.74 199 B 1 
ATOM   3214 C CZ  . PHE   B 2 199 ? -1.346  13.440  -36.157 1.00 93.96 199 B 1 
ATOM   3215 N N   . LYS   B 2 200 ? -4.742  15.044  -33.481 1.00 94.00 200 B 1 
ATOM   3216 C CA  . LYS   B 2 200 ? -4.524  16.465  -33.726 1.00 91.86 200 B 1 
ATOM   3217 C C   . LYS   B 2 200 ? -3.110  16.671  -34.253 1.00 89.87 200 B 1 
ATOM   3218 O O   . LYS   B 2 200 ? -2.140  16.251  -33.619 1.00 83.29 200 B 1 
ATOM   3219 C CB  . LYS   B 2 200 ? -4.816  17.256  -32.442 1.00 87.77 200 B 1 
ATOM   3220 C CG  . LYS   B 2 200 ? -4.992  18.744  -32.721 1.00 76.91 200 B 1 
ATOM   3221 C CD  . LYS   B 2 200 ? -5.384  19.497  -31.452 1.00 70.59 200 B 1 
ATOM   3222 C CE  . LYS   B 2 200 ? -5.629  20.966  -31.771 1.00 60.00 200 B 1 
ATOM   3223 N NZ  . LYS   B 2 200 ? -5.999  21.736  -30.564 1.00 52.65 200 B 1 
ATOM   3224 N N   . SER   B 2 201 ? -3.002  17.313  -35.420 1.00 85.92 201 B 1 
ATOM   3225 C CA  . SER   B 2 201 ? -1.705  17.698  -35.978 1.00 82.70 201 B 1 
ATOM   3226 C C   . SER   B 2 201 ? -1.002  18.688  -35.052 1.00 79.41 201 B 1 
ATOM   3227 O O   . SER   B 2 201 ? -1.655  19.491  -34.379 1.00 69.17 201 B 1 
ATOM   3228 C CB  . SER   B 2 201 ? -1.883  18.322  -37.369 1.00 76.46 201 B 1 
ATOM   3229 O OG  . SER   B 2 201 ? -2.737  17.531  -38.174 1.00 66.85 201 B 1 
ATOM   3230 N N   . SER   B 2 202 ? 0.329   18.621  -35.018 1.00 70.99 202 B 1 
ATOM   3231 C CA  . SER   B 2 202 ? 1.163   19.571  -34.268 1.00 67.30 202 B 1 
ATOM   3232 C C   . SER   B 2 202 ? 1.088   20.987  -34.842 1.00 61.15 202 B 1 
ATOM   3233 O O   . SER   B 2 202 ? 0.912   21.145  -36.053 1.00 54.79 202 B 1 
ATOM   3234 C CB  . SER   B 2 202 ? 2.633   19.137  -34.214 1.00 60.89 202 B 1 
ATOM   3235 O OG  . SER   B 2 202 ? 2.902   17.948  -34.894 1.00 56.23 202 B 1 
ATOM   3236 O OXT . SER   B 2 202 ? 1.257   21.935  -34.032 1.00 53.75 202 B 1 
HETATM 3237 C C1  . LIG_C C 3 .   ? -4.815  14.070  5.344   1.00 32.32 1   C 1 
HETATM 3238 C C2  . LIG_C C 3 .   ? -3.662  13.475  4.599   1.00 35.54 1   C 1 
HETATM 3239 O O1  . LIG_C C 3 .   ? -3.354  13.866  3.503   1.00 31.66 1   C 1 
HETATM 3240 N N1  . LIG_C C 3 .   ? -2.974  12.515  5.229   1.00 34.70 1   C 1 
HETATM 3241 C C3  . LIG_C C 3 .   ? -1.846  11.863  4.597   1.00 36.70 1   C 1 
HETATM 3242 C C4  . LIG_C C 3 .   ? -0.560  12.337  5.251   1.00 36.55 1   C 1 
HETATM 3243 O O2  . LIG_C C 3 .   ? -0.367  13.631  5.120   1.00 35.66 1   C 1 
HETATM 3244 O O3  . LIG_C C 3 .   ? 0.563   11.631  4.735   1.00 35.20 1   C 1 
HETATM 3245 C C5  . LIG_C C 3 .   ? 0.464   10.196  4.958   1.00 37.71 1   C 1 
HETATM 3246 C C6  . LIG_C C 3 .   ? 1.755   9.575   4.481   1.00 37.61 1   C 1 
HETATM 3247 O O4  . LIG_C C 3 .   ? 1.823   9.624   3.081   1.00 37.47 1   C 1 
HETATM 3248 C C7  . LIG_C C 3 .   ? -0.780  9.654   4.266   1.00 40.99 1   C 1 
HETATM 3249 O O5  . LIG_C C 3 .   ? -0.849  8.341   4.584   1.00 41.65 1   C 1 
HETATM 3250 C C8  . LIG_C C 3 .   ? -1.050  7.474   3.514   1.00 46.27 1   C 1 
HETATM 3251 O O6  . LIG_C C 3 .   ? -2.448  7.558   3.188   1.00 49.06 1   C 1 
HETATM 3252 C C9  . LIG_C C 3 .   ? -2.808  6.684   2.143   1.00 51.43 1   C 1 
HETATM 3253 C C10 . LIG_C C 3 .   ? -4.248  6.991   1.738   1.00 51.59 1   C 1 
HETATM 3254 O O7  . LIG_C C 3 .   ? -5.113  6.741   2.808   1.00 49.14 1   C 1 
HETATM 3255 C C11 . LIG_C C 3 .   ? -2.600  5.246   2.598   1.00 51.92 1   C 1 
HETATM 3256 O O8  . LIG_C C 3 .   ? -2.899  4.447   1.545   1.00 57.00 1   C 1 
HETATM 3257 C C12 . LIG_C C 3 .   ? -3.899  3.503   1.770   1.00 57.70 1   C 1 
HETATM 3258 O O9  . LIG_C C 3 .   ? -3.290  2.506   2.569   1.00 57.94 1   C 1 
HETATM 3259 C C13 . LIG_C C 3 .   ? -4.147  1.381   2.785   1.00 57.40 1   C 1 
HETATM 3260 C C14 . LIG_C C 3 .   ? -3.427  0.454   3.720   1.00 54.51 1   C 1 
HETATM 3261 O O10 . LIG_C C 3 .   ? -2.222  0.025   3.142   1.00 54.54 1   C 1 
HETATM 3262 C C15 . LIG_C C 3 .   ? -4.497  0.755   1.432   1.00 58.96 1   C 1 
HETATM 3263 O O11 . LIG_C C 3 .   ? -5.370  -0.309  1.686   1.00 55.59 1   C 1 
HETATM 3264 C C16 . LIG_C C 3 .   ? -5.049  -1.474  1.069   1.00 52.02 1   C 1 
HETATM 3265 O O12 . LIG_C C 3 .   ? -5.167  -1.223  -0.320  1.00 58.00 1   C 1 
HETATM 3266 C C17 . LIG_C C 3 .   ? -4.999  -2.405  -1.113  1.00 56.52 1   C 1 
HETATM 3267 C C18 . LIG_C C 3 .   ? -5.048  -1.937  -2.550  1.00 62.28 1   C 1 
HETATM 3268 O O13 . LIG_C C 3 .   ? -6.263  -1.257  -2.804  1.00 59.87 1   C 1 
HETATM 3269 C C19 . LIG_C C 3 .   ? -6.064  -3.420  -0.738  1.00 51.54 1   C 1 
HETATM 3270 O O14 . LIG_C C 3 .   ? -5.783  -4.574  -1.479  1.00 49.40 1   C 1 
HETATM 3271 C C20 . LIG_C C 3 .   ? -6.797  -5.004  -2.237  1.00 50.94 1   C 1 
HETATM 3272 O O15 . LIG_C C 3 .   ? -7.677  -5.666  -1.314  1.00 49.52 1   C 1 
HETATM 3273 C C21 . LIG_C C 3 .   ? -8.796  -6.260  -1.944  1.00 49.04 1   C 1 
HETATM 3274 C C22 . LIG_C C 3 .   ? -9.655  -6.871  -0.857  1.00 46.83 1   C 1 
HETATM 3275 O O16 . LIG_C C 3 .   ? -9.492  -6.157  0.330   1.00 44.45 1   C 1 
HETATM 3276 C C23 . LIG_C C 3 .   ? -8.327  -7.313  -2.951  1.00 49.19 1   C 1 
HETATM 3277 O O17 . LIG_C C 3 .   ? -9.440  -7.848  -3.612  1.00 50.07 1   C 1 
HETATM 3278 C C24 . LIG_C C 3 .   ? -7.406  -6.681  -3.973  1.00 46.61 1   C 1 
HETATM 3279 O O18 . LIG_C C 3 .   ? -6.888  -7.670  -4.839  1.00 45.55 1   C 1 
HETATM 3280 C C25 . LIG_C C 3 .   ? -6.268  -6.001  -3.264  1.00 49.43 1   C 1 
HETATM 3281 N N2  . LIG_C C 3 .   ? -5.458  -5.309  -4.269  1.00 52.10 1   C 1 
HETATM 3282 C C26 . LIG_C C 3 .   ? -4.141  -5.505  -4.404  1.00 52.02 1   C 1 
HETATM 3283 C C27 . LIG_C C 3 .   ? -3.485  -4.736  -5.511  1.00 57.14 1   C 1 
HETATM 3284 O O19 . LIG_C C 3 .   ? -3.515  -6.244  -3.693  1.00 45.49 1   C 1 
HETATM 3285 C C28 . LIG_C C 3 .   ? -5.963  -3.749  0.744   1.00 48.44 1   C 1 
HETATM 3286 O O20 . LIG_C C 3 .   ? -7.055  -4.576  1.112   1.00 46.54 1   C 1 
HETATM 3287 C C29 . LIG_C C 3 .   ? -6.041  -2.492  1.546   1.00 48.78 1   C 1 
HETATM 3288 N N3  . LIG_C C 3 .   ? -5.727  -2.831  2.950   1.00 47.74 1   C 1 
HETATM 3289 C C30 . LIG_C C 3 .   ? -6.454  -2.393  3.974   1.00 46.72 1   C 1 
HETATM 3290 C C31 . LIG_C C 3 .   ? -5.982  -2.805  5.339   1.00 42.11 1   C 1 
HETATM 3291 O O21 . LIG_C C 3 .   ? -7.429  -1.699  3.835   1.00 43.65 1   C 1 
HETATM 3292 C C32 . LIG_C C 3 .   ? -5.186  1.772   0.544   1.00 60.20 1   C 1 
HETATM 3293 O O22 . LIG_C C 3 .   ? -5.380  1.234   -0.750  1.00 60.46 1   C 1 
HETATM 3294 C C33 . LIG_C C 3 .   ? -4.325  2.990   0.418   1.00 61.79 1   C 1 
HETATM 3295 N N4  . LIG_C C 3 .   ? -5.103  4.013   -0.293  1.00 62.49 1   C 1 
HETATM 3296 C C34 . LIG_C C 3 .   ? -4.625  4.621   -1.365  1.00 65.80 1   C 1 
HETATM 3297 C C35 . LIG_C C 3 .   ? -5.532  5.649   -1.992  1.00 66.02 1   C 1 
HETATM 3298 O O23 . LIG_C C 3 .   ? -3.527  4.404   -1.828  1.00 62.89 1   C 1 
HETATM 3299 C C36 . LIG_C C 3 .   ? -1.131  5.060   2.973   1.00 49.33 1   C 1 
HETATM 3300 O O24 . LIG_C C 3 .   ? -0.969  3.753   3.554   1.00 49.94 1   C 1 
HETATM 3301 C C37 . LIG_C C 3 .   ? -0.695  6.082   3.971   1.00 44.29 1   C 1 
HETATM 3302 N N5  . LIG_C C 3 .   ? 0.762   6.005   4.133   1.00 40.05 1   C 1 
HETATM 3303 C C38 . LIG_C C 3 .   ? 1.336   5.750   5.328   1.00 37.65 1   C 1 
HETATM 3304 C C39 . LIG_C C 3 .   ? 2.839   5.732   5.335   1.00 32.63 1   C 1 
HETATM 3305 O O25 . LIG_C C 3 .   ? 0.713   5.599   6.341   1.00 35.86 1   C 1 
HETATM 3306 C C40 . LIG_C C 3 .   ? -2.003  10.369  4.772   1.00 38.48 1   C 1 
HETATM 3307 O O26 . LIG_C C 3 .   ? -3.166  9.945   4.070   1.00 42.09 1   C 1 
#
