# Supplementary material for: Use of Split‐Intein Proteins to Design a Small Molecule Biosensor in Plants
Source: Plant Biotechnol J. 2025 Dec 31;24(4):2745–7. doi: 10.1111/pbi.70523 (PMC13140391; doi:10.1111/pbi.70523)
Supplement: Supplementary file 1 — Data S1: pbi70523‐sup‐0001‐Supinfo1.zip. [file PBI-24-2745-s001.zip › alphafold3_models/cif_json/complex_seed-1_sample-1_summary_confidences.json]

{
 "chain_iptm": [
  0.25,
  0.19,
  0.04,
  0.05,
  0.06,
  0.05,
  0.06,
  0.06,
  0.06,
  0.06,
  0.06,
  0.05,
  0.06,
  0.06,
  0.06,
  0.06,
  0.05,
  0.05,
  0.05,
  0.05,
  0.04,
  0.05,
  0.04,
  0.04,
  0.04
 ],
 "chain_pair_iptm": [
  [
   0.37,
   0.37,
   0.38,
   0.27,
   0.32,
   0.28,
   0.33,
   0.29,
   0.32,
   0.25,
   0.3,
   0.22,
   0.28,
   0.24,
   0.27,
   0.22,
   0.24,
   0.2,
   0.17,
   0.18,
   0.17,
   0.17,
   0.16,
   0.14,
   0.15
  ],
  [
   0.37,
   0.4,
   0.12,
   0.26,
   0.32,
   0.25,
   0.26,
   0.21,
   0.25,
   0.18,
   0.21,
   0.16,
   0.19,
   0.17,
   0.19,
   0.17,
   0.17,
   0.15,
   0.14,
   0.14,
   0.13,
   0.13,
   0.13,
   0.12,
   0.13
  ],
  [
   0.38,
   0.12,
   0.6,
   0.02,
   0.02,
   0.02,
   0.02,
   0.02,
   0.02,
   0.02,
   0.02,
   0.02,
   0.02,
   0.02,
   0.02,
   0.02,
   0.02,
   0.02,
   0.02,
   0.02,
   0.02,
   0.02,
   0.02,
   0.02,
   0.02
  ],
  [
   0.27,
   0.26,
   0.02,
   0.26,
   0.06,
   0.08,
   0.05,
   0.06,
   0.03,
   0.04,
   0.04,
   0.05,
   0.04,
   0.03,
   0.03,
   0.03,
   0.02,
   0.02,
   0.02,
   0.02,
   0.02,
   0.02,
   0.02,
   0.02,
   0.02
  ],
  [
   0.32,
   0.32,
   0.02,
   0.06,
   0.26,
   0.05,
   0.08,
   0.04,
   0.04,
   0.03,
   0.05,
   0.04,
   0.04,
   0.03,
   0.03,
   0.03,
   0.03,
   0.03,
   0.02,
   0.02,
   0.02,
   0.02,
   0.02,
   0.02,
   0.02
  ],
  [
   0.28,
   0.25,
   0.02,
   0.08,
   0.05,
   0.26,
   0.05,
   0.05,
   0.04,
   0.04,
   0.04,
   0.04,
   0.04,
   0.03,
   0.03,
   0.03,
   0.02,
   0.02,
   0.02,
   0.02,
   0.02,
   0.02,
   0.02,
   0.02,
   0.02
  ],
  [
   0.33,
   0.26,
   0.02,
   0.05,
   0.08,
   0.05,
   0.27,
   0.06,
   0.04,
   0.04,
   0.07,
   0.05,
   0.05,
   0.03,
   0.04,
   0.03,
   0.03,
   0.03,
   0.03,
   0.03,
   0.02,
   0.02,
   0.02,
   0.02,
   0.02
  ],
  [
   0.29,
   0.21,
   0.02,
   0.06,
   0.04,
   0.05,
   0.06,
   0.28,
   0.04,
   0.08,
   0.05,
   0.06,
   0.05,
   0.05,
   0.04,
   0.04,
   0.03,
   0.03,
   0.03,
   0.03,
   0.04,
   0.03,
   0.02,
   0.02,
   0.02
  ],
  [
   0.32,
   0.25,
   0.02,
   0.03,
   0.04,
   0.04,
   0.04,
   0.04,
   0.26,
   0.03,
   0.04,
   0.03,
   0.05,
   0.04,
   0.05,
   0.04,
   0.05,
   0.03,
   0.03,
   0.03,
   0.02,
   0.03,
   0.03,
   0.02,
   0.03
  ],
  [
   0.25,
   0.18,
   0.02,
   0.04,
   0.03,
   0.04,
   0.04,
   0.08,
   0.03,
   0.27,
   0.05,
   0.06,
   0.05,
   0.06,
   0.04,
   0.05,
   0.03,
   0.04,
   0.04,
   0.04,
   0.04,
   0.04,
   0.03,
   0.02,
   0.03
  ],
  [
   0.3,
   0.21,
   0.02,
   0.04,
   0.05,
   0.04,
   0.07,
   0.05,
   0.04,
   0.05,
   0.26,
   0.05,
   0.07,
   0.05,
   0.05,
   0.04,
   0.04,
   0.04,
   0.04,
   0.03,
   0.03,
   0.03,
   0.03,
   0.02,
   0.03
  ],
  [
   0.22,
   0.16,
   0.02,
   0.05,
   0.04,
   0.04,
   0.05,
   0.06,
   0.03,
   0.06,
   0.05,
   0.26,
   0.05,
   0.04,
   0.04,
   0.04,
   0.03,
   0.03,
   0.03,
   0.03,
   0.03,
   0.03,
   0.02,
   0.02,
   0.02
  ],
  [
   0.28,
   0.19,
   0.02,
   0.04,
   0.04,
   0.04,
   0.05,
   0.05,
   0.05,
   0.05,
   0.07,
   0.05,
   0.27,
   0.05,
   0.07,
   0.05,
   0.05,
   0.05,
   0.04,
   0.04,
   0.03,
   0.04,
   0.03,
   0.03,
   0.03
  ],
  [
   0.24,
   0.17,
   0.02,
   0.03,
   0.03,
   0.03,
   0.03,
   0.05,
   0.04,
   0.06,
   0.05,
   0.04,
   0.05,
   0.27,
   0.05,
   0.07,
   0.04,
   0.05,
   0.05,
   0.05,
   0.05,
   0.05,
   0.04,
   0.03,
   0.03
  ],
  [
   0.27,
   0.19,
   0.02,
   0.03,
   0.03,
   0.03,
   0.04,
   0.04,
   0.05,
   0.04,
   0.05,
   0.04,
   0.07,
   0.05,
   0.27,
   0.06,
   0.07,
   0.06,
   0.04,
   0.05,
   0.03,
   0.04,
   0.04,
   0.03,
   0.04
  ],
  [
   0.22,
   0.17,
   0.02,
   0.03,
   0.03,
   0.03,
   0.03,
   0.04,
   0.04,
   0.05,
   0.04,
   0.04,
   0.05,
   0.07,
   0.06,
   0.27,
   0.06,
   0.06,
   0.04,
   0.05,
   0.05,
   0.05,
   0.04,
   0.03,
   0.04
  ],
  [
   0.24,
   0.17,
   0.02,
   0.02,
   0.03,
   0.02,
   0.03,
   0.03,
   0.05,
   0.03,
   0.04,
   0.03,
   0.05,
   0.04,
   0.07,
   0.06,
   0.27,
   0.07,
   0.05,
   0.06,
   0.03,
   0.04,
   0.05,
   0.03,
   0.04
  ],
  [
   0.2,
   0.15,
   0.02,
   0.02,
   0.03,
   0.02,
   0.03,
   0.03,
   0.03,
   0.04,
   0.04,
   0.03,
   0.05,
   0.05,
   0.06,
   0.06,
   0.07,
   0.27,
   0.07,
   0.06,
   0.04,
   0.04,
   0.04,
   0.04,
   0.04
  ],
  [
   0.17,
   0.14,
   0.02,
   0.02,
   0.02,
   0.02,
   0.03,
   0.03,
   0.03,
   0.04,
   0.04,
   0.03,
   0.04,
   0.05,
   0.04,
   0.04,
   0.05,
   0.07,
   0.27,
   0.08,
   0.05,
   0.04,
   0.04,
   0.04,
   0.04
  ],
  [
   0.18,
   0.14,
   0.02,
   0.02,
   0.02,
   0.02,
   0.03,
   0.03,
   0.03,
   0.04,
   0.03,
   0.03,
   0.04,
   0.05,
   0.05,
   0.05,
   0.06,
   0.06,
   0.08,
   0.27,
   0.05,
   0.05,
   0.05,
   0.05,
   0.05
  ],
  [
   0.17,
   0.13,
   0.02,
   0.02,
   0.02,
   0.02,
   0.02,
   0.04,
   0.02,
   0.04,
   0.03,
   0.03,
   0.03,
   0.05,
   0.03,
   0.05,
   0.03,
   0.04,
   0.05,
   0.05,
   0.27,
   0.06,
   0.03,
   0.04,
   0.03
  ],
  [
   0.17,
   0.13,
   0.02,
   0.02,
   0.02,
   0.02,
   0.02,
   0.03,
   0.03,
   0.04,
   0.03,
   0.03,
   0.04,
   0.05,
   0.04,
   0.05,
   0.04,
   0.04,
   0.04,
   0.05,
   0.06,
   0.27,
   0.05,
   0.04,
   0.04
  ],
  [
   0.16,
   0.13,
   0.02,
   0.02,
   0.02,
   0.02,
   0.02,
   0.02,
   0.03,
   0.03,
   0.03,
   0.02,
   0.03,
   0.04,
   0.04,
   0.04,
   0.05,
   0.04,
   0.04,
   0.05,
   0.03,
   0.05,
   0.28,
   0.08,
   0.05
  ],
  [
   0.14,
   0.12,
   0.02,
   0.02,
   0.02,
   0.02,
   0.02,
   0.02,
   0.02,
   0.02,
   0.02,
   0.02,
   0.03,
   0.03,
   0.03,
   0.03,
   0.03,
   0.04,
   0.04,
   0.05,
   0.04,
   0.04,
   0.08,
   0.28,
   0.06
  ],
  [
   0.15,
   0.13,
   0.02,
   0.02,
   0.02,
   0.02,
   0.02,
   0.02,
   0.03,
   0.03,
   0.03,
   0.02,
   0.03,
   0.03,
   0.04,
   0.04,
   0.04,
   0.04,
   0.04,
   0.05,
   0.03,
   0.04,
   0.05,
   0.06,
   0.29
  ]
 ],
 "chain_pair_pae_min": [
  [
   0.76,
   5.56,
   17.64,
   19.39,
   17.05,
   18.77,
   16.78,
   17.98,
   17.52,
   20.04,
   18.73,
   20.35,
   19.65,
   20.78,
   20.07,
   21.6,
   21.95,
   22.5,
   24.17,
   24.12,
   25.47,
   24.8,
   25.65,
   27.09,
   26.3
  ],
  [
   5.67,
   0.76,
   28.12,
   18.59,
   15.58,
   19.07,
   19.29,
   21.33,
   20.38,
   23.6,
   22.19,
   23.68,
   23.1,
   24.27,
   23.27,
   24.65,
   24.57,
   25.02,
   26.34,
   26.22,
   26.88,
   26.71,
   27.19,
   28.09,
   27.51
  ],
  [
   15.18,
   27.31,
   0.77,
   31.04,
   30.77,
   31.09,
   30.89,
   31.02,
   31.05,
   31.22,
   31.06,
   31.17,
   31.07,
   31.3,
   31.14,
   31.28,
   31.33,
   31.3,
   31.38,
   31.38,
   31.39,
   31.4,
   31.42,
   31.44,
   31.43
  ],
  [
   17.68,
   19.03,
   31.18,
   0.78,
   14.71,
   12.82,
   13.99,
   13.82,
   23.9,
   20.32,
   18.28,
   18.89,
   22.0,
   23.28,
   24.96,
   25.12,
   27.12,
   26.79,
   27.21,
   27.95,
   27.72,
   27.91,
   28.51,
   29.38,
   28.82
  ],
  [
   17.55,
   17.28,
   30.98,
   12.88,
   0.78,
   13.7,
   12.6,
   19.06,
   21.68,
   21.57,
   19.16,
   20.93,
   20.27,
   25.33,
   23.54,
   25.15,
   26.43,
   26.43,
   27.15,
   27.82,
   28.09,
   27.77,
   28.65,
   29.65,
   28.83
  ],
  [
   15.14,
   17.77,
   31.25,
   12.7,
   13.59,
   0.78,
   14.61,
   16.61,
   21.41,
   19.82,
   19.74,
   19.98,
   21.08,
   23.29,
   22.98,
   24.22,
   26.25,
   26.27,
   26.92,
   27.72,
   27.91,
   27.64,
   28.49,
   29.41,
   28.76
  ],
  [
   15.4,
   19.21,
   31.04,
   15.03,
   13.19,
   15.5,
   0.78,
   14.64,
   21.0,
   16.62,
   14.3,
   16.71,
   17.63,
   21.26,
   21.35,
   22.11,
   24.64,
   23.65,
   24.78,
   26.29,
   26.23,
   25.95,
   27.71,
   28.9,
   27.97
  ],
  [
   15.43,
   19.75,
   31.19,
   14.02,
   18.28,
   18.12,
   14.36,
   0.78,
   18.84,
   13.64,
   15.84,
   14.76,
   16.79,
   19.18,
   20.61,
   18.7,
   22.44,
   22.1,
   23.1,
   24.58,
   23.95,
   24.53,
   26.2,
   28.3,
   26.35
  ],
  [
   16.58,
   19.23,
   31.16,
   22.46,
   20.95,
   20.81,
   19.99,
   18.71,
   0.78,
   19.92,
   19.03,
   21.86,
   18.44,
   21.32,
   17.93,
   20.3,
   20.67,
   22.58,
   25.06,
   24.19,
   26.08,
   24.31,
   24.83,
   28.05,
   25.69
  ],
  [
   18.18,
   22.72,
   31.19,
   20.3,
   21.85,
   20.84,
   18.57,
   11.44,
   21.72,
   0.78,
   13.09,
   15.07,
   15.39,
   15.83,
   19.72,
   17.75,
   22.26,
   19.42,
   20.26,
   23.0,
   22.38,
   22.74,
   25.91,
   26.97,
   25.94
  ],
  [
   17.15,
   21.45,
   31.12,
   19.13,
   19.11,
   20.08,
   15.92,
   14.52,
   19.99,
   14.31,
   0.78,
   15.61,
   14.78,
   16.4,
   18.14,
   17.75,
   21.74,
   19.53,
   21.25,
   23.13,
   23.81,
   23.29,
   25.94,
   27.65,
   26.1
  ],
  [
   18.74,
   21.96,
   31.23,
   19.37,
   20.42,
   20.26,
   17.49,
   14.6,
   23.19,
   14.13,
   14.86,
   0.78,
   16.05,
   19.66,
   21.41,
   20.45,
   23.45,
   22.07,
   22.62,
   25.27,
   24.09,
   25.23,
   27.7,
   28.38,
   27.49
  ],
  [
   15.81,
   20.96,
   31.16,
   21.14,
   19.73,
   20.62,
   17.71,
   14.77,
   19.21,
   14.89,
   14.44,
   16.32,
   0.78,
   15.65,
   15.64,
   16.49,
   18.93,
   19.05,
   19.71,
   22.79,
   22.84,
   23.34,
   25.52,
   27.48,
   25.75
  ],
  [
   18.41,
   24.46,
   31.18,
   22.63,
   25.49,
   23.49,
   21.65,
   18.54,
   22.04,
   17.11,
   16.54,
   19.33,
   16.94,
   0.78,
   17.4,
   15.17,
   18.26,
   16.46,
   17.44,
   20.25,
   18.81,
   20.39,
   24.76,
   25.98,
   24.68
  ],
  [
   15.51,
   20.82,
   31.18,
   23.94,
   22.89,
   22.49,
   20.45,
   18.67,
   16.21,
   18.94,
   17.19,
   20.66,
   15.86,
   15.71,
   0.78,
   13.89,
   14.86,
   17.25,
   20.7,
   20.42,
   22.72,
   21.39,
   22.22,
   25.95,
   23.15
  ],
  [
   18.29,
   23.8,
   31.24,
   24.05,
   25.38,
   23.52,
   21.6,
   17.91,
   19.91,
   16.78,
   17.58,
   19.65,
   16.49,
   13.74,
   14.47,
   0.78,
   14.09,
   16.13,
   19.36,
   19.14,
   20.34,
   19.86,
   20.6,
   25.56,
   22.75
  ],
  [
   19.01,
   23.2,
   31.21,
   26.86,
   26.07,
   26.2,
   24.15,
   22.11,
   18.64,
   21.04,
   20.5,
   23.85,
   19.54,
   16.26,
   14.36,
   14.13,
   0.78,
   16.16,
   18.38,
   17.54,
   21.96,
   19.96,
   19.47,
   24.66,
   22.0
  ],
  [
   19.2,
   25.38,
   31.21,
   26.31,
   26.4,
   26.08,
   23.26,
   20.49,
   22.11,
   17.93,
   17.27,
   21.64,
   18.58,
   15.99,
   15.26,
   14.98,
   13.49,
   0.78,
   13.97,
   15.47,
   18.95,
   19.1,
   21.77,
   24.29,
   21.29
  ],
  [
   21.31,
   27.3,
   31.2,
   27.09,
   27.33,
   27.39,
   25.06,
   22.1,
   25.37,
   18.65,
   19.71,
   22.15,
   18.94,
   16.35,
   19.27,
   18.62,
   18.66,
   14.13,
   0.78,
   13.68,
   16.56,
   19.58,
   23.36,
   23.35,
   22.75
  ],
  [
   20.57,
   27.13,
   31.23,
   27.41,
   27.4,
   27.22,
   25.93,
   22.91,
   23.1,
   21.15,
   21.0,
   24.21,
   21.24,
   17.48,
   19.08,
   18.03,
   15.56,
   16.23,
   10.36,
   0.78,
   18.14,
   18.35,
   19.86,
   21.52,
   19.49
  ],
  [
   21.85,
   27.71,
   31.3,
   27.14,
   28.09,
   27.19,
   25.8,
   22.48,
   26.18,
   21.84,
   22.51,
   23.33,
   22.58,
   18.14,
   21.73,
   19.55,
   21.26,
   18.34,
   15.15,
   18.09,
   0.78,
   17.36,
   23.71,
   22.62,
   22.82
  ],
  [
   20.94,
   27.15,
   31.29,
   27.26,
   27.4,
   26.97,
   25.54,
   23.06,
   23.35,
   20.91,
   21.17,
   23.99,
   22.12,
   19.0,
   19.91,
   19.15,
   19.06,
   18.67,
   18.75,
   17.6,
   18.56,
   0.78,
   19.34,
   22.04,
   20.39
  ],
  [
   21.83,
   26.99,
   31.28,
   28.33,
   28.09,
   27.75,
   27.4,
   25.01,
   23.24,
   24.08,
   24.35,
   26.58,
   24.31,
   21.73,
   20.78,
   19.75,
   19.66,
   20.38,
   21.48,
   19.5,
   22.49,
   17.19,
   0.78,
   16.81,
   17.76
  ],
  [
   26.59,
   29.45,
   31.28,
   29.4,
   29.49,
   29.36,
   28.92,
   27.48,
   27.41,
   26.18,
   26.6,
   28.18,
   26.52,
   22.98,
   24.53,
   23.27,
   23.0,
   22.56,
   21.9,
   20.18,
   21.5,
   21.57,
   14.7,
   0.78,
   19.2
  ],
  [
   22.08,
   28.06,
   31.34,
   28.85,
   28.48,
   28.14,
   27.34,
   25.35,
   23.96,
   23.82,
   24.24,
   26.61,
   24.2,
   22.15,
   21.87,
   21.01,
   20.02,
   20.35,
   20.99,
   20.03,
   21.3,
   20.32,
   18.71,
   19.62,
   0.78
  ]
 ],
 "chain_ptm": [
  0.37,
  0.4,
  0.6,
  0.26,
  0.26,
  0.26,
  0.27,
  0.28,
  0.26,
  0.27,
  0.26,
  0.26,
  0.27,
  0.27,
  0.27,
  0.27,
  0.27,
  0.27,
  0.27,
  0.27,
  0.27,
  0.27,
  0.28,
  0.28,
  0.29
 ],
 "fraction_disordered": 0.19,
 "has_clash": 0.0,
 "iptm": 0.31,
 "ptm": 0.36,
 "ranking_score": 0.41
}
