# Supplementary material for: Use of Split‐Intein Proteins to Design a Small Molecule Biosensor in Plants
Source: Plant Biotechnol J. 2025 Dec 31;24(4):2745–7. doi: 10.1111/pbi.70523 (PMC13140391; doi:10.1111/pbi.70523)
Supplement: Supplementary file 1 — Data S1: pbi70523‐sup‐0001‐Supinfo1.zip. [file PBI-24-2745-s001.zip › alphafold3_models/cif_json/nint_cint_summary_confidences.json]

{
 "actifptm": 0.98,
 "chain_actifptm": [
  0.98,
  0.98
 ],
 "chain_iptm": [
  0.91,
  0.91
 ],
 "chain_pair_actifptm": [
  [
   null,
   0.98
  ],
  [
   0.98,
   null
  ]
 ],
 "chain_pair_iptm": [
  [
   0.84,
   0.91
  ],
  [
   0.91,
   0.66
  ]
 ],
 "chain_pair_pae_min": [
  [
   0.76,
   0.82
  ],
  [
   0.82,
   0.76
  ]
 ],
 "chain_ptm": [
  0.84,
  0.66
 ],
 "fraction_disordered": 0.26,
 "has_clash": 0.0,
 "iptm": 0.91,
 "ptm": 0.86,
 "ranking_score": 1.03
}
