# Supplementary material for: Use of Split‐Intein Proteins to Design a Small Molecule Biosensor in Plants
Source: Plant Biotechnol J. 2025 Dec 31;24(4):2745–7. doi: 10.1111/pbi.70523 (PMC13140391; doi:10.1111/pbi.70523)
Supplement: Supplementary file 1 — Data S1: pbi70523‐sup‐0001‐Supinfo1.zip. [file PBI-24-2745-s001.zip › alphafold3_models/cif_json/lyk5_ngfp_nint_popc_summary_confidences.json]

{
 "chain_iptm": [
  0.18,
  0.04,
  0.04,
  0.04,
  0.05,
  0.05,
  0.04,
  0.05,
  0.05,
  0.05,
  0.05,
  0.05,
  0.04,
  0.04,
  0.04,
  0.05,
  0.05,
  0.05,
  0.05,
  0.05,
  0.04,
  0.04,
  0.04,
  0.03,
  0.03
 ],
 "chain_pair_iptm": [
  [
   0.37,
   0.19,
   0.19,
   0.2,
   0.22,
   0.22,
   0.19,
   0.21,
   0.21,
   0.2,
   0.18,
   0.18,
   0.17,
   0.18,
   0.18,
   0.19,
   0.19,
   0.18,
   0.17,
   0.17,
   0.17,
   0.16,
   0.15,
   0.15,
   0.15
  ],
  [
   0.19,
   0.27,
   0.1,
   0.08,
   0.06,
   0.06,
   0.05,
   0.04,
   0.04,
   0.03,
   0.03,
   0.03,
   0.02,
   0.02,
   0.02,
   0.03,
   0.03,
   0.02,
   0.02,
   0.02,
   0.02,
   0.02,
   0.02,
   0.02,
   0.02
  ],
  [
   0.19,
   0.1,
   0.27,
   0.07,
   0.07,
   0.06,
   0.06,
   0.05,
   0.04,
   0.03,
   0.03,
   0.03,
   0.03,
   0.02,
   0.03,
   0.03,
   0.03,
   0.03,
   0.02,
   0.02,
   0.02,
   0.02,
   0.02,
   0.02,
   0.02
  ],
  [
   0.2,
   0.08,
   0.07,
   0.26,
   0.07,
   0.07,
   0.05,
   0.04,
   0.04,
   0.03,
   0.03,
   0.03,
   0.02,
   0.02,
   0.02,
   0.03,
   0.03,
   0.02,
   0.02,
   0.02,
   0.02,
   0.02,
   0.02,
   0.02,
   0.03
  ],
  [
   0.22,
   0.06,
   0.07,
   0.07,
   0.27,
   0.08,
   0.07,
   0.07,
   0.06,
   0.05,
   0.04,
   0.04,
   0.03,
   0.03,
   0.03,
   0.04,
   0.03,
   0.03,
   0.03,
   0.03,
   0.02,
   0.02,
   0.02,
   0.02,
   0.03
  ],
  [
   0.22,
   0.06,
   0.06,
   0.07,
   0.08,
   0.27,
   0.05,
   0.06,
   0.06,
   0.05,
   0.04,
   0.04,
   0.03,
   0.03,
   0.03,
   0.04,
   0.03,
   0.03,
   0.03,
   0.03,
   0.03,
   0.03,
   0.02,
   0.02,
   0.03
  ],
  [
   0.19,
   0.05,
   0.06,
   0.05,
   0.07,
   0.05,
   0.28,
   0.08,
   0.05,
   0.04,
   0.05,
   0.04,
   0.03,
   0.03,
   0.03,
   0.03,
   0.03,
   0.03,
   0.02,
   0.02,
   0.02,
   0.02,
   0.02,
   0.02,
   0.02
  ],
  [
   0.21,
   0.04,
   0.05,
   0.04,
   0.07,
   0.06,
   0.08,
   0.29,
   0.08,
   0.06,
   0.06,
   0.05,
   0.04,
   0.04,
   0.04,
   0.04,
   0.04,
   0.04,
   0.03,
   0.03,
   0.03,
   0.02,
   0.02,
   0.02,
   0.03
  ],
  [
   0.21,
   0.04,
   0.04,
   0.04,
   0.06,
   0.06,
   0.05,
   0.08,
   0.28,
   0.08,
   0.06,
   0.06,
   0.04,
   0.04,
   0.03,
   0.04,
   0.04,
   0.04,
   0.03,
   0.03,
   0.03,
   0.03,
   0.02,
   0.02,
   0.03
  ],
  [
   0.2,
   0.03,
   0.03,
   0.03,
   0.05,
   0.05,
   0.04,
   0.06,
   0.08,
   0.28,
   0.06,
   0.06,
   0.04,
   0.05,
   0.04,
   0.04,
   0.04,
   0.04,
   0.04,
   0.04,
   0.03,
   0.03,
   0.03,
   0.03,
   0.03
  ],
  [
   0.18,
   0.03,
   0.03,
   0.03,
   0.04,
   0.04,
   0.05,
   0.06,
   0.06,
   0.06,
   0.29,
   0.08,
   0.06,
   0.05,
   0.05,
   0.05,
   0.04,
   0.04,
   0.03,
   0.03,
   0.02,
   0.02,
   0.02,
   0.02,
   0.02
  ],
  [
   0.18,
   0.03,
   0.03,
   0.03,
   0.04,
   0.04,
   0.04,
   0.05,
   0.06,
   0.06,
   0.08,
   0.29,
   0.07,
   0.06,
   0.04,
   0.05,
   0.04,
   0.04,
   0.03,
   0.03,
   0.03,
   0.03,
   0.02,
   0.02,
   0.03
  ],
  [
   0.17,
   0.02,
   0.03,
   0.02,
   0.03,
   0.03,
   0.03,
   0.04,
   0.04,
   0.04,
   0.06,
   0.07,
   0.29,
   0.07,
   0.05,
   0.04,
   0.04,
   0.04,
   0.03,
   0.03,
   0.02,
   0.02,
   0.02,
   0.02,
   0.02
  ],
  [
   0.18,
   0.02,
   0.02,
   0.02,
   0.03,
   0.03,
   0.03,
   0.04,
   0.04,
   0.05,
   0.05,
   0.06,
   0.07,
   0.29,
   0.05,
   0.05,
   0.05,
   0.04,
   0.04,
   0.04,
   0.03,
   0.03,
   0.03,
   0.02,
   0.03
  ],
  [
   0.18,
   0.02,
   0.03,
   0.02,
   0.03,
   0.03,
   0.03,
   0.04,
   0.03,
   0.04,
   0.05,
   0.04,
   0.05,
   0.05,
   0.27,
   0.08,
   0.06,
   0.06,
   0.04,
   0.04,
   0.03,
   0.02,
   0.02,
   0.02,
   0.02
  ],
  [
   0.19,
   0.03,
   0.03,
   0.03,
   0.04,
   0.04,
   0.03,
   0.04,
   0.04,
   0.04,
   0.05,
   0.05,
   0.04,
   0.05,
   0.08,
   0.28,
   0.1,
   0.06,
   0.05,
   0.04,
   0.03,
   0.03,
   0.03,
   0.02,
   0.03
  ],
  [
   0.19,
   0.03,
   0.03,
   0.03,
   0.03,
   0.03,
   0.03,
   0.04,
   0.04,
   0.04,
   0.04,
   0.04,
   0.04,
   0.05,
   0.06,
   0.1,
   0.28,
   0.08,
   0.07,
   0.05,
   0.05,
   0.04,
   0.03,
   0.03,
   0.03
  ],
  [
   0.18,
   0.02,
   0.03,
   0.02,
   0.03,
   0.03,
   0.03,
   0.04,
   0.04,
   0.04,
   0.04,
   0.04,
   0.04,
   0.04,
   0.06,
   0.06,
   0.08,
   0.28,
   0.08,
   0.05,
   0.04,
   0.03,
   0.03,
   0.02,
   0.03
  ],
  [
   0.17,
   0.02,
   0.02,
   0.02,
   0.03,
   0.03,
   0.02,
   0.03,
   0.03,
   0.04,
   0.03,
   0.03,
   0.03,
   0.04,
   0.04,
   0.05,
   0.07,
   0.08,
   0.28,
   0.09,
   0.06,
   0.05,
   0.05,
   0.03,
   0.03
  ],
  [
   0.17,
   0.02,
   0.02,
   0.02,
   0.03,
   0.03,
   0.02,
   0.03,
   0.03,
   0.04,
   0.03,
   0.03,
   0.03,
   0.04,
   0.04,
   0.04,
   0.05,
   0.05,
   0.09,
   0.28,
   0.09,
   0.05,
   0.06,
   0.04,
   0.04
  ],
  [
   0.17,
   0.02,
   0.02,
   0.02,
   0.02,
   0.03,
   0.02,
   0.03,
   0.03,
   0.03,
   0.02,
   0.03,
   0.02,
   0.03,
   0.03,
   0.03,
   0.05,
   0.04,
   0.06,
   0.09,
   0.29,
   0.08,
   0.07,
   0.05,
   0.04
  ],
  [
   0.16,
   0.02,
   0.02,
   0.02,
   0.02,
   0.03,
   0.02,
   0.02,
   0.03,
   0.03,
   0.02,
   0.03,
   0.02,
   0.03,
   0.02,
   0.03,
   0.04,
   0.03,
   0.05,
   0.05,
   0.08,
   0.29,
   0.07,
   0.06,
   0.04
  ],
  [
   0.15,
   0.02,
   0.02,
   0.02,
   0.02,
   0.02,
   0.02,
   0.02,
   0.02,
   0.03,
   0.02,
   0.02,
   0.02,
   0.03,
   0.02,
   0.03,
   0.03,
   0.03,
   0.05,
   0.06,
   0.07,
   0.07,
   0.29,
   0.06,
   0.04
  ],
  [
   0.15,
   0.02,
   0.02,
   0.02,
   0.02,
   0.02,
   0.02,
   0.02,
   0.02,
   0.03,
   0.02,
   0.02,
   0.02,
   0.02,
   0.02,
   0.02,
   0.03,
   0.02,
   0.03,
   0.04,
   0.05,
   0.06,
   0.06,
   0.29,
   0.05
  ],
  [
   0.15,
   0.02,
   0.02,
   0.03,
   0.03,
   0.03,
   0.02,
   0.03,
   0.03,
   0.03,
   0.02,
   0.03,
   0.02,
   0.03,
   0.02,
   0.03,
   0.03,
   0.03,
   0.03,
   0.04,
   0.04,
   0.04,
   0.04,
   0.05,
   0.29
  ]
 ],
 "chain_pair_pae_min": [
  [
   0.76,
   23.94,
   24.6,
   23.9,
   21.65,
   22.56,
   24.2,
   23.32,
   23.24,
   23.46,
   24.74,
   24.54,
   25.53,
   24.54,
   25.39,
   24.49,
   24.51,
   25.52,
   25.58,
   25.36,
   25.09,
   25.5,
   26.71,
   26.77,
   27.03
  ],
  [
   22.67,
   0.78,
   12.08,
   13.69,
   15.33,
   18.39,
   19.83,
   22.32,
   22.18,
   24.16,
   25.38,
   26.18,
   27.52,
   27.77,
   27.73,
   25.68,
   26.67,
   28.22,
   28.61,
   28.62,
   28.44,
   28.73,
   29.47,
   29.21,
   28.9
  ],
  [
   23.39,
   10.27,
   0.78,
   14.86,
   16.05,
   16.85,
   16.2,
   19.83,
   21.77,
   23.56,
   23.87,
   24.84,
   26.42,
   27.13,
   26.56,
   25.67,
   26.01,
   27.56,
   28.72,
   28.81,
   28.59,
   28.95,
   29.71,
   29.41,
   28.96
  ],
  [
   21.77,
   13.95,
   14.49,
   0.78,
   16.65,
   14.23,
   19.9,
   21.07,
   21.52,
   23.15,
   25.53,
   24.9,
   27.53,
   26.79,
   27.45,
   25.35,
   25.73,
   27.85,
   28.37,
   28.1,
   28.01,
   28.25,
   29.37,
   28.99,
   28.36
  ],
  [
   20.83,
   15.19,
   13.52,
   14.63,
   0.78,
   12.57,
   13.74,
   14.31,
   16.35,
   20.12,
   21.48,
   20.49,
   24.39,
   24.37,
   24.6,
   23.1,
   23.88,
   25.27,
   27.36,
   27.27,
   27.63,
   28.39,
   29.32,
   29.1,
   28.75
  ],
  [
   18.69,
   15.73,
   14.91,
   13.45,
   12.33,
   0.78,
   15.26,
   14.6,
   15.66,
   17.98,
   22.79,
   21.99,
   25.36,
   24.87,
   25.62,
   22.8,
   23.46,
   25.79,
   27.13,
   26.31,
   26.51,
   27.24,
   28.98,
   28.48,
   27.5
  ],
  [
   22.48,
   19.43,
   14.89,
   20.16,
   13.75,
   16.82,
   0.78,
   14.34,
   19.41,
   21.52,
   20.95,
   22.7,
   23.75,
   25.27,
   25.19,
   23.98,
   24.64,
   25.85,
   28.05,
   28.44,
   28.19,
   28.9,
   29.55,
   29.43,
   29.0
  ],
  [
   18.86,
   20.19,
   16.32,
   19.86,
   13.91,
   14.58,
   13.11,
   0.78,
   14.82,
   16.87,
   18.58,
   18.9,
   22.22,
   22.99,
   22.48,
   21.85,
   22.63,
   24.07,
   26.11,
   24.58,
   25.97,
   26.37,
   28.2,
   28.3,
   27.41
  ],
  [
   19.98,
   19.7,
   19.88,
   20.43,
   13.66,
   15.75,
   16.81,
   12.94,
   0.78,
   14.16,
   16.27,
   15.47,
   21.66,
   20.32,
   21.66,
   20.16,
   20.74,
   22.1,
   25.46,
   25.45,
   26.34,
   27.46,
   28.56,
   28.72,
   28.03
  ],
  [
   18.46,
   21.87,
   21.87,
   21.61,
   17.9,
   16.33,
   19.86,
   17.46,
   13.52,
   0.78,
   17.26,
   15.47,
   20.96,
   16.5,
   21.62,
   18.46,
   19.28,
   20.91,
   22.07,
   22.63,
   23.91,
   25.39,
   27.13,
   27.51,
   27.01
  ],
  [
   22.1,
   24.03,
   22.79,
   25.28,
   19.97,
   21.74,
   19.91,
   16.76,
   15.61,
   17.52,
   0.78,
   13.64,
   15.96,
   20.22,
   19.15,
   19.53,
   21.31,
   21.96,
   25.0,
   25.81,
   26.64,
   27.85,
   28.49,
   28.92,
   28.45
  ],
  [
   19.66,
   23.89,
   22.47,
   24.14,
   16.11,
   20.16,
   20.19,
   15.9,
   14.45,
   13.71,
   13.08,
   0.78,
   17.89,
   16.91,
   19.36,
   17.11,
   18.64,
   19.25,
   23.54,
   23.01,
   25.25,
   26.24,
   27.59,
   28.25,
   27.48
  ],
  [
   23.98,
   26.78,
   25.63,
   26.87,
   23.03,
   24.66,
   22.67,
   20.32,
   20.73,
   20.74,
   16.84,
   18.9,
   0.78,
   17.46,
   16.37,
   19.2,
   22.52,
   20.93,
   25.77,
   26.74,
   27.68,
   28.37,
   28.76,
   29.17,
   29.04
  ],
  [
   21.2,
   26.78,
   26.38,
   26.7,
   22.64,
   23.41,
   24.25,
   21.48,
   19.86,
   15.62,
   18.82,
   16.7,
   15.87,
   0.78,
   14.83,
   17.33,
   16.82,
   19.05,
   20.46,
   22.38,
   23.28,
   24.82,
   25.73,
   27.49,
   27.09
  ],
  [
   22.27,
   25.94,
   24.62,
   26.81,
   22.54,
   24.11,
   22.89,
   19.8,
   20.35,
   20.44,
   18.0,
   19.26,
   16.95,
   16.77,
   0.78,
   15.11,
   18.18,
   18.15,
   22.99,
   24.06,
   26.03,
   27.31,
   27.35,
   28.57,
   28.57
  ],
  [
   20.43,
   23.33,
   21.93,
   23.19,
   20.55,
   21.3,
   20.8,
   19.11,
   18.92,
   18.47,
   18.64,
   17.57,
   18.53,
   17.84,
   15.53,
   0.78,
   14.17,
   16.35,
   22.29,
   22.83,
   24.4,
   26.23,
   26.94,
   27.89,
   27.87
  ],
  [
   19.54,
   24.13,
   23.64,
   24.51,
   20.34,
   22.24,
   22.07,
   19.47,
   18.39,
   16.55,
   18.6,
   18.17,
   20.25,
   16.54,
   16.39,
   12.43,
   0.78,
   14.55,
   16.21,
   16.15,
   21.31,
   22.91,
   25.1,
   26.48,
   26.24
  ],
  [
   20.26,
   26.01,
   24.96,
   25.89,
   22.53,
   21.65,
   22.97,
   21.44,
   20.3,
   18.66,
   19.24,
   18.86,
   18.72,
   17.33,
   17.28,
   16.31,
   15.19,
   0.78,
   14.85,
   19.74,
   22.37,
   24.05,
   24.36,
   26.93,
   27.1
  ],
  [
   20.96,
   27.34,
   27.37,
   27.32,
   25.02,
   25.08,
   26.44,
   23.7,
   22.53,
   19.75,
   22.52,
   22.25,
   23.77,
   18.13,
   21.41,
   21.45,
   17.44,
   12.48,
   0.78,
   12.87,
   15.46,
   20.2,
   20.77,
   24.05,
   24.63
  ],
  [
   20.2,
   26.8,
   26.65,
   26.16,
   24.95,
   24.35,
   25.94,
   23.32,
   23.24,
   21.15,
   23.95,
   21.04,
   24.82,
   20.01,
   21.76,
   21.0,
   17.84,
   18.82,
   13.14,
   0.78,
   12.5,
   16.11,
   17.05,
   21.94,
   21.26
  ],
  [
   20.41,
   27.15,
   27.5,
   26.89,
   26.05,
   25.1,
   27.02,
   24.39,
   24.54,
   22.03,
   26.11,
   23.6,
   26.6,
   21.33,
   24.01,
   23.43,
   20.25,
   21.11,
   15.81,
   13.29,
   0.78,
   12.23,
   15.77,
   20.23,
   20.31
  ],
  [
   20.49,
   27.04,
   27.94,
   26.94,
   27.0,
   25.77,
   27.62,
   25.51,
   25.73,
   23.55,
   26.98,
   24.8,
   27.55,
   23.27,
   26.13,
   25.68,
   22.25,
   23.72,
   18.94,
   16.02,
   13.9,
   0.78,
   13.93,
   15.71,
   18.38
  ],
  [
   22.1,
   28.31,
   28.82,
   28.18,
   28.01,
   27.53,
   28.64,
   27.38,
   27.22,
   24.84,
   27.76,
   26.17,
   28.15,
   24.21,
   26.91,
   26.59,
   23.55,
   23.98,
   19.86,
   16.8,
   15.5,
   13.85,
   0.78,
   15.85,
   20.21
  ],
  [
   21.91,
   28.05,
   28.46,
   27.39,
   27.78,
   26.72,
   28.46,
   27.04,
   27.45,
   25.53,
   28.36,
   27.2,
   28.81,
   25.62,
   28.02,
   27.48,
   25.24,
   26.75,
   22.7,
   20.97,
   19.36,
   15.38,
   17.54,
   0.78,
   16.53
  ],
  [
   22.17,
   26.71,
   26.89,
   25.87,
   26.23,
   24.89,
   26.82,
   24.91,
   25.62,
   24.15,
   27.24,
   25.27,
   28.04,
   24.46,
   27.25,
   26.27,
   24.64,
   25.53,
   23.53,
   20.5,
   19.89,
   18.47,
   20.49,
   17.59,
   0.78
  ]
 ],
 "chain_ptm": [
  0.37,
  0.27,
  0.27,
  0.26,
  0.27,
  0.27,
  0.28,
  0.29,
  0.28,
  0.28,
  0.29,
  0.29,
  0.29,
  0.29,
  0.27,
  0.28,
  0.28,
  0.28,
  0.28,
  0.28,
  0.29,
  0.29,
  0.29,
  0.29,
  0.29
 ],
 "fraction_disordered": 0.14,
 "has_clash": 0.0,
 "iptm": 0.27,
 "ptm": 0.3,
 "ranking_score": 0.34
}
