# Supplementary material for: Use of Split‐Intein Proteins to Design a Small Molecule Biosensor in Plants
Source: Plant Biotechnol J. 2025 Dec 31;24(4):2745–7. doi: 10.1111/pbi.70523 (PMC13140391; doi:10.1111/pbi.70523)
Supplement: Supplementary file 1 — Data S1: pbi70523‐sup‐0001‐Supinfo1.zip. [file PBI-24-2745-s001.zip › alphafold3_models/cerk1_cint_cgfp_popc_model_final.pdb]

REMARK   1 PDBFIXER FROM: right_reorient.pdb
REMARK   1 CREATED WITH OPENMM 8.2, 2025-11-26
ATOM      1  N   LYS A   1     -17.693 -45.012  -1.808  1.00  0.00           N  
ATOM      2  H   LYS A   1     -18.524 -45.401  -1.038  1.00  0.00           H  
ATOM      3  H2  LYS A   1     -17.162 -44.324  -0.972  1.00  0.00           H  
ATOM      4  H3  LYS A   1     -18.283 -44.132  -2.366  1.00  0.00           H  
ATOM      5  CA  LYS A   1     -16.547 -45.674  -2.447  1.00  0.00           C  
ATOM      6  HA  LYS A   1     -16.553 -46.371  -3.407  1.00  0.00           H  
ATOM      7  C   LYS A   1     -15.897 -46.596  -1.440  1.00  0.00           C  
ATOM      8  O   LYS A   1     -15.642 -46.157  -0.322  1.00  0.00           O  
ATOM      9  CB  LYS A   1     -15.519 -44.666  -2.978  1.00  0.00           C  
ATOM     10  HB2 LYS A   1     -14.442 -45.142  -3.176  1.00  0.00           H  
ATOM     11  HB3 LYS A   1     -15.316 -43.801  -2.179  1.00  0.00           H  
ATOM     12  CG  LYS A   1     -15.979 -44.039  -4.291  1.00  0.00           C  
ATOM     13  HG2 LYS A   1     -16.157 -44.951  -5.039  1.00  0.00           H  
ATOM     14  HG3 LYS A   1     -16.862 -43.259  -4.090  1.00  0.00           H  
ATOM     15  CD  LYS A   1     -14.879 -43.176  -4.908  1.00  0.00           C  
ATOM     16  HD2 LYS A   1     -14.586 -42.254  -4.207  1.00  0.00           H  
ATOM     17  HD3 LYS A   1     -13.882 -43.780  -5.165  1.00  0.00           H  
ATOM     18  CE  LYS A   1     -15.349 -42.666  -6.274  1.00  0.00           C  
ATOM     19  HE2 LYS A   1     -16.080 -42.017  -6.985  1.00  0.00           H  
ATOM     20  HE3 LYS A   1     -16.259 -43.431  -6.439  1.00  0.00           H  
ATOM     21  NZ  LYS A   1     -14.316 -41.859  -6.956  1.00  0.00           N  
ATOM     22  HZ1 LYS A   1     -13.346 -42.543  -7.122  1.00  0.00           H  
ATOM     23  HZ2 LYS A   1     -14.016 -40.867  -6.354  1.00  0.00           H  
ATOM     24  HZ3 LYS A   1     -14.408 -41.459  -8.084  1.00  0.00           H  
ATOM     25  N   CYS A   2     -15.621 -47.812  -1.822  1.00  0.00           N  
ATOM     26  H   CYS A   2     -15.651 -48.216  -2.937  1.00  0.00           H  
ATOM     27  CA  CYS A   2     -14.845 -48.726  -0.997  1.00  0.00           C  
ATOM     28  HA  CYS A   2     -15.577 -49.007  -0.100  1.00  0.00           H  
ATOM     29  C   CYS A   2     -13.481 -48.091  -0.710  1.00  0.00           C  
ATOM     30  O   CYS A   2     -12.714 -47.825  -1.637  1.00  0.00           O  
ATOM     31  CB  CYS A   2     -14.689 -50.070  -1.712  1.00  0.00           C  
ATOM     32  HB2 CYS A   2     -14.097 -50.006  -2.739  1.00  0.00           H  
ATOM     33  HB3 CYS A   2     -14.217 -50.806  -0.916  1.00  0.00           H  
ATOM     34  SG  CYS A   2     -16.261 -50.845  -2.178  1.00  0.00           S  
ATOM     35  N   ARG A   3     -13.210 -47.813   0.553  1.00  0.00           N  
ATOM     36  H   ARG A   3     -14.048 -47.937   1.386  1.00  0.00           H  
ATOM     37  CA  ARG A   3     -11.923 -47.213   0.945  1.00  0.00           C  
ATOM     38  HA  ARG A   3     -11.503 -46.448   0.132  1.00  0.00           H  
ATOM     39  C   ARG A   3     -10.794 -48.231   0.945  1.00  0.00           C  
ATOM     40  O   ARG A   3      -9.642 -47.867   0.761  1.00  0.00           O  
ATOM     41  CB  ARG A   3     -12.031 -46.578   2.332  1.00  0.00           C  
ATOM     42  HB2 ARG A   3     -12.143 -47.598   2.942  1.00  0.00           H  
ATOM     43  HB3 ARG A   3     -11.173 -46.223   3.088  1.00  0.00           H  
ATOM     44  CG  ARG A   3     -12.845 -45.283   2.317  1.00  0.00           C  
ATOM     45  HG2 ARG A   3     -14.002 -45.314   2.037  1.00  0.00           H  
ATOM     46  HG3 ARG A   3     -12.249 -44.562   1.574  1.00  0.00           H  
ATOM     47  CD  ARG A   3     -12.766 -44.643   3.697  1.00  0.00           C  
ATOM     48  HD2 ARG A   3     -11.673 -44.244   3.967  1.00  0.00           H  
ATOM     49  HD3 ARG A   3     -13.398 -45.324   4.447  1.00  0.00           H  
ATOM     50  NE  ARG A   3     -13.471 -43.353   3.742  1.00  0.00           N  
ATOM     51  HE  ARG A   3     -13.868 -42.850   2.741  1.00  0.00           H  
ATOM     52  CZ  ARG A   3     -13.568 -42.565   4.799  1.00  0.00           C  
ATOM     53  NH1 ARG A   3     -13.016 -42.880   5.939  1.00  0.00           N  
ATOM     54 HH11 ARG A   3     -12.020 -43.427   6.293  1.00  0.00           H  
ATOM     55 HH12 ARG A   3     -13.460 -42.443   6.954  1.00  0.00           H  
ATOM     56  NH2 ARG A   3     -14.227 -41.446   4.721  1.00  0.00           N  
ATOM     57 HH21 ARG A   3     -13.791 -40.409   5.111  1.00  0.00           H  
ATOM     58 HH22 ARG A   3     -15.304 -41.244   4.261  1.00  0.00           H  
ATOM     59  N   THR A   4     -11.156 -49.456   1.200  1.00  0.00           N  
ATOM     60  H   THR A   4     -12.241 -49.814   1.515  1.00  0.00           H  
ATOM     61  CA  THR A   4     -10.239 -50.585   1.243  1.00  0.00           C  
ATOM     62  HA  THR A   4      -9.208 -50.147   0.837  1.00  0.00           H  
ATOM     63  C   THR A   4     -10.687 -51.614   0.222  1.00  0.00           C  
ATOM     64  O   THR A   4     -11.879 -51.748  -0.052  1.00  0.00           O  
ATOM     65  CB  THR A   4     -10.171 -51.185   2.653  1.00  0.00           C  
ATOM     66  HB  THR A   4      -9.442 -52.123   2.624  1.00  0.00           H  
ATOM     67  CG2 THR A   4      -9.541 -50.209   3.639  1.00  0.00           C  
ATOM     68 HG21 THR A   4      -9.990 -49.160   4.009  1.00  0.00           H  
ATOM     69 HG22 THR A   4      -9.480 -50.770   4.691  1.00  0.00           H  
ATOM     70 HG23 THR A   4      -8.497 -49.806   3.213  1.00  0.00           H  
ATOM     71  OG1 THR A   4     -11.465 -51.470   3.139  1.00  0.00           O  
ATOM     72  HG1 THR A   4     -11.751 -50.775   4.054  1.00  0.00           H  
ATOM     73  N   SER A   5      -9.732 -52.310  -0.335  1.00  0.00           N  
ATOM     74  H   SER A   5      -8.616 -52.059  -0.015  1.00  0.00           H  
ATOM     75  CA  SER A   5      -9.978 -53.463  -1.187  1.00  0.00           C  
ATOM     76  HA  SER A   5     -11.087 -53.869  -1.094  1.00  0.00           H  
ATOM     77  C   SER A   5      -8.982 -54.540  -0.801  1.00  0.00           C  
ATOM     78  O   SER A   5      -7.847 -54.232  -0.418  1.00  0.00           O  
ATOM     79  CB  SER A   5      -9.860 -53.098  -2.672  1.00  0.00           C  
ATOM     80  HB2 SER A   5     -10.579 -52.216  -3.030  1.00  0.00           H  
ATOM     81  HB3 SER A   5      -9.905 -53.938  -3.519  1.00  0.00           H  
ATOM     82  OG  SER A   5      -8.576 -52.593  -2.974  1.00  0.00           O  
ATOM     83  HG  SER A   5      -7.982 -52.242  -2.020  1.00  0.00           H  
ATOM     84  N   CYS A   6      -9.408 -55.776  -0.871  1.00  0.00           N  
ATOM     85  H   CYS A   6     -10.473 -56.040  -1.316  1.00  0.00           H  
ATOM     86  CA  CYS A   6      -8.539 -56.903  -0.587  1.00  0.00           C  
ATOM     87  HA  CYS A   6      -7.477 -56.482  -0.918  1.00  0.00           H  
ATOM     88  C   CYS A   6      -8.853 -58.043  -1.552  1.00  0.00           C  
ATOM     89  O   CYS A   6     -10.008 -58.231  -1.925  1.00  0.00           O  
ATOM     90  CB  CYS A   6      -8.672 -57.319   0.886  1.00  0.00           C  
ATOM     91  HB2 CYS A   6      -8.103 -56.523   1.565  1.00  0.00           H  
ATOM     92  HB3 CYS A   6      -8.321 -58.352   1.360  1.00  0.00           H  
ATOM     93  SG  CYS A   6     -10.367 -57.653   1.434  1.00  0.00           S  
ATOM     94  N   PRO A   7      -7.847 -58.813  -1.948  1.00  0.00           N  
ATOM     95  CA  PRO A   7      -8.048 -59.866  -2.935  1.00  0.00           C  
ATOM     96  HA  PRO A   7      -8.779 -59.495  -3.800  1.00  0.00           H  
ATOM     97  C   PRO A   7      -8.729 -61.109  -2.369  1.00  0.00           C  
ATOM     98  O   PRO A   7      -9.148 -61.964  -3.138  1.00  0.00           O  
ATOM     99  CB  PRO A   7      -6.639 -60.165  -3.452  1.00  0.00           C  
ATOM    100  HB2 PRO A   7      -6.074 -61.155  -3.802  1.00  0.00           H  
ATOM    101  HB3 PRO A   7      -6.648 -59.597  -4.506  1.00  0.00           H  
ATOM    102  CG  PRO A   7      -5.751 -59.865  -2.248  1.00  0.00           C  
ATOM    103  HG2 PRO A   7      -4.647 -59.614  -2.637  1.00  0.00           H  
ATOM    104  HG3 PRO A   7      -5.538 -60.769  -1.501  1.00  0.00           H  
ATOM    105  CD  PRO A   7      -6.452 -58.682  -1.590  1.00  0.00           C  
ATOM    106  HD2 PRO A   7      -6.107 -58.777  -0.454  1.00  0.00           H  
ATOM    107  HD3 PRO A   7      -5.903 -57.753  -2.098  1.00  0.00           H  
ATOM    108  N   LEU A   8      -8.797 -61.232  -1.048  1.00  0.00           N  
ATOM    109  H   LEU A   8      -8.666 -60.383  -0.232  1.00  0.00           H  
ATOM    110  CA  LEU A   8      -9.207 -62.463  -0.390  1.00  0.00           C  
ATOM    111  HA  LEU A   8      -9.763 -63.069  -1.242  1.00  0.00           H  
ATOM    112  C   LEU A   8     -10.096 -62.185   0.823  1.00  0.00           C  
ATOM    113  O   LEU A   8      -9.775 -61.360   1.677  1.00  0.00           O  
ATOM    114  CB  LEU A   8      -7.928 -63.231   0.008  1.00  0.00           C  
ATOM    115  HB2 LEU A   8      -6.849 -63.245   0.536  1.00  0.00           H  
ATOM    116  HB3 LEU A   8      -7.306 -62.545  -0.757  1.00  0.00           H  
ATOM    117  CG  LEU A   8      -8.184 -64.622   0.602  1.00  0.00           C  
ATOM    118  HG  LEU A   8      -8.984 -64.620   1.477  1.00  0.00           H  
ATOM    119  CD1 LEU A   8      -8.688 -65.600  -0.443  1.00  0.00           C  
ATOM    120 HD11 LEU A   8      -9.840 -65.834  -0.309  1.00  0.00           H  
ATOM    121 HD12 LEU A   8      -8.078 -66.624  -0.552  1.00  0.00           H  
ATOM    122 HD13 LEU A   8      -8.226 -65.090  -1.421  1.00  0.00           H  
ATOM    123  CD2 LEU A   8      -6.887 -65.178   1.181  1.00  0.00           C  
ATOM    124 HD21 LEU A   8      -6.274 -64.612   2.042  1.00  0.00           H  
ATOM    125 HD22 LEU A   8      -7.193 -66.226   1.672  1.00  0.00           H  
ATOM    126 HD23 LEU A   8      -5.981 -65.392   0.426  1.00  0.00           H  
ATOM    127  N   ALA A   9     -11.169 -62.955   0.909  1.00  0.00           N  
ATOM    128  H   ALA A   9     -11.335 -63.827   0.143  1.00  0.00           H  
ATOM    129  CA  ALA A   9     -11.974 -63.137   2.106  1.00  0.00           C  
ATOM    130  HA  ALA A   9     -11.372 -62.680   3.022  1.00  0.00           H  
ATOM    131  C   ALA A   9     -12.293 -64.627   2.276  1.00  0.00           C  
ATOM    132  O   ALA A   9     -12.080 -65.427   1.366  1.00  0.00           O  
ATOM    133  CB  ALA A   9     -13.237 -62.281   1.988  1.00  0.00           C  
ATOM    134  HB1 ALA A   9     -12.881 -61.223   2.413  1.00  0.00           H  
ATOM    135  HB2 ALA A   9     -13.649 -62.400   0.877  1.00  0.00           H  
ATOM    136  HB3 ALA A   9     -14.122 -62.556   2.739  1.00  0.00           H  
ATOM    137  N   LEU A  10     -12.809 -64.997   3.434  1.00  0.00           N  
ATOM    138  H   LEU A  10     -13.012 -64.179   4.255  1.00  0.00           H  
ATOM    139  CA  LEU A  10     -13.237 -66.367   3.714  1.00  0.00           C  
ATOM    140  HA  LEU A  10     -13.070 -67.065   2.778  1.00  0.00           H  
ATOM    141  C   LEU A  10     -14.734 -66.392   4.013  1.00  0.00           C  
ATOM    142  O   LEU A  10     -15.203 -65.652   4.874  1.00  0.00           O  
ATOM    143  CB  LEU A  10     -12.427 -66.957   4.884  1.00  0.00           C  
ATOM    144  HB2 LEU A  10     -12.532 -66.227   5.809  1.00  0.00           H  
ATOM    145  HB3 LEU A  10     -12.830 -68.048   5.123  1.00  0.00           H  
ATOM    146  CG  LEU A  10     -10.901 -66.985   4.688  1.00  0.00           C  
ATOM    147  HG  LEU A  10     -10.527 -65.894   4.414  1.00  0.00           H  
ATOM    148  CD1 LEU A  10     -10.221 -67.488   5.956  1.00  0.00           C  
ATOM    149 HD11 LEU A  10      -9.262 -68.197   5.877  1.00  0.00           H  
ATOM    150 HD12 LEU A  10     -10.884 -68.110   6.728  1.00  0.00           H  
ATOM    151 HD13 LEU A  10      -9.810 -66.578   6.606  1.00  0.00           H  
ATOM    152  CD2 LEU A  10     -10.488 -67.901   3.541  1.00  0.00           C  
ATOM    153 HD21 LEU A  10     -11.164 -68.323   2.663  1.00  0.00           H  
ATOM    154 HD22 LEU A  10     -10.371 -68.948   4.106  1.00  0.00           H  
ATOM    155 HD23 LEU A  10      -9.451 -67.498   3.112  1.00  0.00           H  
ATOM    156  N   ALA A  11     -15.473 -67.262   3.352  1.00  0.00           N  
ATOM    157  H   ALA A  11     -14.914 -68.293   3.303  1.00  0.00           H  
ATOM    158  CA  ALA A  11     -16.866 -67.539   3.678  1.00  0.00           C  
ATOM    159  HA  ALA A  11     -17.390 -66.485   3.823  1.00  0.00           H  
ATOM    160  C   ALA A  11     -16.938 -68.693   4.680  1.00  0.00           C  
ATOM    161  O   ALA A  11     -16.336 -69.741   4.459  1.00  0.00           O  
ATOM    162  CB  ALA A  11     -17.631 -67.845   2.390  1.00  0.00           C  
ATOM    163  HB1 ALA A  11     -17.807 -69.012   2.557  1.00  0.00           H  
ATOM    164  HB2 ALA A  11     -18.667 -67.316   2.123  1.00  0.00           H  
ATOM    165  HB3 ALA A  11     -17.030 -67.795   1.363  1.00  0.00           H  
ATOM    166  N   SER A  12     -17.674 -68.519   5.765  1.00  0.00           N  
ATOM    167  H   SER A  12     -18.025 -67.397   5.798  1.00  0.00           H  
ATOM    168  CA  SER A  12     -17.904 -69.577   6.751  1.00  0.00           C  
ATOM    169  HA  SER A  12     -17.088 -70.418   6.919  1.00  0.00           H  
ATOM    170  C   SER A  12     -19.210 -70.305   6.451  1.00  0.00           C  
ATOM    171  O   SER A  12     -20.285 -69.853   6.844  1.00  0.00           O  
ATOM    172  CB  SER A  12     -17.898 -68.985   8.162  1.00  0.00           C  
ATOM    173  HB2 SER A  12     -17.153 -68.111   7.848  1.00  0.00           H  
ATOM    174  HB3 SER A  12     -18.248 -68.313   9.083  1.00  0.00           H  
ATOM    175  OG  SER A  12     -18.046 -70.008   9.127  1.00  0.00           O  
ATOM    176  HG  SER A  12     -16.960 -70.110   9.571  1.00  0.00           H  
ATOM    177  N   TYR A  13     -19.100 -71.437   5.783  1.00  0.00           N  
ATOM    178  H   TYR A  13     -18.285 -72.124   6.279  1.00  0.00           H  
ATOM    179  CA  TYR A  13     -20.249 -72.262   5.425  1.00  0.00           C  
ATOM    180  HA  TYR A  13     -21.151 -71.546   5.137  1.00  0.00           H  
ATOM    181  C   TYR A  13     -20.557 -73.263   6.540  1.00  0.00           C  
ATOM    182  O   TYR A  13     -19.746 -74.142   6.832  1.00  0.00           O  
ATOM    183  CB  TYR A  13     -19.969 -72.948   4.088  1.00  0.00           C  
ATOM    184  HB2 TYR A  13     -19.221 -73.871   4.066  1.00  0.00           H  
ATOM    185  HB3 TYR A  13     -19.457 -72.122   3.401  1.00  0.00           H  
ATOM    186  CG  TYR A  13     -21.199 -73.559   3.463  1.00  0.00           C  
ATOM    187  CD1 TYR A  13     -21.739 -74.764   3.949  1.00  0.00           C  
ATOM    188  HD1 TYR A  13     -21.339 -75.403   4.858  1.00  0.00           H  
ATOM    189  CD2 TYR A  13     -21.832 -72.912   2.382  1.00  0.00           C  
ATOM    190  HD2 TYR A  13     -21.686 -71.817   1.974  1.00  0.00           H  
ATOM    191  CE1 TYR A  13     -22.892 -75.313   3.381  1.00  0.00           C  
ATOM    192  HE1 TYR A  13     -23.638 -76.100   3.853  1.00  0.00           H  
ATOM    193  CE2 TYR A  13     -22.985 -73.454   1.802  1.00  0.00           C  
ATOM    194  HE2 TYR A  13     -23.157 -73.105   0.687  1.00  0.00           H  
ATOM    195  CZ  TYR A  13     -23.515 -74.659   2.305  1.00  0.00           C  
ATOM    196  OH  TYR A  13     -24.646 -75.193   1.744  1.00  0.00           O  
ATOM    197  HH  TYR A  13     -24.434 -75.780   0.749  1.00  0.00           H  
ATOM    198  N   TYR A  14     -21.721 -73.137   7.155  1.00  0.00           N  
ATOM    199  H   TYR A  14     -22.210 -72.060   7.227  1.00  0.00           H  
ATOM    200  CA  TYR A  14     -22.169 -74.092   8.169  1.00  0.00           C  
ATOM    201  HA  TYR A  14     -21.295 -74.340   8.928  1.00  0.00           H  
ATOM    202  C   TYR A  14     -22.765 -75.336   7.510  1.00  0.00           C  
ATOM    203  O   TYR A  14     -23.638 -75.230   6.650  1.00  0.00           O  
ATOM    204  CB  TYR A  14     -23.161 -73.414   9.113  1.00  0.00           C  
ATOM    205  HB2 TYR A  14     -24.122 -73.004   8.542  1.00  0.00           H  
ATOM    206  HB3 TYR A  14     -22.711 -72.444   9.636  1.00  0.00           H  
ATOM    207  CG  TYR A  14     -23.558 -74.289  10.278  1.00  0.00           C  
ATOM    208  CD1 TYR A  14     -24.680 -75.128  10.190  1.00  0.00           C  
ATOM    209  HD1 TYR A  14     -25.370 -74.784   9.295  1.00  0.00           H  
ATOM    210  CD2 TYR A  14     -22.799 -74.272  11.462  1.00  0.00           C  
ATOM    211  HD2 TYR A  14     -21.946 -73.541  11.825  1.00  0.00           H  
ATOM    212  CE1 TYR A  14     -25.056 -75.923  11.281  1.00  0.00           C  
ATOM    213  HE1 TYR A  14     -25.935 -76.699  11.450  1.00  0.00           H  
ATOM    214  CE2 TYR A  14     -23.170 -75.059  12.559  1.00  0.00           C  
ATOM    215  HE2 TYR A  14     -22.480 -74.993  13.524  1.00  0.00           H  
ATOM    216  CZ  TYR A  14     -24.307 -75.879  12.470  1.00  0.00           C  
ATOM    217  OH  TYR A  14     -24.698 -76.625  13.552  1.00  0.00           O  
ATOM    218  HH  TYR A  14     -24.263 -76.200  14.566  1.00  0.00           H  
ATOM    219  N   LEU A  15     -22.298 -76.506   7.920  1.00  0.00           N  
ATOM    220  H   LEU A  15     -21.568 -76.540   8.838  1.00  0.00           H  
ATOM    221  CA  LEU A  15     -22.739 -77.779   7.356  1.00  0.00           C  
ATOM    222  HA  LEU A  15     -23.035 -77.692   6.211  1.00  0.00           H  
ATOM    223  C   LEU A  15     -24.030 -78.262   8.001  1.00  0.00           C  
ATOM    224  O   LEU A  15     -24.043 -78.712   9.148  1.00  0.00           O  
ATOM    225  CB  LEU A  15     -21.627 -78.817   7.504  1.00  0.00           C  
ATOM    226  HB2 LEU A  15     -21.754 -79.997   7.612  1.00  0.00           H  
ATOM    227  HB3 LEU A  15     -21.426 -78.697   8.673  1.00  0.00           H  
ATOM    228  CG  LEU A  15     -20.721 -78.826   6.269  1.00  0.00           C  
ATOM    229  HG  LEU A  15     -20.735 -77.830   5.622  1.00  0.00           H  
ATOM    230  CD1 LEU A  15     -19.301 -79.084   6.697  1.00  0.00           C  
ATOM    231 HD11 LEU A  15     -19.280 -80.054   7.390  1.00  0.00           H  
ATOM    232 HD12 LEU A  15     -18.724 -79.187   5.666  1.00  0.00           H  
ATOM    233 HD13 LEU A  15     -19.162 -78.147   7.419  1.00  0.00           H  
ATOM    234  CD2 LEU A  15     -21.141 -79.918   5.286  1.00  0.00           C  
ATOM    235 HD21 LEU A  15     -20.507 -80.157   4.303  1.00  0.00           H  
ATOM    236 HD22 LEU A  15     -22.287 -79.678   5.078  1.00  0.00           H  
ATOM    237 HD23 LEU A  15     -21.204 -81.045   5.698  1.00  0.00           H  
ATOM    238  N   GLU A  16     -25.082 -78.239   7.204  1.00  0.00           N  
ATOM    239  H   GLU A  16     -25.196 -77.556   6.241  1.00  0.00           H  
ATOM    240  CA  GLU A  16     -26.376 -78.839   7.512  1.00  0.00           C  
ATOM    241  HA  GLU A  16     -26.295 -79.500   8.498  1.00  0.00           H  
ATOM    242  C   GLU A  16     -26.756 -79.881   6.459  1.00  0.00           C  
ATOM    243  O   GLU A  16     -26.245 -79.879   5.337  1.00  0.00           O  
ATOM    244  CB  GLU A  16     -27.452 -77.754   7.649  1.00  0.00           C  
ATOM    245  HB2 GLU A  16     -28.622 -77.968   7.717  1.00  0.00           H  
ATOM    246  HB3 GLU A  16     -27.444 -77.260   6.559  1.00  0.00           H  
ATOM    247  CG  GLU A  16     -27.308 -77.008   8.978  1.00  0.00           C  
ATOM    248  HG2 GLU A  16     -26.531 -76.232   8.533  1.00  0.00           H  
ATOM    249  HG3 GLU A  16     -27.538 -77.791   9.848  1.00  0.00           H  
ATOM    250  CD  GLU A  16     -28.453 -76.041   9.281  1.00  0.00           C  
ATOM    251  OE1 GLU A  16     -28.571 -75.663  10.472  1.00  0.00           O  
ATOM    252  OE2 GLU A  16     -29.189 -75.656   8.358  1.00  0.00           O  
ATOM    253  N   ASN A  17     -27.648 -80.784   6.826  1.00  0.00           N  
ATOM    254  H   ASN A  17     -28.203 -80.850   7.873  1.00  0.00           H  
ATOM    255  CA  ASN A  17     -28.325 -81.727   5.930  1.00  0.00           C  
ATOM    256  HA  ASN A  17     -28.899 -82.671   6.379  1.00  0.00           H  
ATOM    257  C   ASN A  17     -27.418 -82.563   5.008  1.00  0.00           C  
ATOM    258  O   ASN A  17     -27.844 -82.976   3.936  1.00  0.00           O  
ATOM    259  CB  ASN A  17     -29.454 -80.981   5.188  1.00  0.00           C  
ATOM    260  HB2 ASN A  17     -30.105 -81.708   4.503  1.00  0.00           H  
ATOM    261  HB3 ASN A  17     -29.076 -80.097   4.484  1.00  0.00           H  
ATOM    262  CG  ASN A  17     -30.525 -80.458   6.131  1.00  0.00           C  
ATOM    263  ND2 ASN A  17     -31.288 -79.482   5.701  1.00  0.00           N  
ATOM    264 HD21 ASN A  17     -31.002 -78.331   5.640  1.00  0.00           H  
ATOM    265 HD22 ASN A  17     -32.463 -79.610   5.577  1.00  0.00           H  
ATOM    266  OD1 ASN A  17     -30.691 -80.924   7.240  1.00  0.00           O  
ATOM    267  N   GLY A  18     -26.200 -82.850   5.418  1.00  0.00           N  
ATOM    268  H   GLY A  18     -25.665 -82.665   6.454  1.00  0.00           H  
ATOM    269  CA  GLY A  18     -25.316 -83.746   4.668  1.00  0.00           C  
ATOM    270  HA2 GLY A  18     -24.321 -84.124   5.210  1.00  0.00           H  
ATOM    271  HA3 GLY A  18     -25.919 -84.751   4.445  1.00  0.00           H  
ATOM    272  C   GLY A  18     -24.719 -83.142   3.396  1.00  0.00           C  
ATOM    273  O   GLY A  18     -24.278 -83.891   2.528  1.00  0.00           O  
ATOM    274  N   THR A  19     -24.684 -81.821   3.286  1.00  0.00           N  
ATOM    275  H   THR A  19     -24.583 -81.300   4.343  1.00  0.00           H  
ATOM    276  CA  THR A  19     -24.029 -81.134   2.163  1.00  0.00           C  
ATOM    277  HA  THR A  19     -24.842 -81.487   1.365  1.00  0.00           H  
ATOM    278  C   THR A  19     -22.572 -81.586   2.022  1.00  0.00           C  
ATOM    279  O   THR A  19     -21.837 -81.689   3.005  1.00  0.00           O  
ATOM    280  CB  THR A  19     -24.088 -79.615   2.343  1.00  0.00           C  
ATOM    281  HB  THR A  19     -23.424 -79.291   3.270  1.00  0.00           H  
ATOM    282  CG2 THR A  19     -23.639 -78.859   1.101  1.00  0.00           C  
ATOM    283 HG21 THR A  19     -23.392 -77.771   1.506  1.00  0.00           H  
ATOM    284 HG22 THR A  19     -22.730 -79.356   0.527  1.00  0.00           H  
ATOM    285 HG23 THR A  19     -24.661 -78.755   0.494  1.00  0.00           H  
ATOM    286  OG1 THR A  19     -25.413 -79.215   2.575  1.00  0.00           O  
ATOM    287  HG1 THR A  19     -25.476 -78.294   3.310  1.00  0.00           H  
ATOM    288  N   THR A  20     -22.161 -81.844   0.790  1.00  0.00           N  
ATOM    289  H   THR A  20     -23.007 -82.074  -0.009  1.00  0.00           H  
ATOM    290  CA  THR A  20     -20.801 -82.305   0.489  1.00  0.00           C  
ATOM    291  HA  THR A  20     -20.463 -82.948   1.433  1.00  0.00           H  
ATOM    292  C   THR A  20     -19.886 -81.137   0.143  1.00  0.00           C  
ATOM    293  O   THR A  20     -20.341 -80.070  -0.276  1.00  0.00           O  
ATOM    294  CB  THR A  20     -20.788 -83.341  -0.642  1.00  0.00           C  
ATOM    295  HB  THR A  20     -19.799 -83.983  -0.822  1.00  0.00           H  
ATOM    296  CG2 THR A  20     -21.704 -84.531  -0.368  1.00  0.00           C  
ATOM    297 HG21 THR A  20     -21.288 -85.527  -0.895  1.00  0.00           H  
ATOM    298 HG22 THR A  20     -21.890 -84.951   0.738  1.00  0.00           H  
ATOM    299 HG23 THR A  20     -22.786 -84.525  -0.885  1.00  0.00           H  
ATOM    300  OG1 THR A  20     -21.183 -82.757  -1.856  1.00  0.00           O  
ATOM    301  HG1 THR A  20     -20.268 -82.561  -2.551  1.00  0.00           H  
ATOM    302  N   LEU A  21     -18.576 -81.355   0.244  1.00  0.00           N  
ATOM    303  H   LEU A  21     -18.291 -82.422   0.679  1.00  0.00           H  
ATOM    304  CA  LEU A  21     -17.590 -80.349  -0.151  1.00  0.00           C  
ATOM    305  HA  LEU A  21     -17.923 -79.504   0.611  1.00  0.00           H  
ATOM    306  C   LEU A  21     -17.721 -79.963  -1.631  1.00  0.00           C  
ATOM    307  O   LEU A  21     -17.535 -78.803  -1.970  1.00  0.00           O  
ATOM    308  CB  LEU A  21     -16.173 -80.874   0.142  1.00  0.00           C  
ATOM    309  HB2 LEU A  21     -15.797 -81.242  -0.927  1.00  0.00           H  
ATOM    310  HB3 LEU A  21     -16.157 -81.954   0.650  1.00  0.00           H  
ATOM    311  CG  LEU A  21     -15.286 -79.777   0.764  1.00  0.00           C  
ATOM    312  HG  LEU A  21     -15.731 -78.684   0.602  1.00  0.00           H  
ATOM    313  CD1 LEU A  21     -15.098 -80.034   2.250  1.00  0.00           C  
ATOM    314 HD11 LEU A  21     -14.919 -81.212   2.306  1.00  0.00           H  
ATOM    315 HD12 LEU A  21     -15.855 -79.204   2.646  1.00  0.00           H  
ATOM    316 HD13 LEU A  21     -14.066 -79.687   2.743  1.00  0.00           H  
ATOM    317  CD2 LEU A  21     -13.898 -79.749   0.140  1.00  0.00           C  
ATOM    318 HD21 LEU A  21     -14.262 -79.294  -0.898  1.00  0.00           H  
ATOM    319 HD22 LEU A  21     -13.176 -79.026   0.754  1.00  0.00           H  
ATOM    320 HD23 LEU A  21     -13.480 -80.863   0.211  1.00  0.00           H  
ATOM    321  N   SER A  22     -18.094 -80.905  -2.472  1.00  0.00           N  
ATOM    322  H   SER A  22     -17.775 -82.036  -2.301  1.00  0.00           H  
ATOM    323  CA  SER A  22     -18.348 -80.667  -3.894  1.00  0.00           C  
ATOM    324  HA  SER A  22     -17.411 -80.166  -4.414  1.00  0.00           H  
ATOM    325  C   SER A  22     -19.490 -79.667  -4.105  1.00  0.00           C  
ATOM    326  O   SER A  22     -19.336 -78.709  -4.855  1.00  0.00           O  
ATOM    327  CB  SER A  22     -18.657 -81.995  -4.589  1.00  0.00           C  
ATOM    328  HB2 SER A  22     -19.682 -82.606  -4.516  1.00  0.00           H  
ATOM    329  HB3 SER A  22     -17.900 -82.916  -4.637  1.00  0.00           H  
ATOM    330  OG  SER A  22     -18.908 -81.797  -5.962  1.00  0.00           O  
ATOM    331  HG  SER A  22     -18.011 -81.244  -6.474  1.00  0.00           H  
ATOM    332  N   VAL A  23     -20.588 -79.829  -3.386  1.00  0.00           N  
ATOM    333  H   VAL A  23     -20.465 -80.253  -2.296  1.00  0.00           H  
ATOM    334  CA  VAL A  23     -21.731 -78.904  -3.472  1.00  0.00           C  
ATOM    335  HA  VAL A  23     -22.092 -78.931  -4.605  1.00  0.00           H  
ATOM    336  C   VAL A  23     -21.361 -77.523  -2.929  1.00  0.00           C  
ATOM    337  O   VAL A  23     -21.715 -76.515  -3.536  1.00  0.00           O  
ATOM    338  CB  VAL A  23     -22.954 -79.479  -2.741  1.00  0.00           C  
ATOM    339  HB  VAL A  23     -22.834 -79.863  -1.629  1.00  0.00           H  
ATOM    340  CG1 VAL A  23     -24.129 -78.500  -2.712  1.00  0.00           C  
ATOM    341 HG11 VAL A  23     -23.963 -77.325  -2.641  1.00  0.00           H  
ATOM    342 HG12 VAL A  23     -24.820 -78.589  -3.687  1.00  0.00           H  
ATOM    343 HG13 VAL A  23     -24.948 -78.769  -1.882  1.00  0.00           H  
ATOM    344  CG2 VAL A  23     -23.445 -80.756  -3.428  1.00  0.00           C  
ATOM    345 HG21 VAL A  23     -24.315 -81.296  -2.802  1.00  0.00           H  
ATOM    346 HG22 VAL A  23     -23.996 -80.629  -4.486  1.00  0.00           H  
ATOM    347 HG23 VAL A  23     -22.770 -81.694  -3.741  1.00  0.00           H  
ATOM    348  N   ILE A  24     -20.610 -77.468  -1.837  1.00  0.00           N  
ATOM    349  H   ILE A  24     -20.213 -78.309  -1.118  1.00  0.00           H  
ATOM    350  CA  ILE A  24     -20.129 -76.194  -1.280  1.00  0.00           C  
ATOM    351  HA  ILE A  24     -21.046 -75.436  -1.265  1.00  0.00           H  
ATOM    352  C   ILE A  24     -19.224 -75.481  -2.284  1.00  0.00           C  
ATOM    353  O   ILE A  24     -19.405 -74.292  -2.528  1.00  0.00           O  
ATOM    354  CB  ILE A  24     -19.404 -76.416   0.064  1.00  0.00           C  
ATOM    355  HB  ILE A  24     -18.445 -77.116   0.091  1.00  0.00           H  
ATOM    356  CG1 ILE A  24     -20.388 -76.964   1.119  1.00  0.00           C  
ATOM    357 HG12 ILE A  24     -21.317 -77.013   1.880  1.00  0.00           H  
ATOM    358 HG13 ILE A  24     -21.328 -76.743   0.405  1.00  0.00           H  
ATOM    359  CG2 ILE A  24     -18.771 -75.108   0.569  1.00  0.00           C  
ATOM    360 HG21 ILE A  24     -18.153 -75.250   1.579  1.00  0.00           H  
ATOM    361 HG22 ILE A  24     -19.675 -74.352   0.746  1.00  0.00           H  
ATOM    362 HG23 ILE A  24     -17.995 -74.767  -0.269  1.00  0.00           H  
ATOM    363  CD1 ILE A  24     -19.701 -77.440   2.399  1.00  0.00           C  
ATOM    364 HD11 ILE A  24     -19.856 -76.800   3.392  1.00  0.00           H  
ATOM    365 HD12 ILE A  24     -18.512 -77.533   2.377  1.00  0.00           H  
ATOM    366 HD13 ILE A  24     -20.038 -78.582   2.472  1.00  0.00           H  
ATOM    367  N   ASN A  25     -18.290 -76.200  -2.890  1.00  0.00           N  
ATOM    368  H   ASN A  25     -17.729 -76.887  -2.113  1.00  0.00           H  
ATOM    369  CA  ASN A  25     -17.390 -75.631  -3.888  1.00  0.00           C  
ATOM    370  HA  ASN A  25     -16.869 -74.646  -3.474  1.00  0.00           H  
ATOM    371  C   ASN A  25     -18.149 -75.186  -5.145  1.00  0.00           C  
ATOM    372  O   ASN A  25     -17.868 -74.124  -5.686  1.00  0.00           O  
ATOM    373  CB  ASN A  25     -16.294 -76.660  -4.204  1.00  0.00           C  
ATOM    374  HB2 ASN A  25     -15.616 -77.136  -3.354  1.00  0.00           H  
ATOM    375  HB3 ASN A  25     -16.929 -77.571  -4.609  1.00  0.00           H  
ATOM    376  CG  ASN A  25     -15.146 -76.067  -5.012  1.00  0.00           C  
ATOM    377  ND2 ASN A  25     -14.167 -76.872  -5.354  1.00  0.00           N  
ATOM    378 HD21 ASN A  25     -13.849 -78.010  -5.441  1.00  0.00           H  
ATOM    379 HD22 ASN A  25     -13.125 -76.291  -5.347  1.00  0.00           H  
ATOM    380  OD1 ASN A  25     -15.088 -74.909  -5.329  1.00  0.00           O  
ATOM    381  N   GLN A  26     -19.148 -75.944  -5.557  1.00  0.00           N  
ATOM    382  H   GLN A  26     -19.591 -76.832  -4.928  1.00  0.00           H  
ATOM    383  CA  GLN A  26     -19.989 -75.568  -6.691  1.00  0.00           C  
ATOM    384  HA  GLN A  26     -19.446 -75.343  -7.722  1.00  0.00           H  
ATOM    385  C   GLN A  26     -20.764 -74.270  -6.431  1.00  0.00           C  
ATOM    386  O   GLN A  26     -20.807 -73.398  -7.299  1.00  0.00           O  
ATOM    387  CB  GLN A  26     -20.930 -76.730  -7.011  1.00  0.00           C  
ATOM    388  HB2 GLN A  26     -20.526 -77.818  -7.264  1.00  0.00           H  
ATOM    389  HB3 GLN A  26     -21.868 -76.812  -6.281  1.00  0.00           H  
ATOM    390  CG  GLN A  26     -21.689 -76.493  -8.321  1.00  0.00           C  
ATOM    391  HG2 GLN A  26     -22.524 -75.637  -8.312  1.00  0.00           H  
ATOM    392  HG3 GLN A  26     -21.090 -76.274  -9.330  1.00  0.00           H  
ATOM    393  CD  GLN A  26     -22.577 -77.670  -8.720  1.00  0.00           C  
ATOM    394  NE2 GLN A  26     -23.077 -77.682  -9.933  1.00  0.00           N  
ATOM    395 HE21 GLN A  26     -24.218 -77.574 -10.251  1.00  0.00           H  
ATOM    396 HE22 GLN A  26     -22.497 -77.941 -10.940  1.00  0.00           H  
ATOM    397  OE1 GLN A  26     -22.850 -78.586  -7.961  1.00  0.00           O  
ATOM    398  N   ASN A  27     -21.329 -74.133  -5.250  1.00  0.00           N  
ATOM    399  H   ASN A  27     -21.149 -74.838  -4.326  1.00  0.00           H  
ATOM    400  CA  ASN A  27     -22.095 -72.939  -4.890  1.00  0.00           C  
ATOM    401  HA  ASN A  27     -22.748 -72.658  -5.846  1.00  0.00           H  
ATOM    402  C   ASN A  27     -21.190 -71.716  -4.657  1.00  0.00           C  
ATOM    403  O   ASN A  27     -21.550 -70.605  -5.039  1.00  0.00           O  
ATOM    404  CB  ASN A  27     -22.950 -73.255  -3.655  1.00  0.00           C  
ATOM    405  HB2 ASN A  27     -23.633 -72.311  -3.405  1.00  0.00           H  
ATOM    406  HB3 ASN A  27     -22.355 -73.428  -2.640  1.00  0.00           H  
ATOM    407  CG  ASN A  27     -24.084 -74.234  -3.929  1.00  0.00           C  
ATOM    408  ND2 ASN A  27     -24.720 -74.712  -2.878  1.00  0.00           N  
ATOM    409 HD21 ASN A  27     -24.183 -74.975  -1.855  1.00  0.00           H  
ATOM    410 HD22 ASN A  27     -25.656 -75.418  -3.051  1.00  0.00           H  
ATOM    411  OD1 ASN A  27     -24.436 -74.561  -5.046  1.00  0.00           O  
ATOM    412  N   LEU A  28     -20.017 -71.927  -4.079  1.00  0.00           N  
ATOM    413  H   LEU A  28     -19.433 -72.945  -4.176  1.00  0.00           H  
ATOM    414  CA  LEU A  28     -19.023 -70.888  -3.791  1.00  0.00           C  
ATOM    415  HA  LEU A  28     -19.503 -69.856  -4.120  1.00  0.00           H  
ATOM    416  C   LEU A  28     -17.847 -70.918  -4.781  1.00  0.00           C  
ATOM    417  O   LEU A  28     -16.694 -70.687  -4.409  1.00  0.00           O  
ATOM    418  CB  LEU A  28     -18.581 -71.000  -2.320  1.00  0.00           C  
ATOM    419  HB2 LEU A  28     -17.824 -70.089  -2.205  1.00  0.00           H  
ATOM    420  HB3 LEU A  28     -18.028 -72.051  -2.305  1.00  0.00           H  
ATOM    421  CG  LEU A  28     -19.696 -70.752  -1.292  1.00  0.00           C  
ATOM    422  HG  LEU A  28     -20.638 -71.456  -1.471  1.00  0.00           H  
ATOM    423  CD1 LEU A  28     -19.159 -71.004   0.112  1.00  0.00           C  
ATOM    424 HD11 LEU A  28     -18.517 -71.984  -0.065  1.00  0.00           H  
ATOM    425 HD12 LEU A  28     -18.584 -70.064   0.559  1.00  0.00           H  
ATOM    426 HD13 LEU A  28     -20.034 -71.338   0.840  1.00  0.00           H  
ATOM    427  CD2 LEU A  28     -20.209 -69.312  -1.333  1.00  0.00           C  
ATOM    428 HD21 LEU A  28     -21.133 -69.357  -0.581  1.00  0.00           H  
ATOM    429 HD22 LEU A  28     -20.670 -68.941  -2.363  1.00  0.00           H  
ATOM    430 HD23 LEU A  28     -19.458 -68.467  -0.952  1.00  0.00           H  
ATOM    431  N   ASN A  29     -18.144 -71.219  -6.032  1.00  0.00           N  
ATOM    432  H   ASN A  29     -19.191 -70.992  -6.541  1.00  0.00           H  
ATOM    433  CA  ASN A  29     -17.162 -71.237  -7.103  1.00  0.00           C  
ATOM    434  HA  ASN A  29     -16.410 -72.091  -6.763  1.00  0.00           H  
ATOM    435  C   ASN A  29     -16.653 -69.818  -7.408  1.00  0.00           C  
ATOM    436  O   ASN A  29     -17.435 -68.904  -7.671  1.00  0.00           O  
ATOM    437  CB  ASN A  29     -17.793 -71.899  -8.336  1.00  0.00           C  
ATOM    438  HB2 ASN A  29     -18.595 -71.174  -8.845  1.00  0.00           H  
ATOM    439  HB3 ASN A  29     -18.355 -72.947  -8.335  1.00  0.00           H  
ATOM    440  CG  ASN A  29     -16.832 -71.966  -9.510  1.00  0.00           C  
ATOM    441  ND2 ASN A  29     -17.341 -71.950 -10.718  1.00  0.00           N  
ATOM    442 HD21 ASN A  29     -17.496 -70.894 -11.249  1.00  0.00           H  
ATOM    443 HD22 ASN A  29     -17.541 -72.723 -11.601  1.00  0.00           H  
ATOM    444  OD1 ASN A  29     -15.629 -72.029  -9.365  1.00  0.00           O  
ATOM    445  N   SER A  30     -15.345 -69.657  -7.405  1.00  0.00           N  
ATOM    446  H   SER A  30     -14.668 -70.450  -6.856  1.00  0.00           H  
ATOM    447  CA  SER A  30     -14.671 -68.400  -7.732  1.00  0.00           C  
ATOM    448  HA  SER A  30     -15.261 -68.040  -8.704  1.00  0.00           H  
ATOM    449  C   SER A  30     -13.298 -68.667  -8.351  1.00  0.00           C  
ATOM    450  O   SER A  30     -12.819 -69.801  -8.374  1.00  0.00           O  
ATOM    451  CB  SER A  30     -14.536 -67.543  -6.466  1.00  0.00           C  
ATOM    452  HB2 SER A  30     -15.625 -67.466  -5.999  1.00  0.00           H  
ATOM    453  HB3 SER A  30     -14.410 -66.489  -7.009  1.00  0.00           H  
ATOM    454  OG  SER A  30     -13.558 -68.075  -5.596  1.00  0.00           O  
ATOM    455  HG  SER A  30     -13.406 -67.368  -4.680  1.00  0.00           H  
ATOM    456  N   SER A  31     -12.628 -67.611  -8.788  1.00  0.00           N  
ATOM    457  H   SER A  31     -13.244 -66.768  -9.353  1.00  0.00           H  
ATOM    458  CA  SER A  31     -11.259 -67.714  -9.303  1.00  0.00           C  
ATOM    459  HA  SER A  31     -11.227 -68.576 -10.127  1.00  0.00           H  
ATOM    460  C   SER A  31     -10.240 -68.198  -8.261  1.00  0.00           C  
ATOM    461  O   SER A  31      -9.181 -68.696  -8.628  1.00  0.00           O  
ATOM    462  CB  SER A  31     -10.826 -66.346  -9.841  1.00  0.00           C  
ATOM    463  HB2 SER A  31     -11.377 -66.476 -10.897  1.00  0.00           H  
ATOM    464  HB3 SER A  31      -9.940 -65.784 -10.424  1.00  0.00           H  
ATOM    465  OG  SER A  31     -10.960 -65.352  -8.845  1.00  0.00           O  
ATOM    466  HG  SER A  31      -9.915 -64.828  -8.640  1.00  0.00           H  
ATOM    467  N   ILE A  32     -10.546 -68.051  -6.979  1.00  0.00           N  
ATOM    468  H   ILE A  32     -11.309 -67.157  -6.851  1.00  0.00           H  
ATOM    469  CA  ILE A  32      -9.661 -68.466  -5.880  1.00  0.00           C  
ATOM    470  HA  ILE A  32      -8.539 -68.545  -6.279  1.00  0.00           H  
ATOM    471  C   ILE A  32      -9.915 -69.920  -5.476  1.00  0.00           C  
ATOM    472  O   ILE A  32      -8.972 -70.654  -5.175  1.00  0.00           O  
ATOM    473  CB  ILE A  32      -9.816 -67.510  -4.679  1.00  0.00           C  
ATOM    474  HB  ILE A  32     -10.928 -67.695  -4.319  1.00  0.00           H  
ATOM    475  CG1 ILE A  32      -9.468 -66.066  -5.110  1.00  0.00           C  
ATOM    476 HG12 ILE A  32      -9.849 -65.546  -6.112  1.00  0.00           H  
ATOM    477 HG13 ILE A  32      -8.302 -66.110  -5.393  1.00  0.00           H  
ATOM    478  CG2 ILE A  32      -8.933 -67.956  -3.502  1.00  0.00           C  
ATOM    479 HG21 ILE A  32      -9.625 -68.164  -2.563  1.00  0.00           H  
ATOM    480 HG22 ILE A  32      -8.290 -68.953  -3.672  1.00  0.00           H  
ATOM    481 HG23 ILE A  32      -7.973 -67.272  -3.288  1.00  0.00           H  
ATOM    482  CD1 ILE A  32      -9.662 -65.023  -4.014  1.00  0.00           C  
ATOM    483 HD11 ILE A  32      -8.563 -64.546  -3.927  1.00  0.00           H  
ATOM    484 HD12 ILE A  32     -10.039 -65.427  -2.965  1.00  0.00           H  
ATOM    485 HD13 ILE A  32     -10.189 -64.124  -4.578  1.00  0.00           H  
ATOM    486  N   ALA A  33     -11.175 -70.324  -5.475  1.00  0.00           N  
ATOM    487  H   ALA A  33     -12.184 -69.721  -5.561  1.00  0.00           H  
ATOM    488  CA  ALA A  33     -11.595 -71.697  -5.241  1.00  0.00           C  
ATOM    489  HA  ALA A  33     -10.753 -72.529  -5.218  1.00  0.00           H  
ATOM    490  C   ALA A  33     -12.448 -72.178  -6.430  1.00  0.00           C  
ATOM    491  O   ALA A  33     -13.674 -72.249  -6.317  1.00  0.00           O  
ATOM    492  CB  ALA A  33     -12.326 -71.776  -3.892  1.00  0.00           C  
ATOM    493  HB1 ALA A  33     -12.434 -70.727  -3.342  1.00  0.00           H  
ATOM    494  HB2 ALA A  33     -11.800 -72.611  -3.229  1.00  0.00           H  
ATOM    495  HB3 ALA A  33     -13.450 -72.144  -4.048  1.00  0.00           H  
ATOM    496  N   PRO A  34     -11.812 -72.452  -7.571  1.00  0.00           N  
ATOM    497  CA  PRO A  34     -12.529 -72.919  -8.751  1.00  0.00           C  
ATOM    498  HA  PRO A  34     -13.261 -72.134  -9.260  1.00  0.00           H  
ATOM    499  C   PRO A  34     -13.201 -74.263  -8.462  1.00  0.00           C  
ATOM    500  O   PRO A  34     -12.683 -75.085  -7.703  1.00  0.00           O  
ATOM    501  CB  PRO A  34     -11.480 -73.011  -9.865  1.00  0.00           C  
ATOM    502  HB2 PRO A  34     -11.691 -73.828 -10.710  1.00  0.00           H  
ATOM    503  HB3 PRO A  34     -11.311 -72.044 -10.549  1.00  0.00           H  
ATOM    504  CG  PRO A  34     -10.176 -73.240  -9.105  1.00  0.00           C  
ATOM    505  HG2 PRO A  34     -10.015 -74.421  -9.174  1.00  0.00           H  
ATOM    506  HG3 PRO A  34      -9.201 -72.852  -9.677  1.00  0.00           H  
ATOM    507  CD  PRO A  34     -10.379 -72.441  -7.820  1.00  0.00           C  
ATOM    508  HD2 PRO A  34      -9.823 -71.411  -8.045  1.00  0.00           H  
ATOM    509  HD3 PRO A  34      -9.663 -73.180  -7.223  1.00  0.00           H  
ATOM    510  N   TYR A  35     -14.351 -74.452  -9.065  1.00  0.00           N  
ATOM    511  H   TYR A  35     -14.392 -74.187 -10.223  1.00  0.00           H  
ATOM    512  CA  TYR A  35     -15.087 -75.698  -8.886  1.00  0.00           C  
ATOM    513  HA  TYR A  35     -15.264 -75.628  -7.717  1.00  0.00           H  
ATOM    514  C   TYR A  35     -14.322 -76.874  -9.490  1.00  0.00           C  
ATOM    515  O   TYR A  35     -13.991 -76.868 -10.671  1.00  0.00           O  
ATOM    516  CB  TYR A  35     -16.492 -75.576  -9.485  1.00  0.00           C  
ATOM    517  HB2 TYR A  35     -17.201 -74.860  -8.862  1.00  0.00           H  
ATOM    518  HB3 TYR A  35     -16.519 -75.265 -10.636  1.00  0.00           H  
ATOM    519  CG  TYR A  35     -17.286 -76.865  -9.413  1.00  0.00           C  
ATOM    520  CD1 TYR A  35     -17.701 -77.520 -10.587  1.00  0.00           C  
ATOM    521  HD1 TYR A  35     -17.570 -77.236 -11.733  1.00  0.00           H  
ATOM    522  CD2 TYR A  35     -17.574 -77.445  -8.162  1.00  0.00           C  
ATOM    523  HD2 TYR A  35     -17.013 -77.146  -7.168  1.00  0.00           H  
ATOM    524  CE1 TYR A  35     -18.407 -78.726 -10.515  1.00  0.00           C  
ATOM    525  HE1 TYR A  35     -18.910 -79.188 -11.485  1.00  0.00           H  
ATOM    526  CE2 TYR A  35     -18.271 -78.659  -8.080  1.00  0.00           C  
ATOM    527  HE2 TYR A  35     -18.172 -79.104  -6.993  1.00  0.00           H  
ATOM    528  CZ  TYR A  35     -18.690 -79.300  -9.262  1.00  0.00           C  
ATOM    529  OH  TYR A  35     -19.378 -80.485  -9.184  1.00  0.00           O  
ATOM    530  HH  TYR A  35     -20.283 -80.429  -8.431  1.00  0.00           H  
ATOM    531  N   ASP A  36     -14.102 -77.862  -8.651  1.00  0.00           N  
ATOM    532  H   ASP A  36     -14.016 -77.686  -7.491  1.00  0.00           H  
ATOM    533  CA  ASP A  36     -13.520 -79.139  -9.032  1.00  0.00           C  
ATOM    534  HA  ASP A  36     -13.625 -79.268 -10.212  1.00  0.00           H  
ATOM    535  C   ASP A  36     -14.261 -80.241  -8.258  1.00  0.00           C  
ATOM    536  O   ASP A  36     -14.588 -80.084  -7.078  1.00  0.00           O  
ATOM    537  CB  ASP A  36     -12.012 -79.108  -8.741  1.00  0.00           C  
ATOM    538  HB2 ASP A  36     -11.709 -78.917  -7.609  1.00  0.00           H  
ATOM    539  HB3 ASP A  36     -11.473 -78.236  -9.357  1.00  0.00           H  
ATOM    540  CG  ASP A  36     -11.270 -80.316  -9.310  1.00  0.00           C  
ATOM    541  OD1 ASP A  36     -11.688 -81.449  -8.991  1.00  0.00           O  
ATOM    542  OD2 ASP A  36     -10.275 -80.116 -10.026  1.00  0.00           O  
ATOM    543  N   GLN A  37     -14.560 -81.345  -8.920  1.00  0.00           N  
ATOM    544  H   GLN A  37     -14.249 -81.505 -10.055  1.00  0.00           H  
ATOM    545  CA  GLN A  37     -15.322 -82.437  -8.299  1.00  0.00           C  
ATOM    546  HA  GLN A  37     -16.229 -82.140  -7.597  1.00  0.00           H  
ATOM    547  C   GLN A  37     -14.473 -83.303  -7.359  1.00  0.00           C  
ATOM    548  O   GLN A  37     -15.023 -84.048  -6.546  1.00  0.00           O  
ATOM    549  CB  GLN A  37     -15.971 -83.301  -9.384  1.00  0.00           C  
ATOM    550  HB2 GLN A  37     -15.283 -83.736 -10.255  1.00  0.00           H  
ATOM    551  HB3 GLN A  37     -16.459 -84.241  -8.834  1.00  0.00           H  
ATOM    552  CG  GLN A  37     -17.043 -82.542 -10.184  1.00  0.00           C  
ATOM    553  HG2 GLN A  37     -16.640 -81.754 -10.982  1.00  0.00           H  
ATOM    554  HG3 GLN A  37     -17.987 -82.400  -9.476  1.00  0.00           H  
ATOM    555  CD  GLN A  37     -17.827 -83.455 -11.131  1.00  0.00           C  
ATOM    556  NE2 GLN A  37     -18.764 -82.932 -11.888  1.00  0.00           N  
ATOM    557 HE21 GLN A  37     -19.929 -83.141 -11.777  1.00  0.00           H  
ATOM    558 HE22 GLN A  37     -18.539 -82.499 -12.972  1.00  0.00           H  
ATOM    559  OE1 GLN A  37     -17.629 -84.655 -11.190  1.00  0.00           O  
ATOM    560  N   ILE A  38     -13.150 -83.217  -7.484  1.00  0.00           N  
ATOM    561  H   ILE A  38     -12.901 -82.089  -7.240  1.00  0.00           H  
ATOM    562  CA  ILE A  38     -12.212 -84.124  -6.810  1.00  0.00           C  
ATOM    563  HA  ILE A  38     -12.755 -84.775  -5.974  1.00  0.00           H  
ATOM    564  C   ILE A  38     -11.187 -83.345  -5.982  1.00  0.00           C  
ATOM    565  O   ILE A  38     -10.874 -83.734  -4.851  1.00  0.00           O  
ATOM    566  CB  ILE A  38     -11.525 -85.041  -7.854  1.00  0.00           C  
ATOM    567  HB  ILE A  38     -10.856 -84.488  -8.670  1.00  0.00           H  
ATOM    568  CG1 ILE A  38     -12.563 -85.772  -8.748  1.00  0.00           C  
ATOM    569 HG12 ILE A  38     -13.538 -85.621  -9.422  1.00  0.00           H  
ATOM    570 HG13 ILE A  38     -13.117 -86.293  -7.827  1.00  0.00           H  
ATOM    571  CG2 ILE A  38     -10.621 -86.064  -7.138  1.00  0.00           C  
ATOM    572 HG21 ILE A  38      -9.988 -85.818  -6.156  1.00  0.00           H  
ATOM    573 HG22 ILE A  38     -11.108 -87.141  -6.946  1.00  0.00           H  
ATOM    574 HG23 ILE A  38      -9.680 -86.331  -7.832  1.00  0.00           H  
ATOM    575  CD1 ILE A  38     -11.951 -86.597  -9.883  1.00  0.00           C  
ATOM    576 HD11 ILE A  38     -11.764 -85.884 -10.830  1.00  0.00           H  
ATOM    577 HD12 ILE A  38     -10.892 -87.144  -9.761  1.00  0.00           H  
ATOM    578 HD13 ILE A  38     -12.586 -87.506 -10.340  1.00  0.00           H  
ATOM    579  N   ASN A  39     -10.657 -82.256  -6.542  1.00  0.00           N  
ATOM    580  H   ASN A  39     -10.342 -82.392  -7.674  1.00  0.00           H  
ATOM    581  CA  ASN A  39      -9.618 -81.457  -5.920  1.00  0.00           C  
ATOM    582  HA  ASN A  39      -8.922 -82.269  -5.391  1.00  0.00           H  
ATOM    583  C   ASN A  39     -10.207 -80.280  -5.137  1.00  0.00           C  
ATOM    584  O   ASN A  39     -10.581 -79.251  -5.689  1.00  0.00           O  
ATOM    585  CB  ASN A  39      -8.616 -81.000  -6.989  1.00  0.00           C  
ATOM    586  HB2 ASN A  39      -8.064 -81.880  -7.582  1.00  0.00           H  
ATOM    587  HB3 ASN A  39      -8.893 -80.148  -7.775  1.00  0.00           H  
ATOM    588  CG  ASN A  39      -7.447 -80.261  -6.361  1.00  0.00           C  
ATOM    589  ND2 ASN A  39      -6.584 -79.691  -7.165  1.00  0.00           N  
ATOM    590 HD21 ASN A  39      -6.590 -78.635  -7.712  1.00  0.00           H  
ATOM    591 HD22 ASN A  39      -5.547 -80.221  -7.415  1.00  0.00           H  
ATOM    592  OD1 ASN A  39      -7.287 -80.193  -5.156  1.00  0.00           O  
ATOM    593  N   PHE A  40     -10.205 -80.426  -3.826  1.00  0.00           N  
ATOM    594  H   PHE A  40      -9.720 -81.397  -3.344  1.00  0.00           H  
ATOM    595  CA  PHE A  40     -10.658 -79.374  -2.918  1.00  0.00           C  
ATOM    596  HA  PHE A  40     -11.091 -78.454  -3.536  1.00  0.00           H  
ATOM    597  C   PHE A  40      -9.507 -78.658  -2.199  1.00  0.00           C  
ATOM    598  O   PHE A  40      -9.746 -77.980  -1.197  1.00  0.00           O  
ATOM    599  CB  PHE A  40     -11.683 -79.958  -1.938  1.00  0.00           C  
ATOM    600  HB2 PHE A  40     -12.000 -78.953  -1.397  1.00  0.00           H  
ATOM    601  HB3 PHE A  40     -11.166 -80.836  -1.334  1.00  0.00           H  
ATOM    602  CG  PHE A  40     -12.833 -80.668  -2.605  1.00  0.00           C  
ATOM    603  CD1 PHE A  40     -13.755 -79.949  -3.385  1.00  0.00           C  
ATOM    604  HD1 PHE A  40     -13.640 -78.775  -3.358  1.00  0.00           H  
ATOM    605  CD2 PHE A  40     -12.973 -82.062  -2.481  1.00  0.00           C  
ATOM    606  HD2 PHE A  40     -12.235 -82.790  -1.921  1.00  0.00           H  
ATOM    607  CE1 PHE A  40     -14.803 -80.615  -4.041  1.00  0.00           C  
ATOM    608  HE1 PHE A  40     -15.291 -80.054  -4.954  1.00  0.00           H  
ATOM    609  CE2 PHE A  40     -14.017 -82.734  -3.133  1.00  0.00           C  
ATOM    610  HE2 PHE A  40     -14.373 -83.827  -2.839  1.00  0.00           H  
ATOM    611  CZ  PHE A  40     -14.932 -82.009  -3.918  1.00  0.00           C  
ATOM    612  HZ  PHE A  40     -15.546 -82.821  -4.521  1.00  0.00           H  
ATOM    613  N   ASP A  41      -8.283 -78.772  -2.679  1.00  0.00           N  
ATOM    614  H   ASP A  41      -7.910 -79.663  -3.357  1.00  0.00           H  
ATOM    615  CA  ASP A  41      -7.109 -78.185  -2.022  1.00  0.00           C  
ATOM    616  HA  ASP A  41      -6.861 -78.733  -0.997  1.00  0.00           H  
ATOM    617  C   ASP A  41      -7.230 -76.675  -1.751  1.00  0.00           C  
ATOM    618  O   ASP A  41      -6.855 -76.242  -0.655  1.00  0.00           O  
ATOM    619  CB  ASP A  41      -5.832 -78.456  -2.830  1.00  0.00           C  
ATOM    620  HB2 ASP A  41      -4.938 -77.914  -2.256  1.00  0.00           H  
ATOM    621  HB3 ASP A  41      -5.621 -78.248  -3.983  1.00  0.00           H  
ATOM    622  CG  ASP A  41      -5.304 -79.883  -2.716  1.00  0.00           C  
ATOM    623  OD1 ASP A  41      -5.721 -80.592  -1.778  1.00  0.00           O  
ATOM    624  OD2 ASP A  41      -4.433 -80.218  -3.549  1.00  0.00           O  
ATOM    625  N   PRO A  42      -7.797 -75.863  -2.661  1.00  0.00           N  
ATOM    626  CA  PRO A  42      -7.996 -74.438  -2.391  1.00  0.00           C  
ATOM    627  HA  PRO A  42      -6.884 -74.013  -2.429  1.00  0.00           H  
ATOM    628  C   PRO A  42      -8.861 -74.163  -1.155  1.00  0.00           C  
ATOM    629  O   PRO A  42      -8.650 -73.160  -0.473  1.00  0.00           O  
ATOM    630  CB  PRO A  42      -8.643 -73.872  -3.661  1.00  0.00           C  
ATOM    631  HB2 PRO A  42      -9.823 -73.992  -3.636  1.00  0.00           H  
ATOM    632  HB3 PRO A  42      -8.197 -72.770  -3.765  1.00  0.00           H  
ATOM    633  CG  PRO A  42      -8.190 -74.832  -4.758  1.00  0.00           C  
ATOM    634  HG2 PRO A  42      -8.415 -74.001  -5.592  1.00  0.00           H  
ATOM    635  HG3 PRO A  42      -7.414 -75.195  -5.607  1.00  0.00           H  
ATOM    636  CD  PRO A  42      -8.175 -76.173  -4.030  1.00  0.00           C  
ATOM    637  HD2 PRO A  42      -9.192 -76.577  -4.504  1.00  0.00           H  
ATOM    638  HD3 PRO A  42      -7.289 -76.840  -4.466  1.00  0.00           H  
ATOM    639  N   ILE A  43      -9.789 -75.049  -0.846  1.00  0.00           N  
ATOM    640  H   ILE A  43     -10.159 -75.751  -1.718  1.00  0.00           H  
ATOM    641  CA  ILE A  43     -10.663 -74.959   0.332  1.00  0.00           C  
ATOM    642  HA  ILE A  43     -10.686 -73.830   0.696  1.00  0.00           H  
ATOM    643  C   ILE A  43     -10.001 -75.636   1.538  1.00  0.00           C  
ATOM    644  O   ILE A  43      -9.908 -75.044   2.611  1.00  0.00           O  
ATOM    645  CB  ILE A  43     -12.050 -75.564   0.023  1.00  0.00           C  
ATOM    646  HB  ILE A  43     -11.994 -76.690  -0.348  1.00  0.00           H  
ATOM    647  CG1 ILE A  43     -12.719 -74.807  -1.154  1.00  0.00           C  
ATOM    648 HG12 ILE A  43     -12.073 -74.957  -2.144  1.00  0.00           H  
ATOM    649 HG13 ILE A  43     -12.899 -73.640  -1.057  1.00  0.00           H  
ATOM    650  CG2 ILE A  43     -12.937 -75.533   1.279  1.00  0.00           C  
ATOM    651 HG21 ILE A  43     -12.554 -76.471   1.909  1.00  0.00           H  
ATOM    652 HG22 ILE A  43     -12.952 -74.420   1.691  1.00  0.00           H  
ATOM    653 HG23 ILE A  43     -14.071 -75.852   1.088  1.00  0.00           H  
ATOM    654  CD1 ILE A  43     -14.056 -75.406  -1.604  1.00  0.00           C  
ATOM    655 HD11 ILE A  43     -14.414 -76.475  -1.217  1.00  0.00           H  
ATOM    656 HD12 ILE A  43     -13.861 -75.476  -2.777  1.00  0.00           H  
ATOM    657 HD13 ILE A  43     -15.054 -74.768  -1.468  1.00  0.00           H  
ATOM    658  N   LEU A  44      -9.508 -76.854   1.363  1.00  0.00           N  
ATOM    659  H   LEU A  44      -8.894 -77.201   0.420  1.00  0.00           H  
ATOM    660  CA  LEU A  44      -8.949 -77.665   2.445  1.00  0.00           C  
ATOM    661  HA  LEU A  44      -9.732 -77.789   3.325  1.00  0.00           H  
ATOM    662  C   LEU A  44      -7.753 -76.999   3.134  1.00  0.00           C  
ATOM    663  O   LEU A  44      -7.607 -77.124   4.349  1.00  0.00           O  
ATOM    664  CB  LEU A  44      -8.555 -79.046   1.900  1.00  0.00           C  
ATOM    665  HB2 LEU A  44      -7.500 -78.837   1.380  1.00  0.00           H  
ATOM    666  HB3 LEU A  44      -8.018 -79.838   2.619  1.00  0.00           H  
ATOM    667  CG  LEU A  44      -9.745 -79.958   1.547  1.00  0.00           C  
ATOM    668  HG  LEU A  44     -10.525 -79.492   0.790  1.00  0.00           H  
ATOM    669  CD1 LEU A  44      -9.231 -81.226   0.870  1.00  0.00           C  
ATOM    670 HD11 LEU A  44      -9.571 -81.512  -0.236  1.00  0.00           H  
ATOM    671 HD12 LEU A  44      -8.049 -81.368   0.695  1.00  0.00           H  
ATOM    672 HD13 LEU A  44      -9.392 -82.223   1.513  1.00  0.00           H  
ATOM    673  CD2 LEU A  44     -10.532 -80.372   2.794  1.00  0.00           C  
ATOM    674 HD21 LEU A  44      -9.780 -80.433   3.721  1.00  0.00           H  
ATOM    675 HD22 LEU A  44     -11.024 -81.458   2.759  1.00  0.00           H  
ATOM    676 HD23 LEU A  44     -11.445 -79.628   2.968  1.00  0.00           H  
ATOM    677  N   ARG A  45      -6.964 -76.223   2.403  1.00  0.00           N  
ATOM    678  H   ARG A  45      -6.795 -76.421   1.258  1.00  0.00           H  
ATOM    679  CA  ARG A  45      -5.837 -75.461   2.971  1.00  0.00           C  
ATOM    680  HA  ARG A  45      -5.311 -76.329   3.601  1.00  0.00           H  
ATOM    681  C   ARG A  45      -6.241 -74.471   4.069  1.00  0.00           C  
ATOM    682  O   ARG A  45      -5.419 -74.159   4.916  1.00  0.00           O  
ATOM    683  CB  ARG A  45      -5.070 -74.757   1.840  1.00  0.00           C  
ATOM    684  HB2 ARG A  45      -4.503 -75.118   0.848  1.00  0.00           H  
ATOM    685  HB3 ARG A  45      -4.077 -75.177   2.379  1.00  0.00           H  
ATOM    686  CG  ARG A  45      -5.891 -73.649   1.159  1.00  0.00           C  
ATOM    687  HG2 ARG A  45      -5.832 -72.807   1.991  1.00  0.00           H  
ATOM    688  HG3 ARG A  45      -6.950 -73.997   0.770  1.00  0.00           H  
ATOM    689  CD  ARG A  45      -5.149 -72.991  -0.008  1.00  0.00           C  
ATOM    690  HD2 ARG A  45      -4.684 -73.714  -0.836  1.00  0.00           H  
ATOM    691  HD3 ARG A  45      -5.796 -72.230  -0.658  1.00  0.00           H  
ATOM    692  NE  ARG A  45      -4.026 -72.175   0.488  1.00  0.00           N  
ATOM    693  HE  ARG A  45      -3.222 -72.860   1.035  1.00  0.00           H  
ATOM    694  CZ  ARG A  45      -3.198 -71.454  -0.260  1.00  0.00           C  
ATOM    695  NH1 ARG A  45      -3.311 -71.420  -1.561  1.00  0.00           N  
ATOM    696 HH11 ARG A  45      -3.345 -72.225  -2.437  1.00  0.00           H  
ATOM    697 HH12 ARG A  45      -3.078 -70.403  -2.138  1.00  0.00           H  
ATOM    698  NH2 ARG A  45      -2.255 -70.758   0.292  1.00  0.00           N  
ATOM    699 HH21 ARG A  45      -1.151 -71.165   0.093  1.00  0.00           H  
ATOM    700 HH22 ARG A  45      -2.176 -69.572   0.331  1.00  0.00           H  
ATOM    701  N   TYR A  46      -7.480 -74.004   4.081  1.00  0.00           N  
ATOM    702  H   TYR A  46      -8.239 -74.057   3.181  1.00  0.00           H  
ATOM    703  CA  TYR A  46      -8.021 -73.133   5.135  1.00  0.00           C  
ATOM    704  HA  TYR A  46      -7.161 -72.697   5.835  1.00  0.00           H  
ATOM    705  C   TYR A  46      -8.766 -73.904   6.234  1.00  0.00           C  
ATOM    706  O   TYR A  46      -9.226 -73.301   7.205  1.00  0.00           O  
ATOM    707  CB  TYR A  46      -8.913 -72.057   4.501  1.00  0.00           C  
ATOM    708  HB2 TYR A  46      -9.191 -71.458   5.493  1.00  0.00           H  
ATOM    709  HB3 TYR A  46      -9.898 -72.113   3.842  1.00  0.00           H  
ATOM    710  CG  TYR A  46      -8.156 -71.058   3.658  1.00  0.00           C  
ATOM    711  CD1 TYR A  46      -7.498 -69.969   4.265  1.00  0.00           C  
ATOM    712  HD1 TYR A  46      -7.241 -69.973   5.422  1.00  0.00           H  
ATOM    713  CD2 TYR A  46      -8.089 -71.209   2.261  1.00  0.00           C  
ATOM    714  HD2 TYR A  46      -8.741 -72.005   1.684  1.00  0.00           H  
ATOM    715  CE1 TYR A  46      -6.782 -69.047   3.491  1.00  0.00           C  
ATOM    716  HE1 TYR A  46      -6.485 -68.003   3.957  1.00  0.00           H  
ATOM    717  CE2 TYR A  46      -7.371 -70.294   1.474  1.00  0.00           C  
ATOM    718  HE2 TYR A  46      -7.085 -70.339   0.326  1.00  0.00           H  
ATOM    719  CZ  TYR A  46      -6.717 -69.211   2.095  1.00  0.00           C  
ATOM    720  OH  TYR A  46      -6.005 -68.319   1.329  1.00  0.00           O  
ATOM    721  HH  TYR A  46      -4.927 -68.112   1.755  1.00  0.00           H  
ATOM    722  N   ASN A  47      -8.871 -75.212   6.105  1.00  0.00           N  
ATOM    723  H   ASN A  47      -7.769 -75.650   6.089  1.00  0.00           H  
ATOM    724  CA  ASN A  47      -9.661 -76.076   6.981  1.00  0.00           C  
ATOM    725  HA  ASN A  47     -10.077 -75.560   7.972  1.00  0.00           H  
ATOM    726  C   ASN A  47      -8.821 -77.251   7.493  1.00  0.00           C  
ATOM    727  O   ASN A  47      -9.125 -78.417   7.236  1.00  0.00           O  
ATOM    728  CB  ASN A  47     -10.924 -76.531   6.228  1.00  0.00           C  
ATOM    729  HB2 ASN A  47     -11.252 -77.406   6.952  1.00  0.00           H  
ATOM    730  HB3 ASN A  47     -10.766 -76.958   5.134  1.00  0.00           H  
ATOM    731  CG  ASN A  47     -11.844 -75.383   5.870  1.00  0.00           C  
ATOM    732  ND2 ASN A  47     -11.753 -74.888   4.656  1.00  0.00           N  
ATOM    733 HD21 ASN A  47     -12.465 -75.240   3.789  1.00  0.00           H  
ATOM    734 HD22 ASN A  47     -10.905 -74.065   4.629  1.00  0.00           H  
ATOM    735  OD1 ASN A  47     -12.638 -74.924   6.670  1.00  0.00           O  
ATOM    736  N   SER A  48      -7.779 -76.947   8.240  1.00  0.00           N  
ATOM    737  H   SER A  48      -7.557 -75.841   8.612  1.00  0.00           H  
ATOM    738  CA  SER A  48      -6.849 -77.965   8.764  1.00  0.00           C  
ATOM    739  HA  SER A  48      -6.330 -78.583   7.886  1.00  0.00           H  
ATOM    740  C   SER A  48      -7.493 -79.026   9.667  1.00  0.00           C  
ATOM    741  O   SER A  48      -6.907 -80.080   9.917  1.00  0.00           O  
ATOM    742  CB  SER A  48      -5.731 -77.256   9.535  1.00  0.00           C  
ATOM    743  HB2 SER A  48      -4.950 -78.035   9.999  1.00  0.00           H  
ATOM    744  HB3 SER A  48      -5.025 -76.593   8.836  1.00  0.00           H  
ATOM    745  OG  SER A  48      -6.262 -76.497  10.602  1.00  0.00           O  
ATOM    746  HG  SER A  48      -5.405 -76.083  11.308  1.00  0.00           H  
ATOM    747  N   ASN A  49      -8.685 -78.755  10.167  1.00  0.00           N  
ATOM    748  H   ASN A  49      -8.580 -77.749  10.793  1.00  0.00           H  
ATOM    749  CA  ASN A  49      -9.499 -79.668  10.960  1.00  0.00           C  
ATOM    750  HA  ASN A  49      -8.811 -80.430  11.568  1.00  0.00           H  
ATOM    751  C   ASN A  49     -10.206 -80.746  10.117  1.00  0.00           C  
ATOM    752  O   ASN A  49     -10.630 -81.756  10.676  1.00  0.00           O  
ATOM    753  CB  ASN A  49     -10.502 -78.835  11.784  1.00  0.00           C  
ATOM    754  HB2 ASN A  49      -9.770 -78.993  12.730  1.00  0.00           H  
ATOM    755  HB3 ASN A  49     -11.253 -78.616  12.699  1.00  0.00           H  
ATOM    756  CG  ASN A  49     -11.395 -77.937  10.936  1.00  0.00           C  
ATOM    757  ND2 ASN A  49     -12.667 -77.857  11.249  1.00  0.00           N  
ATOM    758 HD21 ASN A  49     -13.050 -76.778  11.575  1.00  0.00           H  
ATOM    759 HD22 ASN A  49     -13.490 -78.683  11.470  1.00  0.00           H  
ATOM    760  OD1 ASN A  49     -10.966 -77.280  10.013  1.00  0.00           O  
ATOM    761  N   ILE A  50     -10.333 -80.554   8.816  1.00  0.00           N  
ATOM    762  H   ILE A  50      -9.672 -79.709   8.346  1.00  0.00           H  
ATOM    763  CA  ILE A  50     -10.920 -81.539   7.906  1.00  0.00           C  
ATOM    764  HA  ILE A  50     -11.780 -82.064   8.540  1.00  0.00           H  
ATOM    765  C   ILE A  50      -9.828 -82.530   7.507  1.00  0.00           C  
ATOM    766  O   ILE A  50      -8.903 -82.194   6.771  1.00  0.00           O  
ATOM    767  CB  ILE A  50     -11.580 -80.866   6.684  1.00  0.00           C  
ATOM    768  HB  ILE A  50     -10.699 -80.386   6.048  1.00  0.00           H  
ATOM    769  CG1 ILE A  50     -12.658 -79.854   7.142  1.00  0.00           C  
ATOM    770 HG12 ILE A  50     -13.462 -80.405   7.834  1.00  0.00           H  
ATOM    771 HG13 ILE A  50     -12.307 -79.067   7.967  1.00  0.00           H  
ATOM    772  CG2 ILE A  50     -12.187 -81.941   5.768  1.00  0.00           C  
ATOM    773 HG21 ILE A  50     -12.875 -82.670   6.419  1.00  0.00           H  
ATOM    774 HG22 ILE A  50     -11.321 -82.627   5.309  1.00  0.00           H  
ATOM    775 HG23 ILE A  50     -12.853 -81.669   4.817  1.00  0.00           H  
ATOM    776  CD1 ILE A  50     -13.331 -79.095   5.994  1.00  0.00           C  
ATOM    777 HD11 ILE A  50     -14.405 -79.596   6.011  1.00  0.00           H  
ATOM    778 HD12 ILE A  50     -13.438 -77.959   6.339  1.00  0.00           H  
ATOM    779 HD13 ILE A  50     -12.886 -79.083   4.891  1.00  0.00           H  
ATOM    780  N   LYS A  51      -9.946 -83.744   8.003  1.00  0.00           N  
ATOM    781  H   LYS A  51     -10.695 -83.987   8.892  1.00  0.00           H  
ATOM    782  CA  LYS A  51      -8.993 -84.824   7.697  1.00  0.00           C  
ATOM    783  HA  LYS A  51      -7.993 -84.494   7.135  1.00  0.00           H  
ATOM    784  C   LYS A  51      -9.444 -85.718   6.549  1.00  0.00           C  
ATOM    785  O   LYS A  51      -8.602 -86.298   5.877  1.00  0.00           O  
ATOM    786  CB  LYS A  51      -8.753 -85.678   8.941  1.00  0.00           C  
ATOM    787  HB2 LYS A  51      -8.057 -86.611   8.666  1.00  0.00           H  
ATOM    788  HB3 LYS A  51      -9.773 -86.177   9.311  1.00  0.00           H  
ATOM    789  CG  LYS A  51      -8.040 -84.886  10.042  1.00  0.00           C  
ATOM    790  HG2 LYS A  51      -8.260 -83.940  10.738  1.00  0.00           H  
ATOM    791  HG3 LYS A  51      -7.360 -84.234   9.305  1.00  0.00           H  
ATOM    792  CD  LYS A  51      -7.630 -85.839  11.165  1.00  0.00           C  
ATOM    793  HD2 LYS A  51      -8.543 -86.450  11.620  1.00  0.00           H  
ATOM    794  HD3 LYS A  51      -6.784 -86.549  10.722  1.00  0.00           H  
ATOM    795  CE  LYS A  51      -6.880 -85.054  12.239  1.00  0.00           C  
ATOM    796  HE2 LYS A  51      -5.901 -84.467  11.881  1.00  0.00           H  
ATOM    797  HE3 LYS A  51      -7.607 -84.336  12.860  1.00  0.00           H  
ATOM    798  NZ  LYS A  51      -6.367 -85.949  13.299  1.00  0.00           N  
ATOM    799  HZ1 LYS A  51      -7.008 -85.826  14.306  1.00  0.00           H  
ATOM    800  HZ2 LYS A  51      -5.252 -85.636  13.613  1.00  0.00           H  
ATOM    801  HZ3 LYS A  51      -6.336 -87.142  13.200  1.00  0.00           H  
ATOM    802  N   ASP A  52     -10.737 -85.843   6.381  1.00  0.00           N  
ATOM    803  H   ASP A  52     -11.573 -85.602   7.187  1.00  0.00           H  
ATOM    804  CA  ASP A  52     -11.355 -86.649   5.338  1.00  0.00           C  
ATOM    805  HA  ASP A  52     -10.509 -87.245   4.745  1.00  0.00           H  
ATOM    806  C   ASP A  52     -12.270 -85.741   4.514  1.00  0.00           C  
ATOM    807  O   ASP A  52     -13.250 -85.209   5.034  1.00  0.00           O  
ATOM    808  CB  ASP A  52     -12.103 -87.823   5.987  1.00  0.00           C  
ATOM    809  HB2 ASP A  52     -11.304 -88.600   6.417  1.00  0.00           H  
ATOM    810  HB3 ASP A  52     -12.834 -87.602   6.902  1.00  0.00           H  
ATOM    811  CG  ASP A  52     -12.693 -88.802   4.970  1.00  0.00           C  
ATOM    812  OD1 ASP A  52     -12.686 -88.471   3.768  1.00  0.00           O  
ATOM    813  OD2 ASP A  52     -13.153 -89.874   5.429  1.00  0.00           O  
ATOM    814  N   LYS A  53     -11.912 -85.548   3.252  1.00  0.00           N  
ATOM    815  H   LYS A  53     -10.762 -85.770   3.052  1.00  0.00           H  
ATOM    816  CA  LYS A  53     -12.650 -84.680   2.331  1.00  0.00           C  
ATOM    817  HA  LYS A  53     -12.808 -83.630   2.862  1.00  0.00           H  
ATOM    818  C   LYS A  53     -14.069 -85.179   2.050  1.00  0.00           C  
ATOM    819  O   LYS A  53     -14.942 -84.373   1.750  1.00  0.00           O  
ATOM    820  CB  LYS A  53     -11.847 -84.499   1.030  1.00  0.00           C  
ATOM    821  HB2 LYS A  53     -10.726 -84.195   1.297  1.00  0.00           H  
ATOM    822  HB3 LYS A  53     -12.414 -83.636   0.443  1.00  0.00           H  
ATOM    823  CG  LYS A  53     -11.706 -85.801   0.228  1.00  0.00           C  
ATOM    824  HG2 LYS A  53     -10.995 -86.598   0.763  1.00  0.00           H  
ATOM    825  HG3 LYS A  53     -12.754 -86.242  -0.107  1.00  0.00           H  
ATOM    826  CD  LYS A  53     -11.032 -85.573  -1.123  1.00  0.00           C  
ATOM    827  HD2 LYS A  53      -9.856 -85.417  -0.963  1.00  0.00           H  
ATOM    828  HD3 LYS A  53     -11.429 -84.677  -1.786  1.00  0.00           H  
ATOM    829  CE  LYS A  53     -11.117 -86.870  -1.924  1.00  0.00           C  
ATOM    830  HE2 LYS A  53     -10.406 -87.729  -1.484  1.00  0.00           H  
ATOM    831  HE3 LYS A  53     -12.175 -87.393  -2.101  1.00  0.00           H  
ATOM    832  NZ  LYS A  53     -10.742 -86.679  -3.344  1.00  0.00           N  
ATOM    833  HZ1 LYS A  53      -9.583 -86.903  -3.550  1.00  0.00           H  
ATOM    834  HZ2 LYS A  53     -11.292 -87.524  -3.992  1.00  0.00           H  
ATOM    835  HZ3 LYS A  53     -11.061 -85.621  -3.778  1.00  0.00           H  
ATOM    836  N   ASP A  54     -14.282 -86.486   2.184  1.00  0.00           N  
ATOM    837  H   ASP A  54     -13.471 -87.345   2.128  1.00  0.00           H  
ATOM    838  CA  ASP A  54     -15.560 -87.138   1.889  1.00  0.00           C  
ATOM    839  HA  ASP A  54     -16.329 -86.622   1.138  1.00  0.00           H  
ATOM    840  C   ASP A  54     -16.440 -87.276   3.146  1.00  0.00           C  
ATOM    841  O   ASP A  54     -17.622 -87.612   3.062  1.00  0.00           O  
ATOM    842  CB  ASP A  54     -15.284 -88.494   1.216  1.00  0.00           C  
ATOM    843  HB2 ASP A  54     -14.870 -89.596   1.448  1.00  0.00           H  
ATOM    844  HB3 ASP A  54     -16.405 -88.905   1.203  1.00  0.00           H  
ATOM    845  CG  ASP A  54     -14.404 -88.384  -0.038  1.00  0.00           C  
ATOM    846  OD1 ASP A  54     -14.611 -87.458  -0.849  1.00  0.00           O  
ATOM    847  OD2 ASP A  54     -13.464 -89.195  -0.168  1.00  0.00           O  
ATOM    848  N   ARG A  55     -15.887 -86.983   4.325  1.00  0.00           N  
ATOM    849  H   ARG A  55     -14.768 -86.717   4.581  1.00  0.00           H  
ATOM    850  CA  ARG A  55     -16.599 -87.023   5.610  1.00  0.00           C  
ATOM    851  HA  ARG A  55     -17.778 -87.113   5.467  1.00  0.00           H  
ATOM    852  C   ARG A  55     -16.316 -85.798   6.462  1.00  0.00           C  
ATOM    853  O   ARG A  55     -15.441 -85.790   7.332  1.00  0.00           O  
ATOM    854  CB  ARG A  55     -16.258 -88.305   6.369  1.00  0.00           C  
ATOM    855  HB2 ARG A  55     -15.128 -88.651   6.480  1.00  0.00           H  
ATOM    856  HB3 ARG A  55     -16.654 -88.118   7.481  1.00  0.00           H  
ATOM    857  CG  ARG A  55     -17.014 -89.505   5.809  1.00  0.00           C  
ATOM    858  HG2 ARG A  55     -18.200 -89.378   5.895  1.00  0.00           H  
ATOM    859  HG3 ARG A  55     -16.745 -89.859   4.701  1.00  0.00           H  
ATOM    860  CD  ARG A  55     -16.740 -90.719   6.685  1.00  0.00           C  
ATOM    861  HD2 ARG A  55     -17.046 -90.551   7.828  1.00  0.00           H  
ATOM    862  HD3 ARG A  55     -15.616 -91.111   6.597  1.00  0.00           H  
ATOM    863  NE  ARG A  55     -17.554 -91.861   6.274  1.00  0.00           N  
ATOM    864  HE  ARG A  55     -18.394 -91.787   5.436  1.00  0.00           H  
ATOM    865  CZ  ARG A  55     -17.578 -93.042   6.856  1.00  0.00           C  
ATOM    866  NH1 ARG A  55     -16.825 -93.297   7.893  1.00  0.00           N  
ATOM    867 HH11 ARG A  55     -15.671 -93.582   7.861  1.00  0.00           H  
ATOM    868 HH12 ARG A  55     -17.255 -93.543   8.975  1.00  0.00           H  
ATOM    869  NH2 ARG A  55     -18.352 -93.984   6.402  1.00  0.00           N  
ATOM    870 HH21 ARG A  55     -18.209 -95.124   6.717  1.00  0.00           H  
ATOM    871 HH22 ARG A  55     -19.290 -94.013   5.669  1.00  0.00           H  
ATOM    872  N   ILE A  56     -17.149 -84.812   6.272  1.00  0.00           N  
ATOM    873  H   ILE A  56     -18.126 -84.945   5.608  1.00  0.00           H  
ATOM    874  CA  ILE A  56     -17.116 -83.604   7.090  1.00  0.00           C  
ATOM    875  HA  ILE A  56     -16.071 -83.729   7.645  1.00  0.00           H  
ATOM    876  C   ILE A  56     -18.175 -83.704   8.182  1.00  0.00           C  
ATOM    877  O   ILE A  56     -19.295 -84.165   7.968  1.00  0.00           O  
ATOM    878  CB  ILE A  56     -17.271 -82.337   6.242  1.00  0.00           C  
ATOM    879  HB  ILE A  56     -18.425 -82.427   5.966  1.00  0.00           H  
ATOM    880  CG1 ILE A  56     -16.451 -82.420   4.935  1.00  0.00           C  
ATOM    881 HG12 ILE A  56     -16.667 -83.361   4.239  1.00  0.00           H  
ATOM    882 HG13 ILE A  56     -15.345 -82.619   5.325  1.00  0.00           H  
ATOM    883  CG2 ILE A  56     -16.793 -81.137   7.083  1.00  0.00           C  
ATOM    884 HG21 ILE A  56     -17.287 -81.125   8.169  1.00  0.00           H  
ATOM    885 HG22 ILE A  56     -15.681 -81.418   7.429  1.00  0.00           H  
ATOM    886 HG23 ILE A  56     -16.703 -79.988   6.797  1.00  0.00           H  
ATOM    887  CD1 ILE A  56     -16.798 -81.290   3.984  1.00  0.00           C  
ATOM    888 HD11 ILE A  56     -17.889 -80.856   4.202  1.00  0.00           H  
ATOM    889 HD12 ILE A  56     -16.000 -80.519   4.407  1.00  0.00           H  
ATOM    890 HD13 ILE A  56     -17.099 -81.798   2.950  1.00  0.00           H  
ATOM    891  N   GLN A  57     -17.799 -83.275   9.372  1.00  0.00           N  
ATOM    892  H   GLN A  57     -16.651 -83.182   9.661  1.00  0.00           H  
ATOM    893  CA  GLN A  57     -18.675 -83.372  10.528  1.00  0.00           C  
ATOM    894  HA  GLN A  57     -18.969 -84.527  10.497  1.00  0.00           H  
ATOM    895  C   GLN A  57     -19.838 -82.381  10.410  1.00  0.00           C  
ATOM    896  O   GLN A  57     -19.623 -81.178  10.279  1.00  0.00           O  
ATOM    897  CB  GLN A  57     -17.825 -83.192  11.788  1.00  0.00           C  
ATOM    898  HB2 GLN A  57     -16.850 -83.881  11.773  1.00  0.00           H  
ATOM    899  HB3 GLN A  57     -17.486 -82.091  12.093  1.00  0.00           H  
ATOM    900  CG  GLN A  57     -18.506 -83.775  13.026  1.00  0.00           C  
ATOM    901  HG2 GLN A  57     -18.907 -84.891  12.898  1.00  0.00           H  
ATOM    902  HG3 GLN A  57     -19.302 -83.056  13.548  1.00  0.00           H  
ATOM    903  CD  GLN A  57     -17.595 -83.802  14.253  1.00  0.00           C  
ATOM    904  NE2 GLN A  57     -18.032 -84.407  15.333  1.00  0.00           N  
ATOM    905 HE21 GLN A  57     -17.419 -84.218  16.337  1.00  0.00           H  
ATOM    906 HE22 GLN A  57     -18.927 -85.135  15.623  1.00  0.00           H  
ATOM    907  OE1 GLN A  57     -16.487 -83.307  14.271  1.00  0.00           O  
ATOM    908  N   MET A  58     -21.050 -82.879  10.515  1.00  0.00           N  
ATOM    909  H   MET A  58     -21.221 -84.041  10.687  1.00  0.00           H  
ATOM    910  CA  MET A  58     -22.254 -82.044  10.602  1.00  0.00           C  
ATOM    911  HA  MET A  58     -22.412 -81.650   9.494  1.00  0.00           H  
ATOM    912  C   MET A  58     -22.152 -81.081  11.785  1.00  0.00           C  
ATOM    913  O   MET A  58     -21.648 -81.447  12.848  1.00  0.00           O  
ATOM    914  CB  MET A  58     -23.494 -82.939  10.774  1.00  0.00           C  
ATOM    915  HB2 MET A  58     -24.372 -82.248  11.193  1.00  0.00           H  
ATOM    916  HB3 MET A  58     -23.428 -83.764  11.638  1.00  0.00           H  
ATOM    917  CG  MET A  58     -23.891 -83.672   9.490  1.00  0.00           C  
ATOM    918  HG2 MET A  58     -24.161 -84.790   9.799  1.00  0.00           H  
ATOM    919  HG3 MET A  58     -23.333 -83.823   8.448  1.00  0.00           H  
ATOM    920  SD  MET A  58     -25.151 -82.825   8.502  1.00  0.00           S  
ATOM    921  CE  MET A  58     -26.626 -83.122   9.504  1.00  0.00           C  
ATOM    922  HE1 MET A  58     -26.585 -84.295   9.722  1.00  0.00           H  
ATOM    923  HE2 MET A  58     -27.757 -83.075   9.125  1.00  0.00           H  
ATOM    924  HE3 MET A  58     -26.624 -82.355  10.416  1.00  0.00           H  
ATOM    925  N   GLY A  59     -22.620 -79.859  11.599  1.00  0.00           N  
ATOM    926  H   GLY A  59     -23.234 -79.292  10.771  1.00  0.00           H  
ATOM    927  CA  GLY A  59     -22.503 -78.800  12.596  1.00  0.00           C  
ATOM    928  HA2 GLY A  59     -22.864 -77.907  13.301  1.00  0.00           H  
ATOM    929  HA3 GLY A  59     -23.127 -79.522  13.329  1.00  0.00           H  
ATOM    930  C   GLY A  59     -21.131 -78.122  12.646  1.00  0.00           C  
ATOM    931  O   GLY A  59     -20.913 -77.241  13.477  1.00  0.00           O  
ATOM    932  N   SER A  60     -20.214 -78.510  11.778  1.00  0.00           N  
ATOM    933  H   SER A  60     -20.177 -79.661  11.535  1.00  0.00           H  
ATOM    934  CA  SER A  60     -18.952 -77.797  11.590  1.00  0.00           C  
ATOM    935  HA  SER A  60     -18.671 -77.265  12.621  1.00  0.00           H  
ATOM    936  C   SER A  60     -19.088 -76.682  10.551  1.00  0.00           C  
ATOM    937  O   SER A  60     -20.069 -76.616   9.804  1.00  0.00           O  
ATOM    938  CB  SER A  60     -17.817 -78.771  11.253  1.00  0.00           C  
ATOM    939  HB2 SER A  60     -16.635 -78.592  11.196  1.00  0.00           H  
ATOM    940  HB3 SER A  60     -17.790 -79.324  12.312  1.00  0.00           H  
ATOM    941  OG  SER A  60     -17.973 -79.338   9.974  1.00  0.00           O  
ATOM    942  HG  SER A  60     -17.463 -78.622   9.186  1.00  0.00           H  
ATOM    943  N   ARG A  61     -18.103 -75.799  10.512  1.00  0.00           N  
ATOM    944  H   ARG A  61     -17.223 -75.831  11.311  1.00  0.00           H  
ATOM    945  CA  ARG A  61     -18.008 -74.721   9.525  1.00  0.00           C  
ATOM    946  HA  ARG A  61     -18.994 -74.795   8.877  1.00  0.00           H  
ATOM    947  C   ARG A  61     -16.823 -74.965   8.605  1.00  0.00           C  
ATOM    948  O   ARG A  61     -15.716 -75.214   9.083  1.00  0.00           O  
ATOM    949  CB  ARG A  61     -17.914 -73.357  10.221  1.00  0.00           C  
ATOM    950  HB2 ARG A  61     -17.088 -73.372  11.085  1.00  0.00           H  
ATOM    951  HB3 ARG A  61     -17.479 -72.661   9.363  1.00  0.00           H  
ATOM    952  CG  ARG A  61     -19.242 -72.962  10.895  1.00  0.00           C  
ATOM    953  HG2 ARG A  61     -19.968 -72.624  10.018  1.00  0.00           H  
ATOM    954  HG3 ARG A  61     -19.488 -73.828  11.678  1.00  0.00           H  
ATOM    955  CD  ARG A  61     -19.085 -71.630  11.613  1.00  0.00           C  
ATOM    956  HD2 ARG A  61     -18.559 -72.074  12.598  1.00  0.00           H  
ATOM    957  HD3 ARG A  61     -18.271 -70.786  11.414  1.00  0.00           H  
ATOM    958  NE  ARG A  61     -20.352 -71.157  12.192  1.00  0.00           N  
ATOM    959  HE  ARG A  61     -20.526 -71.780  13.191  1.00  0.00           H  
ATOM    960  CZ  ARG A  61     -21.142 -70.204  11.717  1.00  0.00           C  
ATOM    961  NH1 ARG A  61     -20.934 -69.610  10.584  1.00  0.00           N  
ATOM    962 HH11 ARG A  61     -21.779 -69.956   9.829  1.00  0.00           H  
ATOM    963 HH12 ARG A  61     -19.966 -68.944  10.482  1.00  0.00           H  
ATOM    964  NH2 ARG A  61     -22.167 -69.815  12.409  1.00  0.00           N  
ATOM    965 HH21 ARG A  61     -23.100 -69.103  12.497  1.00  0.00           H  
ATOM    966 HH22 ARG A  61     -22.272 -70.579  13.314  1.00  0.00           H  
ATOM    967  N   VAL A  62     -17.068 -74.853   7.312  1.00  0.00           N  
ATOM    968  H   VAL A  62     -17.896 -74.259   6.729  1.00  0.00           H  
ATOM    969  CA  VAL A  62     -16.034 -74.916   6.280  1.00  0.00           C  
ATOM    970  HA  VAL A  62     -15.140 -75.487   6.816  1.00  0.00           H  
ATOM    971  C   VAL A  62     -15.718 -73.495   5.840  1.00  0.00           C  
ATOM    972  O   VAL A  62     -16.627 -72.734   5.496  1.00  0.00           O  
ATOM    973  CB  VAL A  62     -16.483 -75.789   5.095  1.00  0.00           C  
ATOM    974  HB  VAL A  62     -17.481 -75.437   4.559  1.00  0.00           H  
ATOM    975  CG1 VAL A  62     -15.412 -75.859   4.007  1.00  0.00           C  
ATOM    976 HG11 VAL A  62     -15.209 -74.766   3.583  1.00  0.00           H  
ATOM    977 HG12 VAL A  62     -14.415 -76.433   4.311  1.00  0.00           H  
ATOM    978 HG13 VAL A  62     -15.833 -76.459   3.064  1.00  0.00           H  
ATOM    979  CG2 VAL A  62     -16.761 -77.218   5.559  1.00  0.00           C  
ATOM    980 HG21 VAL A  62     -15.840 -77.717   6.123  1.00  0.00           H  
ATOM    981 HG22 VAL A  62     -17.146 -77.829   4.615  1.00  0.00           H  
ATOM    982 HG23 VAL A  62     -17.556 -77.061   6.430  1.00  0.00           H  
ATOM    983  N   LEU A  63     -14.448 -73.136   5.855  1.00  0.00           N  
ATOM    984  H   LEU A  63     -14.143 -73.436   6.961  1.00  0.00           H  
ATOM    985  CA  LEU A  63     -13.981 -71.854   5.343  1.00  0.00           C  
ATOM    986  HA  LEU A  63     -14.922 -71.158   5.505  1.00  0.00           H  
ATOM    987  C   LEU A  63     -13.663 -71.985   3.855  1.00  0.00           C  
ATOM    988  O   LEU A  63     -12.809 -72.784   3.476  1.00  0.00           O  
ATOM    989  CB  LEU A  63     -12.755 -71.379   6.139  1.00  0.00           C  
ATOM    990  HB2 LEU A  63     -12.291 -70.429   5.592  1.00  0.00           H  
ATOM    991  HB3 LEU A  63     -11.915 -72.222   6.128  1.00  0.00           H  
ATOM    992  CG  LEU A  63     -13.012 -71.139   7.637  1.00  0.00           C  
ATOM    993  HG  LEU A  63     -13.325 -72.042   8.351  1.00  0.00           H  
ATOM    994  CD1 LEU A  63     -11.716 -70.704   8.312  1.00  0.00           C  
ATOM    995 HD11 LEU A  63     -10.661 -70.945   7.805  1.00  0.00           H  
ATOM    996 HD12 LEU A  63     -11.492 -69.680   8.890  1.00  0.00           H  
ATOM    997 HD13 LEU A  63     -11.644 -71.424   9.274  1.00  0.00           H  
ATOM    998  CD2 LEU A  63     -14.062 -70.051   7.875  1.00  0.00           C  
ATOM    999 HD21 LEU A  63     -14.988 -69.796   7.182  1.00  0.00           H  
ATOM   1000 HD22 LEU A  63     -13.381 -69.078   7.910  1.00  0.00           H  
ATOM   1001 HD23 LEU A  63     -14.466 -70.288   8.977  1.00  0.00           H  
ATOM   1002  N   VAL A  64     -14.334 -71.188   3.046  1.00  0.00           N  
ATOM   1003  H   VAL A  64     -14.493 -70.128   3.526  1.00  0.00           H  
ATOM   1004  CA  VAL A  64     -14.133 -71.168   1.592  1.00  0.00           C  
ATOM   1005  HA  VAL A  64     -13.455 -72.117   1.395  1.00  0.00           H  
ATOM   1006  C   VAL A  64     -13.540 -69.817   1.199  1.00  0.00           C  
ATOM   1007  O   VAL A  64     -14.164 -68.789   1.478  1.00  0.00           O  
ATOM   1008  CB  VAL A  64     -15.444 -71.446   0.837  1.00  0.00           C  
ATOM   1009  HB  VAL A  64     -16.190 -70.541   1.014  1.00  0.00           H  
ATOM   1010  CG1 VAL A  64     -15.198 -71.514  -0.673  1.00  0.00           C  
ATOM   1011 HG11 VAL A  64     -15.957 -70.741  -1.172  1.00  0.00           H  
ATOM   1012 HG12 VAL A  64     -15.326 -72.485  -1.352  1.00  0.00           H  
ATOM   1013 HG13 VAL A  64     -14.190 -71.018  -1.077  1.00  0.00           H  
ATOM   1014  CG2 VAL A  64     -16.063 -72.776   1.280  1.00  0.00           C  
ATOM   1015 HG21 VAL A  64     -16.142 -72.698   2.468  1.00  0.00           H  
ATOM   1016 HG22 VAL A  64     -15.465 -73.723   0.881  1.00  0.00           H  
ATOM   1017 HG23 VAL A  64     -17.197 -73.013   1.031  1.00  0.00           H  
ATOM   1018  N   PRO A  65     -12.350 -69.787   0.583  1.00  0.00           N  
ATOM   1019  CA  PRO A  65     -11.763 -68.534   0.120  1.00  0.00           C  
ATOM   1020  HA  PRO A  65     -12.224 -67.728   0.851  1.00  0.00           H  
ATOM   1021  C   PRO A  65     -12.500 -68.009  -1.118  1.00  0.00           C  
ATOM   1022  O   PRO A  65     -12.871 -68.772  -2.007  1.00  0.00           O  
ATOM   1023  CB  PRO A  65     -10.299 -68.868  -0.169  1.00  0.00           C  
ATOM   1024  HB2 PRO A  65      -9.155 -68.755  -0.503  1.00  0.00           H  
ATOM   1025  HB3 PRO A  65     -10.018 -68.093   0.696  1.00  0.00           H  
ATOM   1026  CG  PRO A  65     -10.349 -70.333  -0.592  1.00  0.00           C  
ATOM   1027  HG2 PRO A  65     -10.814 -70.745  -1.608  1.00  0.00           H  
ATOM   1028  HG3 PRO A  65      -9.268 -70.712  -0.929  1.00  0.00           H  
ATOM   1029  CD  PRO A  65     -11.479 -70.905   0.262  1.00  0.00           C  
ATOM   1030  HD2 PRO A  65     -11.933 -71.839  -0.299  1.00  0.00           H  
ATOM   1031  HD3 PRO A  65     -11.012 -71.055   1.343  1.00  0.00           H  
ATOM   1032  N   PHE A  66     -12.658 -66.697  -1.188  1.00  0.00           N  
ATOM   1033  H   PHE A  66     -12.009 -65.948  -0.557  1.00  0.00           H  
ATOM   1034  CA  PHE A  66     -13.251 -66.014  -2.338  1.00  0.00           C  
ATOM   1035  HA  PHE A  66     -12.547 -66.509  -3.148  1.00  0.00           H  
ATOM   1036  C   PHE A  66     -12.693 -64.588  -2.478  1.00  0.00           C  
ATOM   1037  O   PHE A  66     -12.190 -64.033  -1.496  1.00  0.00           O  
ATOM   1038  CB  PHE A  66     -14.787 -66.035  -2.214  1.00  0.00           C  
ATOM   1039  HB2 PHE A  66     -15.119 -67.166  -2.059  1.00  0.00           H  
ATOM   1040  HB3 PHE A  66     -15.388 -65.632  -3.157  1.00  0.00           H  
ATOM   1041  CG  PHE A  66     -15.369 -65.181  -1.113  1.00  0.00           C  
ATOM   1042  CD1 PHE A  66     -15.412 -65.652   0.215  1.00  0.00           C  
ATOM   1043  HD1 PHE A  66     -15.010 -66.747   0.389  1.00  0.00           H  
ATOM   1044  CD2 PHE A  66     -15.913 -63.924  -1.411  1.00  0.00           C  
ATOM   1045  HD2 PHE A  66     -15.295 -63.314  -2.206  1.00  0.00           H  
ATOM   1046  CE1 PHE A  66     -15.991 -64.873   1.224  1.00  0.00           C  
ATOM   1047  HE1 PHE A  66     -15.750 -64.846   2.378  1.00  0.00           H  
ATOM   1048  CE2 PHE A  66     -16.495 -63.138  -0.404  1.00  0.00           C  
ATOM   1049  HE2 PHE A  66     -16.823 -62.059  -0.755  1.00  0.00           H  
ATOM   1050  CZ  PHE A  66     -16.535 -63.612   0.919  1.00  0.00           C  
ATOM   1051  HZ  PHE A  66     -17.239 -63.132   1.736  1.00  0.00           H  
ATOM   1052  N   PRO A  67     -12.744 -63.990  -3.669  1.00  0.00           N  
ATOM   1053  CA  PRO A  67     -12.287 -62.617  -3.864  1.00  0.00           C  
ATOM   1054  HA  PRO A  67     -11.226 -62.371  -3.403  1.00  0.00           H  
ATOM   1055  C   PRO A  67     -13.247 -61.616  -3.210  1.00  0.00           C  
ATOM   1056  O   PRO A  67     -14.463 -61.740  -3.308  1.00  0.00           O  
ATOM   1057  CB  PRO A  67     -12.189 -62.438  -5.385  1.00  0.00           C  
ATOM   1058  HB2 PRO A  67     -12.239 -61.277  -5.638  1.00  0.00           H  
ATOM   1059  HB3 PRO A  67     -11.198 -62.658  -6.019  1.00  0.00           H  
ATOM   1060  CG  PRO A  67     -13.206 -63.427  -5.939  1.00  0.00           C  
ATOM   1061  HG2 PRO A  67     -13.004 -63.569  -7.109  1.00  0.00           H  
ATOM   1062  HG3 PRO A  67     -14.253 -62.875  -5.862  1.00  0.00           H  
ATOM   1063  CD  PRO A  67     -13.194 -64.568  -4.922  1.00  0.00           C  
ATOM   1064  HD2 PRO A  67     -12.370 -65.207  -5.488  1.00  0.00           H  
ATOM   1065  HD3 PRO A  67     -14.333 -64.873  -4.974  1.00  0.00           H  
ATOM   1066  N   CYS A  68     -12.683 -60.604  -2.562  1.00  0.00           N  
ATOM   1067  H   CYS A  68     -11.571 -60.223  -2.701  1.00  0.00           H  
ATOM   1068  CA  CYS A  68     -13.456 -59.532  -1.939  1.00  0.00           C  
ATOM   1069  HA  CYS A  68     -14.551 -59.938  -1.733  1.00  0.00           H  
ATOM   1070  C   CYS A  68     -13.311 -58.252  -2.757  1.00  0.00           C  
ATOM   1071  O   CYS A  68     -12.301 -57.547  -2.681  1.00  0.00           O  
ATOM   1072  CB  CYS A  68     -13.008 -59.377  -0.483  1.00  0.00           C  
ATOM   1073  HB2 CYS A  68     -12.056 -58.670  -0.417  1.00  0.00           H  
ATOM   1074  HB3 CYS A  68     -12.888 -60.101   0.444  1.00  0.00           H  
ATOM   1075  SG  CYS A  68     -14.020 -58.228   0.479  1.00  0.00           S  
ATOM   1076  N   GLU A  69     -14.331 -57.961  -3.534  1.00  0.00           N  
ATOM   1077  H   GLU A  69     -15.298 -58.632  -3.458  1.00  0.00           H  
ATOM   1078  CA  GLU A  69     -14.314 -56.920  -4.549  1.00  0.00           C  
ATOM   1079  HA  GLU A  69     -13.209 -56.505  -4.717  1.00  0.00           H  
ATOM   1080  C   GLU A  69     -15.255 -55.774  -4.185  1.00  0.00           C  
ATOM   1081  O   GLU A  69     -16.272 -55.954  -3.513  1.00  0.00           O  
ATOM   1082  CB  GLU A  69     -14.704 -57.529  -5.902  1.00  0.00           C  
ATOM   1083  HB2 GLU A  69     -15.887 -57.566  -5.869  1.00  0.00           H  
ATOM   1084  HB3 GLU A  69     -14.498 -56.749  -6.783  1.00  0.00           H  
ATOM   1085  CG  GLU A  69     -13.706 -58.593  -6.390  1.00  0.00           C  
ATOM   1086  HG2 GLU A  69     -12.775 -58.122  -6.975  1.00  0.00           H  
ATOM   1087  HG3 GLU A  69     -13.210 -59.302  -5.581  1.00  0.00           H  
ATOM   1088  CD  GLU A  69     -14.214 -59.373  -7.604  1.00  0.00           C  
ATOM   1089  OE1 GLU A  69     -13.636 -60.448  -7.875  1.00  0.00           O  
ATOM   1090  OE2 GLU A  69     -15.211 -58.933  -8.224  1.00  0.00           O  
ATOM   1091  N   CYS A  70     -14.918 -54.584  -4.656  1.00  0.00           N  
ATOM   1092  H   CYS A  70     -14.022 -54.365  -5.406  1.00  0.00           H  
ATOM   1093  CA  CYS A  70     -15.823 -53.454  -4.516  1.00  0.00           C  
ATOM   1094  HA  CYS A  70     -16.124 -53.280  -3.384  1.00  0.00           H  
ATOM   1095  C   CYS A  70     -16.964 -53.574  -5.526  1.00  0.00           C  
ATOM   1096  O   CYS A  70     -16.764 -53.420  -6.733  1.00  0.00           O  
ATOM   1097  CB  CYS A  70     -15.053 -52.141  -4.668  1.00  0.00           C  
ATOM   1098  HB2 CYS A  70     -13.933 -52.096  -4.266  1.00  0.00           H  
ATOM   1099  HB3 CYS A  70     -14.957 -51.692  -5.769  1.00  0.00           H  
ATOM   1100  SG  CYS A  70     -16.064 -50.695  -4.238  1.00  0.00           S  
ATOM   1101  N   GLN A  71     -18.157 -53.800  -5.022  1.00  0.00           N  
ATOM   1102  H   GLN A  71     -18.310 -52.905  -4.266  1.00  0.00           H  
ATOM   1103  CA  GLN A  71     -19.355 -53.912  -5.840  1.00  0.00           C  
ATOM   1104  HA  GLN A  71     -18.952 -54.388  -6.853  1.00  0.00           H  
ATOM   1105  C   GLN A  71     -19.940 -52.529  -6.174  1.00  0.00           C  
ATOM   1106  O   GLN A  71     -19.740 -51.565  -5.423  1.00  0.00           O  
ATOM   1107  CB  GLN A  71     -20.374 -54.802  -5.107  1.00  0.00           C  
ATOM   1108  HB2 GLN A  71     -20.717 -54.111  -4.204  1.00  0.00           H  
ATOM   1109  HB3 GLN A  71     -21.281 -54.982  -5.852  1.00  0.00           H  
ATOM   1110  CG  GLN A  71     -19.867 -56.245  -4.895  1.00  0.00           C  
ATOM   1111  HG2 GLN A  71     -18.723 -56.335  -4.580  1.00  0.00           H  
ATOM   1112  HG3 GLN A  71     -20.422 -56.529  -3.891  1.00  0.00           H  
ATOM   1113  CD  GLN A  71     -19.633 -56.984  -6.216  1.00  0.00           C  
ATOM   1114  NE2 GLN A  71     -18.569 -57.748  -6.327  1.00  0.00           N  
ATOM   1115 HE21 GLN A  71     -18.330 -58.878  -6.583  1.00  0.00           H  
ATOM   1116 HE22 GLN A  71     -18.028 -57.297  -7.293  1.00  0.00           H  
ATOM   1117  OE1 GLN A  71     -20.409 -56.862  -7.156  1.00  0.00           O  
ATOM   1118  N   PRO A  72     -20.707 -52.426  -7.250  1.00  0.00           N  
ATOM   1119  CA  PRO A  72     -21.505 -51.235  -7.512  1.00  0.00           C  
ATOM   1120  HA  PRO A  72     -20.735 -50.389  -7.850  1.00  0.00           H  
ATOM   1121  C   PRO A  72     -22.400 -50.895  -6.314  1.00  0.00           C  
ATOM   1122  O   PRO A  72     -23.112 -51.749  -5.795  1.00  0.00           O  
ATOM   1123  CB  PRO A  72     -22.329 -51.564  -8.766  1.00  0.00           C  
ATOM   1124  HB2 PRO A  72     -22.464 -50.632  -9.505  1.00  0.00           H  
ATOM   1125  HB3 PRO A  72     -23.458 -51.934  -8.639  1.00  0.00           H  
ATOM   1126  CG  PRO A  72     -21.525 -52.669  -9.450  1.00  0.00           C  
ATOM   1127  HG2 PRO A  72     -22.237 -53.288 -10.185  1.00  0.00           H  
ATOM   1128  HG3 PRO A  72     -20.772 -52.180 -10.243  1.00  0.00           H  
ATOM   1129  CD  PRO A  72     -20.904 -53.426  -8.287  1.00  0.00           C  
ATOM   1130  HD2 PRO A  72     -19.869 -53.700  -8.818  1.00  0.00           H  
ATOM   1131  HD3 PRO A  72     -21.592 -54.396  -8.237  1.00  0.00           H  
ATOM   1132  N   GLY A  73     -22.362 -49.650  -5.888  1.00  0.00           N  
ATOM   1133  H   GLY A  73     -22.228 -48.758  -6.662  1.00  0.00           H  
ATOM   1134  CA  GLY A  73     -23.005 -49.214  -4.645  1.00  0.00           C  
ATOM   1135  HA2 GLY A  73     -23.406 -48.102  -4.835  1.00  0.00           H  
ATOM   1136  HA3 GLY A  73     -24.037 -49.754  -4.380  1.00  0.00           H  
ATOM   1137  C   GLY A  73     -22.032 -49.019  -3.474  1.00  0.00           C  
ATOM   1138  O   GLY A  73     -22.469 -48.724  -2.369  1.00  0.00           O  
ATOM   1139  N   ASP A  74     -20.740 -49.134  -3.739  1.00  0.00           N  
ATOM   1140  H   ASP A  74     -20.307 -48.957  -4.830  1.00  0.00           H  
ATOM   1141  CA  ASP A  74     -19.662 -48.845  -2.784  1.00  0.00           C  
ATOM   1142  HA  ASP A  74     -18.638 -49.190  -3.282  1.00  0.00           H  
ATOM   1143  C   ASP A  74     -19.634 -49.743  -1.531  1.00  0.00           C  
ATOM   1144  O   ASP A  74     -19.342 -49.284  -0.425  1.00  0.00           O  
ATOM   1145  CB  ASP A  74     -19.611 -47.341  -2.443  1.00  0.00           C  
ATOM   1146  HB2 ASP A  74     -20.650 -46.856  -2.106  1.00  0.00           H  
ATOM   1147  HB3 ASP A  74     -18.958 -47.350  -1.449  1.00  0.00           H  
ATOM   1148  CG  ASP A  74     -19.159 -46.430  -3.582  1.00  0.00           C  
ATOM   1149  OD1 ASP A  74     -18.285 -46.841  -4.375  1.00  0.00           O  
ATOM   1150  OD2 ASP A  74     -19.575 -45.251  -3.582  1.00  0.00           O  
ATOM   1151  N   PHE A  75     -19.877 -51.025  -1.710  1.00  0.00           N  
ATOM   1152  H   PHE A  75     -20.204 -51.437  -2.769  1.00  0.00           H  
ATOM   1153  CA  PHE A  75     -19.729 -52.033  -0.661  1.00  0.00           C  
ATOM   1154  HA  PHE A  75     -19.231 -51.507   0.286  1.00  0.00           H  
ATOM   1155  C   PHE A  75     -18.853 -53.199  -1.134  1.00  0.00           C  
ATOM   1156  O   PHE A  75     -18.709 -53.444  -2.330  1.00  0.00           O  
ATOM   1157  CB  PHE A  75     -21.111 -52.503  -0.175  1.00  0.00           C  
ATOM   1158  HB2 PHE A  75     -21.786 -51.590   0.204  1.00  0.00           H  
ATOM   1159  HB3 PHE A  75     -21.075 -53.120   0.847  1.00  0.00           H  
ATOM   1160  CG  PHE A  75     -21.915 -53.202  -1.242  1.00  0.00           C  
ATOM   1161  CD1 PHE A  75     -22.746 -52.455  -2.101  1.00  0.00           C  
ATOM   1162  HD1 PHE A  75     -23.332 -51.483  -1.757  1.00  0.00           H  
ATOM   1163  CD2 PHE A  75     -21.803 -54.586  -1.422  1.00  0.00           C  
ATOM   1164  HD2 PHE A  75     -21.274 -55.203  -0.565  1.00  0.00           H  
ATOM   1165  CE1 PHE A  75     -23.428 -53.086  -3.145  1.00  0.00           C  
ATOM   1166  HE1 PHE A  75     -24.470 -52.596  -3.439  1.00  0.00           H  
ATOM   1167  CE2 PHE A  75     -22.483 -55.223  -2.472  1.00  0.00           C  
ATOM   1168  HE2 PHE A  75     -21.970 -56.278  -2.565  1.00  0.00           H  
ATOM   1169  CZ  PHE A  75     -23.286 -54.467  -3.339  1.00  0.00           C  
ATOM   1170  HZ  PHE A  75     -23.507 -54.589  -4.498  1.00  0.00           H  
ATOM   1171  N   LEU A  76     -18.270 -53.911  -0.185  1.00  0.00           N  
ATOM   1172  H   LEU A  76     -18.491 -53.620   0.946  1.00  0.00           H  
ATOM   1173  CA  LEU A  76     -17.442 -55.077  -0.450  1.00  0.00           C  
ATOM   1174  HA  LEU A  76     -16.936 -54.847  -1.494  1.00  0.00           H  
ATOM   1175  C   LEU A  76     -18.296 -56.344  -0.525  1.00  0.00           C  
ATOM   1176  O   LEU A  76     -19.159 -56.579   0.325  1.00  0.00           O  
ATOM   1177  CB  LEU A  76     -16.358 -55.201   0.626  1.00  0.00           C  
ATOM   1178  HB2 LEU A  76     -16.941 -55.133   1.665  1.00  0.00           H  
ATOM   1179  HB3 LEU A  76     -15.846 -56.268   0.520  1.00  0.00           H  
ATOM   1180  CG  LEU A  76     -15.306 -54.080   0.605  1.00  0.00           C  
ATOM   1181  HG  LEU A  76     -15.795 -52.994   0.654  1.00  0.00           H  
ATOM   1182  CD1 LEU A  76     -14.448 -54.164   1.859  1.00  0.00           C  
ATOM   1183 HD11 LEU A  76     -15.043 -54.693   2.746  1.00  0.00           H  
ATOM   1184 HD12 LEU A  76     -13.338 -54.580   1.755  1.00  0.00           H  
ATOM   1185 HD13 LEU A  76     -14.359 -53.061   2.325  1.00  0.00           H  
ATOM   1186  CD2 LEU A  76     -14.385 -54.186  -0.613  1.00  0.00           C  
ATOM   1187 HD21 LEU A  76     -14.780 -53.641  -1.593  1.00  0.00           H  
ATOM   1188 HD22 LEU A  76     -13.410 -53.547  -0.366  1.00  0.00           H  
ATOM   1189 HD23 LEU A  76     -13.981 -55.268  -0.915  1.00  0.00           H  
ATOM   1190  N   GLY A  77     -18.021 -57.163  -1.512  1.00  0.00           N  
ATOM   1191  H   GLY A  77     -16.883 -57.248  -1.820  1.00  0.00           H  
ATOM   1192  CA  GLY A  77     -18.700 -58.432  -1.715  1.00  0.00           C  
ATOM   1193  HA2 GLY A  77     -19.845 -58.140  -1.635  1.00  0.00           H  
ATOM   1194  HA3 GLY A  77     -18.216 -59.123  -0.877  1.00  0.00           H  
ATOM   1195  C   GLY A  77     -18.194 -59.164  -2.953  1.00  0.00           C  
ATOM   1196  O   GLY A  77     -17.400 -58.635  -3.725  1.00  0.00           O  
ATOM   1197  N   HIS A  78     -18.693 -60.361  -3.134  1.00  0.00           N  
ATOM   1198  H   HIS A  78     -18.634 -61.135  -2.244  1.00  0.00           H  
ATOM   1199  CA  HIS A  78     -18.489 -61.140  -4.349  1.00  0.00           C  
ATOM   1200  HA  HIS A  78     -17.974 -60.494  -5.199  1.00  0.00           H  
ATOM   1201  C   HIS A  78     -19.828 -61.699  -4.827  1.00  0.00           C  
ATOM   1202  O   HIS A  78     -20.655 -62.104  -4.010  1.00  0.00           O  
ATOM   1203  CB  HIS A  78     -17.472 -62.249  -4.090  1.00  0.00           C  
ATOM   1204  HB2 HIS A  78     -17.889 -63.093  -3.371  1.00  0.00           H  
ATOM   1205  HB3 HIS A  78     -16.487 -61.650  -3.814  1.00  0.00           H  
ATOM   1206  CG  HIS A  78     -17.104 -62.988  -5.344  1.00  0.00           C  
ATOM   1207  CD2 HIS A  78     -17.473 -64.261  -5.689  1.00  0.00           C  
ATOM   1208  HD2 HIS A  78     -17.970 -65.043  -4.970  1.00  0.00           H  
ATOM   1209  ND1 HIS A  78     -16.358 -62.492  -6.389  1.00  0.00           N  
ATOM   1210  HD1 HIS A  78     -16.107 -61.418  -6.819  1.00  0.00           H  
ATOM   1211  CE1 HIS A  78     -16.274 -63.446  -7.334  1.00  0.00           C  
ATOM   1212  HE1 HIS A  78     -16.082 -63.416  -8.504  1.00  0.00           H  
ATOM   1213  NE2 HIS A  78     -16.935 -64.536  -6.936  1.00  0.00           N  
ATOM   1214  N   ASN A  79     -20.041 -61.708  -6.131  1.00  0.00           N  
ATOM   1215  H   ASN A  79     -19.340 -61.242  -6.966  1.00  0.00           H  
ATOM   1216  CA  ASN A  79     -21.225 -62.304  -6.733  1.00  0.00           C  
ATOM   1217  HA  ASN A  79     -22.270 -62.346  -6.181  1.00  0.00           H  
ATOM   1218  C   ASN A  79     -20.898 -63.720  -7.196  1.00  0.00           C  
ATOM   1219  O   ASN A  79     -20.153 -63.899  -8.157  1.00  0.00           O  
ATOM   1220  CB  ASN A  79     -21.730 -61.445  -7.902  1.00  0.00           C  
ATOM   1221  HB2 ASN A  79     -22.557 -61.939  -8.604  1.00  0.00           H  
ATOM   1222  HB3 ASN A  79     -20.862 -61.211  -8.688  1.00  0.00           H  
ATOM   1223  CG  ASN A  79     -22.479 -60.207  -7.461  1.00  0.00           C  
ATOM   1224  ND2 ASN A  79     -22.200 -59.082  -8.086  1.00  0.00           N  
ATOM   1225 HD21 ASN A  79     -21.662 -58.949  -9.141  1.00  0.00           H  
ATOM   1226 HD22 ASN A  79     -22.800 -58.060  -7.996  1.00  0.00           H  
ATOM   1227  OD1 ASN A  79     -23.333 -60.211  -6.595  1.00  0.00           O  
ATOM   1228  N   PHE A  80     -21.500 -64.688  -6.544  1.00  0.00           N  
ATOM   1229  H   PHE A  80     -21.434 -64.369  -5.411  1.00  0.00           H  
ATOM   1230  CA  PHE A  80     -21.491 -66.074  -6.992  1.00  0.00           C  
ATOM   1231  HA  PHE A  80     -20.513 -66.204  -7.660  1.00  0.00           H  
ATOM   1232  C   PHE A  80     -22.644 -66.330  -7.962  1.00  0.00           C  
ATOM   1233  O   PHE A  80     -23.664 -65.645  -7.932  1.00  0.00           O  
ATOM   1234  CB  PHE A  80     -21.552 -67.005  -5.783  1.00  0.00           C  
ATOM   1235  HB2 PHE A  80     -22.455 -66.775  -5.051  1.00  0.00           H  
ATOM   1236  HB3 PHE A  80     -21.496 -68.074  -6.299  1.00  0.00           H  
ATOM   1237  CG  PHE A  80     -20.343 -66.889  -4.886  1.00  0.00           C  
ATOM   1238  CD1 PHE A  80     -19.151 -67.554  -5.222  1.00  0.00           C  
ATOM   1239  HD1 PHE A  80     -18.986 -67.885  -6.346  1.00  0.00           H  
ATOM   1240  CD2 PHE A  80     -20.392 -66.105  -3.721  1.00  0.00           C  
ATOM   1241  HD2 PHE A  80     -21.034 -65.135  -3.528  1.00  0.00           H  
ATOM   1242  CE1 PHE A  80     -18.022 -67.442  -4.401  1.00  0.00           C  
ATOM   1243  HE1 PHE A  80     -17.061 -68.126  -4.453  1.00  0.00           H  
ATOM   1244  CE2 PHE A  80     -19.260 -65.990  -2.897  1.00  0.00           C  
ATOM   1245  HE2 PHE A  80     -19.037 -65.461  -1.864  1.00  0.00           H  
ATOM   1246  CZ  PHE A  80     -18.074 -66.660  -3.239  1.00  0.00           C  
ATOM   1247  HZ  PHE A  80     -17.542 -67.133  -2.293  1.00  0.00           H  
ATOM   1248  N   SER A  81     -22.478 -67.334  -8.798  1.00  0.00           N  
ATOM   1249  H   SER A  81     -21.474 -67.949  -8.950  1.00  0.00           H  
ATOM   1250  CA  SER A  81     -23.516 -67.798  -9.715  1.00  0.00           C  
ATOM   1251  HA  SER A  81     -24.262 -66.923 -10.015  1.00  0.00           H  
ATOM   1252  C   SER A  81     -24.082 -69.122  -9.215  1.00  0.00           C  
ATOM   1253  O   SER A  81     -23.340 -70.086  -9.042  1.00  0.00           O  
ATOM   1254  CB  SER A  81     -22.956 -67.946 -11.129  1.00  0.00           C  
ATOM   1255  HB2 SER A  81     -23.509 -68.452 -12.055  1.00  0.00           H  
ATOM   1256  HB3 SER A  81     -21.944 -68.580 -11.232  1.00  0.00           H  
ATOM   1257  OG  SER A  81     -22.528 -66.687 -11.612  1.00  0.00           O  
ATOM   1258  HG  SER A  81     -21.573 -66.296 -11.037  1.00  0.00           H  
ATOM   1259  N   TYR A  82     -25.377 -69.164  -9.010  1.00  0.00           N  
ATOM   1260  H   TYR A  82     -25.873 -68.154  -8.668  1.00  0.00           H  
ATOM   1261  CA  TYR A  82     -26.089 -70.368  -8.585  1.00  0.00           C  
ATOM   1262  HA  TYR A  82     -25.298 -71.246  -8.445  1.00  0.00           H  
ATOM   1263  C   TYR A  82     -27.064 -70.820  -9.669  1.00  0.00           C  
ATOM   1264  O   TYR A  82     -27.934 -70.054 -10.078  1.00  0.00           O  
ATOM   1265  CB  TYR A  82     -26.799 -70.087  -7.260  1.00  0.00           C  
ATOM   1266  HB2 TYR A  82     -27.685 -69.339  -7.027  1.00  0.00           H  
ATOM   1267  HB3 TYR A  82     -25.794 -69.760  -6.725  1.00  0.00           H  
ATOM   1268  CG  TYR A  82     -27.606 -71.270  -6.771  1.00  0.00           C  
ATOM   1269  CD1 TYR A  82     -28.994 -71.342  -7.007  1.00  0.00           C  
ATOM   1270  HD1 TYR A  82     -29.528 -70.593  -7.743  1.00  0.00           H  
ATOM   1271  CD2 TYR A  82     -26.962 -72.336  -6.117  1.00  0.00           C  
ATOM   1272  HD2 TYR A  82     -25.801 -72.417  -5.909  1.00  0.00           H  
ATOM   1273  CE1 TYR A  82     -29.725 -72.464  -6.597  1.00  0.00           C  
ATOM   1274  HE1 TYR A  82     -30.904 -72.428  -6.620  1.00  0.00           H  
ATOM   1275  CE2 TYR A  82     -27.683 -73.464  -5.706  1.00  0.00           C  
ATOM   1276  HE2 TYR A  82     -27.055 -74.432  -5.442  1.00  0.00           H  
ATOM   1277  CZ  TYR A  82     -29.069 -73.529  -5.950  1.00  0.00           C  
ATOM   1278  OH  TYR A  82     -29.772 -74.637  -5.557  1.00  0.00           O  
ATOM   1279  HH  TYR A  82     -29.091 -75.599  -5.528  1.00  0.00           H  
ATOM   1280  N   SER A  83     -26.939 -72.055 -10.105  1.00  0.00           N  
ATOM   1281  H   SER A  83     -26.158 -72.853  -9.702  1.00  0.00           H  
ATOM   1282  CA  SER A  83     -27.887 -72.652 -11.049  1.00  0.00           C  
ATOM   1283  HA  SER A  83     -27.963 -72.025 -12.057  1.00  0.00           H  
ATOM   1284  C   SER A  83     -29.109 -73.163 -10.287  1.00  0.00           C  
ATOM   1285  O   SER A  83     -28.971 -74.009  -9.404  1.00  0.00           O  
ATOM   1286  CB  SER A  83     -27.236 -73.793 -11.831  1.00  0.00           C  
ATOM   1287  HB2 SER A  83     -26.932 -74.751 -11.188  1.00  0.00           H  
ATOM   1288  HB3 SER A  83     -27.813 -74.247 -12.773  1.00  0.00           H  
ATOM   1289  OG  SER A  83     -26.093 -73.328 -12.530  1.00  0.00           O  
ATOM   1290  HG  SER A  83     -25.087 -73.597 -11.972  1.00  0.00           H  
ATOM   1291  N   VAL A  84     -30.268 -72.648 -10.644  1.00  0.00           N  
ATOM   1292  H   VAL A  84     -30.072 -71.907 -11.535  1.00  0.00           H  
ATOM   1293  CA  VAL A  84     -31.536 -72.988  -9.990  1.00  0.00           C  
ATOM   1294  HA  VAL A  84     -31.125 -72.743  -8.906  1.00  0.00           H  
ATOM   1295  C   VAL A  84     -31.870 -74.456 -10.229  1.00  0.00           C  
ATOM   1296  O   VAL A  84     -31.823 -74.940 -11.359  1.00  0.00           O  
ATOM   1297  CB  VAL A  84     -32.667 -72.079 -10.488  1.00  0.00           C  
ATOM   1298  HB  VAL A  84     -32.745 -72.392 -11.630  1.00  0.00           H  
ATOM   1299  CG1 VAL A  84     -34.021 -72.420  -9.866  1.00  0.00           C  
ATOM   1300 HG11 VAL A  84     -34.950 -71.876 -10.385  1.00  0.00           H  
ATOM   1301 HG12 VAL A  84     -34.425 -73.534  -9.998  1.00  0.00           H  
ATOM   1302 HG13 VAL A  84     -34.108 -72.008  -8.751  1.00  0.00           H  
ATOM   1303  CG2 VAL A  84     -32.366 -70.621 -10.133  1.00  0.00           C  
ATOM   1304 HG21 VAL A  84     -31.995 -70.705  -9.007  1.00  0.00           H  
ATOM   1305 HG22 VAL A  84     -31.595 -70.221 -10.947  1.00  0.00           H  
ATOM   1306 HG23 VAL A  84     -33.206 -69.796 -10.271  1.00  0.00           H  
ATOM   1307  N   ARG A  85     -32.251 -75.119  -9.154  1.00  0.00           N  
ATOM   1308  H   ARG A  85     -31.975 -74.454  -8.231  1.00  0.00           H  
ATOM   1309  CA  ARG A  85     -32.733 -76.495  -9.156  1.00  0.00           C  
ATOM   1310  HA  ARG A  85     -32.572 -77.032 -10.208  1.00  0.00           H  
ATOM   1311  C   ARG A  85     -34.233 -76.536  -8.905  1.00  0.00           C  
ATOM   1312  O   ARG A  85     -34.874 -75.526  -8.591  1.00  0.00           O  
ATOM   1313  CB  ARG A  85     -31.961 -77.322  -8.117  1.00  0.00           C  
ATOM   1314  HB2 ARG A  85     -32.260 -78.476  -8.160  1.00  0.00           H  
ATOM   1315  HB3 ARG A  85     -32.174 -77.021  -6.984  1.00  0.00           H  
ATOM   1316  CG  ARG A  85     -30.460 -77.357  -8.413  1.00  0.00           C  
ATOM   1317  HG2 ARG A  85     -30.001 -76.270  -8.282  1.00  0.00           H  
ATOM   1318  HG3 ARG A  85     -30.209 -77.896  -9.445  1.00  0.00           H  
ATOM   1319  CD  ARG A  85     -29.755 -78.252  -7.397  1.00  0.00           C  
ATOM   1320  HD2 ARG A  85     -30.099 -79.386  -7.547  1.00  0.00           H  
ATOM   1321  HD3 ARG A  85     -29.964 -77.974  -6.256  1.00  0.00           H  
ATOM   1322  NE  ARG A  85     -28.307 -78.302  -7.646  1.00  0.00           N  
ATOM   1323  HE  ARG A  85     -27.843 -77.632  -8.509  1.00  0.00           H  
ATOM   1324  CZ  ARG A  85     -27.453 -79.130  -7.075  1.00  0.00           C  
ATOM   1325  NH1 ARG A  85     -27.833 -79.974  -6.150  1.00  0.00           N  
ATOM   1326 HH11 ARG A  85     -27.924 -79.667  -5.004  1.00  0.00           H  
ATOM   1327 HH12 ARG A  85     -27.998 -81.147  -6.257  1.00  0.00           H  
ATOM   1328  NH2 ARG A  85     -26.200 -79.126  -7.425  1.00  0.00           N  
ATOM   1329 HH21 ARG A  85     -25.653 -80.162  -7.629  1.00  0.00           H  
ATOM   1330 HH22 ARG A  85     -25.552 -78.142  -7.561  1.00  0.00           H  
ATOM   1331  N   GLN A  86     -34.778 -77.722  -9.035  1.00  0.00           N  
ATOM   1332  H   GLN A  86     -34.229 -78.746  -9.279  1.00  0.00           H  
ATOM   1333  CA  GLN A  86     -36.190 -77.919  -8.773  1.00  0.00           C  
ATOM   1334  HA  GLN A  86     -36.967 -77.192  -9.293  1.00  0.00           H  
ATOM   1335  C   GLN A  86     -36.541 -77.604  -7.316  1.00  0.00           C  
ATOM   1336  O   GLN A  86     -35.783 -77.915  -6.399  1.00  0.00           O  
ATOM   1337  CB  GLN A  86     -36.552 -79.346  -9.172  1.00  0.00           C  
ATOM   1338  HB2 GLN A  86     -36.021 -79.869 -10.106  1.00  0.00           H  
ATOM   1339  HB3 GLN A  86     -36.322 -80.082  -8.257  1.00  0.00           H  
ATOM   1340  CG  GLN A  86     -38.010 -79.427  -9.622  1.00  0.00           C  
ATOM   1341  HG2 GLN A  86     -38.810 -79.565  -8.753  1.00  0.00           H  
ATOM   1342  HG3 GLN A  86     -38.424 -78.647 -10.419  1.00  0.00           H  
ATOM   1343  CD  GLN A  86     -38.355 -80.807 -10.151  1.00  0.00           C  
ATOM   1344  NE2 GLN A  86     -39.454 -80.941 -10.847  1.00  0.00           N  
ATOM   1345 HE21 GLN A  86     -39.948 -82.023 -10.781  1.00  0.00           H  
ATOM   1346 HE22 GLN A  86     -40.139 -80.318 -11.593  1.00  0.00           H  
ATOM   1347  OE1 GLN A  86     -37.654 -81.779  -9.942  1.00  0.00           O  
ATOM   1348  N   GLU A  87     -37.688 -76.990  -7.119  1.00  0.00           N  
ATOM   1349  H   GLU A  87     -38.495 -76.554  -7.877  1.00  0.00           H  
ATOM   1350  CA  GLU A  87     -38.181 -76.533  -5.809  1.00  0.00           C  
ATOM   1351  HA  GLU A  87     -39.203 -75.921  -5.899  1.00  0.00           H  
ATOM   1352  C   GLU A  87     -37.319 -75.471  -5.108  1.00  0.00           C  
ATOM   1353  O   GLU A  87     -37.545 -75.185  -3.929  1.00  0.00           O  
ATOM   1354  CB  GLU A  87     -38.450 -77.709  -4.858  1.00  0.00           C  
ATOM   1355  HB2 GLU A  87     -37.537 -78.455  -4.709  1.00  0.00           H  
ATOM   1356  HB3 GLU A  87     -39.117 -77.274  -3.969  1.00  0.00           H  
ATOM   1357  CG  GLU A  87     -39.274 -78.856  -5.447  1.00  0.00           C  
ATOM   1358  HG2 GLU A  87     -38.944 -79.640  -6.279  1.00  0.00           H  
ATOM   1359  HG3 GLU A  87     -40.356 -78.415  -5.675  1.00  0.00           H  
ATOM   1360  CD  GLU A  87     -39.526 -79.958  -4.411  1.00  0.00           C  
ATOM   1361  OE1 GLU A  87     -40.489 -80.728  -4.620  1.00  0.00           O  
ATOM   1362  OE2 GLU A  87     -38.783 -80.011  -3.400  1.00  0.00           O  
ATOM   1363  N   ASP A  88     -36.361 -74.879  -5.796  1.00  0.00           N  
ATOM   1364  H   ASP A  88     -36.485 -74.782  -6.969  1.00  0.00           H  
ATOM   1365  CA  ASP A  88     -35.604 -73.772  -5.239  1.00  0.00           C  
ATOM   1366  HA  ASP A  88     -35.239 -74.372  -4.282  1.00  0.00           H  
ATOM   1367  C   ASP A  88     -36.473 -72.516  -5.111  1.00  0.00           C  
ATOM   1368  O   ASP A  88     -37.153 -72.070  -6.034  1.00  0.00           O  
ATOM   1369  CB  ASP A  88     -34.332 -73.478  -6.045  1.00  0.00           C  
ATOM   1370  HB2 ASP A  88     -34.171 -72.330  -5.784  1.00  0.00           H  
ATOM   1371  HB3 ASP A  88     -34.287 -73.567  -7.223  1.00  0.00           H  
ATOM   1372  CG  ASP A  88     -33.160 -74.402  -5.720  1.00  0.00           C  
ATOM   1373  OD1 ASP A  88     -33.109 -74.962  -4.604  1.00  0.00           O  
ATOM   1374  OD2 ASP A  88     -32.233 -74.470  -6.556  1.00  0.00           O  
ATOM   1375  N   THR A  89     -36.384 -71.932  -3.941  1.00  0.00           N  
ATOM   1376  H   THR A  89     -35.313 -72.231  -3.548  1.00  0.00           H  
ATOM   1377  CA  THR A  89     -36.909 -70.599  -3.645  1.00  0.00           C  
ATOM   1378  HA  THR A  89     -37.574 -70.272  -4.574  1.00  0.00           H  
ATOM   1379  C   THR A  89     -35.750 -69.730  -3.181  1.00  0.00           C  
ATOM   1380  O   THR A  89     -34.729 -70.253  -2.729  1.00  0.00           O  
ATOM   1381  CB  THR A  89     -38.008 -70.650  -2.577  1.00  0.00           C  
ATOM   1382  HB  THR A  89     -38.609 -69.629  -2.437  1.00  0.00           H  
ATOM   1383  CG2 THR A  89     -39.172 -71.561  -2.958  1.00  0.00           C  
ATOM   1384 HG21 THR A  89     -39.070 -72.640  -3.466  1.00  0.00           H  
ATOM   1385 HG22 THR A  89     -40.018 -71.063  -3.648  1.00  0.00           H  
ATOM   1386 HG23 THR A  89     -39.840 -71.871  -2.009  1.00  0.00           H  
ATOM   1387  OG1 THR A  89     -37.493 -71.104  -1.348  1.00  0.00           O  
ATOM   1388  HG1 THR A  89     -38.323 -71.047  -0.512  1.00  0.00           H  
ATOM   1389  N   TYR A  90     -35.891 -68.414  -3.232  1.00  0.00           N  
ATOM   1390  H   TYR A  90     -36.960 -67.963  -3.480  1.00  0.00           H  
ATOM   1391  CA  TYR A  90     -34.839 -67.532  -2.715  1.00  0.00           C  
ATOM   1392  HA  TYR A  90     -33.999 -67.897  -3.468  1.00  0.00           H  
ATOM   1393  C   TYR A  90     -34.515 -67.809  -1.247  1.00  0.00           C  
ATOM   1394  O   TYR A  90     -33.354 -67.764  -0.858  1.00  0.00           O  
ATOM   1395  CB  TYR A  90     -35.249 -66.067  -2.886  1.00  0.00           C  
ATOM   1396  HB2 TYR A  90     -36.354 -65.841  -2.516  1.00  0.00           H  
ATOM   1397  HB3 TYR A  90     -34.403 -65.361  -2.451  1.00  0.00           H  
ATOM   1398  CG  TYR A  90     -35.292 -65.569  -4.310  1.00  0.00           C  
ATOM   1399  CD1 TYR A  90     -34.202 -65.787  -5.175  1.00  0.00           C  
ATOM   1400  HD1 TYR A  90     -33.286 -66.530  -5.107  1.00  0.00           H  
ATOM   1401  CD2 TYR A  90     -36.405 -64.845  -4.773  1.00  0.00           C  
ATOM   1402  HD2 TYR A  90     -36.955 -64.094  -4.042  1.00  0.00           H  
ATOM   1403  CE1 TYR A  90     -34.225 -65.299  -6.488  1.00  0.00           C  
ATOM   1404  HE1 TYR A  90     -33.196 -64.781  -6.752  1.00  0.00           H  
ATOM   1405  CE2 TYR A  90     -36.439 -64.352  -6.083  1.00  0.00           C  
ATOM   1406  HE2 TYR A  90     -37.185 -63.488  -6.397  1.00  0.00           H  
ATOM   1407  CZ  TYR A  90     -35.347 -64.583  -6.942  1.00  0.00           C  
ATOM   1408  OH  TYR A  90     -35.377 -64.110  -8.229  1.00  0.00           O  
ATOM   1409  HH  TYR A  90     -35.528 -62.940  -8.230  1.00  0.00           H  
ATOM   1410  N   GLU A  91     -35.518 -68.151  -0.469  1.00  0.00           N  
ATOM   1411  H   GLU A  91     -36.583 -67.666  -0.662  1.00  0.00           H  
ATOM   1412  CA  GLU A  91     -35.334 -68.537   0.925  1.00  0.00           C  
ATOM   1413  HA  GLU A  91     -34.748 -67.732   1.573  1.00  0.00           H  
ATOM   1414  C   GLU A  91     -34.512 -69.829   1.043  1.00  0.00           C  
ATOM   1415  O   GLU A  91     -33.529 -69.880   1.781  1.00  0.00           O  
ATOM   1416  CB  GLU A  91     -36.713 -68.686   1.572  1.00  0.00           C  
ATOM   1417  HB2 GLU A  91     -37.254 -67.627   1.654  1.00  0.00           H  
ATOM   1418  HB3 GLU A  91     -37.495 -69.371   0.997  1.00  0.00           H  
ATOM   1419  CG  GLU A  91     -36.614 -68.907   3.085  1.00  0.00           C  
ATOM   1420  HG2 GLU A  91     -36.274 -67.964   3.727  1.00  0.00           H  
ATOM   1421  HG3 GLU A  91     -36.328 -70.049   3.243  1.00  0.00           H  
ATOM   1422  CD  GLU A  91     -37.980 -68.992   3.775  1.00  0.00           C  
ATOM   1423  OE1 GLU A  91     -37.991 -68.904   5.022  1.00  0.00           O  
ATOM   1424  OE2 GLU A  91     -38.995 -69.157   3.067  1.00  0.00           O  
ATOM   1425  N   ARG A  92     -34.848 -70.837   0.258  1.00  0.00           N  
ATOM   1426  H   ARG A  92     -35.692 -70.712  -0.551  1.00  0.00           H  
ATOM   1427  CA  ARG A  92     -34.134 -72.116   0.268  1.00  0.00           C  
ATOM   1428  HA  ARG A  92     -34.284 -72.460   1.400  1.00  0.00           H  
ATOM   1429  C   ARG A  92     -32.695 -71.963  -0.218  1.00  0.00           C  
ATOM   1430  O   ARG A  92     -31.790 -72.527   0.392  1.00  0.00           O  
ATOM   1431  CB  ARG A  92     -34.926 -73.134  -0.566  1.00  0.00           C  
ATOM   1432  HB2 ARG A  92     -35.903 -73.333   0.098  1.00  0.00           H  
ATOM   1433  HB3 ARG A  92     -35.283 -72.816  -1.645  1.00  0.00           H  
ATOM   1434  CG  ARG A  92     -34.371 -74.557  -0.415  1.00  0.00           C  
ATOM   1435  HG2 ARG A  92     -33.201 -74.464  -0.586  1.00  0.00           H  
ATOM   1436  HG3 ARG A  92     -34.441 -75.085   0.655  1.00  0.00           H  
ATOM   1437  CD  ARG A  92     -35.239 -75.535  -1.205  1.00  0.00           C  
ATOM   1438  HD2 ARG A  92     -35.759 -75.173  -2.201  1.00  0.00           H  
ATOM   1439  HD3 ARG A  92     -36.129 -75.636  -0.407  1.00  0.00           H  
ATOM   1440  NE  ARG A  92     -34.771 -76.925  -1.057  1.00  0.00           N  
ATOM   1441  HE  ARG A  92     -33.613 -77.168  -0.941  1.00  0.00           H  
ATOM   1442  CZ  ARG A  92     -35.415 -77.998  -1.488  1.00  0.00           C  
ATOM   1443  NH1 ARG A  92     -36.567 -77.925  -2.094  1.00  0.00           N  
ATOM   1444 HH11 ARG A  92     -37.512 -78.340  -1.505  1.00  0.00           H  
ATOM   1445 HH12 ARG A  92     -36.301 -77.507  -3.167  1.00  0.00           H  
ATOM   1446  NH2 ARG A  92     -34.912 -79.181  -1.323  1.00  0.00           N  
ATOM   1447 HH21 ARG A  92     -34.875 -79.714  -0.260  1.00  0.00           H  
ATOM   1448 HH22 ARG A  92     -34.541 -79.970  -2.132  1.00  0.00           H  
ATOM   1449  N   VAL A  93     -32.482 -71.172  -1.251  1.00  0.00           N  
ATOM   1450  H   VAL A  93     -33.183 -70.246  -1.442  1.00  0.00           H  
ATOM   1451  CA  VAL A  93     -31.135 -70.883  -1.761  1.00  0.00           C  
ATOM   1452  HA  VAL A  93     -30.804 -72.017  -1.849  1.00  0.00           H  
ATOM   1453  C   VAL A  93     -30.300 -70.158  -0.702  1.00  0.00           C  
ATOM   1454  O   VAL A  93     -29.173 -70.572  -0.432  1.00  0.00           O  
ATOM   1455  CB  VAL A  93     -31.206 -70.087  -3.078  1.00  0.00           C  
ATOM   1456  HB  VAL A  93     -31.847 -69.091  -3.140  1.00  0.00           H  
ATOM   1457  CG1 VAL A  93     -29.826 -69.650  -3.568  1.00  0.00           C  
ATOM   1458 HG11 VAL A  93     -29.210 -70.653  -3.750  1.00  0.00           H  
ATOM   1459 HG12 VAL A  93     -29.824 -69.102  -4.628  1.00  0.00           H  
ATOM   1460 HG13 VAL A  93     -29.242 -68.878  -2.876  1.00  0.00           H  
ATOM   1461  CG2 VAL A  93     -31.829 -70.935  -4.192  1.00  0.00           C  
ATOM   1462 HG21 VAL A  93     -31.765 -70.433  -5.272  1.00  0.00           H  
ATOM   1463 HG22 VAL A  93     -31.549 -72.092  -4.218  1.00  0.00           H  
ATOM   1464 HG23 VAL A  93     -33.016 -71.011  -4.089  1.00  0.00           H  
ATOM   1465  N   ALA A  94     -30.858 -69.136  -0.065  1.00  0.00           N  
ATOM   1466  H   ALA A  94     -31.998 -68.853  -0.053  1.00  0.00           H  
ATOM   1467  CA  ALA A  94     -30.135 -68.380   0.956  1.00  0.00           C  
ATOM   1468  HA  ALA A  94     -29.053 -68.153   0.529  1.00  0.00           H  
ATOM   1469  C   ALA A  94     -29.803 -69.230   2.194  1.00  0.00           C  
ATOM   1470  O   ALA A  94     -28.666 -69.227   2.665  1.00  0.00           O  
ATOM   1471  CB  ALA A  94     -30.964 -67.148   1.332  1.00  0.00           C  
ATOM   1472  HB1 ALA A  94     -31.223 -67.551   2.433  1.00  0.00           H  
ATOM   1473  HB2 ALA A  94     -31.822 -66.310   1.493  1.00  0.00           H  
ATOM   1474  HB3 ALA A  94     -30.338 -66.441   0.610  1.00  0.00           H  
ATOM   1475  N   ILE A  95     -30.780 -69.971   2.696  1.00  0.00           N  
ATOM   1476  H   ILE A  95     -31.773 -70.183   2.108  1.00  0.00           H  
ATOM   1477  CA  ILE A  95     -30.652 -70.717   3.955  1.00  0.00           C  
ATOM   1478  HA  ILE A  95     -30.049 -70.227   4.851  1.00  0.00           H  
ATOM   1479  C   ILE A  95     -29.948 -72.057   3.743  1.00  0.00           C  
ATOM   1480  O   ILE A  95     -28.977 -72.354   4.433  1.00  0.00           O  
ATOM   1481  CB  ILE A  95     -32.030 -70.882   4.630  1.00  0.00           C  
ATOM   1482  HB  ILE A  95     -32.896 -71.498   4.095  1.00  0.00           H  
ATOM   1483  CG1 ILE A  95     -32.647 -69.498   4.941  1.00  0.00           C  
ATOM   1484 HG12 ILE A  95     -32.354 -68.677   4.134  1.00  0.00           H  
ATOM   1485 HG13 ILE A  95     -32.264 -68.806   5.840  1.00  0.00           H  
ATOM   1486  CG2 ILE A  95     -31.911 -71.723   5.916  1.00  0.00           C  
ATOM   1487 HG21 ILE A  95     -32.947 -72.195   6.294  1.00  0.00           H  
ATOM   1488 HG22 ILE A  95     -31.552 -71.143   6.900  1.00  0.00           H  
ATOM   1489 HG23 ILE A  95     -31.248 -72.718   5.985  1.00  0.00           H  
ATOM   1490  CD1 ILE A  95     -34.058 -69.554   5.535  1.00  0.00           C  
ATOM   1491 HD11 ILE A  95     -34.671 -68.536   5.392  1.00  0.00           H  
ATOM   1492 HD12 ILE A  95     -34.774 -70.488   5.322  1.00  0.00           H  
ATOM   1493 HD13 ILE A  95     -34.091 -69.578   6.737  1.00  0.00           H  
ATOM   1494  N   SER A  96     -30.430 -72.859   2.808  1.00  0.00           N  
ATOM   1495  H   SER A  96     -31.527 -72.626   2.441  1.00  0.00           H  
ATOM   1496  CA  SER A  96     -29.969 -74.240   2.649  1.00  0.00           C  
ATOM   1497  HA  SER A  96     -29.622 -74.802   3.642  1.00  0.00           H  
ATOM   1498  C   SER A  96     -28.736 -74.352   1.759  1.00  0.00           C  
ATOM   1499  O   SER A  96     -27.810 -75.081   2.097  1.00  0.00           O  
ATOM   1500  CB  SER A  96     -31.083 -75.141   2.104  1.00  0.00           C  
ATOM   1501  HB2 SER A  96     -30.878 -76.301   2.319  1.00  0.00           H  
ATOM   1502  HB3 SER A  96     -31.331 -75.241   0.944  1.00  0.00           H  
ATOM   1503  OG  SER A  96     -32.226 -75.071   2.933  1.00  0.00           O  
ATOM   1504  HG  SER A  96     -32.072 -74.371   3.866  1.00  0.00           H  
ATOM   1505  N   ASN A  97     -28.695 -73.617   0.656  1.00  0.00           N  
ATOM   1506  H   ASN A  97     -29.435 -72.705   0.577  1.00  0.00           H  
ATOM   1507  CA  ASN A  97     -27.617 -73.766  -0.322  1.00  0.00           C  
ATOM   1508  HA  ASN A  97     -27.266 -74.904  -0.321  1.00  0.00           H  
ATOM   1509  C   ASN A  97     -26.420 -72.857  -0.028  1.00  0.00           C  
ATOM   1510  O   ASN A  97     -25.287 -73.234  -0.314  1.00  0.00           O  
ATOM   1511  CB  ASN A  97     -28.180 -73.563  -1.739  1.00  0.00           C  
ATOM   1512  HB2 ASN A  97     -27.344 -73.868  -2.522  1.00  0.00           H  
ATOM   1513  HB3 ASN A  97     -28.421 -72.412  -1.863  1.00  0.00           H  
ATOM   1514  CG  ASN A  97     -29.250 -74.588  -2.104  1.00  0.00           C  
ATOM   1515  ND2 ASN A  97     -30.074 -74.305  -3.088  1.00  0.00           N  
ATOM   1516 HD21 ASN A  97     -31.094 -74.876  -2.910  1.00  0.00           H  
ATOM   1517 HD22 ASN A  97     -29.814 -73.409  -3.807  1.00  0.00           H  
ATOM   1518  OD1 ASN A  97     -29.369 -75.642  -1.521  1.00  0.00           O  
ATOM   1519  N   TYR A  98     -26.651 -71.704   0.593  1.00  0.00           N  
ATOM   1520  H   TYR A  98     -27.630 -71.267   1.091  1.00  0.00           H  
ATOM   1521  CA  TYR A  98     -25.593 -70.750   0.953  1.00  0.00           C  
ATOM   1522  HA  TYR A  98     -24.529 -71.075   0.536  1.00  0.00           H  
ATOM   1523  C   TYR A  98     -25.372 -70.605   2.462  1.00  0.00           C  
ATOM   1524  O   TYR A  98     -24.590 -69.752   2.878  1.00  0.00           O  
ATOM   1525  CB  TYR A  98     -25.839 -69.408   0.257  1.00  0.00           C  
ATOM   1526  HB2 TYR A  98     -25.189 -68.530   0.719  1.00  0.00           H  
ATOM   1527  HB3 TYR A  98     -26.968 -69.071   0.373  1.00  0.00           H  
ATOM   1528  CG  TYR A  98     -25.453 -69.441  -1.201  1.00  0.00           C  
ATOM   1529  CD1 TYR A  98     -24.155 -69.056  -1.597  1.00  0.00           C  
ATOM   1530  HD1 TYR A  98     -23.373 -68.650  -0.811  1.00  0.00           H  
ATOM   1531  CD2 TYR A  98     -26.358 -69.904  -2.172  1.00  0.00           C  
ATOM   1532  HD2 TYR A  98     -27.500 -70.018  -1.916  1.00  0.00           H  
ATOM   1533  CE1 TYR A  98     -23.772 -69.122  -2.938  1.00  0.00           C  
ATOM   1534  HE1 TYR A  98     -22.703 -68.713  -3.223  1.00  0.00           H  
ATOM   1535  CE2 TYR A  98     -25.981 -69.983  -3.519  1.00  0.00           C  
ATOM   1536  HE2 TYR A  98     -26.803 -70.363  -4.273  1.00  0.00           H  
ATOM   1537  CZ  TYR A  98     -24.683 -69.589  -3.901  1.00  0.00           C  
ATOM   1538  OH  TYR A  98     -24.309 -69.669  -5.217  1.00  0.00           O  
ATOM   1539  HH  TYR A  98     -23.485 -68.881  -5.492  1.00  0.00           H  
ATOM   1540  N   ALA A  99     -26.028 -71.417   3.273  1.00  0.00           N  
ATOM   1541  H   ALA A  99     -26.682 -72.377   3.046  1.00  0.00           H  
ATOM   1542  CA  ALA A  99     -25.840 -71.446   4.729  1.00  0.00           C  
ATOM   1543  HA  ALA A  99     -26.675 -72.007   5.369  1.00  0.00           H  
ATOM   1544  C   ALA A  99     -25.909 -70.055   5.390  1.00  0.00           C  
ATOM   1545  O   ALA A  99     -25.078 -69.706   6.236  1.00  0.00           O  
ATOM   1546  CB  ALA A  99     -24.551 -72.221   5.044  1.00  0.00           C  
ATOM   1547  HB1 ALA A  99     -23.710 -71.489   5.457  1.00  0.00           H  
ATOM   1548  HB2 ALA A  99     -24.217 -72.854   4.097  1.00  0.00           H  
ATOM   1549  HB3 ALA A  99     -24.896 -73.057   5.824  1.00  0.00           H  
ATOM   1550  N   ASN A 100     -26.873 -69.252   4.979  1.00  0.00           N  
ATOM   1551  H   ASN A 100     -27.845 -69.820   4.627  1.00  0.00           H  
ATOM   1552  CA  ASN A 100     -27.089 -67.862   5.410  1.00  0.00           C  
ATOM   1553  HA  ASN A 100     -28.003 -67.353   4.842  1.00  0.00           H  
ATOM   1554  C   ASN A 100     -25.925 -66.892   5.121  1.00  0.00           C  
ATOM   1555  O   ASN A 100     -25.844 -65.825   5.728  1.00  0.00           O  
ATOM   1556  CB  ASN A 100     -27.556 -67.819   6.877  1.00  0.00           C  
ATOM   1557  HB2 ASN A 100     -28.062 -66.764   7.118  1.00  0.00           H  
ATOM   1558  HB3 ASN A 100     -26.859 -68.117   7.793  1.00  0.00           H  
ATOM   1559  CG  ASN A 100     -28.824 -68.616   7.117  1.00  0.00           C  
ATOM   1560  ND2 ASN A 100     -28.769 -69.614   7.975  1.00  0.00           N  
ATOM   1561 HD21 ASN A 100     -28.281 -70.696   8.007  1.00  0.00           H  
ATOM   1562 HD22 ASN A 100     -29.432 -69.466   8.954  1.00  0.00           H  
ATOM   1563  OD1 ASN A 100     -29.862 -68.354   6.555  1.00  0.00           O  
ATOM   1564  N   LEU A 101     -25.048 -67.218   4.184  1.00  0.00           N  
ATOM   1565  H   LEU A 101     -24.657 -68.313   4.369  1.00  0.00           H  
ATOM   1566  CA  LEU A 101     -24.044 -66.275   3.668  1.00  0.00           C  
ATOM   1567  HA  LEU A 101     -23.685 -65.574   4.554  1.00  0.00           H  
ATOM   1568  C   LEU A 101     -24.668 -65.142   2.842  1.00  0.00           C  
ATOM   1569  O   LEU A 101     -24.042 -64.105   2.628  1.00  0.00           O  
ATOM   1570  CB  LEU A 101     -23.023 -67.046   2.817  1.00  0.00           C  
ATOM   1571  HB2 LEU A 101     -22.408 -66.155   2.328  1.00  0.00           H  
ATOM   1572  HB3 LEU A 101     -23.587 -67.546   1.899  1.00  0.00           H  
ATOM   1573  CG  LEU A 101     -22.058 -67.918   3.640  1.00  0.00           C  
ATOM   1574  HG  LEU A 101     -22.462 -68.622   4.510  1.00  0.00           H  
ATOM   1575  CD1 LEU A 101     -21.339 -68.898   2.723  1.00  0.00           C  
ATOM   1576 HD11 LEU A 101     -20.318 -69.392   3.084  1.00  0.00           H  
ATOM   1577 HD12 LEU A 101     -22.151 -69.764   2.636  1.00  0.00           H  
ATOM   1578 HD13 LEU A 101     -21.182 -68.446   1.632  1.00  0.00           H  
ATOM   1579  CD2 LEU A 101     -21.001 -67.060   4.338  1.00  0.00           C  
ATOM   1580 HD21 LEU A 101     -21.467 -66.200   5.012  1.00  0.00           H  
ATOM   1581 HD22 LEU A 101     -20.354 -67.822   4.984  1.00  0.00           H  
ATOM   1582 HD23 LEU A 101     -20.298 -66.485   3.567  1.00  0.00           H  
ATOM   1583  N   THR A 102     -25.886 -65.334   2.400  1.00  0.00           N  
ATOM   1584  H   THR A 102     -26.487 -66.336   2.580  1.00  0.00           H  
ATOM   1585  CA  THR A 102     -26.732 -64.332   1.754  1.00  0.00           C  
ATOM   1586  HA  THR A 102     -26.308 -63.291   2.150  1.00  0.00           H  
ATOM   1587  C   THR A 102     -28.119 -64.350   2.392  1.00  0.00           C  
ATOM   1588  O   THR A 102     -28.398 -65.186   3.254  1.00  0.00           O  
ATOM   1589  CB  THR A 102     -26.764 -64.584   0.244  1.00  0.00           C  
ATOM   1590  HB  THR A 102     -25.641 -64.685  -0.129  1.00  0.00           H  
ATOM   1591  CG2 THR A 102     -27.555 -65.829  -0.154  1.00  0.00           C  
ATOM   1592 HG21 THR A 102     -28.474 -65.830   0.593  1.00  0.00           H  
ATOM   1593 HG22 THR A 102     -26.715 -66.659  -0.012  1.00  0.00           H  
ATOM   1594 HG23 THR A 102     -27.950 -65.897  -1.270  1.00  0.00           H  
ATOM   1595  OG1 THR A 102     -27.335 -63.477  -0.416  1.00  0.00           O  
ATOM   1596  HG1 THR A 102     -26.691 -62.504  -0.226  1.00  0.00           H  
ATOM   1597  N   THR A 103     -28.975 -63.427   2.002  1.00  0.00           N  
ATOM   1598  H   THR A 103     -28.533 -62.338   1.848  1.00  0.00           H  
ATOM   1599  CA  THR A 103     -30.355 -63.374   2.495  1.00  0.00           C  
ATOM   1600  HA  THR A 103     -30.560 -64.263   3.260  1.00  0.00           H  
ATOM   1601  C   THR A 103     -31.349 -63.482   1.349  1.00  0.00           C  
ATOM   1602  O   THR A 103     -31.034 -63.164   0.199  1.00  0.00           O  
ATOM   1603  CB  THR A 103     -30.637 -62.126   3.352  1.00  0.00           C  
ATOM   1604  HB  THR A 103     -31.570 -62.268   4.081  1.00  0.00           H  
ATOM   1605  CG2 THR A 103     -29.552 -61.850   4.394  1.00  0.00           C  
ATOM   1606 HG21 THR A 103     -30.062 -61.259   5.310  1.00  0.00           H  
ATOM   1607 HG22 THR A 103     -28.591 -61.166   4.185  1.00  0.00           H  
ATOM   1608 HG23 THR A 103     -29.143 -62.803   4.990  1.00  0.00           H  
ATOM   1609  OG1 THR A 103     -30.801 -60.971   2.576  1.00  0.00           O  
ATOM   1610  HG1 THR A 103     -30.541 -60.024   3.242  1.00  0.00           H  
ATOM   1611  N   MET A 104     -32.559 -63.889   1.684  1.00  0.00           N  
ATOM   1612  H   MET A 104     -32.852 -64.208   2.791  1.00  0.00           H  
ATOM   1613  CA  MET A 104     -33.666 -63.930   0.737  1.00  0.00           C  
ATOM   1614  HA  MET A 104     -33.467 -64.790  -0.052  1.00  0.00           H  
ATOM   1615  C   MET A 104     -33.906 -62.555   0.100  1.00  0.00           C  
ATOM   1616  O   MET A 104     -34.056 -62.453  -1.113  1.00  0.00           O  
ATOM   1617  CB  MET A 104     -34.912 -64.432   1.475  1.00  0.00           C  
ATOM   1618  HB2 MET A 104     -35.339 -63.765   2.373  1.00  0.00           H  
ATOM   1619  HB3 MET A 104     -34.851 -65.471   2.053  1.00  0.00           H  
ATOM   1620  CG  MET A 104     -36.145 -64.460   0.575  1.00  0.00           C  
ATOM   1621  HG2 MET A 104     -36.159 -65.238  -0.307  1.00  0.00           H  
ATOM   1622  HG3 MET A 104     -36.607 -63.368   0.465  1.00  0.00           H  
ATOM   1623  SD  MET A 104     -37.654 -64.972   1.425  1.00  0.00           S  
ATOM   1624  CE  MET A 104     -38.874 -64.598   0.147  1.00  0.00           C  
ATOM   1625  HE1 MET A 104     -38.747 -64.964  -0.977  1.00  0.00           H  
ATOM   1626  HE2 MET A 104     -39.322 -63.512   0.406  1.00  0.00           H  
ATOM   1627  HE3 MET A 104     -39.687 -65.366   0.573  1.00  0.00           H  
ATOM   1628  N   GLU A 105     -33.848 -61.494   0.885  1.00  0.00           N  
ATOM   1629  H   GLU A 105     -33.898 -61.882   1.995  1.00  0.00           H  
ATOM   1630  CA  GLU A 105     -34.048 -60.125   0.408  1.00  0.00           C  
ATOM   1631  HA  GLU A 105     -35.149 -60.022  -0.036  1.00  0.00           H  
ATOM   1632  C   GLU A 105     -32.943 -59.705  -0.565  1.00  0.00           C  
ATOM   1633  O   GLU A 105     -33.216 -59.056  -1.577  1.00  0.00           O  
ATOM   1634  CB  GLU A 105     -34.088 -59.123   1.576  1.00  0.00           C  
ATOM   1635  HB2 GLU A 105     -33.246 -58.779   2.355  1.00  0.00           H  
ATOM   1636  HB3 GLU A 105     -34.196 -58.066   1.019  1.00  0.00           H  
ATOM   1637  CG  GLU A 105     -35.154 -59.400   2.652  1.00  0.00           C  
ATOM   1638  HG2 GLU A 105     -35.921 -58.688   2.056  1.00  0.00           H  
ATOM   1639  HG3 GLU A 105     -35.870 -59.053   3.558  1.00  0.00           H  
ATOM   1640  CD  GLU A 105     -34.795 -60.538   3.612  1.00  0.00           C  
ATOM   1641  OE1 GLU A 105     -35.695 -60.972   4.356  1.00  0.00           O  
ATOM   1642  OE2 GLU A 105     -33.623 -60.984   3.593  1.00  0.00           O  
ATOM   1643  N   SER A 106     -31.707 -60.100  -0.291  1.00  0.00           N  
ATOM   1644  H   SER A 106     -31.542 -59.588   0.767  1.00  0.00           H  
ATOM   1645  CA  SER A 106     -30.585 -59.824  -1.186  1.00  0.00           C  
ATOM   1646  HA  SER A 106     -30.519 -58.642  -1.333  1.00  0.00           H  
ATOM   1647  C   SER A 106     -30.743 -60.547  -2.525  1.00  0.00           C  
ATOM   1648  O   SER A 106     -30.524 -59.940  -3.576  1.00  0.00           O  
ATOM   1649  CB  SER A 106     -29.265 -60.220  -0.520  1.00  0.00           C  
ATOM   1650  HB2 SER A 106     -28.574 -61.051  -0.025  1.00  0.00           H  
ATOM   1651  HB3 SER A 106     -29.301 -59.520   0.448  1.00  0.00           H  
ATOM   1652  OG  SER A 106     -28.167 -59.901  -1.359  1.00  0.00           O  
ATOM   1653  HG  SER A 106     -27.691 -58.871  -1.016  1.00  0.00           H  
ATOM   1654  N   LEU A 107     -31.151 -61.805  -2.494  1.00  0.00           N  
ATOM   1655  H   LEU A 107     -30.941 -62.220  -1.414  1.00  0.00           H  
ATOM   1656  CA  LEU A 107     -31.412 -62.588  -3.704  1.00  0.00           C  
ATOM   1657  HA  LEU A 107     -30.441 -62.324  -4.334  1.00  0.00           H  
ATOM   1658  C   LEU A 107     -32.567 -61.998  -4.510  1.00  0.00           C  
ATOM   1659  O   LEU A 107     -32.451 -61.830  -5.720  1.00  0.00           O  
ATOM   1660  CB  LEU A 107     -31.716 -64.045  -3.322  1.00  0.00           C  
ATOM   1661  HB2 LEU A 107     -32.535 -63.996  -2.463  1.00  0.00           H  
ATOM   1662  HB3 LEU A 107     -32.180 -64.441  -4.339  1.00  0.00           H  
ATOM   1663  CG  LEU A 107     -30.502 -64.839  -2.814  1.00  0.00           C  
ATOM   1664  HG  LEU A 107     -29.957 -64.231  -1.950  1.00  0.00           H  
ATOM   1665  CD1 LEU A 107     -30.964 -66.209  -2.334  1.00  0.00           C  
ATOM   1666 HD11 LEU A 107     -31.741 -66.684  -3.097  1.00  0.00           H  
ATOM   1667 HD12 LEU A 107     -31.506 -66.024  -1.291  1.00  0.00           H  
ATOM   1668 HD13 LEU A 107     -30.027 -66.927  -2.188  1.00  0.00           H  
ATOM   1669  CD2 LEU A 107     -29.461 -65.048  -3.907  1.00  0.00           C  
ATOM   1670 HD21 LEU A 107     -28.483 -65.082  -3.232  1.00  0.00           H  
ATOM   1671 HD22 LEU A 107     -29.234 -64.100  -4.592  1.00  0.00           H  
ATOM   1672 HD23 LEU A 107     -29.886 -65.869  -4.658  1.00  0.00           H  
ATOM   1673  N   GLN A 108     -33.637 -61.631  -3.840  1.00  0.00           N  
ATOM   1674  H   GLN A 108     -33.541 -61.236  -2.734  1.00  0.00           H  
ATOM   1675  CA  GLN A 108     -34.815 -61.067  -4.490  1.00  0.00           C  
ATOM   1676  HA  GLN A 108     -35.133 -61.713  -5.434  1.00  0.00           H  
ATOM   1677  C   GLN A 108     -34.539 -59.679  -5.090  1.00  0.00           C  
ATOM   1678  O   GLN A 108     -35.051 -59.357  -6.157  1.00  0.00           O  
ATOM   1679  CB  GLN A 108     -35.952 -61.053  -3.467  1.00  0.00           C  
ATOM   1680  HB2 GLN A 108     -35.904 -60.077  -2.786  1.00  0.00           H  
ATOM   1681  HB3 GLN A 108     -36.053 -62.074  -2.881  1.00  0.00           H  
ATOM   1682  CG  GLN A 108     -37.314 -60.820  -4.126  1.00  0.00           C  
ATOM   1683  HG2 GLN A 108     -37.504 -59.654  -4.316  1.00  0.00           H  
ATOM   1684  HG3 GLN A 108     -37.624 -61.310  -5.164  1.00  0.00           H  
ATOM   1685  CD  GLN A 108     -38.482 -61.014  -3.157  1.00  0.00           C  
ATOM   1686  NE2 GLN A 108     -39.702 -60.972  -3.636  1.00  0.00           N  
ATOM   1687 HE21 GLN A 108     -40.641 -61.354  -3.010  1.00  0.00           H  
ATOM   1688 HE22 GLN A 108     -40.130 -60.024  -4.219  1.00  0.00           H  
ATOM   1689  OE1 GLN A 108     -38.332 -61.213  -1.966  1.00  0.00           O  
ATOM   1690  N   ALA A 109     -33.694 -58.884  -4.444  1.00  0.00           N  
ATOM   1691  H   ALA A 109     -33.291 -59.011  -3.351  1.00  0.00           H  
ATOM   1692  CA  ALA A 109     -33.318 -57.564  -4.950  1.00  0.00           C  
ATOM   1693  HA  ALA A 109     -34.267 -56.978  -5.374  1.00  0.00           H  
ATOM   1694  C   ALA A 109     -32.336 -57.610  -6.138  1.00  0.00           C  
ATOM   1695  O   ALA A 109     -32.264 -56.657  -6.915  1.00  0.00           O  
ATOM   1696  CB  ALA A 109     -32.734 -56.761  -3.784  1.00  0.00           C  
ATOM   1697  HB1 ALA A 109     -31.802 -56.944  -3.059  1.00  0.00           H  
ATOM   1698  HB2 ALA A 109     -32.402 -55.710  -4.261  1.00  0.00           H  
ATOM   1699  HB3 ALA A 109     -33.625 -56.369  -3.083  1.00  0.00           H  
ATOM   1700  N   ARG A 110     -31.563 -58.684  -6.261  1.00  0.00           N  
ATOM   1701  H   ARG A 110     -31.527 -59.466  -5.382  1.00  0.00           H  
ATOM   1702  CA  ARG A 110     -30.487 -58.813  -7.256  1.00  0.00           C  
ATOM   1703  HA  ARG A 110     -30.369 -57.806  -7.886  1.00  0.00           H  
ATOM   1704  C   ARG A 110     -30.826 -59.693  -8.445  1.00  0.00           C  
ATOM   1705  O   ARG A 110     -30.082 -59.676  -9.422  1.00  0.00           O  
ATOM   1706  CB  ARG A 110     -29.218 -59.320  -6.566  1.00  0.00           C  
ATOM   1707  HB2 ARG A 110     -28.484 -59.380  -7.508  1.00  0.00           H  
ATOM   1708  HB3 ARG A 110     -29.225 -60.371  -6.013  1.00  0.00           H  
ATOM   1709  CG  ARG A 110     -28.633 -58.233  -5.668  1.00  0.00           C  
ATOM   1710  HG2 ARG A 110     -29.398 -57.702  -4.922  1.00  0.00           H  
ATOM   1711  HG3 ARG A 110     -28.317 -57.302  -6.352  1.00  0.00           H  
ATOM   1712  CD  ARG A 110     -27.400 -58.755  -4.931  1.00  0.00           C  
ATOM   1713  HD2 ARG A 110     -26.703 -59.244  -5.758  1.00  0.00           H  
ATOM   1714  HD3 ARG A 110     -27.743 -59.510  -4.084  1.00  0.00           H  
ATOM   1715  NE  ARG A 110     -26.809 -57.649  -4.157  1.00  0.00           N  
ATOM   1716  HE  ARG A 110     -27.543 -57.220  -3.326  1.00  0.00           H  
ATOM   1717  CZ  ARG A 110     -25.871 -56.819  -4.592  1.00  0.00           C  
ATOM   1718  NH1 ARG A 110     -25.202 -57.030  -5.684  1.00  0.00           N  
ATOM   1719 HH11 ARG A 110     -25.125 -56.109  -6.439  1.00  0.00           H  
ATOM   1720 HH12 ARG A 110     -25.017 -57.933  -6.432  1.00  0.00           H  
ATOM   1721  NH2 ARG A 110     -25.621 -55.743  -3.921  1.00  0.00           N  
ATOM   1722 HH21 ARG A 110     -26.479 -54.946  -4.146  1.00  0.00           H  
ATOM   1723 HH22 ARG A 110     -25.358 -55.444  -2.803  1.00  0.00           H  
ATOM   1724  N   ASN A 111     -31.911 -60.431  -8.360  1.00  0.00           N  
ATOM   1725  H   ASN A 111     -32.872 -59.995  -7.825  1.00  0.00           H  
ATOM   1726  CA  ASN A 111     -32.355 -61.307  -9.434  1.00  0.00           C  
ATOM   1727  HA  ASN A 111     -31.494 -61.204 -10.248  1.00  0.00           H  
ATOM   1728  C   ASN A 111     -33.704 -60.836  -9.992  1.00  0.00           C  
ATOM   1729  O   ASN A 111     -34.559 -60.404  -9.225  1.00  0.00           O  
ATOM   1730  CB  ASN A 111     -32.379 -62.754  -8.934  1.00  0.00           C  
ATOM   1731  HB2 ASN A 111     -32.778 -63.543  -9.716  1.00  0.00           H  
ATOM   1732  HB3 ASN A 111     -33.043 -62.711  -7.951  1.00  0.00           H  
ATOM   1733  CG  ASN A 111     -30.982 -63.230  -8.600  1.00  0.00           C  
ATOM   1734  ND2 ASN A 111     -30.626 -63.240  -7.335  1.00  0.00           N  
ATOM   1735 HD21 ASN A 111     -30.191 -62.214  -6.948  1.00  0.00           H  
ATOM   1736 HD22 ASN A 111     -30.277 -64.226  -6.791  1.00  0.00           H  
ATOM   1737  OD1 ASN A 111     -30.187 -63.550  -9.468  1.00  0.00           O  
ATOM   1738  N   PRO A 112     -33.891 -60.916 -11.310  1.00  0.00           N  
ATOM   1739  CA  PRO A 112     -35.103 -60.400 -11.946  1.00  0.00           C  
ATOM   1740  HA  PRO A 112     -35.554 -59.424 -11.429  1.00  0.00           H  
ATOM   1741  C   PRO A 112     -36.322 -61.318 -11.791  1.00  0.00           C  
ATOM   1742  O   PRO A 112     -37.426 -60.924 -12.150  1.00  0.00           O  
ATOM   1743  CB  PRO A 112     -34.705 -60.218 -13.417  1.00  0.00           C  
ATOM   1744  HB2 PRO A 112     -34.426 -59.055 -13.364  1.00  0.00           H  
ATOM   1745  HB3 PRO A 112     -35.379 -60.046 -14.391  1.00  0.00           H  
ATOM   1746  CG  PRO A 112     -33.691 -61.333 -13.648  1.00  0.00           C  
ATOM   1747  HG2 PRO A 112     -34.285 -61.831 -14.563  1.00  0.00           H  
ATOM   1748  HG3 PRO A 112     -32.711 -61.682 -14.252  1.00  0.00           H  
ATOM   1749  CD  PRO A 112     -32.952 -61.401 -12.317  1.00  0.00           C  
ATOM   1750  HD2 PRO A 112     -32.288 -62.380 -12.181  1.00  0.00           H  
ATOM   1751  HD3 PRO A 112     -32.186 -60.497 -12.503  1.00  0.00           H  
ATOM   1752  N   PHE A 113     -36.134 -62.523 -11.300  1.00  0.00           N  
ATOM   1753  H   PHE A 113     -35.131 -62.870 -10.787  1.00  0.00           H  
ATOM   1754  CA  PHE A 113     -37.187 -63.531 -11.244  1.00  0.00           C  
ATOM   1755  HA  PHE A 113     -37.686 -63.378 -12.314  1.00  0.00           H  
ATOM   1756  C   PHE A 113     -38.112 -63.313 -10.045  1.00  0.00           C  
ATOM   1757  O   PHE A 113     -37.645 -62.990  -8.952  1.00  0.00           O  
ATOM   1758  CB  PHE A 113     -36.558 -64.928 -11.217  1.00  0.00           C  
ATOM   1759  HB2 PHE A 113     -35.969 -65.720 -10.549  1.00  0.00           H  
ATOM   1760  HB3 PHE A 113     -37.609 -65.388 -10.897  1.00  0.00           H  
ATOM   1761  CG  PHE A 113     -35.508 -65.146 -12.282  1.00  0.00           C  
ATOM   1762  CD1 PHE A 113     -35.858 -65.110 -13.640  1.00  0.00           C  
ATOM   1763  HD1 PHE A 113     -36.817 -64.738 -14.233  1.00  0.00           H  
ATOM   1764  CD2 PHE A 113     -34.159 -65.322 -11.919  1.00  0.00           C  
ATOM   1765  HD2 PHE A 113     -33.702 -64.948 -10.902  1.00  0.00           H  
ATOM   1766  CE1 PHE A 113     -34.876 -65.250 -14.629  1.00  0.00           C  
ATOM   1767  HE1 PHE A 113     -35.050 -64.948 -15.765  1.00  0.00           H  
ATOM   1768  CE2 PHE A 113     -33.173 -65.465 -12.905  1.00  0.00           C  
ATOM   1769  HE2 PHE A 113     -32.004 -65.278 -12.861  1.00  0.00           H  
ATOM   1770  CZ  PHE A 113     -33.533 -65.425 -14.265  1.00  0.00           C  
ATOM   1771  HZ  PHE A 113     -32.768 -65.217 -15.151  1.00  0.00           H  
ATOM   1772  N   PRO A 114     -39.414 -63.530 -10.218  1.00  0.00           N  
ATOM   1773  CA  PRO A 114     -40.346 -63.472  -9.106  1.00  0.00           C  
ATOM   1774  HA  PRO A 114     -40.289 -62.332  -8.758  1.00  0.00           H  
ATOM   1775  C   PRO A 114     -40.074 -64.614  -8.118  1.00  0.00           C  
ATOM   1776  O   PRO A 114     -39.841 -65.755  -8.516  1.00  0.00           O  
ATOM   1777  CB  PRO A 114     -41.737 -63.547  -9.742  1.00  0.00           C  
ATOM   1778  HB2 PRO A 114     -42.112 -62.447 -10.031  1.00  0.00           H  
ATOM   1779  HB3 PRO A 114     -42.696 -63.929  -9.143  1.00  0.00           H  
ATOM   1780  CG  PRO A 114     -41.504 -64.296 -11.052  1.00  0.00           C  
ATOM   1781  HG2 PRO A 114     -42.217 -63.804 -11.881  1.00  0.00           H  
ATOM   1782  HG3 PRO A 114     -41.942 -65.396 -11.027  1.00  0.00           H  
ATOM   1783  CD  PRO A 114     -40.100 -63.875 -11.458  1.00  0.00           C  
ATOM   1784  HD2 PRO A 114     -39.885 -64.714 -12.279  1.00  0.00           H  
ATOM   1785  HD3 PRO A 114     -40.174 -62.876 -12.116  1.00  0.00           H  
ATOM   1786  N   ALA A 115     -40.168 -64.321  -6.832  1.00  0.00           N  
ATOM   1787  H   ALA A 115     -40.519 -63.216  -6.573  1.00  0.00           H  
ATOM   1788  CA  ALA A 115     -39.853 -65.290  -5.777  1.00  0.00           C  
ATOM   1789  HA  ALA A 115     -38.782 -65.779  -5.916  1.00  0.00           H  
ATOM   1790  C   ALA A 115     -40.689 -66.583  -5.839  1.00  0.00           C  
ATOM   1791  O   ALA A 115     -40.247 -67.633  -5.384  1.00  0.00           O  
ATOM   1792  CB  ALA A 115     -40.051 -64.596  -4.427  1.00  0.00           C  
ATOM   1793  HB1 ALA A 115     -39.187 -64.723  -3.616  1.00  0.00           H  
ATOM   1794  HB2 ALA A 115     -40.936 -65.171  -3.859  1.00  0.00           H  
ATOM   1795  HB3 ALA A 115     -40.501 -63.490  -4.386  1.00  0.00           H  
ATOM   1796  N   THR A 116     -41.884 -66.496  -6.401  1.00  0.00           N  
ATOM   1797  H   THR A 116     -42.367 -65.413  -6.372  1.00  0.00           H  
ATOM   1798  CA  THR A 116     -42.816 -67.627  -6.539  1.00  0.00           C  
ATOM   1799  HA  THR A 116     -42.741 -68.513  -5.745  1.00  0.00           H  
ATOM   1800  C   THR A 116     -42.605 -68.455  -7.804  1.00  0.00           C  
ATOM   1801  O   THR A 116     -43.211 -69.514  -7.923  1.00  0.00           O  
ATOM   1802  CB  THR A 116     -44.260 -67.117  -6.526  1.00  0.00           C  
ATOM   1803  HB  THR A 116     -45.085 -67.910  -6.864  1.00  0.00           H  
ATOM   1804  CG2 THR A 116     -44.640 -66.523  -5.169  1.00  0.00           C  
ATOM   1805 HG21 THR A 116     -44.149 -67.096  -4.238  1.00  0.00           H  
ATOM   1806 HG22 THR A 116     -44.652 -65.392  -4.773  1.00  0.00           H  
ATOM   1807 HG23 THR A 116     -45.792 -66.836  -5.053  1.00  0.00           H  
ATOM   1808  OG1 THR A 116     -44.425 -66.094  -7.485  1.00  0.00           O  
ATOM   1809  HG1 THR A 116     -44.959 -65.160  -6.993  1.00  0.00           H  
ATOM   1810  N   ASN A 117     -41.801 -67.974  -8.741  1.00  0.00           N  
ATOM   1811  H   ASN A 117     -40.801 -67.494  -8.346  1.00  0.00           H  
ATOM   1812  CA  ASN A 117     -41.615 -68.642 -10.023  1.00  0.00           C  
ATOM   1813  HA  ASN A 117     -41.843 -69.808  -9.936  1.00  0.00           H  
ATOM   1814  C   ASN A 117     -40.205 -68.382 -10.572  1.00  0.00           C  
ATOM   1815  O   ASN A 117     -40.018 -67.599 -11.503  1.00  0.00           O  
ATOM   1816  CB  ASN A 117     -42.731 -68.198 -10.983  1.00  0.00           C  
ATOM   1817  HB2 ASN A 117     -43.915 -68.346 -10.879  1.00  0.00           H  
ATOM   1818  HB3 ASN A 117     -42.836 -67.085 -10.577  1.00  0.00           H  
ATOM   1819  CG  ASN A 117     -42.839 -69.109 -12.194  1.00  0.00           C  
ATOM   1820  ND2 ASN A 117     -43.519 -68.667 -13.227  1.00  0.00           N  
ATOM   1821 HD21 ASN A 117     -43.003 -68.019 -14.079  1.00  0.00           H  
ATOM   1822 HD22 ASN A 117     -44.586 -69.030 -13.605  1.00  0.00           H  
ATOM   1823  OD1 ASN A 117     -42.368 -70.224 -12.217  1.00  0.00           O  
ATOM   1824  N   ILE A 118     -39.235 -69.008  -9.945  1.00  0.00           N  
ATOM   1825  H   ILE A 118     -39.539 -69.985  -9.342  1.00  0.00           H  
ATOM   1826  CA  ILE A 118     -37.849 -68.963 -10.416  1.00  0.00           C  
ATOM   1827  HA  ILE A 118     -37.805 -67.827 -10.746  1.00  0.00           H  
ATOM   1828  C   ILE A 118     -37.693 -70.029 -11.510  1.00  0.00           C  
ATOM   1829  O   ILE A 118     -37.928 -71.208 -11.228  1.00  0.00           O  
ATOM   1830  CB  ILE A 118     -36.844 -69.161  -9.267  1.00  0.00           C  
ATOM   1831  HB  ILE A 118     -37.053 -70.281  -8.916  1.00  0.00           H  
ATOM   1832  CG1 ILE A 118     -37.143 -68.225  -8.076  1.00  0.00           C  
ATOM   1833 HG12 ILE A 118     -38.229 -68.473  -7.655  1.00  0.00           H  
ATOM   1834 HG13 ILE A 118     -37.030 -67.076  -8.363  1.00  0.00           H  
ATOM   1835  CG2 ILE A 118     -35.434 -68.897  -9.805  1.00  0.00           C  
ATOM   1836 HG21 ILE A 118     -35.087 -67.758  -9.822  1.00  0.00           H  
ATOM   1837 HG22 ILE A 118     -34.850 -69.443  -8.921  1.00  0.00           H  
ATOM   1838 HG23 ILE A 118     -35.323 -69.325 -10.908  1.00  0.00           H  
ATOM   1839  CD1 ILE A 118     -36.246 -68.464  -6.861  1.00  0.00           C  
ATOM   1840 HD11 ILE A 118     -37.048 -68.358  -5.982  1.00  0.00           H  
ATOM   1841 HD12 ILE A 118     -35.393 -67.653  -6.693  1.00  0.00           H  
ATOM   1842 HD13 ILE A 118     -35.772 -69.547  -6.697  1.00  0.00           H  
ATOM   1843  N   PRO A 119     -37.313 -69.653 -12.729  1.00  0.00           N  
ATOM   1844  CA  PRO A 119     -37.147 -70.628 -13.805  1.00  0.00           C  
ATOM   1845  HA  PRO A 119     -38.247 -71.062 -13.966  1.00  0.00           H  
ATOM   1846  C   PRO A 119     -36.058 -71.652 -13.473  1.00  0.00           C  
ATOM   1847  O   PRO A 119     -34.981 -71.285 -13.019  1.00  0.00           O  
ATOM   1848  CB  PRO A 119     -36.789 -69.816 -15.055  1.00  0.00           C  
ATOM   1849  HB2 PRO A 119     -35.755 -69.555 -15.590  1.00  0.00           H  
ATOM   1850  HB3 PRO A 119     -37.331 -70.421 -15.931  1.00  0.00           H  
ATOM   1851  CG  PRO A 119     -37.260 -68.403 -14.736  1.00  0.00           C  
ATOM   1852  HG2 PRO A 119     -37.246 -67.255 -15.078  1.00  0.00           H  
ATOM   1853  HG3 PRO A 119     -38.145 -68.558 -15.534  1.00  0.00           H  
ATOM   1854  CD  PRO A 119     -37.107 -68.310 -13.227  1.00  0.00           C  
ATOM   1855  HD2 PRO A 119     -36.052 -67.820 -12.994  1.00  0.00           H  
ATOM   1856  HD3 PRO A 119     -38.083 -67.646 -13.070  1.00  0.00           H  
ATOM   1857  N   LEU A 120     -36.311 -72.906 -13.782  1.00  0.00           N  
ATOM   1858  H   LEU A 120     -37.385 -73.129 -14.241  1.00  0.00           H  
ATOM   1859  CA  LEU A 120     -35.371 -74.013 -13.531  1.00  0.00           C  
ATOM   1860  HA  LEU A 120     -35.122 -74.069 -12.374  1.00  0.00           H  
ATOM   1861  C   LEU A 120     -34.022 -73.869 -14.253  1.00  0.00           C  
ATOM   1862  O   LEU A 120     -33.014 -74.375 -13.785  1.00  0.00           O  
ATOM   1863  CB  LEU A 120     -36.063 -75.313 -13.975  1.00  0.00           C  
ATOM   1864  HB2 LEU A 120     -36.568 -75.046 -15.024  1.00  0.00           H  
ATOM   1865  HB3 LEU A 120     -35.400 -76.213 -14.403  1.00  0.00           H  
ATOM   1866  CG  LEU A 120     -36.819 -75.986 -12.824  1.00  0.00           C  
ATOM   1867  HG  LEU A 120     -37.422 -75.178 -12.187  1.00  0.00           H  
ATOM   1868  CD1 LEU A 120     -38.014 -76.771 -13.346  1.00  0.00           C  
ATOM   1869 HD11 LEU A 120     -38.321 -77.828 -12.876  1.00  0.00           H  
ATOM   1870 HD12 LEU A 120     -38.027 -77.073 -14.506  1.00  0.00           H  
ATOM   1871 HD13 LEU A 120     -39.048 -76.172 -13.230  1.00  0.00           H  
ATOM   1872  CD2 LEU A 120     -35.891 -76.932 -12.073  1.00  0.00           C  
ATOM   1873 HD21 LEU A 120     -34.706 -76.849 -12.226  1.00  0.00           H  
ATOM   1874 HD22 LEU A 120     -36.002 -78.078 -12.394  1.00  0.00           H  
ATOM   1875 HD23 LEU A 120     -36.142 -76.486 -11.002  1.00  0.00           H  
ATOM   1876  N   SER A 121     -34.008 -73.190 -15.382  1.00  0.00           N  
ATOM   1877  H   SER A 121     -35.001 -72.985 -15.997  1.00  0.00           H  
ATOM   1878  CA  SER A 121     -32.793 -72.937 -16.157  1.00  0.00           C  
ATOM   1879  HA  SER A 121     -31.965 -73.793 -16.099  1.00  0.00           H  
ATOM   1880  C   SER A 121     -32.081 -71.638 -15.770  1.00  0.00           C  
ATOM   1881  O   SER A 121     -31.065 -71.297 -16.371  1.00  0.00           O  
ATOM   1882  CB  SER A 121     -33.150 -72.934 -17.646  1.00  0.00           C  
ATOM   1883  HB2 SER A 121     -33.562 -73.987 -18.029  1.00  0.00           H  
ATOM   1884  HB3 SER A 121     -32.266 -72.722 -18.424  1.00  0.00           H  
ATOM   1885  OG  SER A 121     -34.183 -72.007 -17.913  1.00  0.00           O  
ATOM   1886  HG  SER A 121     -33.756 -70.981 -18.319  1.00  0.00           H  
ATOM   1887  N   ALA A 122     -32.610 -70.907 -14.814  1.00  0.00           N  
ATOM   1888  H   ALA A 122     -32.934 -71.589 -13.909  1.00  0.00           H  
ATOM   1889  CA  ALA A 122     -32.062 -69.616 -14.448  1.00  0.00           C  
ATOM   1890  HA  ALA A 122     -31.888 -69.170 -15.541  1.00  0.00           H  
ATOM   1891  C   ALA A 122     -30.751 -69.749 -13.667  1.00  0.00           C  
ATOM   1892  O   ALA A 122     -30.551 -70.667 -12.873  1.00  0.00           O  
ATOM   1893  CB  ALA A 122     -33.107 -68.829 -13.658  1.00  0.00           C  
ATOM   1894  HB1 ALA A 122     -33.350 -68.031 -14.512  1.00  0.00           H  
ATOM   1895  HB2 ALA A 122     -32.619 -68.282 -12.719  1.00  0.00           H  
ATOM   1896  HB3 ALA A 122     -34.159 -69.294 -13.375  1.00  0.00           H  
ATOM   1897  N   THR A 123     -29.892 -68.763 -13.834  1.00  0.00           N  
ATOM   1898  H   THR A 123     -29.944 -68.066 -14.795  1.00  0.00           H  
ATOM   1899  CA  THR A 123     -28.730 -68.553 -12.969  1.00  0.00           C  
ATOM   1900  HA  THR A 123     -28.498 -69.645 -12.572  1.00  0.00           H  
ATOM   1901  C   THR A 123     -29.003 -67.367 -12.056  1.00  0.00           C  
ATOM   1902  O   THR A 123     -29.308 -66.272 -12.526  1.00  0.00           O  
ATOM   1903  CB  THR A 123     -27.456 -68.348 -13.790  1.00  0.00           C  
ATOM   1904  HB  THR A 123     -27.513 -67.394 -14.506  1.00  0.00           H  
ATOM   1905  CG2 THR A 123     -26.216 -68.278 -12.912  1.00  0.00           C  
ATOM   1906 HG21 THR A 123     -26.021 -69.178 -12.156  1.00  0.00           H  
ATOM   1907 HG22 THR A 123     -25.328 -68.481 -13.696  1.00  0.00           H  
ATOM   1908 HG23 THR A 123     -26.000 -67.131 -12.652  1.00  0.00           H  
ATOM   1909  OG1 THR A 123     -27.278 -69.441 -14.659  1.00  0.00           O  
ATOM   1910  HG1 THR A 123     -26.733 -69.140 -15.667  1.00  0.00           H  
ATOM   1911  N   LEU A 124     -28.898 -67.587 -10.764  1.00  0.00           N  
ATOM   1912  H   LEU A 124     -27.861 -68.124 -10.586  1.00  0.00           H  
ATOM   1913  CA  LEU A 124     -29.053 -66.538  -9.768  1.00  0.00           C  
ATOM   1914  HA  LEU A 124     -29.597 -65.700 -10.410  1.00  0.00           H  
ATOM   1915  C   LEU A 124     -27.706 -65.886  -9.472  1.00  0.00           C  
ATOM   1916  O   LEU A 124     -26.698 -66.569  -9.299  1.00  0.00           O  
ATOM   1917  CB  LEU A 124     -29.671 -67.098  -8.479  1.00  0.00           C  
ATOM   1918  HB2 LEU A 124     -28.915 -67.857  -7.970  1.00  0.00           H  
ATOM   1919  HB3 LEU A 124     -29.715 -66.160  -7.750  1.00  0.00           H  
ATOM   1920  CG  LEU A 124     -31.065 -67.724  -8.636  1.00  0.00           C  
ATOM   1921  HG  LEU A 124     -30.803 -68.557  -9.437  1.00  0.00           H  
ATOM   1922  CD1 LEU A 124     -31.559 -68.195  -7.275  1.00  0.00           C  
ATOM   1923 HD11 LEU A 124     -31.070 -67.642  -6.340  1.00  0.00           H  
ATOM   1924 HD12 LEU A 124     -31.380 -69.369  -7.259  1.00  0.00           H  
ATOM   1925 HD13 LEU A 124     -32.736 -68.175  -7.078  1.00  0.00           H  
ATOM   1926  CD2 LEU A 124     -32.084 -66.734  -9.206  1.00  0.00           C  
ATOM   1927 HD21 LEU A 124     -32.588 -67.336 -10.102  1.00  0.00           H  
ATOM   1928 HD22 LEU A 124     -31.653 -65.780  -9.773  1.00  0.00           H  
ATOM   1929 HD23 LEU A 124     -32.960 -66.353  -8.497  1.00  0.00           H  
ATOM   1930  N   ASN A 125     -27.718 -64.571  -9.328  1.00  0.00           N  
ATOM   1931  H   ASN A 125     -28.077 -64.048 -10.331  1.00  0.00           H  
ATOM   1932  CA  ASN A 125     -26.615 -63.829  -8.746  1.00  0.00           C  
ATOM   1933  HA  ASN A 125     -25.606 -64.277  -9.187  1.00  0.00           H  
ATOM   1934  C   ASN A 125     -26.758 -63.826  -7.226  1.00  0.00           C  
ATOM   1935  O   ASN A 125     -27.723 -63.274  -6.687  1.00  0.00           O  
ATOM   1936  CB  ASN A 125     -26.593 -62.404  -9.309  1.00  0.00           C  
ATOM   1937  HB2 ASN A 125     -27.542 -61.821  -8.901  1.00  0.00           H  
ATOM   1938  HB3 ASN A 125     -25.696 -61.669  -9.025  1.00  0.00           H  
ATOM   1939  CG  ASN A 125     -26.134 -62.371 -10.752  1.00  0.00           C  
ATOM   1940  ND2 ASN A 125     -26.800 -61.605 -11.588  1.00  0.00           N  
ATOM   1941 HD21 ASN A 125     -26.568 -60.440 -11.655  1.00  0.00           H  
ATOM   1942 HD22 ASN A 125     -27.340 -61.941 -12.590  1.00  0.00           H  
ATOM   1943  OD1 ASN A 125     -25.175 -63.001 -11.135  1.00  0.00           O  
ATOM   1944  N   VAL A 126     -25.785 -64.405  -6.559  1.00  0.00           N  
ATOM   1945  H   VAL A 126     -24.801 -63.903  -6.990  1.00  0.00           H  
ATOM   1946  CA  VAL A 126     -25.762 -64.542  -5.106  1.00  0.00           C  
ATOM   1947  HA  VAL A 126     -26.808 -64.115  -4.748  1.00  0.00           H  
ATOM   1948  C   VAL A 126     -24.637 -63.685  -4.555  1.00  0.00           C  
ATOM   1949  O   VAL A 126     -23.460 -64.029  -4.670  1.00  0.00           O  
ATOM   1950  CB  VAL A 126     -25.608 -66.012  -4.694  1.00  0.00           C  
ATOM   1951  HB  VAL A 126     -24.654 -66.527  -5.169  1.00  0.00           H  
ATOM   1952  CG1 VAL A 126     -25.651 -66.139  -3.172  1.00  0.00           C  
ATOM   1953 HG11 VAL A 126     -26.159 -67.149  -2.802  1.00  0.00           H  
ATOM   1954 HG12 VAL A 126     -26.086 -65.157  -2.660  1.00  0.00           H  
ATOM   1955 HG13 VAL A 126     -24.521 -66.141  -2.783  1.00  0.00           H  
ATOM   1956  CG2 VAL A 126     -26.726 -66.876  -5.290  1.00  0.00           C  
ATOM   1957 HG21 VAL A 126     -27.106 -68.013  -5.256  1.00  0.00           H  
ATOM   1958 HG22 VAL A 126     -26.517 -66.749  -6.459  1.00  0.00           H  
ATOM   1959 HG23 VAL A 126     -27.678 -66.408  -4.757  1.00  0.00           H  
ATOM   1960  N   LEU A 127     -24.987 -62.563  -3.959  1.00  0.00           N  
ATOM   1961  H   LEU A 127     -26.060 -62.079  -4.104  1.00  0.00           H  
ATOM   1962  CA  LEU A 127     -24.008 -61.710  -3.303  1.00  0.00           C  
ATOM   1963  HA  LEU A 127     -23.185 -61.619  -4.148  1.00  0.00           H  
ATOM   1964  C   LEU A 127     -23.664 -62.265  -1.924  1.00  0.00           C  
ATOM   1965  O   LEU A 127     -24.544 -62.423  -1.079  1.00  0.00           O  
ATOM   1966  CB  LEU A 127     -24.555 -60.283  -3.195  1.00  0.00           C  
ATOM   1967  HB2 LEU A 127     -24.860 -59.754  -4.205  1.00  0.00           H  
ATOM   1968  HB3 LEU A 127     -25.429 -60.410  -2.397  1.00  0.00           H  
ATOM   1969  CG  LEU A 127     -23.554 -59.330  -2.516  1.00  0.00           C  
ATOM   1970  HG  LEU A 127     -23.093 -59.836  -1.544  1.00  0.00           H  
ATOM   1971  CD1 LEU A 127     -22.446 -58.896  -3.469  1.00  0.00           C  
ATOM   1972 HD11 LEU A 127     -22.813 -57.980  -4.141  1.00  0.00           H  
ATOM   1973 HD12 LEU A 127     -21.974 -59.572  -4.332  1.00  0.00           H  
ATOM   1974 HD13 LEU A 127     -21.505 -58.740  -2.761  1.00  0.00           H  
ATOM   1975  CD2 LEU A 127     -24.263 -58.093  -1.995  1.00  0.00           C  
ATOM   1976 HD21 LEU A 127     -24.678 -58.580  -0.975  1.00  0.00           H  
ATOM   1977 HD22 LEU A 127     -25.297 -57.533  -2.187  1.00  0.00           H  
ATOM   1978 HD23 LEU A 127     -23.534 -57.290  -1.499  1.00  0.00           H  
ATOM   1979  N   VAL A 128     -22.371 -62.425  -1.686  1.00  0.00           N  
ATOM   1980  H   VAL A 128     -21.503 -62.648  -2.448  1.00  0.00           H  
ATOM   1981  CA  VAL A 128     -21.823 -62.647  -0.347  1.00  0.00           C  
ATOM   1982  HA  VAL A 128     -22.739 -62.707   0.407  1.00  0.00           H  
ATOM   1983  C   VAL A 128     -20.972 -61.442   0.020  1.00  0.00           C  
ATOM   1984  O   VAL A 128     -20.001 -61.125  -0.666  1.00  0.00           O  
ATOM   1985  CB  VAL A 128     -21.038 -63.965  -0.273  1.00  0.00           C  
ATOM   1986  HB  VAL A 128     -20.085 -63.800  -0.960  1.00  0.00           H  
ATOM   1987  CG1 VAL A 128     -20.453 -64.178   1.123  1.00  0.00           C  
ATOM   1988 HG11 VAL A 128     -21.278 -64.241   1.977  1.00  0.00           H  
ATOM   1989 HG12 VAL A 128     -19.773 -63.257   1.454  1.00  0.00           H  
ATOM   1990 HG13 VAL A 128     -19.661 -65.069   1.079  1.00  0.00           H  
ATOM   1991  CG2 VAL A 128     -21.955 -65.151  -0.594  1.00  0.00           C  
ATOM   1992 HG21 VAL A 128     -23.095 -64.989  -0.282  1.00  0.00           H  
ATOM   1993 HG22 VAL A 128     -22.063 -65.556  -1.709  1.00  0.00           H  
ATOM   1994 HG23 VAL A 128     -21.547 -66.134  -0.056  1.00  0.00           H  
ATOM   1995  N   ASN A 129     -21.335 -60.765   1.085  1.00  0.00           N  
ATOM   1996  H   ASN A 129     -22.295 -61.056   1.719  1.00  0.00           H  
ATOM   1997  CA  ASN A 129     -20.570 -59.621   1.571  1.00  0.00           C  
ATOM   1998  HA  ASN A 129     -20.523 -58.875   0.651  1.00  0.00           H  
ATOM   1999  C   ASN A 129     -19.252 -60.078   2.209  1.00  0.00           C  
ATOM   2000  O   ASN A 129     -19.136 -61.198   2.698  1.00  0.00           O  
ATOM   2001  CB  ASN A 129     -21.424 -58.802   2.548  1.00  0.00           C  
ATOM   2002  HB2 ASN A 129     -21.728 -59.632   3.345  1.00  0.00           H  
ATOM   2003  HB3 ASN A 129     -21.229 -57.912   3.317  1.00  0.00           H  
ATOM   2004  CG  ASN A 129     -22.535 -58.028   1.851  1.00  0.00           C  
ATOM   2005  ND2 ASN A 129     -22.554 -56.725   2.006  1.00  0.00           N  
ATOM   2006 HD21 ASN A 129     -22.082 -55.790   1.454  1.00  0.00           H  
ATOM   2007 HD22 ASN A 129     -23.317 -56.247   2.787  1.00  0.00           H  
ATOM   2008  OD1 ASN A 129     -23.388 -58.552   1.174  1.00  0.00           O  
ATOM   2009  N   CYS A 130     -18.284 -59.186   2.236  1.00  0.00           N  
ATOM   2010  H   CYS A 130     -18.571 -58.048   2.084  1.00  0.00           H  
ATOM   2011  CA  CYS A 130     -16.988 -59.446   2.851  1.00  0.00           C  
ATOM   2012  HA  CYS A 130     -17.036 -60.294   3.674  1.00  0.00           H  
ATOM   2013  C   CYS A 130     -16.429 -58.182   3.502  1.00  0.00           C  
ATOM   2014  O   CYS A 130     -16.974 -57.089   3.346  1.00  0.00           O  
ATOM   2015  CB  CYS A 130     -16.043 -60.044   1.799  1.00  0.00           C  
ATOM   2016  HB2 CYS A 130     -14.909 -59.829   2.063  1.00  0.00           H  
ATOM   2017  HB3 CYS A 130     -16.324 -61.017   1.195  1.00  0.00           H  
ATOM   2018  SG  CYS A 130     -15.882 -59.041   0.299  1.00  0.00           S  
ATOM   2019  N   SER A 131     -15.345 -58.332   4.235  1.00  0.00           N  
ATOM   2020  H   SER A 131     -14.895 -59.406   4.452  1.00  0.00           H  
ATOM   2021  CA  SER A 131     -14.614 -57.226   4.842  1.00  0.00           C  
ATOM   2022  HA  SER A 131     -15.138 -56.216   4.500  1.00  0.00           H  
ATOM   2023  C   SER A 131     -13.125 -57.358   4.557  1.00  0.00           C  
ATOM   2024  O   SER A 131     -12.571 -58.457   4.590  1.00  0.00           O  
ATOM   2025  CB  SER A 131     -14.879 -57.182   6.347  1.00  0.00           C  
ATOM   2026  HB2 SER A 131     -15.990 -56.857   6.619  1.00  0.00           H  
ATOM   2027  HB3 SER A 131     -14.581 -58.233   6.805  1.00  0.00           H  
ATOM   2028  OG  SER A 131     -14.235 -56.064   6.920  1.00  0.00           O  
ATOM   2029  HG  SER A 131     -14.905 -55.097   6.770  1.00  0.00           H  
ATOM   2030  N   CYS A 132     -12.484 -56.224   4.317  1.00  0.00           N  
ATOM   2031  H   CYS A 132     -13.008 -55.161   4.366  1.00  0.00           H  
ATOM   2032  CA  CYS A 132     -11.030 -56.118   4.205  1.00  0.00           C  
ATOM   2033  HA  CYS A 132     -10.463 -57.131   3.948  1.00  0.00           H  
ATOM   2034  C   CYS A 132     -10.366 -55.667   5.510  1.00  0.00           C  
ATOM   2035  O   CYS A 132      -9.146 -55.538   5.570  1.00  0.00           O  
ATOM   2036  CB  CYS A 132     -10.700 -55.169   3.052  1.00  0.00           C  
ATOM   2037  HB2 CYS A 132      -9.696 -54.961   2.455  1.00  0.00           H  
ATOM   2038  HB3 CYS A 132     -10.964 -54.134   3.571  1.00  0.00           H  
ATOM   2039  SG  CYS A 132     -11.232 -55.796   1.435  1.00  0.00           S  
ATOM   2040  N   GLY A 133     -11.160 -55.441   6.522  1.00  0.00           N  
ATOM   2041  H   GLY A 133     -12.184 -55.976   6.767  1.00  0.00           H  
ATOM   2042  CA  GLY A 133     -10.705 -54.896   7.788  1.00  0.00           C  
ATOM   2043  HA2 GLY A 133     -11.499 -55.113   8.648  1.00  0.00           H  
ATOM   2044  HA3 GLY A 133      -9.548 -55.144   7.890  1.00  0.00           H  
ATOM   2045  C   GLY A 133     -10.771 -53.375   7.849  1.00  0.00           C  
ATOM   2046  O   GLY A 133     -11.241 -52.701   6.934  1.00  0.00           O  
ATOM   2047  N   ASP A 134     -10.307 -52.868   8.969  1.00  0.00           N  
ATOM   2048  H   ASP A 134      -9.298 -53.380   9.325  1.00  0.00           H  
ATOM   2049  CA  ASP A 134     -10.258 -51.437   9.236  1.00  0.00           C  
ATOM   2050  HA  ASP A 134     -10.471 -50.849   8.222  1.00  0.00           H  
ATOM   2051  C   ASP A 134      -8.970 -51.113   9.998  1.00  0.00           C  
ATOM   2052  O   ASP A 134      -8.740 -51.601  11.105  1.00  0.00           O  
ATOM   2053  CB  ASP A 134     -11.523 -51.018  10.001  1.00  0.00           C  
ATOM   2054  HB2 ASP A 134     -11.740 -51.578  11.022  1.00  0.00           H  
ATOM   2055  HB3 ASP A 134     -12.489 -51.178   9.318  1.00  0.00           H  
ATOM   2056  CG  ASP A 134     -11.649 -49.507  10.204  1.00  0.00           C  
ATOM   2057  OD1 ASP A 134     -10.645 -48.786  10.039  1.00  0.00           O  
ATOM   2058  OD2 ASP A 134     -12.754 -49.058  10.561  1.00  0.00           O  
ATOM   2059  N   GLU A 135      -8.145 -50.286   9.387  1.00  0.00           N  
ATOM   2060  H   GLU A 135      -8.485 -49.820   8.349  1.00  0.00           H  
ATOM   2061  CA  GLU A 135      -6.873 -49.856   9.966  1.00  0.00           C  
ATOM   2062  HA  GLU A 135      -6.293 -50.886  10.073  1.00  0.00           H  
ATOM   2063  C   GLU A 135      -7.070 -49.109  11.295  1.00  0.00           C  
ATOM   2064  O   GLU A 135      -6.186 -49.123  12.148  1.00  0.00           O  
ATOM   2065  CB  GLU A 135      -6.140 -48.973   8.932  1.00  0.00           C  
ATOM   2066  HB2 GLU A 135      -6.658 -47.894   8.879  1.00  0.00           H  
ATOM   2067  HB3 GLU A 135      -6.256 -49.263   7.785  1.00  0.00           H  
ATOM   2068  CG  GLU A 135      -4.700 -48.648   9.343  1.00  0.00           C  
ATOM   2069  HG2 GLU A 135      -4.775 -47.808  10.186  1.00  0.00           H  
ATOM   2070  HG3 GLU A 135      -3.965 -49.565   9.185  1.00  0.00           H  
ATOM   2071  CD  GLU A 135      -3.910 -47.777   8.351  1.00  0.00           C  
ATOM   2072  OE1 GLU A 135      -2.698 -47.554   8.610  1.00  0.00           O  
ATOM   2073  OE2 GLU A 135      -4.464 -47.293   7.347  1.00  0.00           O  
ATOM   2074  N   SER A 136      -8.223 -48.474  11.484  1.00  0.00           N  
ATOM   2075  H   SER A 136      -8.432 -47.684  10.622  1.00  0.00           H  
ATOM   2076  CA  SER A 136      -8.540 -47.747  12.716  1.00  0.00           C  
ATOM   2077  HA  SER A 136      -7.556 -47.173  13.073  1.00  0.00           H  
ATOM   2078  C   SER A 136      -8.836 -48.664  13.905  1.00  0.00           C  
ATOM   2079  O   SER A 136      -8.657 -48.257  15.054  1.00  0.00           O  
ATOM   2080  CB  SER A 136      -9.705 -46.787  12.472  1.00  0.00           C  
ATOM   2081  HB2 SER A 136     -10.071 -46.012  11.634  1.00  0.00           H  
ATOM   2082  HB3 SER A 136      -9.298 -45.905  13.174  1.00  0.00           H  
ATOM   2083  OG  SER A 136     -10.943 -47.445  12.368  1.00  0.00           O  
ATOM   2084  HG  SER A 136     -11.636 -47.191  13.292  1.00  0.00           H  
ATOM   2085  N   VAL A 137      -9.257 -49.891  13.638  1.00  0.00           N  
ATOM   2086  H   VAL A 137      -9.770 -50.034  12.586  1.00  0.00           H  
ATOM   2087  CA  VAL A 137      -9.521 -50.898  14.669  1.00  0.00           C  
ATOM   2088  HA  VAL A 137      -9.774 -50.305  15.671  1.00  0.00           H  
ATOM   2089  C   VAL A 137      -8.241 -51.659  15.008  1.00  0.00           C  
ATOM   2090  O   VAL A 137      -7.853 -51.730  16.171  1.00  0.00           O  
ATOM   2091  CB  VAL A 137     -10.640 -51.859  14.234  1.00  0.00           C  
ATOM   2092  HB  VAL A 137     -10.463 -52.409  13.201  1.00  0.00           H  
ATOM   2093  CG1 VAL A 137     -10.914 -52.909  15.309  1.00  0.00           C  
ATOM   2094 HG11 VAL A 137     -10.654 -52.516  16.406  1.00  0.00           H  
ATOM   2095 HG12 VAL A 137     -10.204 -53.865  15.238  1.00  0.00           H  
ATOM   2096 HG13 VAL A 137     -12.032 -53.291  15.178  1.00  0.00           H  
ATOM   2097  CG2 VAL A 137     -11.948 -51.107  13.976  1.00  0.00           C  
ATOM   2098 HG21 VAL A 137     -12.973 -51.687  13.770  1.00  0.00           H  
ATOM   2099 HG22 VAL A 137     -12.048 -50.330  13.071  1.00  0.00           H  
ATOM   2100 HG23 VAL A 137     -12.222 -50.339  14.858  1.00  0.00           H  
ATOM   2101  N   SER A 138      -7.596 -52.227  14.004  1.00  0.00           N  
ATOM   2102  H   SER A 138      -7.486 -51.582  13.019  1.00  0.00           H  
ATOM   2103  CA  SER A 138      -6.307 -52.900  14.157  1.00  0.00           C  
ATOM   2104  HA  SER A 138      -5.719 -52.072  14.787  1.00  0.00           H  
ATOM   2105  C   SER A 138      -5.602 -53.041  12.812  1.00  0.00           C  
ATOM   2106  O   SER A 138      -6.236 -53.272  11.788  1.00  0.00           O  
ATOM   2107  CB  SER A 138      -6.485 -54.284  14.783  1.00  0.00           C  
ATOM   2108  HB2 SER A 138      -6.587 -53.831  15.891  1.00  0.00           H  
ATOM   2109  HB3 SER A 138      -7.401 -55.032  14.901  1.00  0.00           H  
ATOM   2110  OG  SER A 138      -5.226 -54.901  14.938  1.00  0.00           O  
ATOM   2111  HG  SER A 138      -4.706 -54.483  15.921  1.00  0.00           H  
ATOM   2112  N   LYS A 139      -4.284 -52.971  12.846  1.00  0.00           N  
ATOM   2113  H   LYS A 139      -3.790 -52.556  13.845  1.00  0.00           H  
ATOM   2114  CA  LYS A 139      -3.423 -53.256  11.689  1.00  0.00           C  
ATOM   2115  HA  LYS A 139      -4.023 -52.997  10.702  1.00  0.00           H  
ATOM   2116  C   LYS A 139      -3.002 -54.718  11.603  1.00  0.00           C  
ATOM   2117  O   LYS A 139      -2.368 -55.106  10.633  1.00  0.00           O  
ATOM   2118  CB  LYS A 139      -2.189 -52.357  11.717  1.00  0.00           C  
ATOM   2119  HB2 LYS A 139      -1.367 -52.562  10.880  1.00  0.00           H  
ATOM   2120  HB3 LYS A 139      -1.623 -52.667  12.722  1.00  0.00           H  
ATOM   2121  CG  LYS A 139      -2.573 -50.878  11.732  1.00  0.00           C  
ATOM   2122  HG2 LYS A 139      -2.812 -50.597  12.868  1.00  0.00           H  
ATOM   2123  HG3 LYS A 139      -3.492 -50.653  11.021  1.00  0.00           H  
ATOM   2124  CD  LYS A 139      -1.351 -50.001  11.491  1.00  0.00           C  
ATOM   2125  HD2 LYS A 139      -0.840 -50.257  10.449  1.00  0.00           H  
ATOM   2126  HD3 LYS A 139      -0.514 -50.233  12.314  1.00  0.00           H  
ATOM   2127  CE  LYS A 139      -1.789 -48.560  11.661  1.00  0.00           C  
ATOM   2128  HE2 LYS A 139      -2.910 -48.170  11.768  1.00  0.00           H  
ATOM   2129  HE3 LYS A 139      -1.444 -48.352  12.792  1.00  0.00           H  
ATOM   2130  NZ  LYS A 139      -0.978 -47.637  10.849  1.00  0.00           N  
ATOM   2131  HZ1 LYS A 139      -1.570 -46.604  10.717  1.00  0.00           H  
ATOM   2132  HZ2 LYS A 139      -0.478 -47.987   9.829  1.00  0.00           H  
ATOM   2133  HZ3 LYS A 139      -0.066 -47.356  11.575  1.00  0.00           H  
ATOM   2134  N   ASP A 140      -3.344 -55.504  12.605  1.00  0.00           N  
ATOM   2135  H   ASP A 140      -3.292 -55.020  13.683  1.00  0.00           H  
ATOM   2136  CA  ASP A 140      -2.882 -56.888  12.718  1.00  0.00           C  
ATOM   2137  HA  ASP A 140      -1.761 -57.118  12.386  1.00  0.00           H  
ATOM   2138  C   ASP A 140      -3.763 -57.860  11.924  1.00  0.00           C  
ATOM   2139  O   ASP A 140      -3.385 -59.014  11.740  1.00  0.00           O  
ATOM   2140  CB  ASP A 140      -2.827 -57.292  14.196  1.00  0.00           C  
ATOM   2141  HB2 ASP A 140      -2.104 -58.204  14.470  1.00  0.00           H  
ATOM   2142  HB3 ASP A 140      -3.892 -57.647  14.578  1.00  0.00           H  
ATOM   2143  CG  ASP A 140      -1.948 -56.374  15.044  1.00  0.00           C  
ATOM   2144  OD1 ASP A 140      -0.949 -55.842  14.513  1.00  0.00           O  
ATOM   2145  OD2 ASP A 140      -2.313 -56.174  16.225  1.00  0.00           O  
ATOM   2146  N   PHE A 141      -4.912 -57.400  11.450  1.00  0.00           N  
ATOM   2147  H   PHE A 141      -5.313 -56.287  11.499  1.00  0.00           H  
ATOM   2148  CA  PHE A 141      -5.902 -58.242  10.788  1.00  0.00           C  
ATOM   2149  HA  PHE A 141      -5.520 -59.364  10.723  1.00  0.00           H  
ATOM   2150  C   PHE A 141      -6.265 -57.700   9.405  1.00  0.00           C  
ATOM   2151  O   PHE A 141      -6.920 -56.666   9.282  1.00  0.00           O  
ATOM   2152  CB  PHE A 141      -7.133 -58.376  11.687  1.00  0.00           C  
ATOM   2153  HB2 PHE A 141      -7.618 -57.294  11.745  1.00  0.00           H  
ATOM   2154  HB3 PHE A 141      -7.906 -59.142  11.215  1.00  0.00           H  
ATOM   2155  CG  PHE A 141      -6.842 -58.858  13.090  1.00  0.00           C  
ATOM   2156  CD1 PHE A 141      -6.358 -60.155  13.315  1.00  0.00           C  
ATOM   2157  HD1 PHE A 141      -6.131 -60.942  12.467  1.00  0.00           H  
ATOM   2158  CD2 PHE A 141      -7.039 -58.001  14.187  1.00  0.00           C  
ATOM   2159  HD2 PHE A 141      -6.852 -56.847  14.046  1.00  0.00           H  
ATOM   2160  CE1 PHE A 141      -6.082 -60.595  14.617  1.00  0.00           C  
ATOM   2161  HE1 PHE A 141      -5.260 -61.376  14.964  1.00  0.00           H  
ATOM   2162  CE2 PHE A 141      -6.769 -58.436  15.492  1.00  0.00           C  
ATOM   2163  HE2 PHE A 141      -6.196 -57.733  16.256  1.00  0.00           H  
ATOM   2164  CZ  PHE A 141      -6.291 -59.736  15.707  1.00  0.00           C  
ATOM   2165  HZ  PHE A 141      -5.807 -60.028  16.753  1.00  0.00           H  
ATOM   2166  N   GLY A 142      -5.874 -58.442   8.378  1.00  0.00           N  
ATOM   2167  H   GLY A 142      -5.673 -59.592   8.543  1.00  0.00           H  
ATOM   2168  CA  GLY A 142      -6.131 -58.123   6.974  1.00  0.00           C  
ATOM   2169  HA2 GLY A 142      -5.000 -58.111   6.618  1.00  0.00           H  
ATOM   2170  HA3 GLY A 142      -6.727 -57.245   6.436  1.00  0.00           H  
ATOM   2171  C   GLY A 142      -6.903 -59.193   6.209  1.00  0.00           C  
ATOM   2172  O   GLY A 142      -7.198 -59.006   5.030  1.00  0.00           O  
ATOM   2173  N   LEU A 143      -7.225 -60.303   6.860  1.00  0.00           N  
ATOM   2174  H   LEU A 143      -7.372 -60.435   8.026  1.00  0.00           H  
ATOM   2175  CA  LEU A 143      -8.072 -61.356   6.310  1.00  0.00           C  
ATOM   2176  HA  LEU A 143      -8.396 -60.952   5.240  1.00  0.00           H  
ATOM   2177  C   LEU A 143      -9.280 -61.540   7.223  1.00  0.00           C  
ATOM   2178  O   LEU A 143      -9.110 -61.712   8.429  1.00  0.00           O  
ATOM   2179  CB  LEU A 143      -7.247 -62.647   6.173  1.00  0.00           C  
ATOM   2180  HB2 LEU A 143      -6.497 -62.333   5.308  1.00  0.00           H  
ATOM   2181  HB3 LEU A 143      -6.885 -62.872   7.275  1.00  0.00           H  
ATOM   2182  CG  LEU A 143      -8.047 -63.858   5.653  1.00  0.00           C  
ATOM   2183  HG  LEU A 143      -8.951 -64.078   6.392  1.00  0.00           H  
ATOM   2184  CD1 LEU A 143      -8.575 -63.632   4.243  1.00  0.00           C  
ATOM   2185 HD11 LEU A 143      -9.753 -63.512   4.360  1.00  0.00           H  
ATOM   2186 HD12 LEU A 143      -8.333 -64.608   3.609  1.00  0.00           H  
ATOM   2187 HD13 LEU A 143      -8.142 -62.727   3.593  1.00  0.00           H  
ATOM   2188  CD2 LEU A 143      -7.158 -65.095   5.642  1.00  0.00           C  
ATOM   2189 HD21 LEU A 143      -6.162 -65.030   4.984  1.00  0.00           H  
ATOM   2190 HD22 LEU A 143      -7.695 -66.088   5.263  1.00  0.00           H  
ATOM   2191 HD23 LEU A 143      -6.859 -65.319   6.774  1.00  0.00           H  
ATOM   2192  N   PHE A 144     -10.471 -61.536   6.644  1.00  0.00           N  
ATOM   2193  H   PHE A 144     -10.697 -61.180   5.535  1.00  0.00           H  
ATOM   2194  CA  PHE A 144     -11.715 -61.633   7.397  1.00  0.00           C  
ATOM   2195  HA  PHE A 144     -11.382 -61.595   8.533  1.00  0.00           H  
ATOM   2196  C   PHE A 144     -12.582 -62.786   6.918  1.00  0.00           C  
ATOM   2197  O   PHE A 144     -12.655 -63.094   5.728  1.00  0.00           O  
ATOM   2198  CB  PHE A 144     -12.465 -60.296   7.356  1.00  0.00           C  
ATOM   2199  HB2 PHE A 144     -12.384 -59.603   6.397  1.00  0.00           H  
ATOM   2200  HB3 PHE A 144     -13.604 -60.633   7.412  1.00  0.00           H  
ATOM   2201  CG  PHE A 144     -11.854 -59.264   8.276  1.00  0.00           C  
ATOM   2202  CD1 PHE A 144     -12.410 -59.026   9.540  1.00  0.00           C  
ATOM   2203  HD1 PHE A 144     -13.302 -59.630  10.022  1.00  0.00           H  
ATOM   2204  CD2 PHE A 144     -10.673 -58.607   7.906  1.00  0.00           C  
ATOM   2205  HD2 PHE A 144     -10.181 -58.607   6.829  1.00  0.00           H  
ATOM   2206  CE1 PHE A 144     -11.783 -58.158  10.436  1.00  0.00           C  
ATOM   2207  HE1 PHE A 144     -12.478 -57.817  11.327  1.00  0.00           H  
ATOM   2208  CE2 PHE A 144     -10.035 -57.744   8.804  1.00  0.00           C  
ATOM   2209  HE2 PHE A 144      -8.969 -57.393   8.440  1.00  0.00           H  
ATOM   2210  CZ  PHE A 144     -10.586 -57.528  10.072  1.00  0.00           C  
ATOM   2211  HZ  PHE A 144      -9.933 -56.758  10.681  1.00  0.00           H  
ATOM   2212  N   VAL A 145     -13.257 -63.382   7.874  1.00  0.00           N  
ATOM   2213  H   VAL A 145     -12.410 -63.599   8.667  1.00  0.00           H  
ATOM   2214  CA  VAL A 145     -14.258 -64.420   7.659  1.00  0.00           C  
ATOM   2215  HA  VAL A 145     -14.058 -64.906   6.602  1.00  0.00           H  
ATOM   2216  C   VAL A 145     -15.632 -63.766   7.671  1.00  0.00           C  
ATOM   2217  O   VAL A 145     -16.002 -63.116   8.650  1.00  0.00           O  
ATOM   2218  CB  VAL A 145     -14.163 -65.518   8.734  1.00  0.00           C  
ATOM   2219  HB  VAL A 145     -14.507 -65.123   9.798  1.00  0.00           H  
ATOM   2220  CG1 VAL A 145     -15.152 -66.646   8.456  1.00  0.00           C  
ATOM   2221 HG11 VAL A 145     -15.055 -67.448   9.339  1.00  0.00           H  
ATOM   2222 HG12 VAL A 145     -15.026 -67.092   7.360  1.00  0.00           H  
ATOM   2223 HG13 VAL A 145     -16.239 -66.178   8.583  1.00  0.00           H  
ATOM   2224  CG2 VAL A 145     -12.764 -66.126   8.810  1.00  0.00           C  
ATOM   2225 HG21 VAL A 145     -12.569 -67.300   8.882  1.00  0.00           H  
ATOM   2226 HG22 VAL A 145     -11.968 -65.727   8.023  1.00  0.00           H  
ATOM   2227 HG23 VAL A 145     -12.442 -65.884   9.939  1.00  0.00           H  
ATOM   2228  N   THR A 146     -16.392 -63.977   6.607  1.00  0.00           N  
ATOM   2229  H   THR A 146     -15.735 -63.694   5.662  1.00  0.00           H  
ATOM   2230  CA  THR A 146     -17.829 -63.692   6.573  1.00  0.00           C  
ATOM   2231  HA  THR A 146     -17.979 -62.598   7.010  1.00  0.00           H  
ATOM   2232  C   THR A 146     -18.538 -64.803   7.334  1.00  0.00           C  
ATOM   2233  O   THR A 146     -18.643 -65.930   6.849  1.00  0.00           O  
ATOM   2234  CB  THR A 146     -18.320 -63.604   5.123  1.00  0.00           C  
ATOM   2235  HB  THR A 146     -18.245 -64.476   4.323  1.00  0.00           H  
ATOM   2236  CG2 THR A 146     -19.796 -63.263   5.028  1.00  0.00           C  
ATOM   2237 HG21 THR A 146     -20.002 -62.498   5.916  1.00  0.00           H  
ATOM   2238 HG22 THR A 146     -20.146 -62.595   4.103  1.00  0.00           H  
ATOM   2239 HG23 THR A 146     -20.601 -64.136   4.994  1.00  0.00           H  
ATOM   2240  OG1 THR A 146     -17.621 -62.575   4.457  1.00  0.00           O  
ATOM   2241  HG1 THR A 146     -16.896 -62.036   5.216  1.00  0.00           H  
ATOM   2242  N   TYR A 147     -18.977 -64.492   8.538  1.00  0.00           N  
ATOM   2243  H   TYR A 147     -18.725 -63.386   8.846  1.00  0.00           H  
ATOM   2244  CA  TYR A 147     -19.485 -65.466   9.498  1.00  0.00           C  
ATOM   2245  HA  TYR A 147     -19.313 -66.586   9.173  1.00  0.00           H  
ATOM   2246  C   TYR A 147     -20.979 -65.246   9.762  1.00  0.00           C  
ATOM   2247  O   TYR A 147     -21.338 -64.320  10.498  1.00  0.00           O  
ATOM   2248  CB  TYR A 147     -18.635 -65.375  10.778  1.00  0.00           C  
ATOM   2249  HB2 TYR A 147     -17.478 -65.523  10.545  1.00  0.00           H  
ATOM   2250  HB3 TYR A 147     -18.656 -64.266  11.196  1.00  0.00           H  
ATOM   2251  CG  TYR A 147     -18.894 -66.472  11.780  1.00  0.00           C  
ATOM   2252  CD1 TYR A 147     -20.043 -66.451  12.591  1.00  0.00           C  
ATOM   2253  HD1 TYR A 147     -20.764 -65.543  12.798  1.00  0.00           H  
ATOM   2254  CD2 TYR A 147     -17.965 -67.522  11.931  1.00  0.00           C  
ATOM   2255  HD2 TYR A 147     -16.785 -67.511  11.802  1.00  0.00           H  
ATOM   2256  CE1 TYR A 147     -20.277 -67.471  13.523  1.00  0.00           C  
ATOM   2257  HE1 TYR A 147     -20.972 -67.421  14.470  1.00  0.00           H  
ATOM   2258  CE2 TYR A 147     -18.185 -68.545  12.862  1.00  0.00           C  
ATOM   2259  HE2 TYR A 147     -17.261 -69.117  13.344  1.00  0.00           H  
ATOM   2260  CZ  TYR A 147     -19.349 -68.521  13.656  1.00  0.00           C  
ATOM   2261  OH  TYR A 147     -19.583 -69.529  14.556  1.00  0.00           O  
ATOM   2262  HH  TYR A 147     -18.731 -69.601  15.370  1.00  0.00           H  
ATOM   2263  N   PRO A 148     -21.866 -66.080   9.195  1.00  0.00           N  
ATOM   2264  CA  PRO A 148     -23.280 -66.062   9.556  1.00  0.00           C  
ATOM   2265  HA  PRO A 148     -23.868 -65.075   9.272  1.00  0.00           H  
ATOM   2266  C   PRO A 148     -23.472 -66.532  10.999  1.00  0.00           C  
ATOM   2267  O   PRO A 148     -22.992 -67.607  11.378  1.00  0.00           O  
ATOM   2268  CB  PRO A 148     -23.987 -66.984   8.553  1.00  0.00           C  
ATOM   2269  HB2 PRO A 148     -25.020 -66.448   8.284  1.00  0.00           H  
ATOM   2270  HB3 PRO A 148     -24.371 -68.031   8.978  1.00  0.00           H  
ATOM   2271  CG  PRO A 148     -22.979 -67.139   7.415  1.00  0.00           C  
ATOM   2272  HG2 PRO A 148     -23.147 -68.257   7.042  1.00  0.00           H  
ATOM   2273  HG3 PRO A 148     -23.180 -66.212   6.704  1.00  0.00           H  
ATOM   2274  CD  PRO A 148     -21.635 -67.007   8.119  1.00  0.00           C  
ATOM   2275  HD2 PRO A 148     -20.881 -66.870   7.216  1.00  0.00           H  
ATOM   2276  HD3 PRO A 148     -21.371 -68.020   8.673  1.00  0.00           H  
ATOM   2277  N   LEU A 149     -24.155 -65.722  11.793  1.00  0.00           N  
ATOM   2278  H   LEU A 149     -23.940 -64.592  11.537  1.00  0.00           H  
ATOM   2279  CA  LEU A 149     -24.467 -66.073  13.176  1.00  0.00           C  
ATOM   2280  HA  LEU A 149     -23.427 -66.553  13.481  1.00  0.00           H  
ATOM   2281  C   LEU A 149     -25.528 -67.166  13.230  1.00  0.00           C  
ATOM   2282  O   LEU A 149     -26.500 -67.159  12.473  1.00  0.00           O  
ATOM   2283  CB  LEU A 149     -24.935 -64.829  13.948  1.00  0.00           C  
ATOM   2284  HB2 LEU A 149     -25.453 -65.193  14.958  1.00  0.00           H  
ATOM   2285  HB3 LEU A 149     -25.840 -64.424  13.287  1.00  0.00           H  
ATOM   2286  CG  LEU A 149     -23.836 -63.792  14.229  1.00  0.00           C  
ATOM   2287  HG  LEU A 149     -23.349 -63.309  13.262  1.00  0.00           H  
ATOM   2288  CD1 LEU A 149     -24.462 -62.542  14.840  1.00  0.00           C  
ATOM   2289 HD11 LEU A 149     -25.289 -62.916  15.614  1.00  0.00           H  
ATOM   2290 HD12 LEU A 149     -25.051 -61.919  14.002  1.00  0.00           H  
ATOM   2291 HD13 LEU A 149     -23.868 -61.653  15.360  1.00  0.00           H  
ATOM   2292  CD2 LEU A 149     -22.787 -64.322  15.210  1.00  0.00           C  
ATOM   2293 HD21 LEU A 149     -23.189 -65.412  15.436  1.00  0.00           H  
ATOM   2294 HD22 LEU A 149     -21.747 -64.312  14.649  1.00  0.00           H  
ATOM   2295 HD23 LEU A 149     -22.754 -63.792  16.276  1.00  0.00           H  
ATOM   2296  N   ARG A 150     -25.349 -68.048  14.182  1.00  0.00           N  
ATOM   2297  H   ARG A 150     -24.718 -67.749  15.134  1.00  0.00           H  
ATOM   2298  CA  ARG A 150     -26.324 -69.072  14.552  1.00  0.00           C  
ATOM   2299  HA  ARG A 150     -27.267 -69.001  13.832  1.00  0.00           H  
ATOM   2300  C   ARG A 150     -26.796 -68.876  15.987  1.00  0.00           C  
ATOM   2301  O   ARG A 150     -26.128 -68.180  16.760  1.00  0.00           O  
ATOM   2302  CB  ARG A 150     -25.708 -70.453  14.331  1.00  0.00           C  
ATOM   2303  HB2 ARG A 150     -24.583 -70.390  14.719  1.00  0.00           H  
ATOM   2304  HB3 ARG A 150     -26.141 -71.326  14.999  1.00  0.00           H  
ATOM   2305  CG  ARG A 150     -25.502 -70.755  12.841  1.00  0.00           C  
ATOM   2306  HG2 ARG A 150     -25.077 -69.779  12.315  1.00  0.00           H  
ATOM   2307  HG3 ARG A 150     -26.481 -70.816  12.160  1.00  0.00           H  
ATOM   2308  CD  ARG A 150     -25.058 -72.200  12.641  1.00  0.00           C  
ATOM   2309  HD2 ARG A 150     -24.201 -72.518  13.407  1.00  0.00           H  
ATOM   2310  HD3 ARG A 150     -24.631 -72.157  11.532  1.00  0.00           H  
ATOM   2311  NE  ARG A 150     -26.088 -73.156  13.080  1.00  0.00           N  
ATOM   2312  HE  ARG A 150     -26.324 -73.694  14.108  1.00  0.00           H  
ATOM   2313  CZ  ARG A 150     -27.100 -73.641  12.375  1.00  0.00           C  
ATOM   2314  NH1 ARG A 150     -27.290 -73.330  11.123  1.00  0.00           N  
ATOM   2315 HH11 ARG A 150     -26.753 -72.899  10.156  1.00  0.00           H  
ATOM   2316 HH12 ARG A 150     -28.432 -73.104  10.864  1.00  0.00           H  
ATOM   2317  NH2 ARG A 150     -27.941 -74.455  12.925  1.00  0.00           N  
ATOM   2318 HH21 ARG A 150     -29.087 -74.153  13.066  1.00  0.00           H  
ATOM   2319 HH22 ARG A 150     -27.925 -75.540  13.418  1.00  0.00           H  
ATOM   2320  N   PRO A 151     -27.932 -69.488  16.374  1.00  0.00           N  
ATOM   2321  CA  PRO A 151     -28.466 -69.351  17.731  1.00  0.00           C  
ATOM   2322  HA  PRO A 151     -28.817 -68.307  18.183  1.00  0.00           H  
ATOM   2323  C   PRO A 151     -27.495 -69.776  18.841  1.00  0.00           C  
ATOM   2324  O   PRO A 151     -27.555 -69.231  19.941  1.00  0.00           O  
ATOM   2325  CB  PRO A 151     -29.728 -70.217  17.748  1.00  0.00           C  
ATOM   2326  HB2 PRO A 151     -29.691 -71.329  18.182  1.00  0.00           H  
ATOM   2327  HB3 PRO A 151     -30.618 -69.722  18.372  1.00  0.00           H  
ATOM   2328  CG  PRO A 151     -30.179 -70.231  16.289  1.00  0.00           C  
ATOM   2329  HG2 PRO A 151     -30.941 -71.146  16.173  1.00  0.00           H  
ATOM   2330  HG3 PRO A 151     -30.877 -69.282  16.081  1.00  0.00           H  
ATOM   2331  CD  PRO A 151     -28.860 -70.229  15.532  1.00  0.00           C  
ATOM   2332  HD2 PRO A 151     -28.254 -71.193  15.190  1.00  0.00           H  
ATOM   2333  HD3 PRO A 151     -29.491 -70.111  14.519  1.00  0.00           H  
ATOM   2334  N   GLU A 152     -26.620 -70.715  18.557  1.00  0.00           N  
ATOM   2335  H   GLU A 152     -27.090 -71.320  17.666  1.00  0.00           H  
ATOM   2336  CA  GLU A 152     -25.592 -71.188  19.479  1.00  0.00           C  
ATOM   2337  HA  GLU A 152     -26.033 -71.301  20.582  1.00  0.00           H  
ATOM   2338  C   GLU A 152     -24.368 -70.260  19.583  1.00  0.00           C  
ATOM   2339  O   GLU A 152     -23.547 -70.421  20.495  1.00  0.00           O  
ATOM   2340  CB  GLU A 152     -25.170 -72.625  19.107  1.00  0.00           C  
ATOM   2341  HB2 GLU A 152     -26.063 -73.405  19.245  1.00  0.00           H  
ATOM   2342  HB3 GLU A 152     -24.371 -72.986  19.920  1.00  0.00           H  
ATOM   2343  CG  GLU A 152     -24.553 -72.827  17.707  1.00  0.00           C  
ATOM   2344  HG2 GLU A 152     -23.900 -73.820  17.816  1.00  0.00           H  
ATOM   2345  HG3 GLU A 152     -23.801 -72.022  17.256  1.00  0.00           H  
ATOM   2346  CD  GLU A 152     -25.557 -73.186  16.594  1.00  0.00           C  
ATOM   2347  OE1 GLU A 152     -25.149 -73.835  15.610  1.00  0.00           O  
ATOM   2348  OE2 GLU A 152     -26.747 -72.823  16.692  1.00  0.00           O  
ATOM   2349  N   ASP A 153     -24.240 -69.300  18.680  1.00  0.00           N  
ATOM   2350  H   ASP A 153     -24.982 -69.216  17.776  1.00  0.00           H  
ATOM   2351  CA  ASP A 153     -23.112 -68.387  18.671  1.00  0.00           C  
ATOM   2352  HA  ASP A 153     -22.274 -69.217  18.825  1.00  0.00           H  
ATOM   2353  C   ASP A 153     -23.282 -67.254  19.691  1.00  0.00           C  
ATOM   2354  O   ASP A 153     -24.357 -66.710  19.935  1.00  0.00           O  
ATOM   2355  CB  ASP A 153     -22.862 -67.827  17.258  1.00  0.00           C  
ATOM   2356  HB2 ASP A 153     -22.480 -67.112  16.383  1.00  0.00           H  
ATOM   2357  HB3 ASP A 153     -23.290 -66.793  17.687  1.00  0.00           H  
ATOM   2358  CG  ASP A 153     -22.274 -68.851  16.285  1.00  0.00           C  
ATOM   2359  OD1 ASP A 153     -21.338 -69.578  16.682  1.00  0.00           O  
ATOM   2360  OD2 ASP A 153     -22.676 -68.846  15.103  1.00  0.00           O  
ATOM   2361  N   SER A 154     -22.160 -66.883  20.272  1.00  0.00           N  
ATOM   2362  H   SER A 154     -21.545 -67.867  20.382  1.00  0.00           H  
ATOM   2363  CA  SER A 154     -22.055 -65.722  21.152  1.00  0.00           C  
ATOM   2364  HA  SER A 154     -22.973 -65.011  20.910  1.00  0.00           H  
ATOM   2365  C   SER A 154     -20.722 -65.020  20.925  1.00  0.00           C  
ATOM   2366  O   SER A 154     -19.757 -65.626  20.452  1.00  0.00           O  
ATOM   2367  CB  SER A 154     -22.204 -66.157  22.614  1.00  0.00           C  
ATOM   2368  HB2 SER A 154     -22.451 -65.334  23.442  1.00  0.00           H  
ATOM   2369  HB3 SER A 154     -23.051 -66.982  22.795  1.00  0.00           H  
ATOM   2370  OG  SER A 154     -21.107 -66.951  23.021  1.00  0.00           O  
ATOM   2371  HG  SER A 154     -21.159 -67.106  24.189  1.00  0.00           H  
ATOM   2372  N   LEU A 155     -20.620 -63.780  21.346  1.00  0.00           N  
ATOM   2373  H   LEU A 155     -21.438 -63.351  22.094  1.00  0.00           H  
ATOM   2374  CA  LEU A 155     -19.352 -63.052  21.287  1.00  0.00           C  
ATOM   2375  HA  LEU A 155     -19.021 -63.076  20.151  1.00  0.00           H  
ATOM   2376  C   LEU A 155     -18.215 -63.832  21.965  1.00  0.00           C  
ATOM   2377  O   LEU A 155     -17.097 -63.885  21.462  1.00  0.00           O  
ATOM   2378  CB  LEU A 155     -19.564 -61.676  21.942  1.00  0.00           C  
ATOM   2379  HB2 LEU A 155     -19.787 -61.849  23.106  1.00  0.00           H  
ATOM   2380  HB3 LEU A 155     -20.488 -60.963  21.702  1.00  0.00           H  
ATOM   2381  CG  LEU A 155     -18.321 -60.765  21.903  1.00  0.00           C  
ATOM   2382  HG  LEU A 155     -17.558 -61.301  22.638  1.00  0.00           H  
ATOM   2383  CD1 LEU A 155     -17.920 -60.399  20.485  1.00  0.00           C  
ATOM   2384 HD11 LEU A 155     -17.869 -59.219  20.329  1.00  0.00           H  
ATOM   2385 HD12 LEU A 155     -18.606 -60.797  19.602  1.00  0.00           H  
ATOM   2386 HD13 LEU A 155     -16.884 -60.969  20.367  1.00  0.00           H  
ATOM   2387  CD2 LEU A 155     -18.608 -59.476  22.665  1.00  0.00           C  
ATOM   2388 HD21 LEU A 155     -18.691 -59.731  23.837  1.00  0.00           H  
ATOM   2389 HD22 LEU A 155     -17.834 -58.567  22.709  1.00  0.00           H  
ATOM   2390 HD23 LEU A 155     -19.668 -58.940  22.515  1.00  0.00           H  
ATOM   2391  N   SER A 156     -18.513 -64.480  23.084  1.00  0.00           N  
ATOM   2392  H   SER A 156     -19.283 -64.032  23.870  1.00  0.00           H  
ATOM   2393  CA  SER A 156     -17.526 -65.264  23.823  1.00  0.00           C  
ATOM   2394  HA  SER A 156     -16.561 -64.641  24.141  1.00  0.00           H  
ATOM   2395  C   SER A 156     -17.154 -66.579  23.131  1.00  0.00           C  
ATOM   2396  O   SER A 156     -16.007 -67.012  23.237  1.00  0.00           O  
ATOM   2397  CB  SER A 156     -18.031 -65.533  25.242  1.00  0.00           C  
ATOM   2398  HB2 SER A 156     -18.286 -64.581  25.922  1.00  0.00           H  
ATOM   2399  HB3 SER A 156     -17.215 -66.080  25.925  1.00  0.00           H  
ATOM   2400  OG  SER A 156     -19.153 -66.393  25.247  1.00  0.00           O  
ATOM   2401  HG  SER A 156     -19.468 -66.667  26.358  1.00  0.00           H  
ATOM   2402  N   SER A 157     -18.090 -67.217  22.438  1.00  0.00           N  
ATOM   2403  H   SER A 157     -19.213 -66.871  22.402  1.00  0.00           H  
ATOM   2404  CA  SER A 157     -17.805 -68.451  21.702  1.00  0.00           C  
ATOM   2405  HA  SER A 157     -17.312 -69.312  22.362  1.00  0.00           H  
ATOM   2406  C   SER A 157     -16.969 -68.165  20.458  1.00  0.00           C  
ATOM   2407  O   SER A 157     -15.954 -68.829  20.249  1.00  0.00           O  
ATOM   2408  CB  SER A 157     -19.087 -69.230  21.366  1.00  0.00           C  
ATOM   2409  HB2 SER A 157     -19.716 -69.511  22.341  1.00  0.00           H  
ATOM   2410  HB3 SER A 157     -18.919 -70.307  20.873  1.00  0.00           H  
ATOM   2411  OG  SER A 157     -19.895 -68.582  20.415  1.00  0.00           O  
ATOM   2412  HG  SER A 157     -19.348 -68.635  19.383  1.00  0.00           H  
ATOM   2413  N   ILE A 158     -17.308 -67.112  19.718  1.00  0.00           N  
ATOM   2414  H   ILE A 158     -17.713 -66.174  20.307  1.00  0.00           H  
ATOM   2415  CA  ILE A 158     -16.567 -66.705  18.518  1.00  0.00           C  
ATOM   2416  HA  ILE A 158     -16.518 -67.675  17.830  1.00  0.00           H  
ATOM   2417  C   ILE A 158     -15.173 -66.181  18.882  1.00  0.00           C  
ATOM   2418  O   ILE A 158     -14.197 -66.523  18.219  1.00  0.00           O  
ATOM   2419  CB  ILE A 158     -17.381 -65.687  17.696  1.00  0.00           C  
ATOM   2420  HB  ILE A 158     -17.655 -64.700  18.297  1.00  0.00           H  
ATOM   2421  CG1 ILE A 158     -18.724 -66.315  17.249  1.00  0.00           C  
ATOM   2422 HG12 ILE A 158     -19.053 -67.092  18.079  1.00  0.00           H  
ATOM   2423 HG13 ILE A 158     -18.656 -67.075  16.335  1.00  0.00           H  
ATOM   2424  CG2 ILE A 158     -16.580 -65.228  16.466  1.00  0.00           C  
ATOM   2425 HG21 ILE A 158     -15.458 -65.623  16.388  1.00  0.00           H  
ATOM   2426 HG22 ILE A 158     -16.673 -64.043  16.443  1.00  0.00           H  
ATOM   2427 HG23 ILE A 158     -17.028 -65.814  15.527  1.00  0.00           H  
ATOM   2428  CD1 ILE A 158     -19.665 -65.335  16.546  1.00  0.00           C  
ATOM   2429 HD11 ILE A 158     -20.535 -65.839  15.919  1.00  0.00           H  
ATOM   2430 HD12 ILE A 158     -20.277 -64.983  17.508  1.00  0.00           H  
ATOM   2431 HD13 ILE A 158     -19.129 -64.541  15.841  1.00  0.00           H  
ATOM   2432  N   ALA A 159     -15.049 -65.431  19.970  1.00  0.00           N  
ATOM   2433  H   ALA A 159     -15.920 -64.725  20.319  1.00  0.00           H  
ATOM   2434  CA  ALA A 159     -13.737 -65.009  20.464  1.00  0.00           C  
ATOM   2435  HA  ALA A 159     -13.017 -64.593  19.623  1.00  0.00           H  
ATOM   2436  C   ALA A 159     -12.837 -66.212  20.794  1.00  0.00           C  
ATOM   2437  O   ALA A 159     -11.648 -66.214  20.481  1.00  0.00           O  
ATOM   2438  CB  ALA A 159     -13.940 -64.113  21.692  1.00  0.00           C  
ATOM   2439  HB1 ALA A 159     -13.361 -63.081  21.550  1.00  0.00           H  
ATOM   2440  HB2 ALA A 159     -14.886 -63.859  22.372  1.00  0.00           H  
ATOM   2441  HB3 ALA A 159     -13.250 -64.599  22.548  1.00  0.00           H  
ATOM   2442  N   ARG A 160     -13.423 -67.246  21.376  1.00  0.00           N  
ATOM   2443  H   ARG A 160     -14.445 -67.061  21.931  1.00  0.00           H  
ATOM   2444  CA  ARG A 160     -12.681 -68.459  21.745  1.00  0.00           C  
ATOM   2445  HA  ARG A 160     -11.663 -68.142  22.279  1.00  0.00           H  
ATOM   2446  C   ARG A 160     -12.299 -69.308  20.527  1.00  0.00           C  
ATOM   2447  O   ARG A 160     -11.194 -69.835  20.499  1.00  0.00           O  
ATOM   2448  CB  ARG A 160     -13.515 -69.244  22.763  1.00  0.00           C  
ATOM   2449  HB2 ARG A 160     -14.200 -70.016  22.176  1.00  0.00           H  
ATOM   2450  HB3 ARG A 160     -13.905 -68.497  23.601  1.00  0.00           H  
ATOM   2451  CG  ARG A 160     -12.637 -70.063  23.702  1.00  0.00           C  
ATOM   2452  HG2 ARG A 160     -11.890 -69.419  24.377  1.00  0.00           H  
ATOM   2453  HG3 ARG A 160     -11.977 -70.922  23.206  1.00  0.00           H  
ATOM   2454  CD  ARG A 160     -13.481 -70.917  24.661  1.00  0.00           C  
ATOM   2455  HD2 ARG A 160     -13.960 -71.797  24.014  1.00  0.00           H  
ATOM   2456  HD3 ARG A 160     -12.772 -71.442  25.468  1.00  0.00           H  
ATOM   2457  NE  ARG A 160     -14.420 -70.092  25.455  1.00  0.00           N  
ATOM   2458  HE  ARG A 160     -14.001 -69.091  25.942  1.00  0.00           H  
ATOM   2459  CZ  ARG A 160     -15.381 -70.536  26.252  1.00  0.00           C  
ATOM   2460  NH1 ARG A 160     -15.575 -71.813  26.445  1.00  0.00           N  
ATOM   2461 HH11 ARG A 160     -16.266 -72.590  25.868  1.00  0.00           H  
ATOM   2462 HH12 ARG A 160     -15.202 -72.312  27.460  1.00  0.00           H  
ATOM   2463  NH2 ARG A 160     -16.168 -69.700  26.865  1.00  0.00           N  
ATOM   2464 HH21 ARG A 160     -15.920 -69.363  27.980  1.00  0.00           H  
ATOM   2465 HH22 ARG A 160     -17.284 -69.413  26.578  1.00  0.00           H  
ATOM   2466  N   SER A 161     -13.194 -69.429  19.561  1.00  0.00           N  
ATOM   2467  H   SER A 161     -14.261 -68.949  19.622  1.00  0.00           H  
ATOM   2468  CA  SER A 161     -12.933 -70.222  18.354  1.00  0.00           C  
ATOM   2469  HA  SER A 161     -12.507 -71.304  18.616  1.00  0.00           H  
ATOM   2470  C   SER A 161     -11.977 -69.524  17.380  1.00  0.00           C  
ATOM   2471  O   SER A 161     -11.110 -70.179  16.806  1.00  0.00           O  
ATOM   2472  CB  SER A 161     -14.246 -70.584  17.653  1.00  0.00           C  
ATOM   2473  HB2 SER A 161     -15.079 -71.191  18.259  1.00  0.00           H  
ATOM   2474  HB3 SER A 161     -14.067 -71.274  16.694  1.00  0.00           H  
ATOM   2475  OG  SER A 161     -14.908 -69.433  17.177  1.00  0.00           O  
ATOM   2476  HG  SER A 161     -14.146 -68.606  16.855  1.00  0.00           H  
ATOM   2477  N   SER A 162     -12.083 -68.214  17.242  1.00  0.00           N  
ATOM   2478  H   SER A 162     -12.242 -67.574  18.221  1.00  0.00           H  
ATOM   2479  CA  SER A 162     -11.210 -67.433  16.355  1.00  0.00           C  
ATOM   2480  HA  SER A 162     -10.995 -68.141  15.419  1.00  0.00           H  
ATOM   2481  C   SER A 162      -9.835 -67.152  16.963  1.00  0.00           C  
ATOM   2482  O   SER A 162      -8.855 -66.997  16.237  1.00  0.00           O  
ATOM   2483  CB  SER A 162     -11.891 -66.117  15.973  1.00  0.00           C  
ATOM   2484  HB2 SER A 162     -11.195 -65.746  15.081  1.00  0.00           H  
ATOM   2485  HB3 SER A 162     -12.881 -66.574  15.493  1.00  0.00           H  
ATOM   2486  OG  SER A 162     -12.095 -65.306  17.107  1.00  0.00           O  
ATOM   2487  HG  SER A 162     -11.201 -64.568  17.251  1.00  0.00           H  
ATOM   2488  N   GLY A 163      -9.749 -67.094  18.283  1.00  0.00           N  
ATOM   2489  H   GLY A 163     -10.061 -67.924  19.066  1.00  0.00           H  
ATOM   2490  CA  GLY A 163      -8.548 -66.650  18.988  1.00  0.00           C  
ATOM   2491  HA2 GLY A 163      -8.443 -66.788  20.172  1.00  0.00           H  
ATOM   2492  HA3 GLY A 163      -7.679 -67.371  18.603  1.00  0.00           H  
ATOM   2493  C   GLY A 163      -8.365 -65.130  18.997  1.00  0.00           C  
ATOM   2494  O   GLY A 163      -7.277 -64.651  19.307  1.00  0.00           O  
ATOM   2495  N   VAL A 164      -9.407 -64.389  18.664  1.00  0.00           N  
ATOM   2496  H   VAL A 164     -10.114 -64.785  19.531  1.00  0.00           H  
ATOM   2497  CA  VAL A 164      -9.425 -62.920  18.670  1.00  0.00           C  
ATOM   2498  HA  VAL A 164      -8.278 -62.609  18.767  1.00  0.00           H  
ATOM   2499  C   VAL A 164     -10.179 -62.435  19.906  1.00  0.00           C  
ATOM   2500  O   VAL A 164     -11.151 -63.050  20.336  1.00  0.00           O  
ATOM   2501  CB  VAL A 164     -10.044 -62.383  17.370  1.00  0.00           C  
ATOM   2502  HB  VAL A 164     -11.216 -62.530  17.285  1.00  0.00           H  
ATOM   2503  CG1 VAL A 164      -9.988 -60.857  17.298  1.00  0.00           C  
ATOM   2504 HG11 VAL A 164     -10.620 -60.492  16.360  1.00  0.00           H  
ATOM   2505 HG12 VAL A 164     -10.526 -60.397  18.254  1.00  0.00           H  
ATOM   2506 HG13 VAL A 164      -8.863 -60.454  17.325  1.00  0.00           H  
ATOM   2507  CG2 VAL A 164      -9.299 -62.918  16.143  1.00  0.00           C  
ATOM   2508 HG21 VAL A 164      -8.346 -62.263  15.844  1.00  0.00           H  
ATOM   2509 HG22 VAL A 164     -10.005 -63.209  15.230  1.00  0.00           H  
ATOM   2510 HG23 VAL A 164      -8.761 -63.953  16.397  1.00  0.00           H  
ATOM   2511  N   SER A 165      -9.736 -61.322  20.475  1.00  0.00           N  
ATOM   2512  H   SER A 165      -8.572 -61.088  20.421  1.00  0.00           H  
ATOM   2513  CA  SER A 165     -10.393 -60.797  21.672  1.00  0.00           C  
ATOM   2514  HA  SER A 165     -10.225 -61.689  22.448  1.00  0.00           H  
ATOM   2515  C   SER A 165     -11.823 -60.338  21.377  1.00  0.00           C  
ATOM   2516  O   SER A 165     -12.111 -59.784  20.315  1.00  0.00           O  
ATOM   2517  CB  SER A 165      -9.564 -59.680  22.316  1.00  0.00           C  
ATOM   2518  HB2 SER A 165      -9.794 -59.573  23.486  1.00  0.00           H  
ATOM   2519  HB3 SER A 165      -8.388 -59.897  22.366  1.00  0.00           H  
ATOM   2520  OG  SER A 165      -9.739 -58.445  21.657  1.00  0.00           O  
ATOM   2521  HG  SER A 165      -9.210 -57.600  22.304  1.00  0.00           H  
ATOM   2522  N   ALA A 166     -12.705 -60.509  22.352  1.00  0.00           N  
ATOM   2523  H   ALA A 166     -12.272 -60.835  23.410  1.00  0.00           H  
ATOM   2524  CA  ALA A 166     -14.098 -60.089  22.224  1.00  0.00           C  
ATOM   2525  HA  ALA A 166     -14.643 -60.787  21.441  1.00  0.00           H  
ATOM   2526  C   ALA A 166     -14.240 -58.581  21.964  1.00  0.00           C  
ATOM   2527  O   ALA A 166     -15.122 -58.167  21.220  1.00  0.00           O  
ATOM   2528  CB  ALA A 166     -14.829 -60.503  23.505  1.00  0.00           C  
ATOM   2529  HB1 ALA A 166     -15.602 -61.402  23.634  1.00  0.00           H  
ATOM   2530  HB2 ALA A 166     -14.116 -60.784  24.431  1.00  0.00           H  
ATOM   2531  HB3 ALA A 166     -15.369 -59.557  24.007  1.00  0.00           H  
ATOM   2532  N   ASP A 167     -13.350 -57.774  22.519  1.00  0.00           N  
ATOM   2533  H   ASP A 167     -12.908 -58.099  23.573  1.00  0.00           H  
ATOM   2534  CA  ASP A 167     -13.365 -56.326  22.320  1.00  0.00           C  
ATOM   2535  HA  ASP A 167     -14.434 -55.967  22.707  1.00  0.00           H  
ATOM   2536  C   ASP A 167     -13.029 -55.949  20.865  1.00  0.00           C  
ATOM   2537  O   ASP A 167     -13.714 -55.132  20.259  1.00  0.00           O  
ATOM   2538  CB  ASP A 167     -12.388 -55.686  23.316  1.00  0.00           C  
ATOM   2539  HB2 ASP A 167     -12.699 -55.921  24.448  1.00  0.00           H  
ATOM   2540  HB3 ASP A 167     -11.198 -55.766  23.362  1.00  0.00           H  
ATOM   2541  CG  ASP A 167     -12.544 -54.170  23.380  1.00  0.00           C  
ATOM   2542  OD1 ASP A 167     -13.679 -53.708  23.589  1.00  0.00           O  
ATOM   2543  OD2 ASP A 167     -11.528 -53.458  23.213  1.00  0.00           O  
ATOM   2544  N   ILE A 168     -12.038 -56.601  20.276  1.00  0.00           N  
ATOM   2545  H   ILE A 168     -11.239 -56.915  21.088  1.00  0.00           H  
ATOM   2546  CA  ILE A 168     -11.682 -56.394  18.866  1.00  0.00           C  
ATOM   2547  HA  ILE A 168     -11.531 -55.217  18.802  1.00  0.00           H  
ATOM   2548  C   ILE A 168     -12.811 -56.872  17.946  1.00  0.00           C  
ATOM   2549  O   ILE A 168     -13.205 -56.145  17.037  1.00  0.00           O  
ATOM   2550  CB  ILE A 168     -10.327 -57.063  18.542  1.00  0.00           C  
ATOM   2551  HB  ILE A 168     -10.199 -58.167  18.954  1.00  0.00           H  
ATOM   2552  CG1 ILE A 168      -9.196 -56.296  19.262  1.00  0.00           C  
ATOM   2553 HG12 ILE A 168      -9.125 -55.931  20.399  1.00  0.00           H  
ATOM   2554 HG13 ILE A 168      -9.045 -55.231  18.738  1.00  0.00           H  
ATOM   2555  CG2 ILE A 168     -10.069 -57.105  17.028  1.00  0.00           C  
ATOM   2556 HG21 ILE A 168      -8.958 -56.764  16.753  1.00  0.00           H  
ATOM   2557 HG22 ILE A 168     -10.233 -58.171  16.534  1.00  0.00           H  
ATOM   2558 HG23 ILE A 168     -10.709 -56.225  16.544  1.00  0.00           H  
ATOM   2559  CD1 ILE A 168      -7.810 -56.944  19.137  1.00  0.00           C  
ATOM   2560 HD11 ILE A 168      -7.341 -57.760  18.403  1.00  0.00           H  
ATOM   2561 HD12 ILE A 168      -6.992 -56.063  19.163  1.00  0.00           H  
ATOM   2562 HD13 ILE A 168      -7.562 -57.503  20.169  1.00  0.00           H  
ATOM   2563  N   LEU A 169     -13.383 -58.039  18.223  1.00  0.00           N  
ATOM   2564  H   LEU A 169     -13.058 -58.543  19.234  1.00  0.00           H  
ATOM   2565  CA  LEU A 169     -14.530 -58.546  17.460  1.00  0.00           C  
ATOM   2566  HA  LEU A 169     -14.258 -58.542  16.305  1.00  0.00           H  
ATOM   2567  C   LEU A 169     -15.713 -57.577  17.492  1.00  0.00           C  
ATOM   2568  O   LEU A 169     -16.334 -57.332  16.459  1.00  0.00           O  
ATOM   2569  CB  LEU A 169     -14.969 -59.908  18.018  1.00  0.00           C  
ATOM   2570  HB2 LEU A 169     -16.013 -60.116  17.492  1.00  0.00           H  
ATOM   2571  HB3 LEU A 169     -15.132 -59.796  19.187  1.00  0.00           H  
ATOM   2572  CG  LEU A 169     -14.029 -61.071  17.669  1.00  0.00           C  
ATOM   2573  HG  LEU A 169     -12.934 -60.723  17.957  1.00  0.00           H  
ATOM   2574  CD1 LEU A 169     -14.471 -62.318  18.428  1.00  0.00           C  
ATOM   2575 HD11 LEU A 169     -15.196 -63.046  17.834  1.00  0.00           H  
ATOM   2576 HD12 LEU A 169     -15.040 -62.184  19.464  1.00  0.00           H  
ATOM   2577 HD13 LEU A 169     -13.396 -62.794  18.604  1.00  0.00           H  
ATOM   2578  CD2 LEU A 169     -14.066 -61.396  16.179  1.00  0.00           C  
ATOM   2579 HD21 LEU A 169     -13.476 -62.416  16.010  1.00  0.00           H  
ATOM   2580 HD22 LEU A 169     -13.635 -60.522  15.497  1.00  0.00           H  
ATOM   2581 HD23 LEU A 169     -15.191 -61.555  15.820  1.00  0.00           H  
ATOM   2582  N   GLN A 170     -15.998 -57.008  18.650  1.00  0.00           N  
ATOM   2583  H   GLN A 170     -15.315 -56.981  19.609  1.00  0.00           H  
ATOM   2584  CA  GLN A 170     -17.089 -56.043  18.774  1.00  0.00           C  
ATOM   2585  HA  GLN A 170     -18.058 -56.539  18.307  1.00  0.00           H  
ATOM   2586  C   GLN A 170     -16.787 -54.739  18.021  1.00  0.00           C  
ATOM   2587  O   GLN A 170     -17.698 -54.162  17.428  1.00  0.00           O  
ATOM   2588  CB  GLN A 170     -17.371 -55.787  20.260  1.00  0.00           C  
ATOM   2589  HB2 GLN A 170     -16.622 -54.981  20.719  1.00  0.00           H  
ATOM   2590  HB3 GLN A 170     -17.475 -56.701  21.010  1.00  0.00           H  
ATOM   2591  CG  GLN A 170     -18.692 -55.044  20.488  1.00  0.00           C  
ATOM   2592  HG2 GLN A 170     -18.632 -54.702  21.634  1.00  0.00           H  
ATOM   2593  HG3 GLN A 170     -19.103 -53.989  20.104  1.00  0.00           H  
ATOM   2594  CD  GLN A 170     -19.916 -55.900  20.141  1.00  0.00           C  
ATOM   2595  NE2 GLN A 170     -20.676 -55.552  19.131  1.00  0.00           N  
ATOM   2596 HE21 GLN A 170     -21.526 -54.852  19.585  1.00  0.00           H  
ATOM   2597 HE22 GLN A 170     -20.956 -56.066  18.110  1.00  0.00           H  
ATOM   2598  OE1 GLN A 170     -20.192 -56.895  20.784  1.00  0.00           O  
ATOM   2599  N   ARG A 171     -15.529 -54.294  17.989  1.00  0.00           N  
ATOM   2600  H   ARG A 171     -14.699 -54.782  18.661  1.00  0.00           H  
ATOM   2601  CA  ARG A 171     -15.129 -53.095  17.232  1.00  0.00           C  
ATOM   2602  HA  ARG A 171     -15.922 -52.238  17.477  1.00  0.00           H  
ATOM   2603  C   ARG A 171     -15.226 -53.287  15.718  1.00  0.00           C  
ATOM   2604  O   ARG A 171     -15.591 -52.339  15.033  1.00  0.00           O  
ATOM   2605  CB  ARG A 171     -13.709 -52.676  17.605  1.00  0.00           C  
ATOM   2606  HB2 ARG A 171     -12.887 -53.512  17.437  1.00  0.00           H  
ATOM   2607  HB3 ARG A 171     -13.596 -51.674  16.964  1.00  0.00           H  
ATOM   2608  CG  ARG A 171     -13.618 -52.090  19.014  1.00  0.00           C  
ATOM   2609  HG2 ARG A 171     -14.130 -51.009  19.021  1.00  0.00           H  
ATOM   2610  HG3 ARG A 171     -14.238 -52.608  19.889  1.00  0.00           H  
ATOM   2611  CD  ARG A 171     -12.165 -51.727  19.268  1.00  0.00           C  
ATOM   2612  HD2 ARG A 171     -11.292 -52.492  19.006  1.00  0.00           H  
ATOM   2613  HD3 ARG A 171     -11.924 -50.631  18.855  1.00  0.00           H  
ATOM   2614  NE  ARG A 171     -11.886 -51.562  20.695  1.00  0.00           N  
ATOM   2615  HE  ARG A 171     -12.802 -51.615  21.448  1.00  0.00           H  
ATOM   2616  CZ  ARG A 171     -10.808 -51.021  21.218  1.00  0.00           C  
ATOM   2617  NH1 ARG A 171      -9.902 -50.429  20.483  1.00  0.00           N  
ATOM   2618 HH11 ARG A 171      -9.042 -50.807  19.753  1.00  0.00           H  
ATOM   2619 HH12 ARG A 171      -9.638 -49.299  20.753  1.00  0.00           H  
ATOM   2620  NH2 ARG A 171     -10.623 -51.093  22.500  1.00  0.00           N  
ATOM   2621 HH21 ARG A 171      -9.654 -51.562  23.009  1.00  0.00           H  
ATOM   2622 HH22 ARG A 171     -11.135 -50.332  23.260  1.00  0.00           H  
ATOM   2623  N   TYR A 172     -14.936 -54.486  15.214  1.00  0.00           N  
ATOM   2624  H   TYR A 172     -14.106 -55.192  15.652  1.00  0.00           H  
ATOM   2625  CA  TYR A 172     -15.164 -54.802  13.797  1.00  0.00           C  
ATOM   2626  HA  TYR A 172     -14.969 -53.868  13.084  1.00  0.00           H  
ATOM   2627  C   TYR A 172     -16.647 -54.945  13.438  1.00  0.00           C  
ATOM   2628  O   TYR A 172     -17.008 -54.775  12.274  1.00  0.00           O  
ATOM   2629  CB  TYR A 172     -14.405 -56.077  13.422  1.00  0.00           C  
ATOM   2630  HB2 TYR A 172     -14.677 -56.333  12.290  1.00  0.00           H  
ATOM   2631  HB3 TYR A 172     -14.620 -57.025  14.102  1.00  0.00           H  
ATOM   2632  CG  TYR A 172     -12.925 -55.863  13.196  1.00  0.00           C  
ATOM   2633  CD1 TYR A 172     -12.487 -54.979  12.191  1.00  0.00           C  
ATOM   2634  HD1 TYR A 172     -13.157 -54.326  11.463  1.00  0.00           H  
ATOM   2635  CD2 TYR A 172     -11.975 -56.555  13.969  1.00  0.00           C  
ATOM   2636  HD2 TYR A 172     -12.254 -57.450  14.687  1.00  0.00           H  
ATOM   2637  CE1 TYR A 172     -11.119 -54.776  11.969  1.00  0.00           C  
ATOM   2638  HE1 TYR A 172     -10.712 -53.964  11.216  1.00  0.00           H  
ATOM   2639  CE2 TYR A 172     -10.603 -56.361  13.756  1.00  0.00           C  
ATOM   2640  HE2 TYR A 172      -9.747 -57.082  14.133  1.00  0.00           H  
ATOM   2641  CZ  TYR A 172     -10.180 -55.465  12.757  1.00  0.00           C  
ATOM   2642  OH  TYR A 172      -8.839 -55.258  12.554  1.00  0.00           O  
ATOM   2643  HH  TYR A 172      -8.463 -54.269  13.048  1.00  0.00           H  
ATOM   2644  N   ASN A 173     -17.495 -55.212  14.419  1.00  0.00           N  
ATOM   2645  H   ASN A 173     -17.237 -55.178  15.567  1.00  0.00           H  
ATOM   2646  CA  ASN A 173     -18.936 -55.399  14.241  1.00  0.00           C  
ATOM   2647  HA  ASN A 173     -19.454 -55.214  13.184  1.00  0.00           H  
ATOM   2648  C   ASN A 173     -19.723 -54.472  15.187  1.00  0.00           C  
ATOM   2649  O   ASN A 173     -20.401 -54.944  16.106  1.00  0.00           O  
ATOM   2650  CB  ASN A 173     -19.273 -56.886  14.429  1.00  0.00           C  
ATOM   2651  HB2 ASN A 173     -18.940 -57.023  15.559  1.00  0.00           H  
ATOM   2652  HB3 ASN A 173     -20.352 -57.329  14.240  1.00  0.00           H  
ATOM   2653  CG  ASN A 173     -18.551 -57.771  13.430  1.00  0.00           C  
ATOM   2654  ND2 ASN A 173     -17.428 -58.339  13.820  1.00  0.00           N  
ATOM   2655 HD21 ASN A 173     -16.511 -58.045  13.134  1.00  0.00           H  
ATOM   2656 HD22 ASN A 173     -17.132 -59.026  14.733  1.00  0.00           H  
ATOM   2657  OD1 ASN A 173     -18.975 -57.953  12.306  1.00  0.00           O  
ATOM   2658  N   PRO A 174     -19.609 -53.155  15.015  1.00  0.00           N  
ATOM   2659  CA  PRO A 174     -20.208 -52.207  15.937  1.00  0.00           C  
ATOM   2660  HA  PRO A 174     -19.751 -52.272  17.034  1.00  0.00           H  
ATOM   2661  C   PRO A 174     -21.734 -52.316  15.924  1.00  0.00           C  
ATOM   2662  O   PRO A 174     -22.371 -52.350  14.873  1.00  0.00           O  
ATOM   2663  CB  PRO A 174     -19.709 -50.829  15.485  1.00  0.00           C  
ATOM   2664  HB2 PRO A 174     -20.512 -49.954  15.626  1.00  0.00           H  
ATOM   2665  HB3 PRO A 174     -18.781 -50.334  16.055  1.00  0.00           H  
ATOM   2666  CG  PRO A 174     -19.416 -51.018  13.996  1.00  0.00           C  
ATOM   2667  HG2 PRO A 174     -20.347 -50.762  13.291  1.00  0.00           H  
ATOM   2668  HG3 PRO A 174     -18.639 -50.197  13.601  1.00  0.00           H  
ATOM   2669  CD  PRO A 174     -18.928 -52.460  13.929  1.00  0.00           C  
ATOM   2670  HD2 PRO A 174     -19.154 -52.737  12.790  1.00  0.00           H  
ATOM   2671  HD3 PRO A 174     -17.761 -52.278  14.072  1.00  0.00           H  
ATOM   2672  N   GLY A 175     -22.317 -52.359  17.116  1.00  0.00           N  
ATOM   2673  H   GLY A 175     -21.907 -51.829  18.099  1.00  0.00           H  
ATOM   2674  CA  GLY A 175     -23.768 -52.435  17.289  1.00  0.00           C  
ATOM   2675  HA2 GLY A 175     -24.137 -52.232  18.408  1.00  0.00           H  
ATOM   2676  HA3 GLY A 175     -24.359 -51.611  16.657  1.00  0.00           H  
ATOM   2677  C   GLY A 175     -24.390 -53.810  17.019  1.00  0.00           C  
ATOM   2678  O   GLY A 175     -25.596 -53.970  17.222  1.00  0.00           O  
ATOM   2679  N   VAL A 176     -23.616 -54.797  16.612  1.00  0.00           N  
ATOM   2680  H   VAL A 176     -22.463 -54.676  16.820  1.00  0.00           H  
ATOM   2681  CA  VAL A 176     -24.126 -56.147  16.365  1.00  0.00           C  
ATOM   2682  HA  VAL A 176     -25.165 -55.940  15.816  1.00  0.00           H  
ATOM   2683  C   VAL A 176     -24.260 -56.916  17.677  1.00  0.00           C  
ATOM   2684  O   VAL A 176     -23.333 -56.998  18.483  1.00  0.00           O  
ATOM   2685  CB  VAL A 176     -23.257 -56.903  15.350  1.00  0.00           C  
ATOM   2686  HB  VAL A 176     -22.176 -57.028  15.819  1.00  0.00           H  
ATOM   2687  CG1 VAL A 176     -23.810 -58.298  15.065  1.00  0.00           C  
ATOM   2688 HG11 VAL A 176     -23.185 -59.099  15.687  1.00  0.00           H  
ATOM   2689 HG12 VAL A 176     -24.951 -58.494  15.375  1.00  0.00           H  
ATOM   2690 HG13 VAL A 176     -23.979 -58.513  13.900  1.00  0.00           H  
ATOM   2691  CG2 VAL A 176     -23.206 -56.144  14.018  1.00  0.00           C  
ATOM   2692 HG21 VAL A 176     -22.201 -56.168  13.372  1.00  0.00           H  
ATOM   2693 HG22 VAL A 176     -23.481 -54.977  13.963  1.00  0.00           H  
ATOM   2694 HG23 VAL A 176     -23.992 -56.491  13.180  1.00  0.00           H  
ATOM   2695  N   ASN A 177     -25.426 -57.534  17.863  1.00  0.00           N  
ATOM   2696  H   ASN A 177     -26.418 -57.028  17.447  1.00  0.00           H  
ATOM   2697  CA  ASN A 177     -25.650 -58.477  18.947  1.00  0.00           C  
ATOM   2698  HA  ASN A 177     -25.134 -57.969  19.895  1.00  0.00           H  
ATOM   2699  C   ASN A 177     -25.278 -59.894  18.487  1.00  0.00           C  
ATOM   2700  O   ASN A 177     -26.035 -60.535  17.764  1.00  0.00           O  
ATOM   2701  CB  ASN A 177     -27.109 -58.377  19.418  1.00  0.00           C  
ATOM   2702  HB2 ASN A 177     -27.280 -57.324  19.963  1.00  0.00           H  
ATOM   2703  HB3 ASN A 177     -28.014 -58.420  18.643  1.00  0.00           H  
ATOM   2704  CG  ASN A 177     -27.412 -59.335  20.558  1.00  0.00           C  
ATOM   2705  ND2 ASN A 177     -28.663 -59.446  20.938  1.00  0.00           N  
ATOM   2706 HD21 ASN A 177     -29.585 -58.716  20.744  1.00  0.00           H  
ATOM   2707 HD22 ASN A 177     -29.062 -60.103  21.848  1.00  0.00           H  
ATOM   2708  OD1 ASN A 177     -26.553 -59.991  21.119  1.00  0.00           O  
ATOM   2709  N   PHE A 178     -24.152 -60.390  18.963  1.00  0.00           N  
ATOM   2710  H   PHE A 178     -23.739 -59.777  19.892  1.00  0.00           H  
ATOM   2711  CA  PHE A 178     -23.659 -61.727  18.625  1.00  0.00           C  
ATOM   2712  HA  PHE A 178     -23.564 -61.644  17.450  1.00  0.00           H  
ATOM   2713  C   PHE A 178     -24.558 -62.872  19.116  1.00  0.00           C  
ATOM   2714  O   PHE A 178     -24.430 -63.990  18.628  1.00  0.00           O  
ATOM   2715  CB  PHE A 178     -22.238 -61.884  19.179  1.00  0.00           C  
ATOM   2716  HB2 PHE A 178     -22.016 -63.048  19.097  1.00  0.00           H  
ATOM   2717  HB3 PHE A 178     -22.313 -61.527  20.311  1.00  0.00           H  
ATOM   2718  CG  PHE A 178     -21.180 -61.146  18.388  1.00  0.00           C  
ATOM   2719  CD1 PHE A 178     -20.277 -61.870  17.586  1.00  0.00           C  
ATOM   2720  HD1 PHE A 178     -19.847 -62.888  17.998  1.00  0.00           H  
ATOM   2721  CD2 PHE A 178     -21.077 -59.747  18.442  1.00  0.00           C  
ATOM   2722  HD2 PHE A 178     -21.423 -59.122  19.388  1.00  0.00           H  
ATOM   2723  CE1 PHE A 178     -19.278 -61.208  16.863  1.00  0.00           C  
ATOM   2724  HE1 PHE A 178     -18.352 -61.768  16.387  1.00  0.00           H  
ATOM   2725  CE2 PHE A 178     -20.083 -59.079  17.711  1.00  0.00           C  
ATOM   2726  HE2 PHE A 178     -19.986 -57.915  17.857  1.00  0.00           H  
ATOM   2727  CZ  PHE A 178     -19.181 -59.815  16.927  1.00  0.00           C  
ATOM   2728  HZ  PHE A 178     -18.146 -59.289  16.727  1.00  0.00           H  
ATOM   2729  N   ASN A 179     -25.472 -62.598  20.039  1.00  0.00           N  
ATOM   2730  H   ASN A 179     -25.055 -61.916  20.916  1.00  0.00           H  
ATOM   2731  CA  ASN A 179     -26.450 -63.576  20.521  1.00  0.00           C  
ATOM   2732  HA  ASN A 179     -26.293 -64.754  20.461  1.00  0.00           H  
ATOM   2733  C   ASN A 179     -27.770 -63.542  19.731  1.00  0.00           C  
ATOM   2734  O   ASN A 179     -28.723 -64.212  20.118  1.00  0.00           O  
ATOM   2735  CB  ASN A 179     -26.713 -63.340  22.017  1.00  0.00           C  
ATOM   2736  HB2 ASN A 179     -27.416 -64.173  22.511  1.00  0.00           H  
ATOM   2737  HB3 ASN A 179     -27.311 -62.345  22.293  1.00  0.00           H  
ATOM   2738  CG  ASN A 179     -25.481 -63.470  22.896  1.00  0.00           C  
ATOM   2739  ND2 ASN A 179     -25.432 -62.716  23.970  1.00  0.00           N  
ATOM   2740 HD21 ASN A 179     -26.271 -62.519  24.792  1.00  0.00           H  
ATOM   2741 HD22 ASN A 179     -24.430 -62.281  24.442  1.00  0.00           H  
ATOM   2742  OD1 ASN A 179     -24.564 -64.223  22.672  1.00  0.00           O  
ATOM   2743  N   SER A 180     -27.866 -62.762  18.676  1.00  0.00           N  
ATOM   2744  H   SER A 180     -27.366 -61.719  18.897  1.00  0.00           H  
ATOM   2745  CA  SER A 180     -29.097 -62.651  17.884  1.00  0.00           C  
ATOM   2746  HA  SER A 180     -30.083 -62.490  18.538  1.00  0.00           H  
ATOM   2747  C   SER A 180     -29.455 -63.942  17.146  1.00  0.00           C  
ATOM   2748  O   SER A 180     -30.613 -64.144  16.801  1.00  0.00           O  
ATOM   2749  CB  SER A 180     -28.981 -61.507  16.875  1.00  0.00           C  
ATOM   2750  HB2 SER A 180     -29.842 -61.328  16.067  1.00  0.00           H  
ATOM   2751  HB3 SER A 180     -29.170 -60.533  17.539  1.00  0.00           H  
ATOM   2752  OG  SER A 180     -27.933 -61.741  15.962  1.00  0.00           O  
ATOM   2753  HG  SER A 180     -26.962 -61.192  16.310  1.00  0.00           H  
ATOM   2754  N   GLY A 181     -28.458 -64.792  16.891  1.00  0.00           N  
ATOM   2755  H   GLY A 181     -27.404 -64.920  17.417  1.00  0.00           H  
ATOM   2756  CA  GLY A 181     -28.636 -66.013  16.106  1.00  0.00           C  
ATOM   2757  HA2 GLY A 181     -29.675 -66.473  16.457  1.00  0.00           H  
ATOM   2758  HA3 GLY A 181     -27.630 -66.629  16.032  1.00  0.00           H  
ATOM   2759  C   GLY A 181     -28.886 -65.770  14.620  1.00  0.00           C  
ATOM   2760  O   GLY A 181     -29.191 -66.719  13.900  1.00  0.00           O  
ATOM   2761  N   ASN A 182     -28.779 -64.522  14.168  1.00  0.00           N  
ATOM   2762  H   ASN A 182     -28.435 -63.586  14.797  1.00  0.00           H  
ATOM   2763  CA  ASN A 182     -29.028 -64.133  12.791  1.00  0.00           C  
ATOM   2764  HA  ASN A 182     -28.885 -65.083  12.089  1.00  0.00           H  
ATOM   2765  C   ASN A 182     -28.132 -62.958  12.373  1.00  0.00           C  
ATOM   2766  O   ASN A 182     -27.676 -62.172  13.209  1.00  0.00           O  
ATOM   2767  CB  ASN A 182     -30.534 -63.816  12.653  1.00  0.00           C  
ATOM   2768  HB2 ASN A 182     -31.325 -64.550  13.152  1.00  0.00           H  
ATOM   2769  HB3 ASN A 182     -30.687 -62.703  13.045  1.00  0.00           H  
ATOM   2770  CG  ASN A 182     -30.999 -63.815  11.204  1.00  0.00           C  
ATOM   2771  ND2 ASN A 182     -32.254 -63.511  10.965  1.00  0.00           N  
ATOM   2772 HD21 ASN A 182     -33.171 -64.266  10.906  1.00  0.00           H  
ATOM   2773 HD22 ASN A 182     -32.582 -62.430  10.592  1.00  0.00           H  
ATOM   2774  OD1 ASN A 182     -30.262 -64.084  10.284  1.00  0.00           O  
ATOM   2775  N   GLY A 183     -27.912 -62.847  11.074  1.00  0.00           N  
ATOM   2776  H   GLY A 183     -28.054 -63.589  10.156  1.00  0.00           H  
ATOM   2777  CA  GLY A 183     -27.047 -61.840  10.485  1.00  0.00           C  
ATOM   2778  HA2 GLY A 183     -26.896 -60.948   9.695  1.00  0.00           H  
ATOM   2779  HA3 GLY A 183     -28.030 -61.162  10.682  1.00  0.00           H  
ATOM   2780  C   GLY A 183     -25.604 -62.313  10.312  1.00  0.00           C  
ATOM   2781  O   GLY A 183     -25.231 -63.418  10.693  1.00  0.00           O  
ATOM   2782  N   ILE A 184     -24.802 -61.446   9.704  1.00  0.00           N  
ATOM   2783  H   ILE A 184     -24.977 -60.274   9.589  1.00  0.00           H  
ATOM   2784  CA  ILE A 184     -23.401 -61.726   9.386  1.00  0.00           C  
ATOM   2785  HA  ILE A 184     -23.218 -62.878   9.575  1.00  0.00           H  
ATOM   2786  C   ILE A 184     -22.509 -60.849  10.257  1.00  0.00           C  
ATOM   2787  O   ILE A 184     -22.755 -59.650  10.405  1.00  0.00           O  
ATOM   2788  CB  ILE A 184     -23.142 -61.537   7.877  1.00  0.00           C  
ATOM   2789  HB  ILE A 184     -23.589 -60.475   7.564  1.00  0.00           H  
ATOM   2790  CG1 ILE A 184     -23.913 -62.610   7.073  1.00  0.00           C  
ATOM   2791 HG12 ILE A 184     -25.087 -62.508   7.264  1.00  0.00           H  
ATOM   2792 HG13 ILE A 184     -23.601 -63.749   7.197  1.00  0.00           H  
ATOM   2793  CG2 ILE A 184     -21.635 -61.600   7.558  1.00  0.00           C  
ATOM   2794 HG21 ILE A 184     -20.830 -61.081   8.274  1.00  0.00           H  
ATOM   2795 HG22 ILE A 184     -21.564 -60.836   6.643  1.00  0.00           H  
ATOM   2796 HG23 ILE A 184     -21.480 -62.774   7.541  1.00  0.00           H  
ATOM   2797  CD1 ILE A 184     -23.894 -62.400   5.555  1.00  0.00           C  
ATOM   2798 HD11 ILE A 184     -25.030 -62.270   5.195  1.00  0.00           H  
ATOM   2799 HD12 ILE A 184     -23.490 -61.343   5.161  1.00  0.00           H  
ATOM   2800 HD13 ILE A 184     -23.355 -63.165   4.820  1.00  0.00           H  
ATOM   2801  N   VAL A 185     -21.452 -61.447  10.769  1.00  0.00           N  
ATOM   2802  H   VAL A 185     -21.906 -62.357  11.370  1.00  0.00           H  
ATOM   2803  CA  VAL A 185     -20.354 -60.737  11.425  1.00  0.00           C  
ATOM   2804  HA  VAL A 185     -20.581 -59.601  11.151  1.00  0.00           H  
ATOM   2805  C   VAL A 185     -19.045 -61.011  10.700  1.00  0.00           C  
ATOM   2806  O   VAL A 185     -18.868 -62.061  10.077  1.00  0.00           O  
ATOM   2807  CB  VAL A 185     -20.252 -61.063  12.927  1.00  0.00           C  
ATOM   2808  HB  VAL A 185     -19.298 -60.478  13.326  1.00  0.00           H  
ATOM   2809  CG1 VAL A 185     -21.507 -60.592  13.662  1.00  0.00           C  
ATOM   2810 HG11 VAL A 185     -21.764 -61.151  14.680  1.00  0.00           H  
ATOM   2811 HG12 VAL A 185     -22.487 -60.434  13.000  1.00  0.00           H  
ATOM   2812 HG13 VAL A 185     -21.209 -59.499  14.035  1.00  0.00           H  
ATOM   2813  CG2 VAL A 185     -20.030 -62.546  13.220  1.00  0.00           C  
ATOM   2814 HG21 VAL A 185     -20.536 -62.751  14.273  1.00  0.00           H  
ATOM   2815 HG22 VAL A 185     -20.192 -63.354  12.373  1.00  0.00           H  
ATOM   2816 HG23 VAL A 185     -18.886 -62.590  13.558  1.00  0.00           H  
ATOM   2817  N   TYR A 186     -18.127 -60.072  10.784  1.00  0.00           N  
ATOM   2818  H   TYR A 186     -18.440 -58.936  10.687  1.00  0.00           H  
ATOM   2819  CA  TYR A 186     -16.794 -60.209  10.205  1.00  0.00           C  
ATOM   2820  HA  TYR A 186     -16.913 -61.012   9.342  1.00  0.00           H  
ATOM   2821  C   TYR A 186     -15.795 -60.549  11.300  1.00  0.00           C  
ATOM   2822  O   TYR A 186     -15.590 -59.780  12.239  1.00  0.00           O  
ATOM   2823  CB  TYR A 186     -16.428 -58.937   9.444  1.00  0.00           C  
ATOM   2824  HB2 TYR A 186     -15.393 -59.081   8.881  1.00  0.00           H  
ATOM   2825  HB3 TYR A 186     -16.254 -57.928  10.058  1.00  0.00           H  
ATOM   2826  CG  TYR A 186     -17.418 -58.592   8.355  1.00  0.00           C  
ATOM   2827  CD1 TYR A 186     -17.541 -59.411   7.213  1.00  0.00           C  
ATOM   2828  HD1 TYR A 186     -16.730 -60.197   6.868  1.00  0.00           H  
ATOM   2829  CD2 TYR A 186     -18.267 -57.476   8.498  1.00  0.00           C  
ATOM   2830  HD2 TYR A 186     -18.219 -56.502   9.176  1.00  0.00           H  
ATOM   2831  CE1 TYR A 186     -18.485 -59.113   6.221  1.00  0.00           C  
ATOM   2832  HE1 TYR A 186     -18.905 -59.766   5.334  1.00  0.00           H  
ATOM   2833  CE2 TYR A 186     -19.214 -57.170   7.514  1.00  0.00           C  
ATOM   2834  HE2 TYR A 186     -19.971 -56.266   7.653  1.00  0.00           H  
ATOM   2835  CZ  TYR A 186     -19.320 -57.992   6.373  1.00  0.00           C  
ATOM   2836  OH  TYR A 186     -20.246 -57.696   5.405  1.00  0.00           O  
ATOM   2837  HH  TYR A 186     -20.322 -56.525   5.245  1.00  0.00           H  
ATOM   2838  N   VAL A 187     -15.187 -61.708  11.167  1.00  0.00           N  
ATOM   2839  H   VAL A 187     -14.971 -62.106  10.078  1.00  0.00           H  
ATOM   2840  CA  VAL A 187     -14.248 -62.247  12.150  1.00  0.00           C  
ATOM   2841  HA  VAL A 187     -14.285 -61.511  13.078  1.00  0.00           H  
ATOM   2842  C   VAL A 187     -12.867 -62.322  11.505  1.00  0.00           C  
ATOM   2843  O   VAL A 187     -12.761 -62.868  10.410  1.00  0.00           O  
ATOM   2844  CB  VAL A 187     -14.715 -63.625  12.647  1.00  0.00           C  
ATOM   2845  HB  VAL A 187     -14.872 -64.501  11.862  1.00  0.00           H  
ATOM   2846  CG1 VAL A 187     -13.780 -64.180  13.719  1.00  0.00           C  
ATOM   2847 HG11 VAL A 187     -14.325 -64.735  14.618  1.00  0.00           H  
ATOM   2848 HG12 VAL A 187     -12.773 -63.701  14.128  1.00  0.00           H  
ATOM   2849 HG13 VAL A 187     -13.350 -65.108  13.091  1.00  0.00           H  
ATOM   2850  CG2 VAL A 187     -16.124 -63.553  13.253  1.00  0.00           C  
ATOM   2851 HG21 VAL A 187     -16.653 -62.502  13.068  1.00  0.00           H  
ATOM   2852 HG22 VAL A 187     -16.748 -64.476  12.834  1.00  0.00           H  
ATOM   2853 HG23 VAL A 187     -16.225 -63.654  14.432  1.00  0.00           H  
ATOM   2854  N   PRO A 188     -11.809 -61.824  12.134  1.00  0.00           N  
ATOM   2855  CA  PRO A 188     -10.460 -62.011  11.610  1.00  0.00           C  
ATOM   2856  HA  PRO A 188     -10.430 -61.283  10.673  1.00  0.00           H  
ATOM   2857  C   PRO A 188     -10.144 -63.491  11.370  1.00  0.00           C  
ATOM   2858  O   PRO A 188     -10.357 -64.337  12.244  1.00  0.00           O  
ATOM   2859  CB  PRO A 188      -9.525 -61.384  12.639  1.00  0.00           C  
ATOM   2860  HB2 PRO A 188      -8.854 -61.434  13.623  1.00  0.00           H  
ATOM   2861  HB3 PRO A 188      -8.588 -61.647  11.950  1.00  0.00           H  
ATOM   2862  CG  PRO A 188     -10.402 -60.335  13.310  1.00  0.00           C  
ATOM   2863  HG2 PRO A 188     -10.080 -59.794  14.316  1.00  0.00           H  
ATOM   2864  HG3 PRO A 188     -10.357 -59.448  12.519  1.00  0.00           H  
ATOM   2865  CD  PRO A 188     -11.782 -60.987  13.309  1.00  0.00           C  
ATOM   2866  HD2 PRO A 188     -12.499 -60.043  13.280  1.00  0.00           H  
ATOM   2867  HD3 PRO A 188     -11.657 -61.697  14.245  1.00  0.00           H  
ATOM   2868  N   GLY A 189      -9.653 -63.776  10.173  1.00  0.00           N  
ATOM   2869  H   GLY A 189      -8.700 -63.130   9.904  1.00  0.00           H  
ATOM   2870  CA  GLY A 189      -9.323 -65.116   9.730  1.00  0.00           C  
ATOM   2871  HA2 GLY A 189      -9.761 -65.889  10.526  1.00  0.00           H  
ATOM   2872  HA3 GLY A 189      -9.692 -65.274   8.620  1.00  0.00           H  
ATOM   2873  C   GLY A 189      -7.825 -65.378   9.747  1.00  0.00           C  
ATOM   2874  O   GLY A 189      -7.007 -64.457   9.731  1.00  0.00           O  
ATOM   2875  N   ARG A 190      -7.486 -66.648   9.750  1.00  0.00           N  
ATOM   2876  H   ARG A 190      -8.302 -67.512   9.783  1.00  0.00           H  
ATOM   2877  CA  ARG A 190      -6.106 -67.128   9.662  1.00  0.00           C  
ATOM   2878  HA  ARG A 190      -5.412 -66.262  10.072  1.00  0.00           H  
ATOM   2879  C   ARG A 190      -5.781 -67.549   8.238  1.00  0.00           C  
ATOM   2880  O   ARG A 190      -6.643 -68.049   7.516  1.00  0.00           O  
ATOM   2881  CB  ARG A 190      -5.876 -68.269  10.660  1.00  0.00           C  
ATOM   2882  HB2 ARG A 190      -5.245 -69.252  10.914  1.00  0.00           H  
ATOM   2883  HB3 ARG A 190      -6.533 -69.004   9.979  1.00  0.00           H  
ATOM   2884  CG  ARG A 190      -5.995 -67.791  12.112  1.00  0.00           C  
ATOM   2885  HG2 ARG A 190      -7.117 -67.524  12.400  1.00  0.00           H  
ATOM   2886  HG3 ARG A 190      -5.090 -67.062  12.365  1.00  0.00           H  
ATOM   2887  CD  ARG A 190      -5.826 -68.967  13.067  1.00  0.00           C  
ATOM   2888  HD2 ARG A 190      -4.899 -69.716  13.135  1.00  0.00           H  
ATOM   2889  HD3 ARG A 190      -6.701 -69.773  12.928  1.00  0.00           H  
ATOM   2890  NE  ARG A 190      -5.966 -68.570  14.476  1.00  0.00           N  
ATOM   2891  HE  ARG A 190      -7.066 -68.787  14.868  1.00  0.00           H  
ATOM   2892  CZ  ARG A 190      -4.991 -68.357  15.345  1.00  0.00           C  
ATOM   2893  NH1 ARG A 190      -3.736 -68.443  15.022  1.00  0.00           N  
ATOM   2894 HH11 ARG A 190      -3.108 -67.731  15.745  1.00  0.00           H  
ATOM   2895 HH12 ARG A 190      -3.037 -69.394  14.897  1.00  0.00           H  
ATOM   2896  NH2 ARG A 190      -5.281 -68.055  16.574  1.00  0.00           N  
ATOM   2897 HH21 ARG A 190      -5.279 -67.141  17.333  1.00  0.00           H  
ATOM   2898 HH22 ARG A 190      -5.233 -69.014  17.282  1.00  0.00           H  
ATOM   2899  N   ASP A 191      -4.542 -67.359   7.857  1.00  0.00           N  
ATOM   2900  H   ASP A 191      -3.632 -66.693   8.185  1.00  0.00           H  
ATOM   2901  CA  ASP A 191      -4.012 -67.907   6.616  1.00  0.00           C  
ATOM   2902  HA  ASP A 191      -4.806 -67.677   5.766  1.00  0.00           H  
ATOM   2903  C   ASP A 191      -3.780 -69.432   6.739  1.00  0.00           C  
ATOM   2904  O   ASP A 191      -3.914 -70.000   7.835  1.00  0.00           O  
ATOM   2905  CB  ASP A 191      -2.768 -67.096   6.204  1.00  0.00           C  
ATOM   2906  HB2 ASP A 191      -2.300 -67.227   5.111  1.00  0.00           H  
ATOM   2907  HB3 ASP A 191      -2.954 -65.925   6.122  1.00  0.00           H  
ATOM   2908  CG  ASP A 191      -1.491 -67.352   7.005  1.00  0.00           C  
ATOM   2909  OD1 ASP A 191      -1.460 -68.282   7.829  1.00  0.00           O  
ATOM   2910  OD2 ASP A 191      -0.497 -66.649   6.733  1.00  0.00           O  
ATOM   2911  N   PRO A 192      -3.428 -70.109   5.657  1.00  0.00           N  
ATOM   2912  CA  PRO A 192      -3.148 -71.549   5.705  1.00  0.00           C  
ATOM   2913  HA  PRO A 192      -4.045 -72.203   6.134  1.00  0.00           H  
ATOM   2914  C   PRO A 192      -2.015 -71.961   6.652  1.00  0.00           C  
ATOM   2915  O   PRO A 192      -1.962 -73.118   7.067  1.00  0.00           O  
ATOM   2916  CB  PRO A 192      -2.818 -71.931   4.259  1.00  0.00           C  
ATOM   2917  HB2 PRO A 192      -3.041 -73.082   4.047  1.00  0.00           H  
ATOM   2918  HB3 PRO A 192      -1.641 -71.887   4.057  1.00  0.00           H  
ATOM   2919  CG  PRO A 192      -3.582 -70.896   3.446  1.00  0.00           C  
ATOM   2920  HG2 PRO A 192      -4.724 -71.211   3.400  1.00  0.00           H  
ATOM   2921  HG3 PRO A 192      -2.905 -70.752   2.483  1.00  0.00           H  
ATOM   2922  CD  PRO A 192      -3.453 -69.643   4.288  1.00  0.00           C  
ATOM   2923  HD2 PRO A 192      -4.055 -68.738   3.805  1.00  0.00           H  
ATOM   2924  HD3 PRO A 192      -2.339 -69.301   4.017  1.00  0.00           H  
ATOM   2925  N   ASN A 193      -1.143 -71.031   7.030  1.00  0.00           N  
ATOM   2926  H   ASN A 193      -0.835 -70.287   6.162  1.00  0.00           H  
ATOM   2927  CA  ASN A 193      -0.066 -71.279   7.994  1.00  0.00           C  
ATOM   2928  HA  ASN A 193       0.340 -72.400   8.019  1.00  0.00           H  
ATOM   2929  C   ASN A 193      -0.534 -71.110   9.451  1.00  0.00           C  
ATOM   2930  O   ASN A 193       0.232 -71.344  10.385  1.00  0.00           O  
ATOM   2931  CB  ASN A 193       1.114 -70.355   7.677  1.00  0.00           C  
ATOM   2932  HB2 ASN A 193       1.062 -69.598   8.597  1.00  0.00           H  
ATOM   2933  HB3 ASN A 193       2.273 -70.507   7.949  1.00  0.00           H  
ATOM   2934  CG  ASN A 193       1.612 -70.500   6.250  1.00  0.00           C  
ATOM   2935  ND2 ASN A 193       1.828 -69.393   5.581  1.00  0.00           N  
ATOM   2936 HD21 ASN A 193       2.037 -69.484   4.413  1.00  0.00           H  
ATOM   2937 HD22 ASN A 193       2.190 -68.314   5.928  1.00  0.00           H  
ATOM   2938  OD1 ASN A 193       1.805 -71.583   5.734  1.00  0.00           O  
ATOM   2939  N   GLY A 194      -1.780 -70.696   9.649  1.00  0.00           N  
ATOM   2940  H   GLY A 194      -2.642 -70.318   8.956  1.00  0.00           H  
ATOM   2941  CA  GLY A 194      -2.358 -70.464  10.969  1.00  0.00           C  
ATOM   2942  HA2 GLY A 194      -1.829 -71.186  11.765  1.00  0.00           H  
ATOM   2943  HA3 GLY A 194      -3.453 -70.935  10.946  1.00  0.00           H  
ATOM   2944  C   GLY A 194      -2.041 -69.093  11.565  1.00  0.00           C  
ATOM   2945  O   GLY A 194      -2.374 -68.854  12.732  1.00  0.00           O  
ATOM   2946  N   ALA A 195      -1.427 -68.199  10.795  1.00  0.00           N  
ATOM   2947  H   ALA A 195      -0.520 -68.599  10.151  1.00  0.00           H  
ATOM   2948  CA  ALA A 195      -1.159 -66.826  11.197  1.00  0.00           C  
ATOM   2949  HA  ALA A 195      -0.923 -66.864  12.366  1.00  0.00           H  
ATOM   2950  C   ALA A 195      -2.309 -65.898  10.780  1.00  0.00           C  
ATOM   2951  O   ALA A 195      -3.042 -66.172   9.833  1.00  0.00           O  
ATOM   2952  CB  ALA A 195       0.183 -66.386  10.608  1.00  0.00           C  
ATOM   2953  HB1 ALA A 195       0.342 -66.112   9.456  1.00  0.00           H  
ATOM   2954  HB2 ALA A 195       0.577 -65.391  11.151  1.00  0.00           H  
ATOM   2955  HB3 ALA A 195       1.103 -67.103  10.892  1.00  0.00           H  
ATOM   2956  N   PHE A 196      -2.449 -64.781  11.481  1.00  0.00           N  
ATOM   2957  H   PHE A 196      -1.738 -64.605  12.416  1.00  0.00           H  
ATOM   2958  CA  PHE A 196      -3.341 -63.710  11.052  1.00  0.00           C  
ATOM   2959  HA  PHE A 196      -4.375 -64.169  10.704  1.00  0.00           H  
ATOM   2960  C   PHE A 196      -2.593 -62.795  10.077  1.00  0.00           C  
ATOM   2961  O   PHE A 196      -1.614 -62.172  10.483  1.00  0.00           O  
ATOM   2962  CB  PHE A 196      -3.840 -62.931  12.271  1.00  0.00           C  
ATOM   2963  HB2 PHE A 196      -2.927 -62.617  12.976  1.00  0.00           H  
ATOM   2964  HB3 PHE A 196      -4.192 -61.873  11.862  1.00  0.00           H  
ATOM   2965  CG  PHE A 196      -4.792 -63.706  13.150  1.00  0.00           C  
ATOM   2966  CD1 PHE A 196      -6.105 -63.943  12.720  1.00  0.00           C  
ATOM   2967  HD1 PHE A 196      -6.601 -63.334  11.839  1.00  0.00           H  
ATOM   2968  CD2 PHE A 196      -4.385 -64.168  14.411  1.00  0.00           C  
ATOM   2969  HD2 PHE A 196      -3.347 -63.962  14.953  1.00  0.00           H  
ATOM   2970  CE1 PHE A 196      -7.012 -64.620  13.552  1.00  0.00           C  
ATOM   2971  HE1 PHE A 196      -8.119 -64.974  13.334  1.00  0.00           H  
ATOM   2972  CE2 PHE A 196      -5.286 -64.846  15.245  1.00  0.00           C  
ATOM   2973  HE2 PHE A 196      -4.968 -64.785  16.388  1.00  0.00           H  
ATOM   2974  CZ  PHE A 196      -6.604 -65.066  14.814  1.00  0.00           C  
ATOM   2975  HZ  PHE A 196      -7.187 -65.665  15.646  1.00  0.00           H  
ATOM   2976  N   PRO A 197      -3.026 -62.699   8.816  1.00  0.00           N  
ATOM   2977  CA  PRO A 197      -2.418 -61.753   7.888  1.00  0.00           C  
ATOM   2978  HA  PRO A 197      -1.307 -62.163   7.752  1.00  0.00           H  
ATOM   2979  C   PRO A 197      -2.641 -60.315   8.366  1.00  0.00           C  
ATOM   2980  O   PRO A 197      -3.776 -59.969   8.715  1.00  0.00           O  
ATOM   2981  CB  PRO A 197      -3.074 -62.011   6.528  1.00  0.00           C  
ATOM   2982  HB2 PRO A 197      -3.888 -61.290   6.037  1.00  0.00           H  
ATOM   2983  HB3 PRO A 197      -2.230 -61.911   5.684  1.00  0.00           H  
ATOM   2984  CG  PRO A 197      -3.651 -63.415   6.658  1.00  0.00           C  
ATOM   2985  HG2 PRO A 197      -2.593 -63.889   6.366  1.00  0.00           H  
ATOM   2986  HG3 PRO A 197      -4.393 -63.718   5.781  1.00  0.00           H  
ATOM   2987  CD  PRO A 197      -4.008 -63.510   8.141  1.00  0.00           C  
ATOM   2988  HD2 PRO A 197      -4.039 -64.670   8.361  1.00  0.00           H  
ATOM   2989  HD3 PRO A 197      -4.995 -62.949   8.499  1.00  0.00           H  
ATOM   2990  N   PRO A 198      -1.611 -59.475   8.357  1.00  0.00           N  
ATOM   2991  CA  PRO A 198      -1.760 -58.083   8.750  1.00  0.00           C  
ATOM   2992  HA  PRO A 198      -2.205 -58.255   9.835  1.00  0.00           H  
ATOM   2993  C   PRO A 198      -2.540 -57.287   7.703  1.00  0.00           C  
ATOM   2994  O   PRO A 198      -2.521 -57.596   6.508  1.00  0.00           O  
ATOM   2995  CB  PRO A 198      -0.335 -57.561   8.934  1.00  0.00           C  
ATOM   2996  HB2 PRO A 198       0.076 -57.786  10.031  1.00  0.00           H  
ATOM   2997  HB3 PRO A 198       0.017 -56.452   8.673  1.00  0.00           H  
ATOM   2998  CG  PRO A 198       0.465 -58.404   7.947  1.00  0.00           C  
ATOM   2999  HG2 PRO A 198       0.536 -58.012   6.820  1.00  0.00           H  
ATOM   3000  HG3 PRO A 198       1.622 -58.459   8.254  1.00  0.00           H  
ATOM   3001  CD  PRO A 198      -0.236 -59.757   7.988  1.00  0.00           C  
ATOM   3002  HD2 PRO A 198       0.009 -60.147   6.888  1.00  0.00           H  
ATOM   3003  HD3 PRO A 198       0.324 -60.422   8.805  1.00  0.00           H  
ATOM   3004  N   PHE A 199      -3.168 -56.222   8.166  1.00  0.00           N  
ATOM   3005  H   PHE A 199      -2.777 -56.000   9.247  1.00  0.00           H  
ATOM   3006  CA  PHE A 199      -3.810 -55.268   7.275  1.00  0.00           C  
ATOM   3007  HA  PHE A 199      -4.598 -55.662   6.482  1.00  0.00           H  
ATOM   3008  C   PHE A 199      -2.764 -54.568   6.404  1.00  0.00           C  
ATOM   3009  O   PHE A 199      -1.870 -53.880   6.897  1.00  0.00           O  
ATOM   3010  CB  PHE A 199      -4.621 -54.267   8.098  1.00  0.00           C  
ATOM   3011  HB2 PHE A 199      -4.049 -53.426   8.705  1.00  0.00           H  
ATOM   3012  HB3 PHE A 199      -5.443 -54.870   8.702  1.00  0.00           H  
ATOM   3013  CG  PHE A 199      -5.373 -53.274   7.243  1.00  0.00           C  
ATOM   3014  CD1 PHE A 199      -4.841 -52.000   6.995  1.00  0.00           C  
ATOM   3015  HD1 PHE A 199      -3.779 -51.570   7.297  1.00  0.00           H  
ATOM   3016  CD2 PHE A 199      -6.603 -53.634   6.666  1.00  0.00           C  
ATOM   3017  HD2 PHE A 199      -7.116 -54.690   6.794  1.00  0.00           H  
ATOM   3018  CE1 PHE A 199      -5.536 -51.090   6.186  1.00  0.00           C  
ATOM   3019  HE1 PHE A 199      -5.194 -50.017   5.820  1.00  0.00           H  
ATOM   3020  CE2 PHE A 199      -7.301 -52.726   5.857  1.00  0.00           C  
ATOM   3021  HE2 PHE A 199      -8.022 -53.119   5.005  1.00  0.00           H  
ATOM   3022  CZ  PHE A 199      -6.769 -51.452   5.617  1.00  0.00           C  
ATOM   3023  HZ  PHE A 199      -7.050 -50.607   4.839  1.00  0.00           H  
ATOM   3024  N   LYS A 200      -2.898 -54.735   5.104  1.00  0.00           N  
ATOM   3025  H   LYS A 200      -3.823 -55.128   4.471  1.00  0.00           H  
ATOM   3026  CA  LYS A 200      -2.060 -54.016   4.146  1.00  0.00           C  
ATOM   3027  HA  LYS A 200      -0.952 -53.900   4.568  1.00  0.00           H  
ATOM   3028  C   LYS A 200      -2.734 -52.694   3.811  1.00  0.00           C  
ATOM   3029  O   LYS A 200      -3.722 -52.670   3.082  1.00  0.00           O  
ATOM   3030  CB  LYS A 200      -1.792 -54.865   2.902  1.00  0.00           C  
ATOM   3031  HB2 LYS A 200      -2.747 -55.258   2.301  1.00  0.00           H  
ATOM   3032  HB3 LYS A 200      -1.283 -54.124   2.112  1.00  0.00           H  
ATOM   3033  CG  LYS A 200      -0.868 -56.050   3.222  1.00  0.00           C  
ATOM   3034  HG2 LYS A 200       0.219 -55.645   3.492  1.00  0.00           H  
ATOM   3035  HG3 LYS A 200      -1.392 -56.785   3.989  1.00  0.00           H  
ATOM   3036  CD  LYS A 200      -0.540 -56.835   1.951  1.00  0.00           C  
ATOM   3037  HD2 LYS A 200      -1.510 -57.268   1.405  1.00  0.00           H  
ATOM   3038  HD3 LYS A 200       0.026 -56.164   1.139  1.00  0.00           H  
ATOM   3039  CE  LYS A 200       0.381 -58.012   2.292  1.00  0.00           C  
ATOM   3040  HE2 LYS A 200       1.446 -57.699   2.738  1.00  0.00           H  
ATOM   3041  HE3 LYS A 200      -0.101 -58.813   3.035  1.00  0.00           H  
ATOM   3042  NZ  LYS A 200       0.703 -58.824   1.091  1.00  0.00           N  
ATOM   3043  HZ1 LYS A 200      -0.205 -59.219   0.422  1.00  0.00           H  
ATOM   3044  HZ2 LYS A 200       1.272 -59.837   1.390  1.00  0.00           H  
ATOM   3045  HZ3 LYS A 200       1.473 -58.309   0.330  1.00  0.00           H  
ATOM   3046  N   SER A 201      -2.080 -51.576   4.336  1.00  0.00           N  
ATOM   3047  H   SER A 201      -1.278 -51.756   5.191  1.00  0.00           H  
ATOM   3048  CA  SER A 201      -2.240 -50.091   4.356  1.00  0.00           C  
ATOM   3049  HA  SER A 201      -3.383 -49.800   4.464  1.00  0.00           H  
ATOM   3050  CB  SER A 201      -1.398 -50.011   3.073  1.00  0.00           C  
ATOM   3051  HB2 SER A 201      -1.618 -48.978   2.509  1.00  0.00           H  
ATOM   3052  HB3 SER A 201      -1.706 -50.740   2.177  1.00  0.00           H  
ATOM   3053  OG  SER A 201      -0.053 -50.463   3.196  1.00  0.00           O  
ATOM   3054  HG  SER A 201       0.683 -49.689   2.698  1.00  0.00           H  
ATOM   3055  C   SER A 201      -1.402 -48.858   4.845  1.00  0.00           C  
ATOM   3056  O   SER A 201      -2.126 -47.869   4.745  1.00  0.00           O  
ATOM   3057  N   SER A 202      -0.107 -48.753   5.323  1.00  0.00           N  
ATOM   3058  H   SER A 202       0.284 -49.845   5.574  1.00  0.00           H  
ATOM   3059  CA  SER A 202       0.804 -47.678   5.873  1.00  0.00           C  
ATOM   3060  HA  SER A 202      -0.139 -46.983   6.093  1.00  0.00           H  
ATOM   3061  CB  SER A 202       1.317 -48.223   7.227  1.00  0.00           C  
ATOM   3062  HB2 SER A 202       0.458 -48.682   7.912  1.00  0.00           H  
ATOM   3063  HB3 SER A 202       1.995 -49.162   6.930  1.00  0.00           H  
ATOM   3064  OG  SER A 202       2.169 -47.447   8.059  1.00  0.00           O  
ATOM   3065  HG  SER A 202       3.237 -47.958   8.125  1.00  0.00           H  
ATOM   3066  C   SER A 202       1.630 -46.560   5.174  1.00  0.00           C  
ATOM   3067  O   SER A 202       2.076 -46.735   4.037  1.00  0.00           O  
ATOM   3068  N   LYS A 203       1.823 -45.392   5.892  1.00  0.00           N  
ATOM   3069  H   LYS A 203       0.727 -44.935   5.946  1.00  0.00           H  
ATOM   3070  CA  LYS A 203       2.578 -44.199   5.444  1.00  0.00           C  
ATOM   3071  HA  LYS A 203       2.320 -44.436   4.302  1.00  0.00           H  
ATOM   3072  CB  LYS A 203       3.602 -44.801   6.459  1.00  0.00           C  
ATOM   3073  HB2 LYS A 203       3.932 -45.926   6.223  1.00  0.00           H  
ATOM   3074  HB3 LYS A 203       4.636 -44.296   6.127  1.00  0.00           H  
ATOM   3075  CG  LYS A 203       3.345 -44.805   8.003  1.00  0.00           C  
ATOM   3076  HG2 LYS A 203       3.429 -43.623   8.136  1.00  0.00           H  
ATOM   3077  HG3 LYS A 203       4.343 -45.273   8.456  1.00  0.00           H  
ATOM   3078  CD  LYS A 203       2.143 -45.386   8.773  1.00  0.00           C  
ATOM   3079  HD2 LYS A 203       1.220 -46.087   9.060  1.00  0.00           H  
ATOM   3080  HD3 LYS A 203       1.401 -44.579   8.286  1.00  0.00           H  
ATOM   3081  CE  LYS A 203       2.084 -44.843  10.226  1.00  0.00           C  
ATOM   3082  HE2 LYS A 203       1.472 -45.531  10.991  1.00  0.00           H  
ATOM   3083  HE3 LYS A 203       1.500 -43.809  10.380  1.00  0.00           H  
ATOM   3084  NZ  LYS A 203       3.333 -44.711  11.007  1.00  0.00           N  
ATOM   3085  HZ1 LYS A 203       3.096 -44.165  12.050  1.00  0.00           H  
ATOM   3086  HZ2 LYS A 203       4.357 -44.162  10.713  1.00  0.00           H  
ATOM   3087  HZ3 LYS A 203       3.700 -45.810  11.317  1.00  0.00           H  
ATOM   3088  C   LYS A 203       3.043 -42.764   5.891  1.00  0.00           C  
ATOM   3089  O   LYS A 203       2.685 -42.680   4.718  1.00  0.00           O  
ATOM   3090  N   GLN A 204       3.255 -41.413   5.587  1.00  0.00           N  
ATOM   3091  H   GLN A 204       3.623 -41.132   4.484  1.00  0.00           H  
ATOM   3092  CA  GLN A 204       3.691 -40.007   5.949  1.00  0.00           C  
ATOM   3093  HA  GLN A 204       4.382 -40.643   6.692  1.00  0.00           H  
ATOM   3094  CB  GLN A 204       2.464 -39.119   6.168  1.00  0.00           C  
ATOM   3095  HB2 GLN A 204       2.223 -37.943   6.134  1.00  0.00           H  
ATOM   3096  HB3 GLN A 204       2.082 -39.209   5.037  1.00  0.00           H  
ATOM   3097  CG  GLN A 204       1.751 -39.499   7.501  1.00  0.00           C  
ATOM   3098  HG2 GLN A 204       0.960 -38.617   7.682  1.00  0.00           H  
ATOM   3099  HG3 GLN A 204       2.618 -39.372   8.314  1.00  0.00           H  
ATOM   3100  CD  GLN A 204       0.911 -40.796   7.592  1.00  0.00           C  
ATOM   3101  OE1 GLN A 204       1.090 -40.868   6.371  1.00  0.00           O  
ATOM   3102  NE2 GLN A 204       0.945 -40.353   8.851  1.00  0.00           N  
ATOM   3103 HE21 GLN A 204       1.438 -41.011   9.713  1.00  0.00           H  
ATOM   3104 HE22 GLN A 204      -0.040 -39.924   9.368  1.00  0.00           H  
ATOM   3105  C   GLN A 204       4.957 -39.063   5.883  1.00  0.00           C  
ATOM   3106  O   GLN A 204       4.280 -38.572   6.767  1.00  0.00           O  
ATOM   3107  N   ASP A 205       5.803 -37.994   6.220  1.00  0.00           N  
ATOM   3108  H   ASP A 205       6.641 -37.974   5.378  1.00  0.00           H  
ATOM   3109  CA  ASP A 205       5.674 -36.870   7.212  1.00  0.00           C  
ATOM   3110  HA  ASP A 205       4.733 -36.346   6.698  1.00  0.00           H  
ATOM   3111  CB  ASP A 205       6.293 -37.551   8.479  1.00  0.00           C  
ATOM   3112  HB2 ASP A 205       5.485 -37.451   9.350  1.00  0.00           H  
ATOM   3113  HB3 ASP A 205       7.434 -37.215   8.451  1.00  0.00           H  
ATOM   3114  CG  ASP A 205       6.440 -39.091   8.437  1.00  0.00           C  
ATOM   3115  OD1 ASP A 205       6.926 -38.872   9.573  1.00  0.00           O  
ATOM   3116  OD2 ASP A 205       6.705 -40.276   8.754  1.00  0.00           O  
ATOM   3117  C   ASP A 205       6.455 -35.498   7.405  1.00  0.00           C  
ATOM   3118  O   ASP A 205       5.543 -35.323   8.231  1.00  0.00           O  
ATOM   3119  N   GLY A 206       6.754 -34.243   7.925  1.00  0.00           N  
ATOM   3120  H   GLY A 206       6.015 -33.611   8.620  1.00  0.00           H  
ATOM   3121  CA  GLY A 206       7.788 -33.259   7.771  1.00  0.00           C  
ATOM   3122  HA2 GLY A 206       7.734 -32.393   8.594  1.00  0.00           H  
ATOM   3123  HA3 GLY A 206       7.445 -32.802   6.722  1.00  0.00           H  
ATOM   3124  C   GLY A 206       9.139 -33.880   8.044  1.00  0.00           C  
ATOM   3125  O   GLY A 206       9.298 -34.748   8.899  1.00  0.00           O  
ATOM   3126  N   VAL A 207      10.093 -33.380   7.345  1.00  0.00           N  
ATOM   3127  H   VAL A 207       9.715 -32.474   6.675  1.00  0.00           H  
ATOM   3128  CA  VAL A 207      11.485 -33.646   7.693  1.00  0.00           C  
ATOM   3129  HA  VAL A 207      11.397 -34.825   7.664  1.00  0.00           H  
ATOM   3130  C   VAL A 207      11.695 -33.214   9.135  1.00  0.00           C  
ATOM   3131  O   VAL A 207      11.250 -32.143   9.543  1.00  0.00           O  
ATOM   3132  CB  VAL A 207      12.432 -32.905   6.755  1.00  0.00           C  
ATOM   3133  HB  VAL A 207      12.131 -31.758   6.801  1.00  0.00           H  
ATOM   3134  CG1 VAL A 207      13.883 -33.230   7.067  1.00  0.00           C  
ATOM   3135 HG11 VAL A 207      14.201 -34.357   6.850  1.00  0.00           H  
ATOM   3136 HG12 VAL A 207      14.697 -32.556   6.506  1.00  0.00           H  
ATOM   3137 HG13 VAL A 207      13.998 -32.937   8.212  1.00  0.00           H  
ATOM   3138  CG2 VAL A 207      12.160 -33.303   5.307  1.00  0.00           C  
ATOM   3139 HG21 VAL A 207      11.637 -34.352   5.079  1.00  0.00           H  
ATOM   3140 HG22 VAL A 207      11.215 -32.682   4.899  1.00  0.00           H  
ATOM   3141 HG23 VAL A 207      13.060 -32.700   4.838  1.00  0.00           H  
ATOM   3142  N   GLY A 208      12.358 -34.051   9.891  1.00  0.00           N  
ATOM   3143  H   GLY A 208      13.353 -34.578   9.535  1.00  0.00           H  
ATOM   3144  CA  GLY A 208      12.592 -33.749  11.287  1.00  0.00           C  
ATOM   3145  HA2 GLY A 208      13.162 -34.246  12.210  1.00  0.00           H  
ATOM   3146  HA3 GLY A 208      11.466 -33.960  11.638  1.00  0.00           H  
ATOM   3147  C   GLY A 208      13.233 -32.375  11.444  1.00  0.00           C  
ATOM   3148  O   GLY A 208      14.228 -32.066  10.789  1.00  0.00           O  
ATOM   3149  N   ALA A 209      12.693 -31.599  12.344  1.00  0.00           N  
ATOM   3150  H   ALA A 209      11.806 -32.000  13.027  1.00  0.00           H  
ATOM   3151  CA  ALA A 209      13.184 -30.244  12.572  1.00  0.00           C  
ATOM   3152  HA  ALA A 209      12.745 -29.582  11.688  1.00  0.00           H  
ATOM   3153  C   ALA A 209      14.691 -30.211  12.863  1.00  0.00           C  
ATOM   3154  O   ALA A 209      15.378 -29.275  12.472  1.00  0.00           O  
ATOM   3155  CB  ALA A 209      12.385 -29.642  13.727  1.00  0.00           C  
ATOM   3156  HB1 ALA A 209      11.254 -29.974  13.936  1.00  0.00           H  
ATOM   3157  HB2 ALA A 209      12.875 -29.703  14.821  1.00  0.00           H  
ATOM   3158  HB3 ALA A 209      12.249 -28.458  13.596  1.00  0.00           H  
ATOM   3159  N   GLY A 210      15.182 -31.243  13.508  1.00  0.00           N  
ATOM   3160  H   GLY A 210      14.600 -31.823  14.369  1.00  0.00           H  
ATOM   3161  CA  GLY A 210      16.609 -31.377  13.776  1.00  0.00           C  
ATOM   3162  HA2 GLY A 210      16.854 -32.309  14.483  1.00  0.00           H  
ATOM   3163  HA3 GLY A 210      16.914 -30.480  14.505  1.00  0.00           H  
ATOM   3164  C   GLY A 210      17.455 -31.485  12.511  1.00  0.00           C  
ATOM   3165  O   GLY A 210      18.518 -30.875  12.443  1.00  0.00           O  
ATOM   3166  N   VAL A 211      16.971 -32.188  11.535  1.00  0.00           N  
ATOM   3167  H   VAL A 211      16.288 -33.024  12.026  1.00  0.00           H  
ATOM   3168  CA  VAL A 211      17.677 -32.313  10.254  1.00  0.00           C  
ATOM   3169  HA  VAL A 211      18.823 -32.534  10.475  1.00  0.00           H  
ATOM   3170  C   VAL A 211      17.697 -30.976   9.527  1.00  0.00           C  
ATOM   3171  O   VAL A 211      18.753 -30.528   9.092  1.00  0.00           O  
ATOM   3172  CB  VAL A 211      17.051 -33.404   9.374  1.00  0.00           C  
ATOM   3173  HB  VAL A 211      15.896 -33.291   9.152  1.00  0.00           H  
ATOM   3174  CG1 VAL A 211      17.737 -33.500   8.018  1.00  0.00           C  
ATOM   3175 HG11 VAL A 211      17.230 -34.265   7.252  1.00  0.00           H  
ATOM   3176 HG12 VAL A 211      17.546 -32.478   7.440  1.00  0.00           H  
ATOM   3177 HG13 VAL A 211      18.888 -33.774   8.095  1.00  0.00           H  
ATOM   3178  CG2 VAL A 211      17.141 -34.763  10.056  1.00  0.00           C  
ATOM   3179 HG21 VAL A 211      16.771 -35.608   9.299  1.00  0.00           H  
ATOM   3180 HG22 VAL A 211      18.244 -35.077  10.375  1.00  0.00           H  
ATOM   3181 HG23 VAL A 211      16.561 -34.918  11.084  1.00  0.00           H  
ATOM   3182  N   ILE A 212      16.566 -30.333   9.465  1.00  0.00           N  
ATOM   3183  H   ILE A 212      15.641 -30.581  10.154  1.00  0.00           H  
ATOM   3184  CA  ILE A 212      16.465 -29.013   8.836  1.00  0.00           C  
ATOM   3185  HA  ILE A 212      16.754 -29.105   7.688  1.00  0.00           H  
ATOM   3186  C   ILE A 212      17.376 -28.014   9.550  1.00  0.00           C  
ATOM   3187  O   ILE A 212      18.156 -27.323   8.904  1.00  0.00           O  
ATOM   3188  CB  ILE A 212      15.005 -28.527   8.803  1.00  0.00           C  
ATOM   3189  HB  ILE A 212      14.512 -28.324   9.868  1.00  0.00           H  
ATOM   3190  CG1 ILE A 212      14.138 -29.487   7.968  1.00  0.00           C  
ATOM   3191 HG12 ILE A 212      14.080 -30.558   8.474  1.00  0.00           H  
ATOM   3192 HG13 ILE A 212      14.377 -29.508   6.804  1.00  0.00           H  
ATOM   3193  CG2 ILE A 212      14.935 -27.095   8.254  1.00  0.00           C  
ATOM   3194 HG21 ILE A 212      15.322 -26.290   9.054  1.00  0.00           H  
ATOM   3195 HG22 ILE A 212      13.810 -26.692   8.197  1.00  0.00           H  
ATOM   3196 HG23 ILE A 212      15.491 -26.916   7.215  1.00  0.00           H  
ATOM   3197  CD1 ILE A 212      12.646 -29.170   8.003  1.00  0.00           C  
ATOM   3198 HD11 ILE A 212      11.722 -29.891   7.769  1.00  0.00           H  
ATOM   3199 HD12 ILE A 212      12.305 -28.261   7.304  1.00  0.00           H  
ATOM   3200 HD13 ILE A 212      12.268 -28.761   9.066  1.00  0.00           H  
ATOM   3201  N   ALA A 213      17.309 -27.988  10.857  1.00  0.00           N  
ATOM   3202  H   ALA A 213      17.040 -28.923  11.519  1.00  0.00           H  
ATOM   3203  CA  ALA A 213      18.170 -27.114  11.641  1.00  0.00           C  
ATOM   3204  HA  ALA A 213      17.796 -26.013  11.384  1.00  0.00           H  
ATOM   3205  C   ALA A 213      19.655 -27.418  11.402  1.00  0.00           C  
ATOM   3206  O   ALA A 213      20.442 -26.497  11.210  1.00  0.00           O  
ATOM   3207  CB  ALA A 213      17.799 -27.247  13.115  1.00  0.00           C  
ATOM   3208  HB1 ALA A 213      16.807 -27.687  13.621  1.00  0.00           H  
ATOM   3209  HB2 ALA A 213      18.632 -27.588  13.906  1.00  0.00           H  
ATOM   3210  HB3 ALA A 213      17.641 -26.101  13.445  1.00  0.00           H  
ATOM   3211  N   GLY A 214      20.005 -28.681  11.387  1.00  0.00           N  
ATOM   3212  H   GLY A 214      19.862 -29.117  12.484  1.00  0.00           H  
ATOM   3213  CA  GLY A 214      21.368 -29.100  11.097  1.00  0.00           C  
ATOM   3214  HA2 GLY A 214      21.979 -28.660  12.019  1.00  0.00           H  
ATOM   3215  HA3 GLY A 214      21.222 -30.234  10.782  1.00  0.00           H  
ATOM   3216  C   GLY A 214      21.855 -28.635   9.729  1.00  0.00           C  
ATOM   3217  O   GLY A 214      22.949 -28.086   9.628  1.00  0.00           O  
ATOM   3218  N   ILE A 215      21.029 -28.785   8.731  1.00  0.00           N  
ATOM   3219  H   ILE A 215      19.887 -29.016   8.886  1.00  0.00           H  
ATOM   3220  CA  ILE A 215      21.359 -28.324   7.381  1.00  0.00           C  
ATOM   3221  HA  ILE A 215      22.501 -28.582   7.174  1.00  0.00           H  
ATOM   3222  C   ILE A 215      21.496 -26.801   7.345  1.00  0.00           C  
ATOM   3223  O   ILE A 215      22.478 -26.292   6.818  1.00  0.00           O  
ATOM   3224  CB  ILE A 215      20.327 -28.826   6.357  1.00  0.00           C  
ATOM   3225  HB  ILE A 215      19.200 -28.532   6.583  1.00  0.00           H  
ATOM   3226  CG1 ILE A 215      20.393 -30.361   6.232  1.00  0.00           C  
ATOM   3227 HG12 ILE A 215      20.273 -31.282   6.982  1.00  0.00           H  
ATOM   3228 HG13 ILE A 215      21.579 -30.348   6.256  1.00  0.00           H  
ATOM   3229  CG2 ILE A 215      20.572 -28.180   4.986  1.00  0.00           C  
ATOM   3230 HG21 ILE A 215      20.420 -28.740   3.942  1.00  0.00           H  
ATOM   3231 HG22 ILE A 215      20.126 -27.078   4.986  1.00  0.00           H  
ATOM   3232 HG23 ILE A 215      21.746 -28.006   4.828  1.00  0.00           H  
ATOM   3233  CD1 ILE A 215      19.189 -30.969   5.515  1.00  0.00           C  
ATOM   3234 HD11 ILE A 215      18.161 -30.800   6.094  1.00  0.00           H  
ATOM   3235 HD12 ILE A 215      19.090 -32.053   5.014  1.00  0.00           H  
ATOM   3236 HD13 ILE A 215      19.156 -30.387   4.475  1.00  0.00           H  
ATOM   3237  N   VAL A 216      20.563 -26.099   7.928  1.00  0.00           N  
ATOM   3238  H   VAL A 216      19.894 -26.484   8.815  1.00  0.00           H  
ATOM   3239  CA  VAL A 216      20.609 -24.630   7.960  1.00  0.00           C  
ATOM   3240  HA  VAL A 216      20.604 -24.248   6.835  1.00  0.00           H  
ATOM   3241  C   VAL A 216      21.867 -24.138   8.674  1.00  0.00           C  
ATOM   3242  O   VAL A 216      22.574 -23.282   8.149  1.00  0.00           O  
ATOM   3243  CB  VAL A 216      19.332 -24.057   8.589  1.00  0.00           C  
ATOM   3244  HB  VAL A 216      18.926 -24.402   9.655  1.00  0.00           H  
ATOM   3245  CG1 VAL A 216      19.428 -22.556   8.849  1.00  0.00           C  
ATOM   3246 HG11 VAL A 216      19.659 -21.955   7.850  1.00  0.00           H  
ATOM   3247 HG12 VAL A 216      20.162 -22.394   9.778  1.00  0.00           H  
ATOM   3248 HG13 VAL A 216      18.434 -22.153   9.385  1.00  0.00           H  
ATOM   3249  CG2 VAL A 216      18.137 -24.280   7.668  1.00  0.00           C  
ATOM   3250 HG21 VAL A 216      17.997 -25.291   7.048  1.00  0.00           H  
ATOM   3251 HG22 VAL A 216      18.030 -23.452   6.815  1.00  0.00           H  
ATOM   3252 HG23 VAL A 216      17.136 -24.201   8.322  1.00  0.00           H  
ATOM   3253  N   ILE A 217      22.156 -24.693   9.815  1.00  0.00           N  
ATOM   3254  H   ILE A 217      21.191 -24.654  10.495  1.00  0.00           H  
ATOM   3255  CA  ILE A 217      23.376 -24.344  10.550  1.00  0.00           C  
ATOM   3256  HA  ILE A 217      23.298 -23.188  10.811  1.00  0.00           H  
ATOM   3257  C   ILE A 217      24.615 -24.662   9.709  1.00  0.00           C  
ATOM   3258  O   ILE A 217      25.500 -23.821   9.594  1.00  0.00           O  
ATOM   3259  CB  ILE A 217      23.410 -25.045  11.918  1.00  0.00           C  
ATOM   3260  HB  ILE A 217      23.221 -26.217  11.886  1.00  0.00           H  
ATOM   3261  CG1 ILE A 217      22.315 -24.467  12.835  1.00  0.00           C  
ATOM   3262 HG12 ILE A 217      21.176 -24.226  12.566  1.00  0.00           H  
ATOM   3263 HG13 ILE A 217      22.594 -23.403  13.305  1.00  0.00           H  
ATOM   3264  CG2 ILE A 217      24.785 -24.888  12.587  1.00  0.00           C  
ATOM   3265 HG21 ILE A 217      25.699 -25.346  11.979  1.00  0.00           H  
ATOM   3266 HG22 ILE A 217      24.746 -25.553  13.580  1.00  0.00           H  
ATOM   3267 HG23 ILE A 217      25.030 -23.819  13.050  1.00  0.00           H  
ATOM   3268  CD1 ILE A 217      22.033 -25.326  14.069  1.00  0.00           C  
ATOM   3269 HD11 ILE A 217      22.412 -24.793  15.076  1.00  0.00           H  
ATOM   3270 HD12 ILE A 217      22.346 -26.467  14.239  1.00  0.00           H  
ATOM   3271 HD13 ILE A 217      20.860 -25.384  14.305  1.00  0.00           H  
ATOM   3272  N   GLY A 218      24.659 -25.827   9.124  1.00  0.00           N  
ATOM   3273  H   GLY A 218      23.878 -26.574   9.584  1.00  0.00           H  
ATOM   3274  CA  GLY A 218      25.766 -26.218   8.263  1.00  0.00           C  
ATOM   3275  HA2 GLY A 218      25.346 -27.270   7.923  1.00  0.00           H  
ATOM   3276  HA3 GLY A 218      26.762 -25.929   8.828  1.00  0.00           H  
ATOM   3277  C   GLY A 218      25.984 -25.255   7.101  1.00  0.00           C  
ATOM   3278  O   GLY A 218      27.112 -24.832   6.855  1.00  0.00           O  
ATOM   3279  N   VAL A 219      24.911 -24.862   6.460  1.00  0.00           N  
ATOM   3280  H   VAL A 219      23.862 -25.095   6.935  1.00  0.00           H  
ATOM   3281  CA  VAL A 219      24.970 -23.893   5.362  1.00  0.00           C  
ATOM   3282  HA  VAL A 219      25.704 -24.317   4.530  1.00  0.00           H  
ATOM   3283  C   VAL A 219      25.440 -22.525   5.850  1.00  0.00           C  
ATOM   3284  O   VAL A 219      26.306 -21.924   5.221  1.00  0.00           O  
ATOM   3285  CB  VAL A 219      23.616 -23.802   4.644  1.00  0.00           C  
ATOM   3286  HB  VAL A 219      22.674 -23.572   5.331  1.00  0.00           H  
ATOM   3287  CG1 VAL A 219      23.587 -22.677   3.613  1.00  0.00           C  
ATOM   3288 HG11 VAL A 219      23.079 -21.803   4.251  1.00  0.00           H  
ATOM   3289 HG12 VAL A 219      23.138 -22.969   2.531  1.00  0.00           H  
ATOM   3290 HG13 VAL A 219      24.694 -22.470   3.214  1.00  0.00           H  
ATOM   3291  CG2 VAL A 219      23.312 -25.097   3.905  1.00  0.00           C  
ATOM   3292 HG21 VAL A 219      22.158 -25.352   4.081  1.00  0.00           H  
ATOM   3293 HG22 VAL A 219      23.907 -26.052   4.302  1.00  0.00           H  
ATOM   3294 HG23 VAL A 219      23.328 -25.160   2.709  1.00  0.00           H  
ATOM   3295  N   ILE A 220      24.916 -22.062   6.960  1.00  0.00           N  
ATOM   3296  H   ILE A 220      24.282 -22.776   7.640  1.00  0.00           H  
ATOM   3297  CA  ILE A 220      25.339 -20.776   7.530  1.00  0.00           C  
ATOM   3298  HA  ILE A 220      25.195 -20.068   6.593  1.00  0.00           H  
ATOM   3299  C   ILE A 220      26.829 -20.796   7.858  1.00  0.00           C  
ATOM   3300  O   ILE A 220      27.554 -19.877   7.486  1.00  0.00           O  
ATOM   3301  CB  ILE A 220      24.493 -20.402   8.758  1.00  0.00           C  
ATOM   3302  HB  ILE A 220      24.326 -21.266   9.554  1.00  0.00           H  
ATOM   3303  CG1 ILE A 220      23.055 -20.060   8.332  1.00  0.00           C  
ATOM   3304 HG12 ILE A 220      23.097 -18.874   8.371  1.00  0.00           H  
ATOM   3305 HG13 ILE A 220      22.478 -20.713   7.522  1.00  0.00           H  
ATOM   3306  CG2 ILE A 220      25.105 -19.208   9.504  1.00  0.00           C  
ATOM   3307 HG21 ILE A 220      25.844 -19.776  10.239  1.00  0.00           H  
ATOM   3308 HG22 ILE A 220      25.759 -18.461   8.853  1.00  0.00           H  
ATOM   3309 HG23 ILE A 220      24.310 -18.491  10.034  1.00  0.00           H  
ATOM   3310  CD1 ILE A 220      22.064 -20.000   9.491  1.00  0.00           C  
ATOM   3311 HD11 ILE A 220      20.928 -20.309   9.319  1.00  0.00           H  
ATOM   3312 HD12 ILE A 220      22.326 -20.666  10.453  1.00  0.00           H  
ATOM   3313 HD13 ILE A 220      21.967 -18.963  10.082  1.00  0.00           H  
ATOM   3314  N   VAL A 221      27.277 -21.829   8.520  1.00  0.00           N  
ATOM   3315  H   VAL A 221      26.494 -22.085   9.363  1.00  0.00           H  
ATOM   3316  CA  VAL A 221      28.692 -21.959   8.873  1.00  0.00           C  
ATOM   3317  HA  VAL A 221      28.895 -20.878   9.313  1.00  0.00           H  
ATOM   3318  C   VAL A 221      29.566 -22.009   7.623  1.00  0.00           C  
ATOM   3319  O   VAL A 221      30.583 -21.318   7.565  1.00  0.00           O  
ATOM   3320  CB  VAL A 221      28.907 -23.185   9.764  1.00  0.00           C  
ATOM   3321  HB  VAL A 221      28.250 -23.998   9.206  1.00  0.00           H  
ATOM   3322  CG1 VAL A 221      30.383 -23.459  10.009  1.00  0.00           C  
ATOM   3323 HG11 VAL A 221      30.838 -23.299   8.919  1.00  0.00           H  
ATOM   3324 HG12 VAL A 221      30.062 -24.293  10.782  1.00  0.00           H  
ATOM   3325 HG13 VAL A 221      30.648 -22.349  10.327  1.00  0.00           H  
ATOM   3326  CG2 VAL A 221      28.256 -22.978  11.124  1.00  0.00           C  
ATOM   3327 HG21 VAL A 221      27.095 -23.264  11.090  1.00  0.00           H  
ATOM   3328 HG22 VAL A 221      28.168 -21.857  11.515  1.00  0.00           H  
ATOM   3329 HG23 VAL A 221      28.448 -23.833  11.936  1.00  0.00           H  
ATOM   3330  N   ALA A 222      29.165 -22.767   6.645  1.00  0.00           N  
ATOM   3331  H   ALA A 222      28.264 -23.487   6.852  1.00  0.00           H  
ATOM   3332  CA  ALA A 222      29.905 -22.845   5.396  1.00  0.00           C  
ATOM   3333  HA  ALA A 222      31.059 -23.083   5.534  1.00  0.00           H  
ATOM   3334  C   ALA A 222      29.977 -21.493   4.678  1.00  0.00           C  
ATOM   3335  O   ALA A 222      31.050 -21.083   4.239  1.00  0.00           O  
ATOM   3336  CB  ALA A 222      29.258 -23.911   4.515  1.00  0.00           C  
ATOM   3337  HB1 ALA A 222      29.658 -23.694   3.413  1.00  0.00           H  
ATOM   3338  HB2 ALA A 222      29.502 -24.836   5.214  1.00  0.00           H  
ATOM   3339  HB3 ALA A 222      28.086 -24.010   4.323  1.00  0.00           H  
ATOM   3340  N   LEU A 223      28.865 -20.796   4.616  1.00  0.00           N  
ATOM   3341  H   LEU A 223      28.011 -20.951   5.409  1.00  0.00           H  
ATOM   3342  CA  LEU A 223      28.826 -19.469   4.003  1.00  0.00           C  
ATOM   3343  HA  LEU A 223      29.302 -19.594   2.923  1.00  0.00           H  
ATOM   3344  C   LEU A 223      29.689 -18.463   4.754  1.00  0.00           C  
ATOM   3345  O   LEU A 223      30.434 -17.712   4.129  1.00  0.00           O  
ATOM   3346  CB  LEU A 223      27.382 -18.979   3.924  1.00  0.00           C  
ATOM   3347  HB2 LEU A 223      26.744 -19.024   4.919  1.00  0.00           H  
ATOM   3348  HB3 LEU A 223      27.523 -17.834   3.640  1.00  0.00           H  
ATOM   3349  CG  LEU A 223      26.539 -19.664   2.843  1.00  0.00           C  
ATOM   3350  HG  LEU A 223      26.650 -20.845   2.754  1.00  0.00           H  
ATOM   3351  CD1 LEU A 223      25.088 -19.247   2.986  1.00  0.00           C  
ATOM   3352 HD11 LEU A 223      25.239 -18.128   2.616  1.00  0.00           H  
ATOM   3353 HD12 LEU A 223      24.456 -19.790   2.126  1.00  0.00           H  
ATOM   3354 HD13 LEU A 223      24.681 -19.869   3.912  1.00  0.00           H  
ATOM   3355  CD2 LEU A 223      26.997 -19.281   1.442  1.00  0.00           C  
ATOM   3356 HD21 LEU A 223      27.483 -18.189   1.422  1.00  0.00           H  
ATOM   3357 HD22 LEU A 223      27.860 -19.911   0.918  1.00  0.00           H  
ATOM   3358 HD23 LEU A 223      26.058 -19.424   0.728  1.00  0.00           H  
ATOM   3359  N   LEU A 224      29.621 -18.472   6.059  1.00  0.00           N  
ATOM   3360  H   LEU A 224      28.467 -18.488   6.299  1.00  0.00           H  
ATOM   3361  CA  LEU A 224      30.457 -17.592   6.874  1.00  0.00           C  
ATOM   3362  HA  LEU A 224      30.240 -16.504   6.457  1.00  0.00           H  
ATOM   3363  C   LEU A 224      31.939 -17.891   6.691  1.00  0.00           C  
ATOM   3364  O   LEU A 224      32.742 -16.966   6.593  1.00  0.00           O  
ATOM   3365  CB  LEU A 224      30.066 -17.725   8.342  1.00  0.00           C  
ATOM   3366  HB2 LEU A 224      30.896 -16.942   8.665  1.00  0.00           H  
ATOM   3367  HB3 LEU A 224      29.974 -18.864   8.653  1.00  0.00           H  
ATOM   3368  CG  LEU A 224      28.727 -17.073   8.708  1.00  0.00           C  
ATOM   3369  HG  LEU A 224      27.789 -17.312   8.020  1.00  0.00           H  
ATOM   3370  CD1 LEU A 224      28.386 -17.420  10.145  1.00  0.00           C  
ATOM   3371 HD11 LEU A 224      29.250 -16.881  10.762  1.00  0.00           H  
ATOM   3372 HD12 LEU A 224      27.422 -16.734  10.219  1.00  0.00           H  
ATOM   3373 HD13 LEU A 224      28.082 -18.564  10.239  1.00  0.00           H  
ATOM   3374  CD2 LEU A 224      28.777 -15.554   8.584  1.00  0.00           C  
ATOM   3375 HD21 LEU A 224      28.241 -14.829   9.358  1.00  0.00           H  
ATOM   3376 HD22 LEU A 224      28.412 -15.351   7.468  1.00  0.00           H  
ATOM   3377 HD23 LEU A 224      29.863 -15.051   8.607  1.00  0.00           H  
ATOM   3378  N   LEU A 225      32.288 -19.133   6.603  1.00  0.00           N  
ATOM   3379  H   LEU A 225      31.732 -19.754   7.437  1.00  0.00           H  
ATOM   3380  CA  LEU A 225      33.662 -19.529   6.340  1.00  0.00           C  
ATOM   3381  HA  LEU A 225      34.252 -18.888   7.145  1.00  0.00           H  
ATOM   3382  C   LEU A 225      34.136 -19.031   4.975  1.00  0.00           C  
ATOM   3383  O   LEU A 225      35.220 -18.461   4.872  1.00  0.00           O  
ATOM   3384  CB  LEU A 225      33.763 -21.056   6.446  1.00  0.00           C  
ATOM   3385  HB2 LEU A 225      33.188 -21.412   7.423  1.00  0.00           H  
ATOM   3386  HB3 LEU A 225      33.052 -21.359   5.540  1.00  0.00           H  
ATOM   3387  CG  LEU A 225      35.197 -21.562   6.279  1.00  0.00           C  
ATOM   3388  HG  LEU A 225      35.422 -21.097   5.206  1.00  0.00           H  
ATOM   3389  CD1 LEU A 225      36.071 -21.164   7.447  1.00  0.00           C  
ATOM   3390 HD11 LEU A 225      37.153 -21.415   7.009  1.00  0.00           H  
ATOM   3391 HD12 LEU A 225      36.166 -19.987   7.251  1.00  0.00           H  
ATOM   3392 HD13 LEU A 225      35.222 -21.662   8.094  1.00  0.00           H  
ATOM   3393  CD2 LEU A 225      35.203 -23.080   6.177  1.00  0.00           C  
ATOM   3394 HD21 LEU A 225      34.265 -23.087   5.447  1.00  0.00           H  
ATOM   3395 HD22 LEU A 225      36.237 -22.872   5.610  1.00  0.00           H  
ATOM   3396 HD23 LEU A 225      35.313 -23.422   7.293  1.00  0.00           H  
ATOM   3397  N   ILE A 226      33.320 -19.209   3.970  1.00  0.00           N  
ATOM   3398  H   ILE A 226      32.185 -19.514   4.018  1.00  0.00           H  
ATOM   3399  CA  ILE A 226      33.641 -18.723   2.626  1.00  0.00           C  
ATOM   3400  HA  ILE A 226      34.651 -19.180   2.200  1.00  0.00           H  
ATOM   3401  C   ILE A 226      33.778 -17.202   2.627  1.00  0.00           C  
ATOM   3402  O   ILE A 226      34.754 -16.675   2.098  1.00  0.00           O  
ATOM   3403  CB  ILE A 226      32.592 -19.208   1.610  1.00  0.00           C  
ATOM   3404  HB  ILE A 226      31.483 -18.830   1.810  1.00  0.00           H  
ATOM   3405  CG1 ILE A 226      32.682 -20.737   1.439  1.00  0.00           C  
ATOM   3406 HG12 ILE A 226      33.533 -20.876   0.615  1.00  0.00           H  
ATOM   3407 HG13 ILE A 226      32.946 -21.385   2.401  1.00  0.00           H  
ATOM   3408  CG2 ILE A 226      32.777 -18.517   0.251  1.00  0.00           C  
ATOM   3409 HG21 ILE A 226      32.388 -19.004  -0.776  1.00  0.00           H  
ATOM   3410 HG22 ILE A 226      33.923 -18.411  -0.081  1.00  0.00           H  
ATOM   3411 HG23 ILE A 226      32.223 -17.461   0.163  1.00  0.00           H  
ATOM   3412  CD1 ILE A 226      31.450 -21.348   0.777  1.00  0.00           C  
ATOM   3413 HD11 ILE A 226      31.763 -22.094  -0.107  1.00  0.00           H  
ATOM   3414 HD12 ILE A 226      30.897 -20.476   0.182  1.00  0.00           H  
ATOM   3415 HD13 ILE A 226      30.827 -21.977   1.571  1.00  0.00           H  
ATOM   3416  N   LEU A 227      32.850 -16.517   3.247  1.00  0.00           N  
ATOM   3417  H   LEU A 227      32.346 -17.045   4.170  1.00  0.00           H  
ATOM   3418  CA  LEU A 227      32.907 -15.064   3.380  1.00  0.00           C  
ATOM   3419  HA  LEU A 227      32.886 -14.716   2.245  1.00  0.00           H  
ATOM   3420  C   LEU A 227      34.176 -14.608   4.082  1.00  0.00           C  
ATOM   3421  O   LEU A 227      34.818 -13.664   3.626  1.00  0.00           O  
ATOM   3422  CB  LEU A 227      31.677 -14.566   4.140  1.00  0.00           C  
ATOM   3423  HB2 LEU A 227      31.965 -13.463   4.500  1.00  0.00           H  
ATOM   3424  HB3 LEU A 227      31.487 -15.125   5.169  1.00  0.00           H  
ATOM   3425  CG  LEU A 227      30.401 -14.505   3.295  1.00  0.00           C  
ATOM   3426  HG  LEU A 227      30.211 -15.476   2.630  1.00  0.00           H  
ATOM   3427  CD1 LEU A 227      29.195 -14.299   4.194  1.00  0.00           C  
ATOM   3428 HD11 LEU A 227      28.837 -15.430   4.324  1.00  0.00           H  
ATOM   3429 HD12 LEU A 227      29.623 -13.817   5.203  1.00  0.00           H  
ATOM   3430 HD13 LEU A 227      28.153 -13.730   4.258  1.00  0.00           H  
ATOM   3431  CD2 LEU A 227      30.459 -13.354   2.302  1.00  0.00           C  
ATOM   3432 HD21 LEU A 227      29.679 -13.824   1.541  1.00  0.00           H  
ATOM   3433 HD22 LEU A 227      30.341 -12.557   3.167  1.00  0.00           H  
ATOM   3434 HD23 LEU A 227      31.419 -12.907   1.798  1.00  0.00           H  
ATOM   3435  N   PHE A 228      34.547 -15.277   5.136  1.00  0.00           N  
ATOM   3436  H   PHE A 228      33.722 -14.809   5.855  1.00  0.00           H  
ATOM   3437  CA  PHE A 228      35.777 -14.969   5.853  1.00  0.00           C  
ATOM   3438  HA  PHE A 228      35.645 -13.805   6.058  1.00  0.00           H  
ATOM   3439  C   PHE A 228      37.010 -15.148   4.969  1.00  0.00           C  
ATOM   3440  O   PHE A 228      37.868 -14.268   4.927  1.00  0.00           O  
ATOM   3441  CB  PHE A 228      35.861 -15.837   7.100  1.00  0.00           C  
ATOM   3442  HB2 PHE A 228      35.996 -16.927   7.577  1.00  0.00           H  
ATOM   3443  HB3 PHE A 228      34.703 -16.109   7.130  1.00  0.00           H  
ATOM   3444  CG  PHE A 228      37.104 -15.557   7.896  1.00  0.00           C  
ATOM   3445  CD1 PHE A 228      38.240 -16.352   7.727  1.00  0.00           C  
ATOM   3446  HD1 PHE A 228      38.187 -17.342   7.079  1.00  0.00           H  
ATOM   3447  CD2 PHE A 228      37.153 -14.449   8.747  1.00  0.00           C  
ATOM   3448  HD2 PHE A 228      36.914 -13.564   7.999  1.00  0.00           H  
ATOM   3449  CE1 PHE A 228      39.418 -16.038   8.415  1.00  0.00           C  
ATOM   3450  HE1 PHE A 228      39.905 -15.895   7.340  1.00  0.00           H  
ATOM   3451  CE2 PHE A 228      38.326 -14.134   9.435  1.00  0.00           C  
ATOM   3452  HE2 PHE A 228      38.508 -12.963   9.396  1.00  0.00           H  
ATOM   3453  CZ  PHE A 228      39.458 -14.929   9.266  1.00  0.00           C  
ATOM   3454  HZ  PHE A 228      40.180 -14.100   9.697  1.00  0.00           H  
ATOM   3455  N   ILE A 229      37.076 -16.230   4.254  1.00  0.00           N  
ATOM   3456  H   ILE A 229      36.462 -17.126   4.698  1.00  0.00           H  
ATOM   3457  CA  ILE A 229      38.200 -16.502   3.358  1.00  0.00           C  
ATOM   3458  HA  ILE A 229      39.241 -16.417   3.928  1.00  0.00           H  
ATOM   3459  C   ILE A 229      38.275 -15.452   2.250  1.00  0.00           C  
ATOM   3460  O   ILE A 229      39.349 -14.916   1.982  1.00  0.00           O  
ATOM   3461  CB  ILE A 229      38.101 -17.929   2.785  1.00  0.00           C  
ATOM   3462  HB  ILE A 229      37.138 -18.116   2.113  1.00  0.00           H  
ATOM   3463  CG1 ILE A 229      38.297 -18.975   3.900  1.00  0.00           C  
ATOM   3464 HG12 ILE A 229      37.838 -18.879   4.991  1.00  0.00           H  
ATOM   3465 HG13 ILE A 229      39.475 -18.951   4.083  1.00  0.00           H  
ATOM   3466  CG2 ILE A 229      39.145 -18.145   1.676  1.00  0.00           C  
ATOM   3467 HG21 ILE A 229      40.287 -17.982   1.979  1.00  0.00           H  
ATOM   3468 HG22 ILE A 229      39.044 -17.312   0.815  1.00  0.00           H  
ATOM   3469 HG23 ILE A 229      38.873 -19.039   0.934  1.00  0.00           H  
ATOM   3470  CD1 ILE A 229      37.850 -20.381   3.500  1.00  0.00           C  
ATOM   3471 HD11 ILE A 229      38.049 -21.040   4.472  1.00  0.00           H  
ATOM   3472 HD12 ILE A 229      38.437 -20.755   2.541  1.00  0.00           H  
ATOM   3473 HD13 ILE A 229      36.717 -20.491   3.141  1.00  0.00           H  
ATOM   3474  N   VAL A 230      37.154 -15.131   1.652  1.00  0.00           N  
ATOM   3475  H   VAL A 230      36.092 -15.411   2.067  1.00  0.00           H  
ATOM   3476  CA  VAL A 230      37.092 -14.114   0.597  1.00  0.00           C  
ATOM   3477  HA  VAL A 230      37.816 -14.433  -0.294  1.00  0.00           H  
ATOM   3478  C   VAL A 230      37.479 -12.742   1.135  1.00  0.00           C  
ATOM   3479  O   VAL A 230      38.284 -12.046   0.516  1.00  0.00           O  
ATOM   3480  CB  VAL A 230      35.697 -14.089  -0.049  1.00  0.00           C  
ATOM   3481  HB  VAL A 230      34.756 -13.881   0.642  1.00  0.00           H  
ATOM   3482  CG1 VAL A 230      35.542 -12.938  -1.039  1.00  0.00           C  
ATOM   3483 HG11 VAL A 230      34.802 -12.400  -1.813  1.00  0.00           H  
ATOM   3484 HG12 VAL A 230      36.100 -13.416  -1.992  1.00  0.00           H  
ATOM   3485 HG13 VAL A 230      36.273 -12.000  -0.896  1.00  0.00           H  
ATOM   3486  CG2 VAL A 230      35.438 -15.379  -0.822  1.00  0.00           C  
ATOM   3487 HG21 VAL A 230      35.867 -15.414  -1.945  1.00  0.00           H  
ATOM   3488 HG22 VAL A 230      35.924 -16.420  -0.487  1.00  0.00           H  
ATOM   3489 HG23 VAL A 230      34.292 -15.617  -1.058  1.00  0.00           H  
ATOM   3490  N   TYR A 231      36.958 -12.380   2.277  1.00  0.00           N  
ATOM   3491  H   TYR A 231      36.742 -13.325   2.944  1.00  0.00           H  
ATOM   3492  CA  TYR A 231      37.296 -11.119   2.928  1.00  0.00           C  
ATOM   3493  HA  TYR A 231      36.893 -10.281   2.192  1.00  0.00           H  
ATOM   3494  C   TYR A 231      38.792 -11.024   3.234  1.00  0.00           C  
ATOM   3495  O   TYR A 231      39.431 -10.012   2.930  1.00  0.00           O  
ATOM   3496  CB  TYR A 231      36.467 -10.976   4.204  1.00  0.00           C  
ATOM   3497  HB2 TYR A 231      35.307 -10.707   4.283  1.00  0.00           H  
ATOM   3498  HB3 TYR A 231      36.318 -12.040   4.705  1.00  0.00           H  
ATOM   3499  CG  TYR A 231      36.800  -9.723   4.970  1.00  0.00           C  
ATOM   3500  CD1 TYR A 231      37.742  -9.756   6.008  1.00  0.00           C  
ATOM   3501  HD1 TYR A 231      38.268 -10.746   6.384  1.00  0.00           H  
ATOM   3502  CD2 TYR A 231      36.212  -8.502   4.609  1.00  0.00           C  
ATOM   3503  HD2 TYR A 231      35.296  -8.370   3.874  1.00  0.00           H  
ATOM   3504  CE1 TYR A 231      38.089  -8.582   6.679  1.00  0.00           C  
ATOM   3505  HE1 TYR A 231      39.230  -8.706   6.968  1.00  0.00           H  
ATOM   3506  CE2 TYR A 231      36.550  -7.322   5.278  1.00  0.00           C  
ATOM   3507  HE2 TYR A 231      36.297  -6.192   5.039  1.00  0.00           H  
ATOM   3508  CZ  TYR A 231      37.493  -7.367   6.312  1.00  0.00           C  
ATOM   3509  OH  TYR A 231      37.836  -6.205   6.967  1.00  0.00           O  
ATOM   3510  HH  TYR A 231      38.916  -5.868   6.661  1.00  0.00           H  
ATOM   3511  N   TYR A 232      39.347 -12.061   3.795  1.00  0.00           N  
ATOM   3512  H   TYR A 232      38.683 -12.290   4.746  1.00  0.00           H  
ATOM   3513  CA  TYR A 232      40.769 -12.119   4.094  1.00  0.00           C  
ATOM   3514  HA  TYR A 232      41.000 -11.189   4.799  1.00  0.00           H  
ATOM   3515  C   TYR A 232      41.625 -11.994   2.830  1.00  0.00           C  
ATOM   3516  O   TYR A 232      42.564 -11.194   2.798  1.00  0.00           O  
ATOM   3517  CB  TYR A 232      41.072 -13.415   4.840  1.00  0.00           C  
ATOM   3518  HB2 TYR A 232      40.363 -13.260   5.786  1.00  0.00           H  
ATOM   3519  HB3 TYR A 232      40.941 -14.597   4.813  1.00  0.00           H  
ATOM   3520  CG  TYR A 232      42.544 -13.595   5.105  1.00  0.00           C  
ATOM   3521  CD1 TYR A 232      43.298 -14.483   4.323  1.00  0.00           C  
ATOM   3522  HD1 TYR A 232      42.876 -15.050   3.372  1.00  0.00           H  
ATOM   3523  CD2 TYR A 232      43.177 -12.839   6.099  1.00  0.00           C  
ATOM   3524  HD2 TYR A 232      42.996 -11.669   5.994  1.00  0.00           H  
ATOM   3525  CE1 TYR A 232      44.672 -14.631   4.555  1.00  0.00           C  
ATOM   3526  HE1 TYR A 232      45.308 -14.304   3.616  1.00  0.00           H  
ATOM   3527  CE2 TYR A 232      44.548 -12.979   6.335  1.00  0.00           C  
ATOM   3528  HE2 TYR A 232      45.241 -12.027   6.460  1.00  0.00           H  
ATOM   3529  CZ  TYR A 232      45.289 -13.881   5.563  1.00  0.00           C  
ATOM   3530  OH  TYR A 232      46.633 -14.026   5.800  1.00  0.00           O  
ATOM   3531  HH  TYR A 232      47.165 -12.971   5.854  1.00  0.00           H  
ATOM   3532  N   ALA A 233      41.276 -12.721   1.809  1.00  0.00           N  
ATOM   3533  H   ALA A 233      40.313 -13.391   1.774  1.00  0.00           H  
ATOM   3534  CA  ALA A 233      41.977 -12.656   0.538  1.00  0.00           C  
ATOM   3535  HA  ALA A 233      43.112 -13.006   0.620  1.00  0.00           H  
ATOM   3536  C   ALA A 233      41.892 -11.259  -0.082  1.00  0.00           C  
ATOM   3537  O   ALA A 233      42.910 -10.705  -0.504  1.00  0.00           O  
ATOM   3538  CB  ALA A 233      41.398 -13.724  -0.391  1.00  0.00           C  
ATOM   3539  HB1 ALA A 233      42.165 -13.819  -1.313  1.00  0.00           H  
ATOM   3540  HB2 ALA A 233      41.379 -14.862  -0.024  1.00  0.00           H  
ATOM   3541  HB3 ALA A 233      40.413 -13.548  -1.048  1.00  0.00           H  
ATOM   3542  N   TYR A 234      40.720 -10.676  -0.069  1.00  0.00           N  
ATOM   3543  H   TYR A 234      39.870 -11.038   0.656  1.00  0.00           H  
ATOM   3544  CA  TYR A 234      40.499  -9.319  -0.564  1.00  0.00           C  
ATOM   3545  HA  TYR A 234      40.693  -9.407  -1.737  1.00  0.00           H  
ATOM   3546  C   TYR A 234      41.334  -8.292   0.203  1.00  0.00           C  
ATOM   3547  O   TYR A 234      42.058  -7.495  -0.399  1.00  0.00           O  
ATOM   3548  CB  TYR A 234      39.009  -8.995  -0.475  1.00  0.00           C  
ATOM   3549  HB2 TYR A 234      38.389  -8.971   0.537  1.00  0.00           H  
ATOM   3550  HB3 TYR A 234      38.435  -9.681  -1.265  1.00  0.00           H  
ATOM   3551  CG  TYR A 234      38.688  -7.590  -0.920  1.00  0.00           C  
ATOM   3552  CD1 TYR A 234      38.552  -6.558   0.024  1.00  0.00           C  
ATOM   3553  HD1 TYR A 234      38.713  -6.556   1.198  1.00  0.00           H  
ATOM   3554  CD2 TYR A 234      38.559  -7.296  -2.287  1.00  0.00           C  
ATOM   3555  HD2 TYR A 234      38.630  -7.955  -3.273  1.00  0.00           H  
ATOM   3556  CE1 TYR A 234      38.285  -5.254  -0.391  1.00  0.00           C  
ATOM   3557  HE1 TYR A 234      38.396  -4.387   0.405  1.00  0.00           H  
ATOM   3558  CE2 TYR A 234      38.291  -5.993  -2.714  1.00  0.00           C  
ATOM   3559  HE2 TYR A 234      38.334  -5.714  -3.867  1.00  0.00           H  
ATOM   3560  CZ  TYR A 234      38.153  -4.973  -1.759  1.00  0.00           C  
ATOM   3561  OH  TYR A 234      37.891  -3.689  -2.173  1.00  0.00           O  
ATOM   3562  HH  TYR A 234      38.824  -2.985  -2.081  1.00  0.00           H  
ATOM   3563  N   ARG A 235      41.266  -8.340   1.499  1.00  0.00           N  
ATOM   3564  H   ARG A 235      40.477  -8.947   2.113  1.00  0.00           H  
ATOM   3565  CA  ARG A 235      42.005  -7.413   2.353  1.00  0.00           C  
ATOM   3566  HA  ARG A 235      41.632  -6.326   2.042  1.00  0.00           H  
ATOM   3567  C   ARG A 235      43.513  -7.538   2.150  1.00  0.00           C  
ATOM   3568  O   ARG A 235      44.206  -6.526   2.070  1.00  0.00           O  
ATOM   3569  CB  ARG A 235      41.599  -7.655   3.807  1.00  0.00           C  
ATOM   3570  HB2 ARG A 235      41.881  -8.660   4.379  1.00  0.00           H  
ATOM   3571  HB3 ARG A 235      40.435  -7.396   3.787  1.00  0.00           H  
ATOM   3572  CG  ARG A 235      42.161  -6.569   4.723  1.00  0.00           C  
ATOM   3573  HG2 ARG A 235      41.845  -5.455   4.423  1.00  0.00           H  
ATOM   3574  HG3 ARG A 235      43.355  -6.609   4.733  1.00  0.00           H  
ATOM   3575  CD  ARG A 235      41.678  -6.770   6.151  1.00  0.00           C  
ATOM   3576  HD2 ARG A 235      42.223  -7.710   6.647  1.00  0.00           H  
ATOM   3577  HD3 ARG A 235      40.516  -6.893   5.973  1.00  0.00           H  
ATOM   3578  NE  ARG A 235      42.168  -5.699   7.022  1.00  0.00           N  
ATOM   3579  HE  ARG A 235      42.901  -4.876   6.574  1.00  0.00           H  
ATOM   3580  CZ  ARG A 235      41.857  -5.501   8.287  1.00  0.00           C  
ATOM   3581  NH1 ARG A 235      41.070  -6.308   8.942  1.00  0.00           N  
ATOM   3582 HH11 ARG A 235      40.428  -5.851   9.820  1.00  0.00           H  
ATOM   3583 HH12 ARG A 235      41.720  -7.258   9.246  1.00  0.00           H  
ATOM   3584  NH2 ARG A 235      42.330  -4.473   8.914  1.00  0.00           N  
ATOM   3585 HH21 ARG A 235      41.817  -3.401   8.868  1.00  0.00           H  
ATOM   3586 HH22 ARG A 235      43.498  -4.243   8.962  1.00  0.00           H  
ATOM   3587  N   LYS A 236      43.989  -8.734   2.040  1.00  0.00           N  
ATOM   3588  H   LYS A 236      43.752  -9.267   3.073  1.00  0.00           H  
ATOM   3589  CA  LYS A 236      45.409  -8.991   1.802  1.00  0.00           C  
ATOM   3590  HA  LYS A 236      46.026  -8.414   2.642  1.00  0.00           H  
ATOM   3591  C   LYS A 236      45.863  -8.445   0.451  1.00  0.00           C  
ATOM   3592  O   LYS A 236      46.948  -7.869   0.363  1.00  0.00           O  
ATOM   3593  CB  LYS A 236      45.661 -10.494   1.935  1.00  0.00           C  
ATOM   3594  HB2 LYS A 236      45.180 -11.180   1.096  1.00  0.00           H  
ATOM   3595  HB3 LYS A 236      45.396 -10.745   3.071  1.00  0.00           H  
ATOM   3596  CG  LYS A 236      47.145 -10.844   1.906  1.00  0.00           C  
ATOM   3597  HG2 LYS A 236      47.781 -10.196   2.682  1.00  0.00           H  
ATOM   3598  HG3 LYS A 236      47.534 -10.599   0.806  1.00  0.00           H  
ATOM   3599  CD  LYS A 236      47.333 -12.342   2.127  1.00  0.00           C  
ATOM   3600  HD2 LYS A 236      46.817 -12.887   1.201  1.00  0.00           H  
ATOM   3601  HD3 LYS A 236      46.921 -12.514   3.229  1.00  0.00           H  
ATOM   3602  CE  LYS A 236      48.808 -12.733   2.172  1.00  0.00           C  
ATOM   3603  HE2 LYS A 236      49.279 -12.338   1.151  1.00  0.00           H  
ATOM   3604  HE3 LYS A 236      49.414 -12.155   3.026  1.00  0.00           H  
ATOM   3605  NZ  LYS A 236      48.979 -14.185   2.440  1.00  0.00           N  
ATOM   3606  HZ1 LYS A 236      49.178 -14.535   3.567  1.00  0.00           H  
ATOM   3607  HZ2 LYS A 236      49.797 -14.357   1.603  1.00  0.00           H  
ATOM   3608  HZ3 LYS A 236      48.044 -14.823   2.077  1.00  0.00           H  
ATOM   3609  N   ASN A 237      45.057  -8.600  -0.548  1.00  0.00           N  
ATOM   3610  H   ASN A 237      44.055  -9.212  -0.553  1.00  0.00           H  
ATOM   3611  CA  ASN A 237      45.356  -8.056  -1.866  1.00  0.00           C  
ATOM   3612  HA  ASN A 237      46.418  -8.335  -2.326  1.00  0.00           H  
ATOM   3613  C   ASN A 237      45.335  -6.531  -1.874  1.00  0.00           C  
ATOM   3614  O   ASN A 237      46.250  -5.913  -2.419  1.00  0.00           O  
ATOM   3615  CB  ASN A 237      44.384  -8.656  -2.888  1.00  0.00           C  
ATOM   3616  HB2 ASN A 237      43.201  -8.533  -2.901  1.00  0.00           H  
ATOM   3617  HB3 ASN A 237      44.682  -8.144  -3.928  1.00  0.00           H  
ATOM   3618  CG  ASN A 237      44.736 -10.086  -3.249  1.00  0.00           C  
ATOM   3619  ND2 ASN A 237      43.817 -10.792  -3.868  1.00  0.00           N  
ATOM   3620 HD21 ASN A 237      43.260 -10.540  -4.890  1.00  0.00           H  
ATOM   3621 HD22 ASN A 237      43.696 -11.966  -3.718  1.00  0.00           H  
ATOM   3622  OD1 ASN A 237      45.828 -10.567  -3.020  1.00  0.00           O  
ATOM   3623  N   LYS A 238      44.375  -5.946  -1.216  1.00  0.00           N  
ATOM   3624  H   LYS A 238      43.693  -6.483  -0.423  1.00  0.00           H  
ATOM   3625  CA  LYS A 238      44.279  -4.488  -1.115  1.00  0.00           C  
ATOM   3626  HA  LYS A 238      44.239  -4.151  -2.259  1.00  0.00           H  
ATOM   3627  C   LYS A 238      45.478  -3.891  -0.371  1.00  0.00           C  
ATOM   3628  O   LYS A 238      46.079  -2.931  -0.844  1.00  0.00           O  
ATOM   3629  CB  LYS A 238      42.942  -4.127  -0.468  1.00  0.00           C  
ATOM   3630  HB2 LYS A 238      42.139  -4.674  -1.158  1.00  0.00           H  
ATOM   3631  HB3 LYS A 238      42.890  -4.234   0.717  1.00  0.00           H  
ATOM   3632  CG  LYS A 238      42.615  -2.645  -0.647  1.00  0.00           C  
ATOM   3633  HG2 LYS A 238      42.666  -2.261  -1.777  1.00  0.00           H  
ATOM   3634  HG3 LYS A 238      43.421  -1.957  -0.094  1.00  0.00           H  
ATOM   3635  CD  LYS A 238      41.232  -2.327  -0.085  1.00  0.00           C  
ATOM   3636  HD2 LYS A 238      41.375  -2.388   1.098  1.00  0.00           H  
ATOM   3637  HD3 LYS A 238      40.433  -3.068  -0.547  1.00  0.00           H  
ATOM   3638  CE  LYS A 238      40.878  -0.859  -0.316  1.00  0.00           C  
ATOM   3639  HE2 LYS A 238      41.656  -0.093   0.167  1.00  0.00           H  
ATOM   3640  HE3 LYS A 238      40.751  -0.570  -1.467  1.00  0.00           H  
ATOM   3641  NZ  LYS A 238      39.546  -0.529   0.233  1.00  0.00           N  
ATOM   3642  HZ1 LYS A 238      39.523  -0.709   1.412  1.00  0.00           H  
ATOM   3643  HZ2 LYS A 238      39.421   0.663   0.148  1.00  0.00           H  
ATOM   3644  HZ3 LYS A 238      38.704  -0.870  -0.543  1.00  0.00           H  
ATOM   3645  N   SER A 239      45.856  -4.494   0.716  1.00  0.00           N  
ATOM   3646  H   SER A 239      45.587  -5.601   1.011  1.00  0.00           H  
ATOM   3647  CA  SER A 239      47.012  -4.037   1.499  1.00  0.00           C  
ATOM   3648  HA  SER A 239      46.755  -2.918   1.818  1.00  0.00           H  
ATOM   3649  C   SER A 239      48.317  -4.048   0.703  1.00  0.00           C  
ATOM   3650  O   SER A 239      49.178  -3.202   0.935  1.00  0.00           O  
ATOM   3651  CB  SER A 239      47.162  -4.907   2.745  1.00  0.00           C  
ATOM   3652  HB2 SER A 239      47.350  -6.078   2.751  1.00  0.00           H  
ATOM   3653  HB3 SER A 239      46.267  -4.596   3.474  1.00  0.00           H  
ATOM   3654  OG  SER A 239      48.286  -4.524   3.499  1.00  0.00           O  
ATOM   3655  HG  SER A 239      48.054  -3.586   4.185  1.00  0.00           H  
ATOM   3656  N   LYS A 240      48.473  -4.959  -0.216  1.00  0.00           N  
ATOM   3657  H   LYS A 240      47.985  -6.024  -0.086  1.00  0.00           H  
ATOM   3658  CA  LYS A 240      49.662  -4.968  -1.076  1.00  0.00           C  
ATOM   3659  HA  LYS A 240      50.654  -4.837  -0.430  1.00  0.00           H  
ATOM   3660  C   LYS A 240      49.677  -3.800  -2.060  1.00  0.00           C  
ATOM   3661  O   LYS A 240      50.752  -3.293  -2.356  1.00  0.00           O  
ATOM   3662  CB  LYS A 240      49.769  -6.292  -1.835  1.00  0.00           C  
ATOM   3663  HB2 LYS A 240      48.840  -6.541  -2.542  1.00  0.00           H  
ATOM   3664  HB3 LYS A 240      50.620  -6.125  -2.661  1.00  0.00           H  
ATOM   3665  CG  LYS A 240      50.252  -7.446  -0.959  1.00  0.00           C  
ATOM   3666  HG2 LYS A 240      49.667  -7.817   0.007  1.00  0.00           H  
ATOM   3667  HG3 LYS A 240      51.347  -7.138  -0.589  1.00  0.00           H  
ATOM   3668  CD  LYS A 240      50.395  -8.697  -1.826  1.00  0.00           C  
ATOM   3669  HD2 LYS A 240      51.263  -8.535  -2.633  1.00  0.00           H  
ATOM   3670  HD3 LYS A 240      49.401  -8.970  -2.422  1.00  0.00           H  
ATOM   3671  CE  LYS A 240      50.948  -9.871  -1.026  1.00  0.00           C  
ATOM   3672  HE2 LYS A 240      52.062  -9.664  -0.636  1.00  0.00           H  
ATOM   3673  HE3 LYS A 240      50.335 -10.032  -0.017  1.00  0.00           H  
ATOM   3674  NZ  LYS A 240      51.097 -11.074  -1.883  1.00  0.00           N  
ATOM   3675  HZ1 LYS A 240      52.237 -11.295  -2.175  1.00  0.00           H  
ATOM   3676  HZ2 LYS A 240      50.569 -11.132  -2.959  1.00  0.00           H  
ATOM   3677  HZ3 LYS A 240      50.380 -11.798  -1.272  1.00  0.00           H  
ATOM   3678  N   GLY A 241      48.533  -3.404  -2.536  1.00  0.00           N  
ATOM   3679  H   GLY A 241      47.516  -3.963  -2.755  1.00  0.00           H  
ATOM   3680  CA  GLY A 241      48.437  -2.301  -3.493  1.00  0.00           C  
ATOM   3681  HA2 GLY A 241      49.072  -2.582  -4.467  1.00  0.00           H  
ATOM   3682  HA3 GLY A 241      47.377  -2.066  -3.996  1.00  0.00           H  
ATOM   3683  C   GLY A 241      48.842  -0.956  -2.899  1.00  0.00           C  
ATOM   3684  O   GLY A 241      49.652  -0.245  -3.484  1.00  0.00           O  
ATOM   3685  N   ASP A 242      48.357  -0.655  -1.718  1.00  0.00           N  
ATOM   3686  H   ASP A 242      47.616  -1.293  -1.055  1.00  0.00           H  
ATOM   3687  CA  ASP A 242      48.635   0.642  -1.085  1.00  0.00           C  
ATOM   3688  HA  ASP A 242      48.431   1.491  -1.896  1.00  0.00           H  
ATOM   3689  C   ASP A 242      50.105   0.812  -0.661  1.00  0.00           C  
ATOM   3690  O   ASP A 242      50.606   1.934  -0.575  1.00  0.00           O  
ATOM   3691  CB  ASP A 242      47.699   0.842   0.119  1.00  0.00           C  
ATOM   3692  HB2 ASP A 242      47.900   1.906   0.627  1.00  0.00           H  
ATOM   3693  HB3 ASP A 242      47.661   0.084   1.038  1.00  0.00           H  
ATOM   3694  CG  ASP A 242      46.253   1.180  -0.266  1.00  0.00           C  
ATOM   3695  OD1 ASP A 242      46.030   1.662  -1.396  1.00  0.00           O  
ATOM   3696  OD2 ASP A 242      45.365   0.958   0.592  1.00  0.00           O  
ATOM   3697  N   SER A 243      50.816  -0.258  -0.440  1.00  0.00           N  
ATOM   3698  H   SER A 243      50.398  -1.362  -0.506  1.00  0.00           H  
ATOM   3699  CA  SER A 243      52.218  -0.181   0.001  1.00  0.00           C  
ATOM   3700  HA  SER A 243      52.228   0.726   0.773  1.00  0.00           H  
ATOM   3701  C   SER A 243      53.177   0.421  -1.031  1.00  0.00           C  
ATOM   3702  O   SER A 243      54.251   0.889  -0.661  1.00  0.00           O  
ATOM   3703  CB  SER A 243      52.715  -1.554   0.451  1.00  0.00           C  
ATOM   3704  HB2 SER A 243      52.022  -1.374   1.385  1.00  0.00           H  
ATOM   3705  HB3 SER A 243      53.788  -1.851   0.885  1.00  0.00           H  
ATOM   3706  OG  SER A 243      52.920  -2.433  -0.631  1.00  0.00           O  
ATOM   3707  HG  SER A 243      54.063  -2.473  -0.952  1.00  0.00           H  
ATOM   3708  N   PHE A 244      52.808   0.427  -2.294  1.00  0.00           N  
ATOM   3709  H   PHE A 244      51.763   0.211  -2.801  1.00  0.00           H  
ATOM   3710  CA  PHE A 244      53.682   0.960  -3.338  1.00  0.00           C  
ATOM   3711  HA  PHE A 244      54.816   0.646  -3.145  1.00  0.00           H  
ATOM   3712  C   PHE A 244      53.747   2.487  -3.366  1.00  0.00           C  
ATOM   3713  O   PHE A 244      54.745   3.039  -3.828  1.00  0.00           O  
ATOM   3714  CB  PHE A 244      53.257   0.405  -4.705  1.00  0.00           C  
ATOM   3715  HB2 PHE A 244      52.155   0.107  -5.057  1.00  0.00           H  
ATOM   3716  HB3 PHE A 244      53.510   1.209  -5.553  1.00  0.00           H  
ATOM   3717  CG  PHE A 244      54.070  -0.791  -5.140  1.00  0.00           C  
ATOM   3718  CD1 PHE A 244      55.323  -0.599  -5.732  1.00  0.00           C  
ATOM   3719  HD1 PHE A 244      55.946   0.388  -5.948  1.00  0.00           H  
ATOM   3720  CD2 PHE A 244      53.586  -2.090  -4.945  1.00  0.00           C  
ATOM   3721  HD2 PHE A 244      52.690  -2.515  -4.301  1.00  0.00           H  
ATOM   3722  CE1 PHE A 244      56.092  -1.699  -6.134  1.00  0.00           C  
ATOM   3723  HE1 PHE A 244      57.175  -1.595  -6.608  1.00  0.00           H  
ATOM   3724  CE2 PHE A 244      54.356  -3.196  -5.343  1.00  0.00           C  
ATOM   3725  HE2 PHE A 244      54.156  -4.311  -4.991  1.00  0.00           H  
ATOM   3726  CZ  PHE A 244      55.608  -2.999  -5.939  1.00  0.00           C  
ATOM   3727  HZ  PHE A 244      56.381  -3.897  -6.003  1.00  0.00           H  
ATOM   3728  N   SER A 245      52.718   3.164  -2.901  1.00  0.00           N  
ATOM   3729  H   SER A 245      51.950   2.863  -2.057  1.00  0.00           H  
ATOM   3730  CA  SER A 245      52.619   4.612  -3.132  1.00  0.00           C  
ATOM   3731  HA  SER A 245      52.874   4.874  -4.268  1.00  0.00           H  
ATOM   3732  C   SER A 245      53.519   5.463  -2.235  1.00  0.00           C  
ATOM   3733  O   SER A 245      53.942   6.542  -2.645  1.00  0.00           O  
ATOM   3734  CB  SER A 245      51.161   5.047  -2.977  1.00  0.00           C  
ATOM   3735  HB2 SER A 245      50.544   4.878  -1.969  1.00  0.00           H  
ATOM   3736  HB3 SER A 245      50.448   4.696  -3.868  1.00  0.00           H  
ATOM   3737  OG  SER A 245      51.029   6.435  -3.165  1.00  0.00           O  
ATOM   3738  HG  SER A 245      51.307   7.044  -2.192  1.00  0.00           H  
ATOM   3739  N   SER A 246      53.770   5.045  -1.015  1.00  0.00           N  
ATOM   3740  H   SER A 246      54.135   3.931  -0.839  1.00  0.00           H  
ATOM   3741  CA  SER A 246      54.319   5.968  -0.008  1.00  0.00           C  
ATOM   3742  HA  SER A 246      53.732   6.934  -0.396  1.00  0.00           H  
ATOM   3743  C   SER A 246      55.829   6.196  -0.067  1.00  0.00           C  
ATOM   3744  O   SER A 246      56.391   6.798   0.848  1.00  0.00           O  
ATOM   3745  CB  SER A 246      53.889   5.540   1.398  1.00  0.00           C  
ATOM   3746  HB2 SER A 246      53.533   6.186   2.340  1.00  0.00           H  
ATOM   3747  HB3 SER A 246      52.778   5.175   1.134  1.00  0.00           H  
ATOM   3748  OG  SER A 246      54.532   4.345   1.772  1.00  0.00           O  
ATOM   3749  HG  SER A 246      55.592   4.273   1.256  1.00  0.00           H  
ATOM   3750  N   SER A 247      55.455   6.847   1.069  1.00  0.00           N  
ATOM   3751  H   SER A 247      54.721   7.774   1.277  1.00  0.00           H  
ATOM   3752  CA  SER A 247      56.564   7.505   1.837  1.00  0.00           C  
ATOM   3753  HA  SER A 247      57.718   7.355   1.499  1.00  0.00           H  
ATOM   3754  CB  SER A 247      56.890   8.990   1.560  1.00  0.00           C  
ATOM   3755  HB2 SER A 247      56.086   9.668   2.131  1.00  0.00           H  
ATOM   3756  HB3 SER A 247      57.897   9.517   1.938  1.00  0.00           H  
ATOM   3757  OG  SER A 247      56.823   9.376   0.195  1.00  0.00           O  
ATOM   3758  HG  SER A 247      57.432  10.374   0.001  1.00  0.00           H  
ATOM   3759  C   SER A 247      57.272   7.018   3.119  1.00  0.00           C  
ATOM   3760  O   SER A 247      58.223   7.633   3.613  1.00  0.00           O  
ATOM   3761  N   ILE A 248      56.788   5.901   3.637  1.00  0.00           N  
ATOM   3762  H   ILE A 248      56.144   6.699   4.265  1.00  0.00           H  
ATOM   3763  CA  ILE A 248      57.176   5.119   4.810  1.00  0.00           C  
ATOM   3764  HA  ILE A 248      57.804   6.031   5.259  1.00  0.00           H  
ATOM   3765  CB  ILE A 248      58.103   4.016   4.313  1.00  0.00           C  
ATOM   3766  HB  ILE A 248      58.560   4.187   3.223  1.00  0.00           H  
ATOM   3767  CG2 ILE A 248      59.060   3.292   5.265  1.00  0.00           C  
ATOM   3768 HG21 ILE A 248      59.761   2.725   6.069  1.00  0.00           H  
ATOM   3769 HG22 ILE A 248      59.852   4.198   5.166  1.00  0.00           H  
ATOM   3770 HG23 ILE A 248      59.467   2.534   4.416  1.00  0.00           H  
ATOM   3771  CG1 ILE A 248      57.310   3.394   5.474  1.00  0.00           C  
ATOM   3772 HG12 ILE A 248      57.073   2.830   4.428  1.00  0.00           H  
ATOM   3773 HG13 ILE A 248      57.724   2.401   6.027  1.00  0.00           H  
ATOM   3774  CD1 ILE A 248      57.567   4.147   6.802  1.00  0.00           C  
ATOM   3775 HD11 ILE A 248      56.693   4.197   7.623  1.00  0.00           H  
ATOM   3776 HD12 ILE A 248      57.886   5.273   7.098  1.00  0.00           H  
ATOM   3777 HD13 ILE A 248      58.405   3.756   7.579  1.00  0.00           H  
ATOM   3778  C   ILE A 248      55.718   4.603   4.692  1.00  0.00           C  
ATOM   3779  O   ILE A 248      54.871   5.339   4.163  1.00  0.00           O  
ATOM   3780  N   PRO A 249      55.217   3.432   5.110  1.00  0.00           N  
ATOM   3781  CD  PRO A 249      55.801   2.259   5.699  1.00  0.00           C  
ATOM   3782  HD2 PRO A 249      56.410   1.238   5.860  1.00  0.00           H  
ATOM   3783  HD3 PRO A 249      55.705   2.711   6.792  1.00  0.00           H  
ATOM   3784  CG  PRO A 249      55.634   1.625   4.278  1.00  0.00           C  
ATOM   3785  HG2 PRO A 249      55.404   0.709   3.530  1.00  0.00           H  
ATOM   3786  HG3 PRO A 249      56.717   1.121   4.058  1.00  0.00           H  
ATOM   3787  CB  PRO A 249      54.197   2.068   3.799  1.00  0.00           C  
ATOM   3788  HB2 PRO A 249      54.506   2.281   2.664  1.00  0.00           H  
ATOM   3789  HB3 PRO A 249      53.082   1.744   3.521  1.00  0.00           H  
ATOM   3790  CA  PRO A 249      53.880   2.981   4.973  1.00  0.00           C  
ATOM   3791  HA  PRO A 249      53.378   3.786   4.248  1.00  0.00           H  
ATOM   3792  C   PRO A 249      52.618   3.282   5.788  1.00  0.00           C  
ATOM   3793  O   PRO A 249      51.528   2.791   5.472  1.00  0.00           O  
ATOM   3794  N   LEU A 250      52.762   4.095   6.871  1.00  0.00           N  
ATOM   3795  H   LEU A 250      53.117   5.183   6.540  1.00  0.00           H  
ATOM   3796  CA  LEU A 250      51.729   4.433   7.863  1.00  0.00           C  
ATOM   3797  HA  LEU A 250      50.987   5.324   7.582  1.00  0.00           H  
ATOM   3798  CB  LEU A 250      52.537   3.770   9.011  1.00  0.00           C  
ATOM   3799  HB2 LEU A 250      52.494   2.883   9.819  1.00  0.00           H  
ATOM   3800  HB3 LEU A 250      51.946   4.457   9.804  1.00  0.00           H  
ATOM   3801  CG  LEU A 250      53.756   4.488   9.639  1.00  0.00           C  
ATOM   3802  HG  LEU A 250      54.727   4.794   9.022  1.00  0.00           H  
ATOM   3803  CD1 LEU A 250      53.339   5.893  10.078  1.00  0.00           C  
ATOM   3804 HD11 LEU A 250      53.638   6.157  11.211  1.00  0.00           H  
ATOM   3805 HD12 LEU A 250      53.948   6.745   9.489  1.00  0.00           H  
ATOM   3806 HD13 LEU A 250      52.266   6.433  10.051  1.00  0.00           H  
ATOM   3807  CD2 LEU A 250      54.333   3.657  10.793  1.00  0.00           C  
ATOM   3808 HD21 LEU A 250      53.617   3.446  11.732  1.00  0.00           H  
ATOM   3809 HD22 LEU A 250      55.129   4.383  11.330  1.00  0.00           H  
ATOM   3810 HD23 LEU A 250      55.031   2.692  10.688  1.00  0.00           H  
ATOM   3811  C   LEU A 250      51.172   3.084   8.331  1.00  0.00           C  
ATOM   3812  O   LEU A 250      50.447   3.702   9.085  1.00  0.00           O  
ATOM   3813  N   SER A 251      52.082   2.714   7.406  1.00  0.00           N  
ATOM   3814  H   SER A 251      53.214   2.925   7.714  1.00  0.00           H  
ATOM   3815  CA  SER A 251      52.624   1.461   6.845  1.00  0.00           C  
ATOM   3816  HA  SER A 251      52.984   1.134   5.759  1.00  0.00           H  
ATOM   3817  CB  SER A 251      53.904   1.256   7.678  1.00  0.00           C  
ATOM   3818  HB2 SER A 251      53.147   1.038   8.570  1.00  0.00           H  
ATOM   3819  HB3 SER A 251      54.647   1.942   8.323  1.00  0.00           H  
ATOM   3820  OG  SER A 251      54.786   0.332   7.047  1.00  0.00           O  
ATOM   3821  HG  SER A 251      55.892   0.504   7.449  1.00  0.00           H  
ATOM   3822  C   SER A 251      51.495   0.457   6.582  1.00  0.00           C  
ATOM   3823  O   SER A 251      50.332   0.772   6.892  1.00  0.00           O  
ATOM   3824  N   THR A 252      51.668  -0.768   6.029  1.00  0.00           N  
ATOM   3825  H   THR A 252      50.546  -1.169   5.972  1.00  0.00           H  
ATOM   3826  CA  THR A 252      52.719  -1.601   5.441  1.00  0.00           C  
ATOM   3827  HA  THR A 252      52.195  -2.656   5.652  1.00  0.00           H  
ATOM   3828  CB  THR A 252      52.825  -1.719   3.905  1.00  0.00           C  
ATOM   3829  HB  THR A 252      53.525  -2.550   3.408  1.00  0.00           H  
ATOM   3830  CG2 THR A 252      51.509  -2.227   3.283  1.00  0.00           C  
ATOM   3831 HG21 THR A 252      50.646  -1.700   3.921  1.00  0.00           H  
ATOM   3832 HG22 THR A 252      50.812  -2.275   2.312  1.00  0.00           H  
ATOM   3833 HG23 THR A 252      51.583  -3.420   3.396  1.00  0.00           H  
ATOM   3834  OG1 THR A 252      53.221  -0.513   3.260  1.00  0.00           O  
ATOM   3835  HG1 THR A 252      54.262  -0.734   2.750  1.00  0.00           H  
ATOM   3836  C   THR A 252      54.021  -1.850   6.252  1.00  0.00           C  
ATOM   3837  O   THR A 252      54.224  -2.502   5.231  1.00  0.00           O  
ATOM   3838  N   LYS A 253      53.581  -1.079   7.268  1.00  0.00           N  
ATOM   3839  H   LYS A 253      52.478  -1.069   7.665  1.00  0.00           H  
ATOM   3840  CA  LYS A 253      54.257  -0.703   8.548  1.00  0.00           C  
ATOM   3841  HA  LYS A 253      54.581   0.095   9.387  1.00  0.00           H  
ATOM   3842  CB  LYS A 253      53.541  -1.772   9.359  1.00  0.00           C  
ATOM   3843  HB2 LYS A 253      53.933  -1.130  10.289  1.00  0.00           H  
ATOM   3844  HB3 LYS A 253      54.303  -2.571   8.924  1.00  0.00           H  
ATOM   3845  CG  LYS A 253      52.023  -1.824   9.709  1.00  0.00           C  
ATOM   3846  HG2 LYS A 253      51.632  -2.249   8.649  1.00  0.00           H  
ATOM   3847  HG3 LYS A 253      51.225  -2.403  10.387  1.00  0.00           H  
ATOM   3848  CD  LYS A 253      51.063  -0.626   9.822  1.00  0.00           C  
ATOM   3849  HD2 LYS A 253      51.752   0.333   9.706  1.00  0.00           H  
ATOM   3850  HD3 LYS A 253      50.345  -0.338   8.907  1.00  0.00           H  
ATOM   3851  CE  LYS A 253      49.744  -1.082  10.461  1.00  0.00           C  
ATOM   3852  HE2 LYS A 253      48.601  -0.952  10.848  1.00  0.00           H  
ATOM   3853  HE3 LYS A 253      49.664   0.079  10.787  1.00  0.00           H  
ATOM   3854  NZ  LYS A 253      49.060  -2.249   9.863  1.00  0.00           N  
ATOM   3855  HZ1 LYS A 253      48.764  -2.015   8.723  1.00  0.00           H  
ATOM   3856  HZ2 LYS A 253      49.350  -3.403   9.989  1.00  0.00           H  
ATOM   3857  HZ3 LYS A 253      47.922  -2.445  10.221  1.00  0.00           H  
ATOM   3858  C   LYS A 253      55.770  -1.087   8.551  1.00  0.00           C  
ATOM   3859  O   LYS A 253      56.546  -0.562   9.369  1.00  0.00           O  
ATOM   3860  N   ALA A 254      56.114  -1.992   7.590  1.00  0.00           N  
ATOM   3861  H   ALA A 254      56.146  -1.501   6.510  1.00  0.00           H  
ATOM   3862  CA  ALA A 254      57.183  -2.728   6.895  1.00  0.00           C  
ATOM   3863  HA  ALA A 254      58.128  -2.222   6.368  1.00  0.00           H  
ATOM   3864  CB  ALA A 254      57.239  -3.850   7.926  1.00  0.00           C  
ATOM   3865  HB1 ALA A 254      58.241  -4.390   7.525  1.00  0.00           H  
ATOM   3866  HB2 ALA A 254      57.791  -3.140   8.729  1.00  0.00           H  
ATOM   3867  HB3 ALA A 254      56.893  -4.698   8.695  1.00  0.00           H  
ATOM   3868  C   ALA A 254      56.708  -4.047   6.233  1.00  0.00           C  
ATOM   3869  O   ALA A 254      57.387  -4.607   5.367  1.00  0.00           O  
ATOM   3870  N   ASP A 255      55.512  -4.550   6.629  1.00  0.00           N  
ATOM   3871  H   ASP A 255      54.696  -3.749   6.880  1.00  0.00           H  
ATOM   3872  CA  ASP A 255      54.825  -5.721   6.092  1.00  0.00           C  
ATOM   3873  HA  ASP A 255      54.626  -5.566   4.928  1.00  0.00           H  
ATOM   3874  CB  ASP A 255      54.933  -7.233   6.371  1.00  0.00           C  
ATOM   3875  HB2 ASP A 255      55.564  -7.546   5.401  1.00  0.00           H  
ATOM   3876  HB3 ASP A 255      54.115  -8.101   6.294  1.00  0.00           H  
ATOM   3877  CG  ASP A 255      55.909  -7.919   7.334  1.00  0.00           C  
ATOM   3878  OD1 ASP A 255      55.787  -9.167   7.393  1.00  0.00           O  
ATOM   3879  OD2 ASP A 255      56.750  -7.266   7.993  1.00  0.00           O  
ATOM   3880  C   ASP A 255      53.663  -5.727   7.146  1.00  0.00           C  
ATOM   3881  O   ASP A 255      52.850  -6.627   6.899  1.00  0.00           O  
ATOM   3882  N   HIS A 256      53.488  -4.867   8.237  1.00  0.00           N  
ATOM   3883  H   HIS A 256      54.598  -5.111   8.585  1.00  0.00           H  
ATOM   3884  CA  HIS A 256      52.459  -4.668   9.331  1.00  0.00           C  
ATOM   3885  HA  HIS A 256      51.531  -4.402   8.641  1.00  0.00           H  
ATOM   3886  CB  HIS A 256      53.184  -5.579  10.342  1.00  0.00           C  
ATOM   3887  HB2 HIS A 256      53.160  -5.044  11.385  1.00  0.00           H  
ATOM   3888  HB3 HIS A 256      54.278  -6.055  10.285  1.00  0.00           H  
ATOM   3889  CG  HIS A 256      52.832  -7.060  10.475  1.00  0.00           C  
ATOM   3890  ND1 HIS A 256      53.429  -7.959  11.353  1.00  0.00           N  
ATOM   3891  HD1 HIS A 256      54.538  -8.279  11.051  1.00  0.00           H  
ATOM   3892  CE1 HIS A 256      52.842  -9.157  11.197  1.00  0.00           C  
ATOM   3893  HE1 HIS A 256      53.313 -10.245  11.222  1.00  0.00           H  
ATOM   3894  NE2 HIS A 256      51.905  -9.063  10.244  1.00  0.00           N  
ATOM   3895  CD2 HIS A 256      51.873  -7.760   9.789  1.00  0.00           C  
ATOM   3896  HD2 HIS A 256      51.664  -6.731   9.281  1.00  0.00           H  
ATOM   3897  C   HIS A 256      52.485  -3.533  10.434  1.00  0.00           C  
ATOM   3898  O   HIS A 256      53.597  -3.340   9.939  1.00  0.00           O  
ATOM   3899  N   ALA A 257      52.799  -2.471  11.281  1.00  0.00           N  
ATOM   3900  H   ALA A 257      53.903  -2.654  11.711  1.00  0.00           H  
ATOM   3901  CA  ALA A 257      52.217  -1.645  12.407  1.00  0.00           C  
ATOM   3902  HA  ALA A 257      53.290  -1.299  12.830  1.00  0.00           H  
ATOM   3903  CB  ALA A 257      51.682  -0.293  11.926  1.00  0.00           C  
ATOM   3904  HB1 ALA A 257      52.588   0.326  12.453  1.00  0.00           H  
ATOM   3905  HB2 ALA A 257      51.511   0.861  11.578  1.00  0.00           H  
ATOM   3906  HB3 ALA A 257      50.605  -0.179  12.460  1.00  0.00           H  
ATOM   3907  C   ALA A 257      51.860  -1.852  13.908  1.00  0.00           C  
ATOM   3908  O   ALA A 257      51.493  -0.648  13.784  1.00  0.00           O  
ATOM   3909  N   SER A 258      52.327  -3.094  13.728  1.00  0.00           N  
ATOM   3910  H   SER A 258      52.135  -3.704  12.732  1.00  0.00           H  
ATOM   3911  CA  SER A 258      52.467  -4.241  14.633  1.00  0.00           C  
ATOM   3912  HA  SER A 258      52.186  -3.649  15.643  1.00  0.00           H  
ATOM   3913  CB  SER A 258      53.985  -4.044  14.654  1.00  0.00           C  
ATOM   3914  HB2 SER A 258      54.584  -4.578  15.533  1.00  0.00           H  
ATOM   3915  HB3 SER A 258      54.771  -3.679  13.824  1.00  0.00           H  
ATOM   3916  OG  SER A 258      54.325  -2.970  15.514  1.00  0.00           O  
ATOM   3917  HG  SER A 258      55.092  -2.228  14.990  1.00  0.00           H  
ATOM   3918  C   SER A 258      51.184  -4.936  14.080  1.00  0.00           C  
ATOM   3919  O   SER A 258      50.894  -3.772  13.847  1.00  0.00           O  
ATOM   3920  N   SER A 259      51.722  -6.126  14.430  1.00  0.00           N  
ATOM   3921  H   SER A 259      52.249  -5.568  15.345  1.00  0.00           H  
ATOM   3922  CA  SER A 259      51.033  -7.429  14.269  1.00  0.00           C  
ATOM   3923  HA  SER A 259      50.344  -6.691  13.633  1.00  0.00           H  
ATOM   3924  CB  SER A 259      51.060  -8.185  12.943  1.00  0.00           C  
ATOM   3925  HB2 SER A 259      50.353  -9.081  12.546  1.00  0.00           H  
ATOM   3926  HB3 SER A 259      52.010  -8.900  12.863  1.00  0.00           H  
ATOM   3927  OG  SER A 259      50.151  -7.453  12.131  1.00  0.00           O  
ATOM   3928  HG  SER A 259      50.659  -6.520  11.617  1.00  0.00           H  
ATOM   3929  C   SER A 259      52.020  -8.412  14.974  1.00  0.00           C  
ATOM   3930  O   SER A 259      51.263  -9.340  14.660  1.00  0.00           O  
ATOM   3931  N   THR A 260      52.585  -7.219  15.141  1.00  0.00           N  
ATOM   3932  H   THR A 260      53.140  -7.842  14.299  1.00  0.00           H  
ATOM   3933  CA  THR A 260      53.800  -6.704  15.774  1.00  0.00           C  
ATOM   3934  HA  THR A 260      53.621  -5.927  16.670  1.00  0.00           H  
ATOM   3935  CB  THR A 260      54.746  -6.897  14.594  1.00  0.00           C  
ATOM   3936  HB  THR A 260      55.887  -6.692  14.836  1.00  0.00           H  
ATOM   3937  CG2 THR A 260      54.329  -6.215  13.304  1.00  0.00           C  
ATOM   3938 HG21 THR A 260      55.380  -6.218  12.720  1.00  0.00           H  
ATOM   3939 HG22 THR A 260      53.600  -6.949  12.745  1.00  0.00           H  
ATOM   3940 HG23 THR A 260      54.025  -5.133  12.957  1.00  0.00           H  
ATOM   3941  OG1 THR A 260      54.893  -8.277  14.373  1.00  0.00           O  
ATOM   3942  HG1 THR A 260      56.014  -8.551  14.103  1.00  0.00           H  
ATOM   3943  C   THR A 260      54.411  -7.389  16.991  1.00  0.00           C  
ATOM   3944  O   THR A 260      55.309  -6.803  17.583  1.00  0.00           O  
ATOM   3945  N   SER A 261      53.998  -8.577  17.409  1.00  0.00           N  
ATOM   3946  H   SER A 261      53.047  -9.288  17.304  1.00  0.00           H  
ATOM   3947  CA  SER A 261      54.679  -9.151  18.545  1.00  0.00           C  
ATOM   3948  HA  SER A 261      53.818  -8.571  19.140  1.00  0.00           H  
ATOM   3949  CB  SER A 261      55.384  -9.797  17.308  1.00  0.00           C  
ATOM   3950  HB2 SER A 261      55.225  -9.986  16.126  1.00  0.00           H  
ATOM   3951  HB3 SER A 261      54.922 -10.908  17.472  1.00  0.00           H  
ATOM   3952  OG  SER A 261      56.714  -9.370  17.044  1.00  0.00           O  
ATOM   3953  HG  SER A 261      56.659  -8.206  17.179  1.00  0.00           H  
ATOM   3954  C   SER A 261      56.009  -9.699  19.039  1.00  0.00           C  
ATOM   3955  O   SER A 261      56.236  -9.764  17.848  1.00  0.00           O  
ATOM   3956  N   LEU A 262      55.380  -9.470  20.227  1.00  0.00           N  
ATOM   3957  H   LEU A 262      55.694  -8.323  20.356  1.00  0.00           H  
ATOM   3958  CA  LEU A 262      55.865  -9.732  21.572  1.00  0.00           C  
ATOM   3959  HA  LEU A 262      56.515  -8.997  22.252  1.00  0.00           H  
ATOM   3960  CB  LEU A 262      54.704 -10.666  21.950  1.00  0.00           C  
ATOM   3961  HB2 LEU A 262      54.278 -11.674  21.482  1.00  0.00           H  
ATOM   3962  HB3 LEU A 262      54.751 -10.874  23.129  1.00  0.00           H  
ATOM   3963  CG  LEU A 262      53.554  -9.636  21.901  1.00  0.00           C  
ATOM   3964  HG  LEU A 262      53.223  -9.777  20.764  1.00  0.00           H  
ATOM   3965  CD1 LEU A 262      52.105 -10.080  22.057  1.00  0.00           C  
ATOM   3966 HD11 LEU A 262      51.823 -11.224  21.832  1.00  0.00           H  
ATOM   3967 HD12 LEU A 262      51.228  -9.473  21.511  1.00  0.00           H  
ATOM   3968 HD13 LEU A 262      51.792 -10.001  23.213  1.00  0.00           H  
ATOM   3969  CD2 LEU A 262      53.870  -8.227  22.383  1.00  0.00           C  
ATOM   3970 HD21 LEU A 262      52.855  -7.847  22.900  1.00  0.00           H  
ATOM   3971 HD22 LEU A 262      54.093  -7.238  21.744  1.00  0.00           H  
ATOM   3972 HD23 LEU A 262      54.576  -8.135  23.348  1.00  0.00           H  
ATOM   3973  C   LEU A 262      56.596 -11.085  21.382  1.00  0.00           C  
ATOM   3974  O   LEU A 262      56.779 -11.026  22.622  1.00  0.00           O  
ATOM   3975  N   GLN A 263      57.238 -12.231  21.349  1.00  0.00           N  
ATOM   3976  H   GLN A 263      57.707 -12.772  22.304  1.00  0.00           H  
ATOM   3977  CA  GLN A 263      57.440 -13.010  20.111  1.00  0.00           C  
ATOM   3978  HA  GLN A 263      58.336 -13.726  20.461  1.00  0.00           H  
ATOM   3979  CB  GLN A 263      56.356 -14.120  20.039  1.00  0.00           C  
ATOM   3980  HB2 GLN A 263      55.313 -13.560  19.903  1.00  0.00           H  
ATOM   3981  HB3 GLN A 263      56.353 -14.724  21.072  1.00  0.00           H  
ATOM   3982  CG  GLN A 263      56.218 -15.349  19.127  1.00  0.00           C  
ATOM   3983  HG2 GLN A 263      55.523 -16.207  19.587  1.00  0.00           H  
ATOM   3984  HG3 GLN A 263      57.245 -15.939  18.965  1.00  0.00           H  
ATOM   3985  CD  GLN A 263      55.674 -15.357  17.686  1.00  0.00           C  
ATOM   3986  OE1 GLN A 263      56.416 -15.571  16.718  1.00  0.00           O  
ATOM   3987  NE2 GLN A 263      54.365 -15.122  17.503  1.00  0.00           N  
ATOM   3988 HE21 GLN A 263      53.446 -15.279  18.241  1.00  0.00           H  
ATOM   3989 HE22 GLN A 263      53.939 -14.903  16.417  1.00  0.00           H  
ATOM   3990  C   GLN A 263      58.159 -12.471  18.811  1.00  0.00           C  
ATOM   3991  O   GLN A 263      57.798 -13.607  18.479  1.00  0.00           O  
ATOM   3992  N   SER A 264      58.443 -11.287  19.405  1.00  0.00           N  
ATOM   3993  H   SER A 264      58.866 -11.340  20.510  1.00  0.00           H  
ATOM   3994  CA  SER A 264      59.150 -10.209  18.651  1.00  0.00           C  
ATOM   3995  HA  SER A 264      59.165 -10.354  17.469  1.00  0.00           H  
ATOM   3996  CB  SER A 264      60.499 -10.703  19.175  1.00  0.00           C  
ATOM   3997  HB2 SER A 264      61.374 -10.050  18.684  1.00  0.00           H  
ATOM   3998  HB3 SER A 264      60.828 -11.804  18.849  1.00  0.00           H  
ATOM   3999  OG  SER A 264      60.725 -10.721  20.582  1.00  0.00           O  
ATOM   4000  HG  SER A 264      61.791 -10.284  20.865  1.00  0.00           H  
ATOM   4001  C   SER A 264      59.200  -8.742  19.150  1.00  0.00           C  
ATOM   4002  O   SER A 264      58.596  -9.143  20.143  1.00  0.00           O  
ATOM   4003  N   GLY A 265      59.101  -7.573  19.817  1.00  0.00           N  
ATOM   4004  H   GLY A 265      58.959  -7.308  20.970  1.00  0.00           H  
ATOM   4005  CA  GLY A 265      59.691  -6.395  19.203  1.00  0.00           C  
ATOM   4006  HA2 GLY A 265      60.850  -6.604  19.014  1.00  0.00           H  
ATOM   4007  HA3 GLY A 265      59.605  -5.492  19.982  1.00  0.00           H  
ATOM   4008  C   GLY A 265      59.145  -5.737  17.943  1.00  0.00           C  
ATOM   4009  O   GLY A 265      59.773  -4.770  17.531  1.00  0.00           O  
ATOM   4010  N   GLY A 266      58.049  -6.147  17.284  1.00  0.00           N  
ATOM   4011  H   GLY A 266      57.349  -6.130  18.242  1.00  0.00           H  
ATOM   4012  CA  GLY A 266      57.517  -5.516  16.059  1.00  0.00           C  
ATOM   4013  HA2 GLY A 266      56.507  -4.984  15.722  1.00  0.00           H  
ATOM   4014  HA3 GLY A 266      57.684  -4.470  16.635  1.00  0.00           H  
ATOM   4015  C   GLY A 266      58.066  -5.681  14.622  1.00  0.00           C  
ATOM   4016  O   GLY A 266      57.477  -5.005  13.782  1.00  0.00           O  
ATOM   4017  N   LEU A 267      59.101  -6.479  14.260  1.00  0.00           N  
ATOM   4018  H   LEU A 267      59.288  -7.396  14.996  1.00  0.00           H  
ATOM   4019  CA  LEU A 267      59.698  -6.698  12.926  1.00  0.00           C  
ATOM   4020  HA  LEU A 267      60.667  -7.301  13.305  1.00  0.00           H  
ATOM   4021  CB  LEU A 267      59.327  -7.931  12.078  1.00  0.00           C  
ATOM   4022  HB2 LEU A 267      59.295  -8.961  12.679  1.00  0.00           H  
ATOM   4023  HB3 LEU A 267      58.235  -7.629  11.718  1.00  0.00           H  
ATOM   4024  CG  LEU A 267      60.060  -8.296  10.774  1.00  0.00           C  
ATOM   4025  HG  LEU A 267      61.082  -8.780  11.164  1.00  0.00           H  
ATOM   4026  CD1 LEU A 267      59.520  -9.532  10.061  1.00  0.00           C  
ATOM   4027 HD11 LEU A 267      59.294 -10.468  10.777  1.00  0.00           H  
ATOM   4028 HD12 LEU A 267      60.322 -10.014   9.309  1.00  0.00           H  
ATOM   4029 HD13 LEU A 267      58.522  -9.509   9.401  1.00  0.00           H  
ATOM   4030  CD2 LEU A 267      60.465  -7.215   9.776  1.00  0.00           C  
ATOM   4031 HD21 LEU A 267      59.587  -7.349   8.971  1.00  0.00           H  
ATOM   4032 HD22 LEU A 267      60.689  -6.082   9.436  1.00  0.00           H  
ATOM   4033 HD23 LEU A 267      61.506  -7.645   9.358  1.00  0.00           H  
ATOM   4034  C   LEU A 267      60.490  -5.488  12.413  1.00  0.00           C  
ATOM   4035  O   LEU A 267      60.734  -6.091  11.385  1.00  0.00           O  
ATOM   4036  N   GLY A 268      59.993  -5.253  13.613  1.00  0.00           N  
ATOM   4037  H   GLY A 268      61.068  -5.625  13.999  1.00  0.00           H  
ATOM   4038  CA  GLY A 268      60.063  -4.131  14.520  1.00  0.00           C  
ATOM   4039  HA2 GLY A 268      59.100  -3.620  15.012  1.00  0.00           H  
ATOM   4040  HA3 GLY A 268      60.133  -3.335  13.618  1.00  0.00           H  
ATOM   4041  C   GLY A 268      61.464  -4.031  15.102  1.00  0.00           C  
ATOM   4042  O   GLY A 268      60.829  -3.120  15.623  1.00  0.00           O  
ATOM   4043  N   GLY A 269      62.408  -3.504  15.870  1.00  0.00           N  
ATOM   4044  H   GLY A 269      62.041  -3.047  16.922  1.00  0.00           H  
ATOM   4045  CA  GLY A 269      63.810  -3.792  16.138  1.00  0.00           C  
ATOM   4046  HA2 GLY A 269      63.202  -4.298  17.049  1.00  0.00           H  
ATOM   4047  HA3 GLY A 269      63.775  -4.623  15.273  1.00  0.00           H  
ATOM   4048  C   GLY A 269      64.782  -4.754  16.817  1.00  0.00           C  
ATOM   4049  O   GLY A 269      64.664  -5.839  17.375  1.00  0.00           O  
ATOM   4050  N   ALA A 270      65.851  -3.992  16.603  1.00  0.00           N  
ATOM   4051  H   ALA A 270      66.915  -4.321  17.016  1.00  0.00           H  
ATOM   4052  CA  ALA A 270      65.217  -2.916  15.899  1.00  0.00           C  
ATOM   4053  HA  ALA A 270      66.158  -2.200  16.101  1.00  0.00           H  
ATOM   4054  CB  ALA A 270      65.277  -2.913  14.344  1.00  0.00           C  
ATOM   4055  HB1 ALA A 270      65.537  -3.966  13.830  1.00  0.00           H  
ATOM   4056  HB2 ALA A 270      66.259  -2.310  14.008  1.00  0.00           H  
ATOM   4057  HB3 ALA A 270      64.431  -2.446  13.637  1.00  0.00           H  
ATOM   4058  C   ALA A 270      64.204  -1.929  16.482  1.00  0.00           C  
ATOM   4059  O   ALA A 270      64.404  -2.444  17.597  1.00  0.00           O  
ATOM   4060  N   GLY A 271      63.385  -1.201  17.206  1.00  0.00           N  
ATOM   4061  H   GLY A 271      63.331  -1.013  18.384  1.00  0.00           H  
ATOM   4062  CA  GLY A 271      62.681  -0.227  16.412  1.00  0.00           C  
ATOM   4063  HA2 GLY A 271      62.269   0.489  17.278  1.00  0.00           H  
ATOM   4064  HA3 GLY A 271      61.693  -0.565  15.841  1.00  0.00           H  
ATOM   4065  C   GLY A 271      63.753   0.650  15.816  1.00  0.00           C  
ATOM   4066  O   GLY A 271      64.947   0.375  15.929  1.00  0.00           O  
ATOM   4067  N   VAL A 272      63.357   1.738  15.163  1.00  0.00           N  
ATOM   4068  H   VAL A 272      64.373   1.805  14.539  1.00  0.00           H  
ATOM   4069  CA  VAL A 272      62.033   2.267  14.903  1.00  0.00           C  
ATOM   4070  HA  VAL A 272      61.007   2.087  15.480  1.00  0.00           H  
ATOM   4071  CB  VAL A 272      61.971   1.709  13.455  1.00  0.00           C  
ATOM   4072  HB  VAL A 272      61.744   0.539  13.409  1.00  0.00           H  
ATOM   4073  CG1 VAL A 272      60.770   2.221  12.662  1.00  0.00           C  
ATOM   4074 HG11 VAL A 272      59.940   2.793  13.312  1.00  0.00           H  
ATOM   4075 HG12 VAL A 272      60.160   1.324  12.155  1.00  0.00           H  
ATOM   4076 HG13 VAL A 272      60.865   3.011  11.767  1.00  0.00           H  
ATOM   4077  CG2 VAL A 272      63.211   1.934  12.593  1.00  0.00           C  
ATOM   4078 HG21 VAL A 272      62.862   2.292  11.503  1.00  0.00           H  
ATOM   4079 HG22 VAL A 272      64.137   2.691  12.652  1.00  0.00           H  
ATOM   4080 HG23 VAL A 272      63.647   0.871  12.248  1.00  0.00           H  
ATOM   4081  C   VAL A 272      62.421   3.662  15.343  1.00  0.00           C  
ATOM   4082  O   VAL A 272      61.617   4.595  15.402  1.00  0.00           O  
ATOM   4083  N   SER A 273      63.739   3.702  15.649  1.00  0.00           N  
ATOM   4084  H   SER A 273      63.855   2.912  16.526  1.00  0.00           H  
ATOM   4085  CA  SER A 273      64.423   4.893  16.118  1.00  0.00           C  
ATOM   4086  HA  SER A 273      64.114   5.116  14.984  1.00  0.00           H  
ATOM   4087  CB  SER A 273      64.240   4.716  17.648  1.00  0.00           C  
ATOM   4088  HB2 SER A 273      64.750   5.293  18.572  1.00  0.00           H  
ATOM   4089  HB3 SER A 273      64.777   3.747  18.118  1.00  0.00           H  
ATOM   4090  OG  SER A 273      62.909   4.534  18.122  1.00  0.00           O  
ATOM   4091  HG  SER A 273      62.890   4.676  19.301  1.00  0.00           H  
ATOM   4092  C   SER A 273      65.993   5.022  16.038  1.00  0.00           C  
ATOM   4093  O   SER A 273      66.028   3.802  15.792  1.00  0.00           O  
ATOM   4094  N   PRO A 274      65.704   6.325  16.318  1.00  0.00           N  
ATOM   4095  CD  PRO A 274      64.379   6.850  16.470  1.00  0.00           C  
ATOM   4096  HD2 PRO A 274      63.522   7.690  16.629  1.00  0.00           H  
ATOM   4097  HD3 PRO A 274      64.381   7.012  17.665  1.00  0.00           H  
ATOM   4098  CG  PRO A 274      64.520   7.277  15.028  1.00  0.00           C  
ATOM   4099  HG2 PRO A 274      63.636   8.040  14.738  1.00  0.00           H  
ATOM   4100  HG3 PRO A 274      64.506   6.860  13.899  1.00  0.00           H  
ATOM   4101  CB  PRO A 274      66.017   7.617  15.022  1.00  0.00           C  
ATOM   4102  HB2 PRO A 274      65.641   8.668  14.578  1.00  0.00           H  
ATOM   4103  HB3 PRO A 274      66.621   6.991  14.197  1.00  0.00           H  
ATOM   4104  CA  PRO A 274      66.565   7.495  16.476  1.00  0.00           C  
ATOM   4105  HA  PRO A 274      66.770   7.366  17.642  1.00  0.00           H  
ATOM   4106  C   PRO A 274      67.528   8.530  15.896  1.00  0.00           C  
ATOM   4107  O   PRO A 274      67.605   8.793  14.697  1.00  0.00           O  
ATOM   4108  N   GLY A 275      68.285   9.132  16.858  1.00  0.00           N  
ATOM   4109  H   GLY A 275      68.501   8.591  17.898  1.00  0.00           H  
ATOM   4110  CA  GLY A 275      69.281  10.200  16.714  1.00  0.00           C  
ATOM   4111  HA2 GLY A 275      70.164   9.484  16.335  1.00  0.00           H  
ATOM   4112  HA3 GLY A 275      69.725  10.404  17.813  1.00  0.00           H  
ATOM   4113  C   GLY A 275      68.416  11.428  16.468  1.00  0.00           C  
ATOM   4114  O   GLY A 275      67.618  10.700  17.063  1.00  0.00           O  
ATOM   4115  N   ILE A 276      69.477  11.960  15.876  1.00  0.00           N  
ATOM   4116  H   ILE A 276      70.187  12.329  16.764  1.00  0.00           H  
ATOM   4117  CA  ILE A 276      69.346  13.278  15.290  1.00  0.00           C  
ATOM   4118  HA  ILE A 276      68.567  13.975  15.866  1.00  0.00           H  
ATOM   4119  CB  ILE A 276      69.056  12.793  13.844  1.00  0.00           C  
ATOM   4120  HB  ILE A 276      68.434  13.666  13.317  1.00  0.00           H  
ATOM   4121  CG2 ILE A 276      68.512  11.367  13.928  1.00  0.00           C  
ATOM   4122 HG21 ILE A 276      68.556  10.216  13.590  1.00  0.00           H  
ATOM   4123 HG22 ILE A 276      67.449  11.440  14.487  1.00  0.00           H  
ATOM   4124 HG23 ILE A 276      67.864  11.570  12.919  1.00  0.00           H  
ATOM   4125  CG1 ILE A 276      70.255  12.154  13.123  1.00  0.00           C  
ATOM   4126 HG12 ILE A 276      71.050  12.853  12.581  1.00  0.00           H  
ATOM   4127 HG13 ILE A 276      69.869  11.740  12.063  1.00  0.00           H  
ATOM   4128  CD1 ILE A 276      70.721  10.926  13.912  1.00  0.00           C  
ATOM   4129 HD11 ILE A 276      71.416  10.905  14.889  1.00  0.00           H  
ATOM   4130 HD12 ILE A 276      71.658  10.785  13.162  1.00  0.00           H  
ATOM   4131 HD13 ILE A 276      70.487   9.753  13.775  1.00  0.00           H  
ATOM   4132  C   ILE A 276      70.447  14.174  14.775  1.00  0.00           C  
ATOM   4133  O   ILE A 276      70.131  15.285  14.339  1.00  0.00           O  
ATOM   4134  N   ALA A 277      71.729  13.798  14.775  1.00  0.00           N  
ATOM   4135  H   ALA A 277      72.306  13.190  15.620  1.00  0.00           H  
ATOM   4136  CA  ALA A 277      72.474  14.885  14.210  1.00  0.00           C  
ATOM   4137  HA  ALA A 277      73.601  14.695  14.563  1.00  0.00           H  
ATOM   4138  CB  ALA A 277      72.569  14.687  12.699  1.00  0.00           C  
ATOM   4139  HB1 ALA A 277      71.666  14.800  11.921  1.00  0.00           H  
ATOM   4140  HB2 ALA A 277      73.293  13.782  12.390  1.00  0.00           H  
ATOM   4141  HB3 ALA A 277      73.239  15.585  12.267  1.00  0.00           H  
ATOM   4142  C   ALA A 277      71.909  16.056  15.017  1.00  0.00           C  
ATOM   4143  O   ALA A 277      70.959  15.941  15.801  1.00  0.00           O  
ATOM   4144  N   ALA A 278      72.480  17.232  14.853  1.00  0.00           N  
ATOM   4145  H   ALA A 278      73.455  16.809  14.320  1.00  0.00           H  
ATOM   4146  CA  ALA A 278      72.075  18.443  15.550  1.00  0.00           C  
ATOM   4147  HA  ALA A 278      71.917  18.259  16.715  1.00  0.00           H  
ATOM   4148  CB  ALA A 278      71.020  19.287  14.815  1.00  0.00           C  
ATOM   4149  HB1 ALA A 278      70.465  19.999  15.603  1.00  0.00           H  
ATOM   4150  HB2 ALA A 278      70.110  18.599  14.452  1.00  0.00           H  
ATOM   4151  HB3 ALA A 278      71.266  19.896  13.817  1.00  0.00           H  
ATOM   4152  C   ALA A 278      73.399  19.101  15.139  1.00  0.00           C  
ATOM   4153  O   ALA A 278      74.128  18.430  14.397  1.00  0.00           O  
ATOM   4154  N   ILE A 279      73.753  20.329  15.558  1.00  0.00           N  
ATOM   4155  H   ILE A 279      72.912  21.167  15.463  1.00  0.00           H  
ATOM   4156  CA  ILE A 279      75.003  21.062  15.307  1.00  0.00           C  
ATOM   4157  HA  ILE A 279      75.793  20.277  14.889  1.00  0.00           H  
ATOM   4158  CB  ILE A 279      75.243  20.969  16.838  1.00  0.00           C  
ATOM   4159  HB  ILE A 279      75.385  19.825  17.150  1.00  0.00           H  
ATOM   4160  CG2 ILE A 279      76.620  21.531  17.226  1.00  0.00           C  
ATOM   4161 HG21 ILE A 279      77.085  21.647  18.325  1.00  0.00           H  
ATOM   4162 HG22 ILE A 279      76.781  22.642  16.812  1.00  0.00           H  
ATOM   4163 HG23 ILE A 279      77.441  20.800  16.748  1.00  0.00           H  
ATOM   4164  CG1 ILE A 279      74.178  21.447  17.840  1.00  0.00           C  
ATOM   4165 HG12 ILE A 279      73.022  21.177  17.966  1.00  0.00           H  
ATOM   4166 HG13 ILE A 279      74.176  22.621  17.613  1.00  0.00           H  
ATOM   4167  CD1 ILE A 279      74.574  21.328  19.319  1.00  0.00           C  
ATOM   4168 HD11 ILE A 279      75.418  21.952  19.896  1.00  0.00           H  
ATOM   4169 HD12 ILE A 279      73.592  21.646  19.930  1.00  0.00           H  
ATOM   4170 HD13 ILE A 279      74.737  20.174  19.591  1.00  0.00           H  
ATOM   4171  C   ILE A 279      74.836  21.749  13.921  1.00  0.00           C  
ATOM   4172  O   ILE A 279      73.810  21.607  13.248  1.00  0.00           O  
ATOM   4173  N   SER A 280      75.896  22.500  13.483  1.00  0.00           N  
ATOM   4174  H   SER A 280      75.854  23.404  14.258  1.00  0.00           H  
ATOM   4175  CA  SER A 280      76.084  23.186  12.178  1.00  0.00           C  
ATOM   4176  HA  SER A 280      75.106  23.847  12.053  1.00  0.00           H  
ATOM   4177  CB  SER A 280      76.896  21.883  11.967  1.00  0.00           C  
ATOM   4178  HB2 SER A 280      77.345  21.539  10.908  1.00  0.00           H  
ATOM   4179  HB3 SER A 280      76.036  21.056  11.841  1.00  0.00           H  
ATOM   4180  OG  SER A 280      78.019  21.682  12.818  1.00  0.00           O  
ATOM   4181  HG  SER A 280      77.876  22.199  13.871  1.00  0.00           H  
ATOM   4182  C   SER A 280      77.136  24.232  11.636  1.00  0.00           C  
ATOM   4183  O   SER A 280      76.949  24.479  10.436  1.00  0.00           O  
ATOM   4184  N   VAL A 281      78.188  24.863  12.259  1.00  0.00           N  
ATOM   4185  H   VAL A 281      77.939  25.280  13.345  1.00  0.00           H  
ATOM   4186  CA  VAL A 281      79.200  25.759  11.647  1.00  0.00           C  
ATOM   4187  HA  VAL A 281      78.712  26.042  10.599  1.00  0.00           H  
ATOM   4188  CB  VAL A 281      80.220  24.616  11.784  1.00  0.00           C  
ATOM   4189  HB  VAL A 281      80.511  24.480  12.935  1.00  0.00           H  
ATOM   4190  CG1 VAL A 281      81.551  24.860  11.104  1.00  0.00           C  
ATOM   4191 HG11 VAL A 281      82.212  23.856  11.198  1.00  0.00           H  
ATOM   4192 HG12 VAL A 281      82.340  25.426  11.818  1.00  0.00           H  
ATOM   4193 HG13 VAL A 281      81.608  24.896   9.911  1.00  0.00           H  
ATOM   4194  CG2 VAL A 281      79.665  23.303  11.258  1.00  0.00           C  
ATOM   4195 HG21 VAL A 281      79.555  23.248  10.065  1.00  0.00           H  
ATOM   4196 HG22 VAL A 281      80.462  22.418  11.430  1.00  0.00           H  
ATOM   4197 HG23 VAL A 281      78.742  22.847  11.811  1.00  0.00           H  
ATOM   4198  C   VAL A 281      79.632  27.225  11.974  1.00  0.00           C  
ATOM   4199  O   VAL A 281      78.996  27.940  12.811  1.00  0.00           O  
ATOM   4200  N   ASP A 282      80.748  27.714  11.268  1.00  0.00           N  
ATOM   4201  H   ASP A 282      81.373  26.847  10.779  1.00  0.00           H  
ATOM   4202  CA  ASP A 282      81.543  28.982  11.105  1.00  0.00           C  
ATOM   4203  HA  ASP A 282      82.586  28.425  10.941  1.00  0.00           H  
ATOM   4204  CB  ASP A 282      80.820  29.403   9.835  1.00  0.00           C  
ATOM   4205  HB2 ASP A 282      80.304  29.866   8.855  1.00  0.00           H  
ATOM   4206  HB3 ASP A 282      79.836  29.570  10.492  1.00  0.00           H  
ATOM   4207  CG  ASP A 282      80.385  28.110   9.072  1.00  0.00           C  
ATOM   4208  OD1 ASP A 282      79.205  27.900   8.716  1.00  0.00           O  
ATOM   4209  OD2 ASP A 282      81.312  27.296   8.840  1.00  0.00           O  
ATOM   4210  C   ASP A 282      82.510  29.955  11.946  1.00  0.00           C  
ATOM   4211  O   ASP A 282      82.752  29.610  13.110  1.00  0.00           O  
ATOM   4212  N   LYS A 283      83.077  31.115  11.398  1.00  0.00           N  
ATOM   4213  H   LYS A 283      83.405  31.825  10.506  1.00  0.00           H  
ATOM   4214  CA  LYS A 283      84.111  32.130  11.987  1.00  0.00           C  
ATOM   4215  HA  LYS A 283      84.990  31.405  12.337  1.00  0.00           H  
ATOM   4216  CB  LYS A 283      82.918  32.966  12.501  1.00  0.00           C  
ATOM   4217  HB2 LYS A 283      82.499  32.193  13.316  1.00  0.00           H  
ATOM   4218  HB3 LYS A 283      83.359  33.715  13.329  1.00  0.00           H  
ATOM   4219  CG  LYS A 283      81.898  33.695  11.624  1.00  0.00           C  
ATOM   4220  HG2 LYS A 283      82.681  34.316  10.983  1.00  0.00           H  
ATOM   4221  HG3 LYS A 283      81.375  34.055  12.636  1.00  0.00           H  
ATOM   4222  CD  LYS A 283      80.666  33.059  10.945  1.00  0.00           C  
ATOM   4223  HD2 LYS A 283      81.083  33.481   9.906  1.00  0.00           H  
ATOM   4224  HD3 LYS A 283      79.619  33.345  10.430  1.00  0.00           H  
ATOM   4225  CE  LYS A 283      79.847  32.340  12.007  1.00  0.00           C  
ATOM   4226  HE2 LYS A 283      80.167  31.457  12.745  1.00  0.00           H  
ATOM   4227  HE3 LYS A 283      79.495  33.149  12.822  1.00  0.00           H  
ATOM   4228  NZ  LYS A 283      78.557  31.776  11.535  1.00  0.00           N  
ATOM   4229  HZ1 LYS A 283      77.788  32.314  12.290  1.00  0.00           H  
ATOM   4230  HZ2 LYS A 283      77.929  31.820  10.516  1.00  0.00           H  
ATOM   4231  HZ3 LYS A 283      78.344  30.656  11.904  1.00  0.00           H  
ATOM   4232  C   LYS A 283      84.904  33.571  11.759  1.00  0.00           C  
ATOM   4233  O   LYS A 283      85.716  33.520  12.720  1.00  0.00           O  
ATOM   4234  N   SER A 284      85.084  34.768  11.017  1.00  0.00           N  
ATOM   4235  H   SER A 284      84.850  34.693   9.866  1.00  0.00           H  
ATOM   4236  CA  SER A 284      86.151  35.939  11.212  1.00  0.00           C  
ATOM   4237  HA  SER A 284      87.113  35.262  11.406  1.00  0.00           H  
ATOM   4238  CB  SER A 284      85.687  36.993  12.178  1.00  0.00           C  
ATOM   4239  HB2 SER A 284      84.902  37.880  12.304  1.00  0.00           H  
ATOM   4240  HB3 SER A 284      86.691  37.515  12.577  1.00  0.00           H  
ATOM   4241  OG  SER A 284      85.365  36.454  13.454  1.00  0.00           O  
ATOM   4242  HG  SER A 284      85.887  37.084  14.317  1.00  0.00           H  
ATOM   4243  C   SER A 284      86.477  37.046  10.120  1.00  0.00           C  
ATOM   4244  O   SER A 284      87.445  37.357  10.805  1.00  0.00           O  
ATOM   4245  N   VAL A 285      87.010  38.129   9.295  1.00  0.00           N  
ATOM   4246  H   VAL A 285      88.034  38.716   9.459  1.00  0.00           H  
ATOM   4247  CA  VAL A 285      86.303  38.503   8.067  1.00  0.00           C  
ATOM   4248  HA  VAL A 285      86.783  39.552   7.772  1.00  0.00           H  
ATOM   4249  C   VAL A 285      84.837  38.840   8.335  1.00  0.00           C  
ATOM   4250  O   VAL A 285      84.149  39.332   7.456  1.00  0.00           O  
ATOM   4251  CB  VAL A 285      86.421  37.404   6.993  1.00  0.00           C  
ATOM   4252  HB  VAL A 285      85.839  37.762   6.028  1.00  0.00           H  
ATOM   4253  CG1 VAL A 285      87.874  37.255   6.530  1.00  0.00           C  
ATOM   4254 HG11 VAL A 285      88.330  38.188   5.934  1.00  0.00           H  
ATOM   4255 HG12 VAL A 285      88.276  36.300   5.934  1.00  0.00           H  
ATOM   4256 HG13 VAL A 285      88.663  37.187   7.434  1.00  0.00           H  
ATOM   4257  CG2 VAL A 285      85.914  36.043   7.484  1.00  0.00           C  
ATOM   4258 HG21 VAL A 285      85.892  35.219   6.618  1.00  0.00           H  
ATOM   4259 HG22 VAL A 285      84.784  36.147   7.838  1.00  0.00           H  
ATOM   4260 HG23 VAL A 285      86.684  35.480   8.207  1.00  0.00           H  
ATOM   4261  N   GLU A 286      84.391  38.582   9.542  1.00  0.00           N  
ATOM   4262  H   GLU A 286      85.111  39.180  10.272  1.00  0.00           H  
ATOM   4263  CA  GLU A 286      83.044  38.929   9.969  1.00  0.00           C  
ATOM   4264  HA  GLU A 286      82.352  38.784   9.017  1.00  0.00           H  
ATOM   4265  C   GLU A 286      83.063  40.255  10.729  1.00  0.00           C  
ATOM   4266  O   GLU A 286      83.836  40.440  11.674  1.00  0.00           O  
ATOM   4267  CB  GLU A 286      82.476  37.755  10.772  1.00  0.00           C  
ATOM   4268  HB2 GLU A 286      82.733  37.779  11.937  1.00  0.00           H  
ATOM   4269  HB3 GLU A 286      82.766  36.762  10.192  1.00  0.00           H  
ATOM   4270  CG  GLU A 286      80.957  37.819  10.931  1.00  0.00           C  
ATOM   4271  HG2 GLU A 286      80.229  38.126  10.046  1.00  0.00           H  
ATOM   4272  HG3 GLU A 286      80.652  38.404  11.927  1.00  0.00           H  
ATOM   4273  CD  GLU A 286      80.361  36.485  11.416  1.00  0.00           C  
ATOM   4274  OE1 GLU A 286      79.120  36.406  11.508  1.00  0.00           O  
ATOM   4275  OE2 GLU A 286      81.128  35.519  11.637  1.00  0.00           O  
ATOM   4276  N   PHE A 287      82.240  41.185  10.292  1.00  0.00           N  
ATOM   4277  H   PHE A 287      81.717  41.359   9.260  1.00  0.00           H  
ATOM   4278  CA  PHE A 287      82.017  42.474  10.928  1.00  0.00           C  
ATOM   4279  HA  PHE A 287      82.891  42.640  11.716  1.00  0.00           H  
ATOM   4280  C   PHE A 287      80.689  42.450  11.679  1.00  0.00           C  
ATOM   4281  O   PHE A 287      79.722  41.836  11.220  1.00  0.00           O  
ATOM   4282  CB  PHE A 287      82.035  43.588   9.878  1.00  0.00           C  
ATOM   4283  HB2 PHE A 287      81.076  43.391   9.214  1.00  0.00           H  
ATOM   4284  HB3 PHE A 287      81.878  44.700  10.260  1.00  0.00           H  
ATOM   4285  CG  PHE A 287      83.396  43.858   9.273  1.00  0.00           C  
ATOM   4286  CD1 PHE A 287      84.192  44.900   9.778  1.00  0.00           C  
ATOM   4287  HD1 PHE A 287      83.898  45.714  10.582  1.00  0.00           H  
ATOM   4288  CD2 PHE A 287      83.874  43.086   8.203  1.00  0.00           C  
ATOM   4289  HD2 PHE A 287      83.807  41.909   8.174  1.00  0.00           H  
ATOM   4290  CE1 PHE A 287      85.450  45.166   9.223  1.00  0.00           C  
ATOM   4291  HE1 PHE A 287      86.131  46.033   9.645  1.00  0.00           H  
ATOM   4292  CE2 PHE A 287      85.138  43.346   7.647  1.00  0.00           C  
ATOM   4293  HE2 PHE A 287      85.999  42.545   7.493  1.00  0.00           H  
ATOM   4294  CZ  PHE A 287      85.927  44.387   8.159  1.00  0.00           C  
ATOM   4295  HZ  PHE A 287      87.070  44.609   7.942  1.00  0.00           H  
ATOM   4296  N   SER A 288      80.638  43.149  12.791  1.00  0.00           N  
ATOM   4297  H   SER A 288      81.590  43.185  13.498  1.00  0.00           H  
ATOM   4298  CA  SER A 288      79.366  43.385  13.462  1.00  0.00           C  
ATOM   4299  HA  SER A 288      78.808  42.334  13.418  1.00  0.00           H  
ATOM   4300  C   SER A 288      78.606  44.526  12.788  1.00  0.00           C  
ATOM   4301  O   SER A 288      79.201  45.447  12.218  1.00  0.00           O  
ATOM   4302  CB  SER A 288      79.569  43.648  14.958  1.00  0.00           C  
ATOM   4303  HB2 SER A 288      78.667  43.657  15.738  1.00  0.00           H  
ATOM   4304  HB3 SER A 288      80.197  42.755  15.449  1.00  0.00           H  
ATOM   4305  OG  SER A 288      80.185  44.895  15.185  1.00  0.00           O  
ATOM   4306  HG  SER A 288      80.868  44.747  16.146  1.00  0.00           H  
ATOM   4307  N   LEU A 289      77.291  44.501  12.891  1.00  0.00           N  
ATOM   4308  H   LEU A 289      76.884  43.609  13.543  1.00  0.00           H  
ATOM   4309  CA  LEU A 289      76.463  45.603  12.402  1.00  0.00           C  
ATOM   4310  HA  LEU A 289      76.755  45.609  11.254  1.00  0.00           H  
ATOM   4311  C   LEU A 289      76.803  46.914  13.115  1.00  0.00           C  
ATOM   4312  O   LEU A 289      76.794  47.974  12.490  1.00  0.00           O  
ATOM   4313  CB  LEU A 289      74.986  45.230  12.595  1.00  0.00           C  
ATOM   4314  HB2 LEU A 289      74.292  44.285  12.447  1.00  0.00           H  
ATOM   4315  HB3 LEU A 289      74.790  45.422  13.758  1.00  0.00           H  
ATOM   4316  CG  LEU A 289      74.002  46.291  12.071  1.00  0.00           C  
ATOM   4317  HG  LEU A 289      74.077  47.291  12.718  1.00  0.00           H  
ATOM   4318  CD1 LEU A 289      74.121  46.492  10.565  1.00  0.00           C  
ATOM   4319 HD11 LEU A 289      73.417  47.446  10.408  1.00  0.00           H  
ATOM   4320 HD12 LEU A 289      73.545  45.608  10.021  1.00  0.00           H  
ATOM   4321 HD13 LEU A 289      75.162  46.713  10.037  1.00  0.00           H  
ATOM   4322  CD2 LEU A 289      72.570  45.860  12.379  1.00  0.00           C  
ATOM   4323 HD21 LEU A 289      72.270  45.244  13.366  1.00  0.00           H  
ATOM   4324 HD22 LEU A 289      71.860  45.377  11.546  1.00  0.00           H  
ATOM   4325 HD23 LEU A 289      71.970  46.883  12.579  1.00  0.00           H  
ATOM   4326  N   GLU A 290      77.138  46.839  14.387  1.00  0.00           N  
ATOM   4327  H   GLU A 290      76.928  45.903  15.085  1.00  0.00           H  
ATOM   4328  CA  GLU A 290      77.524  48.002  15.176  1.00  0.00           C  
ATOM   4329  HA  GLU A 290      76.509  48.621  15.246  1.00  0.00           H  
ATOM   4330  C   GLU A 290      78.822  48.640  14.652  1.00  0.00           C  
ATOM   4331  O   GLU A 290      78.905  49.862  14.537  1.00  0.00           O  
ATOM   4332  CB  GLU A 290      77.654  47.579  16.648  1.00  0.00           C  
ATOM   4333  HB2 GLU A 290      76.691  47.035  17.104  1.00  0.00           H  
ATOM   4334  HB3 GLU A 290      78.578  46.922  17.020  1.00  0.00           H  
ATOM   4335  CG  GLU A 290      77.739  48.792  17.585  1.00  0.00           C  
ATOM   4336  HG2 GLU A 290      76.691  49.357  17.627  1.00  0.00           H  
ATOM   4337  HG3 GLU A 290      78.702  49.487  17.556  1.00  0.00           H  
ATOM   4338  CD  GLU A 290      77.853  48.429  19.070  1.00  0.00           C  
ATOM   4339  OE1 GLU A 290      77.794  49.378  19.890  1.00  0.00           O  
ATOM   4340  OE2 GLU A 290      78.033  47.242  19.393  1.00  0.00           O  
ATOM   4341  N   GLU A 291      79.798  47.828  14.266  1.00  0.00           N  
ATOM   4342  H   GLU A 291      80.013  47.093  15.169  1.00  0.00           H  
ATOM   4343  CA  GLU A 291      81.048  48.304  13.671  1.00  0.00           C  
ATOM   4344  HA  GLU A 291      81.418  49.051  14.524  1.00  0.00           H  
ATOM   4345  C   GLU A 291      80.788  49.035  12.344  1.00  0.00           C  
ATOM   4346  O   GLU A 291      81.278  50.148  12.138  1.00  0.00           O  
ATOM   4347  CB  GLU A 291      82.012  47.109  13.503  1.00  0.00           C  
ATOM   4348  HB2 GLU A 291      81.756  46.221  12.761  1.00  0.00           H  
ATOM   4349  HB3 GLU A 291      82.286  46.729  14.604  1.00  0.00           H  
ATOM   4350  CG  GLU A 291      83.447  47.507  13.121  1.00  0.00           C  
ATOM   4351  HG2 GLU A 291      84.275  48.135  12.524  1.00  0.00           H  
ATOM   4352  HG3 GLU A 291      83.474  48.455  13.858  1.00  0.00           H  
ATOM   4353  CD  GLU A 291      84.413  46.305  12.993  1.00  0.00           C  
ATOM   4354  OE1 GLU A 291      85.632  46.526  12.791  1.00  0.00           O  
ATOM   4355  OE2 GLU A 291      83.989  45.131  13.080  1.00  0.00           O  
ATOM   4356  N   LEU A 292      79.948  48.468  11.492  1.00  0.00           N  
ATOM   4357  H   LEU A 292      79.568  47.386  11.757  1.00  0.00           H  
ATOM   4358  CA  LEU A 292      79.578  49.080  10.214  1.00  0.00           C  
ATOM   4359  HA  LEU A 292      80.549  49.592   9.765  1.00  0.00           H  
ATOM   4360  C   LEU A 292      78.740  50.351  10.395  1.00  0.00           C  
ATOM   4361  O   LEU A 292      78.995  51.359   9.737  1.00  0.00           O  
ATOM   4362  CB  LEU A 292      78.818  48.071   9.342  1.00  0.00           C  
ATOM   4363  HB2 LEU A 292      78.428  48.753   8.448  1.00  0.00           H  
ATOM   4364  HB3 LEU A 292      77.858  47.745   9.965  1.00  0.00           H  
ATOM   4365  CG  LEU A 292      79.576  46.787   8.963  1.00  0.00           C  
ATOM   4366  HG  LEU A 292      79.717  45.987   9.829  1.00  0.00           H  
ATOM   4367  CD1 LEU A 292      78.731  45.994   7.971  1.00  0.00           C  
ATOM   4368 HD11 LEU A 292      78.079  46.753   7.322  1.00  0.00           H  
ATOM   4369 HD12 LEU A 292      77.899  45.551   8.702  1.00  0.00           H  
ATOM   4370 HD13 LEU A 292      79.324  45.196   7.317  1.00  0.00           H  
ATOM   4371  CD2 LEU A 292      80.930  47.061   8.322  1.00  0.00           C  
ATOM   4372 HD21 LEU A 292      81.737  46.915   9.185  1.00  0.00           H  
ATOM   4373 HD22 LEU A 292      81.205  46.363   7.405  1.00  0.00           H  
ATOM   4374 HD23 LEU A 292      80.835  48.174   7.924  1.00  0.00           H  
ATOM   4375  N   ALA A 293      77.774  50.310  11.284  1.00  0.00           N  
ATOM   4376  H   ALA A 293      77.873  49.592  12.212  1.00  0.00           H  
ATOM   4377  CA  ALA A 293      76.910  51.450  11.570  1.00  0.00           C  
ATOM   4378  HA  ALA A 293      76.235  51.593  10.604  1.00  0.00           H  
ATOM   4379  C   ALA A 293      77.710  52.627  12.132  1.00  0.00           C  
ATOM   4380  O   ALA A 293      77.520  53.763  11.707  1.00  0.00           O  
ATOM   4381  CB  ALA A 293      75.811  51.005  12.540  1.00  0.00           C  
ATOM   4382  HB1 ALA A 293      75.860  50.142  13.366  1.00  0.00           H  
ATOM   4383  HB2 ALA A 293      74.708  50.793  12.128  1.00  0.00           H  
ATOM   4384  HB3 ALA A 293      75.658  51.909  13.312  1.00  0.00           H  
ATOM   4385  N   LYS A 294      78.655  52.351  13.011  1.00  0.00           N  
ATOM   4386  H   LYS A 294      79.113  51.280  13.170  1.00  0.00           H  
ATOM   4387  CA  LYS A 294      79.519  53.381  13.586  1.00  0.00           C  
ATOM   4388  HA  LYS A 294      78.793  54.214  14.036  1.00  0.00           H  
ATOM   4389  C   LYS A 294      80.447  54.008  12.550  1.00  0.00           C  
ATOM   4390  O   LYS A 294      80.693  55.208  12.605  1.00  0.00           O  
ATOM   4391  CB  LYS A 294      80.288  52.749  14.747  1.00  0.00           C  
ATOM   4392  HB2 LYS A 294      79.410  52.386  15.472  1.00  0.00           H  
ATOM   4393  HB3 LYS A 294      81.131  51.923  14.584  1.00  0.00           H  
ATOM   4394  CG  LYS A 294      81.009  53.799  15.596  1.00  0.00           C  
ATOM   4395  HG2 LYS A 294      81.885  54.300  14.959  1.00  0.00           H  
ATOM   4396  HG3 LYS A 294      80.339  54.679  16.047  1.00  0.00           H  
ATOM   4397  CD  LYS A 294      81.675  53.094  16.775  1.00  0.00           C  
ATOM   4398  HD2 LYS A 294      80.858  52.506  17.415  1.00  0.00           H  
ATOM   4399  HD3 LYS A 294      82.590  52.388  16.475  1.00  0.00           H  
ATOM   4400  CE  LYS A 294      82.329  54.114  17.700  1.00  0.00           C  
ATOM   4401  HE2 LYS A 294      83.203  54.785  17.240  1.00  0.00           H  
ATOM   4402  HE3 LYS A 294      81.485  54.830  18.150  1.00  0.00           H  
ATOM   4403  NZ  LYS A 294      82.942  53.433  18.859  1.00  0.00           N  
ATOM   4404  HZ1 LYS A 294      83.617  54.216  19.469  1.00  0.00           H  
ATOM   4405  HZ2 LYS A 294      82.213  53.004  19.708  1.00  0.00           H  
ATOM   4406  HZ3 LYS A 294      83.698  52.540  18.604  1.00  0.00           H  
ATOM   4407  N   ALA A 295      80.935  53.219  11.610  1.00  0.00           N  
ATOM   4408  H   ALA A 295      81.543  52.415  12.234  1.00  0.00           H  
ATOM   4409  CA  ALA A 295      81.811  53.709  10.547  1.00  0.00           C  
ATOM   4410  HA  ALA A 295      82.570  54.520  10.988  1.00  0.00           H  
ATOM   4411  C   ALA A 295      81.074  54.523   9.471  1.00  0.00           C  
ATOM   4412  O   ALA A 295      81.707  55.286   8.744  1.00  0.00           O  
ATOM   4413  CB  ALA A 295      82.533  52.508   9.944  1.00  0.00           C  
ATOM   4414  HB1 ALA A 295      81.895  52.022   9.073  1.00  0.00           H  
ATOM   4415  HB2 ALA A 295      82.806  51.779  10.848  1.00  0.00           H  
ATOM   4416  HB3 ALA A 295      83.594  53.020   9.735  1.00  0.00           H  
ATOM   4417  N   THR A 296      79.762  54.381   9.369  1.00  0.00           N  
ATOM   4418  H   THR A 296      79.319  53.978  10.384  1.00  0.00           H  
ATOM   4419  CA  THR A 296      78.921  55.044   8.351  1.00  0.00           C  
ATOM   4420  HA  THR A 296      79.590  55.842   7.777  1.00  0.00           H  
ATOM   4421  C   THR A 296      77.935  56.050   8.935  1.00  0.00           C  
ATOM   4422  O   THR A 296      77.020  56.486   8.235  1.00  0.00           O  
ATOM   4423  CB  THR A 296      78.166  54.019   7.501  1.00  0.00           C  
ATOM   4424  HB  THR A 296      77.528  54.568   6.663  1.00  0.00           H  
ATOM   4425  CG2 THR A 296      79.099  53.145   6.675  1.00  0.00           C  
ATOM   4426 HG21 THR A 296      79.917  53.926   6.307  1.00  0.00           H  
ATOM   4427 HG22 THR A 296      78.537  52.604   5.782  1.00  0.00           H  
ATOM   4428 HG23 THR A 296      79.377  52.221   7.374  1.00  0.00           H  
ATOM   4429  OG1 THR A 296      77.392  53.170   8.322  1.00  0.00           O  
ATOM   4430  HG1 THR A 296      77.552  53.449   9.451  1.00  0.00           H  
ATOM   4431  N   ASP A 297      78.087  56.395  10.201  1.00  0.00           N  
ATOM   4432  H   ASP A 297      79.147  56.642  10.678  1.00  0.00           H  
ATOM   4433  CA  ASP A 297      77.133  57.232  10.935  1.00  0.00           C  
ATOM   4434  HA  ASP A 297      77.361  57.174  12.104  1.00  0.00           H  
ATOM   4435  C   ASP A 297      75.683  56.721  10.790  1.00  0.00           C  
ATOM   4436  O   ASP A 297      74.781  57.420  10.329  1.00  0.00           O  
ATOM   4437  CB  ASP A 297      77.336  58.706  10.546  1.00  0.00           C  
ATOM   4438  HB2 ASP A 297      78.424  59.096  10.856  1.00  0.00           H  
ATOM   4439  HB3 ASP A 297      77.053  59.124   9.473  1.00  0.00           H  
ATOM   4440  CG  ASP A 297      76.626  59.679  11.483  1.00  0.00           C  
ATOM   4441  OD1 ASP A 297      76.556  59.373  12.699  1.00  0.00           O  
ATOM   4442  OD2 ASP A 297      76.199  60.743  10.986  1.00  0.00           O  
ATOM   4443  N   ASN A 298      75.489  55.443  11.138  1.00  0.00           N  
ATOM   4444  H   ASN A 298      75.741  55.326  12.294  1.00  0.00           H  
ATOM   4445  CA  ASN A 298      74.231  54.710  10.958  1.00  0.00           C  
ATOM   4446  HA  ASN A 298      74.130  53.537  11.117  1.00  0.00           H  
ATOM   4447  C   ASN A 298      73.726  54.664   9.503  1.00  0.00           C  
ATOM   4448  O   ASN A 298      72.538  54.850   9.241  1.00  0.00           O  
ATOM   4449  CB  ASN A 298      73.167  55.205  11.954  1.00  0.00           C  
ATOM   4450  HB2 ASN A 298      72.056  54.869  11.670  1.00  0.00           H  
ATOM   4451  HB3 ASN A 298      73.080  56.386  12.102  1.00  0.00           H  
ATOM   4452  CG  ASN A 298      73.287  54.601  13.334  1.00  0.00           C  
ATOM   4453  ND2 ASN A 298      72.710  55.242  14.325  1.00  0.00           N  
ATOM   4454 HD21 ASN A 298      72.331  56.359  14.484  1.00  0.00           H  
ATOM   4455 HD22 ASN A 298      72.518  54.703  15.369  1.00  0.00           H  
ATOM   4456  OD1 ASN A 298      73.829  53.536  13.548  1.00  0.00           O  
ATOM   4457  N   PHE A 299      74.633  54.397   8.573  1.00  0.00           N  
ATOM   4458  H   PHE A 299      75.682  54.137   9.030  1.00  0.00           H  
ATOM   4459  CA  PHE A 299      74.325  54.345   7.138  1.00  0.00           C  
ATOM   4460  HA  PHE A 299      75.180  54.243   6.324  1.00  0.00           H  
ATOM   4461  C   PHE A 299      73.730  55.658   6.614  1.00  0.00           C  
ATOM   4462  O   PHE A 299      72.829  55.669   5.772  1.00  0.00           O  
ATOM   4463  CB  PHE A 299      73.479  53.109   6.810  1.00  0.00           C  
ATOM   4464  HB2 PHE A 299      72.407  53.286   7.309  1.00  0.00           H  
ATOM   4465  HB3 PHE A 299      73.109  52.680   5.762  1.00  0.00           H  
ATOM   4466  CG  PHE A 299      74.086  51.808   7.279  1.00  0.00           C  
ATOM   4467  CD1 PHE A 299      75.077  51.173   6.510  1.00  0.00           C  
ATOM   4468  HD1 PHE A 299      75.640  51.693   5.614  1.00  0.00           H  
ATOM   4469  CD2 PHE A 299      73.693  51.243   8.503  1.00  0.00           C  
ATOM   4470  HD2 PHE A 299      72.665  51.482   9.046  1.00  0.00           H  
ATOM   4471  CE1 PHE A 299      75.664  49.983   6.955  1.00  0.00           C  
ATOM   4472  HE1 PHE A 299      76.714  49.725   6.482  1.00  0.00           H  
ATOM   4473  CE2 PHE A 299      74.282  50.050   8.954  1.00  0.00           C  
ATOM   4474  HE2 PHE A 299      73.769  49.745   9.977  1.00  0.00           H  
ATOM   4475  CZ  PHE A 299      75.268  49.423   8.178  1.00  0.00           C  
ATOM   4476  HZ  PHE A 299      75.847  48.576   8.757  1.00  0.00           H  
ATOM   4477  N   ASN A 300      74.257  56.761   7.116  1.00  0.00           N  
ATOM   4478  H   ASN A 300      74.879  56.734   8.116  1.00  0.00           H  
ATOM   4479  CA  ASN A 300      73.859  58.091   6.703  1.00  0.00           C  
ATOM   4480  HA  ASN A 300      72.718  58.104   7.053  1.00  0.00           H  
ATOM   4481  C   ASN A 300      74.082  58.282   5.195  1.00  0.00           C  
ATOM   4482  O   ASN A 300      75.075  57.832   4.626  1.00  0.00           O  
ATOM   4483  CB  ASN A 300      74.648  59.094   7.560  1.00  0.00           C  
ATOM   4484  HB2 ASN A 300      75.774  59.243   7.236  1.00  0.00           H  
ATOM   4485  HB3 ASN A 300      74.265  58.941   8.676  1.00  0.00           H  
ATOM   4486  CG  ASN A 300      74.147  60.521   7.479  1.00  0.00           C  
ATOM   4487  ND2 ASN A 300      74.249  61.240   8.571  1.00  0.00           N  
ATOM   4488 HD21 ASN A 300      74.501  62.402   8.484  1.00  0.00           H  
ATOM   4489 HD22 ASN A 300      73.615  61.180   9.576  1.00  0.00           H  
ATOM   4490  OD1 ASN A 300      73.686  60.999   6.460  1.00  0.00           O  
ATOM   4491  N   LEU A 301      73.167  58.998   4.559  1.00  0.00           N  
ATOM   4492  H   LEU A 301      72.166  59.243   5.149  1.00  0.00           H  
ATOM   4493  CA  LEU A 301      73.250  59.324   3.134  1.00  0.00           C  
ATOM   4494  HA  LEU A 301      73.098  58.286   2.583  1.00  0.00           H  
ATOM   4495  C   LEU A 301      74.550  60.048   2.755  1.00  0.00           C  
ATOM   4496  O   LEU A 301      74.998  59.906   1.624  1.00  0.00           O  
ATOM   4497  CB  LEU A 301      72.039  60.197   2.752  1.00  0.00           C  
ATOM   4498  HB2 LEU A 301      72.214  60.867   1.778  1.00  0.00           H  
ATOM   4499  HB3 LEU A 301      71.848  61.052   3.566  1.00  0.00           H  
ATOM   4500  CG  LEU A 301      70.742  59.396   2.559  1.00  0.00           C  
ATOM   4501  HG  LEU A 301      70.431  58.589   3.381  1.00  0.00           H  
ATOM   4502  CD1 LEU A 301      69.538  60.333   2.611  1.00  0.00           C  
ATOM   4503 HD11 LEU A 301      69.671  61.525   2.648  1.00  0.00           H  
ATOM   4504 HD12 LEU A 301      68.863  60.142   3.584  1.00  0.00           H  
ATOM   4505 HD13 LEU A 301      68.704  60.221   1.759  1.00  0.00           H  
ATOM   4506  CD2 LEU A 301      70.725  58.681   1.208  1.00  0.00           C  
ATOM   4507 HD21 LEU A 301      69.711  58.768   0.574  1.00  0.00           H  
ATOM   4508 HD22 LEU A 301      70.626  57.511   1.440  1.00  0.00           H  
ATOM   4509 HD23 LEU A 301      71.480  59.064   0.365  1.00  0.00           H  
ATOM   4510  N   SER A 302      75.169  60.774   3.678  1.00  0.00           N  
ATOM   4511  H   SER A 302      74.409  61.558   4.141  1.00  0.00           H  
ATOM   4512  CA  SER A 302      76.469  61.414   3.454  1.00  0.00           C  
ATOM   4513  HA  SER A 302      76.399  62.092   2.475  1.00  0.00           H  
ATOM   4514  C   SER A 302      77.606  60.419   3.183  1.00  0.00           C  
ATOM   4515  O   SER A 302      78.592  60.791   2.556  1.00  0.00           O  
ATOM   4516  CB  SER A 302      76.836  62.278   4.660  1.00  0.00           C  
ATOM   4517  HB2 SER A 302      77.860  62.846   4.425  1.00  0.00           H  
ATOM   4518  HB3 SER A 302      76.092  63.197   4.838  1.00  0.00           H  
ATOM   4519  OG  SER A 302      76.888  61.513   5.844  1.00  0.00           O  
ATOM   4520  HG  SER A 302      77.437  62.199   6.642  1.00  0.00           H  
ATOM   4521  N   PHE A 303      77.460  59.181   3.622  1.00  0.00           N  
ATOM   4522  H   PHE A 303      76.754  59.099   4.562  1.00  0.00           H  
ATOM   4523  CA  PHE A 303      78.407  58.091   3.368  1.00  0.00           C  
ATOM   4524  HA  PHE A 303      79.443  58.569   3.023  1.00  0.00           H  
ATOM   4525  C   PHE A 303      78.003  57.236   2.163  1.00  0.00           C  
ATOM   4526  O   PHE A 303      78.770  56.374   1.746  1.00  0.00           O  
ATOM   4527  CB  PHE A 303      78.558  57.242   4.636  1.00  0.00           C  
ATOM   4528  HB2 PHE A 303      77.545  56.830   5.100  1.00  0.00           H  
ATOM   4529  HB3 PHE A 303      79.235  56.307   4.356  1.00  0.00           H  
ATOM   4530  CG  PHE A 303      79.261  57.959   5.767  1.00  0.00           C  
ATOM   4531  CD1 PHE A 303      80.644  57.791   5.959  1.00  0.00           C  
ATOM   4532  HD1 PHE A 303      81.470  57.653   5.122  1.00  0.00           H  
ATOM   4533  CD2 PHE A 303      78.547  58.805   6.629  1.00  0.00           C  
ATOM   4534  HD2 PHE A 303      77.672  59.575   6.467  1.00  0.00           H  
ATOM   4535  CE1 PHE A 303      81.302  58.452   7.001  1.00  0.00           C  
ATOM   4536  HE1 PHE A 303      82.474  58.486   7.188  1.00  0.00           H  
ATOM   4537  CE2 PHE A 303      79.202  59.478   7.672  1.00  0.00           C  
ATOM   4538  HE2 PHE A 303      78.990  60.514   8.215  1.00  0.00           H  
ATOM   4539  CZ  PHE A 303      80.578  59.297   7.858  1.00  0.00           C  
ATOM   4540  HZ  PHE A 303      81.212  59.889   8.670  1.00  0.00           H  
ATOM   4541  N   LYS A 304      76.834  57.464   1.591  1.00  0.00           N  
ATOM   4542  H   LYS A 304      76.079  58.291   1.944  1.00  0.00           H  
ATOM   4543  CA  LYS A 304      76.385  56.736   0.407  1.00  0.00           C  
ATOM   4544  HA  LYS A 304      76.385  55.591   0.708  1.00  0.00           H  
ATOM   4545  C   LYS A 304      77.162  57.222  -0.813  1.00  0.00           C  
ATOM   4546  O   LYS A 304      77.034  58.375  -1.207  1.00  0.00           O  
ATOM   4547  CB  LYS A 304      74.862  56.877   0.249  1.00  0.00           C  
ATOM   4548  HB2 LYS A 304      74.187  56.622   1.194  1.00  0.00           H  
ATOM   4549  HB3 LYS A 304      74.648  57.979  -0.161  1.00  0.00           H  
ATOM   4550  CG  LYS A 304      74.322  55.974  -0.869  1.00  0.00           C  
ATOM   4551  HG2 LYS A 304      74.481  54.854  -0.504  1.00  0.00           H  
ATOM   4552  HG3 LYS A 304      74.635  56.463  -1.909  1.00  0.00           H  
ATOM   4553  CD  LYS A 304      72.798  56.119  -1.025  1.00  0.00           C  
ATOM   4554  HD2 LYS A 304      72.209  55.790  -0.040  1.00  0.00           H  
ATOM   4555  HD3 LYS A 304      72.450  57.210  -1.368  1.00  0.00           H  
ATOM   4556  CE  LYS A 304      72.344  55.238  -2.186  1.00  0.00           C  
ATOM   4557  HE2 LYS A 304      72.783  55.744  -3.172  1.00  0.00           H  
ATOM   4558  HE3 LYS A 304      72.739  54.141  -1.999  1.00  0.00           H  
ATOM   4559  NZ  LYS A 304      70.896  55.346  -2.484  1.00  0.00           N  
ATOM   4560  HZ1 LYS A 304      70.692  56.301  -3.188  1.00  0.00           H  
ATOM   4561  HZ2 LYS A 304      70.362  55.667  -1.456  1.00  0.00           H  
ATOM   4562  HZ3 LYS A 304      70.008  54.690  -2.955  1.00  0.00           H  
ATOM   4563  N   ILE A 305      77.914  56.325  -1.422  1.00  0.00           N  
ATOM   4564  H   ILE A 305      78.378  55.581  -0.636  1.00  0.00           H  
ATOM   4565  CA  ILE A 305      78.731  56.607  -2.612  1.00  0.00           C  
ATOM   4566  HA  ILE A 305      78.728  57.748  -2.963  1.00  0.00           H  
ATOM   4567  C   ILE A 305      78.107  56.083  -3.905  1.00  0.00           C  
ATOM   4568  O   ILE A 305      78.566  56.430  -4.994  1.00  0.00           O  
ATOM   4569  CB  ILE A 305      80.170  56.084  -2.427  1.00  0.00           C  
ATOM   4570  HB  ILE A 305      80.704  56.332  -3.466  1.00  0.00           H  
ATOM   4571  CG1 ILE A 305      80.213  54.563  -2.134  1.00  0.00           C  
ATOM   4572 HG12 ILE A 305      79.725  54.140  -3.135  1.00  0.00           H  
ATOM   4573 HG13 ILE A 305      79.876  54.088  -1.101  1.00  0.00           H  
ATOM   4574  CG2 ILE A 305      80.867  56.890  -1.315  1.00  0.00           C  
ATOM   4575 HG21 ILE A 305      81.686  57.553  -1.892  1.00  0.00           H  
ATOM   4576 HG22 ILE A 305      81.352  56.110  -0.573  1.00  0.00           H  
ATOM   4577 HG23 ILE A 305      80.315  57.795  -0.760  1.00  0.00           H  
ATOM   4578  CD1 ILE A 305      81.616  53.956  -2.206  1.00  0.00           C  
ATOM   4579 HD11 ILE A 305      81.777  53.573  -3.331  1.00  0.00           H  
ATOM   4580 HD12 ILE A 305      81.859  53.093  -1.425  1.00  0.00           H  
ATOM   4581 HD13 ILE A 305      82.477  54.772  -2.080  1.00  0.00           H  
ATOM   4582  N   GLY A 306      77.084  55.260  -3.809  1.00  0.00           N  
ATOM   4583  H   GLY A 306      76.392  55.154  -2.861  1.00  0.00           H  
ATOM   4584  CA  GLY A 306      76.423  54.717  -4.980  1.00  0.00           C  
ATOM   4585  HA2 GLY A 306      77.225  54.133  -5.643  1.00  0.00           H  
ATOM   4586  HA3 GLY A 306      75.992  55.651  -5.587  1.00  0.00           H  
ATOM   4587  C   GLY A 306      75.240  53.818  -4.647  1.00  0.00           C  
ATOM   4588  O   GLY A 306      75.005  53.433  -3.500  1.00  0.00           O  
ATOM   4589  N   GLN A 307      74.510  53.483  -5.696  1.00  0.00           N  
ATOM   4590  H   GLN A 307      74.583  54.051  -6.739  1.00  0.00           H  
ATOM   4591  CA  GLN A 307      73.451  52.488  -5.688  1.00  0.00           C  
ATOM   4592  HA  GLN A 307      73.308  51.831  -4.717  1.00  0.00           H  
ATOM   4593  C   GLN A 307      73.777  51.483  -6.791  1.00  0.00           C  
ATOM   4594  O   GLN A 307      73.843  51.851  -7.961  1.00  0.00           O  
ATOM   4595  CB  GLN A 307      72.103  53.199  -5.916  1.00  0.00           C  
ATOM   4596  HB2 GLN A 307      71.989  53.499  -7.066  1.00  0.00           H  
ATOM   4597  HB3 GLN A 307      71.984  54.253  -5.377  1.00  0.00           H  
ATOM   4598  CG  GLN A 307      70.888  52.276  -5.735  1.00  0.00           C  
ATOM   4599  HG2 GLN A 307      69.898  52.842  -6.102  1.00  0.00           H  
ATOM   4600  HG3 GLN A 307      70.880  51.297  -6.417  1.00  0.00           H  
ATOM   4601  CD  GLN A 307      70.464  52.082  -4.276  1.00  0.00           C  
ATOM   4602  NE2 GLN A 307      69.777  51.005  -3.968  1.00  0.00           N  
ATOM   4603 HE21 GLN A 307      69.819  50.391  -2.954  1.00  0.00           H  
ATOM   4604 HE22 GLN A 307      68.645  50.884  -4.320  1.00  0.00           H  
ATOM   4605  OE1 GLN A 307      70.712  52.897  -3.397  1.00  0.00           O  
ATOM   4606  N   GLY A 308      74.040  50.246  -6.418  1.00  0.00           N  
ATOM   4607  H   GLY A 308      74.858  50.025  -5.593  1.00  0.00           H  
ATOM   4608  CA  GLY A 308      74.211  49.148  -7.358  1.00  0.00           C  
ATOM   4609  HA2 GLY A 308      74.993  48.330  -6.978  1.00  0.00           H  
ATOM   4610  HA3 GLY A 308      74.625  49.515  -8.414  1.00  0.00           H  
ATOM   4611  C   GLY A 308      72.919  48.355  -7.513  1.00  0.00           C  
ATOM   4612  O   GLY A 308      71.973  48.553  -6.751  1.00  0.00           O  
ATOM   4613  N   GLY A 309      72.906  47.421  -8.457  1.00  0.00           N  
ATOM   4614  H   GLY A 309      73.588  47.390  -9.429  1.00  0.00           H  
ATOM   4615  CA  GLY A 309      71.747  46.555  -8.688  1.00  0.00           C  
ATOM   4616  HA2 GLY A 309      71.844  45.745  -9.560  1.00  0.00           H  
ATOM   4617  HA3 GLY A 309      70.817  47.218  -9.042  1.00  0.00           H  
ATOM   4618  C   GLY A 309      71.312  45.742  -7.460  1.00  0.00           C  
ATOM   4619  O   GLY A 309      70.133  45.470  -7.287  1.00  0.00           O  
ATOM   4620  N   PHE A 310      72.252  45.442  -6.572  1.00  0.00           N  
ATOM   4621  H   PHE A 310      73.380  45.661  -6.856  1.00  0.00           H  
ATOM   4622  CA  PHE A 310      71.979  44.667  -5.357  1.00  0.00           C  
ATOM   4623  HA  PHE A 310      70.964  44.057  -5.492  1.00  0.00           H  
ATOM   4624  C   PHE A 310      71.668  45.520  -4.115  1.00  0.00           C  
ATOM   4625  O   PHE A 310      71.253  44.976  -3.095  1.00  0.00           O  
ATOM   4626  CB  PHE A 310      73.153  43.723  -5.109  1.00  0.00           C  
ATOM   4627  HB2 PHE A 310      72.811  43.138  -4.134  1.00  0.00           H  
ATOM   4628  HB3 PHE A 310      74.155  44.324  -4.874  1.00  0.00           H  
ATOM   4629  CG  PHE A 310      73.372  42.732  -6.233  1.00  0.00           C  
ATOM   4630  CD1 PHE A 310      72.541  41.601  -6.343  1.00  0.00           C  
ATOM   4631  HD1 PHE A 310      71.495  41.382  -5.828  1.00  0.00           H  
ATOM   4632  CD2 PHE A 310      74.384  42.945  -7.187  1.00  0.00           C  
ATOM   4633  HD2 PHE A 310      74.935  43.942  -7.517  1.00  0.00           H  
ATOM   4634  CE1 PHE A 310      72.728  40.682  -7.386  1.00  0.00           C  
ATOM   4635  HE1 PHE A 310      71.743  40.276  -7.909  1.00  0.00           H  
ATOM   4636  CE2 PHE A 310      74.573  42.028  -8.236  1.00  0.00           C  
ATOM   4637  HE2 PHE A 310      74.985  42.332  -9.306  1.00  0.00           H  
ATOM   4638  CZ  PHE A 310      73.745  40.891  -8.334  1.00  0.00           C  
ATOM   4639  HZ  PHE A 310      73.814  40.241  -9.323  1.00  0.00           H  
ATOM   4640  N   GLY A 311      71.878  46.816  -4.171  1.00  0.00           N  
ATOM   4641  H   GLY A 311      72.798  47.175  -4.822  1.00  0.00           H  
ATOM   4642  CA  GLY A 311      71.631  47.690  -3.032  1.00  0.00           C  
ATOM   4643  HA2 GLY A 311      70.456  47.863  -3.153  1.00  0.00           H  
ATOM   4644  HA3 GLY A 311      71.862  47.054  -2.058  1.00  0.00           H  
ATOM   4645  C   GLY A 311      72.530  48.923  -2.970  1.00  0.00           C  
ATOM   4646  O   GLY A 311      73.268  49.253  -3.900  1.00  0.00           O  
ATOM   4647  N   ALA A 312      72.441  49.621  -1.841  1.00  0.00           N  
ATOM   4648  H   ALA A 312      71.649  49.233  -1.047  1.00  0.00           H  
ATOM   4649  CA  ALA A 312      73.214  50.829  -1.599  1.00  0.00           C  
ATOM   4650  HA  ALA A 312      73.010  51.468  -2.574  1.00  0.00           H  
ATOM   4651  C   ALA A 312      74.670  50.505  -1.234  1.00  0.00           C  
ATOM   4652  O   ALA A 312      74.943  49.523  -0.544  1.00  0.00           O  
ATOM   4653  CB  ALA A 312      72.521  51.653  -0.508  1.00  0.00           C  
ATOM   4654  HB1 ALA A 312      71.715  52.457  -0.871  1.00  0.00           H  
ATOM   4655  HB2 ALA A 312      71.770  51.084   0.233  1.00  0.00           H  
ATOM   4656  HB3 ALA A 312      73.295  52.215   0.201  1.00  0.00           H  
ATOM   4657  N   VAL A 313      75.581  51.367  -1.657  1.00  0.00           N  
ATOM   4658  H   VAL A 313      75.164  52.471  -1.600  1.00  0.00           H  
ATOM   4659  CA  VAL A 313      77.010  51.278  -1.354  1.00  0.00           C  
ATOM   4660  HA  VAL A 313      77.109  50.281  -0.727  1.00  0.00           H  
ATOM   4661  C   VAL A 313      77.408  52.478  -0.504  1.00  0.00           C  
ATOM   4662  O   VAL A 313      77.144  53.620  -0.881  1.00  0.00           O  
ATOM   4663  CB  VAL A 313      77.868  51.202  -2.632  1.00  0.00           C  
ATOM   4664  HB  VAL A 313      77.851  52.193  -3.290  1.00  0.00           H  
ATOM   4665  CG1 VAL A 313      79.322  50.863  -2.281  1.00  0.00           C  
ATOM   4666 HG11 VAL A 313      79.895  50.047  -2.945  1.00  0.00           H  
ATOM   4667 HG12 VAL A 313      79.922  51.802  -2.699  1.00  0.00           H  
ATOM   4668 HG13 VAL A 313      79.595  50.490  -1.185  1.00  0.00           H  
ATOM   4669  CG2 VAL A 313      77.357  50.129  -3.603  1.00  0.00           C  
ATOM   4670 HG21 VAL A 313      78.237  49.789  -4.337  1.00  0.00           H  
ATOM   4671 HG22 VAL A 313      76.836  50.770  -4.475  1.00  0.00           H  
ATOM   4672 HG23 VAL A 313      76.460  49.377  -3.373  1.00  0.00           H  
ATOM   4673  N   TYR A 314      78.061  52.205   0.613  1.00  0.00           N  
ATOM   4674  H   TYR A 314      78.597  51.256   1.056  1.00  0.00           H  
ATOM   4675  CA  TYR A 314      78.523  53.215   1.558  1.00  0.00           C  
ATOM   4676  HA  TYR A 314      78.012  54.253   1.321  1.00  0.00           H  
ATOM   4677  C   TYR A 314      80.045  53.202   1.651  1.00  0.00           C  
ATOM   4678  O   TYR A 314      80.662  52.140   1.666  1.00  0.00           O  
ATOM   4679  CB  TYR A 314      77.889  52.974   2.933  1.00  0.00           C  
ATOM   4680  HB2 TYR A 314      78.944  53.231   3.434  1.00  0.00           H  
ATOM   4681  HB3 TYR A 314      77.626  52.438   3.968  1.00  0.00           H  
ATOM   4682  CG  TYR A 314      76.375  53.019   2.933  1.00  0.00           C  
ATOM   4683  CD1 TYR A 314      75.694  54.226   3.187  1.00  0.00           C  
ATOM   4684  HD1 TYR A 314      76.153  55.171   3.727  1.00  0.00           H  
ATOM   4685  CD2 TYR A 314      75.632  51.851   2.664  1.00  0.00           C  
ATOM   4686  HD2 TYR A 314      75.959  50.729   2.843  1.00  0.00           H  
ATOM   4687  CE1 TYR A 314      74.292  54.273   3.177  1.00  0.00           C  
ATOM   4688  HE1 TYR A 314      73.569  55.200   3.317  1.00  0.00           H  
ATOM   4689  CE2 TYR A 314      74.228  51.886   2.644  1.00  0.00           C  
ATOM   4690  HE2 TYR A 314      73.474  50.975   2.662  1.00  0.00           H  
ATOM   4691  CZ  TYR A 314      73.561  53.102   2.904  1.00  0.00           C  
ATOM   4692  OH  TYR A 314      72.186  53.143   2.886  1.00  0.00           O  
ATOM   4693  HH  TYR A 314      71.715  53.324   3.953  1.00  0.00           H  
ATOM   4694  N   TYR A 315      80.637  54.384   1.736  1.00  0.00           N  
ATOM   4695  H   TYR A 315      80.349  55.462   1.362  1.00  0.00           H  
ATOM   4696  CA  TYR A 315      82.041  54.523   2.095  1.00  0.00           C  
ATOM   4697  HA  TYR A 315      82.625  53.794   1.364  1.00  0.00           H  
ATOM   4698  C   TYR A 315      82.200  54.405   3.612  1.00  0.00           C  
ATOM   4699  O   TYR A 315      81.391  54.948   4.363  1.00  0.00           O  
ATOM   4700  CB  TYR A 315      82.570  55.864   1.584  1.00  0.00           C  
ATOM   4701  HB2 TYR A 315      82.003  56.732   2.177  1.00  0.00           H  
ATOM   4702  HB3 TYR A 315      82.938  56.419   0.592  1.00  0.00           H  
ATOM   4703  CG  TYR A 315      83.990  56.161   2.018  1.00  0.00           C  
ATOM   4704  CD1 TYR A 315      84.240  56.989   3.134  1.00  0.00           C  
ATOM   4705  HD1 TYR A 315      83.646  57.979   3.413  1.00  0.00           H  
ATOM   4706  CD2 TYR A 315      85.073  55.582   1.335  1.00  0.00           C  
ATOM   4707  HD2 TYR A 315      84.975  55.242   0.208  1.00  0.00           H  
ATOM   4708  CE1 TYR A 315      85.557  57.245   3.550  1.00  0.00           C  
ATOM   4709  HE1 TYR A 315      85.729  58.104   4.353  1.00  0.00           H  
ATOM   4710  CE2 TYR A 315      86.396  55.833   1.743  1.00  0.00           C  
ATOM   4711  HE2 TYR A 315      87.350  55.445   1.174  1.00  0.00           H  
ATOM   4712  CZ  TYR A 315      86.634  56.669   2.850  1.00  0.00           C  
ATOM   4713  OH  TYR A 315      87.926  56.923   3.245  1.00  0.00           O  
ATOM   4714  HH  TYR A 315      88.201  58.063   3.078  1.00  0.00           H  
ATOM   4715  N   ALA A 316      83.256  53.743   4.041  1.00  0.00           N  
ATOM   4716  H   ALA A 316      84.164  53.713   3.286  1.00  0.00           H  
ATOM   4717  CA  ALA A 316      83.637  53.696   5.441  1.00  0.00           C  
ATOM   4718  HA  ALA A 316      83.453  54.804   5.840  1.00  0.00           H  
ATOM   4719  C   ALA A 316      85.142  53.490   5.599  1.00  0.00           C  
ATOM   4720  O   ALA A 316      85.791  52.879   4.752  1.00  0.00           O  
ATOM   4721  CB  ALA A 316      82.868  52.559   6.123  1.00  0.00           C  
ATOM   4722  HB1 ALA A 316      83.202  51.609   5.489  1.00  0.00           H  
ATOM   4723  HB2 ALA A 316      81.713  52.800   6.013  1.00  0.00           H  
ATOM   4724  HB3 ALA A 316      83.251  52.662   7.244  1.00  0.00           H  
ATOM   4725  N   GLU A 317      85.683  53.935   6.721  1.00  0.00           N  
ATOM   4726  H   GLU A 317      85.225  54.842   7.338  1.00  0.00           H  
ATOM   4727  CA  GLU A 317      87.004  53.510   7.176  1.00  0.00           C  
ATOM   4728  HA  GLU A 317      87.725  52.924   6.444  1.00  0.00           H  
ATOM   4729  C   GLU A 317      86.829  52.449   8.259  1.00  0.00           C  
ATOM   4730  O   GLU A 317      86.342  52.725   9.355  1.00  0.00           O  
ATOM   4731  CB  GLU A 317      87.844  54.702   7.649  1.00  0.00           C  
ATOM   4732  HB2 GLU A 317      87.336  55.408   8.464  1.00  0.00           H  
ATOM   4733  HB3 GLU A 317      88.867  54.300   8.110  1.00  0.00           H  
ATOM   4734  CG  GLU A 317      88.263  55.580   6.465  1.00  0.00           C  
ATOM   4735  HG2 GLU A 317      88.019  54.916   5.509  1.00  0.00           H  
ATOM   4736  HG3 GLU A 317      87.554  56.474   6.118  1.00  0.00           H  
ATOM   4737  CD  GLU A 317      89.233  56.708   6.823  1.00  0.00           C  
ATOM   4738  OE1 GLU A 317      89.585  57.462   5.880  1.00  0.00           O  
ATOM   4739  OE2 GLU A 317      89.646  56.816   7.997  1.00  0.00           O  
ATOM   4740  N   LEU A 318      87.216  51.226   7.938  1.00  0.00           N  
ATOM   4741  H   LEU A 318      88.234  50.904   7.443  1.00  0.00           H  
ATOM   4742  CA  LEU A 318      87.055  50.069   8.809  1.00  0.00           C  
ATOM   4743  HA  LEU A 318      86.644  50.453   9.858  1.00  0.00           H  
ATOM   4744  C   LEU A 318      88.421  49.477   9.122  1.00  0.00           C  
ATOM   4745  O   LEU A 318      89.166  49.088   8.218  1.00  0.00           O  
ATOM   4746  CB  LEU A 318      86.142  49.040   8.135  1.00  0.00           C  
ATOM   4747  HB2 LEU A 318      86.960  48.211   8.423  1.00  0.00           H  
ATOM   4748  HB3 LEU A 318      86.047  48.359   7.155  1.00  0.00           H  
ATOM   4749  CG  LEU A 318      84.660  49.453   8.099  1.00  0.00           C  
ATOM   4750  HG  LEU A 318      84.591  50.579   7.730  1.00  0.00           H  
ATOM   4751  CD1 LEU A 318      83.903  48.532   7.153  1.00  0.00           C  
ATOM   4752 HD11 LEU A 318      82.797  48.953   7.242  1.00  0.00           H  
ATOM   4753 HD12 LEU A 318      83.991  47.403   7.526  1.00  0.00           H  
ATOM   4754 HD13 LEU A 318      84.237  48.937   6.082  1.00  0.00           H  
ATOM   4755  CD2 LEU A 318      84.008  49.353   9.480  1.00  0.00           C  
ATOM   4756 HD21 LEU A 318      84.751  48.674  10.127  1.00  0.00           H  
ATOM   4757 HD22 LEU A 318      82.961  48.883   9.787  1.00  0.00           H  
ATOM   4758 HD23 LEU A 318      84.169  50.372  10.079  1.00  0.00           H  
ATOM   4759  N   ARG A 319      88.742  49.382  10.398  1.00  0.00           N  
ATOM   4760  H   ARG A 319      88.333  50.058  11.288  1.00  0.00           H  
ATOM   4761  CA  ARG A 319      89.987  48.758  10.884  1.00  0.00           C  
ATOM   4762  HA  ARG A 319      90.234  49.061  12.013  1.00  0.00           H  
ATOM   4763  C   ARG A 319      91.258  49.347  10.236  1.00  0.00           C  
ATOM   4764  O   ARG A 319      92.239  48.634  10.015  1.00  0.00           O  
ATOM   4765  CB  ARG A 319      89.896  47.224  10.733  1.00  0.00           C  
ATOM   4766  HB2 ARG A 319      90.802  46.830  11.408  1.00  0.00           H  
ATOM   4767  HB3 ARG A 319      90.136  46.879   9.621  1.00  0.00           H  
ATOM   4768  CG  ARG A 319      88.666  46.617  11.434  1.00  0.00           C  
ATOM   4769  HG2 ARG A 319      87.624  47.149  11.258  1.00  0.00           H  
ATOM   4770  HG3 ARG A 319      88.986  46.771  12.575  1.00  0.00           H  
ATOM   4771  CD  ARG A 319      88.632  45.101  11.238  1.00  0.00           C  
ATOM   4772  HD2 ARG A 319      88.790  44.779  10.101  1.00  0.00           H  
ATOM   4773  HD3 ARG A 319      89.564  44.574  11.777  1.00  0.00           H  
ATOM   4774  NE  ARG A 319      87.429  44.537  11.865  1.00  0.00           N  
ATOM   4775  HE  ARG A 319      87.533  44.752  13.032  1.00  0.00           H  
ATOM   4776  CZ  ARG A 319      86.961  43.310  11.738  1.00  0.00           C  
ATOM   4777  NH1 ARG A 319      87.587  42.379  11.070  1.00  0.00           N  
ATOM   4778 HH11 ARG A 319      88.614  42.273  10.474  1.00  0.00           H  
ATOM   4779 HH12 ARG A 319      87.465  41.255  11.446  1.00  0.00           H  
ATOM   4780  NH2 ARG A 319      85.830  43.007  12.295  1.00  0.00           N  
ATOM   4781 HH21 ARG A 319      85.697  43.357  13.428  1.00  0.00           H  
ATOM   4782 HH22 ARG A 319      85.502  41.871  12.373  1.00  0.00           H  
ATOM   4783  N   GLY A 320      91.210  50.635   9.940  1.00  0.00           N  
ATOM   4784  H   GLY A 320      90.656  51.497  10.544  1.00  0.00           H  
ATOM   4785  CA  GLY A 320      92.301  51.370   9.302  1.00  0.00           C  
ATOM   4786  HA2 GLY A 320      93.169  51.084  10.071  1.00  0.00           H  
ATOM   4787  HA3 GLY A 320      92.418  52.558   9.267  1.00  0.00           H  
ATOM   4788  C   GLY A 320      92.404  51.208   7.782  1.00  0.00           C  
ATOM   4789  O   GLY A 320      93.352  51.720   7.196  1.00  0.00           O  
ATOM   4790  N   GLU A 321      91.465  50.531   7.156  1.00  0.00           N  
ATOM   4791  H   GLU A 321      91.093  49.565   7.720  1.00  0.00           H  
ATOM   4792  CA  GLU A 321      91.363  50.429   5.697  1.00  0.00           C  
ATOM   4793  HA  GLU A 321      92.386  50.859   5.263  1.00  0.00           H  
ATOM   4794  C   GLU A 321      90.151  51.206   5.187  1.00  0.00           C  
ATOM   4795  O   GLU A 321      89.094  51.229   5.818  1.00  0.00           O  
ATOM   4796  CB  GLU A 321      91.315  48.957   5.247  1.00  0.00           C  
ATOM   4797  HB2 GLU A 321      91.120  48.911   4.071  1.00  0.00           H  
ATOM   4798  HB3 GLU A 321      90.558  48.231   5.812  1.00  0.00           H  
ATOM   4799  CG  GLU A 321      92.696  48.279   5.333  1.00  0.00           C  
ATOM   4800  HG2 GLU A 321      93.481  48.723   4.555  1.00  0.00           H  
ATOM   4801  HG3 GLU A 321      93.138  48.130   6.426  1.00  0.00           H  
ATOM   4802  CD  GLU A 321      92.715  46.811   4.886  1.00  0.00           C  
ATOM   4803  OE1 GLU A 321      93.831  46.243   4.813  1.00  0.00           O  
ATOM   4804  OE2 GLU A 321      91.639  46.214   4.678  1.00  0.00           O  
ATOM   4805  N   LYS A 322      90.301  51.816   4.022  1.00  0.00           N  
ATOM   4806  H   LYS A 322      91.367  51.795   3.500  1.00  0.00           H  
ATOM   4807  CA  LYS A 322      89.177  52.407   3.295  1.00  0.00           C  
ATOM   4808  HA  LYS A 322      88.633  53.072   4.110  1.00  0.00           H  
ATOM   4809  C   LYS A 322      88.358  51.289   2.659  1.00  0.00           C  
ATOM   4810  O   LYS A 322      88.913  50.456   1.940  1.00  0.00           O  
ATOM   4811  CB  LYS A 322      89.680  53.387   2.235  1.00  0.00           C  
ATOM   4812  HB2 LYS A 322      88.779  53.727   1.546  1.00  0.00           H  
ATOM   4813  HB3 LYS A 322      90.519  52.853   1.571  1.00  0.00           H  
ATOM   4814  CG  LYS A 322      90.363  54.620   2.851  1.00  0.00           C  
ATOM   4815  HG2 LYS A 322      91.348  54.314   3.456  1.00  0.00           H  
ATOM   4816  HG3 LYS A 322      89.753  55.240   3.663  1.00  0.00           H  
ATOM   4817  CD  LYS A 322      90.814  55.550   1.724  1.00  0.00           C  
ATOM   4818  HD2 LYS A 322      89.953  55.994   1.033  1.00  0.00           H  
ATOM   4819  HD3 LYS A 322      91.674  55.002   1.100  1.00  0.00           H  
ATOM   4820  CE  LYS A 322      91.474  56.814   2.260  1.00  0.00           C  
ATOM   4821  HE2 LYS A 322      90.965  57.621   2.950  1.00  0.00           H  
ATOM   4822  HE3 LYS A 322      92.375  56.425   2.917  1.00  0.00           H  
ATOM   4823  NZ  LYS A 322      91.894  57.692   1.149  1.00  0.00           N  
ATOM   4824  HZ1 LYS A 322      90.975  58.462   1.173  1.00  0.00           H  
ATOM   4825  HZ2 LYS A 322      92.397  58.283   0.227  1.00  0.00           H  
ATOM   4826  HZ3 LYS A 322      92.972  57.918   1.646  1.00  0.00           H  
ATOM   4827  N   ALA A 323      87.076  51.291   2.908  1.00  0.00           N  
ATOM   4828  H   ALA A 323      86.649  52.392   2.848  1.00  0.00           H  
ATOM   4829  CA  ALA A 323      86.180  50.234   2.481  1.00  0.00           C  
ATOM   4830  HA  ALA A 323      86.802  49.532   1.757  1.00  0.00           H  
ATOM   4831  C   ALA A 323      84.917  50.785   1.810  1.00  0.00           C  
ATOM   4832  O   ALA A 323      84.457  51.890   2.102  1.00  0.00           O  
ATOM   4833  CB  ALA A 323      85.852  49.360   3.698  1.00  0.00           C  
ATOM   4834  HB1 ALA A 323      84.665  49.299   3.650  1.00  0.00           H  
ATOM   4835  HB2 ALA A 323      86.429  48.322   3.807  1.00  0.00           H  
ATOM   4836  HB3 ALA A 323      86.212  49.923   4.685  1.00  0.00           H  
ATOM   4837  N   ALA A 324      84.350  49.980   0.940  1.00  0.00           N  
ATOM   4838  H   ALA A 324      84.946  49.376   0.119  1.00  0.00           H  
ATOM   4839  CA  ALA A 324      83.028  50.172   0.375  1.00  0.00           C  
ATOM   4840  HA  ALA A 324      82.664  51.296   0.470  1.00  0.00           H  
ATOM   4841  C   ALA A 324      82.101  49.078   0.909  1.00  0.00           C  
ATOM   4842  O   ALA A 324      82.333  47.890   0.685  1.00  0.00           O  
ATOM   4843  CB  ALA A 324      83.138  50.167  -1.153  1.00  0.00           C  
ATOM   4844  HB1 ALA A 324      84.193  50.174  -1.719  1.00  0.00           H  
ATOM   4845  HB2 ALA A 324      82.624  49.194  -1.618  1.00  0.00           H  
ATOM   4846  HB3 ALA A 324      82.595  50.981  -1.839  1.00  0.00           H  
ATOM   4847  N   ILE A 325      81.070  49.471   1.611  1.00  0.00           N  
ATOM   4848  H   ILE A 325      81.423  50.418   2.227  1.00  0.00           H  
ATOM   4849  CA  ILE A 325      80.090  48.563   2.203  1.00  0.00           C  
ATOM   4850  HA  ILE A 325      80.438  47.440   2.337  1.00  0.00           H  
ATOM   4851  C   ILE A 325      78.888  48.481   1.267  1.00  0.00           C  
ATOM   4852  O   ILE A 325      78.159  49.459   1.114  1.00  0.00           O  
ATOM   4853  CB  ILE A 325      79.676  49.024   3.614  1.00  0.00           C  
ATOM   4854  HB  ILE A 325      79.034  50.011   3.460  1.00  0.00           H  
ATOM   4855  CG1 ILE A 325      80.897  49.211   4.544  1.00  0.00           C  
ATOM   4856 HG12 ILE A 325      81.733  49.012   3.710  1.00  0.00           H  
ATOM   4857 HG13 ILE A 325      81.763  48.738   5.223  1.00  0.00           H  
ATOM   4858  CG2 ILE A 325      78.683  48.015   4.214  1.00  0.00           C  
ATOM   4859 HG21 ILE A 325      79.200  47.224   4.936  1.00  0.00           H  
ATOM   4860 HG22 ILE A 325      78.079  47.343   3.437  1.00  0.00           H  
ATOM   4861 HG23 ILE A 325      77.796  48.661   4.684  1.00  0.00           H  
ATOM   4862  CD1 ILE A 325      80.551  49.889   5.868  1.00  0.00           C  
ATOM   4863 HD11 ILE A 325      79.557  49.420   6.327  1.00  0.00           H  
ATOM   4864 HD12 ILE A 325      81.124  50.323   6.819  1.00  0.00           H  
ATOM   4865 HD13 ILE A 325      80.276  50.873   5.252  1.00  0.00           H  
ATOM   4866  N   LYS A 326      78.658  47.316   0.682  1.00  0.00           N  
ATOM   4867  H   LYS A 326      79.633  46.939   0.127  1.00  0.00           H  
ATOM   4868  CA  LYS A 326      77.440  47.030  -0.079  1.00  0.00           C  
ATOM   4869  HA  LYS A 326      76.851  47.933  -0.569  1.00  0.00           H  
ATOM   4870  C   LYS A 326      76.399  46.421   0.845  1.00  0.00           C  
ATOM   4871  O   LYS A 326      76.621  45.342   1.384  1.00  0.00           O  
ATOM   4872  CB  LYS A 326      77.723  46.100  -1.266  1.00  0.00           C  
ATOM   4873  HB2 LYS A 326      76.675  45.713  -1.671  1.00  0.00           H  
ATOM   4874  HB3 LYS A 326      78.264  45.141  -0.835  1.00  0.00           H  
ATOM   4875  CG  LYS A 326      78.394  46.845  -2.426  1.00  0.00           C  
ATOM   4876  HG2 LYS A 326      77.498  47.583  -2.670  1.00  0.00           H  
ATOM   4877  HG3 LYS A 326      79.520  47.156  -2.196  1.00  0.00           H  
ATOM   4878  CD  LYS A 326      78.432  45.996  -3.694  1.00  0.00           C  
ATOM   4879  HD2 LYS A 326      77.391  45.467  -3.921  1.00  0.00           H  
ATOM   4880  HD3 LYS A 326      79.376  45.280  -3.787  1.00  0.00           H  
ATOM   4881  CE  LYS A 326      78.898  46.862  -4.865  1.00  0.00           C  
ATOM   4882  HE2 LYS A 326      79.911  47.421  -5.215  1.00  0.00           H  
ATOM   4883  HE3 LYS A 326      78.725  47.901  -4.311  1.00  0.00           H  
ATOM   4884  NZ  LYS A 326      78.665  46.219  -6.171  1.00  0.00           N  
ATOM   4885  HZ1 LYS A 326      77.852  45.359  -6.326  1.00  0.00           H  
ATOM   4886  HZ2 LYS A 326      78.063  47.075  -6.767  1.00  0.00           H  
ATOM   4887  HZ3 LYS A 326      79.710  46.429  -6.712  1.00  0.00           H  
ATOM   4888  N   LYS A 327      75.272  47.086   0.969  1.00  0.00           N  
ATOM   4889  H   LYS A 327      75.422  48.222   1.268  1.00  0.00           H  
ATOM   4890  CA  LYS A 327      74.099  46.518   1.624  1.00  0.00           C  
ATOM   4891  HA  LYS A 327      74.547  45.979   2.580  1.00  0.00           H  
ATOM   4892  C   LYS A 327      73.316  45.700   0.604  1.00  0.00           C  
ATOM   4893  O   LYS A 327      72.864  46.253  -0.394  1.00  0.00           O  
ATOM   4894  CB  LYS A 327      73.263  47.636   2.260  1.00  0.00           C  
ATOM   4895  HB2 LYS A 327      72.647  48.236   1.437  1.00  0.00           H  
ATOM   4896  HB3 LYS A 327      73.900  48.377   2.938  1.00  0.00           H  
ATOM   4897  CG  LYS A 327      72.097  47.038   3.051  1.00  0.00           C  
ATOM   4898  HG2 LYS A 327      72.431  46.270   3.896  1.00  0.00           H  
ATOM   4899  HG3 LYS A 327      71.325  46.523   2.303  1.00  0.00           H  
ATOM   4900  CD  LYS A 327      71.255  48.118   3.732  1.00  0.00           C  
ATOM   4901  HD2 LYS A 327      71.772  48.932   4.434  1.00  0.00           H  
ATOM   4902  HD3 LYS A 327      70.641  48.780   2.949  1.00  0.00           H  
ATOM   4903  CE  LYS A 327      70.127  47.401   4.473  1.00  0.00           C  
ATOM   4904  HE2 LYS A 327      70.523  46.807   5.421  1.00  0.00           H  
ATOM   4905  HE3 LYS A 327      69.358  46.799   3.785  1.00  0.00           H  
ATOM   4906  NZ  LYS A 327      69.214  48.339   5.160  1.00  0.00           N  
ATOM   4907  HZ1 LYS A 327      68.401  47.780   5.844  1.00  0.00           H  
ATOM   4908  HZ2 LYS A 327      69.576  49.218   5.889  1.00  0.00           H  
ATOM   4909  HZ3 LYS A 327      68.501  48.901   4.377  1.00  0.00           H  
ATOM   4910  N   MET A 328      73.152  44.423   0.881  1.00  0.00           N  
ATOM   4911  H   MET A 328      72.948  44.307   2.038  1.00  0.00           H  
ATOM   4912  CA  MET A 328      72.422  43.489   0.028  1.00  0.00           C  
ATOM   4913  HA  MET A 328      72.416  43.878  -1.094  1.00  0.00           H  
ATOM   4914  C   MET A 328      70.999  43.306   0.560  1.00  0.00           C  
ATOM   4915  O   MET A 328      70.802  43.155   1.766  1.00  0.00           O  
ATOM   4916  CB  MET A 328      73.158  42.146  -0.005  1.00  0.00           C  
ATOM   4917  HB2 MET A 328      72.470  41.544  -0.763  1.00  0.00           H  
ATOM   4918  HB3 MET A 328      73.168  41.836   1.135  1.00  0.00           H  
ATOM   4919  CG  MET A 328      74.607  42.237  -0.506  1.00  0.00           C  
ATOM   4920  HG2 MET A 328      75.143  43.289  -0.380  1.00  0.00           H  
ATOM   4921  HG3 MET A 328      75.366  41.333  -0.446  1.00  0.00           H  
ATOM   4922  SD  MET A 328      74.807  42.605  -2.267  1.00  0.00           S  
ATOM   4923  CE  MET A 328      74.274  41.033  -2.978  1.00  0.00           C  
ATOM   4924  HE1 MET A 328      74.623  41.007  -4.113  1.00  0.00           H  
ATOM   4925  HE2 MET A 328      73.088  40.928  -2.996  1.00  0.00           H  
ATOM   4926  HE3 MET A 328      74.788  40.106  -2.438  1.00  0.00           H  
ATOM   4927  N   ASP A 329      70.034  43.262  -0.337  1.00  0.00           N  
ATOM   4928  H   ASP A 329      70.096  43.622  -1.462  1.00  0.00           H  
ATOM   4929  CA  ASP A 329      68.627  43.029   0.010  1.00  0.00           C  
ATOM   4930  HA  ASP A 329      68.133  43.385   1.034  1.00  0.00           H  
ATOM   4931  C   ASP A 329      68.302  41.525   0.109  1.00  0.00           C  
ATOM   4932  O   ASP A 329      67.280  41.051  -0.398  1.00  0.00           O  
ATOM   4933  CB  ASP A 329      67.707  43.762  -0.983  1.00  0.00           C  
ATOM   4934  HB2 ASP A 329      66.544  43.673  -0.725  1.00  0.00           H  
ATOM   4935  HB3 ASP A 329      67.807  43.397  -2.114  1.00  0.00           H  
ATOM   4936  CG  ASP A 329      67.824  45.280  -0.960  1.00  0.00           C  
ATOM   4937  OD1 ASP A 329      68.086  45.870   0.118  1.00  0.00           O
[truncated: 932,076 more chars]
