# Supplementary material for: Use of Split‐Intein Proteins to Design a Small Molecule Biosensor in Plants
Source: Plant Biotechnol J. 2025 Dec 31;24(4):2745–7. doi: 10.1111/pbi.70523 (PMC13140391; doi:10.1111/pbi.70523)
Supplement: Supplementary file 1 — Data S1: pbi70523‐sup‐0001‐Supinfo1.zip. [file PBI-24-2745-s001.zip › alphafold3_models/fig_s11_control.pml]

load complex_no_int_v2_model_final.pdb 
color forest, chain A 
color tv_blue, chain B
color magenta, chain C
show spheres, chain C
set sphere_scale, 1.0
bg white
show surface
select lipids, resn POV
show sticks, lipids
color grey, lipids
util.cnc
set surface_color, forest, chain A
set surface_color, tvblue, chain B
set transparency, 0.85
hide (hydro)
deselect

set_view (\
    -0.123506270,    0.842711687,    0.524006546,\
    -0.585576773,   -0.488201171,    0.647114456,\
     0.801152945,   -0.226923779,    0.553769231,\
     0.000005126,    0.000025697, -937.776977539,\
   -46.157371521,   -0.335264206,   30.603149414,\
   781.850036621, 1093.700683594,  -20.000000000 )
